# Supplementary material for: MPI-PHYLIP: Parallelizing Computationally Intensive Phylogenetic Analysis Routines for the Analysis of Large Protein Families
Source: PLoS One. 2010 Nov 15;5(11):e13999. doi: 10.1371/journal.pone.0013999 (PMC2981553; doi:10.1371/journal.pone.0013999)
Supplement: File S1 — MPI Source Code for the Parallel PHYLIP methods (in .tar.gz format). (1.11 MB GZ) [file pone.0013999.s001.gz]

Archive with 72 entries (65 files):
- MPIsrc
- MPIsrc/bin
- MPIsrc/AA_README
- MPIsrc/paper
- MPIsrc/paper/AA_README
- MPIsrc/test
- MPIsrc/test/MPI_dnacomp_100.stdin
- MPIsrc/test/MPI_dnadist_100.stdin
- MPIsrc/test/MPI_dnaml_100.stdin
- MPIsrc/test/MPI_dnamlk_100.stdin
- MPIsrc/test/MPI_dnapars_100.stdin
- MPIsrc/test/MPI_dnapenny_100.stdin
- MPIsrc/test/MPI_proml_100.stdin
- MPIsrc/test/MPI_promlk_100.stdin
- MPIsrc/test/MPI_protdist_100.stdin
- MPIsrc/test/MPI_protpars_100.stdin
- MPIsrc/test/MPI_DNA_100.boot
- MPIsrc/test/MPI_DNA_100.phy
- MPIsrc/test/MPI_PROTEIN_100.boot
- MPIsrc/test/MPI_dnamlk_100_4pe.job
- MPIsrc/test/MPI_dnapenny_100_4pe.job
- MPIsrc/test/MPI_promlk_100_4pe.job
- MPIsrc/test/MPI_protpars_100_4pe.job
- MPIsrc/test/MPI_dnacomp_100_4pe.job
- MPIsrc/test/MPI_dnainvar_100_4pe.job
- MPIsrc/test/MPI_dnaml_100_4pe.job
- MPIsrc/test/MPI_dnapars_100_4pe.job
- MPIsrc/test/MPI_dnadist_100_4pe.job
- MPIsrc/test/MPI_proml_100_4pe.job
- MPIsrc/test/MPI_protdist_100_4pe.job
- MPIsrc/output
- MPIsrc/output/MPI_dnacomp_100_4pe.outfile
- MPIsrc/output/MPI_dnacomp_100_4pe.outtree
- MPIsrc/output/MPI_dnadist_100_4pe.outfile
- MPIsrc/output/MPI_dnaml_100_4pe.outfile
- MPIsrc/output/MPI_dnaml_100_4pe.outtree
- MPIsrc/output/MPI_dnamlk_100_4pe.outfile
- MPIsrc/output/MPI_dnamlk_100_4pe.outtree
- MPIsrc/output/MPI_dnapars_100_4pe.outfile
- MPIsrc/output/MPI_dnapars_100_4pe.outtree
- MPIsrc/output/MPI_dnapenny_100_4pe.outfile
- MPIsrc/output/MPI_dnapenny_100_4pe.outtree
- MPIsrc/output/MPI_protpars_100_4pe.outfile
- MPIsrc/output/MPI_protpars_100_4pe.outtree
- MPIsrc/output/MPI_protdist_100_4pe.outfile
- MPIsrc/result
- MPIsrc/src
- MPIsrc/src/mlclock.c
- MPIsrc/src/MPIcopyfile.c
- MPIsrc/src/MPIdnacomp.c
- MPIsrc/src/MPIdnadist.c
- MPIsrc/src/MPIdnaml.c
- MPIsrc/src/MPIdnamlk.c
- MPIsrc/src/MPIdnapars.c
- MPIsrc/src/MPIdnapenny.c
- MPIsrc/src/MPIproml.c
- MPIsrc/src/MPIpromlk.c
- MPIsrc/src/MPIprotpars.c
- MPIsrc/src/MPIrestdist.c
- MPIsrc/src/MPIrestml.c
- MPIsrc/src/phylip.c
- MPIsrc/src/printree.c
- MPIsrc/src/seq.c
- MPIsrc/src/mlclock.h
- MPIsrc/src/MPIroutines.h
- MPIsrc/src/phylip.h
- MPIsrc/src/printree.h
- MPIsrc/src/seq.h
- MPIsrc/src/MPIprotdist.c
- MPIsrc/src/Makefile
- MPIsrc/src/Makefile.Altix
- MPIsrc/src/Makefile.mpicc
