# Supplementary material for: MPI-PHYLIP: Parallelizing Computationally Intensive Phylogenetic Analysis Routines for the Analysis of Large Protein Families
Source: PLoS One. 2010 Nov 15;5(11):e13999. doi: 10.1371/journal.pone.0013999 (PMC2981553; doi:10.1371/journal.pone.0013999)
Supplement: File S1 — MPI Source Code for the Parallel PHYLIP methods (in .tar.gz format). (1.11 MB GZ) [file pone.0013999.s001.gz › MPIsrc/AA_README]

This distribution contains the parallel PHYLIP codes. They are a modification 
of the original PHYLIP 3.67 distribution by Joseph Felsenstein.  

The distribution contains the following directories:

src:    This directory contains the source codes used by the parallel PHYLIP
        codes. 
  
bin:    Upon compilation of the codes in the src directory, this directory 
        will contain the parallel PHYLIP executables

test:   This directory contains several pbs scripts that can be used to test
        the codes. These scripts may need to be modified somewhat to fit
        the local environment. For example, it will not be unusual to change 
        the location of the scratch directory or the way that MPI codes are 
        started on a particular machine. The scripts should work as-is on SGI
        altix systems.  

result: When the test scripts are run, the results of the parallel phylip runs 
        will be placed in this directory.

output: Contains sample output for the test scripts produced on our SGI altix 
        system. 


To compile and link the software on platforms where the standard MPI 
compiler wrappers (ie. mpicc) have been installed, change your working 
directory to the MPIsrc/src subdirectory ("cd MPIsrc/src"). 

Next, copy the Makefile.mpicc file to a file called Makefile 
("cp Makefile.mpicc Makefile"). 

Then use the make command to build compile and link the code with the 
appropriate MPI library ("make all"). 

In general we have found that only minor modifications to the compile 
and link lines in the Makefile are required to run the code on parallel 
platforms that do not use the standard MPI wrappers (including the 
Altix platform used to run the test cases cited in the paper.) To 
compile on the Altix platform simply copy the Makefile.Altix file 
to a file called Makefile ("cp Makefile.Altix Makefile"). Then use the 
make command to build compile and link the code with the appropriate 
MPI library ("make all").  
