# Supplementary material for: MPI-PHYLIP: Parallelizing Computationally Intensive Phylogenetic Analysis Routines for the Analysis of Large Protein Families
Source: PLoS One. 2010 Nov 15;5(11):e13999. doi: 10.1371/journal.pone.0013999 (PMC2981553; doi:10.1371/journal.pone.0013999)
Supplement: File S1 — MPI Source Code for the Parallel PHYLIP methods (in .tar.gz format). (1.11 MB GZ) [file pone.0013999.s001.gz › MPIsrc/test/MPI_DNA_100.boot]

   10   549
gi|5716431 ---------- ---------- ------GCCC CCTTTTAAAA ACGGGGGCCG GAAAGCCC--
gi|2818984 ---------- ---------- ---------C CCTTTTAAAA ACGGGGGCCG GAAAGTTT--
gi|7396971 ---------- ----CTCCGC GAAAGGAGTC CCTTTTAAAA ACGGGGGCTC CCAAGCCCGG
gi|4771687 ---------- ---------- ---------- ---------- ---------- ----------
gi|1497432 ---------- ---------- ------AGTC CCTTTTCCAA ACGGGGGCCG GCGGGTTTTT
gi|1090941 ---------- ---------- ---------- ---------- ---------- ----------
gi|1146863 GCGCCCCCAC CCTTCTCCGG GTTTGGAGTC CCTTTTTTAA ACGGGGGCGC CCTTGCCC--
gi|1696350 ----CCCCAC CCTTCTCCGG GTTTGGAGTC CCTTTTTTAA ACGGGGGCGC CCTTGCCC--
gi|1615982 ---------- --TTCTCCGG GTTTGGAGCC CCTTTTAAAA ACGGGGGCGC CCTTGTTT--
gi|191125| ---------- ---------- ---------- ---------- ---------- ----------

           CCCAACACCC TTTCCTT--- TTTCCCAAAT CGGGGCCTGT CAAGGTTTTG GGCCCCCAAA
           CCCAACACCC TTCCCTT--- TTTCCCAAAT CGGGGCCTGT ----GTTTTG GGCCCCCAAA
           CCCGACACCC TTCCCGT--- CCCCCCAAAT CGGGGCCTGT ----GTTTTG GGCCCCCAAA
           ---------- ---------- ---------- -GGGGCCTGT ----GTTTTG GGCCCCCAAA
           CCCAACACCC TTCCCTTGGG CCCCCCAGGT CGGGGCCTGT ----GTTTTG GGCCCCCAAA
           ---------- ---------- ---------- ---------- ---------- ----------
           CCCGACACCC TTCCCTG--- TTTCCCAAAT CGGGGCCTGT ----GTTTTG GGCCCCCAAA
           ---GACACCC TTCCCTG--- CCCCCCAAAT CGGGGCCTGT ----GTTTTG GGCCCCCAAA
           CCCGACACCC TTCCCTC--- CCCCCCAAAT CGGGGCCTGT ----GTTTTG GGCCCCCAAA
           ---------- ---------- ---------- -GGGGCCCGT ----GTTTTG GGCAAAAAAA

           AAAGGAAATT CAAAAACCGG GAGTGCCCCC CAGGTTTGGG GGCGGTTGGC CCCCCGGGCA
           AAAGGAAATT CAAAAACCGG GAGTGCCCCC CAGGTTTGGG GGCGGTTGGC CCCCCGGGCA
           AAAGGAGGTT CAAAAACCGG CAGTGCCCCC CAGGTTTGAA TTCGGTTGGC CAAAAGGGCA
           AAAGGAAATT CAAAAACCGG GAGTGCCCCC CAGGTTTGGG GGTGGTTGGT CCCCCGGGCA
           AAAGGAAATT CAAAAACCGG GAGTGCCCCC CAGGTTTGGG GGCAGTTGGC CCCCCGGGCA
           ---------- -NNAAACCGG GAGTGCCCCC CAGGTTTGGG GGCGGTTGGC CCCCCGGGCA
           AAAGGAAATT CAAAAACCGG GAGTGCCCCT TAGGTTTGGA GGCGGTTGGC CCCCCGGGTA
           AAAGGAAATT CAAAAACCGG GAGTGCCCCT TAGGTTTGGA GGCGGTTGGT CCCCCGGGTA
           AAAGGAAATT CAAAAACCGG GAGTGCCCCC CAGGTTTGGG GGCGGTTGGT CCCCCGGGCA
           AAAGGAAATT CAAAAACCGG GAGTGTTTCC CAGGTTTTGG GGCGGTTGGC CCCCCGGGCA

           AAAGGGGGCT TTTTCCTAAC CTTGGGCAAG GAAAAAAAAT CCCGGGCACT TTAAAAACCC
           AAAGGGGGCT TTTT--TAAC CTTGGGCAAG GAAAAAAAAC CCCGGCCACT TTAAAAACCC
           AAAGGGGGCT TTGGTTTAAC CTTGGGCAAG GAGGGGAAAC CCCGGGCACT TTAAAAACCC
           AAAGGGGGCT TTGGTTTAAC CTTGGGCAAG GAGAAAAAAC CCCGGGCACT TTAAAAACCC
           AAAGGGGGCT TTGGTTTAAC CTTGGGCAAG GAGGGGAAAC CCCGGGCACT TTAAAAACCC
           AAAGGGGGCT TTGGTTTAAC CTTGGGCAAG GAGAAAAAAC CCCGGGCACT TTAAAAACCC
           AAAGGGGGCT TTGGTTTAAC CTTGGGCAAG GAGAAAAAAC CCCGGGCACT TTAAAAACCC
           AAAGGGGGCT TTGGTTTAAC CTTGGGCAAG GAGAAAAAAC CCCGGGCACT TTAAAAACCC
           AAAGGGGGCT TTGGTTTAAC CTTGGGCAAG GAGAAAAAAC TTTGGACACT TTAAAAACCC
           AAAGGGGGCT TTGGTTTAAC CTTGGGGAAG GAGAAAAAAC CCCGGGCACT TTAAAAACCC

           CTTTTTCAAA GGGCGGCAAC CAAAACACCT CGTTTTAAAG GCGAGGGGGG GTGGGGGGCC
           CTTTTTCAAC GGGCGGCGGC CAAAACACCT CGTTTTAAAG GCGAGGGGGG GTGGGGGGCC
           CTCCTTTAAA GGCCGGCGGC CAAAACACCT TGTTTTAAAG GCGAGGGGGG GTGGGGCCAA
           CTCCTTCAAC AAGCGGCAAT TAAAACACCT CGTTCCAAAG GCGAGGGGGG GTGGGGGGCC
           CTCCTTCAAC AAGCGGCGGC CAAAACACCT TGTTCCAAAG GCGAGGGGGG GTGGGGGGCC
           CTCCTTCAAC GGCCGGCGGC CAAAACACCT CGTTCCAAAG GCGAGGGGGG GTGGGGGGCC
           CTCCTTCAAC GGCCGGCGGC CAAAACACCT CGTTCCAAAG GCGAGGGGGG GTGGGGGGCC
           CTCCTTCAAC GGCCGGCGGC CAAAACACCT CGTTCCAAAG GCGAGGGGGG GTGGGGGGCC
           CTCCTTCAAC GGCCGGCGGC CAAAACACCT CGTTCCAAAG GCGAGCCCCG GTGGGGGGCC
           CCTTTTCAAC GGCCGGCGGC CAAAACACCT CGTTCCAAAG GCGAGAAAAG GTGGGGGGCC

           CCGAAAGGCC CCAAGGGGGG ATCTTCCTTC TTTCCGCCCC TGGAACCGGG AGGTTTTCCC
           CCGAAAGGCC CCAAGGGGGG ATCTTCCTTC TTTCCGCCCC TGGAATTGGG AGGTTTTCCC
           GGGAAAGGCC CCTTTTGAAA GTCCCCCTTC TTTCCGCCCC CGGGACCAAG AGGTTTTCCC
           CCGAAAGGCC CCAAGGGGGG GTCGGCCTTC TTTCCGCCCC TGGAATTGGG AGGTTTTCCC
           CCGAAAGGCC CCAAAAGGGG GTCGGCCTTC TTTCCGCCCC TGGAATTGGG AGGTTTTCCC
           CCGAAAGGCC CCAAGGGGGG GGCTTCCTTT TTTCCGCCCC TGGAACCAAG AGGTTTTCCC
           CCGAAAGGCC CCAAGGGGGG GGCTTTCTTC TTTCCGCCCC TGGAACCAAG AGG-------
           CCGAAAGGCC CCAAGGGGGG GGCTTTCTTC TTTCCGCCCC TGGAACCAAG AGGTTTTCCC
           TTGAAAGGCC CCAAGGGGGG GGCTTCCTTC TTTCCGCCCC TGGGACCAAG AGGTTTTCCC
           TTGAAAGGCC CCAACCGGGG GCCTTCCTTC TTTCCGCCCC TGGAATTGGG AGGTTTTCCC

           TTTCCTTAGG GAACCCATAA ACCATTCAGG GCCCCTTGTC GAATGCCCCA AACCCTCCAA
           TTTCCTTACC CAACCCGTAA ACCATTCAGG GCCCCTTGTC GAATGCCCCA AACCCTCCAA
           TTTCCTTACC CGGCCCTTGA ACCATTCAGG GCCCCATGTC ACCTGCCCCA AACCCTCCAA
           TTTCCTTGCC CAACCCATCA ACCATTCAGG GCCCCATGTC GAATTCCCCA AACCCTCCAA
           TTTCCTTAAA AGGCCCATGA ACCATTCCGG GCCCCGTGTC TGGTGCCCCA AACCCTCCAA
           AAACCTTACC CGGCCCCTGA ACCATTCAGG GCCCCATGTC GAATGCCCCA AACCCTCCAA
           ---------- ---CCCCTGA ACCGTTCAGG GCCCCATGTC GAATGCCCCA AACCCTCCAA
           AAACCTTACC CGGCCCCTGA ACCGTTCAGG GCCCCATGTC GAATGCCCCA AACCCTCCAA
           AAAGCTTACC CGGCCCATGA ACCATTCAAA ACCCCATGTC GAATGCCCCA AATCCTCCAA
           AAACCTTACC CGGCCCTTGA ACCATTCAGG GCCCCATGCT GGGTGCCTTA AACTCTCCAA

           CCCCGGGGGA AAAGGGATCC TAACGGGCCT TGCCGGTGGG AAACCTCCCA AGTTTAAGGG
           CCCCGGGGGA AAAGGGATCC TAAC------ ---------- ---------- ----------
           CCCCGGGGGA AAAGGGATCC TAACGGGCCA AGCCAATGGG AAACCAGGGA AGTTTAAGGG
           CCCCGGGGGA AAAGGGATCG TAACGGGCCG GGCCAATGGG AAACCTCCCA AGTTTAAGGG
           CCCCGGGGGA AAAGGGGTCC TAACGGTCCG GGCCAACGGG AAACCTCCCA AGTTTAAGGG
           CCCCGGGGGA AAAGGGATCC TAACGGGCCA AGCCAACGGG AAACCTCCCA AGTTTAAGGG
           CCCCGGGGGA AAAGGGATCC TAACGGGCCA AGCCAACGGG AAACCTCCCA AGTTTAAGGG
           CCCCGGGGGA AAAGGGATCC TAACGGGCCA AGCCAACGGG AAACCTCCCA AGTTTAAAGG
           CCCCGGGGGA AAAGGGATCC TAACGGGCCA AGCCAACGGG AAACCTCCCA AGTTTAAGGG
           CCCAGGGGGA AAAGGGATCC TAACGGGCCG GGCCAACGGG AAACCTCCCA AGTTTAAGGG

           TTGGTTGGCC CTGGGGAGTT TATTGGGGCC GCCCGGGCCC ---------- ----------
           ---------- ---------- ---------- ---------- ---------- ----------
           CCCCTTGGCC CTGGGGACTT -AGGGCGGCC GCCTCCCCCC TTATAAAAGG GCGCCCCCTG
           TTGGTTGGCC CTGGGGA--- ---------- ---------- ---------- ----------
           TTGGTTGGCC CTGGGGAGTT -GCCCAGGCC GCCTCCCCCC CCATAAAAGG GCGCCCCCTG
           TTGGTTGGCC CTGGGGACTT -ATTCAGGTC GCCTCCCCCC CCATAAAAGG GCGTTTCCTG
           TTGGTTGGCC CTGGGGACTT -ATTCAGGCC GCCTCCCCCC CCATAAAAGG GCGCCCCCTG
           TTGGTTGGCC CTGGGGACTT -ATTCAGGCC GCCTCCCCCC CCATAAAAGG GCGTTTCCA-
           TTGGTTGGCC CTGGGGACTT -ATTCAGGCC GCCA------ ---------- ----------
           CCGGTTGGCC CTGGGGAGTT ---------- ---------- ---------- ----------

           ---------
           ---------
           CCC------
           ---------
           CCCCCTGGG
           CCCCCTGGG
           CCCCCTGGG
           ---------
           ---------
           ---------

   10   549
gi|5716431 ---------- ---------- ---------- -------GCC CCCCTCGAAC CAGGCTGGGG
gi|2818984 ---------- ---------- ---------- ---------- --CCTCGAAC CAGGCTGGGG
gi|7396971 ---------- ---------- -CCTTTCCCC CGAAAAGAGT TTCCTGGAAC CAGGCTGGGG
gi|4771687 ---------- ---------- ---------- ---------- ---------- ----------
gi|1497432 ---------- ---------- ---------- -------AGT TTCCTCGAAC CAGGCTGGGG
gi|1090941 ---------- ---------- ---------- ---------- ---------- ----------
gi|1146863 CCCGGGGGGG CCAAATTTTC TCCTTTCCCG GGTTGGGAGT TTCCTCGAAC CAGGCTGGGG
gi|1696350 ---------- TCAAATTTTC TCCTTTCCCG GGTTGGGAGT TTCCTCGAAC CAGGCTGGGG
gi|1615982 ---------- ---------- TCCTTTCCCG GGTTGGGAGC CCCCTCGAAC CAGGCTGGGG
gi|191125| ---------- ---------- ---------- ---------- ---------- ----------

           TTCCCTCCCA ACAACTTTTT C-TTAATTCG GGGGCGTTCC AGGTCGCCCC CCAACTTGAA
           TTCCCTTTCA ACAACTTTCC C-TTAATTCG GGGGCGTT-- -GGTCGCCCC CCAACTTGAA
           TTCCTCCCCA ACAACTTTCC C-CCAATTCG GGGGCGTT-- -GGTCGCCCC CCAACTTGAA
           ---------- ---------- ---------G GGGGCGTT-- -GGTCGCCCC CCAACTTGAA
           TTCCCCCCCA ACAACTTTCC CGCCAGTTCG GGGGCGTT-- -GGTCGCCCC CCAACTTGAA
           ---------- ---------- ---------- ---------- ---------- ----------
           TTCCGCCCCA ACAACTTTCC C-TTAATTCG GGGGCGTT-- -GGTCGCCCC CCAACTTGAA
           TTCCGCCC-A ACAACTTTCC C-CCAATTCG GGGGCGTT-- -GGTCGCCCC CCAACTTGAA
           TTCCGCCCCA ACAACTTTCC C-CCAATTCG GGGGCGTT-- -GGTCGGCCC CCAACTTGAA
           ---------- ---------- ---------G GGGGCGTT-- -GGTCGCCAA CCAACTTGAA

           TTAAACCCTG GGAAGGGTCT TAGTGCCGGG GGGGTGGGGG CCCCGGGAAA CCCGAAAAGG
           TTAAACCCTG GGAAGGGTCT TAGTGCCGGG GGGGTGGGGG CCCCGGGAAA CCCGAAAAGG
           TTAAACCCTG GCAAGGGTCT TAGTGCCATT GGGGTGGGGG TTCCCCCCCA AAAGAAAAGG
           TTAAACCCGG GGAAGGGTCT TAATGCCGGG GGGGTGGGGG CCTTCCCGGA CCCGAAAAGG
           TTAAACCCCG GGAAGGGTCT TCGTGCCGGG GGGGTGGGGG CCCCCCCCCA CCCGAAAAGG
           --NNACCCTG GGAAGGGTCT TCGTGCCGGG GGGGTGGGGG CCCCCCCTTA CCCGAAAAGG
           TTAAACCCTG GGAAGGGTCT TCGTGCCAGG GGGGTGGGGG CCCCCCCTTA CCCGAAAAGG
           TTAAACCCTG GGAAGGGTCT TCGTGCCAGG GGGGTGGGGG CCTTCCCTTA CCCGAAAAGG
           TTAAACCCTG GGAAGGGTCT TCGTGCCGGG GGGGTGGGGG CCTTCCCTTA CCCGAAAAGG
           TTAAACCCTG GGAAGGGTCT TAATTCCGGG GGGGTGGGGG CCCCCCCTTA CCCGAAAAGG

           GTTTTTCGCG GAAAAAACCC GGGGGCCAAA GGGGATGACA ACCTTCCCCT CCAAATTCAC
           GTTTTTCGCG GAAAAAACCC GGGGGCCAAA GGGGACGACA ACCTTCCCCT CCAAATTCAC
           GTTTTTCGCG GAAAAAACCC GGGGGCCAAA GGGGACGGCA ACCTTCCCCT CCAAATTCAC
           GTTTTTCGCG GAAAAAACCC GGGGGCCAAA GGGGACAACA ACCTTCCCCT CCAAATTCAC
           GTTTTTTGCG GAAAAAACCC GGGGGCCAAA GGGGACAGCA ACCTTCCCCT CCAAATTCAC
           GTTTTTCGCG GAAAAAACCC GGGGGCCAAA GGGGATAACA ACCTTCCCCT CCAAATTCAC
           GTTTTTCGCG GAAAAAACCC GGGGGCCAAA GGGGACAACA ACCTTCCCCT CCAAATTCAC
           GTTTTTCGCG GAAAAAACCC GGGGGCCAAA GGGGACAACA ACCTTCCCCT CCAAATTCAC
           GTTTTTCGCG GAAAAAACCC GGGGGCCAAA GGGGACAACA ATTTTCCCCT CCAAATTCAC
           GTTTTTTGCG GAAAAAACCC GGGGGGGAAA GGGGACAACA ACCTTCCCCT CCAAATTCAC

           CCTCCGGGAC ATGGTCAACC CCCCTTTAAC AGAAGACCGG CCCTGGGGTG GGCCCCGGAG
           CCTCCAAAAC ATGGTCAACC CCCCTTTAAC AGAAGACCGG CCCTGGGGTG GGCCCCGGAG
           CCCTTGGGAC ATGGTCAACC CTTTTTTAAC AGAAGATTGG GGGCGGGGTG GGAAAAGGAG
           CCCCCGGGAC ACGGTTAACC CCCCCCCAAC AGAAGACCGG GGGCGGGGTG GGCCCCGGAG
           CCCCCAAAAC ACGGCCAACC CTTTCCCAAC AGAAGATTGG GGGTGGGGTG GACCCCGGAG
           CCCCCAAAAC ACGGCCAACC CCCCCCCAAC AGAAGACCGG GGGTGGGGTG GACCCCGGAG
           CCCCCAAAAC ACGGCCAACC CCCCCCCAAC AGAAGACCGG GGGCGGGGTG GACCCCGGAG
           CCCCCAAAAC ACGGCCAACC CCCCCCCAAC AGAAGACCGG GGGCGGGGTG GACCCCGGAG
           CCCCCAAAAC ATGGCCAACC CCCCCCCAAT AGAAGACCGG GGGCGGCCTG GGCCCCGGAG
           CCTCCAAAAC ATGGCCAACC TCCCCCCAAC AGAAGATTAA AAACGGAATG GACCCCGGAG

           CCAGAGGGGG GAACCTTCCC CTTTTGCGGG AAATGGTTGG GGAGAGGGCC CCCCTAAATG
           CCAGAGGGGG GAACCTTCCC CTTTTGCGGG AAATGGTTGG GGAGAGAACC CCCCTAAACG
           CCTTCAAAGG GAGCCTTCCC CTTTTGCGGG GAATGGTTAA AGAGGGAACC CCCCTGAACG
           CCAGCGGGGG GAGCCTTCCC CTTTTGCGGG AAATGGTTGG GGAGGGAACC CCCCTGGGCC
           CCAACGGGGG GAGCCTTCCC CTTTTGCGGG AAATGGTTAA GGAGGGAACC CCCCTGAACG
           CCAGCGGGGG GAGCCTTTCC TTTTTGCGGG AAATGGTTGG AGAGGGAACC CCCCTGAACG
           CCAGCGGGGG GAGCCTTTCC CTTTTGCGGG AAATGGTTGG AGAG------ ----------
           CCAGCGGGGG GAGCCTTTCC CTTTTGCGGG AAATGGTTGG AGAGGGAACC CCCCTGAACG
           CCAGCGGGGG GAGCCTTTCC CTTTTGCGGG GAACGGTTGG AGAGGGAACC CGGGTAAACG
           CCACCGGGGG GAGCCTTCCC CTTTTGCGGG AAACAACCGG GGAGAGAACC CCCCTGAACG

           ACAGAAACAA CCGCTTTTGG GGAAGGGATT TTTGGGGTTC CCAACCGGCC TCCCTTGGGA
           ACGGAAACAA CCGCTTTTGG GGAAGGGATT TTTGGGGTTC CCAACCGGCC TCCCTTGGGA
           GCTGAAACAA CCGCTTAAGG GGAAAAACTT TTTGGGGTTC CCAACCGGCC TCCCTTGGGA
           ACAGAAACAA CCGCTTAAGG GGAAGGGATT TTTTTTTTTC CCAACCGGCC TCCCTTGGGA
           GCAGAAACAA CCGCTTGGGG GGAATTTCTT TTTGGGGTTC CCAACCGGCC TCCCTTGGGA
           GCCGAAACAA CCGCTTAAGG GGAAGGGATT TTTGGGGTTC CCAACCGGCC TCCCTTGGGA
           -CCAAAACAA CCGCTTAAGG GGAAGGGATT TTTGGGGTTC CCAACCGGCC TCCCTTGGGA
           GCCAAAACAA CCGCTTAAGG GGAAGGGATT TTTGGGGTTC CCAACCGGCC TCCCTTGGGA
           GCAGAAACAA CCACTTAAGG GGAAGGGATT TTTGGGGTTC CCAATTGGCC TCCCTTGGGA
           GCTGAAACAA CCGCTTAAGG GGAAGGGATT TTTGGGGTTC CTAACCGGTT TCCATTGGGA

           GGTTCCCAAA ACTACCCCTG GCTGCGGTGG TGGGCTTTTT TCGGGAAATT TCAGGTGTGG
           GGTTCCCAAA ACTACCCC-- ---------- ---------- ---------- ----------
           GGTTCCCAGG GCTACCCCTG GCAGCGATGG TGGGCAAAAT TGGGGAAATT TCAGGCCTGG
           GGTTCCCGAA AGTACCCCTG GCGGCGATGG CGGGCTTTTT TCGGGAAATT TCAGGTGTGG
           GGTTCCCAAA ACTACCCCTT TCGGCAACGG CGGGCTTTTT TCGGGAAATT TCAGGTGTGG
           GGTTCCCAAA ACTACCCATG GCAGCGACGG TGGGCTTTTT TCGGGAAATT TCAGGTGTGG
           GGTTCCCAAA ACTACCCATG GCAGCGACGG TGGGCTTTTT TCGGGAAATT TCAGGTGTGG
           GGTTCCCAAA ACTACCCATG GCAGCGACGG TGGGCTTTTT TCGGGAAATT TCAAGTGTGG
           GGTTCCCAAA ACTACCCATG GCAGCGACGG TGGGCTTTTT TCGGGAAATT TCAGGTGTGG
           GGTTCCCAAA ACTACCCATG GCGGCGACGG TGGGCTTTTT TCGGGAAATT TTAGGCGTGG

           CCCCCTTTGG AGTGAAACCA TAAAGCCGAG CGG------- ---------- ----------
           ---------- ---------- ---------- ---------- ---------- ----------
           CTTTTTTTGG ACTAAAA--- -AAAGCCGCG TCCTAAAATA AGCCTGGGGC CCCTTTGGGT
           CCCCCTTTGG A--------- ---------- ---------- ---------- ----------
           CCCCCTTTGG AGTGAAAAA- -GGGCCCGCA TCCCAAAATA AGCCTGGGGC CCCTTTGGGT
           CCCCCTTTGG ACTGAAAAA- -AAACTCGCA TCCCAAAATA AGCCTGGGGC TCCTTTGGGC
           CCCCCTTTGG ACTGAAAAA- -AAACCCGCA TCCCAAAATA AGCCTGGGGC CCCTTTGGGT
           CCCCCTTTGG ACTGAAAAA- -AAACCCGCA TCCCAAAATA AGCCTGGGGC TCCAAA----
           CCCCCTTTGG ACTGAAAAA- -AAACCCGCC A--------- ---------- ----------
           CCCCCTTTGG AGTGAAA--- ---------- ---------- ---------- ----------

           ---------
           ---------
           TC-------
           ---------
           TCCCTTGGG
           CCTCTTGGA
           TCTCTTGGA
           ---------
           ---------
           ---------

   10   549
gi|5716431 ---------- ---------- ---GGCCCCT TCGGGAACAA GGGTTGGGCA AAGGCTCCAA
gi|2818984 ---------- ---------- ------CCCT TCGGGAACAA GGGTTGGGCA AAGGTTTCAA
gi|7396971 ---------- -------TTC TGAAAGCCCT TGGGGAACAA GGGTTGGGTC AAGGCCCCGG
gi|4771687 ---------- ---------- ---------- ---------- ---------- ----------
gi|1497432 ---------- ---------- ---AAGCCCT TCGGGAACAA GGGTTGGGCC GGGGTCCCAA
gi|1090941 ---------- ---------- ---------- ---------- ---------- ----------
gi|1146863 CGGTTCCGGG GGGCCCCTTC TGGAAGCCCT TCGGGAACAA GGGTTGGGGC TTGGCCCCGG
gi|1696350 ---------- ----TTCTTC TGGAAGCCCT TCGGGAACAA GGGTTGGGGC TTGGCCC-GG
gi|1615982 ---------- -------TTC TGGAAGCCCT TCGGGAACAA GGGTTGGGGC TTGGTCCCGG
gi|191125| ---------- ---------- ---------- ---------- ---------- ----------

           GAACCCTTCT TAAAAGGTTT CAGGGGTCCA GGGCAAACCC CCCGCAAAAA AACCTGGGGT
           GAACCCTTCT TAAAAGGTTT ---GGGTCCA GGGCAAACCC CCCGCAAAAA AACCTGGGGT
           GAACCCTTCT TAAAAGGTTT ---GGGTCCA GGGCAAATTT TTCGCAAAAA AACCTGGGCT
           ---------- -----GGTTT ---GGGTCCA GGGCAAACCC CCCGCAAAAA AACCGGGAGT
           GAACCCTTCT TAAGGGGTTT ---GGGTCCA GGGCAAACCC CCCGCAAAAA AACCCGGGGT
           ---------- ---------- ---------- ---------- -----NAAAA AACCTGGAGT
           GAACCCTTCG GAAAAGGTTT ---GGGTCCA GGGCAAACCC CCCGCAAAAA AACCTGGAGT
           GAACCCTTCG GAAAAGGTTT ---GGGTCCA GGGCAAACCC CCCGCAAAAA AACCTGGAGT
           GAACCCTTCC CAAAAGGTTT ---GGGTCCA GGGCAAACCC CCCGCAAAAA AACCTGGGGT
           ---------- -----GGCTT ---GGGTCAA GGGCAAACCC CCCGCAAAAA AACCTGGGGT

           TTGCTCCAGG GGGGGGGGAG GTTGCCCCAA ACCCAAAGGG CCTTTCGCCT TTGCAAAAGA
           TTGCTCCAGG GGGGGGGGAG GTTGCCCCAA ACCCAAAGGG CCTTTCGCCT TTGCAAAAGA
           TTGCTCCAGA AAATGGGGAG GTTGCCCCCC AACCAAAGGG CCTTTCGCCT TTGCAAAAGA
           TTGCTCCAGG GGGGGGGGAG GTTGTTCCGG ACCCAAAGGG CCTTTCGCCT TTGCAAAAGA
           TTGCTCCCGG GGGGGGGGAA GTTGCCCCCC ACCCAAAGGG CCTTTTGCCT TTGCAAAAGA
           TTGCTCCCGG GGGGGGGGAG GTTGCCCCTT ACCCAAAGGG CCTTTCGCCT TTGCAAAAGA
           TTGCTTTCGG AAAGGGGGAG GTTGCCCCTT ACTTAAAGGG CCTTTCGCCT TTGCAAAAGA
           TTGCTTTCGG AAAGGGGGAG GTTGTTCCTT ACTTAAAGGG CCTTTCGCCT TTGCAAAAGA
           TTGCTCCCGG GGGGGGGGAG GTTGTTCCTT ACCCAAAGGG CCTTTCGCCT TTGCAAAAGA
           TTGTTCCAGG GGGGGGGGAG GTTGCCCCTT ACCCAAAGGG CCTTTTGCCT TTGGAAAAGA

           GACAAACCCA AAAATTTTGG GCCCCACCCC TTTTGGGGGA AGGCGCCCCC AAGGGGGGGA
           GACAAACCCA AAAATTTTGG GCCCCACCCC TTTTAAAAAA CGGCGCCCCC AAGGGGGGGA
           GGGGAACCCA AAAATTTTGG GCCCCACCCC CCTTGGGGGA AGGCCCCCCC AAGGGGGGGA
           AGCAAACCCA AAAATTTTGG GCCCCACCCC CCTTGGGGGA CAATGCCCCC AAGGGGGGGA
           AGCGAACCCA AAAATTTTGG GCCCCACCCC CCTTAAAAAA CAATGCCCCC AAGGGGGGGA
           AGCAAACCCA AAAATTTTGG GCCCCACCCC CCTTAAAAAA CGGCCCCCCC AAGGGGGGGA
           AGCAAACCCA AAAATTTTGG GCCCCACCCC CCTTAAAAAA CGGCCCCCCC AAGGGGGGGA
           AGCAAACCCA AAAATTTTGG GCCCCACCCC CCTTAAAAAA CGGCCCCCCC AAGGGGGGGA
           AGCAAACCCA AAAATTTTGG GCCCCACCCC CCTTAAAAAA CGGCCCCCCC AAGGGGGGGA
           AGCAAACCCA AAAATTTTGG GCCCCACCCC TTTTAAAAAA CGGCCCCCCC AAGGGGGGGA

           AAATAAAAAA CCCTTGGGTT TGGACCGGGG ACCTGGCCTT GGGCCCAGAA GGGAATCCTT
           GGGTAAAAAA CCCTTGGGTT TGGACCGGGG ACCTGGCCTT GGGCCCAGAA GGGAATCCTT
           GGGTAAAAAA CCCTTGGGTT TGGACCGGGG AGGCGGCCTT GGGAGGAGTT TGGAATCCCC
           AAATAAAAAA CCCTTGGGTT TGGACCGGGG AGGCGGCCTT GGGCCCAGAA GGGAATCCGG
           GGGCAAAAAA CCCTTGGGTT TGGACCGGGG AGGTGGCCTT GGGCCCAGAA AGGAATCCGG
           GGGCAAAAAA CCCTTGGGTT TGGACCGGGG AGGTGGCCTT GGGCCCAGAA GGGAAGCCTT
           GGGCAAAAAA CCCTTGGGTT TGGACCGGGG AGGCGGCCTT GGGCCCAGAA GGGAAGCCTT
           GGGCAAAAAA CCCTTGGGTT TGGACCGGGG AGGCGGCCTT GGGCCCAGAA GGGAAGCCTT
           GGGCAAAAAA CCCTTGGGTT TGGATTGGGG AGGCGGCCTT GGGCTTAGAA GGGAAGCCTT
           GGGCAAAAAA CTTTTGGGTT TGGACCGGGG AAACGGCCTT GGGCTTAGAA CGGAACCCTT

           GCCCTTTTCC CCCCTTTCAG GCTGGTTCGG GGGGGTTTGG GCTTTTTCCC CTCCCCAAAC
           GCCCTTTTCC CCCCTTTCAG GCTGGTTCGG GGGGGTTTGG GCTTTTTCCC CTCCCCAAAC
           GCCCTTTTCC CCCCTTTCAG GCCGCTTCAA AAAGGTTTGG GCTTTTTCCC CTCCCCAAGC
           GCCCTTTTCC CCCCTTTCAG GCTGGTTCGG GGGGGTTTGG GCTTTTTCCC CTTTTTGAAC
           GCCCTTTTCC CCCCTTTCAG GCTGGTTCAA AGGGGTTTGG GCTTTTTCCC CTCCCCAAGC
           GCCCTTTTTT CCCTTTTCAG GCTGGTTCGG GAAGGTTTGG GCTTAAACCC CTTTTTAAGC
           GTTCTTTTTT CCCCTTTCAG GCTGGTTTGG GAAGG----- ---------- ---------C
           GTTCTTTTTT CCCCTTTCAG GCTGGTTTGG GAAGGTTTGG GCTTAAACCC CTCCCCAAGC
           GCCCTTTTTT CCCCTTTCAG GCTGGTTCGG GAAGGTTTGG GTTTAAAGGG CTCCCCAAGC
           GCCCTTTTCC CCCCTTTCAG GCTGGCCTGG GGGGGTTTGG GCTTAAACCC CTTTTTAAGC

           AAGGACCCTA AAACCCCATT CAAGGCCGCC GGGGTTGGGA CCAATTTCCA ATTTCCCCCC
           GGGGACCCTA AAACCCCATT CAAGGCCGCC GGGGTTGGGA CCAATTTCCA ATTTCCCCCC
           TTGGACCTTG GAACCCCATT CAAGGCCGCC GGGGTTGGGA CCCCTTTCCA ATTTCCCCCC
           AAGGACCCTC CAACCCCATT CAAGGCCGCC GGGGTTGGGG CCAATTTCCA GTTTCCCCCC
           AAGGACCCTG GAACCCCATT CCCGGCCGCC GGGGTTGGGC CCCGTTTCCA ATTTCCCCCC
           CCGGACCCTG GAACCCCATT CAAGGCCGCC GGGGTTGGGA CCAATTTCCA ATTTCCCCCC
           CCAAACCCTG GAACCCCGTT CAAGGCCGCC GGGGTTGGGA CCAATTTCCA ATTTCCCCCC
           CCAAACCCTG GAACCCCGTT CAAGGCCGCC GGGGTTGGGA CCAATTTCCA ATTTCCCCCC
           AAGGACCCTG GAACCCCATT CAAAACCGCC GGGGTTGGGA CCAATTTCCA ATTTCCCCCC
           TTGGACCCTG GAACCCCATT CAAGGCCGCC GGGGTTGGGG TTAGTTTCCA ATTTCCCCCT

           CAACCCCGCC CCAAAAACTG GGGGGGCAAT CCCAACCTAA AACTGGGGTA CCTTTAGGGT
           CAACCCCGCC CCAAAAACTG GGGGGGCAAT CCCAACCTAA AAC------- ----------
           CAACCCCGCC CCAAAAACTG GGGGGGCAAT CCCAGCCTAA AACTGGGGTA CCAATAGGGT
           CAACCCCGCC CCAAAAACTG GGGGGGCAAT CCCGAGGTAA AACTGGGGCA CCTTTAGGGT
           CAACCCCGCC CCAAAAACTG GGGGGGCGGT CCCAACCTAA AACTAAGGCA CCTTTAGGGT
           CAACCCCGCC CCAAAAACTG GGGGGGCAAT CCCAACCTAA AACTGGGGTA CCTTTAGGGT
           CAACCCCGCC CCAAAAACTG GGGGGGCAAT CCCAACCTAA AACTGGGGTA CCTTTAGGGT
           CAACCCCGCC CCAAAAACTG GGGGGGCAAT CCCAACCTAA AACTGGGGTA CCTTTAGGGT
           CAATCCCGCC CCAAAAACTG GGGGGGCAAT CCCAACCTAA AACTGGGGTA CCTTTAGGGT
           TAACCCCGTC CCAAAAACTG GGGGGGCAAT CCCAACCTAA AACTGGGGTA CCTTTAGGGT

           TTTTCCCCAA AAGGGTGCCT TTGGTTACAT TTCCACCGGG GG-------- ----------
           ---------- ---------- ---------- ---------- ---------- ----------
           TTTTCCCCAA AAGCCTGCCT TTGCTTA--- GGCCGCCCCC CCTAATAAAG CAAGGCCTGC
           TTTTCCCCAA AAGGGTGCCT TTG------- ---------- ---------- ----------
           TTTTCCCCAA AAGGGTGCCT TTGGTTAA-- CCCCACCCCC CCCAATAAAG CAAGGCCTGC
           TTTTCCCCAA AAGGGTGCCT TTGCTTAA-- TTCCACCCCC CCCAATAAAG CAAGGCCTGC
           TTTTCCCCAA AAGGGTGCCT TTGCTTAA-- TTCCACCCCC CCCAATAAAG CAAGGCCTGC
           TTTTCCCCAA AAAGGTGCCT TTGCTTAA-- TTCCACCCCC CCCAATAAAG CAAGGCCA--
           TTTTCCCCAA AAGGGTGCCT TTGCTTAA-- TTCCACC--- ---------- ----------
           TTTTTTTTAA AAGGGTGCCT TTGGTTA--- ---------- ---------- ----------

           ---------
           ---------
           TCC------
           ---------
           TCCTCTGGG
           CCCCTTGGA
           TCCCTTGGA
           ---------
           ---------
           ---------

   10   549
gi|5716431 ---------- ---------- -----GGCCC TCCAGCCAGC GGGCCGGAGC C-CAAGGGAC
gi|2818984 ---------- ---------- ---------C TCCAGCCAGC GGGCCGGAGT T-CAAGGGAC
gi|7396971 ---------- ------TTTG GAAAGAAGTC TGGAGCCAGC GGGTTCCAGC CGCGGGGGAC
gi|4771687 ---------- ---------- ---------- ---------- ---------- ----------
gi|1497432 ---------- ---------- -----AAGTC TCCCGCCAGC GGGCCGGGGC CTCAAGGGAC
gi|1090941 ---------- ---------- ---------- ---------- ---------- ----------
gi|1146863 CTTCCGCCCC CCAATCTTTG GTTTGAAGTC TCCTGCCAGC GGGGGCCTGC C-CGGGGGAC
gi|1696350 -------TTT CCAATCTTTG GTTTGAAGTC TCCTGCCAGC GGGGGCCTGC C--GGGGGAC
gi|1615982 ---------- ------TTTG GTTTGAAGCC TCCAGCCAGC GGGGGCCTGC C-CGGCCGAC
gi|191125| ---------- ---------- ---------- ---------- ---------- ----------

           CTTTTCTCC- TTTCAAAATC TTTAAGGGGT CCTGCCCAGG CACCCTTAAA TTCTCCAAAA
           CTTCCCTCC- TCCCAAAATC TTT--GGGGT CCTGCCCAGG CACCCTTAAA TTCTCCAAAA
           CTTCCCGGG- CTTCAAAATC TTT--GGGGT CCTGCCCAGG CATTCTTGGG TTCTCCAAAA
           ---------- --------TC TTT--GGGGT CCTGCCCAGG CACCCTTAAA TTCTCCAAAA
           CTTCCCTGGG CTTCAAAGTC TTT--GGGGT CCTGCCCAGG CACCCTTAAA TTCTCCAAAA
           ---------- ---------- ---------- ---------- ---------- ------NNAA
           CTTCCCTGG- TTTCAAAATC TTT--GGGGT CCTGCCCAGG CACCCTTAAA TTCTCCAAAA
           CTTCCCTGG- CTTCAAAATC TTT--GGGGT CCTGCCCAGG CACCCTTAAA TTCTCCAAAA
           CTTCCCTGG- CTTCAAAATC TTT--GGGGT CCTCGGCAGG CACCCTTAAA TTCTCCAAAA
           ---------- --------TC CTT--GGGGT CCTGCCCAGG CACCCTTAAA TTCTCCAAAA

           CCTGGGTTCC CCCCGGATTC GGGCCCGGGT GGCCCGGCCC AACGGGCCCA GAAGGTGGCT
           CCTGGGTTCC CCCCGGATTC GGGCCCGGGT GGCCCGGCCC AACGGGCCCA GAAGGTGGCT
           CCTGGGTTCC CCCCGGATTC TGGCCCGGGT GGTTTCCCCC AAAGGGCCCA GAAGGGGGCT
           CCGGGGTTCC CCCCAAATTC GGGTTTGGGT GGCCCCCCCC AACGGGCCCA GAAGGGGGCT
           CCCGGGTTCC CCCCGGATTC GGGCCCGAAT GGCCCCCCCC AACGGGCCCA GAAGGGGGCT
           CCTGGGTTCC CCCCGGATTC GGGCCCGGGT GGCCCCCCCC AACGGGCCCA GAAGGGGGCT
           CCTGGGTTCC CTTTGGATTC GGGCCCGGGT GGCCCCCCCC AACGGGCTTA GAAGGGGGCT
           CCTGGGTTCC CTTTGGATTC GGGCCCGGGT GGCCCCCCCC AACGGGCTTA GAAGGGGGCT
           CCTGGGTTCC CCCCGGATTC GGGCCCGGGT GGCCCCCCCC AACGGGCCCA GAAGGGGGCT
           CCTGGGTTTT TCCCAAATTC GGGCCCGGGT GGCCCCCCCC AACGGGCCCA GAAGGGGGCT

           GAAAACCTTT GGGAAAGGAT TGACCCAAAT TTTTGGGGCC GCCAACCTCC TTTTGAAGCC
           GAAAACCTTT GGGAAAGGAC CGACCCAAAC TTTTGGGGCC CCCAACCTCC TTTTAACGCC
           GAAAACCTTT GGGAAAGGAC CGGGGCAAAC TTTTGGGGCC GCCAACCTCC CCCTGAAGCC
           GAAAACCTTT GGGAAAGGAC CAGCCCAAAC TTTTGGGGCC GCCAACCTCC CCCTGACATC
           GAAAACCTTT GGGAAAGGAC CAGCCCAAAC TTTTGGGGCC GCCAACCTCC CCCTAACATC
           GAAAACCTTT GGGAAAGGAT TAGCCCAAAC TTTTGGGGCC GCCAACCTCC CCCTAACGCC
           GAAAACCTTT GGGAAAGGAC CAGCCCAAAC TTTTGGGGCC GCCAACCTCC CCCTAACGCC
           GAAAACCTTT GGGAAAGGAC CAGCCCAAAC TTTTGGGGCC GCCAACCTCC CCCTAACGCC
           GAAAACCTTT GGGAAAGGAC CAGCCCAAAC TTTTGGGGCC ACCAACCTCC CCCTAACGCC
           GAAAACCTTT GGGAAAGGAC CAGCCCAAAC TTTTGGGGCC GCCAACCCCC TTTTAACGCC

           CCCGGGGGCA AACCAACGGT TTTAAAAAAA AAAGGGCCCC AAAAAGGAAC CGCGGGGCCG
           CCCGGGGGCG AACCAACGGT TTTAAAAAAA AAAGGGCCCC AAAAAGGAAC CGCGGGGCCG
           CCCGCCGGCG AACCAATGGT TTTAAAAAAA AAAGGGCCCC AAAAAGGAAT TGGGGGGCCG
           CCCGAAGGCA AACCAACGGT CCCAAAAAAA AAAGGGCCCC AAAAAGGAAC CGGGGGGCCG
           CCCGGGGGCG AACCAATGGT CCCAAAAAAA AAAGGGCCCC AAAAAGGAAT TGGGGGGCCG
           CCCGCCGGCG AACCAACGGT CCCAAAAAAA AAAGGGCCCC AAAAAGGAAC CGGGGGGCCG
           CCCGCCGGCG AACCAACGGT CCCAAAAAAA AAAGGGCCCC AAAAAGGAAC CGGGGGGCCG
           CCCGCCGGCG AACCAACGGT CCCAAAAAAA AAAGGGCCCC AAAAAGGAAC CGGGGGGCCG
           CCCGGGGGCG AACCAACGGT CCCAAAAAAA AAAGGGCCCC AAAAAGGAAC CGGGGGGCCG
           CCCGGGGGCG AACTAACGGT CCCAAAAAAA AAAGGGCCCC AAAAAGGAAT TAAGGGGCCG

           GGGGGGGGGC CCGGAGAAAA GGGGAAAATT TTTCCCTTTC CCCCGGGGTT TGTTCCGCCG
           GGGGGGGGGC CCGGAGAAAA GGGGAAAATT TTTCCCTTTC CCCCGGGGTT TGTTCCGTTG
           GGGGGGCGGA AGGGATCCCC GGAGAAGGTC TTTCCCTTTC CCCCGGGCTT TGTTCCACCA
           GGGGGGGGGC CCGGAGCCCC GGGGAAGGTG TTTCCCTTTC CCCCGGGGTT TGTTCCGTTG
           GGGGGGGAAC CCGGAACCCC GGGGAAGGTG TTTCCCTTTC CCCCGGGGTT TGTTCCATTG
           GGGGGGGAAC CCGGAGCCCC GGGGAAGGGT TTTCTTTTTC CCCCGGGGTT TGTTCCGCCA
           GGGGGGGAAC CCGGAGCCCC GGGGAAGGGT TTTCCCTTTC CCCCGGGGTT TGTTTTGCCA
           GGGGGGGAAC CCGGAGCCCC GGGGAAGGGT TTTCCCTTTC CCCCGGGGTT TGTTTTGCCA
           GGGGGGGGGC CTGGAGCCCC GGGGAAGGGT TTTCCCTTTC CCCCGGGGCC CGTTCCGCCA
           GGGGGGGAAC CTGGACCCCC GGGGAAGGCT TTTCCCTTTC CCCCGGGGCC CACCTTGTTG

           AGGTTCCCGG TTTTTTCCCC CAGGAAACAA GCCTCCCATT CCACCTTGCC CCCTAATTGG
           AGGTTCCCAA TTTTTTCCCC CACCAAACGG GCCTCCCATT CCACCTTGCC CCCTAATTGG
           AGGTTCCCAA TTTTTTCCCC CACCGGGCTT GCTTCCCATT CCACCTTGCC CCCAAATTGG
           AGGTTCCCAA TTTTTTCCCC TGCCAAACAA GCCTCCCATT CCACCTTGCC CCCAAATTGG
           AGGTTCCCAA TTTTTTCCCC CAAAGGGCAA GCCTCCCATT CCCCCTTGCC CCCGAATTGG
           AGGTTCCCAA TTTAAACCCC TACCGGGCCC GCCTCCCATT CCACCTTGCC CCCAAATTGG
           AGG------- ---------- -------CCC ACCTCCCGTT CCACCTTGCC CCCAAATTGG
           AGGTTCCCAA TTTAAACCCC CACCGGGCCC ACCTCCCGTT CCACCTTGCC CCCAAATTGG
           AGGTTTTTAA TTTAAACCCC CACCGGGCAA GCCTCCCATT CCACCTTGCC CCCAAATTGG
           AGGTTCCCAA TTTAAACCCC TACCGGGCTT GCCTCCCATT CCACCTTGCC CCCAAATTGG

           ATACGATTTC GTTTCCCAAC GCTACCCCGG GCCAATCTCC GCTGCGTTGT GGTTCCAAAC
           ATACGATTTC GTTTCCCAAC GCTACCCCGG GCCAATCTCC ---------- ----------
           ATACACTTTC GTTTCCCAAC GCTACCCCGG GCCAATCTCC GCAGCGTTGT GGTTGGAAAC
           GTACGATTTC TTTTCCCAAC GCTACCCCGG GCCAATGTCC GCGGCGTTGC GGTTCCAAAC
           CTACTCTTTC GTTTCCCAAC GCTACCCCGG GCCGGTCTCC GCGGCACCGC GGTTCCAAAC
           ATACGATTTC GTTTCCCAAC GCTACCCCGG GCCAATCTCA GCAGCGCCGT GGTTCCAAAC
           ATACGATTTC GTTTCCCAAC GCTACCCCGG GCCAATCTCA GCAGCGCCGT GGTTCCAAAC
           ATACGATTTC GTTTCCCAAC GCTACCCCGG GCCAATCTCA GCAGCGCCGT GGTTCCAAAC
           ATACGATTTC GTTTCCCAAT GCTACCCCGG GCCAATCTCA GCAGCGCCGT GGTTCCAAAC
           GCATGATTTC GTTTCCCAAC GTTACCAAGG GCCAATCTCA GCGGCGCCGT GGTTCCAAAT

           AGGGGTGGTT GCCTGGGAGG TGATTGGGCC CGGCCGAGG- ---------- ----------
           ---------- ---------- ---------- ---------- ---------- ----------
           AGGGGCCCTT GTTTGGGACC TAA-GGGGCC CGGCCGGCCT TTAAAAAAGC AGCTTGGCTT
           AGGGGTGGTT GCCTGGGA-- ---------- ---------- ---------- ----------
           AGGGGTGGTT GCCTGGGAGG TGA-CGGGCC CGGCCAGCCC CCAAAAAAGC AGCTTGGCTT
           AGGGGTGGTT GCCTGGGACC TGA-TGGGCC CGGCCAGCCC CCAAAAAAGC AGCTTGGTTT
           AGGGGTGGTT GCCTGGGACC TGA-TGGGCC CGGCCAGCCC CCAAAAAAGC AGCTTGGCTT
           AAAGGTGGTT GCCTGGGACC TGA-TGGGCC CGGCCAGCCC CCAAAAAAGC AGCTTGGTAA
           AGGGGTGGTT GCCTGGGACC TGA-TGGGCC CGGTCCA--- ---------- ----------
           AGGGGCGGTT GCCTGGGAGG TGA------- ---------- ---------- ----------

           ---------
           ---------
           CCC------
           ---------
           CCCTCTGGG
           CCCCTTGGA
           CCCCTTGGA
           ---------
           ---------
           ---------

   10   549
gi|5716431 ---------- ---------- ---------- ------GCCT TTTTTTCCGG AACGCAAACT
gi|2818984 ---------- ---------- ---------- --------CT TTTTTTCCGG AACGCAAATT
gi|7396971 ---------- ---------- ---CTTCCCC CGCAGGAGCT TTTTTTGGGG AACGTCCACC
gi|4771687 ---------- ---------- ---------- ---------- ---------- ----------
gi|1497432 ---------- ---------- ---------- ------AGCT TTTTTTCCGG AACGCCCGTC
gi|1090941 ---------- ---------- ---------- ---------- ---------- ----------
gi|1146863 CCGTCCCCCG GGGGGGCCCC AACCTTCCCC CGGTGGAGCT TTTTTTCCGG AACGGCCTCC
gi|1696350 ---------- ------TTTT AACCTTCCCC CGGTGGAGCT TTTTTTCCGG AACGGCCTCC
gi|1615982 ---------- ---------- ---CTTCCCC CGGTGGAGCT TTTTTTCCGG AACGGCCTTC
gi|191125| ---------- ---------- ---------- ---------- ---------- ----------

           TTCC--CAGA AACACCCTCT TTTAAAAACA AAGCCTGGTC CCAAAGGCTG GGGTTCCCCC
           TTTT--CAGA AACACCCTCT TTTAAAAACA AAGCCTGGT- -----GGCTG GGGTTCCCCC
           CCCCGGCGGA AACACCCTCG TCCAAAAACA AAGCCTGGT- -----GGCTG GGGTTCCCCC
           ---------- ---------- ---------A AAGCCTGGT- -----GGCTG GGGTTCCCCC
           CCCCTTCAGA AACACCCTCT TCCAAAAGCA AAGCCTGGT- -----GGCTG GGGTTCCCCC
           ---------- ---------- ---------- ---------- ---------- ----------
           CCCC--CGGA AACACCCTCT GTTAAAAACA AAGCCTGGT- -----GGCTG GGGTTCCCCC
           CCCC---GGA AACACCCTCT GCCAAAAACA AAGCCTGGT- -----GGCTG GGGTTCCCCC
           CCCC--CGCA AACACCCTCT CCCAAAAACA AAGCCTGGT- -----GGCTC CGGAACCCCC
           ---------- ---------- ---------A AAGCCCGGT- -----GGCTG GGGTTCCAAC

           CAACCCCGAA TAAACCCTTG GAGGGGCCCC GATCGGGGCG GAGTGGCAAA GAAAAGCCCC
           CAACCCCGAA TAAACCCTTG GAGGGGCCCC GATCGGGGCG GAGTGGCAAA GAAAAGCCCC
           CAATTCCGGG TAAACCCTTG GAGGGGCCCC GATCAAGGCG GAGTGCCCCC GAAAAGCCCC
           CAACCCCGAA TAAACCCGGG AAGGGGCCCC AATCGGGGTG GAGTGCCGGG GAAAAGCCCC
           CAACCCCGAA TAAACCCCCG GAGGGGCCCC GATCGGGGCG GAGTGCCCCC GAAAAGCCCC
           ---------- -NAACCCTTG AAGGGGCCCC GATCGGGGCG GAGTGCCTTT TAAAAGCCCC
           CAACCCCGAA TAAACCCTTG AAGGGGCCCC GATCGAGGCG GAGTGCCTTT GAAAAGCCTT
           CAACCCCGAA TAAACCCTTG AAGGGGCCCC GATCGAGGCG GAGTGCCTTT GAAAAGCCTT
           CAACCCCGAA TAAACCCTTG GAGGGGCCCC GATCGGGGCG GAGTGCCTTT GAAAAGCCCC
           CAACCCCGAA TAAACCCTTG GAGGGGTCCC AATCGGGGCG GAGTGCCTTT GAAAAGCCCC

           AGGGAAGCCC TTTTCCGGCT TTAGCAAAAA TGACAAACCT TGGGCGGAAC CCTTTAACCG
           AGGGAAGCCC TTTT--GGCT TTAGCAAAAA CGACAAACCT TGGGCCCAAC CCTTTAACCG
           AGGGAAGCCC TTGGTTGGCT TTAGCAAAAA CGGCAAACCT TGGGCGGAAC CCTTTAACCG
           AGGGAAGCCC TTGGTTGGCT TTAGCAAAAA CAACAAACCT TGGGCGGAAC CCTTTAACCG
           AGGGAAGCCC TTGGTTGGCT TTAGCAAAAA CAGCAAACCT TGGGCGGAAC CCTTTAACCG
           AGGGAAGCCC TTGGTTGGCT TTAGCAAAAA TAACAAACCT TGGGCGGAAC CCTTTAACCG
           AGGGAAGCCC TTGGTTGGCT TTAGCAAAAA CAACAAACCT TGGGCGGAAC CCTTTAACCG
           AGGGAAGCCC TTGGTTGGCT TTAGCAAAAA CAACAAACCT TGGGCGGAAC CCTTTAACCG
           AGGGAAGCCC TTGGTTGGCT TTAGCAAAAA CAACAAATTT TGGGCAAAAC CCTTTAACCG
           AGGGAAGCCC TTGGTTGGCT TTAGGAAAAA CAACAAACCT TGGGCGGAAC CCTTTAACCG

           GGTTGAAAAG GGCCCCAAAA TGGGGCCCCC AAATTCTTTT GGGTTTAACC AGGAAATTGG
           GGTTAAACCG GGCCCCAAAA TGGGGCCCCC AAATTCTTTT GGGTTTAACC AGGAAATTGG
           GGCTGAAAAG GCCCCCAAAA TGCCGCCCCC AAATTTTTTT GGGTTTAACC AGGAAACCGG
           GGCTGAACCA AGCCCCAAAA CGAAGCCCCC AAATTCTTTT GGGCCCAACC AGGAAACCGG
           GGCTAAACCA AGCCCCAAAA CGGGGCCCCC AAATTTTTTT GGGCCCAACC AGGAAATTGG
           GGCTAAACCG GCCCCCAAAA CGCCGCCCCC AAATTCTTTT GGGCCCAACC AGGAAATTGG
           GGCTAAACCG GCCCCCAAAA CGCCGCCCCC AAATTCTTTT GGGCCCAACC AGGAAACCGG
           GGCTAAACCG GCCCCCAAAA CGCCGCCCCC AAATTCTTTT GGGCCCAACC AGGAAACCGG
           GGCTAAACCG GCCCCCAAAA TGGGGCCCCC AAATTCTTTT GGGCCCAACC AGGAAACCGC
           GGTTAAACCG GCCCCCAAAA TGGGGCCCCC AAATTCTTTT GGGCCCAACC AGGAAACCGA

           CCTGGGCGGG CCAGAGGAAA TTTCCGCCCC CTCCCCCTCG CCCCGGGAAG GTGGGGCGAG
           CCTGGGCGGG CCAGAGGAAA TTTCCGCCCC CTCCCCCTCG CCCCGGGAAG GTGGGGTGAG
           CCTGGCGGGG CCTTCGGAAG TTTCCGCCCC CTCCCCCTCG CCCCGGGGAC CTGGAACGAG
           CCTGGGCGGG CCAGCGGAAG TTTCCGCCCC CTCCCCCTCG CCCCGGGAAG GTGGGGTGAG
           CCTGGGCGGG CCAACGGAAG TTTCCGCCCC CTCCCCCTCG CCCCGGGAAG GTGGAATGAG
           CCTGGGCGGG CCAGCGGAAG GGGCCGCCCC CTTTCCTTCG CCCCGGGAAG GTGGGGCGAG
           CCTGGGCGGG CCAGCGGAAG GGGCCGTCCC CTTTCCCTCG CCCCGGGAAG GTGGGGCGAG
           CCTGGGCGGG CCAGCGGAAG GGGCCGTCCC CTTTCCCTCG CCCCGGGAAG GTGGGGCGAG
           CCTGGGTGGG CCAGCGGAAG GGGCCGCCCC CTTTCCCTCG CCCCGGGGAG GCGGGGCGAG
           CCTGGGTGGG CCACCGGAAG CCCCCGCCCC CTCCCCCTCG CCCCGGGAAG GCAAGGTGAG

           TTTGTCCCTA AAAAGGAAGG GAGGTAATAA AAGGGCTGCT GGTTTTGGGG ATTTAAAATT
           TTTATCCCTA AAAACCAAGG GAGGTAATAA AAGGGCTGCT GGTTTTGGGG ATTTAAAATT
           TTTATCCCTG GAAACCAAGG GGGGTAATAA AAGGGCTGCA GGTTTTGGGG ATTTAACCTT
           TTTATCCCTG GGGGCCAACC CAGGTAATAA AAGGGCTGCA GGTTTTGGGG GTTTAAAATT
           TTTATCCCTG GAAAAAAAGG GGGGTAATAC CCGGGCTGCG GGTTTTGGGG CTTTAACGTT
           TTTATCCCTG GAAACCAAGG GGGGTAATAA AAGGGCTGCA GGTTTTGGGG ATTTAAAATT
           ---------- ---------- --AATAGTAA AAGGGCTGCA GGTTTTGGGG ATTTAAAATT
           TTTATCCCTG GAAACCAAGG GGAATAGTAA AAGGGCTGCA GGTTTTGGGG ATTTAAAATT
           TTTATCCCTA AAAACCAAGG GGGGTAATAA AAAAACTGCA GGTTTTGGGG ATTTAAAATT
           TTTATCCCTG GAAACCAAGG GGGGTAATAA AAGGGCTGCA GGTTTTGGGG GCCCAAAGTT

           TTTCCCAAAG GGTCCCCCGG CCCCCCCGGG CTTAACCCTG GTTCAAAGGG TGGGAAATAA
           TTTCCCAAAG GGTCCCCCGG CCCCCCCGGG CTTAACCC-- ---------- ----------
           TTTCCCAAAG GGTCCCCCGG CCCCCCCGGG CTTAACCCTG GAACTTTGAG TGGGAAATAA
           TTTCCCAGGT TTTCCCCCGG CCCCCCCGGG CTTAACCCTG GGGCCCCGAG CGGGAAATAA
           TTTCCCAAAG GGTCCCCCGG CCCCCCCGGG CTTAACCCTT TGGCCCCAAG CGGGAAATAA
           TTTCCCAAAG GGTCCCCCGG CCCCCCCGGG CTTAAAAATG GAACTTTGAG TGGGAAATAA
           TTTCCCAAAG GGTCCCCCGG CCCCCCCGGG CTTAAAAATG GAACTTTGAG TGGGAAATAA
           TTTCCCAAAG GGTCCCCCGG CCCCCCCGGG CTTAAAAATG GAACTTTGAG TGGGAAATAA
           TTTCCCAAAG GGTCCCCCGG CCCCCCCGGG CTTAAAAATG GAACTTTGAG TGGGAAATAA
           TTTCCCAAAG GGTCCTTCGG TTTCCCAGGG CTTAAAAATG GGGCAAAGAG TGGGAAATAA

           AACAAGGTTT TTGTCCTTTG GTGCCATTGG GCCCAAAAAG GCCCAA---- ----------
           ---------- ---------- ---------- ---------- ---------- ----------
           AACAAGGTTC CCCTCTTTTG CTA----GGG GCCCGCCCCG GTTTGGTTTT AAGAACCCCT
           AACAAGGTTT TTGTCCTTTG ---------- ---------- ---------- ----------
           AACAAGGTTT TTGTCCTTTG GTGAA--CCC CCCCACCCCA ATTTGGCTTT AAGAACCCCT
           AACAAGGTTT TTGTCCTTTG CTGAA--TCC CTTTACCCCA ATTTGGCTTT AAGAACCCTT
           AACAAGGTTT TTGTCCTTTG CTGAA--TCC CCCCACCCCA ATTTGGCTTT AAGAACCCCT
           AACAAAATTT TTGTCCTTTG CTGAA--TCC CCCCACCCCA ATTTGGCTTT AAGAACCCTT
           AACAAGGTTT TTGTCCTTTG CTGAA--TCC CCCCACCCCC CAAAA----- ----------
           AATAAGGTTC CCGTCCTTTG GTG------- ---------- ---------- ----------

           ---------
           ---------
           TTGGCCCC-
           ---------
           TTGGCCCCG
           TTGGCCCCA
           TTGGCCCCA
           TA-------
           ---------
           ---------

   10   549
gi|5716431 ---------- ---------- -GGGGCTTTT AACCCTGGGC CGGAGGGTC- CAGAAAAACT
gi|2818984 ---------- ---------- ------TTTT AACCCTGGGC CGGAGGGTT- CAGAAAAACT
gi|7396971 ---------- -------CTC GAAAAGTTTT AACCCTGGGC CCCCGGGCCG CGGAAAAACT
gi|4771687 ---------- ---------- ---------- ---------- ---------- ----------
gi|1497432 ---------- ---------- -AAAAGTTTT AACCCTGGGC CGGCGGGCCT CAGAAAAACT
gi|1090941 ---------- ---------- ---------- ---------- ---------- ----------
gi|1146863 CCTTCGGGGG CCCAATTCTC GAAAAGTTTT AACCCTGGGC CCCCGGGCC- CGGAAAAACT
gi|1696350 ---------- -CCAATTCTC GAAAAGTTTT AACCCTGGGC CCCCGGGCC- -GGAAAAACT
gi|1615982 ---------- -------CTC GAAAAGTTTT AACCCTGGGC CCCCGGGCC- CGGAAAAACT
gi|191125| ---------- ---------- ---------- ---------- ---------- ----------

           TTTTTTTCCT CCATAGCTTT TTTTAGGGGG TCCTCGGCCA ACCACCCCTG CCTCCAAAAA
           TTTCCTTCCC CCATAGCTTT TTTT--GGGG TCCTCGGCCA ACCACCCCTG CCTCCAAAAA
           TTTCCGGCCT CCATAGCTTT TTTT--GGGG TCCTCGGCCA ACCATTCCTG CCTCCAAAAA
           ---------- ----AGCTTT TTTT--GGGG TCCTCGGCCA ACCACCCCTG CCTCCAAAAA
           TTTCCTTCCT CCATAGCTTT TTTT--GGGG TCCTCGGCCA ACCACCCCTG CCTCCAAAAA
           ---------- ---------- ---------- ---------- ---------- -----NNAAA
           TTTCCTTAAT CCATAGCTTT TTTT--GGGG TCCTCGGCCA ACCACCCCTG CCTCCAAAAA
           TTTCCTTAAT CCATAGCTTT TTTT--GGGG TCCTCGGCCA ACCACCCCTG CCTCCAAAAA
           TTTCCTTCCT CCATAGCTTT TTTT--GGGG TCCTGGGCCA ACCACCCCTG CCTCCAAAAA
           ---------- ----AGCCTT TTTT--GGGG TCCTCGGCCA ACCACCCCTG CCTCCAAAAA

           CCCCGGGGGA GGGCTTCAAA TTGCCGGGCG AGGTTTGCCG CGGAAACCGG CCCGGAAGCT
           CCCCGGGGGA GGGCTTCAAA TTGCCGGGCG AGGTTTGCCG CGGAAACCGG CCCGGAAGCT
           CCCCGGGCCA GGGCTTCAAA TTGCCAAACG AGGTTTGCCC CGGAAAAAGG CCCGGAAGCT
           CCCCGGAGGA GGGCTTCAAA TTGCCGGGTG AGGTTTGTTC CGGAAACCGG CCCGGAAGCT
           CCCCGGGGGA GGGCTTCCAA TTGCCGGGCG AAATTTGCCC CGGAAACCGG CCCGGAAGCT
           CCCCGGAGGA GGGCTTCCAA TTGCCGGGCG AGGTTTGCCC CTTAAACCGG CCCGGAAGCT
           CCCCGGAGGA GGGCTTTCAA TTGCCGGACG AGGTTTGCCC CGGAAACCGG CCTGGAAGCT
           CCCCGGAGGA GGGCTTTCAA TTGCCGGACG AGGTTTGTTC CGGAAACCGG CCTGGAAGCT
           CCCCGGGGGA GGGCTTCCAA TTGCCGGGCG AGGTTTGTTC CGGAAACCGG CCCGGAAGCT
           CCCCGGGGGA GGGCTTCAAA TTTCCGGGCG AGGTTTGCCC CGGAAACCGG CCCGGAAGCT

           TCCCTAACCC GGGAAAAAGA ACCAATCCGT TGGCGCAATT TTCCAAAAAC TGTTTCGAAA
           TC-CTAACCC GGGAAAAAGA ACCAACCCGT TGGCCCAATT TTCCAAAAAC TGTTTCAAAC
           TCTCTAACCC GGGAAAAAGG GGGAACCCGT TGGCGCAATT TTCCAAAAAC TGTTTTGAAA
           TCTCTAACCC GGGAAAAAGG GCCAACCCGT TGGCGCAATT TTCCAAAAAC TGTTTCGAAC
           TTTCTAACCC GGGAAAAAGG GCCAACCCGT TGGCGCAATT TTCCAAAAAC TGTTTCAAAC
           TCTCTAACCC GGGAAAAAGG GCCAACCCGT TGGCGCAATT TTCCAAAAAC TGTTTCAAAC
           TCTCTAACCC GGGAAAAAGG GCCAACCCGT TGGCGCAATT TTCCAAAAAC TGTTTCAAAC
           TCTCTAACCC GGGAAAAAGG GCCAACCCGT TGGCGCAATT TTCCAAAAAC TGTTTCAAAC
           TCTCTAACCC GGGAAAAAGG GCCAACTTGT TGGCACAATT TTCCAAAAAC TGTTTCAAAC
           TTTCTAACCC GGGAAAAAGG GCCAACCCGT TGGCGCAATT TTCCAAAAAC CGTTTCAAAC

           GCGCTGATTT CAACAACCCT TCCGGGGTTA AACGAAAGGG AACTGGGGCC CCTGGGGGGG
           GCGCTGATTT CAACAACCCT TCCGGGGTTA AACGAAAGGG AACTGGGGCC CCTGGGGGGG
           GCCCTGATTT CAACAACCCT TTTGGGGTTA AACGAAAGGG AATCGGGGCC CCTGGGCCGG
           ATGCCGATTT TAACAACCCT TCCGGGGCCA AACGAAAGGG AACCGGGGCC CCTGGGGGGG
           ATGCCGACCC CAACAACCCT TTTGGGGCCA AACGAAAGGG AATTGGGGCC CCTGGGGGAA
           GCCCCGACCC CAACAACCCT TCCGGGGCCA AACGAAAGGG AACTGGGGCC CCTGGGGGAA
           GCCCCGACCC CAACAACCCT TCCGGGGCCA AACGAAAGGG AACCGGGGCC CCTGGGGGAA
           GCCCCGACCC CAACAACCCT TCCGGGGCCA AACGAAAGGG AACCGGGGCC CCTGGGGGAA
           GCCCTGACCC CAACAACCCT TCCGGGGCCA AATGAAAGGG AACCGCCCCC CCTGGGGGGG
           GCCCTGACCC CAACAACCTT TCCGGGGCCA AACGAAAGGG AATCGAAACC CCTGGGGGAA

           CCGCCAAGGT GGTCTCAAAG CTGGGGAGGG GGGGAATGCT TCAAATGGAA ACCCAGGGAC
           CCGCCAAGGT GGTCTCAAAG CTGGGGAGGG GGGGAATGCT TCAAACCCAA ACCCGGGGAC
           GGGCCTCGAC GGTCTCAAAG CCGGGGACGG GAGGGGTGCT TCGAACCCAG GCCCTGGGAT
           CCGCCACGGG GGTCTCAAAG CTGGGGAGGG GGGGGGTGCT TTGGGCCCAA ACCCAGGGAC
           CCGCCACGGG GGTCTCAAAG CTGGGGAGGG GGGGGGTGCT TCGAACAAAG GCCCAGGGAC
           CCGCCACGGT GGTTTCAAAG CTGGGGAGGG GAGGGGTGCT TTGAACCCAG GCCCCGGGAC
           CCGCCACGGT GGTCTCAAAG CTGGGGAGGG GAGG------ ---------- -CCCCAAAAC
           CCGCCACGGT GGTCTCAAAG CTGGGGAGGG GAGGGGTGCT TCGAACCCAG GCCCCAAAAC
           TTGCCACGGT GGTCTCAAAG CTGGGGAGGG GAGGGGTGGT TCAAACCCAG GCCCAGGGAC
           TTGCCACGGT GGTCTCAAAG CTGGGGAGAA AGGGAATGCT TTGAACCCAG GCCCTGGGAC

           CAAACCATTC CAGTTTGGAA TAAAGAAAAT TCAGGTTTCC CAACCGGGCC CTAAAACCCT
           CAAACCATTC CAGTTTGGAA TAAAGAAAAT TCAGGTTTCC CAACCGGGCC CTAAAACCCT
           TGGACCATTC CAGTTAGGAA TAAAACCCCT TCAGGTTTCC CAACCGGGCC CTAAAACCCT
           CCCACCATTC CAGTTAGGGG TAAAGAAAAT TCGTTTTTCC CAACCGGGCC CTAAAACCCT
           CGGACCATTC CCGTTGGGCC TAAATCCGGT TCAGGTTTCC CAACCGGGCC CTAAAACCCT
           CGGACCATTC CAGTTAGGAA TAAAGAAAAT TCAGGTTTCC CAACCGGGCC CTAAAACCCT
           CGGACCGTTC CAGTTAGGAA TAAAGAAAAT TCAGGTTTCC CAACCGGGCC CTAAAACCCT
           CGGACCGTTC CAGTTAGGAA TAAAGAAAAT TCAGGTTTCC CAACCGGGCC CTAAAACCCT
           CGGACCATTC CAATTAGGAA TAAAGAAAAT TCAGGTTTCC CAATCGGGCC CTAAAACCCT
           CGGACCATTC CAGTTAGGGG CAAAGAAGGT TCAGGTTTCC CAACCGGGTC CTAAAACAAT

           GGGGAGCATT TCCCACCGCT GCCCAAAAGG TGTATTTCGG ATCAATTGGG GGGGGCTTTT
           GGGGAGCATT TCCCACC--- ---------- ---------- ---------- ----------
           GGGGAGCATT TCCCACCGCA GCCCTTTTGA TGTAAATGGG ATCAATTGGC CCCGGCTTTT
           GGGGAGCATT TCGGACCGCG GCCCCCCCGA TGCATTTCGG ATCAATTGGG GGGGGCTTTT
           GGGGAGCGTT TCCCACCTCG GCCCCCCCAA CGCATTTCGG ATCAATTGGG GGGGGCTTTT
           GGGGAGCATT TCCCAAAGCA GCCCTTTTGA CGTATTTCGG ATCAATTGGG GGGGGCTTTT
           GGGGAGCATT TCCCAAAGCA GCCCTTTTGA CGTATTTCGG ATCAATTGGG GGGGGCTTTT
           GGGGAGCATT TCCCAAAGCA GCCCTTTTGA CGTATTTCGG ATCAATTGGG GGGGGCTTTT
           GGGGAGCATT TCCCAAAGCA GCCCTTTTGA CGTATTTCGG ATCAATTGGG GGGGGCTTTT
           GGGGAGCATT TCCCAAAGCG GCCCAAAAGA CGTATTTCGG ATTAATTGGG GGGGGCTTTT

           GGAAAAAATG GGGGGCCCCG CGGCAGGGG- ---------- ---------- ----------
           ---------- ---------- ---------- ---------- ---------- ----------
           GGAAAA-AGC CCGGGCCCCG CGGTGCCCCA AAAAAAGGTT GGGGGCCCCT CCCTTTCC--
           GGAA------ ---------- ---------- ---------- ---------- ----------
           GGAAAA-GCA AAGGGCCCCG CAATGCCCCA AAAAAAGGTT GGGGGCCCCT CCCTTTCCCC
           GGAAAA-ATA AAGGGTCCCG CAATGCCCCA AAAAAAGGTT GGGGGTTTTT CCCTCCCCCT
           GGAAAA-ATA AAGGGCCCCG CAATGCCCCA AAAAAAGGTT GGGGGCCCCT CCCTTTCCCT
           GGAAAA-ATA AAGGGCCCCG CAATGCCCCA AAAAAAGGTT GGGGGTTTTT CCCA------
           GGAAAA-ATA AAGGGCCCCG TCCA------ ---------- ---------- ----------
           GGAAAA---- ---------- ---------- ---------- ---------- ----------

           ---------
           ---------
           ---------
           ---------
           CCTTGGGGG
           CCTTAAAAA
           CCTTAAAAA
           ---------
           ---------
           ---------

   10   549
gi|5716431 ---------- ---------- -----GGCCC AACCACCTTT GCCCGGAAAA GTCC--CAGG
gi|2818984 ---------- ---------- -------CCC AACCACCTTT GCCCGGAAAA GTTT--CAGG
gi|7396971 ---------- ------TGGC CCGAAAAGGG AACCACCTTT GCCTCCCCAA GCCCGGCGGG
gi|4771687 ---------- ---------- ---------- ---------- ---------- ----------
gi|1497432 ---------- ---------- -----AACCC CACCACCTTT GCCCGGCCGG GCCCTTCAGG
gi|1090941 ---------- ---------- ---------- ---------- ---------- ----------
gi|1146863 GTCCGGGGCC CCAATTTGGG GGGTTAACCC TACCACCTTT GCCGCCCCTT GCCC--CGGG
gi|1696350 ---------- -TAATTTGGG GGGTTAACCC TACCACCTTT GCCGCCCCTT GCCC---GGG
gi|1615982 ---------- -----TTGGG GGGTTAACCC AACCACCTTT GCCGCCCCTT GCCC--CGCG
gi|191125| ---------- ---------- ---------- ---------- ---------- ----------

           CTCTCTTCTT TTTCAAAATT TCCAAATGGT TGGTTCAAAG GGGGGGGTCC TTTCGGCCAC
           CTCCCTTCTT TTCCAAAATT TCCAAATGGT TGGTT----G GGGGGGGTCC TTTCGGCCAC
           CTCCCGGGTT TCTCAAAATT TCCAAATGGT TGGTT----G GGGGGGGTCC TTTCGGCCAC
           ---------- ---------- ---AAATGGT TGGTT----G GGGGGGGTCC TTTCGGCCAC
           CTCCCTTGTT TCTCAGGGTT TCCAAATGGT TGGTT----G GGGGGGGTCC TTTCGGCCAC
           ---------- ---------- ---------- ---------- ---------- ----------
           CTCCCTTGGG GTTCAAAATT TCCAAATGGT TGGTT----G GGGGGGGTCC TTTCGGCCAC
           CTCCCTTGGG GCTCAAAATT TCCAAATGGT TGGTT----G GGGGGGGTCC TTTCGGCCAC
           CTCCCTTGCC CCTCAAAATT TCCAAATGGT TGGTT----G GGGGGGGTCC TAAGGGCCAC
           ---------- ---------- ---AAATGGC TGGTT----G GGGGGGGTCC TTTCGGCAAC

           CTACTTTACC CTTGGAGTTT CCAAGTCGGG TGCGGCACGG GCCCCAAGGA GCCTTTTCGC
           CTACTTTACC CTTGGAGTTT CCAAGTCGGG TGCGGCACGG GCCCCAAGGA GCCTTTT-GC
           CTGCTTTACC CTTGCAGTTT CCAAGTCAAG TGTCCCCAGG GCCCCAAGGA GCCTTTTTGC
           CTACTTTACC CGGGGAGTTT CCAAGTCGGG TGCCCCGCGG GCCCCAAGGA GCCTTTTTGC
           CTACTTTACC CCCGGAGTTT CCCAGTCGGA TGCCCCCCGG GCCCCAAGGA GCCTTTTTGC
           -------ACC CTTGGAGTTT CCCAGTCGGG TGCCCCTCGG GCCCCAAGGA GCCTTTTTGC
           CTACTTTACC CTTGGAGTTT CCCAGTCGAG TGCCCCTCGG GCTTTAAGGA GCCTTTTTGC
           CTACTTTACC CTTGGAGTTT CCCAGTCGAG TGCCCCTCGG GCTTTAAGGA GCCTTTTTGC
           CTACTTTACC CTTGGAGTTT CCCAGTCGGG TGCCCCTCGG GCCCCAAGGA GCCTTTTTGC
           CTACTTTACC CTTGGAGTTT TTAAGTCGGG TGCCCCTCGG GCCCCAAGGA GCCTTTTTGC

           GGGGAAAACC CCTTGGGCCA AGATGACCAC AAAAACGTGC CCTCAAAATT CAAACCCCGT
           GGGGAAAACC CCTTGGGCCA AGACGACCAC AAAAACGTGC CCTCAAAATT CAAACCCCGT
           GGGGAAAACC CCTTGGGCCA AGACGGGGGC AAAAACGTGC CCTCAAAATT CAAACCCCGC
           GGGGAAAACC CCTTGGGCCA AGACAGCCAC AAAAACGTGC CCTCAAAATT CAAACCCCGC
           GGGGAAAACC CCTTGGGCCA AGACAGCCGC AAAAACGTGC CCTCAAAATT CAAACCCCGC
           GGGGAAAACC CCTTGGGCCA AGATAGCCAC AAAAACGTGC CCTCAAAATT CAAACCCCGC
           GGGGAAAACC CCTTGGGCCA AGACAGCCAC AAAAACGTGC CCTCAAAATT CAAACCCCGC
           GGGGAAAACC CCTTGGGCCA AGACAGCCAC AAAAACGTGC CCTCAAAATT CAAACCCCGC
           GGGGAAAACC CCTTGGGCCA AGACAGCCAC AAAAATGTGC CCTCAAAATT CAAACCCCGC
           GGGGAAAACC CCTTGGGGGA AGACAGCCAC AAAAACGTGC CCTCAAAATT CAAACCCCGT

           TTTTCGGCCA TTTGGGGGAC AAATAATGGT GGTTACGGCC AAGGAACCGG GGGCCCGGGG
           TTTTCAACCA TTTGGGGGAC GGGTAATGGT GGTTACGGCC AAGGAACCGG GGGCCCGGGG
           CCTTTGGCCA TTTGGGCGAC GGGTAATGGT GGTTACGGCC AAGGAATTGG GGGCCCGGGC
           CCTTCGGTTA CCCGGGAGAC AAATAATGGT GGCCACGGCC AAGGAACCGG GGGCCCGGGG
           CCTTCAATTA CCCGGGGGAC GGGCAATGGT GGCCACGGCC AAGGAATTGG GGGCCCGGGG
           CCTTCAACCA CCCGGGCGAC GGGCAATGGT GGCCACGGCC AAGGAACCGG GGGCCCGGGG
           CCTTCAACCA CCCGGGCGAC GGGCAATGGT GGCCACGGCC AAGGAACCGG GGGCCCGGGG
           CCTTCAACCA CCCGGGCGAC GGGCAATGGT GGCCACGGCC AAGGAACCGG GGGCCCGGGG
           CCTTCAACCA TTTGGGGGAC GGGCAATGGT GGCCATGGCC AAGGAACCGG GGGCCCGGGG
           TTTTCAACCA TTTGGGGGAC GGGCAATGGT GGCCACGGCC AAGGAATTAG GGGCCCGGGG

           GGCCCCGAGG GGGGGAAGCC CCCCCCTTTT TTAGCCCGGG GGGTTTGGGG AGGTCGCCCC
           GGCCCCGAGG GGGGGAAGCC CCCCCCTTTT TTAGCCCGGG GGGTTTGGGG AGGTCACCCC
           GGAAGGGATT TGGGGGGGCC CCCCCCTTTT TTAGCCCGGG GCCTTTAAGG AGGTCACCCC
           GGCCCCGAGG GGGGGGGGCC CCCCCCTTTT TTAGCCCGGG GGGTTTGGGG AGGTCACCCC
           AACCCCGAAA AGGGGGGGCC CCCCCCTTTT TTAGCCCGGG GGGTTTGGGG AGGTCACCCC
           AACCCCGAGG GGGGGGGGCC TTCCCTTTTT TTAGCCCGGG GGGTTTAAGG AGGTCACCCC
           AACCCCGAGG GGGGGGGGTC TTCCCCTTTT TTAGCCCGGG GGGTTTAAGG AGG-------
           AACCCCGAGG GGGGGGGGTC TTCCCCTTTT TTAGCCCGGG GGGTTTAAGG AGGTCACCCC
           GGCCTTGAGG GGGGGGGGCC TTCCCCTTTT TTAGCCCGGG GGGCCTAAGG AGGTTACCGG
           AACCTTGACC CGGGGGGGCC CCCCCCTTTT TTAGCCCGGG GGGCCCGGGG AGGTCACCCC

           CCCTCAAAAT GGACAAGGGA ACTTTTCCAA AAACCAAGTC AATGGGGGAA AAGGGGAATT
           CCCTCAAAAC CGACGGGGGA ACTTTTCCAA AAACCAAGTC AATGGGGGAA AAGGGGAATT
           CCCTCGGGGC CGGCTTGGGA ACTTTTCCAA AAACCAAGTC AATGGGGGAA AAAAAACCTT
           CCCTTGGGGC CCACAAGGGA ACTTTTCCAA AAACCAAGTC AATGGGGGGG GAGGGGAATT
           CCCTCGGGGC AGGCAAGGGA ACTTTTCCAA AAACCCCGTC AATGGGGGCC CATTTTCGTT
           CCCTTGGGGC CGGCCCGGGA ACTTTTCCAA AAACCAAGTC AATGGGGGAA AAGGGGAATT
           ---------- ---CCCAAAA ACTTTTCCGG GGGCCAAGTC AATGGGGGAA AAGGGGAATT
           CCCTCGGGGC CGGCCCAAAA ACTTTTCCGG GGGCCAAGTC AATGGGGGAA AAGGGGAATT
           GCCTCAAAAC CGGCAAGGGA ACTTTTCCAA AAACCAAATC AATGGGGGAA AAGGGGAATT
           CCCTTGGGGC CGGCTTGGGA ACTTTTCCAA AAACCAAGTC AATGGGGGGG GAGGGGAGTT

           CCAAATCCCC CAACCCCCCA CCTTGGGGCA TACTTGGGCA GTTGGGGGGA TAAGGTTTTG
           CCAAATCCCC CAACCCCCCA CCTTGGGGCA TAC------- ---------- ----------
           CCAAATCCCC CAACCCCCCA CCTTGGGGCA TACTTGGGCT GTTGGGGGGA TAAGGTCCCC
           CCAGGTCCCC CAACCCCCCA CCTTGGGGCA TGCTTGGGCC GTTGGGGGGA TAAGGTTTTG
           CCAAATCCCC CAACCCCCCA CCTTGGGGCG TACTTTGGCC ACCGGGGGGA TAAGGTTTTG
           CCAAATCCCC CAACCCCCCA CCTTGGGGCA TACTTGGGCT GCCGGGGGGA TAAGGTTTTG
           CCAAATCCCC CAACCCCCCA CCTTGGGGCA TACTTGGGCT GCCGGGGGGA TAAGGTTTTG
           CCAAATCCCC CAACCCCCCA CCTTGGGGCA TACTTGGGCT GCCGGGGGGA TAAAATTTTG
           CCAAATCCCC CAATTTCCCA CCTTGGGGCA TACTTGGGCT GCCGGGGGGA TAAGGTTTTG
           CCAAATCCCC TAACCCTCCA CATTGGGGCA TACTTGGGCA GCCGGGGGGA TAAGGTCCCG

           TGCTTTTTGA AACCTGGGGG CACCCAAAAG CC-------- ---------- ----------
           ---------- ---------- ---------- ---------- ---------- ----------
           TGCTTTTTGA AA---GGGCG CGCCCCCGGC CCATTTAAGC GGCTTGCCCT TTCTTGGGTT
           TGCTTTTTGA ---------- ---------- ---------- ---------- ----------
           TGCTTTTTGA AAAA-CCCAG CACCCCCGGC CCATTTAAGC GGCTTGCCCT TTCTTGGGTT
           TGCTTTTTGA AAAA-CCCAG TACCCCCGGC CCATTTAAGC GGCTTGCCTT TTCTTGGGCC
           TGCTTTTTGA AAAA-CCCAG CACCCCCGGC CCATTTAAGC GGCTTGCCCT TTCTTGGGTT
           TGCTTTTTGA AAAA-CCCAG CACCCCCGGC CCATTTAAGC GGCTTGCCTT TTCAA-----
           TGCTTTTTGA AAAA-CCCAG CATTCCCAA- ---------- ---------- ----------
           TGCTTTTTGA AA-------- ---------- ---------- ---------- ----------

           ---------
           ---------
           TC-------
           ---------
           TCTCCCGAA
           CCCCCCA--
           TCCCCCA--
           ---------
           ---------
           ---------

   10   549
gi|5716431 ---------- ---------- --------GG CCAAAAATGG CCGGAAGTTC CC--AGGCTT
gi|2818984 ---------- ---------- ---------- CCAAAAATGG CCGGAAGTTT TT--AGGCTT
gi|7396971 ---------- -------CCC TGCGAAGGAA CGAAAAATGG TTCCCAGCCC CCGGGGGCTT
gi|4771687 ---------- ---------- ---------- ---------- ---------- ----------
gi|1497432 ---------- ---------- --------AA CCAAAAATGG CCGGCGGCCC CCTTAGGCTT
gi|1090941 ---------- ---------- ---------- ---------- ---------- ----------
gi|1146863 CTGGGGGGCC CCTTTTTCCC TGGGTGGGAA CCAAAAATGG GGCCCTGCCC CC--GGGCTT
gi|1696350 ---------T CCTTTTTCCC TGGGTGGGAA CCAAAAATGG GGCCCTGCCC CC--GGGCTT
gi|1615982 ---------- --TTTTTCCC TGGGTGGGAA CCAAAAATGG GGCCCTGCCC CC--GGGCTT
gi|191125| ---------- ---------- ---------- ---------- ---------- ----------

           CTTCCCTT-- -TTTCCAAAA GGCTTGCAGG GGGTTTTTTG CCCCAGGGAA ACCCTAATTT
           CTCCCCTT-- -TTTCCAAAA GGCTTG---G GGGTTTTTTG CCCCAGGGAA ACCCTAATTT
           CTCCCCGT-- -CCCCCAAAA GGCTTG---G GGGTTTTTTG CCCCAGGGAA ATTCTAGTTT
           ---------- ---------- GGCTTG---G GGGTTTTTTG CCCCAGGGAA ACCCTAATTT
           CTCCCCTTGG GCCCCCAGGG GGCTTG---G GGGTTTTTTG CCCCAGGGAA ACCCTAATTT
           ---------- ---------- ---------- ---------- ---------- ----------
           CTCCCCTG-- -TTTCCAAAA GGCTTG---G GGGTTTTTTG CCCCAGGGAA ACCCTAATTT
           CTCCCCTG-- -CCCCCAAAA GGCTTG---G GGGTTTTTTG CCCCAGGGAA ACCCTAATTT
           CTCCCCTC-- -CCCCCAAAA GGCTTG---G GGGTTTAAAG CCCCAGGGAA ACCCTAATTT
           ---------- ---------- GGCCTG---G GGGTTTTTTG CCCAAGGGAA ACCCTAATTT

           TCCCCAAACT GGGGGGTCTT TTCAAGTCGG CCGGGAGGGC CAGCCCCCCG ACCTTCCCTT
           TCCCCAAACT GGGGGGTCTT TTCAAGTCGG CCGGGAGGGC CAGCCCCCCG ACCTTCCCTT
           TCCCCAAACT GGGGCCTCTT TTCAAGTCAG CCGGGAGGGT CCGAAACCCG ACCTTCCCGG
           TCCCCAAACG GGGAGGTCTT TTCAAGTCGG TTGGGAGGGC CGGCCCCCCG ACCTTCCCGG
           TCCCCAAACC GGGGGGTCTT TTCAAGTCGG CCGGGAAGGC CCGCCCCCCG ACCTTTTTGG
           -----NAACT GGGAGGTCTT TTCAAGTCGG CCGGGAGGGC CTTCCCCCCG ACCTTCCCGG
           TCCCCAAACT GGGAGGTCTT TTTAAGTCAG CCGGGAGGGC CTGCCCCCCG ACCTTCCCGG
           TCCCCAAACT GGGAGGTCTT TTTAAGTCAG CCGGGAGGGC CTGCCCCCCG ACCTTCCCGG
           TCCCCAAACT GGGGGGTCTT TTCAAGTCGG CCGGGAGGGC CTGCCCCCCG ACCTTCCCGG
           TCCCCAAACT GGGGGGTCTT TTCAAGTCGG CCGGGAGGGC CTGCCCCCCG ACCTTTTTGG

           CCCGCCTACC CTGCCAGGAG AAAAAATTCG TTTTCCCCCC TTTCCAAAAC CCCCTGGAAA
           ---GCCTACC CTGCCAGGAG AAAAAACCCG TTTTCCCCCC TTTCCAAAAC CCCCTAAACC
           TTTGCCTACC CTGCCAGGAG GGGGAACCCG TTTTCCCCCC TTTCCAAAAC CCCCTGGAAA
           TTTGCCTACC CTGCCAGGAA GGGAAACCCG TTTTCCCCCC TTTCCAAAAC CCCCTGGACC
           TTTGCCTACC CTGCCAGGAA GGGGAACCCG TTTTCCCCCC TTTCCAAAAC CCCCTAAACC
           TTTGCCTACC CTGCCAGGAA GGGAAACCCG TTTTCCCCCC TTTCCAAAAC CCCCTAAACC
           TTTGCCTACC CTGCCAGGAA GGGAAACCCG TTTTCCCCCC TTTCCAAAAC CCCCTAAACC
           TTTGCCTACC CTGCCAGGAA GGGAAACCCG TTTTCCCCCC TTTCCAAAAC CCCCTAAACC
           TTTGCCTACC CTGCCAGGAA GGGAAACCTG TTTTCCCCCC TTTCCAAAAC CCCCTAAACC
           TTTGCCTACC CTGGGAGGAA GGGAAACCCG TTTTCCCCCC TTTCCAAAAC CCCCTAAACC

           AAGCAGGGGG GCTCACCCAA CAAGTTTGTT TTAAGGGGGG TGGGGGGCCG GGAGGGCGAG
           CCGCAGGGGG GCTCACCCAA CAAGTTTGTT TTAAGGGGGG TGGGGGGCCG GGAGGGCGAG
           AAGCAGGGGC GCTCACCCAA CAAGTTTGTT TTAAGGGGGG CGGGGCGAGG GGAGGGCTCG
           CCACAGGGGA GCTTACCCAA CAAGTTTGTT TCAAGGGGGG CGGGGGGCCG GGAGGGCGCG
           CCACAGGGGG GCCCACCCAA CAAGTTTGTT TCAAGGGGGG TGGGGGACCG GGAGGGCACG
           CCGCAGGGGC GCCCACCCAA CAAGTTTGTT TCAAGGGGGG TGGGGGACCG GGAGGGCGCG
           CCGCAGGGGC GCCCACCCAA CAAGTTTGTT TCAAGGGGGG CGGGGGACCG GGAGGGCGCG
           CCGCAGGGGC GCCCACCCAA CAAGTTTGTT TCAAGGGGGG CGGGGGACCG GGAGGGCGCG
           CCGCAGGGGG GCCCACCCAA CAAGTTTGTT TCAAGGGGGG CGGGGGGCTG GGAGGGCGCG
           CCGCAGGGGG GCCCACCCAA TAAGTTTGTT TCAAGGGGGA CGGGGGACTG GGAGGGCCCG

           GGGAATCCTG CTTTTCCCCC CTTCGGCCTG GAAGTTTCGG CCCGGGGAGT GCGGTTCCCC
           GGGAATCCTG CTTTTCCCCC CTTCGGCCTG GAAGTTTCGG TTTGGGGAGT GCAATTCCCC
           GGGGGTCCCG CTTTTCCCCC CTTCGGCCCG GGACTTTCAA CCCAAAGAGT GCAATTCCCC
           GGGGGTCCGG CTTTTCCCCC CTTCGGCCTG GAAGTTTCGG TTTGGGGAGT GCAATTCCCC
           GGGGGTCCGG CTTTTCCCCC CTTCGGCCTG GAAGTTTCAA TTTGGGGAGT GCAATTCCCC
           GGGGGGCCTG CTTTTTTCTT TTTCGGCCTG GAAGTTTCGG CCCAAAGAGT GCAATTCCCC
           GGGGGGCCTG CTTTTTTCCC CTTCGGCCTG GAAGTTTTGG CCCAAAGAG- ----------
           GGGGGGCCTG CTTTTTTCCC CTTCGGCCTG GAAGTTTTGG CCCAAAGAGT GCAATTCCCC
           GGGGGGCCTG CTTTTTTCCC CTTCGGCCTG GGAGCCCCGG CCCAAAGAGT GTAATTCCGG
           GGGGGCCCTG CTTTTCCCCC CTTCGGCCTG GAAGCCCTGG TTTGGGGAGT GCAATTCCCC

           CCTTTAAATA GAACCATTAC TAAGTTTGCC CCCTTGAATA AATACGGAAG GTCCCCAACC
           CCTTTAAACA GAACCGTTAC TAAGTTTGCC CCCTTGAATA AATACGGAAG GTCCCCAACC
           CCTTTGGACA GGGCCTTTGC TAAGTTTGCC CCCAAGAATA AATACAACCG GTCCCCAACC
           CCTTTGGGCA CAACCATTCC TAAGTTTGCC CCCAAGAATG GGTACGGAAT TTCCCCAACC
           CCTTTGGACA GGGCCATTGC TACGTTTGCC CCCGGGAATC CCTACTTCGG GTCCCCAACC
           CCTTTGGACA GGGCCCTTGC TAAGTTTGCC CCCAAGAATA AATACGGAAG GTCCCCAACC
           ---------- ---CCCTTGC TAAGTTTGCC CCCAAGAATA AATACGGAAG GTCCCCAACC
           CCTTTGGACA GGGCCCTTGC TAAGTTTGCC CCCAAGAATA AATACGGAAG GTCCCCAACC
           GCTTTAAACA GGGCCATTGC TAAATTTGCC CCCAAGAATA AATACGGAAG GTCCCCAATC
           CCTTTGGACA GGGCCTTTGC TAAGTTTGCC CCCAAGAATG GGCATGGAGG GTCCTTAACC

           CCGTTCCCAA TGGAGCCCCC CTCCACTCCC CCCGGCCTGG GGTTTTGTGA TCAATAAGTT
           CCGTTCCCAA TGGAGCCCCC CTCCACTCCC CCC------- ---------- ----------
           CCGTTCCCAA TGGAGCCCCC CTCCGCTCCC CCCGGCCAGG GGTTTTGTGA TGAATAAGCC
           CCGTTCCCAA TGGAGCCCCC CTCCAGTCCC CCCGGCCGGG GGTTTTGCGA TCAATAAGTT
           CCGTTCCCAA TGGAGCCCCC CTCCACTCCC CCCGTCCGGG AACCCCGCGA TCAATAAGTT
           CCGTTCCCAA TGGAGCCCCC CTCCACTCCC AAAGGCCAGG GGCCCCGTGA TCAATAAGTT
           CCGTTCCCAA TGGAGCCCCC CTCCACTCCC AAAGGCCAGG GGCCCCGTGA TCAATAAGTT
           CCGTTCCCAA TGGAGCCCCC CTCCACTCCC AAAGGCCAGG GGCCCCGTGA TCAATAAATT
           CCGTTCCCAA TGGAGCCCCC CTCCACTCCC AAAGGCCAGG GGCCCCGTGA TCAATAAGTT
           CCGTTCCCAA TGGAGCCCCC CTCCACTCCC AAAGGCCGGG GGCCCCGTGA TCAATAAGCC

           TTGCCCCCTT TAAAATAACA TTTAAGCACC CCCCCCAG-- ---------- ----------
           ---------- ---------- ---------- ---------- ---------- ----------
           CTGCCCTTTT TAAAATAA-- ---AACCGCC CCCCCCGCTT AAACAGGCCT CCTCGGGTT-
           TTGCCCCCTT TAAAA----- ---------- ---------- ---------- ----------
           TTGCCCCCTT TAAAATAAA- ---GGACACC CCCCCCGCCC AAACAGGCCT CCTCGGGTTT
           TTGCCCCCTT TAAAATAAA- ---AAATACC CCCCCCGCCC AAACAGGCCT CCTCGGGCCC
           TTGCCCCCTT TAAAATAAA- ---AAACACC CCCCCCGCCC AAACAGGCCT CCTCGGGTTC
           TTGCCCCCTT TAAAATAAA- ---AAACACC CCCCCCGCCC AAACAGGCCT CCTC------
           TTGCCCCCTT TAAAATAAA- ---AAACATT TCCCCCA--- ---------- ----------
           CTGCCCCCTT TAAAATAA-- ---------- ---------- ---------- ----------

           ---------
           ---------
           ---------
           ---------
           TCCCTTGAA
           CTTCTTA--
           CTTCTTA--
           ---------
           ---------
           ---------

   10   549
gi|5716431 ---------- ------GGCC TTGGAACGTT GGGGTCCAAG TTTAAGGGAA AACCATCCCT
gi|2818984 ---------- ---------C TTGGAACGTT GGGGTCCAAG TTTAAGGGAA AACCATCCCT
gi|7396971 -------TTC CCGGAGAAGC TTGGAACGTT GGGGTTTCAG CCCGGGGGAA AACCATCCCT
gi|4771687 ---------- ---------- ---------- ---------- ---------- ----------
gi|1497432 ---------- ------AAGC TTGGAACGTT GGGGTCCCGG CCCAAGGGAA AACCATCCCT
gi|1090941 ---------- ---------- ---------- ---------- ---------- ----------
gi|1146863 CGTTCCTTTC CCGGGGAAGC TTGGAACGTT GGGGTGGCTG CCCGGGGGAA AACCATCCCT
gi|1696350 ----CCTTTC CCGGGGAAGC TTGGAACGTT GGGGTGGCTG CCCGGGGGAA AACCATCCCT
gi|1615982 ------TTTC CCGGGGAAGC TTGGAACGTT GGGGTGGCTG CCCGGCGGAA AACCATCCCT
gi|191125| ---------- ---------- ---------- ---------- ---------- ----------

           TTTC-CCTCC CAATTTAATG TTAAGGTTTT GGGTCCCCCA ACTGAAAAAT ACTTGGGGAA
           CCTC-CCCCC CAATTTAATG TT---GTTTT GGGTCCCCCA ACTGAAAAAT ACTTGGGGAA
           CCGG-CCTCC CAATTTAATG TT---GTTTT GGGTCCCCCA ATTGAAAGGT ACTTGGGCAA
           ---------- ------AATG TT---GTTTT GGGTCCCCCA ACTGAAAAAT ACGGGAAGAA
           CCTGGCCTCC CAGTTTAATG TT---GTTTT GGGTCCCCCA ACTGAAAAAT ACCCGGGGAA
           ---------- ---------- ---------- ---------- ---------- ACTTGAAGAA
           CCTG-AATCC CAATTTAATG TT---GTTTT GGGTCCCCCA ACTGAAAAAT ACTTGAAGAA
           CCTG-AATCC CAATTTAATG TT---GTTTT GGGTCCCCCA ACTGAAAAAT ACTTGAAGAA
           CCTG-CCTCC CAATTTAATG TT---GTTTT CGGAGGGCCA ACTGAAAAAT ACTTGGGGAA
           ---------- ------AATG TT---GTTTT GGGTCCCCAA ACTGAAAAAT ACTTGGGGAA

           GGGGTTCTAG GGGGGGCTTT CCGGCCAAGG CAAAACCCCT TTCCCTGAAC CCCTTGGCCA
           GGGGTTCTAG GGGGGGCTTT CCGGCCAAGG CAAAACCCCT TT--CTGAAC CCCTTGGCCA
           GGGGTTCTAG GGAAAGCTTT TCCCCCCCGG CAAAACCCCG GGTTCTGAAC CCCTTGGCCA
           GGGGTTCTAG GGGGGGTTTT CTCCCCGGGG CAAAACCCCG GGTTCTGAAC CCCTTGGCCA
           GGGGTTCTCG GGGGGGCTTT CCCCCCCCGG CAAAACCCCG GGTTCTGAAC CCCTTGGCCA
           GGGGTTCTCG GGGGGGCTTT CCCCCCTTGG CAAAACCCCG GGTTCTGAAC CCCTTGGCCA
           GGGGTTCTCG GGGAAGCTTT CCCCCCTTGG TAAAACCCCG GGTTCTGAAC CCCTTGGCCA
           GGGGTTCTCG GGGAAGCTTT CTCCCCTTGG TAAAACCCCG GGTTCTGAAC CCCTTGGCCA
           GGGGTTCTCG GGGGGGCTTT CTCCCCTTGG CAAAACCCCG GGTTCTGAAC CCCTTGGCCA
           GGGGTTTTAG GTGGGGCTTT CCCCCCTTGG CAAAACCCCG GGTTCTGAAC CCCTTGGGGA

           AAACAAATCC TTCGAACAAA ACCCCCCCTT CGTTTCAAAC GGCATGGGGG GGACCCAATC
           AAACAAACCC TTCCAACAAA ACCCCCCCTT CGTTTCACCC GGCATGGGGG GGACCCGGTC
           AGGCAAACCC TTCGAACAAA ACCCCCCCTT CGCCTTAAAC CCCATGGGGG CGACCCGGTC
           AGGCAAACCC TTCGAACAAA ACCCCCCCTT CGCCTCACCT GGCACGGGGG AGACCCAATT
           AGGCAAACCC TTCGAACAAA ACCCCCCCTT CGCCTCACCT GGCACGGGGG GGACCCGGCC
           AGGCAAACCC TTCGAACAAA ACCCCCCCTT CGCCTCACCC CCCACGGGGG CGACCCGGCC
           AGGCAAACCC TTCGAACAAA ACCCCCCCTT CGCCTCACCC CCCACGGGGG CGACCCGGCC
           AGGCAAACCC TTCGAACAAA ACCCCCCCTT CGCCTCACCC CCCACGGGGG CGACCCGGCC
           AGGCAAACTT TTCAAACAAA ACCCCCCCTT CGCCTCACCC CCCATGGGGG GGACCCGGCC
           AGGCAAACCC TTCGAACAAA ACCCCCCCCC CGTTTCACCC CCCATGGGGG GGACCCGGCC

           CAACCCAAAT TCGGTTTAAA AAGAAAGAAT TGGGCCCTTG GGGGGGCCAA AGGGGGTCTT
           CAACCCAAAT TCGGTTTAAA AAGAAAGAAT TGGGCCCTTG GGGGGGCCAA AGGGGGTCTT
           CAACCCAAAT TTGGTTTAAA AAGAAAGAAC CGGGCCCTTG GGGGGGCCTT CGGGAGTCCC
           TAACCCAAAT TCGGTCCAAA AAGAAAGAAC CGGGCCCTTG GGGGGGCCAA CGGGGGTCGG
           CAACCCAAAT TTGGTCCAAA AAGAAAGAAT TGGGCCCTTG GGAAGGCCAA CGGGGGTCGG
           CAACCCAAAT TCGGTCCAAA AAGAAAGAAT TGGGCCCTTG GGAAGGCCAA CGGGGGGCTT
           CAACCCAAAT TCGGTCCAAA AAGAAAGAAC CGGGCCCTTG GGAAGGCCAA CGGGGGGCTT
           CAACCCAAAT TCGGTCCAAA AAGAAAGAAC CGGGCCCTTG GGAAGGCCAA CGGGGGGCTT
           CAACCCAAAT TCGGTCCAAA AAGAAAGAAC CGGGCCCTTG GGGGGGCCAA CGGGGGGCTT
           CAACCCAAAT TCGGTCCAAA AAGAAAGAAC CGGGCCCTTG GGAAGGCCAA CGGGGGCCTT

           TCCCCTTTCC CCCTTCAGCC CTTGGGGAAT CGGGGCCAGG GATGCCCCCT TTCAAATTGA
           TCCCCTTTCC CCCTTCAGCC CTTGGGGAAT CGGGGTTAGG GATACCCCCT TTCAAACCCA
           CCCCCTTTCC CCCTTCAGCC CCCGGGGGGT CAAAACCAGG GGTACCCCCT TTCGGACCCA
           GCCCCTTTCC CCCTTCAGCC CTTGGGGAAT CGGGGTTAGG GGTACCCCCT TTTGGGCCCA
           GCCCCTTTCC CCCTTCAGCC CTTGGGGAAT CAAAATTAGG GGTACCCCCT TTCGGACCAA
           TCCCCTTTTC CCTTTCAGCC CTTGGGGAAT CGGGGCCAGG GGTACCCCCT TTTGGACCCA
           TTTTCTTTTC CCCTTCAGCC CTTGGGGAAT TGGGGCCAGG G--------- ----------
           TTTTCTTTTC CCCTTCAGCC CTTGGGGAAT TGGGGCCAGG GGTACCCCCT TTCGGACCCA
           TCCCCTTTTC CCCTTCAGCC CTTGGGGGGT CGGGGCCAGG GGTACCGCCT TTCAAACCCA
           TCCCCTTTCC CCCTTCAGCC CTTGGGGAAC TGGGGTTAGG GATACCCCCT TTTGGACCCA

           AGGGAAAACC AAAAGACAAA AAAAGCTCCT TATGGGAAAT TAACGACCAA GTCCACCCGT
           AGGGAAAACC GGGGGACAAA AAAAGCTCCT TATGGGAAAT TAACGACCAA GTCCACCCGT
           AGGGGGGGCC TTTTGATGGA AAAAGCTCCA AATGGGAAAT TAACACCCAA GTCCACCCGT
           ACCCAAAACC AAAAGACCCA AAAAGCTCCA AATGGGGGGT TAACGACCGG TTCCACCCGT
           AGGGGGGGCC AAAAGACGGA AAAAGCTCCG GATGGGCCCT TAACTCCCAA GTCCACCCGT
           AGGGGGGGCC CCCCGACGGA AAAAGCTCCA AATGGGAAAT TAACGACCAA GTCCACCCGT
           --------CC CCCCAACGGA AGAAGCTCCA AATGGGAAAT TAACGACCAA GTCCACCCGT
           AGGGGGGGCC CCCCAACGGA AGAAGCTCCA AATGGGAAAT TAACGACCAA GTCCACCCGT
           AGGGGGGGCC AAAAGACGGA AAAAACTCCA AATGGGAAAT TAACGACCAA GTCCATTTGT
           AGGGGGGGCC TTTTGACGGA AAAAGCTCCA AATGGGGGGC CAATGACCAA GTCCACCCGT

           AAACCCTGAC TTAAACTTGC CCGAAGGTGG GGACTCAAGG GAAAAATCCC ATTGGTTGGG
           AAACCCTGAC TTAAAC---- ---------- ---------- ---------- ----------
           AAACCCTGAC TTAAACTTGC CCGTTGGTGG GGACAGAAGG GAAAAATCCC ATTGGCCCGG
           AAACCCTGAC TTGAACTTGC CCGCCGGTGG GGACTCAAGG GAAAAATCCC ATTGGTTGGG
           AAACCCTGAC TTAAACTTGC CCGCCAACGG GGACTCAAGG GAAAAATCCC ATTGGTTGGG
           AAACCCTGAC TTAAACTTGC CCGTTGGCGG GGACTCAAGG GAAAAATCCC ATTGGTTGGG
           AAACCCTGAC TTAAACTTGC CCGTTGGCGG GGACTCAAGG GAAAAATCCC ATTGGTTGGG
           AAACCCTGAC TTAAACTTGC CCGTTGGCGG GGACTCAAGG GAAAAATCCC ATTGGTTGGG
           AAACCCTGAC TTAAACTTGC CCGTTGGCGG GGACTCAAGG GAAAAATCCC ATTGGTTGGG
           AAACCATGAC TTAAACTTGC CCGAAGGCGG GGACTCAAGG GAAAAATTTT ATTGGCCGGG

           CTTTGAGGGT TGGGACCAAT GCCCCCAAGC CCCCAGCAGG GC-------- ----------
           ---------- ---------- ---------- ---------- ---------- ----------
           TTTTGACCCT TAAAA---AG GCCCCCGGGC CCCCCGTGCC CCAGGGGGGG CCAGCCCTTT
           CTTTGA---- ---------- ---------- ---------- ---------- ----------
           CTTTGAGGGT TGGGAAA-GC GCCCCCAAGC CCCCCATGCC CCAGGGGGGG CCAGCCCTTT
           CTTTGACCCT TGGGAAA-AT GTCCCCAAGC CCCCCATGCC CCAGGGGGGG CCAGCCTTCC
           CTTTGACCCT TGGGAAA-AT GCCCCCAAGC CCCCCATGCC CCAGGGGGGG CCAGCCCTTT
           CTTTGACCCT TGGGAAA-AT GCCCCCAAGC CCCCCATGCC CCAGGGGGGG CCAGCCTA--
           CTTTGACCCT TGGGAAA-AT GCCCCCAAGT TTCCCCAA-- ---------- ----------
           CTTTGAGGGT TGGGA----- ---------- ---------- ---------- ----------

           ---------
           ---------
           T--------
           ---------
           TCCTGGGGA
           CTTTGAAA-
           TTTTGAAA-
           ---------
           ---------
           ---------

   10   549
gi|5716431 ---------- ---------- ------CCCC CTTCACGCCG GGGCCAGTTT CC-GAAAAAA
gi|2818984 ---------- ---------- ---------C CTTCACGCCG GGGCCAGTTT TT-GAAAAAA
gi|7396971 ---------- --------CC TCCGAAGTTC CTTGACGCCG GGGCTAGCCC CCGGAAAAAA
gi|4771687 ---------- ---------- ---------- ---------- ---------- ----------
gi|1497432 ---------- ---------- ------GTTC CTTCACGCCG GGGCCGGCCC CCTGAAAAAA
gi|1090941 ---------- ---------- ---------- ---------- ---------- ----------
gi|1146863 CCGGGGGGCC CCAATCTTCC TCCGTGGTTC CTTCACGCCG GGGCGTGCCC CC-GAAAAAA
gi|1696350 ---------- TCAATCTTCC TCCGTGGTTC CTTCACGCCG GGGCGTGCCC CC-GAAAAAA
gi|1615982 ---------- ------TTCC TCCGTGGCCC CTTCACGCCG GGGCGTGCCC CC-CAAAAAA
gi|191125| ---------- ---------- ---------- ---------- ---------- ----------

           ACTTCC-TTT CAAAGTTGGC AGGGGGCCTG GTCAAGGGGC CACCGAAAAT TCAAAACTGG
           ACTTCC-TCT CAAAGTTGG- -----GCCTG GTCAAGGGGC CACCGAAAAT TCAAAACTGG
           ACGGGG-CTT CAAAGTTGG- -----GCCTG GTCAAGGGGC CACCGAGGGT TCAAAACTGG
           ---------- -AAAGTTGG- -----GCCTG GTCAAGGGGC CACCGAAAAT TCAAAACGGG
           ACTTGGGCTT CAAAGTTGG- -----GCCTG GTCAAGGGGC CACCGAAAAT TCAAAACCGG
           ---------- ---------- ---------- ---------- ---------- --NNNACTGG
           ACTTGG-TTT CAAAGTTGG- -----GCCTG GTCAAGGGGC CACCGAAAAT TCAAAACTGG
           ACTTGG-CTT CAAAGTTGG- -----GCCTG GTCAAGGGGC CACCGAAAAT TCAAAACTGG
           ACTTGG-CTT CAAAGTTGG- -----GCCTC GACAAGGGGC CACCGAAAAT TCAAAACTGG
           ---------- -AAAGCTGG- -----GCCTG GTAAAGGGGC CACCGAAAAT TCAAAACTGG

           GGGAGGGCCT CAGGGCCGGG GGCGGGCCGG GCCGGCTTCC CCTTACCCCC CGCAGATTGA
           GGGAGGGCCT CAGGGCCGGG GGCGGGCCGG GCCGGCTT-- CCTTACCCCC CGCAGACCGA
           GCCAGGGCCT CAGGGCCATT GGCGGGCAGG GCCGGCTTTT CCTTACCCCC CGCAGACCGG
           AGGAGGGCCT CAGGGCCGGG GGTGGGTCGG GCCGGCTTTT CCTTACCCCC CGCAGACCAG
           GGGAGGGCCT CCGGGCCGGG GGCAGGCCGG GCCGGCTTTT CCTTACCCCC CGCAGACCAG
           AGGAGGGCCT CCGGGCCGGG GGCGGGCCGG GCCGGCTTTT CCTTACCCCC CGCAGATTAG
           AGGAGGGCCT TCGGGCCGGG GGCGGGCCGG GCTGGCTTTT CCTTACCCCC CGCAGACCAG
           AGGAGGGCCT TCGGGCCGGG GGCGGGTCGG GCTGGCTTTT CCTTACCCCC CGCAGACCAG
           GGGAGGGCCT CCGGGCCGGG GGCGGGTCGG GCCGGCTTTT CCTTACCCCC CGCAGACCAG
           GGGAGGGTCT CAGGTCCGGG GGCGGGCCGG GCCGGCTTTT CCTTACCCCC CGGAGACCAG

           AAAAATTTGT TGCCCCAACT AAACCCCCGT TTTTCCGGAA GCCGGGGGGG GGGAAACCAA
           AAAAATTTGT TGCCCCAACT AAACCCCCGT TTTTCCAACC GCCGGGGGGG GGGAGGCCAA
           GGAAATTTGT TGCCCCAACT AAACCCCCGC CCTTTTGGAA GCCCCCGGGG CCGAGGCCAA
           GGAAATTTGT TGCCCCAACT AAACCCCCGC CCTTCCGGCC ATTGGGGGGG AAGAAATTAA
           GGAAATTTGT TGCCCCAACT AAACCCCCGC CCTTCCAACC ATTGGGGGGG GGGAGGCCAA
           GGAAATTTGT TGCCCCAACT AAACCCCCGC CCTTCCAACC GCCCCCGGGG CCGAGGCCAA
           GGAAATTTGT TGCCCCAACT AAACCCCCGC CCTTCCAACC GCCCCCGGGG CCGAGGCCAA
           GGAAATTTGT TGCCCCAACT AAACCCCCGC CCTTCCAACC GCCCCCGGGG CCGAGGCCAA
           GGAAATTTGT TGCCCCAACT AAACCCCCGC CCTTCCAACC GCCCCCGGGG GGGAGGCCAA
           GGAAATTTGT TGCCCCAACT AAACCCCCGT TTTTCCAACC GCCCCCGGGG GGGAGGCCAA

           ACCCACCCTC TTGGGGGTTC CCAGCCAAAC CCGCGGGGCC CGGGGGCGGG GGGGGGGGAA
           ACCCACCCTC TTGGGGGTTC CCAGCCAAAC CCGCGGGGCC CGGGGGCGGG GGGGGGGGAA
           ACCCACCCTT TTGGGGGTTC CCAGCCAAAT TTGGGGGGCC CGGCCCGGGG GGGGAGGGAG
           ACCCACCCTC TTGGGGGCCC CCAGCCAAAC CCGGGGGGCC CGGGGGCGGG GGGGGGGGAG
           ACCCACCCTT TTGGGGGCCC CCAGCCAAAT TTGGGGGGCC CGGGGGCGGG GGGGGGGGAG
           ACCCACCCTC TTGGGGGCCC CCAGCCAAAC CCGGGGGGCC CGGGGGCGGG GGGGGGGGAG
           ACCCACCCTC TTGGGGGCCC CCAGCCAAAC CCGGGGGGCC CGGGGGCGGG GGGGGGGGAG
           ACCCACCCTC TTGGGGGCCC CCAGCCAAAC CCGGGGGGCC CGGGGGCGGG GGGGGGGGAG
           ACCCACCCTC TTGGGGGCCT TTAGCCAAAC CCGGGCGGCC CGGGGGTGGG GGGGGGGGAG
           ACCCACCTTC TTGGGGGCCC CCAGCCAAAT TTAAGAGGCC CGGGGGTGGG GGGGGGGGAG

           TTCTTGTCCC TTTTTTCCCA CCCGGAAAAA AGTTCCGGGC CCCCGGGGAG TAGGGCGGTT
           TTCTTGTCCC TTTTTTCCCA CCCGGAAAAA AGTTCCGGGT TTTTGGGGAG TAGGGCAATT
           TTCCCGTCCC TTTTTTCCCA CCCGGGGGAA ACTTCCAAAC CCCCAAGGAG TGGGGCAATT
           TTCGGGTCCC TTTTTTCCCA CCCGGAAAAA AGTTCCGGGT TTTTGGGGAG TGGGGCAATT
           TTCGGGTCCC TTTTTTCCCA CCCGGAAAAA AGTTCCAAAT TTTTGGGGAG TGGGGCAATT
           GGCTTGTCTT TTTTTTCCCA CCCGGAAAAA AGTTCCGGGC CCCCAAGGAG TGGGGCAATT
           GGCTTGTCCC TTTTTTCCCA CCCGGAAAAA AGTTTTGGGC CCCCAAGGAG ----------
           GGCTTGTCCC TTTTTTCCCA CCCGGAAAAA AGTTTTGGGC CCCCAAGGAG TGGGGCAATT
           GGCTTGTCCC TTTTTTCCCA CCCGGGGGAA AGTTCCGGGC CCCCAAGGAG TGGGGTAATT
           CCCTTGTCCC TTTTTTCCCA CCCGGAAAAA AGCCTTGGGT TTTTGGGGAG TAGGGCAATT

           CTTTCCCTCC CAAGAGCAAG ACCCCTTCCC CCTTAAGGCT TGCGGAATGA TACCGGAAAA
           CTTTCCCTCC CAACAGCGGG ACCCCTTCCC CCTTAAGGCT TGCGGAATGA TACCGGAAAA
           CTTTCCCTCC CGGCAGCTTG ACCCCTTCCC CCTTAAGGCT TGCGGAATGA TACCAACCCC
           CTTTCCCTTT TGGCACCAAG ACCCCTTCCC CCTTAAGGCT TGCGGAATGG TACCGGAAAA
           CTTTCCCTCC CGGAAGCAAG ACCCCTTCCC CCTTACGGCT TGCGGAATGC TACCTTCCCG
           CAAACCCTTT TGGCAGCCCG ACCCCTTCCC CCTTAAGGCT TGCGGAATGA TACCGGAAAA
           ---------- ------CCCA ACCCCTTCCC CCTTAAGGCT TGCGGAATGA TACCGGAAAA
           CAAACCCTCC CGGCAGCCCA ACCCCTTCCC CCTTAAGGCT TGCGGAATGA TACCGGAAAA
           CAAAGGCTCC CAACAGCAAG ACCCCTTCCC CCTTAAAACT TGCGGAATGA TACCGGAAAA
           CAAACCCTTT TGGCAGCTTG ACCCCTTCCC CCTTAAGGCT TGCGGAATGG CATTGGAAAG

           TAAAATCCAC GGTTACCCCG AAGCCCAAAA AACACCTGCT CCCAAAGGGG GGTGAATCAA
           TAAAATCCAC GGTTACCCCG AAGCCCAAAA AACACC---- ---------- ----------
           TAAAATCCAC GGTTACCCCG AAGCCCAAAA GGCACCTGCA CCCTTTGAAG GGTGAAAGAA
           TAAGGTCCAC GGTTACCCCG AAGCCCGGGG AAGACCTGCG CCCCCCGAAG GGCGAATCAA
           TAAAATCCAC GGTTACCCCG AAGCCCAAAA AACACCTGCG CCCCCCAAAG GGCGAATCAA
           TAAAATCCAC GGTTACCCCG AAGCCCAAAA AACAAATGCA CCCTTTGAAG GGTGAATCAA
           TAAAATCCAC GGTTACCCCG AAGCCCAAAA AACAAATGCA CCCTTTGAAG GGTGAATCAA
           TAAAATCCAC GGTTACCCCG AAGCCCAAAA AACAAATGCA CCCTTTGAAG GGTGAATCAA
           TAAAATCCAT GGTTACCCCG AAGCCCAAAA AACAAATGCA CCCTTTGAAG GGTGAATCAA
           TAAAATCCAC GGTTACCAAG AAGCCCAAAA AACAAATGCG CCCAAAGAAG GGTGAATCAA

           AATGTGGTTG GGCGGAGGTG GGGCATTGGG GCCCCCAGAA AGGGC----- ----------
           ---------- ---------- ---------- ---------- ---------- ----------
           AATGCCCTTG GGTGGACCTA AAA--GGGGG GCCCCCCGGG GCCCCTTTTG GGAGTTTGGG
           AATGTGGTTG GGCGGA---- ---------- ---------- ---------- ----------
           AATGTGGTTG GGCGGAGGTG GGGA-CCCCC GCCCCCCAGG GCCCCCCTTG GGAGTTTGGG
           AATGTGGTTG GGCGGACCTG GGGA-TTCCC GTCCCCCAGG GCCCCCCTTG GGAGTTTGGG
           AATGTGGTTG GGCGGACCTG GGGA-TTCCC GCCCCCCAGG GCCCCCCTTG GGAGTTTGGG
           AATATGGTTG GGCGGACCTG GGGA-TTCCC GCCCCCCAGG GCCCCCCTTG GGAGTTTGGG
           AATGTGGTTG GGCGGACCTG GGGA-TTCCC GCTTTCCC-- ---------- ----------
           AATGCGGTTG GGCGGAGGTG GGG------- ---------- ---------- ----------

           ---------
           ---------
           CCTGC----
           ---------
           CCTGCCTGA
           TTTGCCTA-
           CCTGCCTA-
           TTA------
           ---------
           ---------

   10   549
gi|5716431 ---------- ---------- ---------- -------GCC CCTTTCAAGA CCAGCTTGGG
gi|2818984 ---------- ---------- ---------- ---------- -CTTTCAAGA CCAGCTTGGG
gi|7396971 ---------- ---------- ----CCTTCC TCCCGGGAGG GCTTTGAAGA CCAGCTTGGG
gi|4771687 ---------- ---------- ---------- ---------- ---------- ----------
gi|1497432 ---------- ---------- ---------- -------AGG GCTTTCCCGA CCAGCTTGGG
gi|1090941 ---------- ---------- ---------- ---------- ---------- ----------
gi|1146863 CGCCGGGGGG GGGGGCCCCA AATTCCTTCC TCCCGGGAGG GCTTTCTTGA CCAGCTTGGG
gi|1696350 ---------- ------TCCA AATTCCTTCC TCCCGGGAGG GCTTTCTTGA CCAGCTTGGG
gi|1615982 ---------- ---------- --TTCCTTCC TCCCGGGAGG GCTTTCAAGA CCAGCTTGGG
gi|191125| ---------- ---------- ---------- ---------- ---------- ----------

           TCAGCAAGAC CCCTCTTTTT CAATTCAATT GGGTTAGCCT TTGTTTTCGC AAATGAATTC
           TCAGCAAGAC CCCCCTTTCC CAATTCAATT GGGTT--CCT TTGTTTTCGC AAATGAATTC
           TCAGCGGGAC CCCCCGTTTT CAATTCAATT GGGTT--CCT TTGTTTTCGC AAATGGGTTC
           ---------- ---------- ------AATT GGGTT--CCT TTGTTTTCGC AAATGAATTC
           TCGGCAAGAC CCCCCTTTTT CAATTCAATT GGGTT--CCT TTGTTTTCGC AAATGAATTC
           ---------- ---------- ---------- ---------- ---------- ----------
           TCTGCGGGAC CCCCCTGGTT CAATTCAATT GGGTT--CCT TTGTTTTCGC AAATGAATTC
           TCTG-GGGAC CCCCCTGGTT CAATTCAATT GGGTT--CCT TTGTTTTCGC AAATGAATTC
           TCTGCGGGAC CCCCCTCCTT CAATTCAATT GGGTT--CCT TTGAAAAGGC AAATGAATTC
           ---------- ---------- ------AATT GGGCT--CCT TTGTTTTCGC AAATGAATTC

           AAAACCGGGG GAGGGCCTTT AAAAGGGAAG TGGGGGGGCG GGGCCGAAAG AAAAAGGGGC
           AAAACCGGGG GAGGGCCTTT AAAAGGGAAG TGGGGGGGCG GGGCCGAAAG AAAAAGGGGC
           AAAACCGGCC CAGGGCCTTT AAAAGGGAAG TGAAAAAGCG GGGTTCCCAG AAAAAGGGGC
           AAAACCGAGG GAGGGCCTTT AAAAAAAAAG TGGGGGGGTG GGGCCCGGAG AAAAAGGGGC
           AAAACCGGGG GAGGGCCTTT CCCCGGGAAG TGGGGGGGCG GGGCCCCCAG AAAAAGGGGC
           NAAACCGAGG GAGGGCCTTT CCCCGGGAAG TGGGGGGGCG GGGCCCTTAG AAAAAGGGGC
           AAAACCGAGG GAGGGCCTTT CCCCGGGAAG TGGGGAAGCG GGGCCCTTAG AAAAAGGGGC
           AAAACCGAGG GAGGGCCTTT CCCCGGGAAG TGGGGAAGCG GGGCCCTTAG AAAAAGGGGC
           AAAACCGGGG GAGGGCCTTT CCCCGGGAAG TGGGGGGGCG GGGCCCTTAG AAAAAGGGGC
           AAAACCGGGG GAGGGTCTTT AAAAAAAAAG TTGGGGGGCG GGGCCCTTAG AAAAAGGGGC

           CTCCTGGAAC CCTTGGAAAA AAAAACTGTG CTTGCCCTAA CCCCCGGGTT TCCAGCCCGG
           CTC-TGGAAC CCTTGGAAAA AAAAACTGTG CTTCCCCTAA CCCCCGGGTT TCCAGCCCGG
           CTCTTGGAAC CCTTGGAAAA GGAAACTGTG CTTGCCCTAA CCCCCGGGCC TTTAGCCCCC
           CTCTTGGAAC CCTTGGAAAA AAAAACTGTG CTTGCCCTAA CCCCCGGGCC TCCAATTTGG
           CTTTTGGAAC CCTTGGAAAA GGAAACTGTG CTTGCCCTAA CCCCCGGGCC TCCAATTTGG
           CTCTTGGAAC CCTTGGAAAA AAAAACTGTG CTTGCCCTAA CCCCCGGGCC TCCAGCCCCC
           CTCTTGGAAC CCTTGGAAAA AAAAACTGTG CTTGCCCTAA CCCCCGGGCC TCCAGCCCCC
           CTCTTGGAAC CCTTGGAAAA AAAAACTGTG CTTGCCCTAA CCCCCGGGCC TCCAGCCCCC
           CTCTTGGAAC CCTTGGAAAA AAAAATTGTG CTTACCCTAA CCCCCGGGCC TCCAGCCCCC
           CTTTTGGAAC CCTTGGAAAA AAAAACTGTG CTTGCCCTAA CCCCCGGGTT TCCAGCCCCC

           CAGGACCCAT CCCCCCCCTC CGTTGAACAA AAGGCGGGCC CCTGGCCCGA GGGAAGGGAA
           CAGGACCCGT CCCCCCCCTC CGTTGAACAA AAGGCGGGCC CCTGGCCCGA GGGAAGGGAA
           CAGGACCCGT CCCCCCCCTT TGTTGAACAA AAGGTGGGCC CCTGGAGGGA GGTCCAAAAA
           CAGGACCCAT TTCCCCCCTC CGTTGAACAA AAGGCGGGCC CCTGGCCCGA GGGCCGGGAA
           CAGGACCCGC CCCCCCCCTT TGTTGAACAA AAGGTGGGCC CCTGGCCCGA GGACCGGGAA
           CAGGACCCGC CCCCCCCCTC CGTTGAACAA AAGGCGGGCC CCTGGCCCGA GGGCCGGGAA
           CAGGACCCGC CCCCCCCCTC CGTTGAACAA AAGGCGGGCC CCTGGCCCGA GGGCCGGGAA
           CAGGACCCGC CCCCCCCCTC CGTTGAACAA AAGGCGGGCC CCTGGCCCGA GGGCCGGGAA
           CAGGACCCGC CCCCCCCCTC CGTTGAATAA AAGGCCCCCC CCTGGCTTGA GGGCCGGGAA
           CAGGACCCGC CCCCCTTTTC CGTTGAACAA AAGGTAAACC CCTGGCTTGA GGCCCGGGAA

           AATTCTCCTT TCCTTCCAAG CTTTGAAAAT TCGCGAAGGG AGCGGCCCTT TTTATGAAAA
           AATTCTCCTT TCCTTCCAAG CTTTGAAAAT TCGTGAAGGG AGCAACCCTT TTTACCAAAA
           GGTTCCCCTT TCCTTCCAAG CCCCGGGGAT TCACGAAGGG GGCAACCCTT TTTGCCAAAA
           GGTTCGCCTT TCCTTCCAAG CTTTGAAAAT TCGTGAAGGG GGCAACCCTT TTTGCCAAAA
           GGTTCGCCTT TCCTTCCAAG CTTTGAAAAT TCATGAAGGG GGCAACCCTT TTTGCAAAAA
           GGGGCTCCTT TCTTTCCAAG CTTTGAAAAT TCGCGAAGGG GGCAACCCTT TTTGCCAAAA
           GGGGCTTCTT TCCTTCCAAG CTTTGAAAAT TTGCGAAGGG ---------- ----------
           GGGGCTTCTT TCCTTCCAAG CTTTGAAAAT TTGCGAAGGG GGCAACCCTT TTTGCCAAAA
           GGGGCTCCTT TCCTTCCAAG CTTTGGGGAT TCGCGAAGGG GGTAACCCTT TTTACCAAAA
           GGCCCTCCTT TCCTTCCAAG CTTTGAAAAC CTGTGAAGGG AGCAACCCTT TTTGCCAAAA

           GCCGAAACCA AAAAATAGGC TTGGGCCTTT TGGATTGGGG GTTAAATTTT CCAAAGGGCC
           GCCGAAACCA AAAAATAGGC TTGGGCCTTT TGGATTGGGG GTTAAATTTT CCAAAGGGCC
           GCCGAAACCG GAAAATAGGC TTGGGCCAAA AGGATTGGGG GTTCCCTTTT CCAAAGGGCC
           CCCGAAACCC CAAAATAGGC TTGGGCCAAA AGGATTGGGG GTTAAATTTT CCAAGTTTCC
           GCCGAAACCG GAAAATAGGC TTGGGCCGGG GGGATTGGGG GTTCCGTTTT CCAAAGGGCC
           GCCGAAACCG GAAAATAGGC TTGGGCCAAA AGGATTGGGG GTTAAATTTT CCAAAGGGCC
           -CCAAAACCG GAAAGTAGGC TTGGGCCAAA AGGATTGGGG GTTAAATTTT CCAAAGGGCC
           GCCAAAACCG GAAAGTAGGC TTGGGCCAAA AGGATTGGGG GTTAAATTTT CCAAAGGGCC
           GCCGAAACCG GAAAATAAAC TTGGGCCAAA AGGATTGGGG GTTAAATTTT CCAAAGGGCC
           GCCGAAACCG GAAAATAGGC TTGGGCCAAA AGGATTGGGG GCCAAGTTTT CCAAAGGGCC

           CAAACCGGCC CAATTTTGGA GGCAACCTCT TGGGCCTCCC AAGGGTGCGG GAATAGGTTT
           CAAACCGGCC CAATTTTGGA GGCAACCTC- ---------- ---------- ----------
           CAAACCGGCC CAATTTTGGA GGCAACCTCT TGGGCCACCC TTGGGTGGGG GAATAGGTTT
           CAAACCGGCC CAATTTTGGA GGCAGGGTCT TGGGCCGCCC CCGGGCGCGG GAATAGGTTT
           CAAACCGGCC CAATTTTGGA GGCGACCTCT TGTTCCGCCC CCAAACGCGG GAATAGGTTT
           CAAACCGGCC CAATTTTGGA GGCAACCTCT TGGGCCACCC TTGGGTGCGG GAATAGGTTT
           CAAACCGGCC CAATTTTGGA GGCAACCTCT TGGGCCACCC TTGGGTGCGG GAATAGGTTT
           CAAACCGGCC CAATTTTGGA GGCAACCTCT TGGGCCACCC TTGGGTGCGG GAATAAATTT
           CAAATCGGCC CAATTTTGGA GGCAACCTCT TGGGCCACCC TTGGGTGCGG GAATAGGTTT
           TAAACCGGTC CAATTTTGGA GGCAACCTCT TGGGCCGCCC AAGGGTGCGG GAATAGGTTT

           GGGGTCCCCT TTGGAGTACC AAGGGCAAAG CCAGAAAACC ---------- ----------
           ---------- ---------- ---------- ---------- ---------- ----------
           GGGCTTTTTT TTGGACTA-- AAGGCCGGGG CCCGGGGGCC ATAGGCCAAC CCCCCTTGCC
           GGGGTCCCCT TTGGA----- ---------- ---------- ---------- ----------
           GGGGTCCCCT TTGGAGTAAA GGCCACAAAG CCCAGGGGCC ATAGGCCAAC CCCCCTTGCC
           GGGGTCCCCT TTGGACTAAA AACCATAAAG CCCAGGGGCC ATAGGCCAAC CTTCCTTGCC
           GGGGTCCCCT TTGGACTAAA AACCACAAAG CCCAGGGGCC ATAGGCCAAC CCCCCTTGCC
           GGGGTCCCCT TTGGACTAAA AACCACAAAG CCCAGGGGCC ATAGGCCAAC CTTCCAA---
           GGGGTCCCCT TTGGACTAAA AACCACAAAG CCCCAA---- ---------- ----------
           GGGGTCCCCT TTGGAGTA-- ---------- ---------- ---------- ----------

           ---------
           ---------
           ---------
           ---------
           TTCCTTTAA
           CCCCTTT--
           CCCCTTT--
           ---------
           ---------
           ---------

   10   549
gi|5716431 ---------- ---------- --------GC CTCAGAAAAG TTGTTGGGCC GGAAAAGGCC
gi|2818984 ---------- ---------- ---------- -TCAGAAAAG TTGTTGGGCC GGAAAAGGTT
gi|7396971 ---------- --CCCGGGGC GGGAAAAGAG TTGAGAAAAG TTGTTGGGCT CCAAAAGGCC
gi|4771687 ---------- ---------- ---------- ---------- ---------- ----------
gi|1497432 ---------- ---------- --------AG TTCCGAAAAG TTGTTGGGCC GGGGGGGGTT
gi|1090941 ---------- ---------- ---------- ---------- ---------- ----------
gi|1146863 GCGGGGCCCT TTCCCGGGGG GGGTGGGGAG TTCTGAAAAG TTGTTGGGCG CCTTTTGGCC
gi|1696350 --------TT TTCCCGGGGG GGGTGGGGAG TTCTGAAAAG TTGTTGGGCG CCTTTTGGCC
gi|1615982 ---------- --CCCGGGGG GGGTGGGGAG CTCAGAAAAG TTGTTGGGCG CCTTTTGGTT
gi|191125| ---------- ---------- ---------- ---------- ---------- ----------

           C--CGGAAAC CTTCTTTTTT --CTTTCCCA ATTGCTGGTT AAGGGTTCCT GAAAAAACCT
           T--CGGAAAC CTCCTTTTTT --CTCCCCCA ATTGCTGGTT ----GTTCCT GAAAAAACCT
           CGGCGGAAAC CTCCGGTTTT --CCTTCCCA ATTGCTGGTT ----GTTCCT GAAAAAATTT
           ---------- ---------- ---------- ATTGCTGGTT ----GTTCCT GAAAAAACCT
           CTTCGGAAAC CTCCTTTTTT GGCCTTCCCG ATTGCTGGTT ----GTTCCT GAAAAAACCT
           ---------- ---------- ---------- ---------- ---------- ----------
           C--CGGAAAC CTCCTTGGGG --ATTTCCCA ATTGCTGGTT ----GTTCCT GAAAAAACCT
           C---GGAAAC CTCCTTGGGG --ACTTCCCA ATTGCTGGTT ----GTTCCT GAAAAAACCT
           C--CGGAAAC CTCCTTCCCC --CCTTCCCA ATTGCTGGTT ----GTTCCT GAAAAAACCT
           ---------- ---------- ---------- ATTGCTGGTT ----GTTCCT GAAAAAACCT

           GAAATCCAAA ACCCGGGGGG AAGCTCGAAG TTGGGGGGGC AGTGGCGGCC CAGACCAGGG
           GAAATCCAAA ACCCGGGGGG AAGCTCGAAG TTGGGGGGGC AGTGGCGGCC CAGACCAGGG
           GAGGTCCAAA ACCCGGGGGG AAGCTCGAAG TTAAAATGGC AGTGGTCCCC CCGAACAGGG
           GAAATCCAAA ACCCGGGGAA AAGCTCAAAG TTGGGGGGGT AGTGGCCCCC CGGACCAGGG
           GAAATCCAAA ACCCGGGGGG AAGCTCGAAG TTGGGGGGGC AGTGGCCCCC CCGACCAGGG
           -------AAA ACCCGGGGAA AAGCTCGAAG TTGGGGGGGC AGTGGCCCCC CTTACCAGGG
           GAAATCCAAA ACCCGGGGAA AAGCTTGAAG TTGGGAGGGC AGTGGCCCCC CTGACCAGGG
           GAAATCCAAA ACCCGGGGAA AAGCTTGAAG TTGGGAGGGC AGTGGCCCCC CTGACCAGGG
           GAAATCCAAA ACCCGGGGGG AAGCTCGAAG TTGGGGGGGC AGTGGCCCCC CTGACCAGGG
           GAAATCCAAA ACCCGGGGGG AAGCTCAAAG TTGGGGGGGC AGTGGCCCCC CTGACCAGGG

           CCTCCCTCCT TGGAACCTGG CAAAGAAAAA AATTTTGGTC GGGGCAAACT TTTCCCACCT
           CCTCCCT--T TGGAACCTGG CAAAGAAAAA AACCCTGGTC CCCCCAAACT TTTCCCACCT
           CCTCCCGTTT TGGAACCTGG CAAAGAGGAA AACCCTGGTC GGGGCAAACT TTTCCCACCT
           CCTCCCGTTT TGGAACCTGG CAAAGAGAAA AACCCTGGTC GGGGCAAACT TTTCCCACCT
           CCTTTTGTTT TGGAACCTGG CAAAGAGGAA AACCCTGGTC GGGGCAAACT TTTCCCACCT
           CCTCCCGTTT TGGAACCTGG CAAAGAGAAA AACCCTGGTC GGGGCAAACT TTTCCCACCT
           CCTCCCGTTT TGGAACCTGG CAAAGAGAAA AACCCTGGTC GGGGCAAACT TTTCCCACCT
           CCTCCCGTTT TGGAACCTGG CAAAGAGAAA AACCCTGGTC GGGGCAAACT TTTCCCACCT
           CCTCCCGTTT TGGAACCTGG CAAAGAGAAA AACCCTGGTC AAAACAAACT TTTCCCACCT
           CCTTTTGTTT TGGAACCTGG GAAAGAGAAA AACCCTGGTC GGGGCAAACT TTTCCCACCC

           CCGTTAAACG ATTGGGAATT CAAACACAAA CGGGTAAGAA AAGACCCGCC CTGGGGCTGG
           CCGTTAAACG ATTGGGAGTT CAAACACAAA CGGGTAAGAA AAGACCCGCC CTGGGGCTGG
           CCGTTAAACC ATTGCCAGTT CAAACACAAA TGGGTAAGAA AAGATTTGGG GCGGGGCTGG
           CCGTTAAATG ACCGAAAATT TAAACACAAA CGGGCAAGAA AAGACCCGGG GCGGGGCTGG
           CCGTTAAATG ACCGGGAGCC CAAACACAAA TGGGCAAGAA AAGATTTGGG GTGGGGCTGG
           CCGTTAAACC ACCGCCAGCC CAAACACAAA CGGGCAAGAA AAGACCCGGG GTGGGGCTGG
           CCGTTAAACC ACCGCCAGCC CAAACACAAA CGGGCAAGAA AAGACCCGGG GCGGGGCTGG
           CCGTTAAACC ACCGCCAGCC CAAACACAAA CGGGCAAGAA AAGACCCGGG GCGGGGCTGG
           CCGTTAAACC ATTGGGAGCC CAAACACAAA CGGGCAAGAA AAGACCCGGG GCGGGGCTGG
           CCGTTAAACC ATTGGGAGCC CAAACATAAA CGGGCAAGAA AAGATTTAAA ACGGGGCTGG

           GGGGCGGAAC AGGATCTTCC CCCTTTCCCC CAGGCCCTTG GGGGAAAGTC CCGGAGATCC
           GGGGCGGAAC AGGATCTTCC CCCTTTCCCC CAGGCCCTTG GGGGAAAGTC CTGGAGATCC
           GGGGAGGAAC TTGATCCCCC CCCTTTCCCC CAGGCCCCCG GGGGGGACTC CCAGAGGTCC
           GGGGCGGAAC AGGATCGGCC CCCTTTCCCC CAGGCCCTTG GGGGAAAGTC CTGGAGGTCC
           GGGGCGGAAC AAGATCGGCC CCCTTTCCCC CAGGCCCTTG GGGGAAAGTC CTGGAGGTCC
           GGGGCGGAAC AGGAGCTTTT CCTTTTCCCC CAGGCCCTTG GGGGAAAGTC CCAGAGGTCC
           GGGGCGGAAC AGGAGCTTTT CCCTTTCCCC CAGGCCCTTG GGGGAAAGTT TCAGAG----
           GGGGCGGAAC AGGAGCTTTT CCCTTTCCCC CAGGCCCTTG GGGGAAAGTT TCAGAGGTCC
           GGGGCGGAAC AGGAGCTTTT CCCTTTCCCC CAGGCCCTTG GGGGGGAGCC CCAGAGGTTT
           GGGGCGGAAC ACGACCTTCC CCCTTTCCCC CAGGCCCTTG GGGGAAAGCT TTGGAGATCC

           CCCTTTCAAA TTAAGAAAGA ACCCCTTAAC CCACAAAGGG TTTGGGGATA ACCAATAGGG
           CCCTTTCAAA CCAAGAAAGA ACCCCTTAAC CCACAAAGGG TTTGGGGATA ACCAATAGGG
           CCCTTTCGGA CCAAGGGGGA ACCCTTTAAC CCACAAAGGG AATGGGGATA ACCCCTAGGG
           CCCTTTTGGG CCAACAAAGA ACCCCTTAAC CCACAAAGGG AATGGGGGTA ACCAATGTTT
           CCCTTTCGGA CCAAGGGGGA ACCCCTTAAC CCACCCCGGG GGTGGGGCTA ACCCCTAGGG
           CCCTTTTGGA CCAAGGGGGA ACCCCTTAAC CCACAAAGGG AATGGGGATA ACCAATAGGG
           ---------- --------AA ACCCCTTAAC CCGCAAAGGG AATGGGGATA ACCAATAGGG
           CCCTTTCGGA CCAAGGGGAA ACCCCTTAAC CCGCAAAGGG AATGGGGATA ACCAATAGGG
           CGCTTTCAAA CCAAGGGGGA ACCCCTTAAC CCACAAAAAG AATGGGGATA ACCAATAGGG
           CCCTTTTGGA CCAAGGGGGA ACCCCTTAAC CCACAAAGGG AATGGGGGCA ATTAATAGGG

           GTTTTCCAAA CCCCCTAAAA AACGGAATAA CCTTTGGGCC TGAAAGGGTG GCCAGATTCA
           GTTTTCCAAA CCCCCTAAAA AACGGAATAA CC-------- ---------- ----------
           GTTTTCCAAA CCCCCTAAAA AACGGAATGG CCTTTGGGCC AGTTTGGGTG GCCAGATTCA
           TTTTTCCAAA CCCCCTAAAA AACGGAATAA GCTTTGGGCC GGCCCGGGCG GCCAGATTCA
           GTTTTCCAAA CCCCCTAAAA AACGGGGTAA CCTTTGGTCC GGCCCAGGCG GCCAGATTCA
           GTTTTCCAAA CCCCCTAAAA AACGGAATAA CATTTGGGCC AGTTTGGGTG GCCAGATTCA
           GTTTTCCAAA CCCCCTAAAA AACGGAATAA CATTTGGGCC AGTTTGGGTG GCCAGATTCA
           GTTTTCCAAA CCCCCTAAAA AACGGAATAA CATTTGGGCC AGTTTGGGTG GCCAGATTCA
           GTTTTCCAAA TCCCCTAAAA AACGGAATAA CATTTGGGCC AGTTTGGGTG GCCAGATTCA
           GTTTTCTAAA CCTTCTAAAA AAAGGAATAA CATTTGGGCC GGAAAGGGTG GCCAGATTTA

           ATTTCCCCTT GAGGAAAATG GGGGGGCCCC CAGGGCCAGA AAGGGC---- ----------
           ---------- ---------- ---------- ---------- ---------- ----------
           ACCCCTTTTT GACAA--AGG GGCCGGCCCC CGGGGCCCGG GGCCCCTAAG CCGGCCCCTC
           ATTTCCCCTT GA-------- ---------- ---------- ---------- ----------
           ATTTCCCCTT GAGGA--GCC CCAAGGCCCC CAGGGCCCAG GGCCCCTAAG CCGGCCCCTC
           ATTTCCCCTT GACGA--ATC CCAAGGTCCC CAGGGCCCAG GGCCCCTAAG CCGGCCCTTC
           ATTTCCCCTT GACGA--ATC CCAAGGCCCC CAGGGCCCAG GGCCCCTAAG CCGGCCCCTC
           ATTTCCCCTT GACGA--ATC CCAAGGCCCC CAGGGCCCAG GGCCCCTAAG CCGGCCCTTC
           ATTTCCCCTT GACGA--ATC CCAAGGCCCC CAGGGCCCC- ---------- ----------
           ACCCCCCCTT GAGGA----- ---------- ---------- ---------- ----------

           ---------
           ---------
           TCTCC----
           ---------
           TCTCCCCCT
           TCCCCTTCT
           TCTCCTTCT
           A--------
           ---------
           ---------

   10   549
gi|5716431 ---------- ---------- -----GCCCC TTCCGAAACT GGGGCCCCGG GAAGTCCCAG
gi|2818984 ---------- ---------- ---------C TTCCGAAACT GGGGCCCCGG GAAGTTTCAG
gi|7396971 ---------- ---CCCCCGG CCGAAAGGGC TTGGGAAACT GGGGCCCTCC CCAGCCCCGG
gi|4771687 ---------- ---------- ---------- ---------- ---------- ----------
gi|1497432 ---------- ---------- -----AGGGC TTCCGAAACT GGGGCCCCGG GCGGCCCCAG
gi|1090941 ---------- ---------- ---------- ---------- ---------- ----------
gi|1146863 GGCGGGCCCA CCTCCCCCGG GGGTTAGGGC TTCCGAAACT GGGGCCCGCC CCTGCCCCGG
gi|1696350 ------TCCA CCTCCCCCGG GGGTTAGGGC TTCCGAAACT GGGGCCCGCC CCTGCCC-GG
gi|1615982 ---------- --TCCCCCGG GGGTTAGGGC TTCCGAAACT GGGGCCCGCC CCTGCCCCGC
gi|191125| ---------- ---------- ---------- ---------- ---------- ----------

           GGAAAAATTC T--CCCTCTT CAGGTGGGGT TTCCTTTCGG GCCCAACCTA ATTCAACCCT
           GGAAAAATTC T--CCCCCTT CAGGT--GGT TTCCTTTCGG GCCCAACCTA ATTCAACCCT
           GGAAAAATTG T--CCCTCTT CAGGT--GGT TTCCTTTCGG GCCCAATCTA GTTCAACCCT
           ---------- ---------- -AGGT--GGT TTCCTTTCGG GCCCAACCTA ATTCAACCCG
           GGAAAAATTG TGGCCCTCTT CAGGT--GGT TTCCTTTCGG GCCCAACCTA ATTCAACCCC
           ---------- ---------- ---------- ---------- ---------- ----NACCCT
           GGAAAAATTG G--AAATCTT CAGGT--GGT TTCCTTTCGG GCCCAACCTA ATTCAACCCT
           GGAAAAATTG G--AAATCTT CAGGT--GGT TTCCTTTCGG GCCCAACCTA ATTCAACCCT
           CGAAAAATTG C--CCCTCTT CAGGT--GGT TTCCTTAGGG GCCCAACCTA ATTCAACCCT
           ---------- ---------- -AGGT--GGT TTCCTTTCGG GCCCAACCTA ATTCAACCCT

           GGGGGGGTCC TTCCCAGGAT TGGGGGGCAA GTGGGGCCCC AAGAACCGCC AAAAAAGGAA
           GGGGGGGTCC TTCCCAGGAT TGGGGGGCAA GTGGGGCCCC AAGAACCGCC AAAAAAGGAA
           GGGGGCCTCC TTCCCAGGAT TGGGAAGCAA GTGGGGTTCC CCGAAAAGCC AAAAAAGGAA
           GGGGAGGTCC TTCCCAAAAT TGGGGGGTAA GTGGGGCCTT GGGAACCGCC AAAAAAGGAA
           GGGGGGGTCC TTCCCCGGAT TGGGGGGCAA ATGGGGCCCC CCGAACCGCC AAAAAAGGAA
           GGGGAGGTCC TTCCCCGGAT TGGGGGGCAA GTGGGGCCCC TTTAACCGCC AAAAAAGGAA
           GGGGAGGTCC TTTTTCGGAT TGGGGAGCAA GTGGGGCCCC TTGAACCGCC AAAAAAGGAA
           GGGGAGGTCC TTTTTCGGAT TGGGGAGCAA GTGGGGCCTT TTGAACCGCC AAAAAAGGAA
           GGGGGGGTCC TTCCCCGGAT TGGGGGGCAA GTGGGGCCTT TTGAACCGCC AAAAAAGGAA
           GGGGGGGTTC TTCCCAAAAT TTTTGGGCAA GTGGGGCCCC TTGAACCGCC AAAAAAGGAA

           AGGTTTCCCT GCCCTTGGGG GGGAAAAAAC CGGGGCCGCC CCTTTTTAAA AAAACCCGGT
           AGGTTTC-CT GCCCTTGGGG GGGAAAAAAC CGGGGCCCCC CCTTTTTAAA AAAACCCGGT
           AGGTTTCTCT GCCCTTGGGG GGGGAAAAAC CGGGGCCGCC CCTTTTTAAA AAAACCCGGT
           AGGTTTCTCT GCCCTTGGGG GGGAAAAAAC CGGGGCCGCC CCTTTTTAAA AAAACCCGGT
           AGGTTTTTCT GCCCTTGGGG GGGGAAAAAC CGGGGCCGCC CCTTTTTAAA AAAACCCGGT
           AGGTTTCTCT GCCCTTGGGG GGGAAAAAAC CGGGGCCGCC CCTTTTTAAA AAAACCCGGT
           AGGTTTCTCT GCCCTTGGGG GGGAAAAAAC CGGGGCCGCC CCTTTTTAAA AAAACCCGGT
           AGGTTTCTCT GCCCTTGGGG GGGAAAAAAC CGGGGCCGCC CCTTTTTAAA AAAACCCGGT
           AGGTTTCTCT GCCCTTGGGG GGGAAAAAAT TGGGGCCACC CCTTTTTAAA AAAACCCGGT
           AGGTTTTTCT GCCCTTGGGG GGGAAAAAAC CGGGGCCGCC CCTTTTTAAA AAAACCCGGT

           TTCCAAGCAG GACACCACCA CCGGTAACAA AGCAGGGCCC GCCTGGGCCT TGGGGGCCAA
           TTCCACGCAG GACACCACCA CCGGTAACAA AGCAGGGCCC GCCTGGGCCT TGGGGGCCAA
           TTTTAACCAG CACACCACCA TTGGTAACAA AGCAGGGTTT GGGCGGGCCT TGGGGCAAAA
           TTCCACGCAG AACACCACCA CCGGTAACAA AGCAGGGCCC GGGCGGGCCT TGGGGGCCAA
           TTCCACGCAG GACACCACCA TTGGTAACAA AGCAGGGTTT GGGTGGGCCT TGGGGGCCAA
           TTCCACCCAG CACACCACCA CCGGTAACAA AGCAGGGCCC GGGTGGGCCT TGGGGGCCAA
           TTCCACCCAG CACACCACCA CCGGTAACAA AGCAGGGCCC GGGCGGGCCT TGGGGGCCAA
           TTCCACCCAG CACACCACCA CCGGTAACAA AGCAGGGCCC GGGCGGGCCT TGGGGGCCAA
           TTCCACCCAG GACACCACCA CCGGTAATAA AGCAGGGCCC GGGCGGGCCT TGGGGGCCAA
           TTCCACCCAG GACACCATTA CCGGTAACAA AGCAGGGTTT AAACGGGCCT TGGGGGCCAA

           GCAGGGGGAA TTCTGCTTCC CTGCCTGGAA GTTTTCCGAG GGGTTTTGGT CTCTCCCTGG
           GCAGGGGGAA TTCTGCTTCC CTGCCTGGAA GTTTTTTGAG GGGTTTTGAT CTCTCCCCGG
           GCTTTTGAAG TTCCGCTTCC CTGCCCGGGG CTTTTCCGAG GGGTTTTGAT CTCTCCCCGG
           GCAGGGGGAG TTCGGCTTCC CTGCCTGGAA GTTTTTTGAG GGGTTTTGAT CTCTTTTCCC
           GCAAAAGGAG TTCGGCTTCC CTGCCTGGAA GTTTTTTGAG GGGTTTTGAT CTCTCCCCGG
           GCAGGGGGAG GGCTGCTTCC TTGCCTGGAA GTTTTCCGAG GGGTTTTGAT CACTTTTCGG
           GCAGGGGGAG GGCTGCTTCC CTGCCTGGAA GTTTTCCGAG GGG------- ----------
           GCAGGGGGAG GGCTGCTTCC CTGCCTGGAA GTTTTCCGAG GGGTTTTGAT CACTCCCCGG
           GCAGGGGGAG GGCTGCTTCC CTGCCTGGGG GCCCTCCGAG GGGTTTTGAT CACTCCCCGG
           GCACCCGGAG CCCTGCTTCC CTGCCTGGAA GCCCCTTGAG GGGTTTTGAT CACTTTTCGG

           AAGGCCCATT AAGGCTTGCC AGGGGAAATT AAAGAAATTT TTCAAGGTTT CCCAAAAAAC
           AAGGCCCATT AAGGCTTGCC AGGGGAAATT AAAGAAATTT TTCAAGGTTT CCCAAAAAAC
           GGGGTCCATT AAGGCTTGCC AGGGGAAATT AAAACCCTTT TTCAAGGTTT CCCAAAAAAC
           AAGGCCCATT AAGGCTTGCC AGGGGGGGTT AAAGAAATTT TTCAATTTTT CCCAAAAAAC
           GGGGCCCATT ACGGCTTGCC AGGGGCCCTT AAATCCGTTT TTCAAGGTTT CCCAAAAAAC
           GGGGCCCATT AAGGCTTGCC AGGGGAAATT AAAGAAATTT TTCAAGGTTT CCCAAAAAAC
           --AACCCGTT AAGGCTTGCC AGGGGAAATT AAAGAAATTT TTCAAGGTTT CCCAAAAAAC
           GGAACCCGTT AAGGCTTGCC AGGGGAAATT AAAGAAATTT TTCAAGGTTT CCCAAAAAAC
           GGGGCCCATT AAAACTTGCC AGGGGAAATT AAAGAAATTT TTCAAGGTTT CCCAAAAAAT
           GGGGCCCATT AAGGCTTGCC AGGGGGGGCC AAAGAAGTTT TTCAAGGTTT CCTAAAAAAC

           CCCGCCCAAA ACTGGCACCT TACCCCTTGT TGTAAACAGA CAGTTTGGGC CTTTGAATCA
           CCCGCCCAAA ACTGGCACCT TACCCC---- ---------- ---------- ----------
           CCCGCCCAAA ACTGGCGCCT TACCCCTTGA AGTAAAGAGA CAGTTTGGGT TTTTGAAT--
           CCCGCCCAAA ACTGGCAGGT TACCCCTTGG GGCAAACAGA CAGTTTGGGC CTTTGAA---
           CCCGCCCAAA ACTGGCACCT TACCCCTTGG GGCAAACAGA CAGTTTGGGC CTTTGAATA-
           CCCGCCCAAA ACTGGCACCT TACCCATTGA AGTAAACAGA CAGTTTGGGC CTTTGAATA-
           CCCGCCCAAA ACTGGCACCT TACCCATTGA AGTAAACAGA CAGTTTGGGC CTTTGAATA-
           CCCGCCCAAA ACTGGCACCT TACCCATTGA AGTAAACAGA CAATTTGGGC CTTTGAATA-
           TCCGCCCAAA ACTGGCACCT TACCCATTGA AGTAAACAGA CAGTTTGGGC CTTTGAATA-
           CCCGTCCAAA ACTGGCACCT TACCCATTGG GGTAAACAGA TAGTTTGGGC CTTTGAAT--

           AATGGGGCAG GCCCCCAAGG GGCC------ ---------- ---------- ----------
           ---------- ---------- ---------- ---------- ---------- ----------
           -AGGCGGCGG GCCCCCCCGC CCCCTAAATT AAAAGGGCAA CCCGGCCTTT CCCCTTGCCC
           ---------- ---------- ---------- ---------- ---------- ----------
           -GCCAGGCAG GCCCCCCCAC CCCCCAAATT AAAAGGGCAA CCCGGCCTTT CCCCTTGCCC
           -ATCAGGTAG GCCCCCCCAC CCCCCAAATT AAAAGGGCAA CCCGGCTTTT CCCCTTGCCC
           -ATCAGGCAG GCCCCCCCAC CCCCCAAATT AAAAGGGCAA CCCGGCCTTT CCCCTTGCCC
           -ATCAGGCAG GCCCCCCCAC CCCCCAAATT AAAAGGGCAA CCCGGCTTTT CCCCAA----
           -ATCAGGCAG GTTCCCCCC- ---------- ---------- ---------- ----------
           ---------- ---------- ---------- ---------- ---------- ----------

           ---------
           ---------
           ---------
           ---------
           CCCCCTTGA
           CCTCCTTA-
           CCTCCTTA-
           ---------
           ---------
           ---------

   10   549
gi|5716431 ---------- ---------- --------CC CCCAAAACTT GAAAGGTC-C CAGAAAACCC
gi|2818984 ---------- ---------- ---------- ---AAAACTT GAAAGGTT-C CAGAAAACCC
gi|7396971 ---------- ---------- -CCTCGGGGG GTTAAAACTT GCCCGGCCGC CGGAAAACCC
gi|4771687 ---------- ---------- ---------- ---------- ---------- ----------
gi|1497432 ---------- ---------- --------GG GTTCCAACTT GCCCGGCCTC CAGAAAACCC
gi|1090941 ---------- ---------- ---------- ---------- ---------- ----------
gi|1146863 CCTCCCGGGG GGCCCCCCCT TCCTGGGGGG GTTTTAACTT GCCCGGCC-C CGGAAAACCC
gi|1696350 ---------- ----TCCCCT TCCTGGGGGG GTTTTAACTT GCCCGGCC-- -GGAAAACCC
gi|1615982 ---------- ---------T TCCTGGGGGG GCCAAAACTT GCCCGGCC-C CGGAAAACCC
gi|191125| ---------- ---------- ---------- ---------- ---------- ----------

           CCC--CTTTA AATTTGCTTG GCCCAAGGGT TGGCCGCCAA CCCTTGGAAA AACTTCCCAA
           CCC--CTTCA AATTTGCTTG G-------GT TGGCCGCCAA CCCTTGGAAA AACTTCCCAA
           CCG--CCCTA AATTTGCTTG G-------GT TGGCCGCCAA TCCTTGGAAA AGCTTCCCAA
           ---------- -ATTTGCTTG G-------GT TGGCCGCCAA CCCTTGGAAA AACTTCCCAA
           CCGGGCCCTG GATTTGCTTG G-------GT TGGCCGCCAA CCCTTGGAAA AACTTCCCAA
           ---------- ---------- ---------- ---------- ---------- --------NN
           CCG--ATTTA AATTTGCTTG G-------GT TGGCCGCCAA CCCTTGGAAA AACTTCCCAA
           CCG--ACCTA AATTTGCTTG G-------GT TGGCCGCCAA CCCTTGGAAA AACTTCCCAA
           CCG--CCCTA AATTTGCTTG G-------GT TCCGGGCCAA CCCTTGGAAA AACTTCCCAA
           ---------- -ATTTGCTTG G-------GT TGGCCGCAAA CCCTTGGAAA AACTTCCCAA

           AACGTTTGTC AAAGCCGGGG GAAAGGTGGG AGGGACGGGG CCCCAAGGTT TTCCGCTGTT
           AACGTTTGTC AAAGCCGGGG GAAAGGTGGG AGGGACGGGG CCCCAAGGTT TT--GCTGTT
           AACGTTTGTC AAAGCCAAAT TAAAGGTGGC CGGGAAGGGG CCCCAAGGTT TTTTGCTGTT
           AACGTTTGTC AAAGCCGGGG GAAAGGTGGC GGGGACGGGG CCCCAAGGTT TTTTGCTGTT
           AACGTTTGTC CAAGCCGGGG GAAAAGTGGC CGGGACGGGG CCCCAAGGTT TTTTGCTGTT
           AACGTTTGTC CAAGCCGGGG GAAAGGTGGC TTTTACGGGG CCCCAAGGTT TTTTGCTGTT
           AACGTTTGTT CAAGCCGAAG GAAAGGTGGC TGGGACGGGG CTTTAAGGTT TTTTGCTGTT
           AACGTTTGTT CAAGCCGAAG GAAAGGTGGC TGGGACGGGG CTTTAAGGTT TTTTGCTGTT
           AACGTTTGTC CAAGCCGGGG GAAAGGTGGC TGGGACGGGG CCCCAAGGTT TTTTGCTGTT
           AACGTTTGTC AAATCCGGGG GAAAGGTGGC TGGGACGGGG CCCCAAGGTT TTTTGCTGTT

           GGGGGCAAAT GACAAACCCC TTGGCCCCTT GCTAAAACCC CCCCTTTCCG TTTTTCCAAA
           GGGGGCAAAC GACAAACCCC TTGGCCCCTT CCTAAAACCC CCCCTTTCCG TTTTTCCAAC
           GGGGGCAAAC GGGGGACCCC TTGGCCCCTT GCTAAAACCC CCCCTTTCCG CCTTTTTAAA
           GGGGGCAAAC AGCAAACCCC TTGGCCCCTT GCTAAAACCC CCCCTTTCCG CCTTTCCAAC
           GGGGGCAAAC AGCGGACCCC TTGGCCCCTT GCTAAAACCC CCCCTTTCCG CCTTTCCAAC
           GGGGGCAAAT AGCAAACCCC TTGGCCCCTT GCTAAAACCC CCCCTTTCCG CCTTTCCAAC
           GGGGGCAAAC AGCAAACCCC TTGGCCCCTT GCTAAAACCC CCCCTTTCCG CCTTTCCAAC
           GGGGGCAAAC AGCAAACCCC TTGGCCCCTT GCTAAAACCC CCCCTTTCCG CCTTTCCAAC
           GGGGGCAAAC AGCAAACCCT TTGGCCCCTT ACTAAAACCC CCCCTTTCCG CCTTTCCAAC
           GGGGGGAAAC AGCAAACCCC TTGGCCCCTT GCTAAAACCC CCCCCCCCCG TTTTTCCAAC

           GGGCCCATGG AAAAAAACCT TCGGTTTTAA AAACCAGCAA GGGGAACGGT GGGGGCCGGG
           GGGCCCATGG AGGAAAACCT TCGGTTTTAA AAACCAGCAA GGGGAACGGT GGGGGCCGGG
           GGGCCCATGC AGGAAAACCT TTGGTTTTAA AAACCAGCAA GGGGAATGGC GGGGGCCGGG
           AAATCCACGA AAAAAAACCT TCGGTTCCAA AAACCAGCAA GGGGAACGGC GGGGGCCGGG
           AAATCCACGG AGGAAAACCT TTGGTTCCAA AAACCAGCAA GGGGAATGGT GGGGGCCGGG
           GGGCCCACGC AGGAAAACCT TCGGTTCCAA AAACCAGCAA GGGGAACGGT GGGGGCCGGG
           GGGCCCACGC AGGAAAACCT TCGGTTCCAA AAACCAGCAA GGGGAACGGC GGGGGCCGGG
           GGGCCCACGC AGGAAAACCT TCGGTTCCAA AAACCAGCAA GGGGAACGGC GGGGGCCGGG
           GGGCCCATGG AGGAAAACCT TCGGTTCCAA AAATTAGCAA GGGGAACGGC CCGGGCCGGG
           GGGCCCATGG AGGAAAACCT TCGGTTCCAA AAACCAGCAA GGGGAATAAC AAGGGCCGGG

           GGGCCCCGAC AGAAATCGCC CCCCCCTCCA GCTGGGAATG GGATGCGGGT CCTCAAAGCA
           GGGCCCCGAC AGAAATCGCC CCCCCCTCCA GCTGGGAATG GGATGCAAAT CCTCAAAGCG
           GGCAGGGGAC TAAGGTCGCC CCCCCCTCCA GCCGGGAATG GGGTGCAAAT CCTCGAAGCT
           GGGCCCCGAC AGAGGTCGCC CCCCCCTCCA GCTGGGAATG GGGTGCAAAT CCTTGAACCA
           GGGCCCCGAC AGAGGTCGCC CCCCCCTCCA GCTGGGAATG GGGTGCAAAT CCTCGAAGCA
           GGGCCCCGAC AGAGGGCGCC CCTCCCTCCA GCTGGGAATG GGGTGCAAAA CCTTGAAGCC
           GGGCCCCGAC AGAGGGCGTT TCTCCCTCCA GCTGGGAATG GG-------- --------CC
           GGGCCCCGAC AGAGGGCGTT TCTCCCTCCA GCTGGGAATG GGGTGCAAAA CCTCGAAGCC
           GGGCTTTGAC AGAGGGCGCC CCTCCCTCCA GCTGGGAACG GGGTGTAAAA GCTCAAAGCA
           GGGCTTTGAC AGAGGCCGCC CCCCCCTCCA GCTGGGAACG GGATGCAAAA CCTTGAAGCT

           GCCAACCCCC CCTAGCTGCG AGGGAAAACG AAAATTTCAA AAGCCCAACC CCTAACCGGG
           GCCAACCCCC CCTAGCTGCG AGGGAAAACG AAAATTTCAA AAGCCCAACC CCTAACCGGG
           GTTAACCCCC CCTAGCTGCG AGGGAAAACA CCCCTTTCAA AAGCCCAACC CCTAACCGGG
           GCCAACCCCC CCTAGCTGCG AGGGGGAACG AAAATTTCAA GGTCCCAACC CCTAACCGGG
           GCCAACCCCC CCTAGCTGCG AGGGCCAACT CCCGTTTCAA AAGCCCAACC CCTAACCGGG
           GCCAACCCCC CCTAGCTGCG AGGGAAAACG AAAATTTCAA AAGCCCAACC CCTAACCGGG
           ACCAACCCCC CCTAGCTGCG AGGGAAAACG AAAATTTCAA AAGCCCAACC CCTAACCGGG
           ACCAACCCCC CCTAGCTGCG AGGGAAAACG AAAATTTCAA AAGCCCAACC CCTAACCGGG
           GCCAACCCCC CCTAACTGCG AGGGAAAACG AAAATTTCAA AAGCCCAACC CCTAACCGGG
           GCCAACCCCC CCTAGCTGCG AGGGGGAATG AAAGTTTCAA AAGCCTAACC CCTAAAAGGG

           AAGGGGAATT CAAAAAATAA CCCTTGGGCC TTCAGGGGGT GGACCTCTTT AAAAGGTGTG
           AAGGGGAATT CAAAAAATAA CCC------- ---------- ---------- ----------
           AAGGGGAATT CAAAAAGTAA CCCTTGGGCC AACTAAGGGT GGACCAGTTT AAAAGGCCTG
           AAGGGGAATT CGGGGGATAA CCCTTGGGCC GGCCAAGGGC GGACCTCTTT AAAAGGTGTG
           AAGGGGGGTT CAAAAAATAA CCCTTGGTCC GGCCAAGGGC GGACCTCTTT AAAAGGTGTG
           AAGGGGAATT CAAAAAATAA CCATTGGGCC AACTAAGGGT GGACCTCTTT AAAAGGTGTG
           AAGGGGAATT CAAAAAATAA CCATTGGGCC AACTAAGGGT GGACCTCTTT AAAAGGTGTG
           AAGGGGAATT CAAAAAATAA CCATTGGGCC AACTAAGGGT GGACCTCTTT AAAAAATGTG
           AAGGGGAATT CAAAAAATAA CCATTGGGCC AACTAAGGGT GGACCTCTTT AAAAGGTGTG
           AAGGGGAATT CAAAAAATAA CCATTGGGCC GGCAAAGGGT GGACCTCTTT AAAAGGCGTG

           GGCTTTTTTA GGAAAGGCCC AGGGGCCCCA AGGGGGG--- ---------- ----------
           ---------- ---------- ---------- ---------- ---------- ----------
           GGCTTTTTTA CAA-AGGCCC GGGGGCCCCG GCCCCCCAAT AGCAACCTTC TCCTTTTCC-
           GGCTTTTTTA ---------- ---------- ---------- ---------- ----------
           GGCTTTTTTA GGA-GCGCCC AGGGGCCCCG GCCCCCCAAT AGCAACCTTC TCCTTTTCCC
           GGCTTTTTTA CGA-ACGTTC AGGGGCCCCG GCCCCCCAAT AGCAACCTTC TCCTTTCCCC
           GGCTTTTTTA CGA-ACGCCC AGGGGCCCCG GCCCCCCAAT AGCAACCTTC TCCTTTTCCC
           GGCTTTTTTA CGA-ACGCCC AGGGGCCCCG GCCCCCCAAT AGCAACCTTC TCCAAA----
           GGCTTTTTTA CGA-ACGCCC AGGGGTTCCA A--------- ---------- ----------
           GGCTTTTTTA GGA------- ---------- ---------- ---------- ----------

           ---------
           ---------
           ---------
           ---------
           CCCCCGGAA
           CCCTTGA--
           CCCTTGA--
           ---------
           ---------
           ---------

   10   549
gi|5716431 ---------- ---------- ---------- ------CCCA GAAACTGGGT TGGCAGGGAA
gi|2818984 ---------- ---------- ---------- --------CA GAAACTGGGT TGGCAGGGAA
gi|7396971 ---------- ---------C CTCCTTCCCG GGAGGGGGCA GAAACTGGGT TGGCCGGGAA
gi|4771687 ---------- ---------- ---------- ---------- ---------- ----------
gi|1497432 ---------- ---------- ---------- ------GGCC GAAACTGGGT TGGCCGGGAA
gi|1090941 ---------- ---------- ---------- ---------- ---------- ----------
gi|1146863 GGGTCGGGGG GGGGCCCATC CTCCTTCCCG GGGGGGGGCT GAAACTGGGT TGGCCGGGAA
gi|1696350 ---------- ------TATC CTCCTTCCCG GGGGGGGGCT GAAACTGGGT TGGCCGGGAA
gi|1615982 ---------- ---------C CTCCTTCCCG GGGGGGGGCA GAAACTGGGT TGGCCGCGAA
gi|191125| ---------- ---------- ---------- ---------- ---------- ----------

           CTTTCTTTCT TCAATTCAGG GGTTTTAGGG GGCTGGGGAA GGCCCCCAAA ATCAAACTGG
           CTCCCTTTCT TCAATTCAGG GGTTTT---- GGCTGGGGAA GGCCCCCAAA ATCAAACTGG
           CTCCCGTTCC CCAATTCAGG GGTTTT---- GGCTGGGGAA GGCCTTCAGG GTCAAACTGG
           ---------- -------AGG GGTTTT---- GGCTGGGGAA GGCCCCCAAA ATCAAACGGG
           CTCCCTTTCC CCAATTCAGG GGTTTT---- GGCTGGGGAA GGCCCCCAAA ATCAAACCGG
           ---------- ---------- ---------- ---------- ---------- ---AAACTGG
           CTCCCTGGAT TCAATTCAGG GGTTTT---- GGCTGGGGAA GGCCCCCAAA ATCAAACTGG
           CTCCCTGGAC CCAATTCAGG GGTTTT---- GGCTGGGGAA GGCCCCCAAA ATCAAACTGG
           CTCCCTCCCC CCAATTCAGG GGTTTT---- GGCTGGGGAA GGCCCCCAAA ATCAAACTGG
           ---------- -------AGG GGTTTT---- GGCTGGGGAA GGCCCCCAAA ATCAAACTGG

           GGGGGGGAAG TCCTTAAAAA GTCGGGGCAA TGGGCCGAGG CCGCCAAAAG AAGCTTTCCC
           GGGGGGGAAG TCCTTAAAAA GTCGGGGCAA TGGGCCGAGG CCGCCAAAAG AAGCTTT--C
           GGGGCCCAAG TCCTTAAAAA GTCAAGGCAA TGGGTCCCGG AAGCCAAAAG AAGCGGGTTC
           GAAAGGGAAG TCCTTAAAAA GTCGGGGTAA TGGGCTCGGG CCGCCAAAAG AAGCGGGTTC
           GGGGGGGAAG TCCTTCCAAA GTCGGGGCAA TGGGCCCCGG CCGCCAAAAG AAGCGGGTTC
           GAAAGGGAAG TCCTTCCAAA GTCGGGGCAA TGGGCCCTTT CCGCCAAAAG AAGCGGGTTC
           GAAAGGGAAG TCCTTCCAAA GTCGAGGCAA TGGGCCCTGG CCGCCAAAAG AAGCGGGTTC
           GAAAGGGAAG TCCTTCCAAA GTCGAGGCAA TGGGCTCTGG CCGCCAAAAG AAGCGGGTTC
           GGGGGGGAAG TCCTTCCAAA GTCGGGGCAA TGGGCTCTGG CCGCCAAAAG AAGCGGGTTC
           GGGGGGGAAG TTCTTAAAAA GTCGGGGCAA TGGGCCCTGG CCGCCAAAAG AAGCGGGTTC

           GAAAAACTTG GGGGCCAAAG GATTACACCC AAAACCCGGG GCCCGGCACT TTTTCAACCC
           GAAAAACTTG GGGGCCAAAG GACCACACCC AAAACCCGGG GCCCCCCACT TTTTCAACCC
           GAAAAACTTG GGGGCCAAAG GACCGGGCCC AAAACCCGGG GCCCGGCACT TTTTCAACCC
           GAAAAACTTG GGGGCCAAAG GACCGCACCC AAAACCCGGG GCCCGGCACT TTTTCAACCC
           GAAAAACTTG GGGGCCAAAG GACCGCGCCC AAAACCCGGG GCCCGGCACT TTTTCAACCC
           GAAAAACTTG GGGGCCAAAG GATTGCACCC AAAACCCGGG GCCCGGCACT TTTTCAACCC
           GAAAAACTTG GGGGCCAAAG GACCGCACCC AAAACCCGGG GCCCGGCACT TTTTCAACCC
           GAAAAACTTG GGGGCCAAAG GACCGCACCC AAAACCCGGG GCCCGGCACT TTTTCAACCC
           GAAAAACTTG GGGGCCAAAG GACCGCACCC AAAATTTGGG GCCCAACACT TTTTCAACCC
           GAAAAACTTG GGGGGGAAAG GACCGCACCC AAAACCCGGG GCCCGGCACT TTTTCAACCC

           CCTCTTTTGA AAAGGCGCCA ATGGGCATCA AAACCCCAAA CGGTTGGGAA AGGGGGGCTT
           CCTCTTTTAA CCCGGCGCCA ATGGGCGTCA AAACCCCAAA CGGTTGGGAA AGGGGGGCTT
           CCTCCCTTGA AAAGGCCCCA ATGCGCGTCA AAACCCCAAA TGGTTGGGAA AGGGGGGTCC
           CCTCCCTTGA CCCAATGCCA ACGAGCATTA AAACCCCAAA CGGTTGGGAA AGGGGGGCCC
           CCTCCCTTAA CCCAATGCCA ACGGGCGCCA AAACCCCAAA TGGTTGGGAA AGGGGGGTTT
           CCTCCCTTAA CCCGGCCCCA ACGCGCGCCA AAACCCCAAA CGGTTGGGAA AGGGGGGCTT
           CCTCCCTTAA CCCGGCCCCA ACGCGCGCCA AAACCCCAAA CGGTTGGGAA AGGGGGGCCC
           CCTCCCTTAA CCCGGCCCCA ACGCGCGCCA AAACCCCAAA CGGTTGGGAA AGGGGGGCCC
           CCTCCCTTAA CCCGGCCCCA ATGGGCGCCA AAACCCCAAA CGGTTGGGAA AGGGGGGCCC
           CCCCTTTTAA CCCGGCCCCA ATGGGCGCCA AAACTTTAAA CGGTTGGGAA AGGGGGGTCC

           CTGGGCGAGG GTCCTTCCTC CCCCCCTTCC CCCCTGGGGG GGCGGAGGGG ATTTTTCCTT
           CTGGGCGAGG GTCCTTCCTC CCCCCCTTCC CCCCTGGGGG GGCGGAGGGG ATTTTTCCTT
           CTGGGGGAGT GTCCCCCCTC CCCCCCTTCC CCCCCGGGGG GGCAGAGGGG GTTTTTCCTT
           CTGGGCGAGG GTCCGGCCTC CCCCCCTTCC CCCCTGGGGG GGCGGAGGGG GTTTTTCCTT
           CTGGGCGAGA GTCCGGCCTC CCCCCCTTCC CCCCTGGGGG GGCGGAGGGG GTTTTTCCTT
           CTGGGCGAGG GGCCTTCCTT TCCTTTTTCC CCCCTGGGGG GGCAGAGGGG GTTTTTCCTT
           CTGGGCGAGG GGCCTTTTTT TCCCCCTTCC CCCCTGGGGG GGTAGAGGGG ----------
           CTGGGCGAGG GGCCTTTTTT TCCCCCTTCC CCCCTGGGGG GGTAGAGGGG GTTTTTCCTT
           CTGGGTGAGG GGCCTTCCTT TCCCCCTTCC CCCCTGGGGG GGCAGAGGGG GTTTTTGCTT
           CTGGGTGAGC GCCCTTCCTC CCCCCCTTCC CCCCTGAAAA AATGGAGGGG ATTTTTCCTT

           TAAAAGAAAA AACCTAAACC CTTCCAAACC CCTGAATGGG ACCCGAAAAT TCAATTCCCC
           TAAAACAAGA AACCTAAACC CTTCCAAACC CCTGAATGGG ACCCGAAAAT TCAATTCCCC
           TGGAACGGTA AACCTGGACC CTTCCAAACC CCAGAATGGG ACCCACCCCT TCAATTCCCC
           TGGGGCAAAA AACCTCCACC CTTCCAAACC CCAGAATGGG ACCCGAAAAT TCAGTTCCCC
           TGGAAAGGAA AACCTGGACC CTTCCACCCC CCGGAATGGG ACCCTCCGGT TCAATTCCCC
           TGGAACGGCA AACCTGGACC CTTCCAAACC CCAGAATGGG ACCCGAAAAT TCAATTCCCC
           --------CA AACCTGGACC CTTCCAAACC CCAGAATGGG ACCCGAAAAT TCAATTCCCC
           TGGAACGGCA AACCTGGACC CTTCCAAACC CCAGAATGGG ACCCGAAAAT TCAATTCCCC
           TAAAACGGAA AACCTGGACC CTTCCAAACC CCAGAATGGG ACCCGAAAAT TCAATTCCCC
           TGGAACGGTA AACCTGGACC CTTCCAAACC CCAGAATGGG ATTTGAAGGT TCAATTCCCT

           AACCGCCCCT TTAAAGAGGG CCCCATCCAA CCCCCTGGCT GGAATGGGGC CTTAGGTGTT
           AACCGCCCCT TTAAAGAGGG CCCCATCCAA CCCCC----- ---------- ----------
           AACCGCCCCT TTAAAGAGGG CCCCATCCGG CCCCCTGGCA GGTTTGGGGC GTTAGGTGCC
           AACCGCCCCT TTAAAGAGGG CCCCATCCAA GCCCCTGGCG GGCCTGGGGC CTTAGGTGTT
           AACCGCCCCT TTAAAGAGGG CCCCGTCCAA CCCCCTGTCG GGCCCGGGGC CTTAGGTGTT
           AACCGCCCCT TTAAAGAGGG CCCCATCCAA CCCAATGGCA GGTTCGGGGC CTTAGGTGTT
           AACCGCCCCT TTAAAGAGGG CCCCATCCAA CCCAATGGCA GGTTCGGGGC CTTAGGTGTT
           AACCGCCCCT TTAAAGAGGG CCCCATCCAA CCCAATGGCA GGTTCGGGGC CTTAAATGTT
           AACCGCCCCT TTAAAGAGGG CCCCATCCAA CCCAATGGCA GGTTCGGGGC CTTAGGTGTT
           AACCGTTCCT TTAAAGAGGG CCCCATCCAA CCCAATGGCG GGAACGGGGC CTTAGGTGCC

           TGGCCCTTTT CCCCATTTAA TGGGGGCCCG CCAAAGGCAA AGG------- ----------
           ---------- ---------- ---------- ---------- ---------- ----------
           CCGCCTTTTT --------AA GGCGGGCCCG CCCCCGGTGG GCCTTGGGGG CCCACCCGCT
           TGGCCCTTT- ---------- ---------- ---------- ---------- ----------
           TGGCCCTTTT AAAA----GG CCAGGGCCCG CCCCCAATGG GCCTTGGGGG CCCACCCGCT
           TGGCCCTTTT AAAA----AA TCAGGGTCCG CCCCCAATGG GCCTTGGGGG CCCACCCGTT
           TGGCCCTTTT AAAA----AA TCAGGGCCCG CCCCCAATGG GCCTTGGGGG CCCACCCGCT
           TGGCCCTTTT AAAA----AA TCAGGGCCCG CCCCCAATGG GCCTTGGGGG CCCACCCGTT
           TGGCCCTTTT AAAA----AA TCAGGGCCCG CCCCCCCA-- ---------- ----------
           CGGCCCTTTT ---------- ---------- ---------- ---------- ----------

           ---------
           ---------
           TC-------
           ---------
           TCTTCCCGA
           TCCCCCTG-
           TCCCCCTG-
           A--------
           ---------
           ---------

   10   549
gi|5716431 ---------- ---------- -----GCCCC CTTCCGAACC TGGGGCCCGA ACTC-CCAAC
gi|2818984 ---------- ---------- ---------- -TTCCGAACC TGGGGCCCGA ATTT-CCAAC
gi|7396971 ---------- -CCTTCCGGG CGAAGATTTT TTTGGGAACC TGGGGCCCCA ACCCGCCGGC
gi|4771687 ---------- ---------- ---------- ---------- ---------- ----------
gi|1497432 ---------- ---------- -----ATTTT TTTCCGAACC TGGGGCCCGG GTCCTCCAAC
gi|1090941 ---------- ---------- ---------- ---------- ---------- ----------
gi|1146863 CCCGGGCCAA TCCTTCCGGG GGGGGATTTT TTTCCGAACC TGGGGCCCCT TCCC-CCGGC
gi|1696350 ------TCAA TCCTTCCGGG GGGGGATTTT TTTCCGAACC TGGGGCCCCT TCCC---GGC
gi|1615982 ---------- -CCTTCCGGG GGGGGACCCC CTTCCGAACC TGGGGCCCCT TTCC-CCGGC
gi|191125| ---------- ---------- ---------- ---------- ---------- ----------

           CCCTCCTCTT TT-CCTAGCT TGGAAGGGGG GTGCCCCCCC AGGGAAACCT TGGATAAAAG
           CCCTCCCCTT TT-CCCAGCT TGG-----GG GTGCCCCCCC AGGGAAACCT TGGATAAAAG
           CCCTCCCCGG GT-CCTAGCT TGG-----GG GTGCCCCCCC AGGGAAACCT TGGGTAAAAG
           ---------- -------GCT TGG-----GG GTGCCCCCCC AGGGAAACCT TGGATAAAAG
           CCCTCCCCTT TTGCCTAGCT TGG-----GG GTGCCCCCCC AGGGAAACCT TGGATAAAAG
           ---------- ---------- ---------- ---------- ---------- -----NAAAG
           CCCTCCCCTT TG-AATAGCT TGG-----GG GTGCCCCCCC AGGGAAACCT TGGATAAAAG
           CCCTCCCCTT TG-AATAGCT TGG-----GG GTGCCCCCCC AGGGAAACCT TGGATAAAAG
           CCCTCCCCTT TC-CCTAGCT TGG-----GG GTGGGCCCCC AGGGAAACCT TGGATAAAAG
           ---------- -------GCT TGG-----GG GTGCCCCCAA AGGGAAACCT TGGATAAAAG

           GAGCCTTCAA AGGGAAGCGG GGGGAAGGGT TGCCCCCGAC CCGGGGCCCA AGTTTCGGGG
           GAGCCTTCAA AGGGAAGCGG GGGGAAGGGT TGCCCCCGAC CCGGGGCCCA AGTTT-GGGG
           GAGCCTTCAA AGGGAAGCAA ATGGAAGGGT TGTCCCCGAA AAGGGGCCCA AGTTGTGGGG
           GAGCCTTCAA AAAAAAGCGG GGGGAAGGGT TGCTTTTGAC CCGGGGCCCA AGTTGTGGGG
           GAGCCTTCCC CGGGAAGCGG GGGGAAAGGT TGCCCCCGAC CCGGGGCCCA AGTTGTGGGG
           GAGCCTTCCC CGGGAAGCGG GGGGAAGGGT TGCCCCCTAC CCGGGGCCCA AGTTGTGGGG
           GAGCCTTTCC CGGGAAGCGG AGGGAAGGGT TGCCCCCGAC CCGGGGCCTA AGTTGTGGGG
           GAGCCTTTCC CGGGAAGCGG AGGGAAGGGT TGCTTTTGAC CCGGGGCCTA AGTTGTGGGG
           GAGCCTTCCC CGGGAAGCGG GGGGAAGGGT TGCTTTTGAC CCGGGGCCCA AGTTGTGGGG
           GAGTTTTCAA AAAAAATCGG GGGGAAGGGT TGCCCCCGAC CCGGGGCCCA AGTTGTGGGG

           ACCCCCCTGG CCCAAAAAAA ATTTTGGTTG GGCCTTGGGC CTTAAACCCC CCCCCTTTCA
           ACCCCCCTGG CCCAAAAAAA ACCCTGGTTG GGCCTTCCCC CTTAAACCCC CCCCCTTTCA
           ACCCCCCTGG CCCAAAGGGA ACCCTGGTTG GGCCTTGGGC CTTAAACCCC CCCCCCTTTA
           ACCCCCCTGG CCCAAAGAAA ACCCTGGTTG GGCCTTGGGC CTTAAACCCC CCCCCCTTCA
           ACCCCCCTGG CCCAAAGGGA ACCCTGGTTG GGCCTTGGGC CTTAAACCCC CCCCCCTTCA
           ACCCCCCTGG CCCAAAGAAA ACCCTGGTTG GGCCTTGGGC CTTAAACCCC CCCCCCTTCA
           ACCCCCCTGG CCCAAAGAAA ACCCTGGTTG GGCCTTGGGC CTTAAACCCC CCCCCCTTCA
           ACCCCCCTGG CCCAAAGAAA ACCCTGGTTG GGCCTTGGGC CTTAAACCCC CCCCCCTTCA
           ACCCCCCTGG CCCAAAGAAA ACCCTGGTTG GGCCTTAAAC CTTAAACCCC CCCCCCTTCA
           ACCCCCCTGG GGGAAAGAAA ACCCTGGTTG GGCCTTGGGC CTTAAACCCC CCCCCTTTCA

           AAGGGGCCGC GGGGGGGAAA TTTTTCACCC TTTCGAAAGA GGGAAAAAGT GGGGGCCTGG
           CCGGGGCCGC GGGGGGGAGG TTTTTCACCC TTTCGAAAGA GGGAAAAAGT GGGGGCCTGG
           AAGGGGCCCC GGGCCCGAGG TTTTTCACCC TTTTGAAAGA GGGAAAAAGC GGGGGCCTGG
           CCAAAATTGC GGGAAAGAAA TTTTTTACCC TTTCGAAAGA GGGAAAAAGC GGGGGCCTGG
           CCAAAATTGC GGGGGGGAGG CCCCCCACCC TTTTGAAAGA GGGAAAAAGT GGGGGCCTGG
           CCGGGGCCCC GGGCCCGAGG CCCCCCACCC TTTCGAAAGA GGGAAAAAGT GGGGGCCTGG
           CCGGGGCCCC GGGCCCGAGG CCCCCCACCC TTTCGAAAGA GGGAAAAAGC GGGGGCCTGG
           CCGGGGCCCC GGGCCCGAGG CCCCCCACCC TTTCGAAAGA GGGAAAAAGC GGGGGCCTGG
           CCGGGGCCCC GGGGGGGAGG CCCCCCACCC TTTCGAAAGA GGGAAAAAGC GGCCGCCTGG
           CCGGGGCCCC GGGGGGGAGG CCCCCCACCT TTTCGAAAGA GGGAAAAAAC GGAAGCCTGG

           GGGGGGGCAG GAAAGTTTTG GGCTTTCTTT TCCGCCCCGA AAAGGTTTGT TCGCCAAGTT
           GGGGGGGCAG GAAAGTTTTG GGCTTTCTTT TCCGCCCCGA AAAGGTTTGT TCGTTAAGTT
           GGCGGGGCTT TCCCATCCCG GGCTTTCTTT TCCGCCCCGG GAACCTTTGT TCACCAAGTT
           GGGGGGGCAG GCCCGTGGGG GGCTTTCTTT TCCGCCCCGA AAAGGTTTGT TCGTTAAGTT
           GGGAAGGCAA ACCCGTGGGG GGCTTTCTTT TCCGCCCCGA AAAGGTTTGT TCATTAAGTT
           GGGAAGGCAG GCCCGGTTTG GGCTTTCTTT TCCGCCCCGA AAAGGTTTGT TCGCCAAGTT
           GGGAAGGCAG GCCCGGTTTG GGTTTTCTTT TCCGCCCCGA AAAGGTTTGT TTGCCAAG--
           GGGAAGGCAG GCCCGGTTTG GGTTTTCTTT TCCGCCCCGA AAAGGTTTGT TTGCCAAGTT
           GGGGGGGCAG GCCCGGTTTG GGCTTTCTTT TCCGCCCCGG GAAGGCCCGT TCGCCAAGTT
           GGGAAGGCAC CCCCGCTTTG GGCTTTCTTT TCCGCCCCGA AAAGGCCCAC CTGTTAAGTT

           ATTGGTTTCC TCCCGAGACC TACCATTGGG CCGATAAAAA CGAAAATCAA AGTTCCCCCC
           ATTAATTTCC TCCCCAGACC TACCATTGGG CCGATAAAAA CGAAAATCAA AGTTCCCCCC
           GTTAATTTCC TCCCCAGGCC TGCCATTGGG CCGATAAAAA CACCCCTCAA AGTTCCCCCC
           GTTAATTTCC TTTTCACACC TCCCATTGGG CCGATGGGGA CGAAAATCAA GTTTCCCCCC
           GTTAATTTCC TCCCAAGGCC TGCCATTGGG CCGATCCCCA CTCCCGTCAA AGTTCCCCCC
           GTTAATTACC TTTTCAGGCC TGCCATTGGG CCGATAAAAA CGAAAATCAA AGTTCCCCCC
           ---------- --------CC TGCCGTTGGG CCGATAAAAA CGAAAATCAA AGTTCCCCCC
           GTTAATTACC TCCCCAGGCC TGCCGTTGGG CCGATAAAAA CGAAAATCAA AGTTCCCCCC
           GTTAATTAGC TCCCCAGGCC TGCCATTAGG CCGATAAAAA CGAAAATCAA AGTTCCCCCC
           ATTAATTACC TTTTCAGGCC TGCCATTGGG CCGATGGGGA TGAAAGTCAA AGTTCCCCTT

           AGGGCCCCAA AAACTGGGGG GGCCACCCTT TTAACCCCGT GGCATGCCTT GATCCCAAAA
           AGGGCCCCAA AAACTGGGGG GGCCACCCTT TTAACCCC-- ---------- ----------
           AGGGCCCCAA AAACTGGGGG GGCCACCCTT TTAACCCCGA GGCTTGCCAA GATCCCAAAA
           AGGGCCCCAA AAACTGGGGG GGCCAGGGTT TTAACCCCGG GGCCTGCCTT GATCCCAAAA
           AGGGCCCCAA AAACTGGGGG GGCCGCCCTT TTAACCCCTG GGCCCGCCTT GATCCCAAAA
           AGGGCCCCAA AAACTGGGGG GGCCACCCTT TTAACAAAGA GGCTCGCCTT GATCCCAAAA
           AGGGCCCCAA AAACTGGGGG GGCCACCCTT TTAACAAAGA GGCTCGCCTT GATCCCAAAA
           AGGGCCCCAA AAACTGGGGG GGCCACCCTT TTAACAAAGA GGCTCGCCTT GATCCCAAAA
           AGGGCCCCAA AAACTGGGGG GGCCACCCTT TTAACAAAGA GGCTCGCCTT GATCCCAAAA
           AGGGCCCCAA AAAATGGGGG GGCCACCCTT TTAACAAAGG GGCACGCCTT GATTTTAAAA

           GTTTTGTTGG GGTTGGGGGC AATTGGCAAA AGCAAGGGGC ---------- ----------
           ---------- ---------- ---------- ---------- ---------- ----------
           GTTTTGCTGG GGTTGGGGC- -AGGGGCGGG GGCCGCCCCC TAGGGGGGGC CCCCCTCCTT
           GTTTTGTTGG GGTTGGGG-- ---------- ---------- ---------- ----------
           GTTTTGTTGG GGTTGGGGGA -GCCCGCAAA AGCCGCCCCC TAGGGGGGGC CCCCCTCCTT
           GTTTTGTTGG GGTTGGGGCA -ATTCGCAAA AGCCGCCCCC TAGGGGGGGC CTCCCTCCCC
           GTTTTGTTGG GGTTGGGGCA -ATTCGCAAA AGCCGCCCCC TAGGGGGGGC CCCCCTCCTT
           ATTTTGTTGG GGTTGGGGCA -ATTCGCAAA AGCCGCCCCC TAGGGGGGGC CTCCCA----
           GTTTTGTTGG GGTTGGGGCA -ATTCGCAAA AGCC------ ---------- ----------
           GTTTTGCTGG GGTTGGGGG- ---------- ---------- ---------- ----------

           ---------
           ---------
           ---------
           ---------
           CCCGGGGGA
           CTCGGAAA-
           CTCGGAAA-
           ---------
           ---------
           ---------

   10   549
gi|5716431 ---------- ---------- -----CCCCC CTTTGGGGAA GGCTGGGGGC CCTTTC-CAA
gi|2818984 ---------- ---------- ---------C CTTTGGGGAA GGCTGGGGGC CCTTTT-CAA
gi|7396971 ---------- -------CGG GAAAAGGGGC CTTTGGGGAA GGCTGGGGGC CCCCCCGCAA
gi|4771687 ---------- ---------- ---------- ---------- ---------- ----------
gi|1497432 ---------- ---------- -----GGGGC CTTTGGGGAA GGCTGGGGGC CCCCCCTCAA
gi|1090941 ---------- ---------- ---------- ---------- ---------- ----------
gi|1146863 CCCGTTTCCC GCCCATCCGG GTGGGGGGGC CTTTGGGGAA GGCTGGGGGC CCCCCC-CAA
gi|1696350 ---------- -TCCATCCGG GTGGGGGGGC CTTTGGGGAA GGCTGGGGGC CCCCCC--AA
gi|1615982 ---------- -------CGG GTGGGGGGGC CTTTGGGGAA GGCTGGGGGC CCCCCC-CAA
gi|191125| ---------- ---------- ---------- ---------- ---------- ----------

           CAATTTTTCC CT-TTTTATC AGGCCCCCGG TCCCGGGTTC CTCCCCGCAA ACTTGATCCC
           CAATTCCCCC CT-TTCCATC AGGCCCCCGG T----GGTTC CTCCCCGCAA ACTTGATCCC
           CAATTCCCCC CG-CCTTATC AGGCCCCCGG T----GGTTC CTCCCCGCAA ATTTGGTCCC
           ---------- ---------- AGGCCCCCGG T----GGTTC CTCCCCGCAA ACTTGATCCC
           CAATTCCCCC CTGCCTTGTC AGGCCCCCGG T----GGTTC CTCCCCGCAA ACTTGATCCC
           ---------- ---------- ---------- ---------- ---------- ----------
           CAATTCCCCC CT-TTTTATC AGGCCCCCGG T----GGTTC CTCCCCGCAA ACTTGATCCC
           CAATTCCCCC CT-CCTTATC AGGCCCCCGG T----GGTTC CTCCCCGCAA ACTTGATCCC
           CAATTCCCCC CT-CCTTATC AGGCCCCCGG T----GGTTC CAGGCCGCAA ACTTGATCCC
           ---------- ---------- AGGCCCCCGG T----GGTTC CTCCCAGCAA ACTTGATCCC

           AAAACCGGGG GGAAGGCCTA AAAGGCCGGG GGGGGCCCGC CCAAACGGCC CAAGCCCTTT
           AAAACCGGGG GGAAGGCCTA AAAGGCCGGG GGGGGCCCGC CCAAACGGCC CAAGCCCTTT
           AAAACCGGGG GCAAGGCCTA AAAGTCCGGG GGGGGTCCCC CCCCAAGGCC CAAGCCCTTG
           AAAACCGGAA AGAAGGCCTA AAAGGTTGGG GGGGGCTTCC CCGGACGGCC CAAGCCCTTG
           AAAACCGGGG GGAAGGCCTC CCCGGCCGGG GAGGGCCCCC CCCCACGGCC CAAGCCCTTG
           NAAACCGGAA AGAAGGCCTC CCCGGCCGGG GGGGGCCCCC CCTTACGGCC CAAGCCCTTG
           AAAACCGGAA AGAAGGCCTC CCCGGCCGGG GGGGGCCCCC CCTTACGGCT TAAGCCCTTG
           AAAACCGGAA AGAAGGCCTC CCCGGCCGGG GGGGGCTTCC CCTTACGGCT TAAGCCCTTG
           AAAACCGGGG GGAAGGCCTC CCCGGCCGGG GGGGGCTTCC CCTTACGGCC CAAGCCCTTG
           AAAACCGGGG GGAAGGTCTA AAATGCCGGG GGGGGCCCCC CCTTACGGCC CAAGCCCTTG

           CGGCGGGGGC TTGGGCAAGG TGAAAAACTT TGGCCAATCC ACCCTTCCCG TTCGAAAGGC
           -GGCGGGGGC TTGGGCAAGG CGAAAAACTT TGGCCAATCC ACCCTTCCCG TTCAACCGGC
           TGGCGGGGGC TTGGGCAAGG CGGAAAACTT TGGCCAATCC ACCCTTCCCG TTTGAAAGGC
           TGGCGGGGGC TTGGGCAAGG CAGAAAACTT TGGCCAATCC ACCCTTCCCG TTCGACCAAT
           TGGCGGGGGC TTGGGCAAGG CAGAAAACTT TGGCCAATCC ACCCTTCCCG TTCAACCAAT
           TGGCGGGGGC TTGGGCAAGG TAGAAAACTT TGGCCAATCC ACCCTTCCCG TTCAACCGGC
           TGGCGGGGGC TTGGGCAAGG CAGAAAACTT TGGCCAATCC ACCCTTCCCG TTCAACCGGC
           TGGCGGGGGC TTGGGCAAGG CAGAAAACTT TGGCCAATCC ACCCTTCCCG TTCAACCGGC
           TGGCGGGGGC TTGGGCAAGG CAGAAAATTT TGGCCAATCC ACCCTTCCCG TTCAACCGGC
           TGGCGGGGGC TTGGGGAAGG CAGAAAACTT TGGCCAATCC ACCCCCCCCG TTCAACCGGC

           CAATGGGGGA CAACCCTCTG GTGCCAAGGA CGCGGGGGGC CCCCCGGGAG CCAAGGAGGG
           CAATGGGGGA CAACCCTCTG GTGCCAAGGA CGCGGGGGGC CCCCCGGGAG CCAAGGAGGG
           CAATGGGCCA CAACCCTTTG GTGCCAAGGA TGGGGGGGGC CCCCCGGGAG CCTTTTCGGG
           CAACGGGAAA CAACCCTCTG GTGCCAAGGA CGGGGGGGGC CCCCCGGGAG CCAAGGCGGG
           CAACGGGGGA CAACCCTTTG GTGCCAAGGA TGGGGGGGGC CCCCCGGAAG CCAAAACGGG
           CAACGGGCCA CAACCCTCTG GTGCCAAGGA CGGGGGGGGC CCCCCGGAAG CCAAGGCGGG
           CAACGGGCCA CAACCCTCTG GTGCCAAGGA CGGGGGGGGC CCCCCGGAAG CCAAGGCGGG
           CAACGGGCCA CAACCCTCTG GTGCCAAGGA CGGGGGGGGC CCCCCGGAAG CCAAGGCGGG
           CAATGGGGGA CAACCCTCTG GTGCCAAGGA CGGGGGGGGC CCCCCGGGAG CCAAGGCGGG
           CAATGGGGGA CAACCCTCTG GTGCCAAGGA TAAGGGGGGC CCCCCGGAAG CCAACCCGGG

           AAATCTGCCT CCTTTGGCCT TTCGGAAAAG GTAAGGGGCG TTCCCTTCCC TTAAATAAAG
           AAATCTGCCT CCTTTGGCCT TTCGGAAAAG GTAAGGGGCA TTCCCTTCCC TTAAACAAAG
           AAGTCCGCCT CCTTTGGCCC TTCAAAAAAG GTGGGGGGCA TTCCCTTCCC TTGAACAAAG
           AAGTCGGCCT CCTTTGGCCT TTCGGAAAAG GTGGGGGGCA TTCCCTTCCC TTGGGCAAAC
           AAGTCGGCCT CCTTTGGCCT TTCAGAAAAG GTGGGGGGCA TTCCCTTCCC TTGAACAAAG
           AAGGCTGCCT CTTTTGGCCT TTCGAAAAAG GTGGGGGGCA TTCCCAACCC TTGAACAAAG
           AAGGCTGTCT CCTTTGGCCT TTTGAAAAAG G--------- ---------- ----------
           AAGGCTGTCT CCTTTGGCCT TTTGAAAAAG GTGGGGGGCA TTCCCAACCC TTGAACAAAG
           AAGGCTGCCT CCTTTGGCCT CTCGAAAAAG GTGGGGGGTA TTCCCAAGGC TTAAACAAAG
           AAGCCTGCCT CCTTTGGCCT CCTGGAAAAG GTAAGGGGCA TTCCCAACCC TTGAACAAAG

           AAAAACCCCC CCAAAAACCC AACCAAAGCT TCAGGGGTTT AAAGAATCGG TTCCAAAAGG
           AAGGGCCCCC CCAAAAACCC AACCAAAGCT TCAGGGGTTT AAAGAATCGG TTCCAAAAGG
           GGTTTCCCCC TTGGAAACCC AACCAAAGCT TCAGGGGTTT AAAACCTCGG TTCCAAAAGG
           AAAAACCCCC CCCCAAACCC AACCAAAGCT TCAGGGGTTT AAAGAATCTT TTCCAAAAGG
           GGAAACCCCC CCGGAAACCC AACCAACGCT TCAGGGGTTT AAATCCTCGG TTCCAAAAGG
           GGCCCCCCCC CCGGAAACCC AACCAAAGCT TCAGGGGTTT AAAGAATCGG TTCCAAAAGG
           --CCCCCCCC CCGGAAACCC GGCCAAAGCT TCAGGGGTTT AAAGAATCGG TTCCAAAAGG
           GGCCCCCCCC CCGGAAACCC GGCCAAAGCT TCAGGGGTTT AAAGAATCGG TTCCAAAAGG
           GGAAACCCCC CCGGAAACCC AACCAAAACT TCAGGGGTTT AAAGAATCGG TTCCAAAAGG
           GGTTTCCCCC CCGGAAACCC AACCAAAGCT TCAGGGGCCC AAAGAATCGG TTCCAAAAGG

           CTCAACTTTT GGGAAGCCCC CCCTTTTCCG GGCCGGCCCA GGGGGGGGAA CTCGTTTTCC
           CTCAACTTTT GGGAAGCCCC CCCTTTTCC- ---------- ---------- ----------
           CTCAACTTTT GGGAAGCCCC CCCTTTTCCG GGCCGGCCCT GGGGGGGGAA CAGGTTTTCC
           CTCAACTTTT GGGAAGCCCC CCCTTTTCCG GGCCGGCCCC GGGGGGGGAA CTCGTTTTCC
           CTCAACTTTT GGGAAGCCCC CCCTTTTCCG GGCCGGCCCC AAAAGGGGAA CTCGTTTTCC
           CTCAACTTTT GGGAAGCCCC CCCTTTTAAG GGCCGGCCCT GGGGGGGGAA CTCGTTTTCC
           CTCAACTTTT GGGAAGCCCC CCCTTTTAAG GGCCGGCCCT GGGGGGGGAA CTCGTTTTCC
           CTCAACTTTT GGGAAGCCCC CCCTTTTAAG GGCCGGCCCT GGGGGGGGAA CTCGTTTTCC
           CTCAACTTTT GGGAAGCCCC CCCTTTTAAG GGCCGGCCCT GGGGGGGGAA CTCGTTTTCC
           CTCAAATTTT GGGAAGCCCC CCCTTTTAAG GGCCGGCCCA GGGGGGGGAA CTCGTTTTTT

           GTGGTGGCTT TGAGGTTGGA ATTGGGCCCC CCCGCCAAGG GGGC------ ----------
           ---------- ---------- ---------- ---------- ---------- ----------
           GTGGCGGCTT TGACCTTAAA AGGGCGCCCC CCCGTTGGCC CCCCTATAGG CTGCCTTTTC
           GTGGTGGCTT TGA------- ---------- ---------- ---------- ----------
           GTGGTGGCTT TGAGGTTGGA ACCCAGCCCC CCCATTGGCC CCCCCATAGG CTGCCTTTTC
           GTGGTGGCTT TGACCTTGGA ATTCAGTTTC CCCATTGGCC CCCCCATAGG CTGCCTTTTC
           GTGGTGGCTT TGACCTTGGA ATTCAGCCCC CCCATTGGCC CCCCCATAGG CTGCCTTTTC
           ATGGTGGCTT TGACCTTGGA ATTCAGCCCC CCCATTGGCC CCCCCATAGG CTGCCTTAA-
           GTGGTGGCTT TGACCTTGGA ATTCAGCCCC CCCCAAA--- ---------- ----------
           GTGGCGGCTT TGAGGTTGGA A--------- ---------- ---------- ----------

           ---------
           ---------
           CTC------
           ---------
           CTCTTTCTG
           CCCCCCTTA
           CTCCCCTTA
           ---------
           ---------
           ---------

   10   549
gi|5716431 ---------- ---------- ---------- CCCCTTTTGG AACCGGGGGC TTGTTGCCCC
gi|2818984 ---------- ---------- ---------- ---CTTTTGG AACCGGGGGC TTGTTGCCCC
gi|7396971 ---------- ---------- TTCCTTAAAG GTTCTTTTGG AACCGGGGGC TTGTTGCCTT
gi|4771687 ---------- ---------- ---------- ---------- ---------- ----------
gi|1497432 ---------- ---------- ---------- GTTCTTTTGG AACCGGGGGC TTGTTGCCCC
gi|1090941 ---------- ---------- ---------- ---------- ---------- ----------
gi|1146863 TTTCCGGGGG GCCCCAACCC TTCCTTTTTG GTTCTTTTGG AACCGGGGGC TTGTTGCCGG
gi|1696350 ---------- -TTCCAACCC TTCCTTTTTG GTTCTTTTGG AACCGGGGGC TTGTTGCCGG
gi|1615982 ---------- ---------- TTCCTTTTTG GCCCTTTTGG AACCGGGGGC TTGTTGCCGG
gi|191125| ---------- ---------- ---------- ---------- ---------- ----------

           GAGTTCC--C AGGAACATTT CCTTCCT-TC CCAATATGGG TTTAAAGGGG GGGGCCGCCA
           GAGTTTT--C AGGAACATTT CCTTCCT-CC CCAATATGGG TTT----GGG GGGGCCGCCA
           CAGCCCCGGC GGGAACATTT CCTTCCG-TC CCAATATGGG TTT----GGG GGGGCCGCCA
           ---------- ---------- ---------- -----ATGGG TTT----GGG GGGGCCGCCA
           GGGCCCCTTC AGGAACATTT CCTTCCTGTC CCAGTATGGG TTT----GGG GGGGCCGCCA
           ---------- ---------- ---------- ---------- ---------- ----------
           CTGCCCC--C GGGAACATTT CCTTCCT-TC CCAATATGGG TTT----GGG GGGGCCGCCA
           CTGCCCC--- GGGAACATTT CCTTCCT-TC CCAATATGGG TTT----GGG GGGGCCGCCA
           CTGCCCC--C GCGAACATTT CCTTCCT-TC CCAATATGGG TTT----GGG GGGGGGGCCA
           ---------- ---------- ---------- -----ATGGG CCT----GGG GGGGCCGCAA

           AAAACCTTTA ATAACCGGGG GAGGTCAGAA GGGGCCCCGG AAAGGGGGGG GCCCCCAGAG
           AAAACCTTTA ATAACCGGGG GAGGTCAGAA GGGGCCCCGG AAAGGGGGGG GCCCCCAGAG
           AAAATCTTTA GTAACCGGGG CAGGTCAGAA GGGGCCCCGG AAAGGGGGGG GCCACCAGAG
           AAAACCTTTA ATAACCGAAA GAGGTCAAAA GGGGCCCCGG AAAGGGGGGG GTTCCCAGAG
           AAAACCTTTA ATAACCGGGG GAGGTCCGAA GGGGCCCCGG AAAAAGGGGG GCCCCCAGAG
           ---------- --NNCCGAAA GAGGTCCGAA GGGGCCCCGG AAAGGGGGGG GCCCCCAGAG
           AAAACCTTTA ATAACCGAAA GAGGTCCGAA GGGGCCCCGG AAAGGGGGGG GCCCCCAGAG
           AAAACCTTTA ATAACCGAAA GAGGTCCGAA GGGGCCCCGG AAAGGGGGGG GTTCCCAGAG
           AAAACCTTTA ATAACCGGGG GAGGTCCGAA GGGGCCCCGG AAAGGGGGGG GTTCCCAGAG
           AAAACCTTTA ATAACCGGGG GAGGTCAAAA TTTTCCCCGG AAAGGGGGGG GCCCCCAGAG

           CTTCTCCCAA CCTTGGGAAA ATGGACCATT TTGCGCACTT CTGGTTCGCG CATGGGGGAC
           CTTCT--CAA CCTTGGGAAA ACGGACCACT TTGCCCACTT CTGGTTCGCG CATGGGGGAC
           CTTCGTTCAA CCTTGGGAAA ACGGGGGGCT TTGCGCACTT CTGGTTTGCC CATGGCCGAC
           CTTCGTTCAA CCTTGGGAAA ACAAGCCACT TTGCGCACTT CTGGTTCATG CACGGAAGAC
           CTTTGTTCAA CCTTGGGAAA ACAAGCCGCT TTGCGCACTT CTGGTTCATG CACGGGGGAC
           CTTCGTTCAA CCTTGGGAAA ATAAGCCACT TTGCGCACTT CTGGTTCGCC CACGGCCGAC
           CTTCGTTCAA CCTTGGGAAA ACAAGCCACT TTGCGCACTT CTGGTTCGCC CACGGCCGAC
           CTTCGTTCAA CCTTGGGAAA ACAAGCCACT TTGCGCACTT CTGGTTCGCC CACGGCCGAC
           CTTCGTTCAA CCTTGGGAAA ACAAGCCACT TTGCACACTT CTGGTTCGCC CATGGGGGAC
           CTTTGTTCAA CCTTGGGAAA ACAAGCCACT TTGCGCACTT CCGGTTCGCC CATGGGGGAC

           CTTCCAAAAC CCTCCGGGGG GTGGTAACCA GGCAAGGCCG GGGGGGCCCT GGGGCCCCAG
           CTTCCAAAAC CCTCCGGGGG GTGGTAACCA GGCAAGGCCG GGGGGGCCCT GGGGCCCCAG
           CTTCCAAAAC CCTTTGGGGG GTGGTAACCA GGCAAGGTTG GGGGGGCCCT GGGGAAAGAG
           CTTTTAAAAC CCTCCGGGGG GTGGCAACCA GGCAAGGCCG GGGGGGCCCT GGGGCCCCAG
           CCCCCAAAAC CCTTTGGGGG GTGGCAACCA GGCAAGGTTG GGGGGGCCCT GGGGCCCCAG
           CCCCCAAAAC CCTCCGGGGG GTGGCAACCA GGCAAGGCCG GGGGGGCCCT GGGGCCCCAG
           CCCCCAAAAC CCTCCGGGGG GTGGCAACCA GGCAAGGCCG GGGGGGCCCT GGGGCCCCAG
           CCCCCAAAAC CCTCCGGGGG GTGGCAACCA GGCAAGGCCG GGGGGGCCCT GGGGCCCCAG
           CCCCCAAAAC CCTCCGGGGG GTGGCAATTA GGCAAGGCCG GGGGCGCCCT GGGGCCCTAG
           CCCCCAAAAT TTTCCGGGGG GTGGCAACCA GGCAAGGTTA AAGGAGCCCT GGGGCCCTAG

           AAGGAAGGAA ACTCCCCCCC CCCAGCGGGA ATCGAATTTG TTCCCCGGAA GAAACCTTAA
           AAGGAAGGAA ACTCCCCCCC CCCAGCGGGA ATCGAATTTG TTCCCCCCAA GAGACCTTAA
           TTTTCCGAAA ACCCCCCCCC CCCAGCGGGG ATCGAATTTG TTCCCCCCAA GGTACTTTGG
           AAGGCCGGAA ACGCCCCCCC CCCAGCGGGA ATCGAATTTG TTCCCCCCAA CAAACCTTCC
           AAAACCGGAA ACGCCCCCCC CCCAGCGGGA ATCGAATTTG TTCCCCAAAA GGAACCTTGG
           AAGGCCGGAA ACTCCCCCTT TCCAGCGGGA ATCGAATTTG TTCCCCCCAA GGCACCTTGG
           AAGGCCGGAA ACTTTTCCTT CCCAGCGGGA ATTGAA---- ---------- --CACCTTGG
           AAGGCCGGAA ACTTTTCCTT CCCAGCGGGA ATTGAATTTG TTCCCCCCAA GGCACCTTGG
           AAGGCCGGAA ACTCCCCCTT CCCAGCGGGG ATCGAATTTG TTCGGCCCAA GGAACCTTGG
           AACCCCGGAA ACTCCCCCCC CCCAGCGGGA ACTGAATTTG TTCCCCCCAA GGTACCTTGG

           ACCATCCAAC TGCCCTTGTT TTTTTCCCAA TCCCCCCAAA CGCCTCCAAA ACCGGAGGGG
           ACCATCCAAC TGCCCTTGTT TTTTTCCCAA TCCCCCCAAA CGCCTCCAAA ACCGGAGGGG
           ACCATCCAAC TGCCCAAGTT TTTTTCCCAA TCCCCCCAAA CGCCTCCAAA ACCGGAGGGG
           ACCATCCAAC TGCCCAAGTT TTTTTCCCGG TCCCCCCAAA CGCCTCCAAA ACCGGAGGGG
           ACCATCCACC TGCCCGGGTT TTTTTCCCAA TCCCCCCAAA CGCCTCCAAA ACCGGAGGGG
           ACCATCCAAC TGCCCAAGTT TTTTTCCCAA TCCCCCCAAA CGCCTCCAAA ACCGGAGGGG
           ACCGTCCAAC TGCCCAAGTT TTTTTCCCAA TCCCCCCAAA CGCCTCCAAA ACCGGAGGGG
           ACCGTCCAAC TGCCCAAGTT TTTTTCCCAA TCCCCCCAAA CGCCTCCAAA ACCGGAGGGG
           ACCATCCAAC TGCCCAAGTT TTTTTCCCAA TCCCCCCAAA CGCCTCCAAA ACCGGAGGGG
           ACCATCCAAC TGCCCAAGTC CTTTTCCCAA TCCCCCTAAA CGCCTCCAAA ACAGGAGGGG

           CCCCTTCAAA AACCCTGGCG GGGCCCAAAG GGGTTGAATC CAAGAATTCA AAAGTTGGTG
           CCCCTTCAAA AACCC----- ---------- ---------- ---------- ----------
           CCCCTTCAAG AACCCTGGCG GGGCCCTTTG AAATTGAATG GAAGAATTCA AAAGTTGGCC
           CCCCTTCGGA AACCCTGGCG GGGCCCCCCG AAATCGAATC CAAGAATTCA AAAGTTGGTG
           CCCCTTCAAA AACCCTGGCG GGGCCCCCCA AAACCGAATC CAAGAATTCA AAAGTTGGTG
           CCCCTTCAAA AACAATGGCG GGGCCCTTTG AAACTGAATC CAAGAATTCA AAAGTTGGTG
           CCCCTTCAAA AACAATGGCG GGGCCCTTTG AAACTGAATC CAAGAATTCA AAAGTTGGTG
           CCCCTTCAAA AACAATGGCG GGGCCCTTTG AAACTGAATC CAAGAATTCA AAAATTGGTG
           CCCCTTCAAA AACAATGGCG GGGCCCTTTG AAACTGAATC CAAGAATTCA AAAGTTGGTG
           CCCCTTCAAA AACAATGGCG GGGCCCAAAG AAACTGAATC CAAGAATTTA AAAGTTGGCG

           TTTTGGCCCT TTTGGTTAAT GGACGGCAGG GGC------- ---------- ----------
           ---------- ---------- ---------- ---------- ---------- ----------
           TTTTGGCTTT TTTCCTTA-G GCGCGGTGCC CCCTAAAAAA GGAAGCCTGG CTCCCTTC--
           TTTTGGCCCT TTT------- ---------- ---------- ---------- ----------
           TTTTGGCCCT TTTGGTTA-C CAACAATGCC CCCCAAAAAA GGAAGCCTGG CTCCCTTCCC
           TTTTGGCCCT TTTCCTTA-T CAACAATGCC CCCCAAAAAA GGAAGCCTGG CTCCCCCCCT
           TTTTGGCCCT TTTCCTTA-T CAACAATGCC CCCCAAAAAA GGAAGCCTGG CTCCCTTCCT
           TTTTGGCCCT TTTCCTTA-T CAACAATGCC CCCCAAAAAA GGAAGCCTGG CTCCC-----
           TTTTGGCCCT TTTCCTTA-T CAATCCA--- ---------- ---------- ----------
           TTTTGGCCCT TTTGGTTA-- ---------- ---------- ---------- ----------

           ---------
           ---------
           ---------
           ---------
           CCCCTTTAA
           TTCCTTT--
           TTCCTTT--
           ---------
           ---------
           ---------

   10   549
gi|5716431 ---------- ---------- ---------- -CCCAGCGGG GGCCGGACCC --CCCGAAAC
gi|2818984 ---------- ---------- ---------- ---CAGCGGG GGCCGGATTT --CCCGAAAC
gi|7396971 ---------- ---------C CTTCGAAAAG GGGGAGCGGG GGTTCCCCCC GGCCCGAAAC
gi|4771687 ---------- ---------- ---------- ---------- ---------- ----------
gi|1497432 ---------- ---------- ---------- -GGCCGCGGG GGCCGGCTCC TTCCCGAAAC
gi|1090941 ---------- ---------- ---------- ---------- ---------- ----------
gi|1146863 CCGTCCCGGG GGCCCAACTC CTTCGTTGGG GGGCTGCGGG GGGGCCCCCC --CCCGAAAC
gi|1696350 ---------- --TCCAACTC CTTCGTTGGG GGGCTGCGGG GGGGCCCCCC -----GAAAC
gi|1615982 ---------- --------TC CTTCGTTGGG GGGCAGCGGG GGGGCCCTCC --CCCGAAAC
gi|191125| ---------- ---------- ---------- ---------- ---------- ----------

           AATTTCTTT- TTAATTCCCG TTTCCCGGGT TCCTGTCGGC CAAACAAATT TCCTTTCAAA
           AATTTCTTT- CCAATTCCCG TTT---GGGT TCCTGTCGGC CAAACAAATT TCCTTTCAAA
           AATTTCTGT- TTAATTCCCG TTT---GGGT TCCTGTCGGC CAAATAAGTT TCCTTTCAAA
           ---------- --------CG TTT---GGGT TCCTGTCGGC CAAACAAATT TCCTTTCAAA
           AATTTCTTTG TTAGTTCCCG TTT---GGGT TCCTGTCGGC CAAACAAATT TCCTTTCAAA
           ---------- ---------- ---------- ---------- ---------- -------NNN
           AATTTCTTG- TTAATTCCCG TTT---GGGT TCCTGTCGGC CAAACAAATT TCCTTTCAAA
           AATTTCTTG- TTAATTCCCG TTT---GGGT TCCTGTCGGC CAAACAAATT TCCTTTCAAA
           AATTTCTTC- TTAATTCCCG TTT---GGGT TCCTCAGGGC CAAACAAATT TCCTTTCAAA
           ---------- --------CG TTT---GGGT TCCTGTCGGA AAAACAAATT TCCTTTCAAA

           ACCTTGGGGA ATGCCCCTCG GGGTGCCGGG GGGGCAGGGT GGGGCCCCCA CCCCAAGGAC
           ACCTTGGGGA ATGCCCCTCG GGGTGCCGGG GGGGCAGGGT GGGGCCCCCA CCCCAAGGAC
           ACCTTGGGGA ATGCCCCTCG GGGTGCCAAA AAATCAGGGT GGGGTTTCCC CCCCAAGGAC
           ACCGGGAAAA ATGCCCCTCA AAGTGCCGGG GGGGTAGGGT GGGGCCCTCG CCCCAAGGAC
           ACCCCGGGGA ATGCCCCTCG GGGTGCCGGG GGGGCAAGGT GGGGCCCCCC CCCCAAGGAC
           ACCTTGAAAA ATGCCCCTCG GGGTGCCGGG GGGGCAGGGT GGGGCCCCCT CCCCAAGGAC
           ACCTTGAAAA ATGCCCCTTG GGGTGCCGGA AAAGCAGGGT GGGGCCCCCT CCTTAAGGAC
           ACCTTGAAAA ATGCCCCTTG GGGTGCCGGA AAAGCAGGGT GGGGCCCTCT CCTTAAGGAC
           ACCTTGGGGA ATGCCCCTCG GGGTGCCGGG GGGGCAGGGT GGGGCCCTCT CCCCAAGGAC
           ACCTTGGGGA ATGTTCCTCA AAGTTCCGGG GGGGCAGGGT GGGGCCCCCT CCCCAAGGAC

           CCCTCCCTGA ACCGGCAAAA AGGATTGGCC AACCAAACCT GGTGGCCCCC CCCTCAAAAA
           CCCTC-CTGA ACCGGCAAAA AGGACCGGCC AACCAAACCT GGTGGCCCCC CCCTCAAAAA
           CCCTCTCTGA ACCGGCAAAA AGGACCGGGG GGCCAAACCT GGTGGCCCCC CCCTCAAAAA
           CCCTCTCTGA ACCGGCAAAA AGGACCAACC AACCAAACCT GGTGGCCCCC CCCTCAAAAA
           CCCTTTCTGA ACCGGCAAAA AGGACCAACC GGCCAAACCT GGTGGCCCCC CCCTCAAAAA
           CCCTCTCTGA ACCGGCAAAA AGGATTAACC AACCAAACCT GGTGGCCCCC CCCTCAAAAA
           CCCTCTCTGA ACCGGCAAAA AGGACCAACC AACCAAACCT GGTGGCCCCC CCCTCAAAAA
           CCCTCTCTGA ACCGGCAAAA AGGACCAACC AACCAAACCT GGTGGCCCCC CCCTCAAAAA
           CCCTCTCTGA ACCGGCAAAA AGGACCAACC AACCAAATTT GGTGGCCCCC CCCTCAAAAA
           CCCTTTCTGA ACCGGGAAAA AGGACCAACC AACCAAACCT GGTGGCCCCC CCCTCAAAAA

           CCCCTTCGGA GGGCGGGCCG ACAAAAAACC CCCTTTTTGT GAAAAGGAAA AAGAGTGGCC
           CCCCTTCAAC GGGCGGGCCG ACGAAAAACC CCCTTTTTGT GAAAAGGAAA AAGAGTGGCC
           CCCCTCTGGA GGGCCCCCCG ACGAAAAACC CCCTTTTTGT GAAAAGGAAA AAGAGCGGCC
           CCCCTCCGGC AAATGGGCCG ACAAAAAACC CCCTTTTTGT GAAAAGGAAA AAGAGCGGCC
           CCCCTCCAAC AAATGGGCCG ACGAAAAACC CCCTTTTTGT GAAAAGGAAA AAGAGTGGCC
           CCCCTCCAAC GGGCCCCCCG ACGAAAAACC CCCTTTTTGT GAAAAGGAAA AAGAGTGGCC
           CCCCTCCAAC GGGCCCCCCG ACGAAAAACC CCCTTTTTGT GAAAAGGAAA AAGAGCGGCC
           CCCCTCCAAC GGGCCCCCCG ACGAAAAACC CCCTTTTTGT GAAAAGGAAA AAGAGCGGCC
           CCCCTCCAAC GGGCCCCCCG ACGAAAAACC CCCTTTTTGT GAAAAGGAAA AAGAGCGCCC
           CCCCCTCAAC GGGCCCCCCG ACGAAAAACC TTTTTTTTGT GAAAAGGAAA AAGAACGACC

           GGGGGGGGGC GAGCGGGGGG GAATTCCCCC CAAGCTAGGG GGGCGGAGTT GCTTTTTCCT
           GGGGGGGGGC GAGCGGGGGG GAATTCCCCC CAAGCTAGGG GGGCGGAGTT GCTTTTTCCT
           GGGGGCCGGA GAGCTTTTAG GGGTTCCCCC CAAGCCGCCC CCGCAAAGTT GCTTTTTCCT
           GGGGGGGGGC GAGCGGGGGG GGGTTCCCCC CAAGCTAGGG GGGCGGAGTT GCTTTTTCCT
           GGGGGGGAAC GAGCAAAAGG GGGTTCCCCC CAAGCTAGGG GGGCAGAGTT GCTTTTTCCT
           GGGGGGGAAC GAGCGGGGGG GGGGGCCCCC CAAGCTAGGG GGGCGAAGTT GCTTTAACCT
           GGGGGGGAAC GAGCGGGGGG GGGGGCCCCC CAAGCTAGGG GGGTGAAG-- ----------
           GGGGGGGAAC GAGCGGGGGG GGGGGCCCCC CAAGCTAGGG GGGTGAAGTT GCTTTAACCT
           GGGGGGGGGC GAGCGGGGGG GGGGGCCCCC CAAGCTGGGG GGGCGAAGTT GTTTTAAGCT
           GGGGGGGAAC GAGCCCCCGG GGGCCCCCCC CAAGCTAGGG GGATGGAGTT GCTTTAACCT

           TCCAAAATTT AACCAACCTA AAAAAATTCC AGCTGGTGGG CCATATTCCC AAAAACCCCC
           TCCAAAACCC AACCGGCCTA AAAAAATTCC AGCTGGTGGG CCATATTCCC AAAAACCCCC
           TCCGGGACCC AGCCTTTTTG GGGAAATTCC AGCTGGTGGG CCCTATTCCC AAAAACCCCC
           TTTGGGGCCC AACCAACCTC CCCAAATTCC AGCTGGTGGG CCATATTCCC AAAAACCCCC
           TCCGGGACCC AGCCAACCTG GGGAAATTCC AGCTGGTGGG CCCTATTCCC AAAAACCCCC
           TTTGGGACCC AGCCCCCCTG GGGAAATTCC AGCTGGTGGG CCATATTCCC AAAAACCCCC
           ---------- --CCCCCCTG GGGGGGTTCC AGCTGGTGGG CCATATTCCC AAAAACCCCC
           TCCGGGACCC AGCCCCCCTG GGGGGGTTCC AGCTGGTGGG CCATATTCCC AAAAACCCCC
           TCCAAAACCC AGCCAACCTG GGGAAATTCC AACTGGTGGG CCATATTCCC AAAAACCCCC
           TTTGGGACCC AGCCTTCCTG GGGAAATTCC AGCTGGTGGG TTATATTCCT AAAAACCCTC

           CCAACCGGGG GTCAAAAACC CTGGAGGGTT GGGGGTGACC CTAAAAAATT GGTTGTGGGG
           CCAACCGGGG GTCAAAAACC ---------- ---------- ---------- ----------
           CCAACCGGGG GTCAGAAACC CAGGTGGATT GGGGGTGACC CAAAAAAATT GGCCCTGGGG
           CCAACCGGGG GTCGAAAACC CGGGCGGATT GGGGGCGACC CTAAAAAATT GGTTGTGGGG
           CCAACCGGGG GTCAAAAACC CGGGCAAACC GGGGGCGACC CTAAAAAATT GGTTGTGGGG
           CCAACCGGGG GTCAAAAACA CAGGTGGACC GGGGGTGACC CTAAAAAATT GGTTGTGGGG
           CCAACCGGGG GTCAAAAACA CAGGTGGACC GGGGGTGACC CTAAAAAATT GGTTGTGGGG
           CCAACCGGGG GTCAAAAACA CAGGTGGACC GGGGGTGACC CTAAAAAATT GGTTGTGGGG
           CCAACCGGGG GTCAAAAACA CAGGTGGACC GGGGGTGACC CTAAAAAATT GGTTGTGGGG
           CCAAAAGGGG GTCAAAAACA CGGGAGGACC GGGGGTGACC CTAAAAAATT GGCCGTGGGG

           GGCCCTTTGA GGTTGAGGCC CACACAAAGG G--------- ---------- ----------
           ---------- ---------- ---------- ---------- ---------- ----------
           GGCCTTTTGA CCTTA-GCCC CGCCTGGGCC CTTTAAAAAG GCGGGGTGCC CCTTTT----
           GGCCCTTTGA ---------- ---------- ---------- ---------- ----------
           GGCCCTTTGA GGTTG-CACC CACCTGGGCC CCCCAAAAAG GCGGGGTGCC CCTTTTTTCC
           GGCCCTTTGA CCTTG-CATC CACCTGGGCC CCCCAAAAAG GCGGGGTGCT TCTTCCCCCT
           GGCCCTTTGA CCTTG-CACC CACCTGGGCC CCCCAAAAAG GCGGGGTGCC CCTTTTCCCT
           GGCCCTTTGA CCTTG-CACC CACCTGGGCC CCCCAAAAAG GCGGGGTGCT TCAA------
           GGCCCTTTGA CCTTG-CACC CACCAAA--- ---------- ---------- ----------
           GGCCCTTTGA GGTTG----- ---------- ---------- ---------- ----------

           ---------
           ---------
           ---------
           ---------
           CCCCGGGAA
           TTCCGGA--
           TTCCGGA--
           ---------
           ---------
           ---------

   10   549
gi|5716431 ---------- ---------- ---------G CCTTATGGGT TGCCCCGAAC CCTCCC--CG
gi|2818984 ---------- ---------- ---------- --TTATGGGT TGCCCCGAAT TTTTTT--CG
gi|7396971 ---------- --------CC GGGCCAAAAA TTTTATGGGT TGCCTTCCAC CCCCCCGGCG
gi|4771687 ---------- ---------- ---------- ---------- ---------- ----------
gi|1497432 ---------- ---------- ---------A TTTTATGGGT TGCCCCGCGT TTCCCCTTCG
gi|1090941 ---------- ---------- ---------- ---------- ---------- ----------
gi|1146863 CGGTCGGGGG GCCTTTTTCC GGGGGTTGGA TTTTATGGGT TGCCGGCCTC CCCCCC--CG
gi|1696350 ---------- --CTTTTTCC GGGGGTTGGA TTTTATGGGT TGCCGGCCTC CCCCCC---G
gi|1615982 ---------- -----TTTCC GGGGGTTGGA CCTTATGGGT TGCCGGCCTT TTCCCC--CG
gi|191125| ---------- ---------- ---------- ---------- ---------- ----------

           TCCCTTTTTC TTCCCTCCCC TATGGGGTTC CAAAGGGGGC CCCCGAACCT AAACCCAAAC
           TCCCTTTCCC TTCCCTCCCC TATGGGGTT- -------GGC CCCCGAACCT AAACCCAAAC
           TCCCTTTCCC GGGGGTCCCC TATGGGGTT- -------GGC CCCCGAATTT AGGCCCAAAC
           ---------- ---------- -ATGGGGTT- -------GGC CCCCGAACCT AAACCCAAAC
           TCCCTTTCCC TTGGGTCCCC TATGGGGTT- -------GGC CCCCGAACCT AAACCCAAAC
           ---------- ---------- ---------- ---------- ---------- ------NNAC
           TCCCTTTCCC TTGGGGAAAA TATGGGGTT- -------GGC CCCCGAACCT AAACCCAAAC
           TCCCTTTCCC TTGGGGAAAA TATGGGGTT- -------GGC CCCCGAACCT AAACCCAAAC
           TCCCTTTCCC TTGGGCCCCC TATGGGGTT- -------GGG CCCCGAACCT AAACCCAAAC
           ---------- ---------- -ATGGGGTT- -------GGC CCCAGAACCT AAACCCAAAC

           TGGGAAAGTT GCCCCAAGGT GCGGGGAGGG GCCGGCCACC AAGAGCCCTT CCCCCTTTAA
           TGGGAAAGTT GCCCCAAGGT GCGGGGAGGG GCCGGCCACC AAGAGCCCTT -----TTTAA
           TGCCAAAGTT GCCCCAAGGT GCAAAGAGGG GTCCCCCCCC AAGAGCCCTT TTTTTTTTAA
           GAGGAAAGTT GCCCCAAAAT GCGGGGAGGG GCTCCCCGCC AAGAGCCCTT TTTTTTTTAA
           CGGGAAAGTT GCCCCCCGGT GCGGGGAAGG GCCCCCCCCC AAGAGCCCTT TTTTTTTTAA
           TAGGAAAGTT GCCCCCCGGT GCGGGGAGGG GCCCCCCTCC AAGAGCCCTT TTTTTTTTAA
           TAGGAAAGTT GCCCTCCGGT GCGGAGAGGG GCCCCCCTTT AAGAGCCCTT TTTTTTTTAA
           TAGGAAAGTT GCCCTCCGGT GCGGAGAGGG GCTCCCCTTT AAGAGCCCTT TTTTTTTTAA
           TGGGAAAGTT GCCCCCCGGT GCGGGGAGGG GCTCCCCTCC AAGAGCCCTT TTTTTTTTAA
           TGGGAAAGTT GCCCCAAAAT TCGGGGAGGG GCCCCCCTCC AAGAGCCCTT TTTTTTTTAA

           CCGGGAGCAA ACAAATCTTG TCTTGCTTCA AAAACCCCCG GTTTTCCCAA AAGGGCAATG
           CCGGGAGCAA ACAAACCTTG TCTTCCTTCA AAAACCCCCG GTTTTCCCAA CCGGGCAATG
           CCGGGAGGGG ACAAACCTTG TCTTGCTTCA AAAACCCCCG GCCCTTTTAA AAGGGCAATG
           CCGGGAGCAA ACAAACCTTG TCTTGCTTCA AAAACCCCCG GCCCTCCCAA CCAAATAACG
           CCGGGAGCGG ACAAACCTTG TCTTGCTTCA AAAACCCCCG GCCCTCCCAA CCAAATAACG
           CCGGGAGCAA ACAAACCTTG TCTTGCTTCA AAAACCCCCG GCCCTCCCAA CCGGGCAACG
           CCGGGAGCAA ACAAACCTTG TCTTGCTTCA AAAACCCCCG GCCCTCCCAA CCGGGCAACG
           CCGGGAGCAA ACAAACCTTG TCTTGCTTCA AAAACCCCCG GCCCTCCCAA CCGGGCAACG
           CCGGGAGCAA ACAAACTTTG TCTTACTTCA AAAACCCCCG GCCCTCCCAA CCGGGCAATG
           CCGGGAGCAA ACAAACCTTG TCTTGCTTCA AAAACCCCCG GTTTTCCCAA CCGGGCAATG

           GGGACCAAAA AATGTTTGAA GGCGGTTGGG GGGCCCGGGG GGGCCCCAGG AGGAGTCGGG
           GGGACCAAAA AATGTTTGAA GGCGGTTGGG GGGCCCGGGG GGGCCCCAGG AGGAGTCGGG
           GGGACCAAAA AATGTTTGAA GGTGGCCGGG GGGCCCGGGG CGGAAAAAGG TTTCATCGGG
           GGGATTAAAA AATGTTTGAA GGCGGCCGGG GGGCCCGGGG GGGCCCCAGG AGGCGTCGGG
           GGGACCAAAA AATGTTTGAA GGTGGTTGGG GGGCCCGGGG GAACCCCAGG AAACGTCGGG
           GGGACCAAAA AATGTTTGAA GGCGGTTGGG GGGCCCGGGG GAACCCCAGG AGGCGGCGGG
           GGGACCAAAA AATGTTTGAA GGCGGCCGGG GGGCCCGGGG GAACCCCAGG AGGCGGCGGG
           GGGACCAAAA AATGTTTGAA GGCGGCCGGG GGGCCCGGGG GAACCCCAGG AGGCGGCGGG
           GGGACCAAAA AATGTTTGAA GGCGGCCGGG GGGCCCGGGG GGGCCCCAGG AGGCGGCGGG
           GGGACCAAAA AATGTTTGAA GGTAACCGGG GGGCCCGGGG GAACCCCAGG ACCCGCCGGG

           CTCCCCTCCA AGGGGGAAGG TTCGGGGGGG GGTTGCCCGT TCTTAAAATG AGGAAGGAAC
           CTCCCCTCCA AGGGGGAAGG TTCGGGGGGG GGTTGCCCAT TCTTAAAACC AGGAGGGAAC
           CTCCCCTCCA AGGGGGAAGG TTCAAAAAGG GGTTGCCCAT TCTTGGGACC AGGGTGGAAC
           CTCCCCTCCA AGGGGGAAGG TTCGGGGGGG GGTTGCCCAT TCTTGGGGCC ACCAAGGAAC
           CTCCCCTCCA AGGGGGAAGG TTCAAGGGGG GGTTGCCCAT TCTTGGGACA AGGGAGGAAC
           CTCCCTTCCA AGGGGGAAGG TTCGGAAAGG GGTTGCCCAT ACTTGGGACC AGGGCGGAAC
           CTCCCCTCCA AGGGGGAAGG TTTGGAAAGG GG-------- ---------- ----CAAAAC
           CTCCCCTCCA AGGGGGAAGG TTTGGAAAGG GGTTGCCCAT ACTTGGGACC AGGGCAAAAC
           CTCCCCTCCA AGGGGGAAGG TTCGGAAAGG GGTTGTTTAT ACTTAAAACC AGGGAGGAAC
           CTCCCCTCCA AGGGGGAAAA CCTGGGGGGG GGTTGCCCAT ACTTGGGACC AGGGTGGAAC

           CCCAACTTCA AAGCCTCGAA ATGGAAAATT AAAAATTAAA GTTTCCCACC CCCGCTCCAA
           CCCAACTTCA AAGCCTCGAA ATGGAAAATT AAAAATTAAA GTTTCCCACC CCCGCTCCAA
           TTTAACTTCA AAGCCTCGAA ATGGAAAATT CCCCCTTAAA GTTTCCCACC CCCGCTCCAA
           CCCAACTTCA AAGCCTCGAA ATGGGGGGTT AAAAATTAGG TTTTCCCACC CCCGCTCCAA
           CCCAACTTCA AAGCCTCGAA ATGGCCCCTT CCGGGTTAAA GTTTCCCACC CCCGCTCCAA
           CCCAACTTCA AAGCCTCGAA ATGGAAAATT AAAAATTAAA GTTTCCCACC CCCGCTCCAA
           CCCAACTTCA AAGCCTCGAA ATGGAAAATT AAAAATTAAA GTTTCCCACC CCCGCTCCAA
           CCCAACTTCA AAGCCTCGAA ATGGAAAATT AAAAATTAAA GTTTCCCACC CCCGCTCCAA
           CCCAACTTCA AAACCTCGAA ATGGAAAATT AAAAATTAAA GTTTCCCATT TTCGCTCCAA
           CCCAACTTCA AAGCCTCGAA ATGGGGGGCC AAGGGTTAAA GTTTCCCACC CCCGCTCCAA

           AAACCCTAGG GGCAAAATTC CCTTGGCCCG TGACCTTTTT CAAAAGGAGT TGGTGTTTGG
           AAACCCTAGG GGCAAAATTC CC-------- ---------- ---------- ----------
           AAACCCTAGG GGCAAAGTTC CCTTGGCCCA TGACCAAATT GAAAAGGAGT TGGCCTTTGG
           AAACCCTAGG GGCAAGATTC CCTTGGCCCA TGACCTTTTT CAAAAGGAGT TGGTGTTTGG
           AAACCCTAGG GGCGGAATTC CCTTGGCCCA CGACCTTTTT CAAAAGGAGT TGGTGTTTGG
           AAACCCTAGG GGCAAAATTC AATTGGCCCA CGACCTTTTT CAAAAGGAGT TGGTGTTTGG
           AAACCCTAGG GGCAAAATTC AATTGGCCCA CGACCTTTTT CAAAAGGAGT TGGTGTTTGG
           AAACCCTAGG GGCAAAATTC AATTGGCCCA CGACCTTTTT CAAAAGGAAT TGGTGTTTGG
           AAACCCTAGG GGCAAAATTC AATTGGCCCA CGACCTTTTT CAAAAGGAGT TGGTGTTTGG
           AAACAATAGG GGCAAAATTC AATTGGCCCA CGACCTTTTT CAAAAGGAGT TGGCGTTTGG

           GGGCTTTTAT CTATTGGCCG GGCAGGCCAA AAGGG----- ---------- ----------
           ---------- ---------- ---------- ---------- ---------- ----------
           GGGTTTTTAT --AGGCGCCG GGCCGGTTGG GGCCCAAAAA TTAAAGGGCC CCTTGCTTCC
           GGGCTTTTA- ---------- ---------- ---------- ---------- ----------
           GGGCTTTTAT A-GCCAGCCG GGCCAATTGG GGCCCAAAAA TTAAAGGGCC CCTTGCTTCC
           GGGCTTTTAT A-ATTAGTCG GGCCAATTGG GGCCCAAAAA TTAAAGGGCC CCTTGTTTCC
           GGGCTTTTAT A-ATTAGCCG GGCCAATTGG GGCCCAAAAA TTAAAGGGCC CCTTGCTTCC
           GGGCTTTTAT A-ATTAGCCG GGCCAATTGG GGCCCAAAAA TTAAAGGGCC CCTTGTTTC-
           GGGCTTTTAT A-ATTAGCCG GGTCCCAAAA A--------- ---------- ----------
           GGGCTTTTAT ---------- ---------- ---------- ---------- ----------

           ---------
           ---------
           TC-------
           ---------
           TCTTTGAAA
           CCCCTA---
           TCCCTA---
           ---------
           ---------
           ---------

   10   549
gi|5716431 ---------- ---------- ---------- GGGCCCTCGA AGGGGGGGGG CGAAAATAGA
gi|2818984 ---------- ---------- ---------- ----CCTCGA AGGGGGGGGG CGAAAATAGA
gi|7396971 ---------- -----CTCCG GGCGGGGAAG AAAGCCTGGA AGGGGGGGGG CCCCAACGGA
gi|4771687 ---------- ---------- ---------- ---------- ---------- ----------
gi|1497432 ---------- ---------- ---------- AAAGCCTCGA AGGGGGGGGG CGCCGGCAGA
gi|1090941 ---------- ---------- ---------- ---------- ---------- ----------
gi|1146863 CCGGTCCGGG GCCTTCTCCG GGGGGGGTTG AAAGCCTCGA AGGGGGGGGG CCCCTTCGGA
gi|1696350 ---------- --TTTCTCCG GGGGGGGTTG AAAGCCTCGA AGGGGGGGGG CCCCTTCGGA
gi|1615982 ---------- ----TCTCCG GGGGGGGTTG AAAGCCTCGA AGGGGGGGGG CCCCTTCGCA
gi|191125| ---------- ---------- ---------- ---------- ---------- ----------

           CACTTTCCTC --CTTCAAAA TCATGGGCCT GAGGGGTTTT GGGGTTTCCC CAACCCTGAA
           CACTCCCCTC --CTCCAAAA TCATGGGCCT G--GGGTTTT GGGGTTTCCC CAACCCTGAA
           CACTCCCCGG --CCTCAAAA TCATGGGCCT G--GGGTTTT GGGGTTTCCC CAATCCTGAG
           ---------- ---------- --ATGGGCCT G--GGGTTTT GGGGTTTCCC CAACCCTGAA
           CACTCCCCTG GGCCTCGGGG TCATGGGCCT G--GGGTTTT GGGGTTTCCC CAACCCTGAA
           ---------- ---------- ---------- ---------- ---------- ----------
           CACTCCCCTG --ATTCAAAA TCATGGGCCT G--GGGTTTT GGGGTTTCCC CAACCCTGAA
           CACTCCCCTG --ACTCAAAA TCATGGGCCT G--GGGTTTT GGGGTTTCCC CAACCCTGAA
           CACTCCCCTG --CCTCAAAA TCATGGGCCT G--GGGTTTT CCCGAAAGGG CAACCCTGAA
           ---------- ---------- --ATGGGCCC G--GGGTTTT GGGGTTTCCC CAACCCTGAA

           TCCCTCAACT GGGGACTTGA GGGGCGGGGC GGTTGCCAAC CGGCCCCAGG GGGTTTTCTT
           TCCCTCAACT GGGGACTTGA GGGGCGGGGC GGTTGCCAAC CGGCCCCAGG GGGTTTTCTT
           TCCCTCAACT GGGCACTTGA GGGGCATTTC GGTTGCCAAA AGGCCCCAGG GGGTTTTCGG
           TCCCTCAACG GAAGACTTAA GGGGCGGGGT GGTTGTCAAC CGGCCCCAGG GGGTTTTCGG
           TCCCTCAACC GGGGACTTGA GGGGCGGGGC GATTGCCAAC CGGCCCCAGG GGGTTTTTGG
           ------AACT GAAGACTTGA GGGGCGGGGC GGTTGCCAAC CGGCCCCAGG GGGTTTTCGG
           TCCCTCAACT GAAGACTTGA GGGGCAGGGC GGTTGCCAAC CGGTTTTAGG GGGTTTTCGG
           TCCCTCAACT GAAGACTTGA GGGGCAGGGC GGTTGTCAAC CGGTTTTAGG GGGTTTTCGG
           TCCCTCAACT GGGGACTTGA GGGGCGGGGC GGTTGTCAAC CGGCCCCAGG GGGTTTTCGG
           TCCCTCAACT GGGGACTTAA GGGGCGGGGC GGTTGCCAAC CGGCCCCAGG GGGTTTTTGG

           CGAAACTGGG GGCAAAGGGA ATTTGACCAA ATCTTGCCTT TCCACCCCCG GTCGGAGGCA
           -GAAACTGGG GGCAAAGGGA ACCCGACCAA ACCTTCCCTT TCCACCCCCG GTCAACGGCA
           TGAAACTGGG GGCAAAGGGA ACCCGGGGAA ACCTTGCCTT TCCACCCCCG GTTGGAGGCA
           TGAAACTGGG GGCAAAGGGA ACCCAGCCAA ACCTTGCCTT TCCACCCCCG GTCGGCAATA
           TGAAACTGGG GGCAAAGGGA ACCCAGCCAA ACCTTGCCTT TCCACCCCCG GTCAACAATA
           TGAAACTGGG GGCAAAGGGA ATTTAGCCAA ACCTTGCCTT TCCACCCCCG GTCAACGGCA
           TGAAACTGGG GGCAAAGGGA ACCCAGCCAA ACCTTGCCTT TCCACCCCCG GTCAACGGCA
           TGAAACTGGG GGCAAAGGGA ACCCAGCCAA ACCTTGCCTT TCCACCCCCG GTCAACGGCA
           TGAAACTGGG GGCAAAGGGA ACCCAGCCAA ACCTTACCTT TCCACCCCCG GTCAACGGCA
           TGAAACTGGG GGGAAAGGGA ACCCAGCCAA ACCTTGCCTT TCCACCCCCG GTCAACGGCA

           GACCCCAACA CGTGGGTGGA GCCAGGCGGG GGGCTGGGGC CCCCAAGGGA AAAAGAACTT
           GACCCCAACA CGTGGGTGGA GCCAGGCGGG GGGCTGGGGC CCCCAAGGGA AAAAGAACTT
           CACCCCAACA TGTGGGTGGA GCCAGGTGGG GGGCTGGGGA AGGGAAGGGT CCCCGAGCCC
           AACTTTAACA CGTGGGTGGA GCCAGGCGGG GGGCTGGGGC CCCCAAGGGA CCCCGAGCGG
           GACCCCAACA TGTGGGTGGA GCCAGGTGGG GGGCTGGGGC CCCCAAGGGA CCCCGAGCGG
           CACCCCAACA CGTGGGTGGA GCCAGGCGGG GGGCTGGGGC CCCCAAGGGA CCCCGAGCTT
           CACCCCAACA CGTGGGTGGA GCCAGGCGGG GGGCTGGGGC CCCCAAGGGA CCCCGAGCTT
           CACCCCAACA CGTGGGTGGA GCCAGGCGGG GGGCTGGGGC CCCCAAGGGA CCCCGAGCTT
           GACCCCAACA CGTGGGTGGA GCCAGGCGCC CGGCTGGGGC CTTTAAGGGA CCCCGAGCTT
           GACCCCAACA CGTGGGTGGA GCCAGGTGAA AGGCTGGGGC CTTTAAGGGA CCCCGAGCTT

           CCCTTTTTCC CCCCCCTAAA AGCCTTGGGG AATTTGTCCC GGGGAATAAT CCCTTTTAAA
           CCCTTTTTCC CCCCCCTAAA AGCCTTGGGG AATTTGTCCT GGGGAATAAT CCCTTTTAAA
           CCCTTTTTCC CCCCCCTAAA AGCCCCGGGG GATTTGTCCC AAAGAATGGT CCCTTTTGGG
           CCCTTTTTCC CCCCCCTAAA AGCCTTGGGG AATTTGTCCT GGGGAATGGT CCCTTTTGGG
           CCCTTTTTCC CCCCCCTAAA AGCCTTGGGG AATTTGTCCT GGGGAATGGT CCCTTTTGGG
           CCCTTTTTTT TCCCTTTAAA AGCCTTGGGG AATTTGTCCC AAAGAATGGT CCCATTTGGG
           TTTTTTTTTT TCCCCCTAAA AGCCTTGGGG AATTTGTTTC AAAGAA---- ----------
           TTTTTTTTTT TCCCCCTAAA AGCCTTGGGG AATTTGTTTC AAAGAATGGT CCCATTTGGG
           CCCTTTTTTT TCCCCCTAAA AGCCTTGGGG GACCCGTCCC AAAGAATGGT TTTATTTAAA
           CCCTTTTTCC CCCCCCTAAA AGCCTTGGGG AACCCACTTT GGGGAATAAT CCCATTTGGG

           ATTAGGACAG AACCCACGCC TTGCCCTAAA TGATGGAATT TCAATTCCAA CCCCTCCAAC
           ACCAGGACGG AACCCACGCC TTGCCCTAAA TGATGGAATT TCAATTCCAA CCCCTCCAAC
           ACCAGGGCTG GGCCCACGCC TTGCCCAAAA TGATAACCTT TCAATTCCAA CCCCTCCAAC
           GCCACCACAG CCCCCACGCC TTGCCCAAAA TGGTGGAATT TCAGTTCCAA CCCCTCCAAC
           ACCAGGGCAG GGCCCACGCC TTGCCCGAAA TGCTTTCGTT TCAATTCCAA CCCCTCCAAC
           ACCAGGGCCG GGCCCACGCC TTGCCCAAAA TGATGGAATT TCAATTCCAA CCCCTCCAAC
           -------CCA GGCCCGCGCC TTGCCCAAAA TGATGGAATT TCAATTCCAA CCCCTCCAAC
           ACCAGGGCCA GGCCCGCGCC TTGCCCAAAA TGATGGAATT TCAATTCCAA CCCCTCCAAC
           ACCAGGGCAG GGCCCACACC TTGCCCAAAA TGATGGAATT TCAATTCCAA CCCCTCCAAC
           ACCAGGGCTG GGCCCACGCC TTGCCCAAAA TGGCGGAGTT TCAATTTTAA CCCCTCCAAC

           CCTGGGAAAG GGCCACCAAA TACCGGCCTT GCGGGGTTGG GGGGACAAGC CAGGTTTGGC
           CCTGGGAAAG GGCCACCAAA TACC------ ---------- ---------- ----------
           CCTGGGAAAG GGCCACCAAA TACCGGCCAA GCGAAATTGG GGGGAGAAGC CAGGCCCGGC
           CCTGGGAAAG GGCCACCGGG TACCGGCCGG GCGAAATTGG GGGGACAAGC CAGGTTTGGC
           CCTGGGAAAG GGCCGCCAAA TACCGTCCGG GCAAAACCGG GGGGACAAGC CAGGTTTGGC
           CCTGGGAAAG GGCCACCAAA TAAAGGCCAA GCGAAACCGG GGGGACAAGC CAGGTTTGGC
           CCTGGGAAAG GGCCACCAAA TAAAGGCCAA GCGAAACCGG GGGGACAAGC CAGGTTTGGC
           CCTGGGAAAG GGCCACCAAA TAAAGGCCAA GCGAAACCGG GGGGACAAGC CAGGTTTGGC
           CCTGGGAAAG GGCCACCAAA TAAAGGCCAA GCGAAACCGG GGGGACAAGC CAGGTTTGGC
           CATGGGAAAG GGCCACCAAA TAAAGGCCGG GCGAAACCGG GGGGACAAGT TAGGCCCGGC

           TTTTTTGAGT GACATATTGC CGGGCCAAAA GCAAGG---- ---------- ----------
           ---------- ---------- ---------- ---------- ---------- ----------
           TTTTTTGACT AA---AGGCC CGGGCCCCCC GTGGCCAAAA AAAGGGGGCC CACCCTTCTG
           TTTTTTGA-- ---------- ---------- ---------- ---------- ----------
           TTTTTTGAGT GAA--GCCAC CGGGCCCCCC ATGGCCAAAA AAAGGGGGCC CACCCTTCTG
           TTTTTTGACT GAA--ATTAT CGGGCCCCCC ATGGCCAAAA AAAGGGGGCC CACCTTTCTG
           TTTTTTGACT GAA--ATTAC CGGGCCCCCC ATGGCCAAAA AAAGGGGGCC CACCCTTCTG
           TTTTTTGACT GAA--ATTAC CGGGCCCCCC ATGGCCAAAA AAAGGGGGCC CACCTTTCA-
           TTTTTTGACT GAA--ATTAC CGGGCCCCCC CAAA------ ---------- ----------
           TTTTTTGAGT GA-------- ---------- ---------- ---------- ----------

           ---------
           ---------
           CCC------
           ---------
           CCCTCCGGG
           CCCCCCGGG
           CCCCCCGGG
           ---------
           ---------
           ---------

   10   549
gi|5716431 ---------- ---------- ------GGGC CTTCCGGAAA ACCAGGTGGG GCGGCTTCC-
gi|2818984 ---------- ---------- ---------- CTTCCGGAAA ACCAGGTGGG GCGGTTTTT-
gi|7396971 ---------- ---CCCTTCG GCAGGGAAAG CTTGGGGAAA ACCAGGTGGG GTGGCCCCCG
gi|4771687 ---------- ---------- ---------- ---------- ---------- ----------
gi|1497432 ---------- ---------- ------AAAG CTTCCGGAAA ACCAGGTGGG GCGGTCCCCT
gi|1090941 ---------- ---------- ---------- ---------- ---------- ----------
gi|1146863 CGGGGGGCCC TTTCCCTTCG GGTGGGAAAG CTTCCGGAAA ACCAGGTGGG GGGGCCCCC-
gi|1696350 -------TCC TTTCCCTTCG GGTGGGAAAG CTTCCGGAAA ACCAGGTGGG GGGGCCCCC-
gi|1615982 ---------- -TTCCCTTCG GGTGGGAAAG CTTCCGGAAA ACCAGGTGGG GGGGTCCCC-
gi|191125| ---------- ---------- ---------- ---------- ---------- ----------

           GGAAAACTTT TCTCC-CCTT AACTGGTTTG GGGGGGGTCT TGTCCCCGGG ACCTAACTAA
           GGAAAACTTC CCTCC-CCTC AACTGGTTTG -GGGGGGTCT TGTCCCCGGG ACCTAACTAA
           GGAAAACTTC CCGGG-CCCT AACTGGTTTG -GGGGGGTCT TGTCCCCGGG ATTTAGCTAA
           ---------- ---------- ---TGGTTTG -GGGGGGTCT TGTCCCCGGG ACCTAACTAA
           GGAAAACTTC CCTGGGCCCT AGCTGGTTTG -GGGGGGTCT TGTCCCCGGG ACCTAACTAA
           ---------- ---------- ---------- ---------- ---------- --------AA
           GGAAAACTTC CCTGG-AATT AACTGGTTTG -GGGGGGTCT TGTCCCCGGG ACCTAACTAA
           GGAAAACTTC CCTGG-AACT AACTGGTTTG -GGGGGGTCT TGTCCCCGGG ACCTAACTAA
           CCAAAACTTC CCTGG-CCCT AACTGGTTTG -GGGGGGTCT TGACCCCGGG ACCTAACTAA
           ---------- ---------- ---TGGCCTG -GGGGGGTCT TGTCCAAGGG ACCTAACTAA

           CCCTGGGGGG ATCCAATTGC GGGAGGGGTG GGCCCAGGGC CTTCGCGACC CGGGGGGGGC
           CCCTGGGGGG ATCCAATTGC GGGAGGGGTG GGCCCAGGGC CTTCGCGACC CGGGGGGGGC
           CCCTGGGCCC ATCCAATTGC AAAAGGGGTG GGTCCCGGGC CTTCGCGACC CGGGGGGGGC
           CCCGGGAGGG ATCCAATTGC GGGAGGGGTG GGCTTGGGGC CTTCGCGACC CGGGGGGGGC
           CCCCGGGGGG ATCCCATTGC GGGAAAAGTG GGCCCCGGGC CTTTGCGACC CGGGGGGGGC
           CCCTGGAGGG ATCCCATTGC GGGAGGGGTG GGCCCTGGGC CTTCGCGACC CGGGGGGGGC
           CCCTGGAGGG ATCTCATTGC GGAAGGGGTG GGCCCTGGGC CTTCGCGACC CGGGGGGGGC
           CCCTGGAGGG ATCTCATTGC GGAAGGGGTG GGCTTTGGGC CTTCGCGACC CGGGGGGGGC
           CCCTGGGGGG ATCCCATTGC GGGAGGGGTG GGCTTTGGGC CTTCGCGACC CGGGGGGGGC
           CCCTGGGGGG ATTCAATTTC GGGAGGGGTG GGCCCTGGGC CTTTGCGACC CGGGGGGGGG

           AATGGACCCA AATTCCTTCC TGCACTAACC CCCGGTTCGG GAAGGCCGCA AATGGACCAA
           AACGGACCCA AACCCCTTCC TCCACTAACC CCCGGTTCAA AACGGCCGCA AATGGACCGG
           AACGGGGCCA AACCCCTTCC TGCACTAACC CCCGGCCTGG GAAGGCCCCA AATGCACCGG
           AACAAGCCCA AACCCCTTCC TGCACTAACC CCCGGCCCGG GACAATTGCA AACGAACCAA
           AACAAGCCCA AACCCCTTCC TGCACTAACC CCCGGCCCAA AACAATTGCA AACGGACCGG
           AATAAGCCCA AACCCCTTCC TGCACTAACC CCCGGCCCAA AACGGCCCCA AACGCACCGG
           AACAAGCCCA AACCCCTTCC TGCACTAACC CCCGGCCCAA AACGGCCCCA AACGCACCGG
           AACAAGCCCA AACCCCTTCC TGCACTAACC CCCGGCCCAA AACGGCCCCA AACGCACCGG
           AACAAGCCCA AACCTTTTCC TACACTAACC CCCGGCCCAA AACGGCCCCA AATGGACCGG
           AACAAGCCCA AACCCCTTCC TGCACTAACC CCCGGTTCAA AACGGCCCCA AATGGACCGG

           ACAACCCAAG GGTTGGAACG CAAAAAAGGC CTGCCCCCCT GGGGGGGGCC CGGAGCAAGG
           GCAACCCAAG GGTTGGAACG CAAAAAAGGC CTGCCCCCCT GGGGGGGGCC CGGAGCAAGG
           GCAACCCAAG GGTTGGAACG CAAAAAAGGG GCGCCCCCCT GGGGGGCGAA GGGAGCCCGG
           ACAACCCAAG GGTTGGAACG CAAAAAAGGG GCGCCCCCCT GGGGGGGGCC CGGAGCCCGG
           GCAACCCAAG GGTTGGAACG CAAAAAAGGG GTGCCCCCCT GGGGGGGACC CGGAGCCCGG
           GCAACCCAAG GGTTGGAACG CAAAAAAGGG GTGCCCCCCT GGGGGGGACC CGGAGCCCGG
           GCAACCCAAG GGTTGGAACG CAAAAAAGGG GCGCCCCCCT GGGGGGGACC CGGAGCCCGG
           GCAACCCAAG GGTTGGAACG CAAAAAAGGG GCGCCCCCCT GGGGGGGACC CGGAGCCCGG
           GCAACCCAAG GGTTGGAATG CAAAAAAGGG GCGCCCCCCT GGGGGGGGCC TGGAGCCCGG
           GCAACCTAAG GGTTGGAACG CAAAAAAGAA ACGCCCCCCT GGGGGGGACC TGGAGCCCGG

           GGGAAAGCCC CTTTCCCCTT CCGGGCCCCC GGGAAAGTTC GGGCGGGGGT TAATTGGGTT
           GGGAAAGCCC CTTTCCCCTT CCGGGCCCCC GGGAAAGTTC GGGTGGGGGT TAATTAAATT
           AAGGGGGCCC CTTTCCCCTT CCGGGCCCCC GGGGAACTTC AAACAAGGGT TGGTTAAATT
           GGGGGGGCCC CTTTCCCCTT CCGGGCCCCC GGGAAAGTTC GGGTGGGGGT TGGTTAAATT
           GGGGGGGCCC CTTTCCCCTT CCGGGCCCCC GGGAAAGTTC AAATGGGGGT TGGTTAAATT
           GGGGGGGCCC CTTTTTCTTT CCGGGCCCCC GGGAAAGTTC GGGCAAGGGT TGGTTAAATT
           GGGGGGGTTT CTTTTTCCTT CCGGGCCCCC GGGAAAGTTT GGGCAAGGG- ----------
           GGGGGGGTTT CTTTTTCCTT CCGGGCCCCC GGGAAAGTTT GGGCAAGGGT TGGTTAAATT
           GGGGGGGCCC CTTTTTCCTT CCGGGCCCCC GGGGAAGCCC GGGCAAGGGT TGGTTAAATT
           GGGGGGGCCC CTTTCCCCTT CCGGGCCCCC GGGAAAGCCT GGGTGGGGGT TAATTAAATT

           TTTCCCCTAA AAAAGGAAAC GACCTAAACA AGGGGAAGAA AGGAATTATT TCCCAAAACC
           TTTCCCCTAA AAAAGGAAAC GACCTAAACA AGGGGAAGAA AGGAATTATT TCCCAAAACC
           TTTCCCCTGA AAAAGGGGGC GACTTAAACA AGGGGAAGAA AAACCTTATT TCCCAAAACC
           TTTCCCCTGG GGGACCAAAC GACCTAAACA AGGGGAAGGA AGGAATTATT TCCCAAAACC
           TTTCCCCTGA AAAAGGGGGC GACCTAAACC CGGGGAAGCA ATTCCTTATT TCCCAAAACC
           AAACCCCTGA AAAAGGGGGC GACCTAAACA AGGGGAAGAA AGGAATTATT TCCCAAAACC
           ---------- ---------C AACCTAAGCA AGGGGAAGAA AGGAATTATT TCCCAAAACC
           AAACCCCTGA AAAAGGGGGC AACCTAAGCA AGGGGAAGAA AGGAATTATT TCCCAAAACC
           AAAGCCCTAA AAAAGGGGGC GACCTAAACA AAGGGAAGAA AGGAATTATT TCCCAAAATT
           AAACCCCTGA AAAAGGGGGC GACCTAAACA AGGGGAAGGA AGGAATTATT TCCCAAAACC

           CCCCCCCAAA AGCAAATTCC CAATTTGGTT TTTGGGAGGG TGATTTAGAA TTCAAGGTGT
           CCCCCCCAAA AGCAAATTCC CAATTT---- ---------- ---------- ----------
           CCCCCCCAAA AGCAAATTCC CAGTTTGGAA AAAGGGTGGG TGAATTAGAA TTCAAGGTGC
           CCCCCCCAAA AGCAAATTCC CGATTTGGGG GGGGGGCGGG CGATTTAGAA TTCAAGGTGT
           CCCCCCCAAA AGCGGGTTCC CAATTTGTGG GGGGGGCGGG CGATTTAGAA TTCAAGGTGT
           CCCCCCCAAA AGCAAATTCC CAATTTGGAA AAAGGGTGGG TGATTTAGAA TTCAAGGTGT
           CCCCCCCAAA AGCAAATTCC CAATTTGGAA AAAGGGTGGG TGATTTAGAA TTCAAGGTGT
           CCCCCCCAAA AGCAAATTCC CAATTTGGAA AAAGGGTGGG TGATTTAGAA TTCAAAATGT
           CCCCCCCAAA AGCAAATTCC CAATTTGGAA AAAGGGTGGG TGATTTAGAA TTCAAGGTGT
           CCCCTCCAAA AGCAAATTCC CAATTTGGGG GGGGGGAGGG TGATTTAGAA TTTAAGGTGC

           TTGGGTTTGG CTTGAATTCC CCCCCCCGGC AGGC------ ---------- ----------
           ---------- ---------- ---------- ---------- ---------- ----------
           CCCCCTTTGG TTTGA--GCC CCCCCCCGGT GCCCAAAGCG CCCTGGTTCC GGCTTCCCC-
           TTGGGTTTGG CTTG------ ---------- ---------- ---------- ----------
           TTGGGTTTGG CTTGA--CCC CCCCCCCAAT GCCCAAAGCG CCCTGGTTCC GGCTTCCCCT
           TTGGGTTTGG CTTGA--TTT TCCCCCCAAT GCCCAAAGCG CCCTGGTTCC GGCCCCCCCC
           TTGGGTTTGG CTTGA--TCC CCCCCCCAAT GCCCAAAGCG CCCTGGTTCC GGCTTCCCCC
           TTGGGTTTGG CTTGA--TCC CCCCCCCAAT GCCCAAAGCG CCCTGGTTCC ----------
           TTGGGTTTGG CTTGA--TCC CCCTTCCCCA A--------- ---------- ----------
           CCGGGTTTGG CTTGA----- ---------- ---------- ---------- ----------

           ---------
           ---------
           ---------
           ---------
           CCCGGAAAA
           CCCGG----
           CCCGG----
           ---------
           ---------
           ---------

   10   549
gi|5716431 ---------- ---------- ---------- ---------- ---GCCCTTT AGACAGCGGG
gi|2818984 ---------- ---------- ---------- ---------- -----CCTTT AGACAGCGGG
gi|7396971 ---------- ---------- ---------C CCCCTCGGCG AAAATCCTTT AGACAGCGGG
gi|4771687 ---------- ---------- ---------- ---------- ---------- ----------
gi|1497432 ---------- ---------- ---------- ---------- ---ATCCTTT CGACAGCGGG
gi|1090941 ---------- ---------- ---------- ---------- ---------- ----------
gi|1146863 GTTCCCCCGG GGGGGGCCCA ATCTTTTTTC CCCCTCGGGG TTTATCCTTT TGACAGCGGG
gi|1696350 ---------- ------TTCA ATCTTTTTTC CCCCTCGGGG TTTATCCTTT TGACAGCGGG
gi|1615982 ---------- ---------- ---TTTTTTC CCCCTCGGGG TTTACCCTTT AGACAGCGGG
gi|191125| ---------- ---------- ---------- ---------- ---------- ----------

           GGGGGAGGCT T-CGAATTTT TCCCCCCTTT TTTCCATGCT TTGGGTTTTT CGGGGCCACC
           GGGGGAGGTT T-CGAATTCC CCCCCCCTTT CCCCCATGCT TTGGGTTTTT CGGGGCCACC
           GCCCCCGGCC CGCGAATTCC CCCCCGGTTC TTTCCATGCT TTGGGTTTTT CGGGGCCATT
           ---------- ---------- ---------- -------GCT TTGGGTTTTT CGGGGCCACC
           GGGGGCGGTC CTCGAATTCC CCCCCGGTTC TTTCCATGCT TTGGGTTTTT CGGGGCCACC
           ---------- ---------- ---------- ---------- ---------- ----------
           GCCCCCGGCC C-CGAATTCC CCCCCGGGGT TTTCCATGCT TTGGGTTTTT CGGGGCCACC
           GCCCCCGGCC C--GAATTCC CCCCCGGGGC TTTCCATGCT TTGGGTTTTT CGGGGCCACC
           GCCCCCGGTC C-CCAATTCC CCCCCGGCCC TTTCCATGCT TTGGGTTTTT CCCGGGCACC
           ---------- ---------- ---------- -------GCC TTGGGTTTTT CGGGGCCACC

           CCTTGAACCC AACCTGAGGT TTCCCCTCCA AGGGGGGGGG AGGGGGCCCA CACCTTCGTG
           CCTTGAACCC AACCTGAGGT TTCCCCTCCA AGGGGGGGGG AGGGGGCCCA CACCTT-GTG
           TTTTGAACCC AACCTGAGGT TTCCCCTCCA AGGGGGAAAG AGGGGGCCCC CACCTTTGTG
           CCTTGAACCC AACCGGAGGT TTCCCCTCCA AGGGGGGGGG AGGGGGCCCG CACCTTTGTG
           CCTTGAACCC AACCCGAGGT TTCCCCTCCC AGGGGGGGGG AGGGGGCCCC CACCTTTGTG
           ---------- AACCTGAGGT TTCCCCTCCC AGGGGGGGGG AGGGGGCCCT CACCTTTGTG
           CCTTGAACCC AACCTGAGGT TTCCCCTTTC AGGGGGGGAG AGGGGGCCCT TACCTTTGTG
           CCTTGAACCC AACCTGAGGT TTCCCCTTTC AGGGGGGGAG AGGGGGCCCT TACCTTTGTG
           CCTTGAACCC AACCTGAGGT TTCCCCTCCC AGGGGGGGGG AGGGGGCCCT CACCTTTGTG
           CCTTGAACCC AACCTGAGGT TTTTTCTCCA AGTTTTGGGG AGGGGGCCCT CACCTTTGTG

           GAAACTGAAC AAACCAAATT GGCCTCAACT TTTTAAAACT TTCCGGAAAC CCTTGGGGGG
           GAAACTGAAC AAACCAAATT GGCCTCAACT TTTTAAAACT TTCCAAACCC CCTTGGGGGG
           GAAACTGAAG GGACCAAATT GGCCTCAACT TTTTAAAACT TTTTGGAAAC CCTTGGGGCG
           GAAACTGAAC AAACCAAATT GGCCTCAACT TTTTAAAACT TTCCGGACCT TTCCGGGGAG
           GAAACTGAAC GGACCAAATT GGCCTCAACT TTTTAAAACT TTCCAAACCT TTCCGGGGGG
           GAAACTGAAC AAACCAAATT GGCCTCAACT TTTTAAAACT TTCCAAACCC CCCCGGGGCG
           GAAACTGAAC AAACCAAATT GGCCTCAACT TTTTAAAACT TTCCAAACCC CCCCGGGGCG
           GAAACTGAAC AAACCAAATT GGCCTCAACT TTTTAAAACT TTCCAAACCC CCCCGGGGCG
           GAAACTGAAC AAACCAAATT GGCCTCAACT TTTTAAAACT TTCCAAACCC CCTTGGGGGG
           GAAACTGAAC AAACCAAATT GGCCTCAACT TTTTAAAACT TTCCAAACCC CCTTGGGGGG

           CCACCCCTTT GGGGGTTTAA GAAAACGCGG GGGGCCCGGG GGGCCCCCAA GCAGGGAAAT
           CCACCCCTTT GGGGGTTTAA GAAAACGCGG GGGGCCCGGG GGGCCCCCAA GCAGGGAAAT
           CCACCCCTTT GGGGGTTTAA GAAAATGGGG GGGGCCCGGG GGCAAGGGAA GCCGAGAGGC
           CCACCCCTTT GGGGGTTCAA GAAAACGGGG GGGGCCCGGG GGGCCCCCAA GCCGGGAGGG
           CCACCCCTTT GGGGGTTCAA GAAAATGGGG GGGGCCCGGG GGGCCCCCAA GCCGGGAGGG
           CCACCCCTTT GGGGGTTCAA GAAAACGGGG GGGGCCCGGG GGGCCCCCAA GCCGGGAGGT
           CCACCCCTTT GGGGGTTCAA GAAAACGGGG GGGGCCCGGG GGGCCCCCAA GCCGGGAGGT
           CCACCCCTTT GGGGGTTCAA GAAAACGGGG GGGGCCCGGG GGGCCCCCAA GCCGGGAGGT
           CCACCCCTTT GGGGGTTCAA GAAAACGGGG CCGGCCCGGG GGGCCTTTAA GCCGGGAGGT
           CCACTTTTTT GGGGGTTCAA GAAAATAAGG AAGGCCCGGG GGGCCTTTAA GCCGGGAGGT

           CCCCTTTCCC CTCCCCGGAA GGGTTTCCCC GGAGGGTAGG GCGGGTTCCC TTTTCTTCCA
           CCCCTTTCCC CTCCCCGGAA GGGTTTCCTT GGAGGGTAGG GCAAATTCCC TTTTCTTCCA
           CCCCTTTCCC CTCCCCGGGA CCCTTTCCCC AGAGGGTGGG GCAAATTCCC TTTTCTTCCG
           CCCCTTTCCC CTCCCCGGAA GGGTTTCCTT GGAGGGTGGG GCAAATTCCC TTTTCTTTTG
           CCCCTTTCCC CTCCCCGGAA GGGTTTCCTT GGAGGGTGGG GCAAATTCCC TTTTCTTCCG
           CCCCTTTTTC TTCCCCGGAA GGGTTTCCCC AGAGGGTGGG GCAAATTCCC AAAACTTTTG
           TCCCTTTTTC CTCCCCGGAA GGGTTTTTCC AGAGGG---- ---------- ----------
           TCCCTTTTTC CTCCCCGGAA GGGTTTTTCC AGAGGGTGGG GCAAATTCCC AAAACTTCCG
           CCCCTTTTTC CTCCCCGGGA GGGCTTCCCC AGAGGGTGGG GTAAATTCCC AAAAGTTCCA
           CCCCTTTCCC CTCCCCGGAA GGGCCCTTTT GGAGGGTAGG GCAAATTCCC AAAACTTTTG

           AAAATGGGAA CGCCTTATCA AAAACGGCGA AAGGTTACGG TCAAGGTTTT CACTCCAAAA
           AAAACCGGAA CGCCTTATCA AAAACGGCGA AAGGTTACGG TCAAGGTTTT CACTCCAAAA
           AAAACCGGGG CGCTTTATCA AAAACGGCGA AAGGTTACAA TCAAGGTTTT CACTCCAAAA
           GGGGCCCCAA CGCCTTATCA AAAACGGCGA AAGGTTACGG TCAATTTTTT CACTCCAAAA
           AAAACAGGGG CGCCTTATCA AACCCGGCGA AAGGTTACTT TCAAGGTTTT CACTCCAAAA
           AAAACCGGGG CGCCTTATCA AAAACGGCGA AAGGTTACGG TCAAGGTTTT CACTCCAAAA
           ---------- CACCTTGTCA AAAACGGCGA AAGGTTACGG TCAAGGTTTT CACTCCAAAA
           AAAACCGGGG CACCTTGTCA AAAACGGCGA AAGGTTACGG TCAAGGTTTT CACTCCAAAA
           AAAACCGGGG CGCCTTATCA AAAACGGCGA AAGGTTACGG TCAAGGTTTT CATTCCAAAA
           AAAACCGGGG CGCCTTATCA AAAACGGCGA AAGGCCATGG TCAAGGTTTT CACTCCAAAA

           CCTAAGGGGG GCCCATACTA CTTGGGCTTC AGGTTTTGGT TTCCAAAGAA ATTCCGGGTG
           CCTAAGGGGG GCCCATACTA C--------- ---------- ---------- ----------
           CCTAAGGGGG GCCCATGCTA CTTGGGCAAC TGGTTTTGGA TTGGAAAGAA ATTCCGGGTG
           CCTAAGGGGG GCCCATAGTA CTTGGGCGGC CGGTTTTGGT TTCCAAAGAA ATTCCGGGTG
           CCTAAGGGGG GCCCGTACTA CTTGTTCGGC CAACCCCGGT TTCCAAAGAA ATTCCGGGTG
           CCTAAGGGGG GCCCATACTA ATTGGGCAAC TGGCCCCGGT TTCCAAAGAA ATTCCGGGTG
           CCTAAGGGGG GCCCATACTA ATTGGGCAAC TGGCCCCGGT TTCCAAAGAA ATTCCGGGTG
           CCTAAGGGGG GCCCATACTA ATTGGGCAAC TGGCCCCGGT TTCCAAAGAA ATTCCAAATG
           CCTAAGGGGG GCCCATACTA ATTGGGCAAC TGGCCCCGGT TTCCAAAGAA ATTCCGGGTG
           CATAAGGGGG GCCCATACTA ATTGGGCGGC AGGCCCCGGT TTCCAAAGAA ATTTTGGGTG

           TGTGGGCTTT GTTGTTTGGA GCCCCAGGCA AAAGC----- ---------- ----------
           ---------- ---------- ---------- ---------- ---------- ----------
           CCTGGGTTTT CTTA--GGCG GCCCCCGGTG GGGCCTAACA GGGGGCCCTT TCCCTTCCC-
           TGTGGGCTTT ---------- ---------- ---------- ---------- ----------
           TGTGGGCTTT GTTG--CCAA GCCCCCAATG GGGCCCAACA GGGGGCCCTT TCCCTTCCCT
           TGTGGGCTTT CTTG--TCAA GCCCCCAATG GGGCCCAACA GGGGGCCTTT TCCCCCCCCC
           TGTGGGCTTT CTTG--TCAA GCCCCCAATG GGGCCCAACA GGGGGCCCTT TCCCTTCCCC
           TGTGGGCTTT CTTG--TCAA GCCCCCAATG GGGCCCAACA GGGGGCCTTA A---------
           TGTGGGCTTT CTTG--TCAA GTTTCCCCAA AA-------- ---------- ----------
           CGTGGGCTTT GTTG------ ---------- ---------- ---------- ----------

           ---------
           ---------
           ---------
           ---------
           CCCCTTGAA
           TTTCTTA--
           TTTCTTA--
           ---------
           ---------
           ---------

   10   549
gi|5716431 ---------- ---------- --------GC CCTTAAAACC CCACTGGTTT GCAGGCCGGG
gi|2818984 ---------- ---------- ---------- CCTTAAAACC CCACTGGTTT GCAGGTCGGG
gi|7396971 ---------- -------CTC CAAAGGGGAT CCTTAAAACC CCACTGGTTT GTAGGCCGGG
gi|4771687 ---------- ---------- ---------- ---------- ---------- ----------
gi|1497432 ---------- ---------- --------AT CCTTCAAACC CCACTGGTTT GCGGGCCGGG
gi|1090941 ---------- ---------- ---------- ---------- ---------- ----------
gi|1146863 CCGGGGGGGC CCATTCCCTC GGGGGGGGAT CCTTTAAACC CCACTGGTTT GGTGGCCGGG
gi|1696350 ---------- TTATTCCCTC GGGGGGGGAT CCTTTAAACC CCACTGGTTT GGTGGC-GGG
gi|1615982 ---------- -------CTC GGGGGGGGAC CCTTAAAACC CCACTGGTTT GGTGGCCCCG
gi|191125| ---------- ---------- ---------- ---------- ---------- ----------

           GATTTCTTT- TTCCCAAATT CCAGCTTTGT CATTCGGGGG GCCAGCCAAA CCCGAAAAAT
           GATTCCTTT- TCCCCAAATT CCAGCTTTGT --TTCGGGGG GCCAGCCAAA CCCGAAAAAT
           GATTCGTTT- CTCCCAAATT CCAGCTTTGT --TTCGGGGG GCCAGCCAAA TTTGAAGGGT
           ---------- ---------- --AGCTTTGT --TTCGGGGG GCCAGCCAAA CCCGAAAAAT
           GATTCGTTTG CTCCCAAGTT CCAGCTTTGT --TTCGGGGG GCCAGCCAAA CCCGAAAAAT
           ---------- ---------- ---------- ---------- ---------- ----------
           GATTCGGGG- TTCCCAAATT CCAGCTTTGT --TTCGGGGG GCCAGCCAAA CCCGAAAAAT
           GATTCGGGG- CTCCCAAATT CCAGCTTTGT --TTCGGGGG GCCAGCCAAA CCCGAAAAAT
           GATTCGCCC- CTCCCAAATT CCAGCTTTGT --TTCCCGGG GCCAGCCAAA CCCGAAAAAT
           ---------- ---------- --AGCCCTGT --TTCGGGGG GCCAGCCAAA CCCGAAAAAT

           CCCTCCTTGG GGGAGGGTTA AGTGCGGGGG ATGCCCCCCC GGCAAACAAA TTTTCCGGAC
           CCCTCCTTGG GGGAGGGTTA AGTGCGGGGG ATGCCCCCCC GGCAAACAAA TTTT--GGAC
           CCCTCCTTGG GCCAGGGTTA AGTGCAATTG ATGTTCCCCC CCCCCCAAAA TTTGTTGGAC
           CCCTCCGGGA AGGAGGGTTA AGTGCGGGGG ATGCCTTTTT CCCGGGCAAA TTTGTTGGAC
           CCCTCCCCGG GGGAGGGTTC AGTGCGGGGG ATGCCCCCCC CCCCCCCAAA TTTGTTGGAC
           ----CCTTGA AGGAGGGTTC AGTGCGGGGG ATGCCCCCCC CCCTTTCAAA TTTGTTGGAC
           CCCTCCTTGA AGGAGGGTTC AGTGCAAGGG ATGCCCCCCC CCCTTTCAAA TTTGTTGGAC
           CCCTCCTTGA AGGAGGGTTC AGTGCAAGGG ATGCCTTTTT CCCTTTCAAA TTTGTTGGAC
           CCCTCCTTGG GGGAGGGTTC AGTGCGGGGG ATGCCTTTTT CCCTTTCAAA TTTGTTGGAC
           CCCTCCTTGG GGGAGGGTTA AGTTCGGGGG ATGCCCCCCC CCCTTTCAAA TTTGTTGGAC

           CCTTTGGGGG GCCAAAAGGC CCAATCTTTG TCCGCCTTTT AAAACCCTGG GAAACGGGGG
           CCTTTGGGGG GCCAAAAGGC CCAACCTTTG TCCCCCTTTT AAAACCCTAA AAAACGGGGG
           CCTTTGGGGG GCCAAAAGGG CCAACCTTTG TCCGCCTTTT AAAACCCCGG GAAACCCCCC
           CCTTTGGGGG GCCAAAAAAC CCAACCTTTG TCCGCCTTTT AAAACCCCGG GAAATGGGGG
           CCTTTGGGGG GCCAAAAAAC CCAACCTTTG TCCGCCTTTT AAAACCCCAA AAAATGGGGG
           CCTTTGGGGG GCCAAAAAAC CCAACCTTTG TCCGCCTTTT AAAACCCCAA AAAACCCCCC
           CCTTTGGGGG GCCAAAAAAC CCAACCTTTG TCCGCCTTTT AAAACCCCAA AAAACCCCCC
           CCTTTGGGGG GCCAAAAAAC CCAACCTTTG TCCGCCTTTT AAAACCCCAA AAAACCCCCC
           CCTTTGGGGG GCCAAAAAAC CCAACTTTTG TCCACCTTTT AAAACCCCAA AAAACCCCCC
           CCTTTGGGGG GGGAAAAAAC CCAACCTTTG TCCGCCTTTT AAAACCCTAA AAAACCCCCC

           AGGGGGGAAA CCCAAACCCA AAATTCGGTA AAAACAGGGG GCTGGCGGGG GGGGGCCCGG
           AGGGGGGAAA CCCAAACCCA AAATTCGGTA AAAACAGGGG GCTGGCGGGG GGGGGCCCGG
           AGGGCCGAAA CCCAAACCCA AAATTTGGTA AAAACAGGGG GTCGGCGGGG GCCCGAAGGG
           AGGGAAGAAA CTTAAACCCA AAATTCGGCA AAAACAGGGG GCCGGCGGGG GGGGGCCCGG
           AGGGGGGAAA CCCAAACCCA AAATTTGGCA AAAACAGGGG GTTGGCGGGG GGGGACCCGG
           AGGGCCGAAA CCCAAACCCA AAATTCGGCA AAAACAGGGG GCTGGCGGGG GGGGACCCGG
           AGGGCCGAAA CCCAAACCCA AAATTCGGCA AAAACAGGGG GCCGGCGGGG GGGGACCCGG
           AGGGCCGAAA CCCAAACCCA AAATTCGGCA AAAACAGGGG GCCGGCGGGG GGGGACCCGG
           AGGGGGGAAA CCCAAACCCA AAATTCGGCA AAAACAGGGG GCCGGCGGGG GGGGGCCTGG
           AGGGGGGAAA CCCAAACTTA AAATTCGGCA AAAACAGGGG GTCGGCGGGG GGGGACCTGG

           CGAGGGGGAA AATGTCCCCC TCACCTGATT CCGGGCCGAA GAATTCCCGT CCCCTTTCAT
           CGAGGGGGAA AATGTCCCCC TCACCTGATT CCGGGTTGAA GAATTCCCAT CCCCTTTCAC
           CTCGGAGGAA AGCGTCCCCC TCACCCGATT CCAAACCGAA GGGTTCCCAT CCCCTTTCGC
           CGCGGGGGAA AGGGTCCCCC TCACCTGATT CCGGGTTGAA GGGTTCCCAT CCCCTTTTGC
           CACGGGGGAA AGGGTCCCCC TCACCTGATT CCAAATTGAA GGGTTCCCAT CCCCTTTCGC
           CGCGGGGGAA AGTGTTCCCT TCACCTGATT CCGGGCCGAA GGGTTCCCAT CCCCTTTTGC
           CGCGGGGGAA AGTGTTCCCC TCACCTGATT TTGGGCCGAA G--------- ----------
           CGCGGGGGAA AGTGTTCCCC TCACCTGATT TTGGGCCGAA GGGTTCCCAT CCCCTTTCGC
           CGCGGGGGAA AGTGTTCCCC TCACCTGACC CCGGGCCGAA GGGTTTTTAT CCCCTTTCAC
           CCCGGGGGAA AGTGTCCCCC TCACCTGACC TTGGGTTGAA GAATTCCCAT CCCCTTTTGC

           GGACAAGGGG GAAACCACCC ACAAGGCCCC TAATAATCAA TTCGTTTCCA CCCCCCTTCC
           CGACGGGGGG GAAACCACCC ACAAGGCCCC TAATAATCAA TTCGTTTCCA CCCCCCTTCC
           CGGCTTGGGG GAAATTGCCC ACAAGGCCCC AAATAATCCC TTCGTTTCCA CCCCCCTTCC
           CCACAAGGGG GAAACCCCCC ACAAGGCCCC AAATGGTCAA TTCTTTTCCA CCCCCCTTCC
           AGGCAAGGGG GAAACCGCCC ACCCGGCCCC GAATCCTCCG TTCGTTTCCA CCCCCCTTCC
           CGGCCCGGGG GAAACCGCCC ACAAGGCCCC AAATAATCAA TTCGTTTCCA CCCCCCTTCC
           ---CCCAAAA AAAACCGCCC GCAAGGCCCC AAATAATCAA TTCGTTTCCA CCCCCCTTCC
           CGGCCCAAAA AAAACCGCCC GCAAGGCCCC AAATAATCAA TTCGTTTCCA CCCCCCTTCC
           CGGCAAGGGG GAAACCGCCC ACAAAGCCCC AAATAATCAA TTCGTTTCCA TTCCCCTTCC
           CGGCTTGGGG GAAACCGCCC ACAAGGCCCC AAATGGCTAG TTCGTTTCTA CCCCTCTTCC

           CTGGGAAGGC CTAACTGGGA AGGGTGGGAT TGGATCCAAG TGTGGCCCCT TTTGGGAACC
           CTGGGAAGGC CTAAC----- ---------- ---------- ---------- ----------
           CTGGGAAGGC CTGGCTGGGT TAAATGGGAA TGGATCCAAG TGCCGCCCTT TTTGGGAA--
           CTGGGAAGGC CTAACTGGGC CAAATGGGAT TGGATCCAAG TGTGGCCCCT TTTGGGAA--
           CTGGGAAGGC CTAACTTGGC CAAACGGGAT TGGATCCAAG TGTGGCCCCT TTTGGGAAAA
           CTGGGAAGGC CTAACTGGGT TAAACGGGAT TGGATCCAAG TGTGGCCCCT TTTGGGAAAA
           CTGGGAAGGC CTAACTGGGT TAAACGGGAT TGGATCCAAG TGTGGCCCCT TTTGGGAAAA
           CTGGGAAGGC CTAACTGGGT TAAACGGGAT TGGATCCAAA TGTGGCCCCT TTTGGGAAAA
           CTGGGAAGGC CTAACTGGGT TAAACGGGAT TGGATCCAAG TGTGGCCCCT TTTGGGAAAA
           CTGGGAAGGC CTAACTGGGA AAAACGGGAT TGGATTTAAG TGCGGCCCCT TTTGGGAA--

           ATTTACCCAA GCCCCCCAAG AAAGGGGGC- ---------- ---------- ----------
           ---------- ---------- ---------- ---------- ---------- ----------
           ----ACCCGG GCCCCCCCCG GGGCCCCCCT AATTAGGGGG CCCAAGTGCT CTGCCCCC--
           ---------- ---------- ---------- ---------- ---------- ----------
           ----GCCCAA GCCCCCCCCA GGGCCCCCCC AATTAGGGGG CCCAAGTGCT CTGCCCCCTT
           ----ATCCAA GCCCCCCCCA GGGCCCCCCC AATTAGGGGG CCCAAGTGTT CTGCCCCCCC
           ----ACCCAA GCCCCCCCCA GGGCCCCCCC AATTAGGGGG CCCAAGTGCT CTGCCCCCCC
           ----ACCCAA GCCCCCCCCA GGGCCCCCCC AATTAGGGGG CCCAAGTGTT CA--------
           ----ACCCAA GTTCCCCCCC AAA------- ---------- ---------- ----------
           ---------- ---------- ---------- ---------- ---------- ----------

           ---------
           ---------
           ---------
           ---------
           TCCCCTGGA
           CCCTTTGA-
           CCCTTTGA-
           ---------
           ---------
           ---------

   10   549
gi|5716431 ---------- ---------- -----GCCCC AACGGGGGGC CCCGAAGGGC T-AGACAATC
gi|2818984 ---------- ---------- ------CCCC AACGGGGGGC CCCGAAGGGT T-AGACAATC
gi|7396971 ---------- --------TC CGCAAACCCC AACGGGGGGC TTTCCAGGGC CGGGACAATC
gi|4771687 ---------- ---------- ---------- ---------- ---------- ----------
gi|1497432 ---------- ---------- -----ACCCC AACGGGGGGC CCCGCGGGGT CTAGACAATC
gi|1090941 ---------- ---------- ---------- ---------- ---------- ----------
gi|1146863 CCCGGGGGGG CCCACCCTTC CGGTTACCCC AACGGGGGGC GGGCCTGGGC C-GGACAATC
gi|1696350 ---------- --CACCCTTC CGGTTACCCC AACGGGGGGC GGGCCTGGGC C-GGACAATC
gi|1615982 ---------- -------TTC CGGTTACCCC AACGGGGGGC GGGCCTGGGT C-GGACAATC
gi|191125| ---------- ---------- ---------- ---------- ---------- ----------

           TTTCTTCCAT TGGGGGCTTT GGTGGGTGTC GGCCCCCAAC CCCCAAATCT TCAAAAAAAC
           TTTCTTCCAT TGGGGGCTTT GGT--GTGTC GGCCCCCAAC CCCCAAATCT TCAAAAAAAC
           TTGGTCCCAT TGGGGGCTTT GGT--GTGTC GGCCCCCAAT TTTCGGGTCT TCAAAAAAAC
           ---------- -GGGGGCTTT GGT--GTGTC GGCCCCCAAC CCCCAAATCT TCAAAAAAAC
           TTTGTCCCAT TGGGGGCTTT GGT--GTGTC GGCCCCCAAC CCCCAAATCT TCAAAAAAAC
           ---------- ---------- ---------- ---------- ---------- --NAAAAAAC
           TTTGGTCCAT TGGGGGCTTT GGT--GTGTC GGCCCCCAAC CCCCAAATCT TCAAAAAAAC
           TTTGGCCCAT TGGGGGCTTT GGT--GTGTC GGCCCCCAAC CCCCAAATCT TCAAAAAAAC
           TTTGCCCCAT TGGGGGCTTT GGT--GTCAG GGCCCCCAAC CCCCAAATCT TCAAAAAAAC
           ---------- -GGGGGCTTT GGT--GTGTC GGAAACCAAC CCCCAAATCT TCAAAAAAAC

           CTGGGGGGGG GTTGCCAGGT TGCGGGATTC GGCCAGCGGC CCAAAGGGCT TTTCTGCCGA
           CTGGGGGGGG GTTGCCAGGT TGCGGGATTC GGCCAGCGGC CCAAAGGGCT TTTCTGCCGA
           CTGGGGGCCC GTTGCCAGGT TGCAGGATTC CCCCCGAGGC CCAAAGGGCT TTTCGGCCGA
           CGGGGGAGGG GTTGCCAAAT TGCGGGATTT CCCCGGCGGC CCAAAGGGCT TTTCGGCCGA
           CCGGGGGGGG GTTGCCCGGT TGCGGGATTC CCCCCGCGGC CCAAAGGGCT TTTTGGCCGA
           CTGGGGAGGG GTTGCCCGGT TGCGGGATTC CCCCTTCGGC CCAAAGGGCT TTTCGGCCGA
           CTGGGGAGGG GTTGCCCGGT TGCGGGATTC CCCCTGCGGT TTAAAGGGCT TTTCGGCCGA
           CTGGGGAGGG GTTGCCCGGT TGCGGGATTT CCCCTGCGGT TTAAAGGGCT TTTCGGCCGA
           CTGGGGGGGG GTTGCCCGGT TGCGGGATTT CCCCTGCGGC CCAAAGGGCT TTTCGGCCGA
           CTGGGGGGGG GTTGCCAAAT TTCGGGATTC CCCCTGCGGC CCAAAGGGCT TTTTGGCCGA

           ACCCGGGGAA AGTTTGACCA CCAAGGCCCT TGACCTTTCA AACCTTCGTT TCCAAAACAT
           ACCCGGGGAA AGCCCGACCA CCAAGGCCCT TCACCTTTCA AACCTTCGTT TCCAAACCAT
           ACCCGGGGAA AGCCCGGGGG CCAAGGCCCT TGACCTTTCA AACCTTCGCT TTTAAAACAT
           ACCCGGGGAA AGCCCAGCCA CCAAGGCCCT TGACCTTTCA AACCTTCGCT TCCAAACCAC
           ACCCGGGGAA AGCCCAGCCG CCAAGGCCCT TGACCTTTCA AACCTTCGCT TCCAAACCAC
           ACCCGGGGAA AGTTTAGCCA CCAAGGCCCT TGACCTTTCA AACCTTCGCT TCCAAACCAC
           ACCCGGGGAA AGCCCAGCCA CCAAGGCCCT TGACCTTTCA AACCTTCGCT TCCAAACCAC
           ACCCGGGGAA AGCCCAGCCA CCAAGGCCCT TGACCTTTCA AACCTTCGCT TCCAAACCAC
           ACCCGGGGAA AGCCCAGCCA CCAAGGCCCT TAACCTTTCA AACCTTCGCT TCCAAACCAT
           ACCCGGGGAA AGCCCAGCCA CCAAGGCCCT TGACCTTTCA AACCCCCGTT TCCAAACCAT

           TGGGAACCAA CCAATCCCTT GTTTCCAAAG AACGGGCCGG GGGCGGGAGG CAGGGAATTC
           TGGGAACCAA CCAATCCCTT GTTTCCAAAG AACGGGCCGG GGGCGGGAGG CAGGGAATTC
           TGGGAACCAA CCAATTTTTT GTTTCCAAAG AATGGGCCGG GGCAGGGAGG CTTTGAATTC
           CGGGAACTAA CCAATCCCTT GTTTCCAAAG AACGGGCCGG GGGCGGGAGG CAGGGAATTC
           CGGGAACCAA CCAATTTTTT GTTTCCAAAG AATGGGCCGG GGGCGGGAGG CAAAGAATTC
           CGGGAACCAA CCAATCCCTT GTTTCCAAAG AACGGGCCGG GGGCGGGAGG CAGGGAAGGC
           CGGGAACCAA CCAATCCCTT GTTTCCAAAG AACGGGCCGG GGGCGGGAGG CAGGGAAGGC
           CGGGAACCAA CCAATCCCTT GTTTCCAAAG AACGGGCCGG GGGCGGGAGG CAGGGAAGGC
           TGGGAACCAA CCAATCCCTT GTTTCCAAAG AACGGGCCGG GGGCGGGAGG CAGGGAAGGC
           TGGGAACCAA CCAATCCCTT GTTTCCAAAG AATAAGCCGG GGGCGGGAGG CACCGAACCC

           CCTTGCCCTC CGCCGGTCCA AAGGGGGTAG GGCCGGTTCC TCCCTTTCAA AAAGCAACCC
           CCTTGCCCTC CGCCGGTCTA AAGGGGGTAG GGCCAATTCC TCCCTTTCAA AAACCAACCC
           CCCCGCCCTC CGCCGGTCCA AAGGGGGTGG GGCCAATTCC TCCCTTTCGG GAACCAACTT
           CCGGGCCCTC CGCCGGTCTA AAGGGGGTGG GGCCAATTCC TCCCTTTTGG GGGCCAACCC
           CCGGGCCCTC CGCCGGTCTA AAGGGGGTGG GGCCAATTCC TCCCTTTCGG GAAACAACCC
           CCTTGCCCTC CGCCGGTCCA AAGGGGGTGG GGCCAATTCC ACCCTTTTGG GAACCAACCC
           CCTTGTCCTC CGCCGGTTCA AAGGGGG--- ---------- ---------- ----CAACCC
           CCTTGTCCTC CGCCGGTTCA AAGGGGGTGG GGCCAATTCC ACCCTTTCGG GAACCAACCC
           CCTTGCCCTC CGCCGGCCCA AAGGGGGTGG GGTTAATTCC AGCCTTTCAA AAACCAACCC
           CCTTGCCCTC CGCCGGCTTA AAGGGGGTAG GGCCAATTCC ACCCTTTTGG GAACCAACCC

           TTAACCCTTT CCCCCCGCTT TGCGGGGGAT ACGAAAATCA AGGTCCCCCC CAAACCGGGT
           TTAACCCTTT CCCCCCGCTT TGCGGGGGAT ACGAAAATCA AGGTCCCCCC CAAACCGGGT
           TTAACCCTTT CCCCCCGCTT TGCGGGGGAT ACACCCCTCA AGGTCCCCCC CAAACCGGGT
           TTAACCCTTT CCCCCCGCTT TGCGGGGGGT ACGAAAATCA ATTTCCCCCC CAAACCGGGT
           TTAACCCTTT CCCCCCGCTT TGCGGGGGCT ACTCGGGTCA AGGTCCCCCC CAAACCGGGT
           TTAACCCTTT CCCCCCGCTT TGCGGGGGAT ACGAAAATCA AGGTCCCCCC CAAACCGGGT
           TTAACCCTTT CCCCCCGCTT TGCGGGGGAT ACGAAAATCA AGGTCCCCCC CAAACCGGGT
           TTAACCCTTT CCCCCCGCTT TGCGGGGGAT ACGAAAATCA AGGTCCCCCC CAAACCGGGT
           TTAACCCTTT CCCCCCACTT TGCGGGGGAT ACGAAAATCA AGGTCCCCCC CAAATCGGGT
           TTAACCCTTT CCCCCCGCTT TGCGGGGGGC ATGAGGGTCA AGGTCCCCCC TAAACCGGGT

           ACCTTGGGAG GGCCACAACC CTCCTTGGGG GGGCCTAAGG GGGGGTAAAG GATCCAAATT
           ACCTTGGGAG GGCCACAACC CTCC------ ---------- ---------- ----------
           ACCTTGGGAG GGCCACGGCC CTCCTTGGGG GGGCCATTGA AAAGGTAAAG GATCCAAATT
           ACCTTGGGAG GGCCACAAGG GTCCTTGGGG GGGCCGCCGA AAAGGTAAAG GATCCAAATT
           ACCTTGGGAG GGCCGCAACC CTCCTTGGGT TTTCCGCCAA AAAGGTAAAG GATCCAAATT
           ACCTTGGGAG GGCCACAACC CTCATTGGGG GGGCCATTGA AAAGGTAAAG GATCCAAATT
           ACCTTGGGAG GGCCACAACC CTCATTGGGG GGGCCATTGA AAAGGTAAAG GATCCAAATT
           ACCTTGGGAG GGCCACAACC CTCATTGGGG GGGCCATTGA AAAGGTAAAG GATCCAAATT
           ACCTTGGGAG GGCCACAACC CTCATTGGGG GGGCCATTGA AAAGGTAAAG GATCCAAATT
           AAATTGGGAG GGCCACAACC CTCATTGGGG GGGCCGAAGA AAAGGTAAAG GATTTAAATT

           TGGGCCCTAG GGGAACAAAT GCCCAGGCAC AAAGGGC--- ---------- ----------
           ---------- ---------- ---------- ---------- ---------- ----------
           TGGGCCTTAC AAAAA--AAG GCCCGGGCCT GGGCCCCAAA TTAAAAGAAG TTTCCCTGGC
           TGGGCCCTA- ---------- ---------- ---------- ---------- ----------
           TGGGCCCTAG GGGAAA-GGC GCCCAGGCCT GGGCCCCAAA TTAAAAGAAG TTTCCCTGGC
           TGGGCCCTAC GGGAAA-AAT GTTCAGGCCT GGGCCCCAAA TTAAAAGAAG TTTTCCTGGC
           TGGGCCCTAC GGGAAA-AAT GCCCAGGCCT GGGCCCCAAA TTAAAAGAAG TTTCCCTGGC
           TGGGCCCTAC GGGAAA-AAT GCCCAGGCCT GGGCCCCAAA TTAAAAGAAG TTTTCCA---
           TGGGCCCTAC GGGAAA-AAT GCCCAGGCCA ---------- ---------- ----------
           TGGGCCCTAG GGGAA----- ---------- ---------- ---------- ----------

           ---------
           ---------
           T--------
           ---------
           TTCCCCGGA
           CCCCCCGG-
           TCCCCCGG-
           ---------
           ---------
           ---------

   10   549
gi|5716431 ---------- ---------- ---------- ---CCTTCGC CAAAGCCTTG GGTGGCCCCG
gi|2818984 ---------- ---------- ---------- ----CTTCGC CAAAGCCTTG GGTGGCCCCG
gi|7396971 ---------- ---------- -----GCCGA AAGGCTTGGC CAAAGCCTTG GGTGGCCCTC
gi|4771687 ---------- ---------- ---------- ---------- ---------- ----------
gi|1497432 ---------- ---------- ---------- ---GCTTCGC CAAAGCCTTG GGTGGCCCCG
gi|1090941 ---------- ---------- ---------- ---------- ---------- ----------
gi|1146863 GTTTCCGGGG GGGGCCCCCA TTTCCGGGGT GGGGCTTCGC CAAAGCCTTG GGTGGCCCGC
gi|1696350 ---------- -----TTTCA TTTCCGGGGT GGGGCTTCGC CAAAGCCTTG GGTGGCCCGC
gi|1615982 ---------- ---------- -----GGGGT GGGGCTTCGC CAAAGCCTTG GGTGGCCCGC
gi|191125| ---------- ---------- ---------- ---------- ---------- ----------

           AAGGTTCCCC CCCGAAACAT CCCTTCCTT- CCATTTCGGC CTGTCCAGGG CTTGGTTCCC
           AAGGTTTTTC CCCGAAACAT CCCCCCCTT- CCATTTCGGC CTGT----GG CTTGGTTCCC
           CCGGCCCCCC CCCGAAACAT CCCCCGGTT- CCATTTCGGC CTGT----GG CTTGGTTCCC
           ---------- ---------- ---------- -------GGC CTGT----GG CTTGGTTCCC
           CCGGCCCCCC CCCGAAACAT CCCCCGGTTG CCGTTTCGGC CTGT----GG CTTGGTTCCC
           ---------- ---------- ---------- ---------- ---------- ----------
           CCGGCCCCCC CCCGAAACAT CCCCCGGGG- ACATTTCGGC CTGT----GG CTTGGTTCCC
           CCGGCCCCC- ---GAAACAT CCCCCGGGG- ACATTTCGGC CTGT----GG CTTGGTTCCC
           CCGGCCCCCC CCCGAAACAT CCCCCGGCC- CCATTTCGGC CTGT----GG CTTGGAAGGC
           ---------- ---------- ---------- -------GGC CCGT----GG CTTGGTTCCC

           CAGGGCCACC TGGTTCCCCC AAGGGGAGGC CAGGTTTGGG GGGGAGGCCC GGCCCAGCGC
           CAGGGCCACC TGGTTCCCCC AAGGGGAGGC CAGGTTTGGG GGGGAGGCCC GGCCCAGCGC
           CAGGGCCATT TGGTTCCCCC AAGGGGAGGC CAGGTTTAAA ATGGAGGTTT CCCCCCGAGC
           CAGGGCCACC TGGTTCCCCC AAGGAAAGGC CAAGTTTGGG GGGGAGGCCC CCCCCGGCGC
           CAGGGCCACC TGGTTCCCCC AAGGGGAGGC CCGGTTTGGG GGGGAAGCCC CCCCCCGCGC
           ---------- ---------- NAGGAAAGGC CCGGTTTGGG GGGGAGGCCC CCCCCTTCGC
           CAGGGCCACC TGGTTCCCCC AAGGAAAGGT TCGGTTTGGA AGGGAGGCCC CCCCCTGCGT
           CAGGGCCACC TGGTTCCCCC AAGGAAAGGT TCGGTTTGGA AGGGAGGCCC CCCCCTGCGT
           CAGGGCCACC TGGTTCCCCC AAGGGGAGGC CCGGTTTGGG GGGGAGGCCC CCCCCTGCGC
           CAGGGCCACC TGGTTCCCCC AAGGGGAGGC CAAGTTTGGG GGGGAGGCCC CCCCCTGCGC

           CAAAAGCTCT TCCCGGACCG GGGCCAAAGA ATTTAAAAAA ATCTGGTGGG CTCCCTTTTT
           CAAAAGCTCT T---GGACCG GGGCCAAAGA ACCCAAAAAA ACCTGGTGCC CTCCCTTTTT
           CAAAAGCTCG GTTTGGACCG GGGCCAAAGA ACCCGGGAAA ACCTGGTGGG CTCCCTTTTT
           CAAAAGCTCG GTTTGGACCG GGGCCAAAGA ACCCGAAAAA ACCTGGTGGG CTCCCTTTTT
           CAAAAGCTTG GTTTGGACCG GGGCCAAAGA ACCCGGGAAA ACCTGGTGGG CTCCCTTTTT
           CAAAAGCTCG GTTTGGACCG GGGCCAAAGA ATTTGAAAAA ACCTGGTGGG CTCCCTTTTT
           TAAAAGCTCG GTTTGGACCG GGGCCAAAGA ACCCGAAAAA ACCTGGTGGG CTCCCTTTTT
           TAAAAGCTCG GTTTGGACCG GGGCCAAAGA ACCCGAAAAA ACCTGGTGGG CTCCCTTTTT
           CAAAAGCTCG GTTTGGACCG GGGCCAAAGA ACCCGAAAAA ACTTGGTGAA CTCCCTTTTT
           CAAAAGCTTG GTTTGGACCG GGGGGAAAGA ACCCGAAAAA ACCTGGTGGG CTCCCTTTTT

           CCGGGGGCGA ATGGGGGGAA CCACACATCG TGTTAAAAAA GGGAAAGCCT GGGCTGGGGG
           CCAAGGGCGA ATGGGGGGAA CCACACATCG TGTTAAAAAA GGGAAAGCCT GGGCTGGGGG
           TTGGGGGCCA ATGGGGGCAA CCACACATTG TGTTAAAAAA GGGAAAGGGC GGGCTGGGCC
           CCGGAAATGA ACGGGGGAAA CTACACATCG TGCCAAAAAA GGGAAAGGGC GGGCTGGGGG
           CCAAAAATGA ACGGGGGGAA CCACACATTG TGCCAAAAAA GGGAAAGGGT GGGCTGGGGG
           CCAAGGGCCA ACGGGGGCAA CCACACATCG TGCCAAAAAA GGGAAAGGGT GGGCTGGGGG
           CCAAGGGCCA ACGGGGGCAA CCACACATCG TGCCAAAAAA GGGAAAGGGC GGGCTGGGGG
           CCAAGGGCCA ACGGGGGCAA CCACACATCG TGCCAAAAAA GGGAAAGGGC GGGCTGGGGG
           CCAAGGGCCA ATGGGGGGAA CCACACATCG TGCCAAAAAA GGGAAAGGGC GGGCTGGGGG
           CCAAGGGCCA ATGGGGGGAA CCACACATCG TGCCAAAAAA GGGAAAAAAC GGGCTGGGGG

           CAAGGGAATC TTGGGCTTCC CCCAGGAAAA AAGGTGGCGG CGAGGGGTTG GTCTCCTAAA
           CAAGGGAATC TTGGGCTTCC CCCAGGAAAA AAGGTGGCGG TGAGGGGTTG ATCTCCTAAA
           CTTAAGGGTC CCGGGCTTCC CCCAGGGGGG AACCTGGCAA CAAGGGGTTG ATCTCCTGGA
           CAAGGGGGTC GGGGGCTTCC CCCAGGAAAA AAGGTGGCGG TGAGGGGTTG ATCTCCTGGG
           CAAGGGGGTC GGGGGCTTCC CCCAGGAAAA AAGGTGGCAA TGAGGGGTTG ATCTCCTGGA
           CAAGGGGGGC TTGGGCTTCC TCCAGGAAAA AAGGTGGCGG CAAGGGGTTG ATCACCTGGA
           CAAGGGGGGC TTGGGTTTCC CCCAGGAAAA AAGGTGGTGG CAAGGGG--- ----------
           CAAGGGGGGC TTGGGTTTCC CCCAGGAAAA AAGGTGGTGG CAAGGGGTTG ATCACCTGGA
           CAAGGGGGGC TTGGGCTTCC CCCAGGGGGG AAGGCGGCGG CAAGGGGTTG ATCACCTAAA
           CAAGGGGGCC TTGGGCTTCC CCCAGGAAAA AAGGCAATGG TGAGGGGTTG ATCACCTGGA

           TGAGGAGGGC CCACCCCCAC TTTTGGCAGA AAATCCAAAT TCCCCCCCCG CCCCTAAAGG
           CCAGGAGGGC CCACCCCCAC TTTTGGCAGA AAATCCAAAT TCCCCCCCCG CCCCTAAAGG
           CCAGGGGGGC TTACCCCCAC TTTTGGCAAC CCCTCCAAAT TCCCCCCCCG CCCCTAAAGG
           CCACCAGGGC CCACCCCCAC TTTTGGCGGA AAATCCAGGT TCCCCCCCCG CCCCTAAAGG
           CAAGGGGGGC CCACCCCCCC TTTTGGCCTC GGGTCCAAAT TCCCCCCCCG CCCCTAAAGG
           CCAGGGGGGC CCACCCCCAC TTTTGGCAGA AAATCCAAAT TCCCCCCCCG CCCCTAAAGG
           ------AAAC CCACCCCCAC TTTTGGCAGA AAATCCAAAT TCCCCCCCCG CCCCTAAAGG
           CCAGGGAAAC CCACCCCCAC TTTTGGCAGA AAATCCAAAT TCCCCCCCCG CCCCTAAAGG
           CCAGGGGGGC CCACCCCCAC TTTTGGCAGA AAATCCAAAT TCCCCCTTCG CCCCTAAAGG
           CCAGGGGGGC CCACCCCCAC TTTTGGCGGA GGGTCCAAAT TCCCCCCCCG TCCCTAAAGG

           GCCCAAAACA ACTGGGGCCT GGAGGTGGTT GGGGAATAAA GATTCCAAAA GGGGGCCTGT
           GCCCAAAACA AC-------- ---------- ---------- ---------- ----------
           GCCCAAAGCA ACTGGGGCCA GGTAATGGTT GGGGAAAAAA GATTCCAAAA GGCGGCTTGT
           GCCCGGGAGA ACTGGGGCCG GGCAATGGCC GGGGAATAAA GATTCCAAAA GGGGGCCTG-
           GCCCAAAACA ACTGGTTCCG GGCAACGGCC GGGGAATAAA GATTCCAAAA GGGGGCCTGT
           GCCCAAAACA ACTGGGGCCA GGTAACGGTT GGGGAATAAA GATTCCAAAA GGGGGCCTGT
           GCCCAAAACA ACTGGGGCCA GGTAACGGTT GGGGAATAAA GATTCCAAAA GGGGGCCTGT
           GCCCAAAACA ACTGGGGCCA GGTAACGGTT GGGGAATAAA GATTCCAAAA AAGGGCCTGT
           GCCCAAAACA ACTGGGGCCA GGTAACGGTT GGGGAATAAA GATTCCAAAA GGGGGCCTGT
           GCCCAAAACA ACTGGGGCCG GGAAACGGTT GGGGAATAAA GATTTTAAAA GGGGGCCTGT

           TCAAATTGGG GCCCCCCCCC AGCCAAAGGC ---------- ---------- ----------
           ---------- ---------- ---------- ---------- ---------- ----------
           T---AGGGGG GCCCCCCCCC CGTTGGGCCC TTAAAAAAAG GCGCCTGCCC CCCCTGCTTC
           ---------- ---------- ---------- ---------- ---------- ----------
           TA--GCCCCC CCCCCCCCCC CATTGGGCCC CCAAAAAAAG GCGCCTGCCC CCCCTGCTTC
           TA--ATTCCC CTTTCCCCCC CATTGGGCCC CCAAAAAAAG GCGCCTGCTT TTTCTGCCCC
           TA--ATTCCC CCCCCCCCCC CATTGGGCCC CCAAAAAAAG GCGCCTGCCC CCCCTGCTTC
           TA--ATTCCC CCCCCCCCCC CATTGGGCCC CCAAAAAAAG GCGCCTGCTT TTTCA-----
           TA--ATTCCC CCCCCTTTTC CCAAAA---- ---------- ---------- ----------
           T--------- ---------- ---------- ---------- ---------- ----------

           ---------
           ---------
           C--------
           ---------
           CCCCCCGGA
           CTTCCCAA-
           CTTCCCAA-
           ---------
           ---------
           ---------

   10   549
gi|5716431 ---------- ---------- ---------- -----GGCCC CTTCCGGGAC GGGGGGGTGC
gi|2818984 ---------- ---------- ---------- ---------C CTTCCGGGAC GGGGGGGTGC
gi|7396971 ---------- --------CT TTCCCCCGCC GAAAAAAGGC CTTGGGGGAC GGGGGGGTGC
gi|4771687 ---------- ---------- ---------- ---------- ---------- ----------
gi|1497432 ---------- ---------- ---------- -----AAGGC CTTCCGGGAC GGGGGGGTGC
gi|1090941 ---------- ---------- ---------- ---------- ---------- ----------
gi|1146863 GGGGTCCGGG GGGCCAATCT TTCCCCCGGG GTTGGAAGGC CTTCCGGGAC GGGGGGGTGC
gi|1696350 ---------- ----TAATCT TTCCCCCGGG GTTGGAAGGC CTTCCGGGAC GGGGGGGTGC
gi|1615982 ---------- --------CT TTCCCCCGGG GTTGGAAGGC CTTCCGGGAC GGGGGGGTGC
gi|191125| ---------- ---------- ---------- ---------- ---------- ----------

           CCCGGAGCTT CC-CAGACCC CCT--CTTAA TCCCAGCCCT TTTTCGGGGG GGTCGCCAGC
           CCCGGAGTTT TT-CAGACCC CCT--CTCAA TCCCAGCCCT TTTT----GG GGTCGCCAGC
           CTTCCCGCCC CCGCGGACCC CCT--CCTAA TCCCAGCCCT TTTT----GG GGTCGCCAGC
           ---------- ---------- ---------- ----AGCCCT TTTT----GG GGTCGCCAGC
           CCCGGCGTCC CCTCAGACCC CCTGGCCTAA TCCCAGCCCT TTTT----GG GGTCGCCAGC
           ---------- ---------- ---------- ---------- ---------- ----------
           CGGCCCGCCC CC-CGGACCC CCG--ATTAA TCCCAGCCCT TTTT----GG GGTCGCCAGC
           CGGCCCGCCC CC--GGACCC CCG--ACTAA TCCCAGCCCT TTTT----GG GGTCGCCAGC
           CGGCCCGTCC CC-CGGACCC CCC--CCTAA TCCCAGCCCT TTTT----GG GGTCCGCAGC
           ---------- ---------- ---------- ----AGCCCC CCTT----GG GGTCGCCAGC

           AAACCCCCTA AAATTCCTTC ATTGGGGAAA GGGTAGGTCC GGGAAGTGGC AGCCCCCGGG
           AAACCCCCTA AAATTCCTTC ATTGGGGAAA GGGTAGGTCC GGGAAGTGGC AGCCCCCGGG
           AAATCCCCTA AGGTTCCTTC ATTGGGCAAA GGGTAGGTCC ATGAAGTGGT CGAACCCGGG
           AAACCCCCTA AAATTCCTTC AGGGGGGAAA GGGTAAGTCC GGGAAGTGGC GGCCCCCGGG
           AAACCCCCTA AAATTCCTTC ACCGGGGAAA GGGTCGGTCC GGGAAGTGGC CGCCCCCGGG
           ---------- ---------- ATTGGGGAAA GGGTCGGTCC GGGAAGTGGC TTCCCCCGGG
           AAACCCCCTA AAATTCCTTC ATTGGGGAAA GGGTCGGTCC GGGAAGTGGC TGCCCCTGGG
           AAACCCCCTA AAATTCCTTC ATTGGGGAAA GGGTCGGTCC GGGAAGTGGC TGCCCCTGGG
           AAACCCCCTA AAATTCCTTC ATTGGGGAAA GGGTCGGTCC GGGAAGTGGC TGCCCCCGGG
           AAACCCCCTA AAATTCCTTC ATTGGGGAAA GGGTAAGTCC GGGAAGTGGC TGCCCCCGGG

           TTTTTGCCCC TTGGCCAAAG AATGGGACCA AATCTTTGCC CCACCTTTTT CCCAACCCCC
           TTTTTGCCCC TTGGCCAAAG AACGGGACCA AACCTTTGCC CCACCTTTTT CCCAACCCCC
           TTTGGGCCCC TTGGCCAAAG AACGGGGGGA AACCTTTGCC CCACCTTTTT CCCAACCCCC
           TTTGGGCCCC TTGGCCAAAG AACAAAGCCA AACCTTTGCC CCACCTTTTT CCCAACCCCC
           TTTGGGCCCC TTGGCCAAAG AACAAAGCCA AACCTTTGCC CCACCTTTTT CCCAACCCCC
           TTTGGGCCCC TTGGCCAAAG AATAAAGCCA AACCTTTGCC CCACCTTTTT CCCAACCCCC
           TTTGGGCCCC TTGGCCAAAG AACAAAGCCA AACCTTTGCC CCACCTTTTT CCCAACCCCC
           TTTGGGCCCC TTGGCCAAAG AACAAAGCCA AACCTTTGCC CCACCTTTTT CCCAACCCCC
           TTTGGGCCCC TTGGCCAAAG AACAAAGCCA AACTTTTGCC CCACCTTTTT CCCAACCCCC
           TTTGGGCCCC TTGGGGAAAG AACAAAGCCA AACCTTTGCC CCACCTTTTT CCCAACCCCC

           TTTCGAAGCA ATGGGGATTC AACTCCGGAA AAAAAGCGGG GGGAAAGTGG GGGGGCCCTT
           TTTCAACGCA ATGGGGGTTC AACTCCGGAA AAAAAGCGGG GGGAAAGTGG GGGGGCCCTT
           CTTTGAAGCA ATGGGGGTTC AACTTTGGAA AAAAAGCGGG GGGAAAGCGG GGGGGCCCTT
           CTTCGACATA ACGGGGATTT AACTCCGGAA AAAAAGCGGG GGGAAAGCGG GGGGGCCCTT
           CTTCAACATA ACGGGGGCCC AACTTTGGAA AAAAAGCGGG GGGAAAGTGG GGGGGCCCTT
           CTTCAACGCA ACGGGGGCCC AACTCCGGAA AAAAAGCGGG GGGAAAGTGG GGGGGCCCTT
           CTTCAACGCA ACGGGGGCCC AACTCCGGAA AAAAAGCGGG GGGAAAGCGG GGGGGCCCTT
           CTTCAACGCA ACGGGGGCCC AACTCCGGAA AAAAAGCGGG GGGAAAGCGG GGGGGCCCTT
           CTTCAACGCA ATGGGGGCCC AACTCCGGAA AAAAAGCGGG GGGAAAGCGG GCCCCCCCTT
           TTTCAACGCA ATGGGGGCCC AATTCCGGAA AAAAAGCGGG GGGAAAACGG GAAAACCCTT

           TGGGGGGCCA GGGGAACCCT TTTCCCAAAA CTATGGGGGG GGAAGGCTTC TCCCTTTTTT
           TGGGGGGCCA GGGGAACCCT TTTCCCAAAA CTATGGGGGG GGAAGGCTTC TCCCTTTTTT
           TGGGGGGAGA TGGGGGCCCT TTTCCCAAAA CCGTGGGAAA AGAAGGCTTC TCCCTTTTTT
           TGGGGGGCCA GGGGGGCCCT TTTCCCAAAA CTATGGGGGG GGAAGGCTTC TCCCTTTTTT
           TGGGGAACCA AGGGGGCCCT TTTCCCAAAA CTATGGGAAA GGAAGGCTTC TCCCTTTTTT
           TGGGGAACCA GGGGGGCCCT TTTCCCAAAA CTATGGGGGG AGAAGGCTTC ACCCTTTTTT
           TGGGGAACCA GGGGGGTTCT TTTCCCAAAA CTATGGGGGG AGAAG----- ----------
           TGGGGAACCA GGGGGGTTCT TTTCCCAAAA CTATGGGGGG AGAAGGCTTC ACCCTTTTTT
           TGGGGGGCTA GGGGGGCCCT TTTCCCAAAA CTGCGGGGGG AGAAGGTTTC AGCCTTTTTT
           TGGGGAACTA CGGGGGCCCT TTTCCCAAAA CTACAAAGGG GGAAGGCTTC ACCCTTTTTT

           CAAAATTTTT AAGACGACCC CCTAACCATA GGGCGTAATG GGAACCGAAA TTAGTTTCCC
           CAAAACCCCC AAGACGACCC CCTAACCATA GGGCGTAATG GGAACCGAAA TTAGTTTCCC
           CGGAACCCCC AAGGCGACCT TTTAACCATA GGGCGAAATG GGAACCACCC TTAGTTTCCC
           TGGGGCCCCC AACACGACCC CCTAACCATA GGGCGAAATG GGGACCGAAA TTGTTTTCCC
           CGGAACCCCC AAGGCGACCC CCTAACCATC GGGCGGAATG GGCACCTCCG TTAGTTTCCC
           TGGAACCCCC AAGGCGACCC CCTAACCATA GGGCGAAATG GGAACCGAAA TTAGTTTCCC
           ---------- ----CAACCC CCTAACCGTA GGGCGAAATG GGAACCGAAA TTAGTTTCCC
           CGGAACCCCC AAGGCAACCC CCTAACCGTA GGGCGAAATG GGAACCGAAA TTAGTTTCCC
           CAAAACCCCC AAGGCGACCC CCTAACCATA AAACGAAATG GGAACCGAAA TTAGTTTCCC
           TGGAACCCCC AAGGCGACCC CCTAACCATA GGGCGAAATG GGGATTGAAG TTAGTTTCCC

           CAACCCCGGC CCCCAAAACC CCGAGGCCCA ATCCCTGGTG GTGTGCCTTT CCCAAAATAA
           CAACCCCGGC CCCCAAAACC CCGAGGCCCA ATCCC----- ---------- ----------
           CAACCCCGGC CCCCAAAACC CCGAGGCCCA ATCCCTGGAG ATGTGCCATT GGGAAAATAA
           CAACCCCGGC CCCCAAAACC CCGAGGCCCA ATCGCTGGGG ATGCGCCTTT CCCAAAATAA
           CAACCCCGGC CCCCAAAACC CCGAGGCCCG GTCCCTGGGA ACGCGCCTTT CCCAAAATAA
           CAACCCCGGC CCCCAAAACC CCGAGGCCCA ATCCCTGGAG ACGTGCCTTT CCCAAAATAA
           CAACCCCGGC CCCCAAAACC CCGAGGCCCA ATCCCTGGAG ACGTGCCTTT CCCAAAATAA
           CAACCCCGGC CCCCAAAACC CCGAGGCCCA ATCCCTGGAG ACGTGCCTTT CCCAAAATAA
           CAATTTCGGC CCCCAAAACC CCGAGGCCCA ATCCCTGGAG ACGTGCCTTT CCCAAAATAA
           TAACCCCGGT TTCCAAAACC CAGAGGCCCA ATCCCTGGGG ACGTGCCTTT CCCAAAATAA

           AGGTTTTGGG CTTTTATAAA TTGGGGCAAC CCGCAGGGGC CCC------- ----------
           ---------- ---------- ---------- ---------- ---------- ----------
           AGGTTTTGGG CTTTTATAA- GGGCGGCGGC CCGTGCCCCC CCCTTTAAAG GAGGCTGCCC
           AGGTTTTGGG CTTTTA---- ---------- ---------- ---------- ----------
           AGGTTTTGGG CTTTTATAA- CCCAGGCAAC CCATGCCCCC CCCCTTAAAG GAGGCTGCCC
           AGGTTTTGGG CTTTTATAA- TTCAGGCAAC CCATGCCCCC CCCCTTAAAG GAGGCTGCCT
           AGGTTTTGGG CTTTTATAA- TTCAGGCAAC CCATGCCCCC CCCCTTAAAG GAGGCTGCCC
           AAGTTTTGGG CTTTTATAA- TTCAGGCAAC CCATGCCCCC CCCCTTAAAG GAGGCTGCCT
           AGGTTTTGGG CTTTTATAA- TTCAGGCAAT CCCAA----- ---------- ----------
           AGGTTTTGGG CTTTTATAA- ---------- ---------- ---------- ----------

           ---------
           ---------
           TTGCCCC--
           ---------
           TTGCCCCCC
           TTGCCCCCC
           TTGCCCCCC
           AA-------
           ---------
           ---------

   10   549
gi|5716431 ---------- ---------- ---------- CCCCTTACAA GCTGGCCCGA AACTCCTTTT
gi|2818984 ---------- ---------- ---------- ---CTTACAA GCTGGCCCGA AATTTCTTTT
gi|7396971 ---------- --------TT CCCCCGGAAA GTTCTTACAA GCTGGCCTCC CACCCCTTTT
gi|4771687 ---------- ---------- ---------- ---------- ---------- ----------
gi|1497432 ---------- ---------- ---------- GTTCTTCCAA GCTGGCCCGC CGTCCCTTTT
gi|1090941 ---------- ---------- ---------- ---------- ---------- ----------
gi|1146863 CTCCGGGCCC CCATTTTTTT CCCCGGGTGG GTTCTTTCAA GCTGGCCGCC CTCCCCTTTT
gi|1696350 -------TTT TCATTTTTTT CCCCGGGTGG GTTCTTTCAA GCTGGCCGCC CTCCCCTTTT
gi|1615982 ---------- -----TTTTT CCCCGGGTGG GCCCTTACAA GCTGGCCGCC CTTCCCTTTT
gi|191125| ---------- ---------- ---------- ---------- ---------- ----------

           TCCTCCTCAA CTTGTTTCCA GTTTTTCCCC GGGCCAAAAT GAATCCCAAA AGGGGAGTGC
           CCCTCCCCAA CTTGTTT--- -TTTTTCCCC GGGCCAAAAT GAATCCCAAA AGGGGAGTGC
           CCCGGGTCAA CTTGTTT--- -TTTTTCCCC GGGCCAAAAT GAGTCCCAAA AGGCCAGTGC
           ---------A CTTGTTT--- -TTTTTCCCC GGGCCAAAAT GAATCCCAAA AGGGGAGTGC
           CCCTGGTCGA CTTGTTT--- -TTTTTCCCC GGGCCAAAAT GAATCCCAAA AGGGGAGTGC
           ---------- ---------- ---------- ---------- -------NAA AGGGGAGTGC
           CCCTGGTCAA CTTGTTT--- -TTTTTCCCC GGGCCAAAAT GAATCCCAAA AGGGGAGTGC
           CCCTGGTCAA CTTGTTT--- -TTTTTCCCC GGGCCAAAAT GAATCCCAAA AGGGGAGTGC
           CCCTGGTCAA CTTGTTT--- -TTTAACCCC GGGCCAAAAT GAATCCCAAA AGGGGAGTGC
           ---------A CTTGTTT--- -TTTTTCAAA GGGCCAAAAT GAATCCCAAA AGGGGAGTGC

           TAAGGGGGTG CCGGGGGGGG AGGTTGCCGG GCCAGACCCC AAGAAAGTTG GTTGGAACCC
           TAAGGGGGTG CCGGGGGGGG AGGTTGCCGG GCCAGACCCC AAGAAAGTTG GTTGGAACCC
           TAAGGGGGTG CCAATTTGGG AGGTTGCCCC CCCCGAAAAA AAGAAAGTTG GTTGGAACCC
           TAAAGGGGTG CCGGGGGGGG AGGTTGTTCC CCCGGACCCC AAGAAAGTTG GTTGGAACCC
           TCCGGGGGTG CCGGGGGGGG AGGTTGCCCC CCCCGACCCC AAGAAAGTTG GTTGGAACCC
           TCCGGGGGTG CCGGGGGGGG AGGTTGCCCC CCCTTACCCC AAGAAAGTTG GTTGGAACCC
           TCCGGGGGTG CCGGGGGGGG AGGTTGCCCC CCCTGACCCC AAGAAAGTTG GTTGGAACCC
           TCCGGGGGTG CCGGGGGGGG AGGTTGTTCC CCCTGACCCC AAGAAAGTTG GTTGGAACCC
           TCCGGGGGTG CCGGGGGGGG AGGTTGTTCC CCCTGACCCC AAGAAAGTTG GTTGGAACCC
           TAAAGGGGTT CCGGGGGGGG AGGTTGCCCC CCCTGACCCC AAGAAAGTTG GTTGGAACCC

           TGGGGGCAAA GGCAAAAAAT TTTTGCCTCC TTTTACCCCC TTTAAGGGTT GGGGACAACA
           TGGGGGCAAA GGCAAAAAAC TTTTGCCTCC TTTTACCCCC TTTAAGGGTT GGGGACGACA
           TGGGGGCAAA GGGAAAAAAC TTTTGCCTCC TTTTACCCCC CTTAAGCCTT GGGGACGACA
           TGGGGGCAAA AACAAAAAAC TTTTGCCTCC TTTTACCCCC CTTAAAGGCC GGGGACAACA
           TGGGGGCAAA AACAAAAAAC TTTTGCCTCC TTTTACCCCC CTTAAAGGCC GGGGACGACA
           TGGGGGCAAA AACAAAAAAC TTTTGCCTCC TTTTACCCCC CTTAAGCCCC GGGGACGACA
           TGGGGGCAAA AACAAAAAAC TTTTGCCTCC TTTTACCCCC CTTAAGCCCC GGGGACGACA
           TGGGGGCAAA AACAAAAAAC TTTTGCCTCC TTTTACCCCC CTTAAGCCCC GGGGACGACA
           TGGGGGCAAA AACAAAAAAC TTTTGCCTCC TTTTACCCCC CTTAAGCCTT GGGGACGACA
           TGGGGGGAAA AACAAAAAAC TTTTGCCTCC TTTTACCCCC TTTAAGCCTT GGGGACGACA

           ACCCTCGGGG GTTGTTTAAA GGGGAAAGGG GAACCCTTGG GCCCTTTGGG CCCCCGGAAG
           ACCCTCGGGG GTTGTTTAAA GGGGAAAGGG GAACCCTTGG GCCCTTTGGG CCCCCGGAAG
           ACCCTTGGGG GTTGTTTAAA GGGGAAAGGG GAATTTCCGG GCCCTTTGGC AGGGGGGAAG
           ACCCTCGGGG GTTGTCCAAA GGGGAAAGGG GAACCCCCGG GCCCTTTGGG CCCCCGGAAG
           ACCCTTGGGG GTTGTCCAAA GGGGAAAGGG GAATTTTTGG GCCCTTTGGG CCCCCGGAAG
           ACCCTCGGGG GTTGTCCAAA GGGGAAAGGG GAACCCTTGG GCCCTTTGGG CCCCCGGAAG
           ACCCTCGGGG GTTGTCCAAA GGGGAAAGGG GAACCCCCGG GCCCTTTGGG CCCCCGGAAG
           ACCCTCGGGG GTTGTCCAAA GGGGAAAGGG GAACCCCCGG GCCCTTTGGG CCCCCGGAAG
           ACCCTCGGGG GTTGTCCAAA GGGGAAAGGG GAACCCCCGG GCCCTTTGGG CTTTTGGAAG
           ATTTTCGGGG GTTGTCCAAA GGGGAAAGGG GAATTTCCGG GCCCTTTGGG CTTTTGGAAG

           GAGAAAATCC CCTTTTTTTT CCCCACGGGG ATGGGGCGAT AAATTGCCTT TTTTCAATGG
           GAGAAAATCC CCTTTTTTTT CCCCACGGGG ATGGGGTGAT AAATTGCCTT TTTTCAACCC
           GTTCCAGTCC CCTTTTTTTT CCCCACGGGG GTAAAACAAT GGGTTGCCTT TTTTCAACCC
           GAGCCAGTCC CCTTTTTTTT CCCCACGGGG ATGGGGTGAT GGGTTGCCTT TTTTTGGCCC
           GAACCAGTCC CCTTTTTTTT CCCCACGGGG ATAAAATGAT GGGTTGCCTT TTTTCAACAA
           GAGCCAGGCC CCTTTTTTTT CCCCACGGGG ATGGGGCAAT GGGTTGCCAA TTTTTAACCC
           GAGCCAGGCT TTTTTTTTTT CCCCACGGGG ATGGGGCAA- ---------- ----------
           GAGCCAGGCT TTTTTTTTTT CCCCACGGGG ATGGGGCAAT GGGTTGCCAA TTTTCAACCC
           GAGCCAGGCC CCTTTTTTTT CCCCACGGGG GTGGGGCAAT GGGTTGTTAA TTTTCAACCC
           GACCCAGCCC CCTTTTTTTT CCCCACGGGG ACGGGGTGAT AAATTGCCAA TTTTTAACCC

           GAAAATAACC CATCCAAACC CCCCCGGGGG ATACTTTCAA AGTTTTCCCC CCAACCCGCT
           GAAAGTAACC CATCCAAACC CCCCCGGGGG ATACTTTCAA AGTTTTCCCC CCAACCCGCT
           GGGGTTAACC CATCCAAACC CCCCCGGGGG ATACTTTCAA AGTTTTCCCC CCAACCCGCT
           CAAAATAACC CATCCAAACC CCCCCGGGGG GTACTTTCAA ATTTTTCCCC CCAACCCGCT
           GGGGATAACC CATCCACCCC CCCCCGGGGG CTACTTTCAA AGTTTTCCCC CCAACCCGCT
           GGGGCTAACC CATCCAAACC CCCCCGGGGG ATACTTTCAA AGTTTTCCCC CCAACCCGCT
           ----CTAACC CGTCCAAACC CCCCCGGGGG ATACTTTCAA AGTTTTCCCC CCAACCCGCT
           GGGGCTAACC CGTCCAAACC CCCCCGGGGG ATACTTTCAA AGTTTTCCCC CCAACCCGCT
           GGGGATAACC CATCCAAACC CCCCCGGGGG ATACTTTCAA AGTTTTCCCC CCAATTCGCT
           GGGGTTAACC CATCCAAACC CCCCCGGGGG GCATTTTCAA AGTTTTCCCC CTAACCCGTT

           TCCCCAATTT GGAAGCCAAC CCACCAACCT GCCCTGCGGG TTGGGGAAAA ACTTTGACCC
           TCCCCAATTT GGAAGCCAAC CCACCAACC- ---------- ---------- ----------
           TCCCCAATTT GGAAGCCAAC CCGCCAACCT GCCCAGCGGA TTGGGGAAAA ACATTGACCC
           TCCCCAATTT GGAAGCCAAC CCAGGAACCT GCCCGGCGGA TTGGGGAAAA ACTTTGACCC
           TCCCCAATTT GGAAGCCGGC CCACCAACCT TCCCGGCAAA CCGGGGAAAA ACTTTGACCC
           TCCCCAATTT GGAAGCCAAC CCACCAACCT GCCCAGCGGA CCGGGGAAAA ACTTTGACCC
           TCCCCAATTT GGAAGCCAAC CCACCAACCT GCCCAGCGGA CCGGGGAAAA ACTTTGACCC
           TCCCCAATTT GGAAGCCAAC CCACCAACCT GCCCAGCGGA CCGGGGAAAA ACTTTGACCC
           TCCCCAATTT GGAAGCCAAC CCACCAACCT GCCCAGCGGA CCGGGGAAAA ACTTTGACCC
           TCCCCAATTT GGAAGCCAAC CCACCAACCT GCCCGGCGGA CCGGGGAAAA ACTTTGATTT

           AAGTTGTCTT TTTGGATAAC CAATTTGGGG CGAGCAGGGC ---------- ----------
           ---------- ---------- ---------- ---------- ---------- ----------
           AAGTTGTCTT TTTGGATAA- -----GGCCG CGCGTGCCCC TAAAAGGGGC CCCCTTTGCT
           AAGTTGTCTT TTTGGA---- ---------- ---------- ---------- ----------
           AAGTTGTCTT TTTGGATAAA A----CCAAG CGCATGCCCC CAAAAGGGGC CCCCTTTGCT
           AAGTTGTCTT TTTGGATAAA A----TCAAG TGCATGCCCC CAAAAGGGGC CTCCTTTGCC
           AAGTTGTCTT TTTGGATAAA A----TCAAG CGCATGCCCC CAAAAGGGGC CCCCTTTGCT
           AAATTGTCTT TTTGGATAAA A----TCAAG CGCATGCCCC CAAAAGGGGC CTCCAAA---
           AAGTTGTCTT TTTGGATAAA A----TCAAG CGCCA----- ---------- ----------
           AAGTTGTCTT TTTGGATAA- ---------- ---------- ---------- ----------

           ---------
           ---------
           C--------
           ---------
           CCCCTGGGG
           CTCCTGGAA
           CTCCTGGAA
           ---------
           ---------
           ---------

   10   549
gi|5716431 ---------- ---------- --GCCCTTTC CCAAACAGGG GCAACTTC-C CAGAAACTCC
gi|2818984 ---------- ---------- -----CTTTC CCAAACAGGG GCAATTTT-C CAGAAACTCC
gi|7396971 ---------- TTCCGGCCCA GGAGGCTTTG GGAAACAGGG GTCACCCCGC CGGAAACTCC
gi|4771687 ---------- ---------- ---------- ---------- ---------- ----------
gi|1497432 ---------- ---------- --AGGCTTTC CCCCACAGGG GCCGTCCCTC CAGAAACTCC
gi|1090941 ---------- ---------- ---------- ---------- ---------- ----------
gi|1146863 GGGGCCCCTT TTCCGGGGGG GGAGGCTTTC CCTTACAGGG GGCTCCCC-C CGGAAACTCC
gi|1696350 -----TTCTT TTCCGGGGGG GGAGGCTTTC CCTTACAGGG GGCTCCCC-- -GGAAACTCC
gi|1615982 --------TT TTCCGGGGGG GGAGGCTTTC CCAAACAGGG GGCTTCCC-C CGGAAACTCC
gi|191125| ---------- ---------- ---------- ---------- ---------- ----------

           TCTCCTCATT ATTTGTTGTT CAGGGCTTCC CCACCGGGAA TTCAAACTGG GGTGGGGAGG
           TCTCCTCATT ATTTGTTGTT --GGGCTTCC CCACCGGGAA TTCAAACTGG GGTGGGGAGG
           TGTCCCCATT ATTTGTTGTT --GGGCTTCC CCATCGGGAA TTCAAACTGG CGTGGGGAGG
           ---------- ATTTGTTGTT --GGGCTTCC CCACCGGGAA TTCAAACGGG GGTGGGGAGG
           TGTCCCCATT ATTTGTTGTT --GGGCTTCC CCACCGGGAA TTCAAACCGG GGTGGGGAGG
           ---------- ---------- ---------- ---------- ---NNACTGG GGTGGGGAGG
           TGGAATCATT ATTTGTTGTT --GGGCTTCC CCACCGGGAA TTCAAACTGG GGTGGGGAGG
           TGGAACCATT ATTTGTTGTT --GGGCTTCC CCACCGGGAA TTCAAACTGG GGTGGGGAGG
           TGCCCCCATT ATTTGTTGTT --GGGCTAGG CCACCGGGAA TTCAAACTGG GGTGGGGAGG
           ---------- ATTTGCTGTT --GGGCTTCC CCACCGGGAA TTCAAACTGG GGTGGGGAGG

           TGGGCGGCCT GGCGGGGGAG AACCCCCAAA ATTTTCGCCT AATGGGAAAA GAATGGAACA
           TGGGCGGCCT GGCGGGGGAG AACCCCCAAA ATTTT-GCCT AATGGGAAAA GAACGGAACA
           TGGGCAGCCT GGCCCCCCCG AAAACCCAAA ATTTGTGCCT AATGGGAAAA GAACGGGGCA
           TGGGCGGTTT GGTCCCCCGG AACCCCCAAA ATTTGTGCCT AATGGGAAAA GAACAAGACA
           TGGGCGGCCT GGCCCCCCCG AACCCCCAAA ATTTGTGCCT AATGGGAAAA GAACAAGGCA
           TGGGCGGCCT GGCCCCCCTT AACCCCCAAA ATTTGTGCCT AATGGGAAAA GAATAAGACA
           TGGGCAGCCT GGCCCCCCTG AACCTTTAAA ATTTGTGCCT AATGGGAAAA GAACAAGACA
           TGGGCAGCCT GGTCCCCCTG AACCTTTAAA ATTTGTGCCT AATGGGAAAA GAACAAGACA
           TGGGCGGCCT GGTCCCCCTG AACCCCCAAA ATTTGTGCCT AATGGGAAAA GAACAAGACA
           TTTTCGGCCT GGCCCCCCTG AACCCCCAAA ATTTGTGCCT AATGGGAAAA GAACAAGACA

           TTTCCGCTAC CCTCCAAACT CGGTTTTCCA AGCAGGGGGC CTAACCACCC CATTCGGGGT
           CCCCCGCTAC CCTCCAAACT CGGTTTTCCA CGCAGGGGGC CTAACCACCC CATTCGGGGT
           CCCCCGCTAC CCTCCAAACT CGGCTTTTTA ACCAGGGCGC CTAACCACCC CATTTGGGGT
           CCCCCGCTAC CCTCCAAACT CGGCTTTCCA CGCAGGGAGC CTAACCACCC CATTCGGGGT
           CCCCCGCTAC CCTCCAAACT CGGCTTTCCA CGCAGGGGGC CCAACCACCC CATTTGGGGT
           CCCCCGCTAC CCTCCAAACT CGGCTTTCCA CCCAGGGCGC CCAACCACCC CATTCGGGGT
           CCCCCGCTAC CCTCCAAACT CGGCTTTCCA CCCAGGGCGC CCAACCACCC CATTCGGGGT
           CCCCCGCTAC CCTCCAAACT CGGCTTTCCA CCCAGGGCGC CCAACCACCC CATTCGGGGT
           CCCTTGCTAC CCTCCAAACT CGGCTTTCCA CCCAGGGGGC CCAACCACCC CATTCGGGGT
           CCCCCGCTAC CCTCCAAACC CGGTTTTCCA CCCAGGGGGC CCAACCACCC TATTCGGGGT

           GTGCCAGGGA CCCTTTGGGG GGGGGGCCCG GGGGCGGAAA GCAGGAGGAA AAATCTGCCT
           GTGCCAGGGA CCCTTTGGGG GGGGGGCCCG GGGGCGGAAA GCAGGAGGAA AAATCTGCCT
           GTGCCAGGGA TTTCCCGGGG GGGGGGCCCG GGGGAGGAAA GCTTTCGGAA GGGTCCGCCT
           GCGCCAGGGA CCCCCCGGGG GGGGGGCCCG GGGGCGGAAA GCAGGCGGAA GGGTCGGCCT
           GCGCCAGGGA TTTTTTGGGG GGGGGGCCCG GGAACGGAAA GCAAACGGAA GGGTCGGCCT
           GCGCCAGGGA CCCTTTGGGG GGGGGGCCCG GGAACGGAAA GCAGGCGGAA GGGGCTGCCT
           GCGCCAGGGA CCCCCCGGGG GGGGGGCCCG GGAACGGAAA GCAGGCGGAA GGGGCTGTCT
           GCGCCAGGGA CCCCCCGGGG GGGGGGCCCG GGAACGGAAA GCAGGCGGAA GGGGCTGTCT
           GCGCCAGGGA CCCCCCGGGC CCCGGGCCCG GGGGCGGAAA GCAGGCGGAA GGGGCTGCCT
           GCGCCAGGGA TTTCCCGGGA AAAGGGCCCG GGAACGGAAA GCACCCGGAA GGGCCTGCCT

           CTCCCAGCCG AAAGGGGGGT TCGCGGGGAT GCTCCTCCTT TTCATTGGAA CCAGATTCCC
           CTCCCAGCCG AAAGGGGGGT TCGTGGGGAT GCTCCTCCTT TTCACCGGAA CCGGATTCCC
           CTCCCAGCCG GGGCCCCCCT TCACGGGGGT GCTCCTCCTT TTCACCGGGG CCTGATTCCC
           CTCCCAGCCG AAAGGGGGGT TCGTGGGGGT GCTCCTCCTT TTTGCCCCAA CCAGATTCCC
           CTCCCAGCCG AAAGGGGGGT TCATGGGGGT GCTCCTCCTT TTCACCGGGG CCAGATTCCC
           TTCCCAGCCG AAAGGGGGGT TCGCGGGGGT GCTCCACCTT TTTACCGGGG CCCGATTCCC
           CTCCCAGCCG AAAGGGGGGT TTGCGGGG-- ---------- ---------- CCCAATTCCC
           CTCCCAGCCG AAAGGGGGGT TTGCGGGGGT GCTCCACCTT TTCACCGGGG CCCAATTCCC
           CTCCCAGCCG GGGGGGGGGC TCGCGGGGGT GTTCCAGCTT TTCACCGGGG CCAGATTCCC
           CTCCCAGCCG AAAGGGGGGC CTGTGGGGAT GCTCCACCTT TTTACCGGGG CCTGATTCCC

           CATAAGTGGC TGTGAAAAAT TTTCAGGTTT TCCCCCCAAC CCTCACCCTT GGGAGGCCCA
           CATAAGTGGC TGTGAAAAAT TTTCAGGTTT TCCCCCCAAC CCTCACCCTT GGGAGGCCCA
           CATAAGTGGC AGTGAAACCT TTTCAGGTTT TCCCCCCAAC CCTCACCCTT GGGAGGCCCA
           CATAAGTGGC AGTGGGAAAT TTTCATTTTT TCCCCCCAAC CCTCACCCTT GGGAGGCCCA
           CATACGTGGC GGTGCCACGT TTTCAGGTTT TCCCCCCAAC CCTCACCCTT GGGAGGCCCG
           CATAAGTGGC AGTGAAAAAT TTTCAGGTTT TCCCCCCAAC CCTCACCCTT GGGAGGCCCA
           CGTAAGTGGC AGTGAAAAAT TTTCAGGTTT TCCCCCCAAC CCTCACCCTT GGGAGGCCCA
           CGTAAGTGGC AGTGAAAAAT TTTCAGGTTT TCCCCCCAAC CCTCACCCTT GGGAGGCCCA
           CATAAATGGC AGTGAAAAAT TTTCAGGTTT TCCCCCCAAC CCTCACCCTT GGGAGGCCCA
           CATAAGTGGC AGTGGGAAGT TTTCAGGTTT TCCTTTTAAT CCTCACCCTT GGGAGGCCCA

           TTCCTTTAAC CTGGGCCTCC CCCGGGTGGG CTTTCGAATA ATGGCCCCCT TTGAGTTTGA
           TTCCTTTAAC C--------- ---------- ---------- ---------- ----------
           TTCCTTTAAC CTGGGCCACC CCCGAATGGG CAATGGAATA ATGGCCCCTT TTGACTTTAA
           TTGGTTTAAC CTGGGCCGCC CCCGAATGGG CTTTCGAATA ATGGCCCCCT TTGA------
           TTCCTTTAAC CTGGTCCGCC CCCAAACGGG CTTTCGAATA ATGGCCCCCT TTGAGTTTGA
           TTCCTTTAAC ATGGGCCACC CCCGAACGGG CTTTCGAATA ATGGCCCCCT TTGACTTTGA
           TTCCTTTAAC ATGGGCCACC CCCGAACGGG CTTTCGAATA ATGGCCCCCT TTGACTTTGA
           TTCCTTTAAC ATGGGCCACC CCCGAACGGG CTTTCGAATA ATGGCCCCCT TTGACTTTGA
           TTCCTTTAAC ATGGGCCACC CCCGAACGGG CTTTCGAATA ATGGCCCCCT TTGACTTTGA
           TTCCTTTAAC ATGGGCCGCC CCCGAACGGG CTTTCGAATA ATGGCCCCCT TTGAGTTTGA

           CCCAAATTGG GGCCAAGGCC CAGGGCCC-- ---------- ---------- ----------
           ---------- ---------- ---------- ---------- ---------- ----------
           ----AAGGGC CGCCCCGGTT TGCCCCCCTT AAAAAAGGGG GCAACTTGCC TTTCCCCTGC
           ---------- ---------- ---------- ---------- ---------- ----------
           AAA-GGCCCA AGCCCCAATT TGCCCCCCCC AAAAAAGGGG GCAACTTGCC TTTCCCCTGC
           AAA-AATTCA AGCCCCAATT TGCCCCCCCC AAAAAAGGGG GCAACTTGCC TTTCCCCTGC
           AAA-AATTCA AGCCCCAATT TGCCCCCCCC AAAAAAGGGG GCAACTTGCC TTTCCCCTGC
           AAA-AATTCA AGCCCCAATT TGCCCCCCCC AAAAAAGGGG GCAACTTGCC TTTCCCCA--
           AAA-AATTCA AGTCCCCCAA A--------- ---------- ---------- ----------
           ---------- ---------- ---------- ---------- ---------- ----------

           ---------
           ---------
           C--------
           ---------
           CTCCCCCGA
           CCCCCTCA-
           CCCCCTCA-
           ---------
           ---------
           ---------

   10   549
gi|5716431 ---------- ---------- ----CCCTAG AAGGCGGGGG CCGAT-CAAG ACCCACCCCC
gi|2818984 ---------- ---------- ------CTAG AAGGCGGGGG CCGAT-CAAG ACCCACCCCC
gi|7396971 ---------- --------TC CCCGGTCTAG AAGGCGGGGG CTCACGCGGG ACCCACCCCC
gi|4771687 ---------- ---------- ---------- ---------- ---------- ----------
gi|1497432 ---------- ---------- ----GTCTCG AAGGCGGGGG CCGGCTCAAG ACCCACCCCC
gi|1090941 ---------- ---------- ---------- ---------- ---------- ----------
gi|1146863 CCGGTGGGGG GGGCCACCTC CGGGGTCTTG AAGGCGGGGG CGCTC-CGGG ACCCACCCCC
gi|1696350 ---------- ---CCACCTC CGGGGTCTTG AAGGCGGGGG CGCTC--GGG ACCCACCCCC
gi|1615982 ---------- --------TC CGGGGCCTAG AAGGCGGGGG CGCTC-CGGG ACCCACCCCC
gi|191125| ---------- ---------- ---------- ---------- ---------- ----------

           TTTCCAAACA TTTCTTAGGG CCTTCCCCCC GGGCCCCAAG GGATTCCCAA AACCCAATCC
           CTTCCAAACA TTTCTT---G CCTTCCCCCC GGGCCCCAAG GGATTCCCAA AACCCAATCC
           CGCCCAAACA TTTCTT---G CCTTCCCCCC GGGCCCCAAG GGATTCCCAA AACCCAATCC
           ---------A TTTCTT---G CCTTCCCCCC GGGCCCCAAG GGATTCCCAA AACCCAATCC
           CTCCCAGGCA TTTCTT---G CCTTCCCCCC GGGCCCCAAG GGATTCCCAA AACCCAATCC
           ---------- ---------- ---------- ---------- --------AA AACCCAATCC
           CTTCCAAACA TTTCTT---G CCTTCCCCCC GGGCCCCAAG GGATTCCCAA AACCCAATCC
           CTCCCAAACA TTTCTT---G CCTTCCCCCC GGGCCCCAAG GGATTCCCAA AACCCAATCC
           CTCCCAAACA TTTCTT---G CCTAGGGGGG GGGCCCCAAG GGATTCCCAA AACCCAATCC
           ---------A TTTCTT---G CCTTCCCCCC GGGCCAAAAG GGATTCCCAA AACCCAATTC

           CCTTTTTTCC AGGAAGGTGC GCCCCGGGCC GAACCGCCAA AAAGAACCTC CGCGAATGGG
           CCTTTTTTCC AGGAAGGTGC GCCCCGGGCC GAACCGCCAA AAAGAACCT- -GCGAATGGG
           CCTTTTTTCC AGGAAGGTGC GCCCCGGGTT CCAAAGCCAA AAAGAACCGT TGCGAATGGG
           CCTTTTTTCC AAAAAGGTGC GTTTTGGGCC CGACCGCCAA AAAGAACCGT TGCGAATGGG
           CCTTTTTTCC CGGAAGGTGC GCCCCGGGCC CCACCGCCAA AAAGAACCGT TGCGAATGGG
           CCTTTTTTCC CGGAAGGTGC GCCCCGGGCC CTACCGCCAA AAAGAACCGT TGCGAATGGG
           CCTTTTTTTT CGGAAGGTGC GCCCCGGGCC CTACCGCTAA AAAGAACCGT TGCGAATGGG
           CCTTTTTTTT CGGAAGGTGC GCCCCGGGCC CTACCGCTAA AAAGAACCGT TGCGAATGGG
           CCTTTTTTCC CGGAAGGTGC GCCCCGGGCC CTACCGCCAA AAAGAACCGT TGCGAATGGG
           CCTTTTTTCC AAAAAGGTTC GCCCCGGGCC CTACCGCCAA AAAGAACCGT TGCGAATGGG

           GGGCAAAAAA AAAAAAAATT TGGCCCCGGG GACCCCCCTG GTTTTCGAAA GGCCCGGGCG
           GGGCAAAAAA AAAAAAAATT TGGCCCCCCC CACCCCCCTG GTTTTCAACC GGCCCGGGCG
           GGGCAAAAAA GGGAAAAATT TGGCCCCGGG GACCCCCCTG GCCTTTGAAA GGCCCCCCCG
           GGGCAAAAAA AAAAAAAATT TGGCCCCGGG GACCCCCCTG GCCTTCGACC AATTTGGGCG
           GGGCAAAAAA GGGAAAAATT TGGCCCCGGG GACCCCCCTG GCCTTCAACC AATTTGGGCG
           GGGCAAAAAA AAAAAAAATT TGGCCCCGGG GACCCCCCTG GCCTTCAACC GGCCCCCCCG
           GGGCAAAAAA AAAAAAAATT TGGCCCCGGG GACCCCCCTG GCCTTCAACC GGCCCCCCCG
           GGGCAAAAAA AAAAAAAATT TGGCCCCGGG GACCCCCCTG GCCTTCAACC GGCCCCCCCG
           GGGCAAAAAA AAAAAAAATT TGGCCCCAAA AACCCCCCTG GCCTTCAACC GGCCCCCCCG
           GGGGAAAAAA AAAAAAAATT TGGCCCCGGG GACCCCCCCG GTTTTCAACC GGCCCCCCCG

           GGGGGAAATT CAAACCAAAC AGGGTTAAAA AAAGGGAAGG TGGGGCCCTG GGGGGGGGGC
           GGGGGAAGTT CAAACCAAAC AGGGTTAAAA AAAGGGAAGG TGGGGCCCTG GGGGGGGGGC
           GGCGGAAGTT CAAACCAAAC AGGGTTAAAA AAAGGGAAGG CGGGGCCCTG GGGGGCGGGG
           GGAGGAAATT TAAACCAAAC AGGGCCAAAA AAAGGGAAGG CGGGGCCCTG GGGGGGGGGC
           GGGGGAAGCC CAAACCAAAC AGGGCCAAAA AAAGGGAAGG TGGGGCCCTG GGGGGGAAAC
           GGCGGAAGCC CAAACCAAAC AGGGCCAAAA AAAGGGAAGG TGGGGCCCTG GGGGGGAAAC
           GGCGGAAGCC CAAACCAAAC AGGGCCAAAA AAAGGGAAGG CGGGGCCCTG GGGGGGAAAC
           GGCGGAAGCC CAAACCAAAC AGGGCCAAAA AAAGGGAAGG CGGGGCCCTG GGGGGGAAAC
           GGGGGAAGCC CAAACCAAAC AGGGCCAAAA AAAGGGAAGG CGCCGCCCTG GGGGGGGGGT
           GGGGGAAGCC CAAACCAAAT AGGGCCAAAA AAAGGGAAGA CGAAGCCCTG GGGGGGAAAT

           GGGGGTTCCC TGCCCCCCCT TCCCATTTGG GAATGGGCGG GGAGGGTTTG GTTCCTTATG
           GGGGGTTCCC TGCCCCCCCT TCCCATTTGG GAATGGGTGG GGAGGGTTTG ATTCCTTACC
           GGGAGTTCCC CGCCCCCCCT TCCCACCCGG GGATGAACAG GGAGGGTTTG ATTCCTTACC
           GGGGGTTCCC GGCCCCCCCT TCCCATTTGG GAATGGGTGG GGAGGGTTTG ATTCCTTGCC
           GGGGGTTCCC GGCCCCCCCT TCCCATTTGG GAATGAATGG GGAGGGTTTG ATTCCTTACA
           GGGGGGGCCC TGCCCCCCTT TCCCATTTGG GAATGGGCAG GGAGGGTTTG ATTCCTTACC
           GGGGGGGCCC TGTCCCCCCT TCCCATTTGG GAATGGGCAG GGAGGG---- ----------
           GGGGGGGCCC TGTCCCCCCT TCCCATTTGG GAATGGGCAG GGAGGGTTTG ATTCCTTACC
           GGGGGGGCCC TGCCCCCCCT TCCCATTTGG GGACGGGCAG GGAGGGTTTG ATTGCTTACC
           GGGGGCCCCC TGCCCCCCCT TCCCATTTGG GAACAGGTGG GGAGGGTTTG ATTCCTTACC

           GGACCAAAAA CCTTAAAACA CCCACCCGGT TTATGGATTA ACTTTCCCCA AGCCCTCATG
           CCACCGGAAA CCTTAAAACA CCCACCCGGT TTATGGATTA ACTTTCCCCA AGCCCTCATG
           CCGCCTTAAA CTTTGAAACA CCCACCCGGA AAATGGATTA ACTTTCCCCA AGCCCTCATG
           CCACCAAAAA CCTTCAAACA CCCACCCGGA AAATGGGTTA ACTTTCCCCA AGCCCTCATG
           AAGCCAAAAA CCTTGAAACA CCCCCCCGGG GGATGGCTTA ACTTTCCCCA AGCCCTCATG
           CCGCCCCAAA CCTTGAAACA CCCACCCGGA AAATGGATTA ACTTTCCCCA AGCCCTCATG
           ---CCCCAAA CCTTGAAACG CCCACCCGGA AAATGGATTA ACTTTCCCCA AGCCCTCATG
           CCGCCCCAAA CCTTGAAACG CCCACCCGGA AAATGGATTA ACTTTCCCCA AGCCCTCATG
           CCGCCAAAAA CCTTGAAACA CCCACCCGGA AAATGGATTA ACTTTCCCCA AGCCCTCATG
           CCGCCTTAAA CCTTGAAACA CCCACCCGGA AAATGGGCCA ATTTTCCCTA AGTTCTCATG

           GGGGGGCCCT TTCTAACCTG GCCTTGGAGG GGTTGGGGAT CCAAAAAAAG ACAAGGGGTT
           GGGGGGCCCT TTCTAACC-- ---------- ---------- ---------- ----------
           GGGGGGCCCT TTCTAACCTG GCCAAGGTGG AATTGGGGAT GGAAAAAAAG ACAAGGGGCC
           GGGGGGCCCT TTGTAACCTG GCCGGGGCGG AATTGGGGAT CCAAAAAAAG ACAAGGGGTT
           GGGGGGCCCT TTCTAACCTG TCCGGGGCAA AACCGGGGAT CCAAAAAAAG ACAAGGGGTT
           GGGGGGCCCT TTCTAACATG GCCAAGGTGG AACCGGGGAT CCAAAAAAAG ACAAGGGGTT
           GGGGGGCCCT TTCTAACATG GCCAAGGTGG AACCGGGGAT CCAAAAAAAG ACAAGGGGTT
           GGGGGGCCCT TTCTAACATG GCCAAGGTGG AACCGGGGAT CCAAAAAAAG ACAAAAGGTT
           GGGGGGCCCT TTCTAACATG GCCAAGGTGG AACCGGGGAT CCAAAAAAAG ACAAGGGGTT
           GGGGGGCCCT TTCTAACATG GCCGGGGAGG AACCGGGGAT CCAAAAAAAG ATAAGGGGCC

           TGGGGCCCTT AAAAGGCATG GGGGCAAGCA GGCAAAGGGG C--------- ----------
           ---------- ---------- ---------- ---------- ---------- ----------
           TGGGGCCCTT AAAAAA-AGG CCGGCGGGCC GGTGGGCCCC CTTAACAAGG CTTGCCCTTT
           TGGGGCCCTT AAAA------ ---------- ---------- ---------- ----------
           TGGGGCCCTT AAAAGGAGCC AAGGCAAGCC AATGGGCCCC CCCAACAAGG CTTGCCCTTT
           TGGGGCCCTT AAAAGGAATC AAGGTAAGCC AATGGGCCCC CCCAACAAGG CTTGCCTTTT
           TGGGGCCCTT AAAAGGAATC AAGGCAAGCC AATGGGCCCC CCCAACAAGG CTTGCCCTTT
           TGGGGCCCTT AAAAGGAATC AAGGCAAGCC AATGGGCCCC CCCAACAAGG CTTGCCTTAA
           TGGGGCCCTT AAAAGGAATC AAGGCAAGCC CCA------- ---------- ----------
           TGGGGCCCTT AAAAGG---- ---------- ---------- ---------- ----------

           ---------
           ---------
           TGCC-----
           ---------
           TGCCTCCTG
           TGCCCTCTA
           TGCCCTCTA
           A--------
           ---------
           ---------

   10   549
gi|5716431 ---------- ---------- ---------G CCCCCCTTTC CCCCAGAACA AAACTGGTTG
gi|2818984 ---------- ---------- ---------- ----CCTTTC CCCCAGAACA AAACTGGTTG
gi|7396971 ---------- ---------- CTTCTTTCGA GGTTCCTTTG GGGGAGAACA AAACTGGTTG
gi|4771687 ---------- ---------- ---------- ---------- ---------- ----------
gi|1497432 ---------- ---------- ---------A GGTTCCTTTC CCCCCGAACA AAACTGGTTG
gi|1090941 ---------- ---------- ---------- ---------- ---------- ----------
gi|1146863 CCCCCCCCCC GGGGGGCCCT CTTCTTTCGA GGTTCCTTTC CCCCTGAACA AAACTGGTTG
gi|1696350 ---------- ------CCCT CTTCTTTCGA GGTTCCTTTC CCCCTGAACA AAACTGGTTG
gi|1615982 ---------- ---------T CTTCTTTCGA GGCCCCTTTC CCCCAGAACA AAACTGGTTG
gi|191125| ---------- ---------- ---------- ---------- ---------- ----------

           CGCC--CCCG GGACCATCCT TTCCCTCTCA AATCGGCTTT CAAGGCGGGT TCAAACCGAA
           CGTT--CCCG GGACCATCCC CCCCCTCCCA AATCGGCTTT ---GGCGGGT TCAAACCGAA
           CCCCGGCCCG GGACCATCCC CCCCGTCTCA AATCGGCTTT ---GGCGGGT TCAAATTGAG
           ---------- ---------- ---------- ----GGCTTT ---GGCGGGT TCAAACCGAA
           CGCCTTCCCG GGACCATCCC CCCCGTCTCA GGTCGGCTTT ---GGCGGGT TCAAACCGAA
           ---------- ---------- ---------- ---------- ---------- ----------
           CCCC--CCCG GGACCATCCC CCCCGGATCA AATCGGCTTT ---GGCGGGT TCAAACCGAA
           CCCC-----G GGACCATCCC CCCCGGATCA AATCGGCTTT ---GGCGGGT TCAAACCGAA
           CCCC--CCCC CCACCATCCC CCCCGCCTCA AATCGGCTTT ---GGCCCGA ACAAACCGAA
           ---------- ---------- ---------- ----GGCTTT ---GGCGGGT TAAAACCGAA

           TCCTTCAAAA TTGGGGTTCA GGATGGGCGG AAGTTCGCGA AACGGCCCCC CCTTTTTCGC
           TCCTTCAAAA TTGGGGTTCA GGATGGGCGG AAGTTCGCGA AACGGCCCCC CCTTTTT-GC
           TCCTTCAAAA TTGGGGTTCA GGATGAACGG AAGTTCCCGA AAAGGCCCCC CCTGGGGTGC
           TCCTTCAAAA GGGGGGTTCA AAATGGGTGG AAGTTTCCGA AACGGCCCCC CCTGGGGTGC
           TCCTTCAAAA CCGGGGTTCC GGATGGGCGG AAATTCCCGA AACGGCCCCC CCTGGGGTGC
           ------AAAA TTGGGGTTCC GGATGGGCGG AAGTTCCCTA AACGGCCCCC CCTGGGGTGC
           TCCTTCAAAA TTGGGGTTTC GGATGAACGG AAGTTCCCGA AACGGCCCCC CCTGGGGTGC
           TCCTTCAAAA TTGGGGTTTC GGATGAACGG AAGTTTCCGA AACGGCCCCC CCTGGGGTGC
           TCCTTCAAAA TTGGGGTTCC GGATGGGCGG AAGTTTCCGA AACGGCCCCC CCTGGGGTGC
           TCCTTCAAAA TTGGGGTTCA AAATTGGCGG AAGTTCCCGA AACGGCCCCC CCTGGGGTGC

           CTAAACCTGG GCCCCAAAAT TGAACACCAT CGTTGCAAAC CTCCCCTTTT TTTGAAAGAT
           CTAAACCTGG GCCCCAAAAC CGAACACCAC CGTTCCAAAC CTCCCCTTTT TTTAAACGAT
           CTAAACCTGG GCCCCAAAAC CGGGGACCAC CGTTGCAAAC CTCCCCTTTT TTTGAAAGAT
           CTAAACCTGG GCCCCAAAAC CAGGCACCAC CGTTGCAAAC CTCCCCTTTT TTTGAACAAC
           CTAAACCTGG GCCCCAAAAC CAGGCACCAC CGTTGCAAAC CTCCCCTTTT TTTAAACAAC
           CTAAACCTGG GCCCCAAAAT TAGGCACCAC CGTTGCAAAC CTCCCCTTTT TTTAAACGAC
           CTAAACCTGG GCCCCAAAAC CAGGCACCAC CGTTGCAAAC CTCCCCTTTT TTTAAACGAC
           CTAAACCTGG GCCCCAAAAC CAGGCACCAC CGTTGCAAAC CTCCCCTTTT TTTAAACGAC
           CTAAACCTGG GCCCCAAAAC CAGGCACCAC TGTTACAAAC CTCCCCTTTT TTTAAACGAT
           CTAAACCTGG GGGGGAAAAC CAGGCACCAC CGTTGCAAAC CTCCCCTTTT TTTAAACGAT

           TGGGGGACCA AATGTGTGAA CCCAGGAAAG GGCTTGGCTG GGGGCCAAGC CCCCAGGGAA
           TGGGGGGCCA AATGTGTGAA CCCAGGAAAG GGCTTGGCTG GGGGCCAAGC CCCCAGGGAA
           TGGCGGGCCA AATGTGTGAA CCCAGGAAAG GGGCCGGCTG GGCGGGAAGC CCCCTTTTCC
           CGGAGGATTA AATGTGTGAA CCCAGGAAAG GGGCCGGCTG GGGGCCAAGC CCCCAGGGCC
           CGGGGGGCCA AATGTGTGAA CCCAGGAAAG GGGTTGGCTG GGGACCAAGC CCCCAAAACC
           CGGCGGGCCA AATGTGTGAA CCCAGGAAAG GGGTTGGCTG GGGACCAAGC CCCCAGGGCC
           CGGCGGGCCA AATGTGTGAA CCCAGGAAAG GGGCCGGCTG GGGACCAAGC CCCCAGGGCC
           CGGCGGGCCA AATGTGTGAA CCCAGGAAAG GGGCCGGCTG GGGACCAAGC CCCCAGGGCC
           TGGGGGGCCA AATGTGTGAA CCCAGGAAAG GGGCCGCCTG GGGGTTAAGC CCCCAGGGCC
           TGGGGGGCCA AATGTGTGAA CCCAGGAAAA AAACCGACTG GGGATTAAGC CCCCACCCCC

           GGGAAACGCC CCCCCCCTCC GGTGGGGGTG CCGGAATTGG GCCTTTTCAT TTGCAGGGAA
           GGGAAACGCC CCCCCCCTCC GGTGGGGGTG TTGGAATTAA ACCTTTTCAC CCCCGGGGAA
           GGGGGGCGCC CCCCCCCTCC GGCGGGGGTA CCGGGGTTAA ACCTTTTCAC CCCCTGGGAA
           GGGGGGCGCC CCCCCCCTCC GGTGGGGGTG TTGGGGTTAA ACCTTTTTGC CCCCAGGGAA
           GGGGGGCGCC CCCCCCCTCC GGTGGGGGTA TTGGGGTTAA ACCTTTTCAC CCACAGGGAA
           GGGGGGCGCC CCTCCTTTCC GGTGGGGGTG CCGGGGTTAA ACCTTTTTAC CCCCCGGGAA
           GGGGGGCGTT TCTCCCCTCC GGTGGGGGTG CCGG------ ---------- ---CCAAAAA
           GGGGGGCGTT TCTCCCCTCC GGTGGGGGTG CCGGGGTTAA ACCTTTTCAC CCCCCAAAAA
           GGGGGGCGCC CCTCCCCTCC GGTGGGGGCG CCGGGGTTAA ACGTTTTCAC CCCCAGGGAA
           GGGGGGCGCC CCCCCCCTCC GGTGGGGGCG TTGGAATTAA ACCTTTTTAC CCCCTGGGAA

           CCTAAAATTT TTGCCCCCCG GAGGGATACC GATTTTCCAG TTTCCCCCAA AACCCAATTG
           CCTAAAATTT TTGCCCCCCG GAGGGATACC GATTTTCCAG TTTCCCCCAA AACCCAATTG
           CTTGGGATTT TTGCCCCCCG GAGGGATACC ACTTTTCCAG TTTCCCCCAA AACCCAATTG
           CCTCCCATTT TTGCCCCCCG GAGGGGTACC GATTTTCCGT TTTCCCCCAA AACCCAATTG
           CCTGGGATTT TTGCCCCCCG GAGGGCTACC TCTTTTCCAG TTTCCCCCAA AACCCAATTG
           CCTGGGATTT TTGCCCCCCG GAGGGATACC GATTTTCCAG TTTCCCCCAA AACCCAATTG
           CCTGGGATTT TTGCCCCCCG GAGGGATACC GATTTTCCAG TTTCCCCCAA AACCCAATTG
           CCTGGGATTT TTGCCCCCCG GAGGGATACC GATTTTCCAG TTTCCCCCAA AACCCAATTG
           CCTGGGATTT TTACCCCCCG GAGGGATACC GATTTTCCAG TTTCCCCCAA AACCCAATTG
           CCTGGGATTT TTGCCCCCCG GAGGGGCATT GATTTTCCAG TTTCCCCCAA AACTCAATTG

           GGAGGGGGCC TCCTACCCCC TGGCGAAGTG GGATCCAAGG GAATCAGGTG GGGGCCCTTG
           GGAGGGGGCC TCCTACCCCC ---------- ---------- ---------- ----------
           GGAGGGGGCC TCCTACCCCC TGGCGTTATG GGAAGGAAGG GAATCAGGTG CGGGCCTTTG
           GGAGGGGGCC TCCTACCCCC TGGCGCCATG GGATCCAAGG GAATCAGGTG GGGGCCCTTG
           GGAGGGGGCC TCCTACCCCC TGTCGCCACG GGATCCAAGG GAATCAGGTG GGGGCCCTTG
           GGAGGGGGCC TCCTACCCAA TGGCGTTACG GGATCCAAGG GAATCAGGTG GGGGCCCTTG
           GGAGGGGGCC TCCTACCCAA TGGCGTTACG GGATCCAAGG GAATCAGGTG GGGGCCCTTG
           GGAGGGGGCC TCCTACCCAA TGGCGTTACG GGATCCAAGG GAATCAAATG GGGGCCCTTG
           GGAGGGGGCC TCCTACCCAA TGGCGTTACG GGATCCAAGG GAATCAGGTG GGGGCCCTTG
           GGAGGGGGCC TCCTACCCAA TGGCGAAACG GGATCCAAGG GAATTAGGTG GGGGCCCTTG

           GTGACCCAAT ATTGGGGGGC CCAGCAGGCC CGGGCC---- ---------- ----------
           ---------- ---------- ---------- ---------- ---------- ----------
           CTAA------ AGGGCCCCGC CCGGCCGGTT TCCCCCTTAA ATAAGGCCAG GGCTGCCCTC
           ---------- ---------- ---------- ---------- ---------- ----------
           GTGAAAA--- GCCCAAAAGC CCAGCCAATT TCCCCCCCAA ATAAGGCCAG GGCTGCCCTC
           CTGAAAA--- ATTCAAAAGT TTAGCCAATT TCCCCCCCAA ATAAGGCCAG GGCTGCTTTC
           CTGAAAA--- ATTCAAAAGC CCAGCCAATT TCCCCCCCAA ATAAGGCCAG GGCTGCCCTC
           CTGAAAA--- ATTCAAAAGC CCAGCCAATT TCCCCCCCAA ATAAGGCCAG GGCTGCTTTC
           CTGAAAA--- ATTCAAAAGC CCAGCCCCAA A--------- ---------- ----------
           GTGA------ ---------- ---------- ---------- ---------- ----------

           ---------
           ---------
           GC-------
           ---------
           GCCCCTGGA
           GCCCCTGA-
           GCCCCTGA-
           ---------
           ---------
           ---------

   10   549
gi|5716431 ---------- ---------- ---------- ------GCCC TTTCCACCAA GGGGGGGGGC
gi|2818984 ---------- ---------- ---------- ---------- TTTCCACCAA GGGGGGGGGC
gi|7396971 ---------- ---------- ----CCCTCG CCGGGGAGGT TTTGGACCAA GGGGGGGGGC
gi|4771687 ---------- ---------- ---------- ---------- ---------- ----------
gi|1497432 ---------- ---------- ---------- ------AGGT TTTCCACCAA GGGGGGGGGC
gi|1090941 ---------- ---------- ---------- ---------- ---------- ----------
gi|1146863 CCGGGTGGGG GGCCCCCATT TTCTCCCTCG GGGGGGAGGT TTTCCACCAA GGGGGGGGGC
gi|1696350 ---------- ---TTCCATT TTCTCCCTCG GGGGGGAGGT TTTCCACCAA GGGGGGGGGC
gi|1615982 ---------- ---------- ---TCCCTCG GGGGGGAGGC TTTCCACCAA GGGGGGGGGC
gi|191125| ---------- ---------- ---------- ---------- ---------- ----------

           CCGCTC-CCA AAATCTTTT- --CTCCCAAT CTGGCTGTCA AGGGCCCTTG GTTTCCCGCA
           CCGTTT-CCA AAATCCCTT- --CCCCCAAT CTGGCTGT-- --GGCCCTTG GTTTCCCGCA
           CTGCCCGCCG AAATCCCGT- --CTCCCAAT CTGGCTGT-- --GGCCCTTG GTTTCCCGCA
           ---------- ---------- ---------- -TGGCTGT-- --GGCCCTTG GTTTCCCGCA
           CCGTCCTCCA AAATCCCTTG GGCTCCCAAT CTGGCTGT-- --GGCCCTTG GTTTCCCGCA
           ---------- ---------- ---------- ---------- ---------- ----------
           CGGCCC-CCG AAATCCCTG- --ATCCCAAT CTGGCTGT-- --GGCCCTTG GTTTCCCGCA
           CGGCCC---G AAATCCCTG- --ATCCCAAT CTGGCTGT-- --GGCCCTTG GTTTCCCGCA
           CGGTCC-CCG AAATCCCTC- --CTCCCAAT CTGGCTGT-- --GGCCCTTC CAAAGGGGCA
           ---------- ---------- ---------- -TGGCCGT-- --GGCCCTTG GTTTCCCGAA

           GGAAACTGGA AACTTGGGGC CTAGGGCCGG GGGGGGTGCC ACCGGAAAGA AAAGGCTTTC
           GGAAACTGGA AACTTGGGGC CTAGGGCCGG GGGGGGTGCC ACCGGAAAGA AAAGGCTTT-
           GGAAATTGGA AACTTGGCCC CTAGGGCCAT TGGGGGTGCC AAAGGAAAGA AAAGGCTTTT
           GGAAACTGGA AACGGGAGGC CTAGGGCCGG GGGGGGTGTT ACCGGAAAGA AAAGGCTTTT
           GGAAACTGGA AACCCGGGGC CTCGGGCCGG GGGGGGTGCC ACCGGAAAGA AAAGGCTTTT
           ---------A AACTTGAGGC CTCGGGCCGG GGGGGGTGCC ACCGGAAAGA AAAGGCTTTT
           GGAAACTGGA AACTTGAGGC CTCGGGCCGG GGGGGGTGCC ACCGGAAAGA AAAGGCTTTT
           GGAAACTGGA AACTTGAGGC CTCGGGCCGG GGGGGGTGTT ACCGGAAAGA AAAGGCTTTT
           GGAAACTGGA AACTTGGGGC CTCGGGCCGG GGGGGGTGTT ACCGGAAAGA AAAGGCTTTT
           GGAAACTGGA AACTTGGGGT CTAGTTCCGG GGGGGGTGCC ACCGGAAAGA AAAGGCTTTT

           GCAACTGGGG GGCAAAGAAT GACCAAAATT TTTGCCTTGA ATTTTACCCT TTGGTCGAGG
           GCAACTGGGG GGCAAAGAAC GACCAAAATT TTTGCCTTCA ATTTTACCCT TTGGTCACGG
           GCAACTGGGG GGCAAAGAAC GGGGAAAATT TTTGCCTTGA ATTTTACCCT TTGGTTGAGC
           GCAACTGGGG GGCAAAGAAC AGCCAAAATT TTTGCCTTGA ATTTTACCCT TTGGTCGCAG
           GCAACTGGGG GGCAAAGAAC AGCCAAAATT TTTGCCTTGA ATTTTACCCT TTGGTCACAG
           GCAACTGGGG GGCAAAGAAT AGCCAAAATT TTTGCCTTGA ATTTTACCCT TTGGTCACGC
           GCAACTGGGG GGCAAAGAAC AGCCAAAATT TTTGCCTTGA ATTTTACCCT TTGGTCACGC
           GCAACTGGGG GGCAAAGAAC AGCCAAAATT TTTGCCTTGA ATTTTACCCT TTGGTCACGC
           GCAACTGGGG GGCAAAGAAC AGCCAAAATT TTTGCCTTAA ATTTTACCCT TTGGTCACGC
           GCAACTGGGG GGGAAAGAAC AGCCAAAATT TTTGCCTTGA ATTTTACCCC CCGGTCACGC

           GGGGCAAATG GGGGGAATAA ACCCCATGTT GTTACCAAGG CAGCTGGGTT TTTGGGGCCA
           GGGGCAAATG GGGGGAATAA ACCCCATGTT GTTACCAAGG CAGCTGGGTT TTTGGGGCCA
           CCCCCAAATG GGGCGAATAA ACCCCATGTT GTTACCAAGG CAGGCGGGTT TTTGGGGAAA
           GGGGCAAACG GGGAGAATAA ACCCCATGTT GTCACCAAGG CAGGCGGGTT TTTGGGGCCA
           GGGGCAAACG GGGGGAACAA ACCCCATGTT GTCACCAAGG CAGGTGGGTT TTTGGGACCA
           CCCCCAAACG GGGCGAACAA ACCCCATGTT GTCACCAAGG CAGGTGGGTT TTTGGGACCA
           CCCCCAAACG GGGCGAACAA ACCCCATGTT GTCACCAAGG CAGGCGGGTT TTTGGGACCA
           CCCCCAAACG GGGCGAACAA ACCCCATGTT GTCACCAAGG CAGGCGGGTT TTTGGGACCA
           CCCCCAAATG GGGGGAACAA ACCCCATGTT GTCATTAAGG CAGGCGGCTT TTTGGGGCCA
           CCCCCAAATG GGGGGAACAA ACCTTATGTT GTCACCAAGG CAGACGGATT TTTGGGACCA

           ACAAAGATCT CCTTCCTTTT CCCTGGGAAG GGTTTCCCGG GCCCGGGTTC CCTTTCCAAA
           ACAAAGATCT CCTTCCTTTT CCCTGGGAAG GGTTTCCCGG GTTTGGGTTC CCTTTCCAAA
           ACTCCGGTCC CCTTCCTTTT CCCCGGGGAC GGTTTCCCAA ACCCGGGTTC CCTTTCCGAA
           ACACCGGTCG CCTTCCTTTT CCCTGGGAAG GGTTTCCCGG GTTTGGGTTC CCTTTCTGGG
           ACACCGGTCG CCTTCCTTTT CCCTGGGAAG GGTTTCCCAA ATTTGGGTTC CCTTTCCGAA
           ACACCGGGCT CCTTTCTTTT CCCTGGGAAG GGTTTCCCGG GCCCGGGTTC CCAAACTGAA
           ACACCGGGCT CCTTTCTTTT CCCTGGGAAG GGTTTTTTGG GCCCGGG--- ----------
           ACACCGGGCT CCTTTCTTTT CCCTGGGAAG GGTTTTTTGG GCCCGGGTTC CCAAACCGAA
           ACACCGGGCT CCTTTCTTTT CCCTGGGGAG GGTTTCCCGG GCCCGGGTTC CCAAAGCAAA
           ACACCGGCCT CCTTCCTTTT CCCTGGGAAG AACCCTTTGG GTTTGGGTTC CCAAACTGAA

           GAGAAGACAA CCCTCCAGCC TTTGCTGGGA TTGGTAAACC GGAAAACCCC AAAATCCCCC
           CAGAAGACAA CCCTCCAGCC TTTGCTGGGA TTGGTAAACC GGAAAACCCC AAAATCCCCC
           CAGGGGACGG CCCTCCAGCC TTTGCAGGGA TTGGTAAACC AACCCCCCCC AAAATCCCCC
           CACAAGACCC CCCTCCAGCC TTTGCAGGGA TTGGTAAACC GGAAAACCCC AAGGTCCCCC
           AAGGGGACGG CCCTCCCGCC TTTGCGGGGA TTGGTAAACC TTCGGGCCCC AAAATCCCCC
           CAGGGGACGG CCCTCCAGCC TTTGCAGGGA TTGGTAAACC GGAAAACCCC AAAATCCCCC
           -----AACGG CCCTCCAGCC TTTGCAGGGA TTGGTAAACC GGAAAACCCC AAAATCCCCC
           CAGGGAACGG CCCTCCAGCC TTTGCAGGGA TTGGTAAACC GGAAAACCCC AAAATCCCCC
           CAGGGGACGG CCCTCCAACC TTTGCAGGGA TTGGTAAACC GGAAAACCCC AAAATCCTCC
           CAGGGGACGG CCCTCCAGCC TTTGCAGGGA TTGGCAAATT GGAGGGCCCC AAAATCCCCC

           CCCACTGGGG GAAAGGCAAC AAAAAAACTC CGCTTGGAAG GTTGGGAACC CAAAATTCAG
           CCCACTGGGG GAAAGGCAAC AAAAAAACTC C--------- ---------- ----------
           CCCACTGGGG GAAAGGCAAC AAGGGGGCTC CGCAAGGTTG GTTGGGAAGG GAAAATTCAG
           CCCACTGGGG GAAAGGCAAC GGAAAAAGTC CGCGGGGCCG GTTGGGAACC CAAAATTCAG
           CCCACTGGGG GAAAGGCGGC AAAAAAACTC CGCGGGGCCA ACCGGGAACC CAAAATTCAG
           CCCACTGGGG GAAAGGCAAC AAAAAAACTC AGCAAGGTTG GCCGGGAACC CAAAATTCAG
           CCCACTGGGG GAAAGGCAAC AAAAAAACTC AGCAAGGTTG GCCGGGAACC CAAAATTCAG
           CCCACTGGGG GAAAGGCAAC AAAAAAACTC AGCAAGGTTG GCCGGGAACC CAAAATTCAA
           CCCACTGGGG GAAAGGCAAC AAAAAAACTC AGCAAGGTTG GCCGGGAACC CAAAATTCAG
           CCCAATGGGG GAAAGGCAAC AAAAAAACTC AGCGGGGAAG GCCGGGAACC CAAAATTTAG

           GGTTTGGGCT TGGGGGGAAC AAATTGGGGG GCAGCACCCA AAAG------ ----------
           ---------- ---------- ---------- ---------- ---------- ----------
           GGCTTGGGTT TGGCAAAAA- -----GGCCG GCGGCCTTTG GGGCAAAAAG GGGGAACCCC
           GGTTTGGGCT TGG------- ---------- ---------- ---------- ----------
           GGTTTGGGCT TGGGGGGAAA -----CCAAG GCAGCCTTTG GGGCAAAAAG GGGGAACCCC
           GGTTTGGGCT TGGCGGGAAA -----CCAAG GTAGCCTTTG GGGCAAAAAG GGGGAACTCC
           GGTTTGGGCT TGGCGGGAAA -----CCAAG GCAGCCTTTG GGGCAAAAAG GGGGAACCCC
           AATTTGGGCT TGGCGGGAAA -----CCAAG GCAGCCTTTG GGGCAAAAAG GGGGAACTCC
           GGTTTGGGCT TGGCGGGAAA -----CCAAG GCAGTCAAA- ---------- ----------
           GGCTTGGGCT TGGGGGGAA- ---------- ---------- ---------- ----------

           ---------
           ---------
           CTC------
           ---------
           CTCCCCCTG
           CCCCCCCTG
           CTCCCCCTG
           ---------
           ---------
           ---------

   10   549
gi|5716431 ---------- ---------- ----CCCCTT TCGCAAGGGT TGGGGCGGAG TTCAGAACAC
gi|2818984 ---------- ---------- -------CTT TCGCAAGGGT TGGGGCGGAG TTCAGAACAC
gi|7396971 ---------- ------CTCC GGAAGGTCTT TGGCAAGGGT TGGGGCCCAG CCCGGAACAC
gi|4771687 ---------- ---------- ---------- ---------- ---------- ----------
gi|1497432 ---------- ---------- ----GGTCTT TCGCAAGGGT TGGGGCGGGG CCCAGAACAC
gi|1090941 ---------- ---------- ---------- ---------- ---------- ----------
gi|1146863 CTTCGGGGGC CCAATTCTCG GGTTGGTCTT TCGCAAGGGT TGGGGCCCTG CCCGGAACAC
gi|1696350 ---------T CCAATTCTCG GGTTGGTCTT TCGCAAGGGT TGGGGCCCTG CC-GGAACAC
gi|1615982 ---------- -----TCTCG GGTTGGCCTT TCGCAAGGGT TGGGGCCCTG CCCGCAACAC
gi|191125| ---------- ---------- ---------- ---------- ---------- ----------

           TTCCCTT--T TTTCAATTAA AGTTGTGGGG GGGGGGTCCC AAGCCCCTTG ATCTTTCAAA
           TCCCCTT--T TCCCAATTAA AGTTGT---G GGGGGGTCCC AAGCCCCTTG ATCTTTCAAA
           TCCCCGT--C CTTCAATTAA AGTTGT---G GGGGGGTCCC AAGTTCCTTG GTCTTTCAAA
           ---------- --------AA AGTTGT---G GGGGGGTCCC AAGCCCCTTG ATCTTTCAAA
           TCCCCTTGGC CTTCGGTTAA AGTTGT---G GGGGGGTCCC AAGCCCCTTG ATCTTTCAAA
           ---------- ---------- ---------- ---------- ---------- -------NNA
           TCCCCTG--T TTTCAATTAA AGTTGT---G GGGGGGTCCC AAGCCCCTTG ATCTTTCAAA
           TCCCCTG--C CTTCAATTAA AGTTGT---G GGGGGGTCCC AAGCCCCTTG ATCTTTCAAA
           TCCCCTC--C CTTCAATTAA AGTTGT---G GGCGGGAGCC AAGCCCCTTG ATCTTTCAAA
           ---------- --------AA AGCTGT---G GGGGGGTCAA AAGCCCCTTG ATCTTTCAAA

           TGGGGCCTTC AGGGTGGCGG GGCGAGGGGC CGGCCGCCCC AAAGAGGGCC CCCCCTACCG
           TGGGGCCTTC AGGGTGGCGG GGCGAGGGGC CGGCCGCCCC AAAGAGGGCC CC--CTACCG
           TGCCGCCTTC AGGGTGGCAA ATCGAGGGGT TCCCCGCCCC AAAGAGGGCC CCTTCTACCG
           GGGGGCCTTC AAAGTGGCGG GGTGAGGGGC CCCCCGCCCC AAAGAGGGCC CCTTCTACCG
           CGGGGCCTTC CGGGTGGCGG GGCGAAAGGC CCCCCGCCCC AAAGAGGGCC TTTTCTACCG
           TGGGGCCTTC CGGGTGGCGG GGCGAGGGGC CCCCCTCCCC AAAGAGGGCC CCTTCTACCG
           TGGGGCCTTT CGGGTGGCGA AGCGAGGGGC CCCCCGCCTT AAAGAGGGCC CCTTCTACCG
           TGGGGCCTTT CGGGTGGCGA AGCGAGGGGC CCCCCGCCTT AAAGAGGGCC CCTTCTACCG
           TGGGGCCTTC CGGGTGGCGG GGCGAGGGGC CCCCCGCCCC AAAGAGGGCC CCTTCTACCG
           TGGGGTCTTC AAAGTTTCGG GGCGAGGGGC CCCCCGCCCC AAAGAGGGCC TTTTCTACCG

           GGGGAAGAAA CAAAAATTTG TGTGGCCCCT TCAATTGGTT TTCGGGAAAC GCCCCAAAGG
           GGGGAAGAAA CAAAAACCTG TGTCCCCCCT TCAATTGGTT TTCAAAAACC GCCCCAAAGG
           GGGGAAGAGG GGGGAACCTG TGTGGCCCCT TCAATTGGCT TTTGGGAAAC CCCCCAAAGG
           GGGGAAGAGG CAAAAACCTG TGTGGCCCCT TCAATTGGCT TTCGGGAACT GCCCCAAAGG
           GGGGAAGAGG CGGGAACCTG TGTGGCCCCT TCAATTGGCT TTCAAAAACT GCCCCAAAGG
           GGGGAAGAGG CAAAAACCTG TGTGGCCCCT TCAATTGGCT TTCAAAAACC CCCCCAAAGG
           GGGGAAGAGG CAAAAACCTG TGTGGCCCCT TCAATTGGCT TTCAAAAACC CCCCCAAAGG
           GGGGAAGAGG CAAAAACCTG TGTGGCCCCT TCAATTGGCT TTCAAAAACC CCCCCAAAGG
           GGGGAAGAGG CAAAAACCTG TGTAACCCCT TCAATTGGCT TTCAAAAACC CCCCCAAAGG
           GGGGAAGAGG CAAAAACCTG TGTGGCCCCT TCAACCGGTT TTCAAAAACC CCCCCAAAGG

           GGGGAATCAC CGGTTGTTAA GAAGGACGGC TGGGCTTGGG GGGGCCGAAG GAAAGGGGGA
           GGGGAATCAC CGGTTGTTAA GAAGGACGGC TGGGCTTGGG GGGGCCGAAG GAAAGGGGGA
           CCCCAATCAC CGGTTGTTAA GAAGGATGGG CGGGCTTGGG GGGGAGGATT TCCCGGGAGA
           AAAAAATTAC CGGTTGCCAA GAAGGACGGG CGGGCTTGGG GGGGCCGAAG GCCCGGGGGA
           GGGGAACCAC CGGTTGCCAA GAAGGATGGG TGGGCTTGGG GGGACCGAAA ACCCGGGGGA
           CCCCAACCAC CGGTTGCCAA GAAGGACGGG TGGGCTTGGG GGGACCGAAG GCCCGGGGGA
           CCCCAACCAC CGGTTGCCAA GAAGGACGGG CGGGCTTGGG GGGACCGAAG GCCCGGGGGA
           CCCCAACCAC CGGTTGCCAA GAAGGACGGG CGGGCTTGGG GGGACCGAAG GCCCGGGGGA
           GGGGAACCAC CGGTTGCCAA GAAGGACGGG CGGGCTTGGG GGGGCTGAAG GCCCGGGGGA
           GGGGAACCAC TGGTTGCCAA GAAGGATAAA CGGGCTTGGG GGGACTGAAC CCCCGGGGGA

           TTTGCCCCCT TTTCCAGCCC CTGGAATTCG GGGGGAGGTT TTGGTTTCCA ATAAACAAGG
           TTTGCCCCCT TTTCCAGCCC CTGGAATTCG GGGGGAGGTT TTGATTTCCA ACAAACGGGG
           TCCGCCCCCT TTTCCAGCCC CCGGGATTCA AAGGGAGGTT TTGATTTCCG GCAAGCTTGG
           TGGGCCCCCT TTTCCAGCCC CTGGAATTCG GGGGGAGGTT TTGATTTTTG GCAAACAAGG
           TGGGCCCCCT TTTCCAGCCC CTGGAATTCA AGGGGAGGTT TTGATTTCCG GCAAGCAAGG
           GTTGCCTCCT TTTCCAGCCC CTGGAATTCG GAGGGAGGTT TTGAATTTTG GCAAGCCCGG
           GTTGCCTCCT TTTCCAGCCC CTGGAATTTG GAGGGAGG-- ---------- -----CCCAA
           GTTGCCTCCT TTTCCAGCCC CTGGAATTTG GAGGGAGGTT TTGAATTCCG GCAAGCCCAA
           GTTGCCTCCT TTTCCAGCCC CTGGGACTCG GAGGGAGGTT TTGAATTCCA ACAAGCAAGG
           CTTGCCCCCT TTTCCAGCCC CTGGAACCTG GGGGGAGGTT TTGAATTTTG GCAAGCTTGG

           GGAACTACCC AAACCTCCTT GATGGTTAAC CGTTCCCAAA TTTTTTTTTT CCAACCCCCC
           GGAACTACCC AAACCTCCTT GATGGTTAAC CGTTCCCAAA TTTTTTTTTT CCAACCCCCC
           GGAATTGCCC AAACCTCCAA GATGGTTAAC CATTCCCAAA TTTTTTTTTT CCAACCCCCC
           GGAACTCCCC AAACCTCCAA GATGGTTAAC CGTTCCCAGG TTTTTTTTTT CCAACCCCCC
           GGAACTGCCC AAACCTCCGG GATGGTTAAC CTTTCCCAAA TTTTTTTTTT CCAACCCCCC
           GGAACTGCCC AAACCTCCAA GATGGTTAAC CGTTCCCAAA TTTTTTTTTT CCAACCCCCC
           AAAACTGCCC GGGCCTCCAA GATGGTTAAC CGTTCCCAAA TTTTTTTTTT CCAACCCCCC
           AAAACTGCCC GGGCCTCCAA GATGGTTAAC CGTTCCCAAA TTTTTTTTTT CCAACCCCCC
           GGAACTGCCC AAACCTCCAA GATGGTTAAC CGTTCCCAAA TTTTTTTTTT CCAATCCCCC
           GGAACTGCCC AAACCTCCAA GATGGCCAAT TGTTCCCAAA TTTTTTTTTT CCAACCCCCT

           CCTCCAACCC GAAGGCCAAA ACCCCTGCCT TGCCAGTGGT GGAATTCAAG ATTCAGTGGC
           CCTCCAACCC GAAGGCCAAA ACCCC----- ---------- ---------- ----------
           CCTCCAACCC GAAGGCCAAA GCCCCTGCCA AGCCTGTGGT GGAATTGAAG ATTCAGTGGT
           CCTCCAACCC GAAGGCCAGG ACCCCTGCCG GGCCCGTGGC GGAATTCAAG ATTCAGTGGC
           CCTCCAACCC GAAGGCCGAA ACCCCTGCCG GGCCCACGGC GGAATTCAAG ATTCAGTGGC
           CCTCCAACCC GAAGGCCAAA ACCAATGCCA AGCCTGCGGT GGAATTCAAG ATTCAGTGGC
           CCTCCAACCC GAAGGCCAAA ACCAATGCCA AGCCTGCGGT GGAATTCAAG ATTCAGTGGC
           CCTCCAACCC GAAGGCCAAA ACCAATGCCA AGCCTGCGGT GGAATTCAAG ATTCAATGGC
           CCTCCAACCC GAAGGCCAAA ACCAATGCCA AGCCTGCGGT GGAATTCAAG ATTCAGTGGC
           CCTCCAACAA GAAGGCCAAA ACCAATGCCG GGCCAGCGGT GGAATTCAAG ATTTAGTGGC

           TTTTGGAGGA AAAATGGAGG CGCCCCAAGG CC-------- ---------- ----------
           ---------- ---------- ---------- ---------- ---------- ----------
           TTTTGGAAAA --AAGCGGGG CGTTTTGGCC CCTTATAAAA AAGGGCAGCT GGCTTTTTTC
           TTTTGGA--- ---------- ---------- ---------- ---------- ----------
           TTTTGGAGGA --GGCAGAGG CATTTTGGCC CCCCATAAAA AAGGGCAGCT GGCTTTTTTC
           TTTTGGAGGA --AATAGAGG CATTTTGGCC CCCCATAAAA AAGGGCAGCT GGTTTTTTTC
           TTTTGGAGGA --AATAGAGG CATTTTGGCC CCCCATAAAA AAGGGCAGCT GGCTTTTTTC
           TTTTGGAGGA --AATAGAGG CATTTTGGCC CCCCATAAAA AAGGGCAGCT GGTTTTTAA-
           TTTTGGAGGA --AATAGAGG CCAAAAA--- ---------- ---------- ----------
           TTTTGGAGGA ---------- ---------- ---------- ---------- ----------

           ---------
           ---------
           TTTTT----
           ---------
           TTTTTCGGA
           CCCCCTGG-
           TTTTTTGG-
           ---------
           ---------
           ---------

   10   549
gi|5716431 ---------- ---------- --CCCCTTGC CCCGCGGGTG CCT--CCAAA AATCCCCCCC
gi|2818984 ---------- ---------- ------TTGC CCCGCGGGTG TTT--CCAAA AATCCCCCCC
gi|7396971 ---------- ------CTTG AATTTTTTGC CCCGCGGGTC CCCGGCCAAA AATCCCCCCC
gi|4771687 ---------- ---------- ---------- ---------- ---------- ----------
gi|1497432 ---------- ---------- --TTTTTTGC CCCGCGGGTG TTCTTCCAAA AATCCCCCCC
gi|1090941 ---------- ---------- ---------- ---------- ---------- ----------
gi|1146863 CGTCCCGGGG CCAACCCTTG GGTTTTTTGC CCCGCGGGTC CCC--CCAAA AATCCCCCCC
gi|1696350 ---------- CCAACCCTTG GGTTTTTTGC CCCGCGGGTC CCC----AAA AATCCCCCCC
gi|1615982 ---------- ------CTTG GGCCCCTTGC CCCGCGGGTC TTC--CCAAA AATCCCCCCC
gi|191125| ---------- ---------- ---------- ---------- ---------- ----------

           CTTCTCAACC TTTCCTTTTG GTTCAAGGGG TGTCGCAGGA ACCCCTGGAA ATTTCTCCCA
           CTTCCCAACC TTTCCTTTTG GTT------G TGTCGCAGGA ACCCCTGGAA ATTTCTCCCA
           CTTCTCAACC TTTCCTTTTG GTT------G TGTCGCAGGA ACCCCTGGAG GTTTCTCCCA
           ---------- TTTCCTTTTG GTT------G TGTCGCAGGA ACCCCTGGAA ATTTCTCCCA
           CTTCTCAACC TTTCCTTTTG GTT------G TGTCGCAGGA ACCCCTGGAA ATTTCTCCCA
           ---------- ---------- ---------- ---------- ---------- ---------N
           CGGATCAACC TTTCCTTTTG GTT------G TGTCGCAGGA ACCCCTGGAA ATTTCTCCCA
           CGGATCAACC TTTCCTTTTG GTT------G TGTCGCAGGA ACCCCTGGAA ATTTCTCCCA
           CCCCTCAACC TTTCCTTTTG GTT------G TGAGGCAGGA ACCCCTGGAA ATTTCTCCCA
           ---------- TTTCCCTTTG GTT------G TGTCGCAGGA ACCCCTGGAA ATTTCTCCCA

           AACTTGGGGG GGTCAGTCCG GGGGGGCCGA GGGGCCCCCC GCCCCACGAG GCCTCCTGTG
           AACTTGGGGG GGTCAGTCCG GGGGGGCCGA GGGGCCCCCC GCCCCACGAG GCCTCCTGTG
           AACTTGGGGG CGTCAGTCCA ATTTGGCCGA GGGGTTTTTC CCCCCCAGAG GCCTCCGGTG
           AACGGGGAAA GGTCAGTCCG GGGGGGTTGA GGGGCCCCCT CCCCCGCGAG GCCTCCGGTG
           AACCCGGGGG GGTCCGTCCG GGGGGGCCGA GGGGCCCCCC CCCCCCCGAG GCCTTTGGTG
           AACTTGGAAA GGTCCGTCCG GGGGGGCCGA GGGGCCCCCC CCCCCTCGAG GCCTCCGGTG
           AACTTGGAAA GGTTCGTCCG GGGGGGCCGA GGGGCCCCCC CCCCCTCGAG GCCTCCGGTG
           AACTTGGAAA GGTTCGTCCG GGGGGGCCGA GGGGCCCCCT CCCCCTCGAG GCCTCCGGTG
           AACTTGGGGG GGTCCGTCCG GGGGGGCCGA GGGGCCCCCT CCCCCTCGAG GCCTCCGGTG
           AACTTGGGGG GGTCAGTCCG GGGGGGCCGA GGGGCCCCCC CCCCCTCGAG GCCTTTGGTG

           CCGGGAAAAA ATTAAAACCT TGCCCTGGGC CCTTCACCCC TTCCCTTTTC GAGCGGCCAG
           CCGGGAAAAA ACCAAAACCT TGCCCTCCCC CCTTCACCCC TTCCCTTTTC ACGCGGCCAG
           CCGGGAAAAA ACCGGGACCT TGCCCTGGGC CCTTCACCCC TTCCCCTTTT GAGCCCCCAG
           CCGGGAAAAA ACCAAAACCT TGCCCTGGGC CCTTCACCCC TTCCCCTTTC GCATGGCCAG
           CCGGGAAAAA ACCGGGACCT TGCCCTGGGC CCTTCACCCC TTCCCCTTTC ACATGGCCAG
           CCGGGAAAAA ATTAAAACCT TGCCCTGGGC CCTTCACCCC TTCCCCTTTC ACGCCCCCAG
           CCGGGAAAAA ACCAAAACCT TGCCCTGGGC CCTTCACCCC TTCCCCTTTC ACGCCCCCAG
           CCGGGAAAAA ACCAAAACCT TGCCCTGGGC CCTTCACCCC TTCCCCTTTC ACGCCCCCAG
           CCGGGAAAAA ACCAAAATTT TGCCCTAAAC CCTTCACCCC TTCCCCTTTC ACGCCCCCAG
           CCGGGAAAAA ACCAAAACCT TGCCCTGGGC CCTTCACCCC CCCCCTTTTC ACGCCCCCAG

           GGGGGGGACA TTACCCCCCC AGGTTTTGGG TAACCAAAGG GGCTGCCGGG GGGGGGGGGA
           GGGGGGGACG TTACCCCCCC AGGTTTTGGG TAACCAAAGG GGCTGCCGGG GGGGGGGGGA
           GGGGCCGACG TTACCCCCCC AGGTTTTGGG TAACCAAAGG GGGCGCCGGG GGGGGGGGGA
           GGGGAAGACA TTACCCCCCC AGGTTTTGGG CAACCAAAGG GGGCGCCGGG GGGGGGGGGA
           GGGGGGGACG CCACCCCCCC AGGTTTTGGG CAACCAAAGG GGGTGCCGGG GGGGGGAGGA
           GGGGCCGACG CCACCCCCCC AGGTTTTGGG CAACCAAAGG GGGTGCCGGG GGGGGGAGGA
           GGGGCCGACG CCACCCCCCC AGGTTTTGGG CAACCAAAGG GGGCGCCGGG GGGGGGAGGA
           GGGGCCGACG CCACCCCCCC AGGTTTTGGG CAACCAAAGG GGGCGCCGGG GGGGGGAGGA
           GGGGGGGACG CCACCCCCCC AGGTTTTGGG CAATTAAAGG GGGCGCCGGG GGGGGGGGGA
           GGGGGGGACG CCACCCCCTT AGGTTTTGGG CAACCAAAGG AAACGCCGGG GGGGGGAGGA

           AAAAGAAAAT CTGTCCCCCC CCTCCCTTGG AAGCGCCGGG TAGGTTTTAA TTGAACCCCT
           AAAAGAAAAT CTGTCCCCCC CCTCCCTTGG AAGCGTTGGG TAGATTTTAA CCGAACCCCT
           ATTCGAAGGT CCGTCCCCCC CCTCCCCCGG GGGCACCAGG TGGATTTTGG CCGGGCCCTT
           AAACGAAGGT CGGTCCCCCC CCTCCCTTGG AAGCGTTGGG TGGATTTTGG CCCAACCCCT
           AAACGAAGGT CGGTCCCCCC CCTCCCTTGG AAGCATTGGG TGGATTTTGG CCGGGCCCCT
           AAACGAAGGG CTGTTTTTTC CCTCCCTTGG AAGCGCCAGG TGGAAATTGG CCGGGCCCCT
           AAACGAAGGG CTGTTTTTTC CCTCCCTTGG AAGTGCCAGG ---------- -----CCCCT
           AAACGAAGGG CTGTTTTTTC CCTCCCTTGG AAGTGCCAGG TGGAAATTGG CCGGGCCCCT
           AAACGAAGGG CTGTTTTTTC CCTCCCTTGG GGGCGCCAGG TGGAAATTAA CCGGGCCCCT
           AAACGAAGGC CTGTCCCCCC CCTCCCTTGG AAATGTTGGG TAGAAATTGG CCGGGCCCCT

           TACAACAACC CCCCTTTTTT GCCTTGAGGG GGATTTTTAA ATTTCCAGTT TCCACCCCGT
           TACAACAACC CCCCTTTTTT GCCTTGAGGG GGATTTTTAA ATTTCCAGTT TCCACCCCGT
           TACAACAACC CCCCTTTTTT GCCAAGAGGG GGATTTTTAA CTTTCCAGTT TCCACCCCGT
           TACAACAACC CCCCTTTTTT GCCAAGAGGG GGGTTTTTAA ATTTCCGTTT TCCACCCCGT
           TACAACACCC CCCCTTTTTT GCCGGGAGGG GGCTTTTTAA CTTTCCAGTT TCCACCCCGT
           TACAACAACC CCCCTTTTTT GCCAAGAGGG GGATTTTTAA ATTTCCAGTT TCCACCCCGT
           TACGGCAACC CCCCTTTTTT GCCAAGAGGG GGATTTTTAA ATTTCCAGTT TCCACCCCGT
           TACGGCAACC CCCCTTTTTT GCCAAGAGGG GGATTTTTAA ATTTCCAGTT TCCACCCCGT
           TACAACAACC CCCCTTTTTT GCCAAGAGGG GGATTTTTAA ATTTCCAGTT TCCATTCCGT
           TACAACAACC CCCCTTTTTT GCCAAGAGGG GGGCCCCCAA ATTTCCAGTT TCTACCCCGT

           ACCCCTTGGC CCAATTTAAA AATTTTTACT GGGCCCCGGG GTTTGCTAAA AAAGGGTAAG
           ACCCCTTGGC CCAATTTAAA AATTTTTAC- ---------- ---------- ----------
           ACCCCTTGGC CCAATTTAGG GGTTTTTACT GGGCCCCAAA GTTTGCAAAA AAAGGGTAAG
           ACCCCTTGGC CCAATTTGAA AATTTTTACT GGGCCCCAAA GCCCGCTAAA AAAGGGTAAG
           ACCCCTTGGC CCGGTTTAAA AATTTTTACT GGTCCCCAAA GCCCGCTAAA AAAGGGTAAG
           ACCCCTTGGC CCAATTTAAA AATTTTTAAT GGGCCCCAAA GTTTGCTAAA AAAGGGTAAG
           ACCCCTTGGC CCAATTTAAA AATTTTTAAT GGGCCCCAAA GTTTGCTAAA AAAGGGTAAG
           ACCCCTTGGC CCAATTTAAA AATTTTTAAT GGGCCCCAAA GTTTGCTAAA AAAGGGTAAA
           ACCCCTTGGC CCAATTTAAA AATTTTTAAT GGGCCCCAAA GTTTGCTAAA AAAGGGTAAG
           ACCCATTGGC CCAATTTAAA AATTTTTAAT GGGCCCCAAA GTTTGCTAAA AAAGGGTAAG

           TTGTTGGGGC CTGAGTTCAT TTTGGGGCCC CGCCAAAAAG GC-------- ----------
           ---------- ---------- ---------- ---------- ---------- ----------
           TTGCTGGGGC TTGACTT-AG GGGGGGCCCC CGTTGGGGGC CCTTTAAATT AAAAGGTCCC
           TTGTTGGGGC CTGA------ ---------- ---------- ---------- ----------
           TTGTTGGGGC CTGAGTTAGC CCCCCCACCC CATTGGGGGC CCCCCAAATT AAAAGGTCCC
           TTGTTGGGGC CTGACTTAAT TTTCCCATCC CATTGGGGGC CCCCCAAATT AAAAGGTCCT
           TTGTTGGGGC CTGACTTAAT TTTCCCACCC CATTGGGGGC CCCCCAAATT AAAAGGTCCC
           TTGTTGGGGC CTGACTTAAT TTTCCCACCC CATTGGGGGC CCCCCAAATT AAAAGGTCCT
           TTGTTGGGGC CTGACTTAAT TTTCCCACCC CCAAAA---- ---------- ----------
           TTGCTGGGGC CTGAGTT--- ---------- ---------- ---------- ----------

           ---------
           ---------
           CCGGG----
           ---------
           CCGGGTTTG
           TCGGGCCTG
           CCGGGCCTG
           TC-------
           ---------
           ---------

   10   549
gi|5716431 ---------- ---------- -GCTAAAAGT TTTTTTCGGC AGGGGAAAAA CCTTTTCCCC
gi|2818984 ---------- ---------- ---TAAAAGT TTTTTTCGGC AGGGGAAAAA CCTTTTCCCC
gi|7396971 ---------- ---CTTCCGG GATTAAAAGT TTTTTTCCGC GGGGGAAAAA CCTTTTCCCC
gi|4771687 ---------- ---------- ---------- ---------- ---------- ----------
gi|1497432 ---------- ---------- -ATTAAAAGT TTTTTTCGGC AGGGGAAAAA CCTTTTCCCC
gi|1090941 ---------- ---------- ---------- ---------- ---------- ----------
gi|1146863 GGCGGGCAAT CCTCTTGGGG GATTAAAAGT TTTTTTCCGC GGGGGAAAAA CCTTTTCCCC
gi|1696350 ------CAAT CCTCTTGGGG GATTAAAAGT TTTTTTCCG- GGGGGAAAAA CCTTTTCCCC
gi|1615982 ---------- --TCTTGGGG GACTAAAAGT TTTTTTCCGC GCCCCAAAAA CCTTTTCCCC
gi|191125| ---------- ---------- ---------- ---------- ---------- ----------

           CCTTTTTTCC CTTCTTTTAA TCATGGGGCC GGTCAAGGCC TGGTGCCCAA CAAACCTGAA
           CCTTTCCCCC CTTCTTTCAA TCATGGGGCC GGT---GGCC TGGTGCCCAA CAAACCTGAA
           CCTTTCCCCC CGGGTCCTAA TCATGGGGCC GGT---GGCC TGGTGCCCAA CAAATCTGAG
           ---------- ---------- --ATGGGGCC GGT---GGCC TGGTGCCCAA CAAACCTGAA
           CCTTTCCCCC CTTGTCCTGG TCATGGGGCC GGT---GGCC TGGTGCCCAA CAAACCTGAA
           ---------- ---------- ---------- ---------- ---------- ----------
           CCTTTCCCCC CTTGGTTTAA TCATGGGGCC GGT---GGCC TGGTGCCCAA CAAACCTGAA
           CCTTTCCCCC CTTGGCCTAA TCATGGGGCC GGT---GGCC TGGTGCCCAA CAAACCTGAA
           CCTTTCCCCC CTTGCCCTAA TCATGGGGCC GGT---GGCC TCGAGCCCAA CAAACCTGAA
           ---------- ---------- --ATGGGGCC GGT---GGCC TGGTGCAAAA CAAACCTGAA

           TTTTAAAACC CTTGGGAGGT GGGCCCCCAG GGGTTGGGGC CAAGTTGGGC CCAACCGGGA
           TTTTAAAACC CTTGGGAGGT GGGCCCCCAG GGGTTGGGGC CAAGTTGGGC CCAACCGGGA
           TTTTAAAACC CTTGGCAGGT GGGCCCCCAG GGGTTGGGTC CAAGTTGGGT CCAAAAGGGA
           TTTTAAAACC CGGAAGAGGT GGGCCCCCAA AGGTTGGGGT TAAGTTGGGC TCAACCGGGA
           TTTTAAAACC CCCGGGAGGT GGGCCCCCCG GGGTTGGGGC CAAGTTGGGC CCAACCGGGA
           ----NNAACC CTTAAGAGGT GGGCCCCCCG GGGTTGGGGC CAAGTTGGGC CCAACCGGGA
           TTTTAAAACC CTTAAGAGGT GGGCCCTTCG GGGTTGGGGC CAAGTTGGGC CCAACCGGGA
           TTTTAAAACC CTTAAGAGGT GGGCCCTTCG GGGTTGGGGC CAAGTTGGGC TCAACCGGGA
           TTTTAAAACC CTTGGGAGGT GGGCCCCCCG GGGTTGGGGC CAAGTTGGGC TCAACCGGGA
           TTTTAAAACC CTTGGGAGGT GGGTTCCCAA AGGTTTTTGC CAAGTTGGGC CCAACCGGGA

           AGTTTCCCCC TTAAACGGGG AAGAAAAAAA TCTTGTTCCC TCTACCCCCT CTTCCACGGG
           AGTTTC--CC TTAAACGGGG AAGAAAAAAA CCTTGTTCCC TCTACCCCCT CTTCCCCGGG
           AGTTTCTTCC TTAAACGGGG AAGAGGGAAA CCTTGTTCCC TCTACCCCCT CTTTTACCCC
           AGTTTCTTCC TTAAACGGGG AAGAGGAAAA CCTTGTTCCC TCTACCCCCT CTTCCCTGGG
           AGTTTTTTCC TTAAACGGGG AAGAGGGAAA CCTTGTTCCC TCTACCCCCT CTTCCCTGGG
           AGTTTCTTCC TTAAACGGGG AAGAGGAAAA CCTTGTTCCC TCTACCCCCT CTTCCCCCCC
           AGTTTCTTCC TTAAACGGGG AAGAGGAAAA CCTTGTTCCC TCTACCCCCT CTTCCCCCCC
           AGTTTCTTCC TTAAACGGGG AAGAGGAAAA CCTTGTTCCC TCTACCCCCT CTTCCCCCCC
           AGTTTCTTCC TTAAACGGGG AAGAGGAAAA CTTTGTTCCC TCTACCCCCT CTTCCCCCCC
           AGTTTTTTCC TTAAACGGGG AAGAGGAAAA CCTTGTTCCC TCTACCCCCC CTTCCCCCCC

           GGGGGGGGCC TCAAAACCCC AATTCGGGGT TTTGTTGCAA GCAAGGGGGA ACGCGCCGGG
           GGGGGGGGCC TCAAAACCCC AATTCGGGGT TTTGTTGCAA GCAAGGGGGA ACGCGCCGGG
           GGGGCCCGCC TCAAAACCCC AATTTGGGGT TTTGTTGCAA GCAAGGGGGA ATGGGCCGGG
           GGGGAAAGCC TTAAAACCCC AATTCGGGGT TTTGTTGCAA GCAAGGGGGA ACGGGCCGGG
           GGGGGGGGCC CCAAAACCCC AATTTGGGGT TTTGTTGCAA GCAAGGGGGA ATGGGCCGGG
           GGGGCCCGCC CCAAAACCCC AATTCGGGGT TTTGTTGCAA GCAAGGGGGA ACGGGCCGGG
           GGGGCCCGCC CCAAAACCCC AATTCGGGGT TTTGTTGCAA GCAAGGGGGA ACGGGCCGGG
           GGGGCCCGCC CCAAAACCCC AATTCGGGGT TTTGTTGCAA GCAAGGGGGA ACGGGCCGGG
           GGGGGGGGCC CCAAAACCCC AATTCGGGGT TTTGTTGTAA GCAAGGGGGA ACGGGCCGGG
           GGGGGGGGCC CCAAAACCCT AATTCGGGGT TTTGTTGCAA GCAAGGGGGA ATAAGCCGGG

           GGGCCCCGAG GCCCAAAGGG AAATCTGTCC TCCAGGCTGG GAGGTTTCCC GCGGGGGAAG
           GGGCCCCGAG GCCCAAAGGG AAATCTGTCC TCCAGGCTGG GAGGTTTCCC GTGGGGGAAG
           GGGAAAAGAG GCCCCCCAGG AGGTCCGTCC TCCAGGCCGG GGCCTTTCCC ACAAGGGAAG
           GGGCCCCGAG GCCCCCCGGG AGGTCGGTCC TCCAGGCTGG GAGGTTTCCC GTGGGGGAAG
           GGGCCCCGAG GCCCCCCGGG AGGTCGGTCC TCCAGGCTGG GAGGTTTCCC ATGGGGGAAG
           GGGCCCCGAG GCCCCCCGGG AGGGCTGTCT TCCAGGCTGG GAGGTTTCCC GCAAGGGAAG
           GGGCCCCGAG GCCCCCCGGG AGGGCTGTCC TCCAGGCTGG GAGGTTTTTT GCAAGGGAAG
           GGGCCCCGAG GCCCCCCGGG AGGGCTGTCC TCCAGGCTGG GAGGTTTTTT GCAAGGGAAG
           GGGCCCCGAG GCCCCCCGGG AGGGCTGTCC TCCAGGCTGG GGGGCTTCCC GCAAGGGAAG
           GGGCCCCGAG GCCCCCCGGG AGGCCTGTCC TCCAGGCTGG GAGGCCCTTT GTGGGGGAAG

           TTTCCTTCCA ACCTTTAACC ATTTTTCCAG CTGCCCCGGG GGTGGATAAC CCGATTTTCG
           TTTCCTTCCA GCCTTTAACC ATTTTTCCAG CTGCCCCGGG GGTGGATAAC CCGATTTTCG
           TTTCCTTCCG TCTTTTGACC ATTTTTCCAG CTGCCCCGGG GGTGGATAAC CCACTTTTCG
           TTTCCTTCCG ACCTTTCACC ATTTTTCCAG CTGCCCCGGG GGTGGGTAAC CCGATTTTCT
           TTTCCTTCCG ACCTTTGACC ATTTTTCCAG CTGCCCCGGG GGTGGCTAAC CCTCTTTTCG
           TTTCCTTCCG CCCTTTGACC ATTTTTCCAG CTGCCCCGGG GGTGGATAAC CCGATTTTCG
           ---------- CCCTTTGACC GTTTTTCCAG CTGCCCCGGG GGTGGATAAC CCGATTTTCG
           TTTCCTTCCG CCCTTTGACC GTTTTTCCAG CTGCCCCGGG GGTGGATAAC CCGATTTTCG
           TTTTTTTGCA ACCTTTGACC ATTTTTCCAA CTGCCCCGGG GGTGGATAAC CCGATTTTCG
           TTTCCTTCCG TCCTTTGACC ATTTTTCCAG CTGCCCCGGG GGTGGGCAAT TTGATTTTCG

           GCCCAAAACA AAGGGCAAAC ACTACCTTGG TATTTGTTAT CAAAATTTCA AAATGTGTTG
           GCCCAAAACA AAGGGCAAAC ACTACC---- ---------- ---------- ----------
           GCCCAAAACA AAGGGCAAAC ACTACCTTGG ATTTTGTTAT GAAAATTTCA AAATGCCTTG
           TCCCAAAACA AAGGGCAAAC GGTACCTTGG GCTTTGCCAT CAAAATTTCA AAATGTGTTG
           GCCCAAAACA AAGGGCGGGC ACTACCTTGT GCCCCGCCAT CAAAATTTCA AAATGTGTTG
           GCCCAAAACA AAGGGCAAAC ACTACATTGG ATCCCGTTAT CAAAATTTCA AAATGTGTTG
           GCCCAAAACA AAGGGCAAAC ACTACATTGG ATCCCGTTAT CAAAATTTCA AAATGTGTTG
           GCCCAAAACA AAGGGCAAAC ACTACATTGG ATCCCGTTAT CAAAATTTCA AAATGTGTTG
           GCCCAAAATA AAGGGCAAAC ACTACATTGG ATCCCGTTAT CAAAATTTCA AAATGTGTTG
           GCTTAAAACA AAGGGCAAAC ACTACATTGG GACCCGTTAT CAAAATTTTA AAATGCGTTG

           GCTTTTTGAG GAAAGGGGCC AGCCCCGGCG GGGG------ ---------- ----------
           ---------- ---------- ---------- ---------- ---------- ----------
           GTTTTTTGAA AAAAGCGGCC GGCCCCGGTC CCCCTTTTTA AGGGGCGCCC CTCCTC----
           GCTTTTTGA- ---------- ---------- ---------- ---------- ----------
           GCTTTTTGAG GAAGCAGGCC AGCCCCAATC CCCCCCCCTA AGGGGCGCCC CTCCTCTCCC
           GCTTTTTGAG GAAACAGGTC AGCCCCAATC CCCCCCCCTA AGGGGCGCCT CTCCCCCCTT
           GCTTTTTGAG GAAACAGGCC AGCCCCAATC CCCCCCCCTA AGGGGCGCCC CTCCTCCCTT
           GCTTTTTGAG GAAACAGGCC AGCCCCAATC CCCCCCCCTA AGGGGCGCCT CA--------
           GCTTTTTGAG GAAACAGGCC AGCCCCCCA- ---------- ---------- ----------
           GCTTTTTGAG GAA------- ---------- ---------- ---------- ----------

           ---------
           ---------
           ---------
           ---------
           CCCTTGGAA
           CCCTTGA--
           CCCTTGA--
           ---------
           ---------
           ---------

   10   549
gi|5716431 ---------- ---------- ------GCCC TTTCAAAACA AGCCGGGGGT CCGAAAGGCC
gi|2818984 ---------- ---------- ---------C TTTCAAAACA AGCCGGGGGT CCGAAAGGTC
gi|7396971 ---------- ---CCCTTCC TCGCAAATTC TTTGAAAACA AGCCGGGGGT CTCCAAGGCC
gi|4771687 ---------- ---------- ---------- ---------- ---------- ----------
gi|1497432 ---------- ---------- ------ATTC TTTCCCCACA AGCCGGGGGT CCGCGGGGCC
gi|1090941 ---------- ---------- ---------- ---------- ---------- ----------
gi|1146863 GTCCGGGGGC TCCCCCTTCC TCGGTGATTC TTTCTTTACA AGCCGGGGGT CGCCTTGGCC
gi|1696350 ---------- TCCCCCTTCC TCGGTGATTC TTTCTTTACA AGCCGGGGGT CGCCTTGGC-
gi|1615982 ---------- ---CCCTTCC TCGGTGACCC TTTCAAAACA AGCCGGGGGT CGCCTTGGCC
gi|191125| ---------- ---------- ---------- ---------- ---------- ----------

           AGAAAAAACC CCCTTCCCTC ATTAGCCCCT TTTGCCGGTC CTGGGGTTTT GCAAACTTGT
           AGAAAAAACC CCCCCCCCTC ATTAGCCCCT TTTG--GGTC CTGGGGTTTT GCAAACTTGT
           GGAAAAAACC CCCCCCGGCC ATTAGCCCCT TTTG--GGTC CTGGGGTTTT GCAAACTTGT
           ---------- ---------- ---AGCCCCT TTTG--GGTC CTGGGGTTTT GCAAACTTGT
           AGAAAAAACC CCCCCCGGCC GTTAGCCCCT TTTG--GGTC CTGGGGTTTT GCAAACTTGT
           ---------- ---------- ---------- ---------- ---------- ----------
           GGAAAAAACC CCCCCCGGTC ATTAGCCCCT TTTG--GGTC CTGGGGTTTT GCAAACTTGT
           GGAAAAAACC CCCCCCGGCC ATTAGCCCCT TTTG--GGTC CTGGGGTTTT GCAAACTTGT
           GCAAAAAACC CCCCCCGGCC ATTAGCCCCT TTTG--GGTC CTCCGGAAAA GCAAACTTGT
           ---------- ---------- ---AGCCCCC CTTG--GGTC CTGGGGTTTT GAAAACTTGT

           TTAAACTTGG ATTCCCTTCG GCCGGGGGGG GAAAAAGGTT GGGGCGGCCC CAAAAAGGGG
           TTAAACTTGG ATTCCCTTCG GCCGGGGGGG GAAAAAGGTT GGGGCGGCCC CAAAAAGGGG
           TTAAACTTGG ATTCCCTTCG GCCAATTGGG GAAAAAGGTT GGGGCCCAAC CAAAAAGGGG
           TTAAACGGGA ATTCCCTTCA ACCGGGGGGG GAAAAAGGTT GGGGTCCCCC CAAAAAGGGG
           TTAAACCCGG ATTCCCTTCG GCCGGGGGGG GAAAAAAATT GGGGCCCCCC CAAAAAGGGG
           --NNACTTGA ATTCCCTTCG GCCGGGGGGG GAAAAAGGTT GGGGCCCCCC CAAAAAGGGG
           TTAAACTTGA ATTCCCTTTG GCCGAGGGGG GAAAAAGGTT GGGGCCCCCT TAAAAAGGGG
           TTAAACTTGA ATTCCCTTTG GCCGAGGGGG GAAAAAGGTT GGGGTCCCCT TAAAAAGGGG
           TTAAACTTGG ATTCCCTTCG GCCGGGGGGG GAAAAAGGTT GGGGTCCCCC CAAAAAGGGG
           TTAAACTTGG ATTTTCTTCA ACCGGGGGGG GAAAAAGGTT GGGGCCCCCC CAAAAAGGGG

           TTTTCGGCTA GGGTGGGGAA CCACCCCCAT CTTGCCCTGA TCAAACCCCC CCCGTTTTTA
           TTTT-GGCTA GGGCGGGGAA CCACCCCCAC CTTGCCCTCA TCAAACCCCC CCCGTTTTTA
           TTTTTGGCTA GGGCGGGGGG GGGCCCCCAC CTTGCCCTGA TCAAACCCCC CCCGCCTTTA
           TTTTTGGCTA GGGCAAAAGG CCACCCCCAC CTTGCCCTGA TCAAACCCCC CCCGCCTTTA
           TTTTTGGCTA GGGCAAAAGG CCGCCCCCAC CTTGCCCTGA TCAAACCCCC CCCGCCTTTA
           TTTTTGGCTA GGGTAAAAGG CCACCCCCAC CTTGCCCTGA TCAAACCCCC CCCGCCTTTA
           TTTTTGGCTA GGGCAAAAGG CCACCCCCAC CTTGCCCTGA TCAAACCCCC CCCGCCTTTA
           TTTTTGGCTA GGGCAAAAGG CCACCCCCAC CTTGCCCTGA TCAAACCCCC CCCGCCTTTA
           TTTTTGGCTA GGGCAAAAGG CCACCCCCAC TTTGCCCTAA TCAAACCCCC CCCGCCTTTA
           TTTTTGGCTA GGGCAAAAGG CCACCCCCAC CTTGCCCTGA TCAAACCCCC CCCGTTTTTA

           AACGAATGGG GGACAAAAAA CAAATCGAAA AGGCCAAAAG GGACCTGGGG CTTTGGGGGG
           CCCGAATGGG GGGCAAAAAA CAAATCGAAA AGGCCAAAAG GGACCTGGGG CTTTGGGGGG
           AACCAATGGC GGGCAAAAAA CAAATTGAAA AGGCCAAAAG GGAGGCGGGG CTTTGGGGGC
           CCTGAACGGA GGATAAAAAA CAAATCGAAA AGGCCAAAAG GGAGGCGGGG CTTTGGGGGG
           CCTGAACGGG GGGCAAAAAA CAAATTGAAA AGGCCAAAAG GGAGGTGGGG CTTTGGGGGG
           CCCCAACGGC GGGCAAAAAA CAAATCGAAA AGGCCAAAAG GGAGGTGGGG CTTTGGGGGG
           CCCCAACGGC GGGCAAAAAA CAAATCGAAA AGGCCAAAAG GGAGGCGGGG CTTTGGGGGG
           CCCCAACGGC GGGCAAAAAA CAAATCGAAA AGGCCAAAAG GGAGGCGGGG CTTTGGGGGG
           CCCCAATGGG GGGCAAAAAA CAAATCGAAA AGGCCAAAAG GGAGGCGGGC CTTTGGGGGG
           CCCCAATGGG GGGCAAAAAA CAAATCGAAA AGGCCAAAAG GGAAACGGGA CTTTGGGGGG

           GCCCAGAAAA TTCCTTGTTC CCCTTCCAAC GGGAGGTTTT GTCGCGGAGG GGTTAAATTG
           GCCCAGAAAA TTCCTTGTTC CCCTTCCAAC GGGAGGTTTT GTCGTGGAGG GGTTAAATTG
           GAGCCAAAAA TTCCCCGTTC CCCTTCCAAC GGGGCCTTTT GTCACAGAGG GGTTGGGTTG
           GCCCCGAAAA TTCCGGGTTC CCCTTCCAAC GGGAGGTTTT GTCGTGGAGG GGTTGGGTTG
           ACCCCGAAAA TTCCGGGTTC CCCTTCCAAC GGGAGGTTTT GTCATGGAGG GGTTGGGTTG
           ACCCCGAAAA GGCCTTGTTC CTTTTCCAAC GGGAGGTTTT GTCGCAGAGG GGTTGGGTTG
           ACCCCGAAAA GGCCTTGTTC CCCTTCCAAC GGGAGGTTTT GTTGCAGAGG GG--------
           ACCCCGAAAA GGCCTTGTTC CCCTTCCAAC GGGAGGTTTT GTTGCAGAGG GGTTGGGTTG
           GCTCCGAAAA GGCCTTGTTC CCCTTCCAAC GGGGGGCCCC GTCGCAGAGG GGTTGGGTTG
           ACTCCGAAAA CCCCTTGTTC CCCTTCCAAC GGGAGGCCCC ACTGTGGAGG GGTTAAATTG

           CCCGGTTCCT TCAAGGGAGG AAGACAACAA TTTTAAAGGG GCTGCCTAGG GGACAAATTT
           CCCAATTCCT TCAACCCAGG AGGACAACAA TTTTAAAGGG GCTGCCTAGG GGACAAATTT
           CCCAATTCCT TCGGCCCAGG GTGACAACAA TTTTAAAGGG GCTGCCAAGG GGACCCCTTT
           CCCAATTCCT TTGGCCCACC AAGACAACAA TTTTAAAGGG GCTGCCAAGG GGACAAATTT
           CCCAATTCCT TCGGAAAAGG GAGACAACAA TTTTCCCGGG GCTGCCGAGG GGACCGGTTT
           CCCAAAACCT TTGGCCCAGG GCGACAACAA TTTTAAAGGG GCTGCCAAGG GGACAAATTT
           ---------- ---------- -CAACAACGG TTTTAAAGGG GCTGCCAAGG GGACAAATTT
           CCCAAAACCT TCGGCCCAGG GCAACAACGG TTTTAAAGGG GCTGCCAAGG GGACAAATTT
           TTTAAAAGGT TCAACCCAGG GAGACAACAA TTTTAAAAAA ACTGCCAAGG GGACAAATTT
           CCCAAAACCT TTGGCCCAGG GTGACAACAA TTTTAAAGGG GCTGCCAAGG GGATAGGTTT

           TCCCCCCCCC AACCCCGAGG GGCAACCGGG TCCTTGATTC CAAGGAATTT CCAGGGGGTT
           TCCCCCCCCC AACCCCGAGG GGCAACC--- ---------- ---------- ----------
           TCCCCCCCCC AACCCCGAGG GGCAGCCGGG ACCTTGAATG GAAGGAATTT CCAGGGGGCC
           TCCCCCCCCC AACCCCGAGG GGCGAGCGGG GCCTTGATTC CAAGGAATTT CCAGGGGGTT
           TCCCCCCCCC AACCCCGAGG GGCAACCGGG GCCCCGATTC CAAGGAATTT CCAGGGGGTT
           TCCCCCCCCC AACCCCGAGG GGCAACCGGG ACCCCGATTC CAAGGAATTT CCAGGGGGTT
           TCCCCCCCCC AACCCCGAGG GGCAACCGGG ACCCCGATTC CAAGGAATTT CCAGGGGGTT
           TCCCCCCCCC AACCCCGAGG GGCAACCGGG ACCCCGATTC CAAGGAATTT CCAAAAGGTT
           TCTTCCCCCC AACCCCGAGG GGCAACCGGG ACCCCGATTC CAAGGAATTT CCAGGGGGTT
           TCCCTCCCCC AACCCAGAGG GGCAACCGGG GCCCCGATTC CAAGGAATTT TTAGGGGGCC

           TTTCCCCTTG GGTTCAATTA AAGCCCAAAA GGCAAAAG-- ---------- ----------
           ---------- ---------- ---------- ---------- ---------- ----------
           TTTCTTTTTG GCTT-----A AAGCCCGGGG GGTGGGGCAT TAAAGATGGC CTTGCCCCCC
           TTTCCCCTTG G--------- ---------- ---------- ---------- ----------
           TTTCCCCTTG GGTTA----G GGGCCCAAAA GATGGGGCAT TAAAGATGGC CTTGCCCCCC
           TTTCCCCTTG GCTTA----A AAGTTCAAAA GATGGGGCAT TAAAGATGGC TTTGCCCCCC
           TTTCCCCTTG GCTTA----A AAGCCCAAAA GATGGGGCAT TAAAGATGGC CTTGCCCCCC
           TTTCCCCTTG GCTTA----A AAGCCCAAAA GATGGGGCAT TAAAGATGGC TTA-------
           TTTCCCCTTG GCTTA----A AAGCCCAAAA GCAAA----- ---------- ----------
           TTTCCCCTTG GGTT------ ---------- ---------- ---------- ----------

           ---------
           ---------
           ---------
           ---------
           TTCGGGGGA
           CCCGGGAA-
           CCCGGGAA-
           ---------
           ---------
           ---------

   10   549
gi|5716431 ---------- ---------- ---CCCTCCA AGGAAAAAGG CCTTTTGCCC CGCCCCCGGA
gi|2818984 ---------- ---------- ----CCTCCA AGGAAAAAGG CCTTTTGCCC CGTTTTCGGA
gi|7396971 ---------- -TTTGCCGGA AGGTCCTGGA AGGAAAAAGG CCTTTTGCCT TCCCCCCGGA
gi|4771687 ---------- ---------- ---------- ---------- ---------- ----------
gi|1497432 ---------- ---------- ---TCCTCCC CGGAAAAAGG CCTTTTGCCC CGTTTCCGGA
gi|1090941 ---------- ---------- ---------- ---------- ---------- ----------
gi|1146863 GCCCGGGCCC CTTTGGGGGT GGGTCCTCCT TGGAAAAAGG CCTTTTGCCG GCCCCCCGGA
gi|1696350 --------TC CTTTGGGGGT GGGTCCTCCT TGGAAAAAGG CCTTTTGCCG GCCCCC-GGA
gi|1615982 ---------- -TTTGGGGGT GGGCCCTCCA AGGAAAAAGG CCTTTTGCCG GCTTTCCCGA
gi|191125| ---------- ---------- ---------- ---------- ---------- ----------

           AAAACACTTC TTT-TTAAAT ATTTTGTTCA GGGGGCTTGG GTTCGCCCCA AACCAAACCC
           AAAACACTCC TTT-CCAAAT ATTTTGTT-- -GGGGCTTGG GTTCGCCCCA AACCAAACCC
           AAAACACTCG TTT-TTAAAT ATTTTGTT-- -GGGGCTTGG GTTCGCCCCA AACCAAATCC
           ---------- ---------- ATTTTGTT-- -GGGGCTTGG GTTCGCCCCA AACCAAACCC
           AAAACACTCG TTTGTTAGGT ATTTTGTT-- -GGGGCTTGG GTTCGCCCCA AACCAAACCC
           ---------- ---------- ---------- ---------- ---------- ----------
           AAAACACTCG GGG-TTAAAT ATTTTGTT-- -GGGGCTTGG GTTCGCCCCA AACCAAACCC
           AAAACACTCG GGG-TTAAAT ATTTTGTT-- -GGGGCTTGG GTTCGCCCCA AACCAAACCC
           AAAACACTCG CCC-TTAAAT ATTTTGTT-- -GGGGCTTGG GAAGGCCCCA AACCAAACCC
           ---------- ---------- ATCCTGTT-- -GGGGCTTGG GTTCGCCCAA AACCAAACCC

           CTTGAAATCA AAAAACCGGG GAAGGGTGCC TCGGCGGCCC GGGTAACCCC AAAAACTTTC
           CTTGAAATCA AAAAACCGGG GAAGGGTGCC TCGGCGGCCC GGGTAACCCC AAAAACTTTC
           CTTGAGGTCA AAAAACCGGC CAAGGGTGCC TCGGCTGCCC GGGTCCAACC AAAAACTTGC
           CTTGAAATCA AAAAACCGAG GAAGGGTGCC TCGGCGGTTT GGGTGGCCCC AAAAACTTGC
           CTTGAAATCA AAAAACCGGG GAAGGGTGCC TCGGCGGCCC GGGTCCCCCC AAAAACTTGC
           ---------N AAAAACCGAG GAAGGGTGCC TCGGCGGCCC GGGTTTCCCC AAAAACTTGC
           CTTGAAATCA AAAAACCGAG GAAGGGTGCC TTGGCGGCCC GGGTTTCCTT AAAAACTTGC
           CTTGAAATCA AAAAACCGAG GAAGGGTGCC TTGGCGGCCC GGGTTTCCTT AAAAACTTGC
           CTTGAAATCA AAAAACCGGG GAAGGGTGCC TCGGCGGCCC GGGTTTCCCC AAAAACTTGC
           CTTGAAATCA AAAAACCGGG GAAGGGTGTC TCGTCGGCCC GGGTTTCCCC AAAAACTTGC

           GACCCGGAAA GGATGGACAA AATTTGTTGC TCCTCACCCT CTTGAAGCGC CAAATGGGGG
           GACCCGGAAA GGACGGACAA AACCTGTTGC TCCTCACCCT CTTAACGCGC CAAATGGGGG
           GACCCGGAAA GGACGGGGGA AACCTGTTGC TCCTCACCCT CTTGAAGCCC CAAATGGGCC
           GACCCGGAAA GGACAAGCAA AACCTGTTGC TCCTCACCCT CTTGACATGC CAAACGGGAA
           GACCCGGAAA GGACAAGCGA AACCTGTTGC TCCTCACCCT CTTAACATGC CAAACGGGGG
           GACCCGGAAA GGATAAGCAA AACCTGTTGC TCCTCACCCT CTTAACGCCC CAAACGGGCC
           GACCCGGAAA GGACAAGCAA AACCTGTTGC TCCTCACCCT CTTAACGCCC CAAACGGGCC
           GACCCGGAAA GGACAAGCAA AACCTGTTGC TCCTCACCCT CTTAACGCCC CAAACGGGCC
           GACCCGGAAA GGACAAGCAA AACCTGTTGC TCCTCACCCT CTTAACGCCC CAAATGGGGG
           GACCCGGAAA GGACAAGCAA AACCTGTTGC TCCTCACCCC CTTAACGCCC CAAATGGGGG

           CAATTAAAAC CCCATTTGGG TGGGGAACGA ACGGGGCCTT GGGGGGCCGG CCCGGATTTC
           CGGTTAAAAC CCCATTTGGG TGGGGAACGA ACGGGGCCTT GGGGGGCCGG CCCGGATTTC
           CGGTTAAAAC CCCATTTGGG TGGGGAACGA ATGGGGCCTT GGGGCGAGGG CCCTTATTTC
           CAATTAAAAC CCCATTTGGG TGGGGAACGA ACGGGGCCTT GGGGGGCCGG CCCGGATTTC
           CGGCCAAAAC CCCATTTGGG TGGGGAACGA ATGGGGCCTT GGGGGACCGG CCCAAATTTC
           CGGCCAAAAC CCCATTTGGG TGGGGAACGA ACGGGGCCTT GGGGGACCGG CCCGGAGGGC
           CGGCCAAAAC CCCATTTGGG TGGGGAACGA ACGGGGCCTT GGGGGACCGG CCCGGAGGGC
           CGGCCAAAAC CCCATTTGGG TGGGGAACGA ACGGGGCCTT GGGGGACCGG CCCGGAGGGC
           CGGCCAAAAC CCCATTTGGG TGGGGAACGA ACGGGGCCTT GGGGGGCTGG CCCGGAGGGC
           CGGCCAAAAC CCTATTTGGG TGGGGAACGA ATAGGGCCTT GGGGGACTGG CCCCCACCCC

           TTCCCCCCTT CCCCCCCGGG AAGGTTCCCG GGAGGGTAAA ATGGGGGCTC TTTCCAATGA
           TTCCCCCCTT CCCCCCCGGG AAGGTTCCCG GGAGGGTAAA ATGAAAACTC TTTCCAACGA
           TTCCCCCCTT CCCCCCCGGG AACGTTCCCA GGAGGGTGGG GTGAAAACTC TTTCCGACGG
           TTCCCCCCTT CCCCCCCGGG AAGGTTCCCG GGAGGGTGGG GTGAAAACTC TTTTTGGCCA
           TTCCCCCCTT CCCCCCCGGG AAGGTTCCCA GGAGGGTGGG GTGAAAACTC TTTCCGACGG
           TTCCCCCTTT CCCCCCCGGG AAGGTTCCCG GGAGGGTGGG GTGAAAACAC TTTTTGACGG
           TTCCCCCCTT CCCCCCCGGG AAGGTTTTTG GGAGGG---- ---------- ----------
           TTCCCCCCTT CCCCCCCGGG AAGGTTTTTG GGAGGGTGGG GTGAAAACAC TTTCCGACGG
           TTCCCCCCTT CCCCCCCGGG AAGGTTCCCG GGAGGGTGGG GTGAAAACAC TTTCCAACGG
           TTCCCCCCTT CCCCCCCGGG AAGACCTTTG GGAGGGTAAA ATGAAAACAC TTTTTGACGG

           AAACCTAAAC ATTTTCGGCC GGCCCAGGGG AAATCGGTTT TTCCCCCCCC ACCCCGCAAA
           GAACCTAAAC ATTTTCGGCC GGCCCAGGGG AAATCGGTTT TTCCCCCCCC ACCCCGCAAA
           TAACTTGGAC ATTTTCGGCC GGCCCAGGGG AAATCGGTTT TTCCCCCCCC ACCCCGCAAA
           AAACCTCCAC ATTTTCGGCC GGCCCAGGGG GGGTCTTTTT TTCCCCCCCC ACCCCGCAAA
           AAACCTGGAC ATTTTCGGCC GGCCCAGGGG CCCTCGGTTT TTCCCCCCCC ACCCCGCAAA
           CAACCTGGAC ATTTTCGGCC GGCCCAGGGG AAATCGGTTT TTCCCCCCCC ACCCCGCAAA
           CAACCTGGAC GTTTTCGGCC GGCCCAGGGG AAATCGGTTT TTCCCCCCCC ACCCCGCAAA
           CAACCTGGAC GTTTTCGGCC GGCCCAGGGG AAATCGGTTT TTCCCCCCCC ACCCCGCAAA
           AAACCTGGAC ATTTTCAACC GGCCCAGGGG AAATCGGTTT TTCCCCCCCC ACCCCGCAAA
           TAACCTGGAC ATTTTCGGCC GGCCCAGGGG GGGTCGGTTT TTCCCCCTTT ACCCCGCAAA

           GGACAAACTT ACTTGGGCCC GAGGGGTGAC TCAAAACCCC CAAAAGGTTT GGGTGGCCTG
           GGACAAACTT AC-------- ---------- ---------- ---------- ----------
           GGACAAACTT ACTTGGGCCC GTGAAGTGAC TGAAAACCCC CAAAAGGTCC CCCTGGCCTG
           GGACAGGGTT ACTTGGGCCC GCGAAGCGAC TCAAAACCCC CAAAAGGTTT GGGTGGCCTG
           GGACGAACTT ACTTGGTCCC GCAAAGCGAC TCAAAACCCC CAAAAGGTTT GGGTGGCCTG
           GGACAAACTT ACTTGGGCCC GTGAAGTGAC TCAAAACCCC CAAAAGGTTT GGGTGGCCTG
           GGACAAACTT ACTTGGGCCC GTGAAGTGAC TCAAAACCCC CAAAAGGTTT GGGTGGCCTG
           GGACAAACTT ACTTGGGCCC GTGAAGTGAC TCAAAACCCC CAAAAAATTT GGGTGGCCTG
           GGACAAACTT ACTTGGGCCC GTGAAGTGAC TCAAAACCCC CAAAAGGTTT GGGTGGCCTG
           GGACAAACTT ACTTGGGCCC GAGAAGTGAC TCAAAATTTT TAAAAGGTCC GGGTGGCCTG

           GTACCATAAA ATGGGCCAGC CAGGCAAAGG GGC------- ---------- ----------
           ---------- ---------- ---------- ---------- ---------- ----------
           CTA----AAA AGGCGCCGGC CCGGTGGGCC CCCTATTAAG GCAGCTTGGC CCTCGGC---
           ---------- ---------- ---------- ---------- ---------- ----------
           GTAAA--GGG GCCAGCCAGC CCAATGGGCC CCCCATTAAG GCAGCTTGGC CCTCGGCTCC
           CTAAA--AAA ATCAGTCAGC CCAATGGGCC CCCCATTAAG GCAGCTTGGC CTTCGGCCCT
           CTAAA--AAA ATCAGCCAGC CCAATGGGCC CCCCATTAAG GCAGCTTGGC CCTCGGCCCT
           CTAAA--AAA ATCAGCCAGC CCAATGGGCC CCCCATTAAG GCAGCTTGGC CTTC------
           CTAAA--AAA ATCAGCCAGT TCCCAA---- ---------- ---------- ----------
           GTA------- ---------- ---------- ---------- ---------- ----------

           ---------
           ---------
           ---------
           ---------
           CGGGGGAAA
           CGAAAA---
           CGAAAA---
           ---------
           ---------
           ---------

   10   549
gi|5716431 ---------- ---------- --------CC CCCGAAGCCT GGGTGGCAAG CCCCC-GGGC
gi|2818984 ---------- ---------- ---------C CCCGAAGCCT GGGTGGCAAG TTTTT-GGGC
gi|7396971 ---------- ---TTTTTCC CGCGAAAGGC CGGGAAGCCT GGGTGGTCAG CCCCCGGGGC
gi|4771687 ---------- ---------- ---------- ---------- ---------- ----------
gi|1497432 ---------- ---------- --------GC CCCGAAGCCT GGGTGGCCGG TTTCCTGGGC
gi|1090941 ---------- ---------- ---------- ---------- ---------- ----------
gi|1146863 GTCCCGGGCC ATTTTTTTCC CGGGGGGGGC CCCGAAGCCT GGGTGGGCTG CCCCC-GGGC
gi|1696350 ---------C ATTTTTTTCC CGGGGGGGGC CCCGAAGCCT GGGTGGGCTG CCCCC-GGGC
gi|1615982 ---------- ---TTTTTCC CGGGGGGGGC CCCGAAGCCT GGGTGGGCTG TTTCC-CGGC
gi|191125| ---------- ---------- ---------- ---------- ---------- ----------

           TTCTTTCTTC CCAACTTGGG TTTTGGTAAG GGGGTTCCGC AGCCCCATTT CAACGGGGGG
           TTCTCCCTTC CCAACTTGGG TTTTGGT--- ---GTTCCGC AGCCCCATTT CAACGGGGGG
           TTCTCCCGGG CCAACTTGGG TTTTGGT--- ---GTTCCGC AGCCCCATTT CAACGGGGCC
           ---------- -----TTGGG TTTTGGT--- ---GTTCCGC AGCCCCATTT CAACGGAAGG
           TTCTCCCTTG CCAACTTGGG TTTTGGT--- ---GTTCCGC AGCCCCATTT CAACGGGGGG
           ---------- ---------- ---------- ---------- ---------- -AACGGAAGG
           TTCTCCCTTG ACAACTTGGG TTTTGGT--- ---GTTCCGC AGCCCCATTT CAACGGAAGG
           TTCTCCCTTG ACAACTTGGG TTTTGGT--- ---GTTCCGC AGCCCCATTT CAACGGAAGG
           TTCTCCCTTG CCAACTTGGG TTTTGGT--- ---GTAGGGC AGCCCCATTT CAACGGGGGG
           ---------- -----TTGGG CCTTGGT--- ---GTTCCGC AGCCCCATTT CAACGGGGGG

           GGCTCAGAGT TGCGGGGGGG GGCCAGGGGG GGCCCGAGGG GCCCAGGAAC CTTTTCCGAA
           GGCTCAGAGT TGCGGGGGGG GGCCAGGGGG GGCCCGAGGG GCCCAGGAAC CTTTTC-GAA
           GGCTCAGAGT TGCAAAAAAT GGCCAGGGGG GGTCCCCGGG GAAAAGGAAC CTTTTCTGAA
           GGCTCAAAGT TGCGGGGGGG GGTTAGGGGG GGCTTCGGGG GCCCAGGAAC CTTTTCTGAA
           GGCTCCGAGT TGCGGGGGGG GGCCAAGGGG GGCCCCCGGG GCCCAGGAAC CTTTTTTGAA
           GGCTCCGAGT TGCGGGGGGG GGCCAGGGGG GGCCCCTTTT TCCCAGGAAC CTTTTCTGAA
           GGCTTCGAGT TGCGGGAAAG GGCCAGGGGG GGCCCCTGGG GCCCAGGAAC CTTTTCTGAA
           GGCTTCGAGT TGCGGGAAAG GGCCAGGGGG GGCTTCTGGG GCCCAGGAAC CTTTTCTGAA
           GGCTCCGAGT TGCGGGGGGG GGCCAGGGGG GGCTTCTGGG GCCCAGGAAC CTTTTCTGAA
           GGTTCAAAGT TTCGGGGGGG GGCCAGGGGG GGCCCCTGGG GCCCAGGAAC CTTTTTTGAA

           ACTGGGGGCC AAGAAAACCA CCAATCCTTT GGTCTTCAAA ACCCCCTCTT TCCGCATGGA
           ACTGGGGGCC AAGAAAACCA CCAACCCTTT GGTCTTCAAA ACCCCCTCTT TCCGCATGGA
           ACTGGGGGCC AAGAAGGGGG CCAACCCTTT GGTCTTCAAA ACCCCCTCTT TTCCCATGGA
           ACTGGGGGCC AAGAAGGCCA CCAACCCTTT GGTCTTCAAA ACCCCCTCTT TCTGCACGGA
           ACTGGGGGCC AAGAAGGCCG CCAACCCTTT GGTCTTCAAA ACCCCCTCTT TCTGCACGGA
           ACTGGGGGCC AAGAAGGCCA CCAACCCTTT GGTCTTCAAA ACCCCCTCTT TCCCCACGGA
           ACTGGGGGCC AAGAAGGCCA CCAACCCTTT GGTCTTCAAA ACCCCCTCTT TCCCCACGGA
           ACTGGGGGCC AAGAAGGCCA CCAACCCTTT GGTCTTCAAA ACCCCCTCTT TCCCCACGGA
           ACTGGGGGCC AAGAAGGCCA CCAACTTTTT GGTCTTCAAA ACCCCCTCTT TCCCCATGGA
           ACTGGGGGGG AAGAAGGCCA CCAACCCTTT GGTCTTCAAA ACCCCCCCTT TCCCCATGGA

           ACCCCCCAAA TCCGTGGGGT TTAACAAAAG GGAGGGGCCC GGGGGGGCCG GGGCCAAAGG
           GCCCCCCAAA TCCGTGGGGT TTAACAAAAG GGAGGGGCCC GGGGGGGCCG GGGCCAAAGG
           GCCCCCCAAA TTTGTGGGGT TTAACAAAAG GGAGGGGCCC GGGGCCGAGG GGGCCTCCAA
           ATCCCCCAAA TCCGTGGGGC CCAACAAAAG GGAGGGGCCC GGGGGGGCCG GGGCCACCGG
           GCCCCCCAAA TTTGTGGGGC CCAACAAAAG GGAGGGGCCC GGGGGGACCG GGGCCACCGG
           GCCCCCCAAA TCCGTGGGGC CCAACAAAAG GGAGGGGCCC GGGGGGACCG GGGCCACCGG
           GCCCCCCAAA TCCGTGGGGC CCAACAAAAG GGAGGGGCCC GGGGGGACCG GGGCCACCGG
           GCCCCCCAAA TCCGTGGGGC CCAACAAAAG GGAGGGGCCC GGGGGGACCG GGGCCACCGG
           GCCCCCCAAA TCCGTGGGGC CCAATAAAAG GGAGGGGCCC GGGGGGGCTG GGGCCACCGG
           GCCCTTTAAA TCCGTGGGGC CCAACAAAAG GGAGGGGCCC GGGGGGACTG GGGCCACCGG

           GGAAAATCCT GCCCCCCTCC AAGCCCCCTT GAAAAAAGGG GCGGAGGGTT TTTTTGGCGT
           GGAAAATCCT GCCCCCCTCC AAGCCCCCTT GAAAAAAGGG GTGGAGGGTT TTTTTGGCAT
           AGAAAGTCCC GCCCCCCTCC AAGCCCCCCC GGAAAAAGGG GCAGAGGGTT TTTTTGGCAT
           GGAAAGTCCG GCCCCCCTCC AAGCCCCCTT GAAAAAAGGG GTGGAGGGTT TTTTTGGCAT
           GGAAAGTCCG GCCCCCCTCC AAGCCCCCTT GAAAAAAGGG GTGGAGGGTT TTTTTGGCAT
           GGAAAGGCCT GCCCCCCTCC AAGCCCCCTT GAAAAAAGGG GCAGAGGGTT TTTTTGGCAT
           GGAAAGGCCT GTTCCCCTCC AAGCCCCCTT GAAAAAAGGG GCAGAGGG-- ----------
           GGAAAGGCCT GTTCCCCTCC AAGCCCCCTT GAAAAAAGGG GCAGAGGGTT TTTTTGGCAT
           GGAAAGGCCT GCCCCCCTCC AAGCCCCCTT GGAAAAAGGG GCAGAGGGTT TTTTTGGTAT
           GGAAAGCCCT GCCCCCCTCC AAGCCCCCTT GAAAAAAAAA ATGGAGGGTT TTTTTGGCAT

           CCTTTTATTT GAAACCCTCC CAATCCAGCC CCCCTGGAAA GAAAATTTCC TCCCCCCAGG
           CCTTTTACCC CAAACCCTCC CAATCCAGCC CCCCTGGAAA GAAAATTTCC TCCCCCCAGG
           CCTTTTGCCC CAAACCCTCC CAATCCAGCC CCCCAGGAAA GAAACTTTCC TCCCCCCAGG
           CCTTTTGCCC CAAACCCTCC CAATCCAGCC CCCCAGGAAA GGGAATTTCC TCCCCCCAGG
           CCTTTTGCCC AAAACCCTCC CAATCCAGCC CCCCGGGAAA GCCACTTTCC TCCCCCCAGG
           CCTTTTGCCC CAAACCCTCC CAATCCAGCC CCCCAGGAAA GAAAATTTCC TCCCCCCAGG
           ---------- ----CCCTCC CGGTCCAGCC CCCCAGGAAA GAAAATTTCC TCCCCCCAGG
           CCTTTTGCCC CAAACCCTCC CGGTCCAGCC CCCCAGGAAA GAAAATTTCC TCCCCCCAGG
           GCTTTTACCC CAAACCCTCC CAATCCAACC CCCCAGGAAA GAAAATTTCC TCCCCCCAGG
           CCTTTTGCCC CAAACCCTCC CAATCCAGCC CCCCAGGAAA GGGAATTTCC TCCCCCTAGG

           TAACCCGGCC CATAAACCTA ACCTGTGCCA GGGGGGACCT AAAAGGTTCA GTGCCTGGGG
           TAACCCGGCC CATAAACCTA ACC------- ---------- ---------- ----------
           TAACCCGGCC CATAGGCCTA ACCTGAGCCT GAAGGGACCA AAAAGGTTCA GTGCCTGAAA
           TAACCCGGCC CATGAAGGTA ACCTGGGCCC GAAGGGACCT AAAAGGTTCA GTGCCTG---
           TAACCCGGCC CGTAAACCTA ACCTTGGCCC AAAGGGACCT AAAAGGTTCA GTGCCTGGGG
           TAACCCGGCC CATAAACCTA ACATGAGCCT GAAGGGACCT AAAAGGTTCA GTGCCTGGGG
           TAACCCGGCC CATAAACCTA ACATGAGCCT GAAGGGACCT AAAAGGTTCA GTGCCTGGGG
           TAACCCGGCC CATAAACCTA ACATGAGCCT GAAGGGACCT AAAAGGTTCA ATGCCTGGGG
           TAACCCGGCC CATAAACCTA ACATGAGCCT GAAGGGACCT AAAAGGTTCA GTGCCTGGGG
           TAAAAAGGCC CATAAACCTA ACATGGGCCA GAAGGGACCT AAAAGGTTTA GTGCCTGGGG

           AACAATTTGG GGGCCCGGCC AGCAAAC--- ---------- ---------- ----------
           ---------- ---------- ---------- ---------- ---------- ----------
           AA-----GGG GCCCCCGGCC CGTGGGCTTA AAAAAGGGAT TGGTCCTCTC CCC-------
           ---------- ---------- ---------- ---------- ---------- ----------
           AAA----CCC CAACCCGGCC CATGGGCCCA AAAAAGGGAT TGGTCCTCTC CCCTCCCCCC
           AAA----TCC CAATTCGGCC CATGGGCCCA AAAAAGGGAT TGGTCCTCCC CCCCCCTTTC
           AAA----TCC CAACCCGGCC CATGGGCCCA AAAAAGGGAT TGGTCCTCTC CCCCCCTTTC
           AAA----TCC CAACCCGGCC CATGGGCCCA AAAAAGGGAT TGGTCCA--- ----------
           AAA----TCC CAACCCGGTT CCAA------ ---------- ---------- ----------
           AA-------- ---------- ---------- ---------- ---------- ----------

           ---------
           ---------
           ---------
           ---------
           CCTTGGGGA
           CCTTGGGA-
           CCTTGGGA-
           ---------
           ---------
           ---------

   10   549
gi|5716431 ---------- ---------- ----GCCCTT AGGGAAAAAG CCGGT--AAA GGGGCCCCTT
gi|2818984 ---------- ---------- -------CTT AGGGAAAAAG CCGGT--AAA GGGGCCCCTT
gi|7396971 ---------- ------CCCG GAAGAGTCTT AGGGAAAAAG CCGGCGGGGG GGGGCCCCTT
gi|4771687 ---------- ---------- ---------- ---------- ---------- ----------
gi|1497432 ---------- ---------- ----AGTCTT CGGGAAAAAG CCGGCTTAAA GGGGCCCCTT
gi|1090941 ---------- ---------- ---------- ---------- ---------- ----------
gi|1146863 GTCGGGCCCC CATTTTCCCG GGGGAGTCTT TGGGAAAAAG CCGGC--GGG GGGGCCCCTT
gi|1696350 -------TTT CATTTTCCCG GGGGAGTCTT TGGGAAAAAG CCGGC--GGG GGGGCCCCTT
gi|1615982 ---------- -----TCCCG GGGGAGCCTT AGGGAAAAAG CCGGC--GGG CGGGCCCCTT
gi|191125| ---------- ---------- ---------- ---------- ---------- ----------

           CTTTTTCTCC CACCAATTTT GCTTCAGGGG TCCCTTTGGT CCAAGGCACG GGATTTAAAC
           CTTTCCCTCC CACCAATTTT GCTT---GGG TCCCTTTGGT CCAAGGCACG GGATTTAAAC
           CTTTCCCTCC CACCAATTTT GCTT---GGG TCCCTTTGGT CCAAGGCACG GGATTTAAAC
           ---------- ----AATTTT GCTT---GGG TCCCTTTGGT CCAAGGCACG GGATTTAAAC
           CTTTCCCTCC CACCAATTTT GCTT---GGG TCCCTTTGGT CCAAGGCACG GGATTTAAAC
           ---------- ---------- ---------- ---------- ---------- ------NNAC
           CTTTCCCGAA CACCAATTTT GCTT---GGG TCCCTTTGGT CCAAGGCACG GGATTTAAAC
           CTTTCCCGAA CACCAATTTT GCTT---GGG TCCCTTTGGT CCAAGGCACG GGATTTAAAC
           CTTTCCCCCC CACCAATTTT GCTT---GGG TCCCTTTCCA GCAAGGCACG GGATTTAAAC
           ---------- ----AATTTT GCCT---GGG TCCCTTTGGT CAAAGGCACG GGATTTAAAC

           TTTTGGGAAG GGGCCCTTCA AGGGCCCCGG GGGCCGGGGT GGCCCGGGGC GCAAACCTTC
           TTTTGGGAAG GGGCCCTTCA AGGGCCCCGG GGGCCGGGGT GGCCCGGGGC GCAAACCTT-
           TTTTGGCAAG GGGCCCTTCA AGGGCCCCAA AAGCCGGGGT GGTTCCCCGA GCAAACCGGT
           GGGGGGGAAG GGGCCCTTCA AGGGCCCCGG GGGTTGGGGT GGCCTCCCGC GCAAACCGGT
           CCCCGGGAAG GGGCCCTTCC AGGGCCCCGG GGGCCGAAGT GGCCCCCCGC GCAAATTGGT
           TTTTGGGAAG GGGCCCTTCC AGGGCCCCGG GGGCCGGGGT GGCCCCCCTC GCAAACCGGT
           TTTTGGGAAG GGGCCCTTTC AGGGCCCCGG AAGCCGGGGT GGCCCCCCGC GCAAACCGGT
           TTTTGGGAAG GGGCCCTTTC AGGGCCCCGG AAGCCGGGGT GGCCTCCCGC GCAAACCGGT
           TTTTGGGAAG GGGCCCTTCC AGGGCCCCGG GGGCCGGGGT GGCCTCCCGC GCAAACCGGT
           TTTTGGGAAG GGGCCCTTCA AGGTCCCCGG GGGCCGGGGT GGCCCCCCGC GCAAATTGGT

           CCGCCTTAAC TTGAAAGTGG AAAACCAATC TTTCCCTTGC CAAATTTACT TTCAAAAAGC
           --GCCTTAAC TTGAAAGCGG AAAACCAACC TTTCCCTTCC CAAATTTACT TTCAAACCGC
           TTGCCTTAAC TTGAAAGCGG GGGGCCAACC TTTCCCTTGC CAAATTTACT CCTAAAAAGC
           TTGCCTTAAC TTGAAAGCAA GGGGCCAACC TTTCCCTTGC CAAATTTACT CCCAAACCAT
           TTGCCTTAAC TTGAAAGCAA GGGGCCAACC TTTCCCTTGC CAAATTTACT CCCAAACCAT
           TTGCCTTAAC TTGAAAGTAA GGGGCCAACC TTTCCCTTGC CAAATTTACT CCCAAACCGC
           TTGCCTTAAC TTGAAAGCAA GGGGCCAACC TTTCCCTTGC CAAATTTACT CCCAAACCGC
           TTGCCTTAAC TTGAAAGCAA GGGGCCAACC TTTCCCTTGC CAAATTTACT CCCAAACCGC
           TTGCCTTAAC TTGAAAGCAA GGGGCCAACT TTTCCCTTAC CAAATTTACT CCCAAACCGC
           TTGCCTTAAC TTGAAAGCAA GGGGCCAACC TTTCCCTTGC CAAATTTACC TTCAAACCGC

           AGGGGGGGGA CCCACCCCCC CGGGGGGTCC CAGCCCAGGG GTGGGGGGCG GGGGGGGGCC
           AGGGGGGGGA CCCACCCCCC CGGGGGGTCC CAGCCCAGGG GTGGGGGGCG GGGGGGGGCC
           AGGGGGCGGA CCCACCCCCC TGGGGGGTCC CAGCCCAGGG GCGGGGGGCG GGGGCCCGAA
           AGGGGGAGGA CCCACCCCCC CGGGGGGCCC CAGCCCAGGG GCGGGGGGCG GGGGGGGGCC
           AGGGGGGGGA CCCACCCCCC TGGGGGGCCC CAGCCCAGGG GTGGGGGGCG GGGGGGGACC
           AGGGGGCGGA CCCACCCCCC CGGGGGGCCC CAGCCCAGGG GTGGGGGGCG GGGGGGGACC
           AGGGGGCGGA CCCACCCCCC CGGGGGGCCC CAGCCCAGGG GCGGGGGGCG GGGGGGGACC
           AGGGGGCGGA CCCACCCCCC CGGGGGGCCC CAGCCCAGGG GCGGGGGGCG GGGGGGGACC
           AGGGGGGGGA CCCACCCCCC CGGGGGGCTT TAGCCCAGGG GCGCGGGGCG GGGGGGGGCC
           AGGGGGGGGA CCCACCTTTT CGGGGGGCCC CAGCCCAGGG GCGAGGGGCG GGGGGGGACC

           GGGGAATGCT TTCCTTCCGC CTTTTGGAGC CGGCGGGGGG AAAGGTTCGG CCTTCAAAGA
           GGGGAATGCT TTCCTTCCGC CTTTTGGAGC CGGTGGGGGG AAAGGTTCAA CCTTCAAACG
           GTTTCGCGCT TTCCTTCCGC CCCCCGGACC CAACAAAGGG AAAGGTTCAA CCTTCAAACT
           GGGGCGGGCT TTCCTTCCGC CTTTTGGAGC CGGTGGGGGG AAAGGTTCAA CCTTTGGGCA
           GAAACGGGCT TTCCTTCCGC CTTTTGGAGC CAATGGGGGG AAAGGTTCAA CCTTCAAAAA
           GGGGCGTGCT TTTCTTCCGC CTTTTGGAGC CGGCAAAGGG AAAGGTTCAA CCTTTAAACC
           GGGGCGTGTT TTTCTTCCGC CTTTTGGAGT TGGCAAAGGG AAAGG----- ---------C
           GGGGCGTGTT TTTCTTCCGC CTTTTGGAGT TGGCAAAGGG AAAGGTTCAA CCTTCAAACC
           GGGGCGTGCT TTTCTTCCGC CTTTTGGAGC CGGCAAAGGG AAAGGTTTAA CGTTCAAACA
           GCCCCGTGCT TTCCTTCCGC CTTTTGGAGT TGGTGGGGGG AAAGGTTCAA CCTTTAAACT

           ACCTTAAAAC AGCCTCTTTT GTTTGGAATT TTAACAATTC AATCCCCCCA ACCCGCCTAT
           GCCTTAAAAC AGCCTCTTTT GTTTGGAATT TTAACAATTC AATCCCCCCA ACCCGCCTAT
           TCCTTGAAAC AGCCTCAAAA GTTTGGAATT TTAACCCTTC AATCCCCCCA ACCCGCCTAT
           ACCTTCAAAC AGCCTCAAAA GTTTGGGGTT TTAACAATTC AATCCCCCCA ACCCGCCTAT
           ACCTTGAAAC CGCCTCGGGG GTTTGGCCTT TTAACGGTTC AATCCCCCCA ACCCGCCTAT
           CCCTTGAAAC AGCCTCAAAA GTTTGGAATT TTAACAATTC AATCCCCCCA ACCCGCCTAT
           CCCTTGGGGC AGCCTCAAAA GTTTGGAATT TTAACAATTC AATCCCCCCA ACCCGCCTAT
           CCCTTGGGGC AGCCTCAAAA GTTTGGAATT TTAACAATTC AATCCCCCCA ACCCGCCTAT
           ACCTTGAAAC AACCTCAAAA GTTTGGAATT TTAACAATTC AATCCCCCCA ATCCGCCTAT
           TCCTTGAAAC AGCCTCAAAA GTTTGGGGCC CCAATGGTTC AATCCCCCCA ACCCGCCTAT

           GGGAGCCCTT CACCTCCCGG GCTTGGGCAG TTGACTTTGT AAAGGGGTGG GTTGCTTTTG
           GGGAGCCCTT CACCTCCC-- ---------- ---------- ---------- ----------
           GGGAGCCCTT CGCCTCCCGG GCAAGGGCTA TTGACAATGT AAAGGGGCCC CTTGTTTTTG
           GGGAGCCCTT CAGGTCCCGG GCGGGGGCCA TTGACTTTGT AAAGGGGTGG GTTGCTTTTG
           GGGAGCCCTT CACCTCCCGG TCGGGGGCCA CCGACTTTGT AAAGGGGTGG GTTGCTTTTG
           GGGAGCCCTT CACCTCAAGG GCAAGGGCTA CCGACTTTGT AAAGGGGTGG GTTGCTTTTG
           GGGAGCCCTT CACCTCAAGG GCAAGGGCTA CCGACTTTGT AAAGGGGTGG GTTGCTTTTG
           GGGAGCCCTT CACCTCAAGG GCAAGGGCTA CCGACTTTGT AAAAAGGTGG GTTGCTTTTG
           GGGAGCCCTT CACCTCAAGG GCAAGGGCTA CCGACTTTGT AAAGGGGTGG GTTGCTTTTG
           GGGAGCCCTT CACCTCAAGG GCGGGGGCAA CCGACTTTGT AAAGGGGCGG GTTGCTTTTG

           ATGTAAATGG CCACAGGAAA GGGGC----- ---------- ---------- ----------
           ---------- ---------- ---------- ---------- ---------- ----------
           ATA-AAAGGG CCGCCGGGGG CCCCCTAAAA TTTAGGCCAC CGCCTTTCCT TGGTC-----
           A--------- ---------- ---------- ---------- ---------- ----------
           ATG-GGGCCG CCACCAAGGG CCCCCCAAAA TTTAGGCCAC CGCCTTTCCT TGGTCTCCTT
           ATG-AAATCG TCACCAAGGG CCCCCCAAAA TTTAGGCCAC CGCTTTTCCT TGGCCCCCTT
           ATG-AAATCG CCACCAAGGG CCCCCCAAAA TTTAGGCCAC CGCCTTTCCT TGGTCCCCTT
           ATG-AAATCG CCACCAAGGG CCCCCCAAAA TTTAGGCCAC CGCTTTTCCA A---------
           ATG-AAATCG CCATCCCA-- ---------- ---------- ---------- ----------
           ATG------- ---------- ---------- ---------- ---------- ----------

           ---------
           ---------
           ---------
           ---------
           TTTGGGAAA
           TTTGGG---
           TTTGGG---
           ---------
           ---------
           ---------

   10   549
gi|5716431 ---------- ---------- ------GGCT CCAACCAAAA AATGGGTGCG GAAAGG--AG
gi|2818984 ---------- ---------- ---------T CCAACCAAAA AATGGGTGCG GAAAGG--AG
gi|7396971 ---------- --------CC TCGGCAAAGT GGAACCAAAA AATGGGTGCC CCAAGGGGGG
gi|4771687 ---------- ---------- ---------- ---------- ---------- ----------
gi|1497432 ---------- ---------- ------AAGT CCCACCAAAA AATGGGTGCG GCGGGGTTAG
gi|1090941 ---------- ---------- ---------- ---------- ---------- ----------
gi|1146863 CGGGCCCGGG GCCCCCCTCC TCGGGGAAGT CCTACCAAAA AATGGGTGCC CCTTGG--GG
gi|1696350 ---------- ---TTCCTCC TCGGGGAAGT CCTACCAAAA AATGGGTGCC CCTTGG--GG
gi|1615982 ---------- -------TCC TCGGGGAAGT CCAACCAAAA AATGGGTGCC CCTTGG--GC
gi|191125| ---------- ---------- ---------- ---------- ---------- ----------

           GGACCCCTTT CCTTTCCC-T TTTTTTTGGG GTAAAGGGTC TTGTCGGCCC AAAGCCAACC
           GGACCCCTTT CCTTTCCC-T CCTTTTTGGG GT---GGGTC TTGTCGGCCC AAAGCCAACC
           GGACCCCTTT CCGGGGGG-C TTTTTTTGGG GT---GGGTC TTGTCGGCCC AAAGCCAATC
           ---------- ---------- -----TTGGG GT---GGGTC TTGTCGGCCC AAAGCCAACC
           GGACCCCTTT CCTTTGGGGC TTTTTTTGGG GT---GGGTC TTGTCGGCCC AAAGCCAACC
           ---------- ---------- ---------- ---------- ---------- ----------
           GGACCCCTTT CCTTTGGG-T TTTTTTTGGG GT---GGGTC TTGTCGGCCC AAAGCCAACC
           GGACCCCTTT CCTTTGGG-C TTTTTTTGGG GT---GGGTC TTGTCGGCCC AAAGCCAACC
           CCACCCCTTT CCTTTGGG-C TTTTTTTGGG GT---GGGTC TTGAGGGCCC AAAGCCAACC
           ---------- ---------- -----TTGGG GT---GGGTC TTGTCGGCAA AAAGCCAACC

           ATTCCCCAAC CTTTGGGGGG GTGCCCTTCC GAAAGGTTTC GGGGGGGTGG CAACGGGCGG
           ATTCCCCAAC CTTTGGGGGG GTGCCCTTCC GAAAGGTTTC GGGGGGGTGG CAACGGGCGG
           GTTCCCCAAC CTTTGGGGCG GTGCCCTTCC GAAAGGTTTC ATGGGGGTGC CAAAGGGCGG
           ATTCCCCAAC CGGGGGAAGG GTGCCCTTCC AAAAGGTTTC GGGGGGGTGC CAACGGGCGG
           ATTCCCCAAC CCCCGGGGGG GTGCCCTTCC GAAAGGTTTC GGGAGGGTGC CAACGGGCGG
           -------AAC CTTTGGAAGG GTGCCCTTCC GAAAGGTTTC GGGGGGGTGC CAACGGGCGG
           ATTCCCCAAC CTTTGGAAGG GTGCCCTTTT GAAAGGTTTC AGGGGGGTGC CAACGGGTGG
           ATTCCCCAAC CTTTGGAAGG GTGCCCTTTT GAAAGGTTTC AGGGGGGTGC CAACGGGTGG
           ATTCCCCAAC CTTTGGGGGG GTGCCCTTCC GAAAGGTTTC GGGGGGGTGC CAACGGGCGG
           ATTCCCCAAC CTTTGGGGGG GTGTCCTTCC AAAAGGTTTC GGGGGGGTGC CAACGGGCGG

           ACCTTTCTTA ATTGGCTTGA CCAAAAACGT GCCCGAACCT TTACCCCCGT AAAAAGCTGG
           ACCTTTCTTA ATTGGCCCGA CCAAAAACGT GCCCCAACCT TTACCCCCGT AAACCGCTGG
           ACCTTTCGTA ATTGGCCCGG GGGGAAACGT GCCCGAACCT TTACCCCCGT AAAAACCTGG
           ACCTTTCGTA ATTGGCCCAG CCAAAAACGT GCCCGAACCT TTACCCCCGT AAACCGCCGG
           ACCTTTTGTA ATTGGCCCAG CCGGAAACGT GCCCGAACCT TTACCCCCGT AAACCGCCGG
           ACCTTTCGTA ATTGGCTTAG CCAAAAACGT GCCCGAACCT TTACCCCCGT AAACCCCCGG
           ACCTTTCGTA ATTGGCCCAG CCAAAAACGT GCCCGAACCT TTACCCCCGT AAACCCCCGG
           ACCTTTCGTA ATTGGCCCAG CCAAAAACGT GCCCGAACCT TTACCCCCGT AAACCCCCGG
           ACCTTTCGTA ATTGGCCCAG CCAAAAATGT GCCCAAACCT TTACCCCCGT AAACCCCTGG
           ACCTTTTGTA ATTGGGCCAG CCAAAAACGT GCCCGAACCT TTACCCCCGT AAACCCCTGG

           GGGGGGACCC ACAAACCCCA TGGGGGTGGT AAACAACAAA AAGCCCTTTG GCGGGGCGGA
           GGGGGGACCC GCAAACCCCA TGGGGGTGGT AAACAACAAA AAGCCCTTTG GCGGGGCGGA
           GGGGGGACCC GCAAACCCCA TGGGGGTGGT AAACAACAAA AAGGGGCCCG GCGGGGAGGA
           GGGGGGACCC ATAAACCCCA TGGGGGTGGC AAACAACAAA AAGGGGCCCG GCGGGGCGGA
           GGGGGGACCC GCAAACCCCA TGGGGGTGGC AAACAACAAA AAGGGGTTTG GCGGGGCGGA
           GGGGGGACCC GCAAACCCCA TGGGGGTGGC AAACAACAAA AAGGGGTTTG GCGGGGCGGA
           GGGGGGACCC GCAAACCCCA TGGGGGTGGC AAACAACAAA AAGGGGCCCG GCGGGGCGGA
           GGGGGGACCC GCAAACCCCA TGGGGGTGGC AAACAACAAA AAGGGGCCCG GCGGGGCGGA
           GGGGGGACCC GCAAACCCCA TGGGGGTGGC AAATAACAAA AAGGGGCCCG GCGGGGCGGA
           GGGGGGACCC GCAAACCTTA TGGGGGTGGC AAACAACAAA AAAAAACCCG GCGGGGCGGA

           AGGCAAGAGG GGGACCCTTT CCCCTTTCAC CTTGGGAAGT TCGGGAAATT GGGCGTTCTC
           AGGCAAGAGG GGGACCCTTT CCCCTTTCAC CTTGGGAAGT TCGGGAAATT GGGCATTCTC
           AGGCTTTCGG GAGGCCCCTT CCCCTTTCAC CCCGGGGGGT TCAAGAAATT GGGCATTCTC
           AGGCAAGCGG GGGGCCCGTT CCCCTTTCAC CTTGGGAAGT TCGGGAAATT GGGCATTCTT
           AGGCAAACGG GGGGCCCGTT CCCCTTTCAC CTTGGGAAGT TCGGGAAATT GGGCATTCTC
           AGGCAAGCGG GGGGCCCTTT TCTTTTTCAC CTTGGGAAGT TCAAGAAATT GGGCATTCTT
           AGGCAAGCGG GGGGCCCTTT TCCCTTTCAC CTTGGGAAGT TTAAGAAA-- ----------
           AGGCAAGCGG GGGGCCCTTT TCCCTTTCAC CTTGGGAAGT TTAAGAAATT GGGCATTCTC
           AGGCAAGCGG GGGGCCCTTT TCCCTTTCAC CTTGGGGGGT TCAAGAAATT GGGTATTCTC
           AGGCAACCGG GGGGCCCTTT CCCCTTTCAC CTTGGGAAAC CTGGGAAATT GGGCATTCTT

           CCCTTTGGAG GAAACCAAGG CCCTAACAAT TAGGGCTGGG GGATGGAACC AATTTCACCC
           CCCCCCCCAG GAAACCGGGG CCCTAACAAT TAGGGCTGGG GGATGGAACC AATTTCACCC
           CCCCCCCCAG GGGGCCTTGG CCTTGGCAAT TAGGGCTGGG GGATGGAACC CCTTTCACCC
           TTTCCCCCAC CAAACCAAGG CCCTCCCAAT TAGGGCTGGG GGATGGGACC AATTTCGCCC
           CCCCCCAAAG GGGGCCAAGG CCCTGGCAAT TCGGGCTGGG GGATGGCACC GGTTTCACCC
           TTTCCCCCAG GGGGCCCCGG CCCTGGCAAT TAGGGCTGGG GGATGGAACC AATTTCACCC
           ---------- ----CCCCAA CCCTGGCGGT TAGGGCTGGG GGATGGAACC AATTTCACCC
           CCCCCCCCAG GGGGCCCCAA CCCTGGCGGT TAGGGCTGGG GGATGGAACC AATTTCACCC
           CCCCCCCCAG GGGGCCAAGG CCCTGGCAAT TAAAACTGGG GGATGGAACC AATTTCACCC
           TTTCCCCCAG GGGGCCTTGG CCCTGGCAAT TAGGGCTGGG GGATGGGATT GGTTTCACCT

           CAAACCCCCT TTCCAACCTT GGGCCAACCA ATGTGAGGGG TGTTGGAACT CAAAAAATGG
           CAAACCCCCT TTCCAACCTT GGGCCAACCA A--------- ---------- ----------
           CAAACCCCCT TTCCAACCTT GGGCCAGCCA ATGAGTGAAA TGTTGGAACA GAAAAAACCC
           CAAACCCCCT TTCCAACCTT GGGCCGAGGA ATGGGCGAAA TGCCGGAACT CAAAAAATGG
           CAAACCCCCT TTCCAACCTT GGGCCAACCA ATGGGCAAAA CGCCGGAACT CAAAAAATGG
           CAAACCCCCT TTCCAACCTT GGGCCAACCA ATGAGTGAAA CGTTGGAACT CAAAAAATGG
           CAAACCCCCT TTCCAACCTT GGGCCAACCA ATGAGTGAAA CGTTGGAACT CAAAAAATGG
           CAAACCCCCT TTCCAACCTT GGGCCAACCA ATGAGTGAAA CGTTGGAACT CAAAAAATGG
           CAAATTCCCT TTCCAACCTT GGGCCAACCA ATGAGTGAAA CGTTGGAACT CAAAAAATGG
           TAAACCCCTT TTCCAAAATT GGGCCAACCA ATGGGAGAAA CGTTGGAACT CAAAAAACGG

           GGGGCTGAAA GTTGAAAAAG GGGGGCCCCC AGGCC----- ---------- ----------
           ---------- ---------- ---------- ---------- ---------- ----------
           GGGGTTGAAA CTTA---AAG GCCCCCCCCC CCCCCAAAAC GGCCCCCCTT TTCTTGCCCT
           GGGGCTGAAA ---------- ---------- ---------- ---------- ----------
           GGGGCTGAAA GTTG---GGC CAAAACCCCC CCCCCAAAAC GGCCCCCCTT TTCTTGCCCT
           GGGGCTGAAA CTTG---AAC CAAAATCCCC CCCCCAAAAC GGCCCTTTTT TTCTTGCCCC
           GGGGCTGAAA CTTG---AAC CAAAACCCCC CCCCCAAAAC GGCCCCCCTT TTCTTGCCCT
           GGGGCTGAAA CTTG---AAC CAAAACCCCC CCCCCAAAAC GGCCCTTTTT TTCAA-----
           GGGGCTGAAA CTTG---AAC CAAAACCTCC C--------- ---------- ----------
           GGGGCTGAAA GTTG------ ---------- ---------- ---------- ----------

           ---------
           ---------
           ---------
           ---------
           CCCCTGGGA
           CCTTTAAA-
           CCTTTAAA-
           ---------
           ---------
           ---------

   10   549
gi|5716431 ---------- ---------- ---------- CCCTTTAAGG CAGCTTGCGG GGCCC--CCA
gi|2818984 ---------- ---------- ---------- --CTTTAAGG CAGCTTGCGG GGTTT--CCA
gi|7396971 ---------- ---------C TTCCTTGGAG TTCTTTAAGG CAGCTTGCCG GGCCCGGCCG
gi|4771687 ---------- ---------- ---------- ---------- ---------- ----------
gi|1497432 ---------- ---------- ---------- TTCTTTCCGG CAGCTTGCGG GGTTCTTCCA
gi|1090941 ---------- ---------- ---------- ---------- ---------- ----------
gi|1146863 GTCCGGGGGG GCCCCATCTC TTCCTTGGTG TTCTTTTTGG CAGCTTGCCG GGCCC--CCG
gi|1696350 ---------- ---TCATCTC TTCCTTGGTG TTCTTTTTGG CAGCTTGCCG GGCCC----G
gi|1615982 ---------- --------TC TTCCTTGGTG CCCTTTAAGG CAGCTTGCCG GGTTC--CCG
gi|191125| ---------- ---------- ---------- ---------- ---------- ----------

           GGACACTTTT TTTCTTTTT- -CTCCCCAAA AGCTTTTAAG CTTGGTCCCC CCAGGGGAAA
           GGACACTTCC CCCCTTTTT- -CCCCCCAAA AGCTTTT--- CTTGGTCCCC CCAGGGGAAA
           GGACACTTCC CCCCGGTTT- -CTCCCCAAA AGCTTTT--- CTTGGTCCCC CCAGGGGAAA
           ---------- ---------- -------AAA AGCTTTT--- CTTGGTCCCC CCAGGGGAAA
           GGACACTTCC CCCCTTTTTG GCTCCCCAAA AGCTTTT--- CTTGGTCCCC CCAGGGGAAA
           ---------- ---------- ---------- ---------- ---------- ----------
           GGACACTTCC CCCCTTGGG- -ATCCCCAAA AGCTTTT--- CTTGGTCCCC CCAGGGGAAA
           GGACACTTCC CCCCTTGGG- -ATCCCCAAA AGCTTTT--- CTTGGTCCCC CCAGGGGAAA
           CGACACTTCC CCCCTTCCC- -CTCCCCAAA AGCTTTT--- CTTCGAGGCC CCAGGGGAAA
           ---------- ---------- -------AAA AGCCTTT--- CTTGGTCCCA AAAGGGGAAA

           CCCTTAACCA ACGGGGGAGT GCCTCCCGGG GTTGGCGCGG CGCCGGCAAA AAGTTTGCGA
           CCCTTAACCA ACGGGGGAGT GCCTCCCGGG GTTGGCGCGG CGCCGGCAAA AAGTTTGCGA
           TTTTTGGCCA ACGGGCCAGT GCCTCCCGGG GTTGGCACGG TCCCGGCAAA AAGTTGGCGA
           CCCTTAACCA ACGGGGGAGT GCCTCCCAAA GTTGGCGTGG CCCCGGCAAA AAGTTGGCGA
           CCCTTAACCA ACGGGGGAGT GCCTCCCGGG GTTGGCGCGG CCCCGGCAAA AAGTTGGCGA
           ---------A ACGGGGGAGT GCCTCCCGGG GTTGGCGCGG CCCCGGCAAA AAGTTGGCGA
           CCCTTAACCA ACGGGGGAGT GCCTTTTGGG GTTGGCACGG CCCCGGTAAA AAGTTGGCGA
           CCCTTAACCA ACGGGGGAGT GCCTTTTGGG GTTGGCACGG CCCCGGTAAA AAGTTGGCGA
           CCCTTAACCA ACGGGGGAGT GCCTCCCGGG GTTGGCGCGG CCCCGGCAAA AAGTTGGCGA
           CCCTTAACCA ACGGGGGAGT GTCTCCCAAA GTTTTCGCGG CCCCGGCAAA AAGTTGGCGA

           AAATGGGGAA GGAAATTTCA AAAATCTGTG CTGCATTTTT TCCACCTTCC CCCAAGGGCG
           AAATGGGGAA GGAAACCCCA AAAACCTGTG CTCCATTTTT TCCACCTTCC CCCACGGGCG
           AAATGGGGAA GGAAACCCGG GAAACCTGTG CTGCATTTTT TCCACCTTCC TTTAAGGGCC
           AAATGGGGAA GGAAACCCCA AAAACCTGTG CTGCATTTTT TCCACCTTCC CCCACAAATG
           AAATGGGGAA GGAAACCCCG GAAACCTGTG CTGCATTTTT TCCACCTTCC CCCACAAATG
           AAATGGGGAA GGAAATTTCA AAAACCTGTG CTGCATTTTT TCCACCTTCC CCCACGGGCC
           AAATGGGGAA GGAAACCCCA AAAACCTGTG CTGCATTTTT TCCACCTTCC CCCACGGGCC
           AAATGGGGAA GGAAACCCCA AAAACCTGTG CTGCATTTTT TCCACCTTCC CCCACGGGCC
           AAATGGGGAA GGAAACCCCA AAAACTTGTG CTACATTTTT TCCACCTTCC CCCACGGGCC
           AAATGGGGAA GGAAACCCCA AAAACCTGTG CTGCATTTTT TCCACCCCCC CCCACGGGCC

           CGGGGAACAT TTAACCCCTT GTTGGTGTTT AGCAAAAGGA CCCCCCGTTT GGGGGGGGGC
           CGGGGAACGT TTAACCCCTT GTTGGTGTTT AGCAAAAGGA CCCCCCGTTT GGGGGGGGGC
           CGCGGAACGT TTAACCCCTT GTTGGTGTTT AGCAAAAGGA TTTGGGGTTT GGGGGCCGGG
           CGAGGAACAT TTAACCCCTT GTTGGTGCCC AGCAAAAGGA CCCGGGGTTT GGGGGGGGGC
           CGGGGAACGC CCAACCCCTT GTTGGTGCCC AGCAAAAGGA TTTGGGGTTT GGGGGGGAAC
           CGCGGAACGC CCAACCCCTT GTTGGTGCCC AGCAAAAGGA CCCGGGGTTT GGGGGGGAAC
           CGCGGAACGC CCAACCCCTT GTTGGTGCCC AGCAAAAGGA CCCGGGGTTT GGGGGGGAAC
           CGCGGAACGC CCAACCCCTT GTTGGTGCCC AGCAAAAGGA CCCGGGGTTT GGGGGGGAAC
           CGGGGAACGC CCAACCCCTT GTTGGTGCCC AGCAAAAGGA CCCGGGGTTT GGGGGGGGGT
           CGGGGAACGC CCAACTTTTT GTTGGTGCCC AGCAAAAGGA TTTAAAGTTT GGGGGGGAAT

           GGGAAAAGGG AAACTGCCTT CCCCTTTCCC ACCCCGGAGG GTTCGCGGGG GGTGGGCGTT
           GGGAAAAGGG AAACTGCCTT CCCCTTTCCC ACCCCGGAGG GTTCGTGGGG GGTGGGCATT
           GGGAAATTGA GGGCCGCCTT CCCCTTTCCC ACCCCGGACG GTTCACAAGG GGTGGGCATT
           GGGAAAAGGG GGGCGGCCTT CCCCTTTCCC ACCCCGGAGG GTTCGTGGGG GGTGGGCATT
           GGGAAAAAGG GGGCGGCCTT CCCCTTTCCC ACCCCGGAGG GTTCATGGGG GGTGGGCATT
           GGGAAAAGGG GGGCTGCCTT TTCTTTTCCC ACCCCGGAGG GTTCGCAAGG GGTGGGCATT
           GGGAAAAGGG GGGCTGCCTT TTCCTTTCCC ACCCCGGAGG GTTTGCAAGG GG--------
           GGGAAAAGGG GGGCTGCCTT TTCCTTTCCC ACCCCGGAGG GTTTGCAAGG GGTGGGCATT
           GGGAAAAGGG GGGCTGCCTT TTCCTTTCCC ACCCCGGAGG GTTCGCAAGG GGTGGGTATT
           GGGAAAACGG GGGCTGCCTT CCCCTTTCCC ACCCCGGAGA ACCTGTGGGG GGTGGGCATT

           CTCTTTCAAG GGAAACGAAA CCTTAACTAA AGCCTGCCCC GAGGGATTAA CAAAAACCAG
           CTCTTTCAAC CGAAACGAAA CCTTAACTAA AGCCTGCCCC GAGGGATTAA CAAAAACCAG
           CTCTTTCGAC CGGGGCGAAA CTTTGACTAA AGCCTGCCCC GAGGGATTAA CCCCCCCCAG
           CTCTTTTGGC CCAAACGAAA CCTTCACTAA AGCCTGCCCC GAGGGGTTAA CAAAAACCAT
           CTCTTTCGAA AGGGGCGAAA CCTTGACTAA CGCCTGCCCC GAGGGCTTAA CGGGGGCCAG
           CACTTTTGAC CGGGGCGAAA CCTTGACTAA AGCCTGCCCC GAGGGATTAA CAAAAACCAG
           ---------- -----CAAAA CCTTGACTAA AGCCTGCCCC GAGGGATTAA CAAAAACCAG
           CACTTTCGAC CGGGGCAAAA CCTTGACTAA AGCCTGCCCC GAGGGATTAA CAAAAACCAG
           CAGTTTCAAC CGGGGCGAAA CCTTGACTAA AACCTGCCCC GAGGGATTAA CAAAAACCAG
           CACTTTTGAC CGGGGCGAAA CCTTGACTAA AGCCTGCCCC GAGGGGCCAA TGGGGGCCAG

           TTCCCCCCCG CCTTCCCACC GGGGGCATCC CTTGTGGGTG GGCCCCAATC AAATGTGGTA
           TTCCCCCCCG CCTTCCCACC GGGGGCATCC CTT------- ---------- ----------
           TTCCCCCCCG CCTTCCCACC GGGGGCATCC CTTGAGGGTG GGCCCGAATC AAATGTGGTA
           TTCCCCCCCG CCTTCCCACC GGGGGCATCC GTTGGGGGTG GGCCCCAATC AAATGTGGTA
           TTCCCCCCCG CCTTCCCACC GGGGGCGTCC CTTTGAAACG GGCCCCAATC AAATGTGGTA
           TTCCCCCCCG CCTTCCCACC GGGGGCATCC CTTGAGGGCG GGCCCCAATC AAATGTGGTA
           TTCCCCCCCG CCTTCCCACC GGGGGCATCC CTTGAGGGCG GGCCCCAATC AAATGTGGTA
           TTCCCCCCCG CCTTCCCACC GGGGGCATCC CTTGAGGGCG GGCCCCAATC AAATGTGGTA
           TTCCCCTTTG CCTTCCCACC GGGGGCATCC CTTGAGGGCG GGCCCCAATC AAATGTGGTA
           TTCCTTCCCG TCTTCCCACA GGGGGCATCC CTTGGGGGCG GGCCCCAATT AAATGTGGTA

           GGCTAATGGG CAAGCCCCCG GCAAGGGG-- ---------- ---------- ----------
           ---------- ---------- ---------- ---------- ---------- ----------
           CA--AAGGGG CGGGCCCCCG GTGGCCCCTA AAAGGGCAGC GCCCCTCCTT CTC-------
           ---------- ---------- ---------- ---------- ---------- ----------
           GGA-GGCCGG CAAGCCCCCA ATGGCCCCCA AAAGGGCAGC GCCCCTCCTT CTCTTTTCCC
           CGA-AATCGG CAAGCCCCCA ATGGCCCCCA AAAGGGCAGC GCCCCTCCTT CCCCCCCCCT
           CGA-AATCGG CAAGCCCCCA ATGGCCCCCA AAAGGGCAGC GCCCCTCCTT CTCCCCCCCT
           CGA-AATCGG CAAGCCCCCA ATGGCCCCCA AAAGGGCAGC GCCCCTCCAA ----------
           CGA-AATCGG CAAGTTTTCC CA-------- ---------- ---------- ----------
           GG-------- ---------- ---------- ---------- ---------- ----------

           ---------
           ---------
           ---------
           ---------
           CTTGGGAAA
           CTTGGG---
           CTTGGG---
           ---------
           ---------
           ---------

   10   549
gi|5716431 ---------- ---------- ------CTTC CAGGGCGGGC CCGGTGCCGC CTC-CCAGGG
gi|2818984 ---------- ---------- -------TTC CAGGGCGGGC CCGGTGCCGT TTT-CCAGGG
gi|7396971 ---------- ---------- --CCCGGTTG GAGGGCGGGC CCGGTGCCCC CCCGCCGGGG
gi|4771687 ---------- ---------- ---------- ---------- ---------- ----------
gi|1497432 ---------- ---------- ------GTTC CCGGGCGGGC CCGGTGCCGT TCCTCCAGGG
gi|1090941 ---------- ---------- ---------- ---------- ---------- ----------
gi|1146863 GGTCCGGGGG GGCCCCCAAT TTCCGGGTTC CTGGGCGGGC CCGGTGCCCC CCC-CCGGGG
gi|1696350 ---------- ---TTTCAAT TTCCGGGTTC CTGGGCGGGC CCGGTGCCCC CCC---GGGG
gi|1615982 ---------- ---------T TTCCGGGTTC CAGGGCGGGC CCGGTGCCCT TCC-CCGCCC
gi|191125| ---------- ---------- ---------- ---------- ---------- ----------

           GAACCCATTT CCCTTCCTTC AAACCAGCTT TTTAAAGGTT CTGTGCCCGA AAAACCGGAA
           GAACCCATTT CCCTTCCCCC AAACCAGCTT TTT----GTT CTGTGCCCGA AAAACCGGAA
           GAACCCATTT CCCTTGCTTC AAACCAGCTT TTT----GTT CTGTGCCCGA AAAATCGGAA
           ---------- ---------- -----AGCTT TTT----GTT CTGTGCCCGA AAAACCGGAA
           GAACCCATTT CCCTTGCTTC AAGCCAGCTT TTT----GTT CTGTGCCCGA AAAACCGGAA
           ---------- ---------- ---------- ---------- ---------- ----------
           GAACCCATTT CCCTTGATTC AAACCAGCTT TTT----GTT CTGTGCCCGA AAAACCGGAA
           GAACCCATTT CCCTTGATTC AAACCAGCTT TTT----GTT CTGTGCCCGA AAAACCGGAA
           GAACCCATTT CCCTTGCTTC AAACCAGCTT TTT----GTT CTCAGCCCGA AAAACCGGAA
           ---------- ---------- -----AGCCC CTT----GTT CTGTGCCAGA AAAACCGGAA

           TCTTAACCTT GTGCTCGGAA AGTGGCCGGG CGAAGGGGCC AAAAAAGACC AGAAATTTGC
           TCTTAACCTT GTGCTCGGAA AGTGGCCGGG CGAAGGGGCC AAAAAAGACC AGAAATTTGC
           TCTTAACCTT CTGCTCGGAA AGTGGCCAAG CGAAGGGGTT CCCCCCGACC AGAAATGGGC
           TCTTAACCGG GTGCTCAAAA AGTGGCCGGG TGAAGGGGCC GGGGGGGACC AGAAATGGGC
           TCTTAACCCC GTGCTCGGAA AGTGGCCGGG CGAAGGGGCC CCCCCCGACC AGAAATGGGC
           ----AACCTT GTGCTCGGAA AGTGGCCGGG CGAAGGGGCC TTTTTTTACC AGAAATGGGC
           TCTTAACCTT GTGCTTGGAA AGTGGCCGAG CGAAGGGGCC TTTTTTGACC AGAAATGGGC
           TCTTAACCTT GTGCTTGGAA AGTGGCCGAG CGAAGGGGCC TTTTTTGACC AGAAATGGGC
           TCTTAACCTT GTGCTCGGAA AGTGGCCGGG CGAAGGGGCC TTTTTTGACC AGAAATGGGC
           TCTTAACCTT GTGTTCAAAA AGTTTCCGGG CGAAGGGGCC TTTTTTGACC AGAAATGGGC

           TTCTGGGCAA AAAAGGTTTT ACCAAAATTT TTGCCTTACT TACCCCTCCG TTTAAAGCGC
           TTCTGGGCAA AAAAGGCCCC ACCAAAACCC CTGCCTTACT TACCCCTCCG TTTAACGCGC
           TTCTGGGCAA AAAAGGCCCC GGCAAAACCC CTGCCTTACT TACCCCTCCG CCCAAAGCCC
           TTCTGGGCAA AAAAGGCCCC GCCAAAACCC CTGCCTTACT TACCCCTCCG CCCAACATGC
           TTCTGGGCAA AAAAGGCCCC GCCAAAACCC CTGCCTTACT TACCCCTCCG CCCAACATGC
           TTCTGGGCAA AAAAGGTTTT GCCAAAACCC CTGCCTTACT TACCCCTCCG CCCAACGCCC
           TTCTGGGCAA AAAAGGCCCC GCCAAAACCC CTGCCTTACT TACCCCTCCG CCCAACGCCC
           TTCTGGGCAA AAAAGGCCCC GCCAAAACCC CTGCCTTACT TACCCCTCCG CCCAACGCCC
           TTCTGGGCAA AAAAGGCCCC GCCAAAACCC CTGCCTTACT TACCCCTCCG CCCAACGCCC
           TTCTGGGGAA AAAAGGCCCC GCCAAAACCC CTGCCTTACT TACCCCCCCG TTTAACGCCC

           AATGGGGGGA CAACAACAAC TGGGTACAAA GGGTGGGCCT GGGGGGGCCG AAGGGAAGGG
           AATGGGGGGA CGGCAACAAC TGGGTACAAA GGGTGGGCCT GGGGGGGCCG AAGGGAAGGG
           AATGGGGGGA CGGCAACAAT TGGGTACAAA GGGCGGGCCT GGGGGCGAGG AAGGTCCGAA
           AACGGGGGGA CAATAACAAC TGGGTACAAA GGGCGGGCCT GGGGGGGCCG AAGGGCCGGG
           AACGGGGGGA CGGCAACAAT TGGGTACAAA GGGTGGGCCT GGGGGGACCG AAGGACCGGG
           AACGGGGGGA CGGCAACAAC TGGGTACAAA GGGTGGGCCT GGGGGGACCG AAGGGCCGGG
           AACGGGGGGA CGGCAACAAC TGGGTACAAA GGGCGGGCCT GGGGGGACCG AAGGGCCGGG
           AACGGGGGGA CGGCAACAAC TGGGTACAAA GGGCGGGCCT GGGGGGACCG AAGGGCCGGG
           AATGGGGGGA CGGCAACAAC TGGGTATAAA GGGCGGGCCT GGGGGGGCTG AAGGGCCGGG
           AATGGGGGGA CGGCAACAAC TGGGTACAAA GAACGGGCCT GGGGGGACTG AAGGCCCGGG

           GAATTTGCCC CCTTTTCCCT TTTCCCCGGC CTGGTCGCCC GAGGGGGTCT CCCCCCCAAA
           GAATTTGCCC CCTTTTCCCT TTTCCCCGGC CTGGTCGTTT GAGGGGGTCT CCCCCCCAAA
           GAATTCGCCC CCTTTTCCCT TTTCCCCGGC CCGGTCACCC GAGGGGGTCT CCCCCCCAAA
           GAATTGGCCC CCTTTTCCCT TTTCCCCGGC CTGGTCGTTT GAGGGGGTCT CCCCCCTGGA
           GAATTGGCCC CCTTTTCCCT TTTCCCCGGC CTGGTCATTT GAGGGGGTCT CCCCCCCAAA
           GAAGGTGCCC CCTTTTTCCT TTTCCCCGGC CTGGTCGCCC GAGGGGGTCA CCCCCCTAAA
           GAAGGTGTTT CCTTTTTCCT TTTCCCCGGC CTGGTTGCCC GAGGGG---- ----------
           GAAGGTGTTT CCTTTTTCCT TTTCCCCGGC CTGGTTGCCC GAGGGGGTCA CCCCCCCAAA
           GAAGGTGCCC CCTTTTTCCT TTTCCCCGGC CTGGCCGCCC GAGGGGGTCA GGGGCCCAAA
           GAACCTGCCC CCTTTTCCCT TTTCCCCGGC CTGGCTGTTT GAGGGGGTCA CCCCCCTAAA

           AGCCCAGAAT TTACCATCAG GCCCTTCCCC TTTGGGATGG ATTTCCCAAA GGTTTTCCCC
           AGCCCGGAAT TTACCATCAG GCCCTTCCCC TTTGGGATGG ATTTCCCAAA GGTTTTCCCC
           AGCCCTGAAT TTACCATCAG GCCCTTCCCC ATTGGGATAA CTTTCCCAAA GGTTTTCCCC
           ACCCCAGAAT TTACCATCAG GCCCTTCCCC ATTGGGGTGG ATTTCCCGGG TTTTTTCCCC
           AGCCCAGAAT TTACCATCCG GCCCTTCCCC GTTGGGCTTT GTTTCCCAAA GGTTTTCCCC
           AGCCCCGAAT TTACCATCAG GCCCTTCCCC ATTGGGATGG ATTTCCCAAA GGTTTTCCCC
           --CCCCAAAT TTACCGTCAG GCCCTTCCCC ATTGGGATGG ATTTCCCAAA GGTTTTCCCC
           AGCCCCAAAT TTACCGTCAG GCCCTTCCCC ATTGGGATGG ATTTCCCAAA GGTTTTCCCC
           AGCCCAGAAT TTACCATCAA ACCCTTCCCC ATTGGGATGG ATTTCCCAAA GGTTTTCCCC
           AGCCCTGAAT TTACCATCAG GCCCTTCCCC ATTGGGGCGG GTTTCCCAAA GGTTTTCCCT

           ACCCCCACCG GGAAAGACCA AAACCTTTTC CCGGGGCTGG AAGGGGGTTG GGTGAACTTT
           ACCCCCACCG GGAAAGACCA AAACCTTTTC CC-------- ---------- ----------
           ACCCCCACCG GGAAAGACCA AGGCCTTTTC CCGGGGCAGG TTGGAAATTG GGTGAACATT
           ACCCCCACCG GGAAAGACCG GAAGGTTTTC CCGGGGCGGG CCGGAAATTG GGCGAACTTT
           ACCCCCACCG GGAAAGGCCA AAACCTTTTC CCGGGGCGGG CCAAAAACCG GGCGAACTTT
           ACCCCCACCG GGAAAGACCA AAACCTTTTC CAGGGGCAGG TTGGAAACCG GGTGAACTTT
           ACCCCCACCG GGAAAGACCA AAACCTTTTC CAGGGGCAGG TTGGAAACCG GGTGAACTTT
           ACCCCCACCG GGAAAGACCA AAACCTTTTC CAGGGGCAGG TTGGAAACCG GGTGAACTTT
           ATTTCCACCG GGAAAGACCA AAACCTTTTC CAGGGGCAGG TTGGAAACCG GGTGAACTTT
           ACCCTCACCG GGAAAGACCA AAACCTTTTC CAGGGGCGGG AAGGAAACCG GGTGAACTTT

           TTCTCCATTT GTGGCGGAAA GTGGAACAAA TGGCCACAAC ---------- ----------
           ---------- ---------- ---------- ---------- ---------- ----------
           TTGTCCATTC CTGGTGGAAA CTAAAA-AAA GGCCCCTGGC TAATAAAGGG AGGGGTCTGG
           TTCTCCATTT GTGGCGGAAA ---------- ---------- ---------- ----------
           TTCTCCATTT GTGGCGGAAA GTGGAAAGGG CCACCCTGGC CAATAAAGGG AGGGGTCTGG
           TTCTCCATTT GTGGCGGAAA CTGGAAAAAA TCATCCTGGC CAATAAAGGG AGGGGTTTGG
           TTCTCCATTT GTGGCGGAAA CTGGAAAAAA TCACCCTGGC CAATAAAGGG AGGGGTCTGG
           TTCTCCATTT GTGGCGGAAA CTGGAAAAAA TCACCCTGGC CAATAAAGGG AGGGGTTT--
           TTCTCCATTT GTGGCGGAAA CTGGAAAAAA TCACTCAA-- ---------- ----------
           TTCTTTATTC GTGGCGGAAA GTGGAA---- ---------- ---------- ----------

           ---------
           ---------
           G--------
           ---------
           GTTCCCCGG
           GCCCCCTGG
           GCCCCCTGG
           ---------
           ---------
           ---------

   10   549
gi|5716431 ---------- ---------- ---------- -GGCCCCCTT TTCAAAGGCC TGGGGGGGAA
gi|2818984 ---------- ---------- ---------- ------CCTT TTCAAAGGCC TGGGGGGGAA
gi|7396971 ---------- ---------- TCCCCGGGGA AAATTTCCTT TTGAAAGGCC TGGGGGGCCA
gi|4771687 ---------- ---------- ---------- ---------- ---------- ----------
gi|1497432 ---------- ---------- ---------- -AATTTCCTT TTCCAAGGCC TGGGGGGGCG
gi|1090941 ---------- ---------- ---------- ---------- ---------- ----------
gi|1146863 CTCGGGGGGG GCATTTTTTT TCCCCGGGGG GAATTTCCTT TTCTAAGGCC TGGGGGGCCT
gi|1696350 ---------- -TATTTTTTT TCCCCGGGGG GAATTTCCTT TTCTAAGGCC TGGGGGGCCT
gi|1615982 ---------- -------TTT TCCCCGGGGG GAACCCCCTT TTCAAAGGCC TGGGGGGCCT
gi|191125| ---------- ---------- ---------- ---------- ---------- ----------

           GGCCCTTCCC AGGAAAAAAC TCCCTCTTTT CCAATCCTGG GGGTTGCAAA GGGTGGTCCC
           GGTTTTTTTC AGGAAAAAAC TCCCTCTTCC CCAATCCTGG GGGTTG---- -GGTGGTCCC
           GGCCCCCCCC GGGAAAAAAC TCCCGCCCTT CCAATCCTGG GGGTTG---- -GGTGGTCCC
           ---------- ---------- ---------- -------TGG GGGTTG---- -GGTGGTCCC
           GGTTTCCCCC AGGAAAAAAC TCCCTCCCTT CCAATCCTGG GGGTTG---- -GGTGGTCCC
           ---------- ---------- ---------- ---------- ---------- ----------
           GGCCCCCCCC GGGAAAAAAC TCCCTATTTT CCAATCCTGG GGGTTG---- -GGTGGTCCC
           GGCCCCCCC- GGGAAAAAAC TCCCTACCTT CCAATCCTGG GGGTTG---- -GGTGGTCCC
           GGTTTCCCCC GCGAAAAAAC TCCCTCCCTT CCAATCCTGG GGGTTG---- -GGTCCAGGG
           ---------- ---------- ---------- -------TGG GGGCTG---- -GGTGGTCCC

           GCCCGAAACC CGAATTTTTG GGGAGTTTTG GCCTTGCGGG GGAAAAGGTG CCCCGCGGCC
           GCCCGAAACC CGAATTTTTG GGGAGTTTTG GCCTTGCGGG GGAAAAGGTG CCCCGCGGCC
           GCCCGAAATC CGAATTTTTG GGCAGTTTTG GCCTTGCAAA TGAAAAGGTG TTTCCCGGCC
           GCCCGAAACC CGAATGGGGG GAGAGTTTTG GCCTTACGGG GGAAAAGGTG CCCTCCGGCC
           GCCCGAAACC CGAATCCCCG GGGAGTTTTG GCCTTGCGGG GGAAAAAGTG CCCCCCGGCC
           ---------- -----TTTTG GAGAGTTTTG GCCTTGCGGG GGAAAAGGTG CCCCCCGGCC
           GCCCGAAACC CGAATTTTTG GAGAGTTTTG GCCTTGCGGA GGAAAAGGTG CCCCCCGGCT
           GCCCGAAACC CGAATTTTTG GAGAGTTTTG GCCTTGCGGA GGAAAAGGTG CCCTCCGGCT
           GCCCGAAACC CGAATTTTTG GGGAGTTTTG GCCTTGCGGG GGAAAAGGTG CCCTCCGGCC
           GCAAGAAACC CGAATTTTTG GGGAGTTTTG GCCTTACGGG GGAAAAGGTG CCCCCCGGCC

           AGGGGCTTTC GGTTGGAACC CTGGCCAAAA AGGAGACAAA ATCCTTGTGG CCACCCCTAC
           AGGGGCTTT- GGTTGGAACC CTGGCCAAAA AGGAGACAAA ACCCTTGTGG CCACCCCTAC
           AGGGGCTTTT GGTTGGAACC CTGGCCAAAA AGGAGGGGGA ACCCTTGTGG CCACCCCTAC
           AGGGGCTTTT GGTTGGAACC CTGGCCAAAA AGGAAGCAAA ACCCTTGTGG CCACCCCTAC
           AGGGGCTTTT GGTTGGAACC CTGGCCAAAA AGGAAGCGGA ACCCTTGTGG CCACCCCTAC
           AGGGGCTTTT GGTTGGAACC CTGGCCAAAA AGGAAGCAAA ACCCTTGTGG CCACCCCTAC
           AGGGGCTTTT GGTTGGAACC CTGGCCAAAA AGGAAGCAAA ACCCTTGTGG CCACCCCTAC
           AGGGGCTTTT GGTTGGAACC CTGGCCAAAA AGGAAGCAAA ACCCTTGTGG CCACCCCTAC
           AGGGGCTTTT GGTTGGAACC CTGGCCAAAA AGGAAGCAAA ACTTTTGTGG CCACCCCTAC
           AGGGGCTTTT GGTTGGAACC CTGGGGAAAA AGGAAGCAAA ACCCTTGTGG CCACCCCTAC

           CGTTTCGCCA TGGGGAACTA CAACCCGTTT TTGTAACCAA CAAAGGGCCT TTGGGGGGGT
           CGTTTCGCCA TGGGGAACTA CAACCCGTTT TTGTAACCAA CAAAGGGCCT TTGGGGGGGT
           CGTTTTCCCA TGGCCAACTA CAACCCGTTT TTGTAACCAA CAAAGGGGGC CCGGGGGGGT
           CGTTTCGCCA CGGAAAACTA CAACCCGTTT TTGCAACCAA CAAAGGGGGC CCGGGGGGGT
           CGTTTCGCCA CGGGGAACCA CAACCCGTTT TTGCAACCAA CAAAGGGGGT TTGGGGGGGT
           CGTTTCCCCA CGGCCAACCA CAACCCGTTT TTGCAACCAA CAAAGGGGGT TTGGGGGGGT
           CGTTTCCCCA CGGCCAACCA CAACCCGTTT TTGCAACCAA CAAAGGGGGC CCGGGGGGGT
           CGTTTCCCCA CGGCCAACCA CAACCCGTTT TTGCAACCAA CAAAGGGGGC CCGGGGGGGT
           CGTTTCCCCA TGGGGAACCA CAACCCGTTT TTGCAATTAA CAAAGGGGGC CCGGGGCCCT
           CGTTTCCCCA TGGGGAACCA CAATTTGTTT TTGCAACCAA CAAAGGAAAC CCGGGGAAAT

           GGGGGGGGGG CAAGATTTCC GGCCCCTTTT CCCCCCCTCC AAACCCTTGA AAGTTCGCGG
           GGGGGGGGGG CAAGATTTCC GGCCCCTTTT CCCCCCCTCC AAACCCTTGA AAGTTCGTGG
           GGGGGGGGGG CCCGATTTCC GGCCCCTTTT CCCCCCCTCC AAACCCCCGG GGCTTCACAA
           GGGGGGGGGG CCCGATTTCC GGCCCCTTTT CCCCCCCTCC AAACCCTTGA AAGTTCGTGG
           GGGGGAAGGG CCCGATTTCC GGCCCCTTTT CCCCCCCTCC AAACCCTTGA AAGTTCATGG
           GGGGGAAGGG CCCGAGGGCC GGCCCCTTTT CCCCTTTTCC AAACCCTTGA AAGTTCGCAA
           GGGGGAAGGG CCCGAGGGCC GGTTTCTTTT CCCCCCCTCC AAACCCTTGA AAGTTTGCAA
           GGGGGAAGGG CCCGAGGGCC GGTTTCTTTT CCCCCCCTCC AAACCCTTGA AAGTTTGCAA
           GGGGGGGGGG CCCGAGGGCC GGCCCCTTTT CCCCCCCTCC AAACCCTTGG GGGCCCGCAA
           GGGGGAAGGG CCCGACCCCC GGCCCCTTTT CCCCCCCTCC AAACCCTTGA AAGCCTGTGG

           ATGGCCCTTT AAAAAAACCC ACCAAATCAT CCGTAAATAA CCGAATCAAA ATTTTCCCAC
           ATGACCCTTT AAAGGAACCC ACCAAATCAT CCGTAAATAA CCGAATCAAA ATTTTCCCAC
           ATGACCCTTT GGGTTAATTT ACCAAATCAT CCGTAAATAA CCACCTCAAA ATTTTCCCAC
           ATGACCCTTT AAAAAAACCC ACCAAATCAT CCGTGGGTAA CCGAATCAAG GTTTTCCCAC
           ATGACCCTTT GGGAAAACCC ACCAAATCAT CCGTCCCTAA CCTGGTCAAA ATTTTCCCAC
           ATGACCCTTT GGGCCAACCC ACCAAATCAT CCGTAAATAA CCGAATCAAA ATTTTCCCAC
           A--------- ---CCAACCC ACCGGGTCAT CCGTAAATAA CCGAATCAAA ATTTTCCCAC
           ATGACCCTTT GGGCCAACCC ACCGGGTCAT CCGTAAATAA CCGAATCAAA ATTTTCCCAC
           ATGACGCTTT GGGAAAACCC ACCAAATCAT CCGTAAATAA CCGAATCAAA ATTTTCCCAC
           ATGACCCTTT GGGTTAACCC ACCAAATCAT CCGTGGGCAA TTGGGTCAAA ATTTTCCCAC

           TTCCCAAAGG GGGAGGCCAA AAACTTGGGG GCAAGTTGGG GGGGAACTTC CAAAAGACAA
           TTCCCAAAGG GGGAGGCCAA AAAC------ ---------- ---------- ----------
           TTCCCAAAGG GGGAGGCCAA AAACTTGGGG GCTTGTTGGG GGGGAACATG GAAAAGACAA
           TTCCCAAAGG GGGAGGCCAA AAACTTGGGG GCCCGTTGGG GGGGAACTTC CAAAAGACAA
           TTCCCAAAGG GGGAGGCCGG GGACTTGGTT GCCCACCGGG GGGGAACTTC CAAAAGACAA
           TTCCCAAAGG GGGAGGCCAA AAAATTGGGG GCTTGCCGGG GGGGAACTTC CAAAAGACAA
           TTCCCAAAGG GGGAGGCCAA AAAATTGGGG GCTTGCCGGG GGGGAACTTC CAAAAGACAA
           TTCCCAAAGG GGGAGGCCAA AAAATTGGGG GCTTGCCGGG GGGGAACTTC CAAAAGACAA
           TTCCCAAAGG GGGAGGCCAA AAAATTGGGG GCTTGCCGGG GGGGAACTTC CAAAAGACAA
           TTCCCAAAGG GGGAGGCCAA AAAATTGGGG GCAAGCCGGG GGGGAACTTC CAAAAGATAA

           GGTTGGGGGC CCCTTTTTTT GGCTATGGCA AAGGAAAAGG GGCGGGG--- ----------
           ---------- ---------- ---------- ---------- ---------- ----------
           GGTTCCCGGC TTTTTTTTTT AA--AGCGCG GGGGCCCCGG GGTCCCCTTA GGAACTTTGT
           GGTTGGGGGC CCCTTTTT-- ---------- ---------- ---------- ----------
           GGTTGGGGGC CCCTTTTTTT GGA-GCAGCA AAGGCCCCAA AATCCCCTTA GGAACTTTGT
           GGTTGGGGGC CCCTTTTTTT GGA-ATAGTA AAGGCCCCAA AATCCCCTTA GGAACTTTGC
           GGTTGGGGGC CCCTTTTTTT GGA-ATAGCA AAGGCCCCAA AATCCCCTTA GGAACTTTGT
           AATTGGGGGC CCCTTTTTTT GGA-ATAGCA AAGGCCCCAA AATCCCCTTA GGAACTTA--
           GGTTGGGGGC CCCTTTTTTT GGA-ATAGCA AAGGCCCCCC CCA------- ----------
           GGTTGGGGGC CCCTTTTTTT GG-------- ---------- ---------- ----------

           ---------
           ---------
           TCC------
           ---------
           TCCCCCTTG
           CCCCTCTTG
           TCCCTCTTG
           ---------
           ---------
           ---------

   10   549
gi|5716431 ---------- ---------- GCCCCTAACC AAGGGCCTGT GGCCCAAGCT CGGGAACATC
gi|2818984 ---------- ---------- ---CCTAACC AAGGGCCTGT GGCCCAAGTT CGGGAACATC
gi|7396971 ---------- --CCTTTTGG AGTCCTAACC AAGGGCCTGT GGCCTCCGCC CGGGAACATC
gi|4771687 ---------- ---------- ---------- ---------- ---------- ----------
gi|1497432 ---------- ---------- AGTCCTCCCC AAGGGCCTGT GGCCCCCGTC CGGGAACATC
gi|1090941 ---------- ---------- ---------- ---------- ---------- ----------
gi|1146863 CCGGGCCCAA TCCCTTTTGG AGTCCTTTCC AAGGGCCTGT GGCCGCCGCC CGGGAACATC
gi|1696350 -----TTTAA TCCCTTTTGG AGTCCTTTCC AAGGGCCTGT GGCCGCCGCC -GGGAACATC
gi|1615982 ---------- --CCTTTTGG AGCCCTAACC AAGGGCCTGT GGCCGCCGTC CCGGAACATC
gi|191125| ---------- ---------- ---------- ---------- ---------- ----------

           CCCTTCTTCC CTTCCCCAAT CCTTGCCGGG TCAGCCTGTT CGGGGCGCAC CCTGACCAAA
           CCCCCCTTCC CTTCCCCAAT CCTTGCCGGG T---CCTGTT CGGGGCGCAC CCTGACCAAA
           CCCCCCGGGG GTTCCCCAAT CCTTGCCGGG T---CCTGTT CGGGGCGCAC CCTGACCAAA
           ---------- ---------- --TTGCCGGG T---CCTGTT CGGGGCGCAC CCTGACCAAA
           CCCCCCTTGG GTTCCCCAGT CCTTGCCGGG T---CCTGTT CGGGGCGCAC CCTGACCAAA
           ---------- ---------- ---------- ---------- ---------- -------NNN
           CCCCCCTTGG GGGAACCAAT CCTTGCCGGG T---CCTGTT CGGGGCGCAC CCTGACCAAA
           CCCCCCTTGG GGGAACCAAT CCTTGCCGGG T---CCTGTT CGGGGCGCAC CCTGACCAAA
           CCCCCCTTGG GCCCCCCAAT CCTTGCCGGG T---CCTGAA GGGGGCGCAC CCTGACCAAA
           ---------- ---------- --TTGCCGGG T---CCTGTT CGGGGAGCAC CCTGACCAAA

           AACCCCCCGG GGGGGAGGGG TTGGCCCTCG GGGGGAAGGG GCGAAAACCC CCCCTCCCCT
           AACCCCCCGG GGGGGAGGGG TTGGCCCTCG GGGGGAAGGG GCGAAAACCC CCCCTC--CT
           AACCCCCCGG GGCCCAGGGG TTGGCCCTCG GAATGAAGGG GTGAAAAAAC CCCCTCTTCT
           AACCCCCCGG GAGGGAGGGG TTGGCCCTCA GGGGGAAGGG GCGAAAACCC CCCCTCTTCT
           AACCCCCCGG GGGGGAGGGG TTGGCCCTCG GGGGGAAAAG GCGAAAACCC CCCCTTTTCT
           AACCCCCCGG GAGGGAGGGG TTGGCCCTCG GGGGGAAGGG GCTAAAACCC CCCCTCTTCT
           AACCCCCCGG GAGGGAGGGG TTGGCCCTTG GAAGGAAGGG GCGAAAACCC TTTCTCTTCT
           AACCCCCCGG GAGGGAGGGG TTGGCCCTTG GAAGGAAGGG GCGAAAACCC TTTCTCTTCT
           AACCCCCCGG GGGGGAGGGG TTGGCCCTCG GGGGGAAGGG GCGAAAACCC CCCCTCTTCT
           AACCCCCCGG GGGGGAGGGG TTGGTCCTCA GGGGGAAGGG GCGAAAACCC CCCCTTTTCT

           TTACCCCGGG CAAACCACAC TTTTTTTCTG GAACCTTTTC AAAACCCTCC TTTCGGGAGG
           TTACCCCGGG CAAACCACAC TTTTTTTCTC CAACCTTTTC AAAACCCTCC TTTCAAACGG
           TTACCCCGGG CAAAGGACAC TTTTTTTCTG GAACCTTTTC AAAACCCTCC CCTTGGGAGC
           TTACCCCGGG CAAACCACAC TTTTTTTCTG GAACCTTTTC AAAACCCTCC CCTCGGGCAG
           TTACCCCGGG CAAACCACAC TTTTTTTCTG GAACCTTTTC AAAACCCTCC CCTCAAACAG
           TTACCCCGGG CAAACCACAC TTTTTTTCTG GAACCTTTTC AAAACCCTCC CCTCAAACGC
           TTACCCCGGG CAAACCACAC TTTTTTTCTG GAACCTTTTC AAAACCCTCC CCTCAAACGC
           TTACCCCGGG CAAACCACAC TTTTTTTCTG GAACCTTTTC AAAACCCTCC CCTCAAACGC
           TTACCCCGGG CAAACCACAT TTTTTTTCTA AAACCTTTTC AAAACCCTCC CCTCAAACGC
           TTACCCCGGG GAAACCACAC TTTTTTTCTG GAACCTTTTC AAAACCCCCC TTTCAAACGC

           CGGCAAAAAC CCCATTGAAA CCCAAAACCT GGGGGGGCCC AAGGAATGCC CCCCCCCTGG
           CGGCGGGAAC CCCATTGAAA CCCAAAACCT GGGGGGGCCC AAGGAATGCC CCCCCCCTGG
           CGGCGGGAAC CCCATTGAAA CCCAAAATGC GGGGGGGAAG ATTTCGCGCC CCCCCCCTGG
           CGGCAAAAAC CCCATTGAAA CCCAAAACGC GGGGGGGCCC AAGGCGGGCC CCCCCCCTGG
           CGGCGGGAAC CCCATTGAAA CCCAAAATGT GGGGGAACCC AAAACGGGCC CCCCCCCTGG
           CGGCGGGAAC CCCATTGAAA CCCAAAACGT GGGGGAACCC AAGGCGTGCT CCCTTTTTGG
           CGGCGGGAAC CCCATTGAAA CCCAAAACGC GGGGGAACCC AAGGCGTGCT CCCCCCCTGG
           CGGCGGGAAC CCCATTGAAA CCCAAAACGC GGGGGAACCC AAGGCGTGCT CCCCCCCTGG
           CGGCGGGAAC CCCATTGAAA CCCAAAACGC GGGGGGGCCT AAGGCGTGCT CCCCCCCTGG
           CGGCGGGAAC CCCATTGAAA CCCAAAATAC GGGGGAACCT AACCCGTGCC CCCCCCCTGG

           CCGGGGGAAA AGGTTGGGCG GGAGGTTTTT TTCCGTCCCC CCCCCCAAAA TTTGGAAAGA
           CCGGGGGAAA AGGTTGGGTG GGAGGTTTTT TTCCATCCCC CCCCCCAAAA CCCCGAAGGA
           CCGGGGGGGG ACCTTAAACA AGAGGTTTTT TTCCATCCCC CCCCCCGGGA CCCCGGGTGA
           CCGGGGGAAA AGGTTGGGTG GGAGGTTTTT TTCCATCCCC CCCTTTGGGG CCCCCAAAGA
           CCGGGGGAAA AGGTTAAATG GGAGGTTTTT TTCCATCCCC CCCCCCGGGA CCCAGGGAGA
           CCGGGGGAAA AGGTTGGGCA AGAGGTTTTT TTCCATCCCC CCCTTTGGGA CCCCGGGCGA
           CCGGGGGAAA AGGTTGGGCA AGAGG----- ---------- ---------- -------CAA
           CCGGGGGAAA AGGTTGGGCA AGAGGTTTTT TTCCATCCCC CCCCCCGGGA CCCCGGGCAA
           CCGGGGGGGG AGGCTGGGCA AGAGGTTTTT TTTTATCCGG GCCCCCAAAA CCCCGGGAGA
           CCGGGGGAAA AGGCCGGGTG GGAGGTTTTT TTCCATCCCC CCCTTTGGGA CCCCGGGTGA

           CCTAAAAACC CCTCAAACCC CTGGAACGAT TCCCAAAAAG TTCCCACTTT CCACGGGGGG
           CCTAAAAACC CCTCAAACCC CTGGAACGAT TCCCAAAAAG TTCCCACTTT CCACGGGGGG
           CCTGGGGGCC CCTCAAACCC CAGGAACACT TCCCAAAAAG TTCCCACTTT CCACGGGGGG
           CCTCCCCCCC CCTCAAACCC CAGGAACGAT TCCCAAGGGT TTCCCACTTT CCACGGGGGG
           CCTGGGGGCC CCTCACCCCC CGGGAACTGT TCCCAAAAAG TTCCCACTTT CCACGGGGGG
           CCTGGGGGCC CCTCAAACCC CAGGAACGAT TCCCAAAAAG TTCCCACTTT CCACGGGGGG
           CCTGGGGGCC CCTCAAACCC CAGGAACGAT TCCCAAAAAG TTCCCACTTT CCACGGGGGG
           CCTGGGGGCC CCTCAAACCC CAGGAACGAT TCCCAAAAAG TTCCCACTTT CCACGGGGGG
           CCTGGGGGCC CCTCAAACCC CAGGAACGAT TCCCAAAAAG TTCCCACTTT CCACGGGGGG
           CCTGGGGGCC CCTCAAACCC CAGGAATGGT TCCCAAAAAG TTCCTACTTT CCAAGGGGGG

           GGATCACTAA CGCCCTTTTC AAGGGGGGTT TTTTGACCTT TAGGCTTGGT TTTGGCGAGG
           GGATCACTAA C--------- ---------- ---------- ---------- ----------
           GGATCGCTAA CGCCCAAAAC TTGGGGGGTT TTTTGACCAA TAGGCTTCCT TTTGGTGACC
           GGATCAGTAA CGCCCGGGGC CCGGGGGGCC CCCCGACCTT TAGGCTTGGT TTTGGCGA--
           GGGTCACTAA CGCCCGGGGC CCAGGGGGCC CCCCGACCTT TAGGCTTGGT TTTGGCGAGG
           GGATCACTAA AGCCCAAAAC TTGGGGGGTT TTTTGACCTT TAGGCTTGGT TTTGGCGACC
           GGATCACTAA AGCCCAAAAC TTGGGGGGTT TTTTGACCTT TAGGCTTGGT TTTGGCGACC
           GGATCACTAA AGCCCAAAAC TTGGGGGGTT TTTTGACCTT TAGGCTTGGT TTTGGCGACC
           GGATCACTAA AGCCCAAAAC TTGGGGGGTT TTTTGACCTT TAGGCTTGGT TTTGGCGACC
           GGATCACTAA AGCCCGGGGC AAGGGGGGTT TTTTGACCTT TAGGTTTGGT TTTGGCGAGG

           TGGGACTAAG CCCCCAGGCC CGGGAAGGG- ---------- ---------- ----------
           ---------- ---------- ---------- ---------- ---------- ----------
           TAAAA--AAC CCCCCGGGCC CGGGGGCCCT TAAATTTAAA AAGCCGGGGC CCCGGCCCCC
           ---------- ---------- ---------- ---------- ---------- ----------
           TGGGAA-GGA CCCCCAGGCC CAAAGGCCCC CAAATTTAAA AAGCCGGGGC CCCGGCCCCC
           TGGGAA-AAA TTCCCAGGCC CAAAGGCCCC CAAATTTAAA AAGCCGGGGC CCCGGCCTTT
           TGGGAA-AAA CCCCCAGGCC CAAAGGCCCC CAAATTTAAA AAGCCGGGGC CCCGGCCCCC
           TGGGAA-AAA CCCCCAGGCC CAAAGGCCCC CAAATTTAAA AAGCCGGGGC CCCGGCCTTT
           TGGGAA-AAA CCCCCAGGTC CCCC------ ---------- ---------- ----------
           TGGGA----- ---------- ---------- ---------- ---------- ----------

           ---------
           ---------
           TG-------
           ---------
           TGTCCCCGA
           TGCCTTCA-
           TGCCTTCA-
           A--------
           ---------
           ---------

   10   549
gi|5716431 ---------- --------GC CCCCTTTTCG GGTTCCCGGG ACCC--GGAA AACAAATTCC
gi|2818984 ---------- ---------- ----TTTTCG GGTTCCCGGG ATTT--GGAA AACAAATTCC
gi|7396971 ---------C TTCGGAAAAG GTTTTTTTGG GGTTCCTCCC CCCCGGGGAA AACAAATTCC
gi|4771687 ---------- ---------- ---------- ---------- ---------- ----------
gi|1497432 ---------- --------AG GTTTTTTTCG GGTTCCCGGG CCCCTTGGAA AACAAATTCC
gi|1090941 ---------- ---------- ---------- ---------- ---------- ----------
gi|1146863 TCGCCCCACC TTCGGTTGAG GTTTTTTTCG GGTTCCGCCC CCCC--GGAA AACAAATTCC
gi|1696350 ------TACC TTCGGTTGAG GTTTTTTTCG GGTTCCGCCC CCCC--GGAA AACAAATTCC
gi|1615982 ---------C TTCGGTTGAG GCCCTTTTCG GGTTCCGCCC CCCC--CGAA AACAAATTCC
gi|191125| ---------- ---------- ---------- ---------- ---------- ----------

           CTTCC--CTT TATCCTTGGA GGGTTTTTCC AACAACTGAA AAATTCCAAA CCGGGGGAAG
           CCCCC--CTC CATCCTTGG- -GGTTTTTCC AACAACTGAA AAATTCCAAA CCGGGGGAAG
           CCCGG--CCT TATCCTTGG- -GGTTTTTCC AACAACTGAA AAGTTCCAAA CCGGGGGAAG
           ---------- ---CCTTGG- -GGTTTTTCC AACAACTGAA AAATTCCAAA CCGGGAAAAG
           CCCGGGGCCT TGTCCTTGG- -GGTTTTTCC AACAACTGAA AAATTCCAAA CCGGGGGAAG
           ---------- ---------- ---------- ---------- -------AAA CCGGGAAAAG
           CCCGG--ATT TATCCTTGG- -GGTTTTTCC AACAACTGAA AAATTCCAAA CCGGGAAAAG
           CCCGG--ACT TATCCTTGG- -GGTTTTTCC AACAACTGAA AAATTCCAAA CCGGGAAAAG
           CCCGG--CCT TATCCTTGG- -GGTTTTTCC AACAACTGAA AAATTCCAAA CCGGGGGAAG
           ---------- ---CCCTGG- -GGTTTTTAA AACAACTGAA AAATTCCAAA CCGGGGGAAG

           GTTGGGCAGG GGGCGGGGGG CAAGGTTTGG CCGCAGGGCC CCAAAACCCC TTGAACCCTG
           GTTGGGCAGG GGGCGGGGGG CAAGGTTTGG CCGCAGGGCC CCAAAACCCC TTGAACCCTG
           GTTGGGCAGG GGGCAATTTG CAAGGTTTGG TCCCCGGGAC CCAAAACCCC TTGAACCCTG
           GTTGGGCAGG GGGCGGGGGG TAAGGTTTGG CTCCGGGGCC CCAAAACCCC TTGAACCCTG
           GTTGGGCCGG GGGCGGGGGG CAAAGTTTGG CCCCCGGGCC CCAAAACTTT TTGAACCCTG
           GTTGGGCCGG GGGCGGGGGG CAAGGTTTGG CCCCTTTTCC CCAAAACCCC TTGAACCCTG
           GTTGGGCCGG GGGCGAGGGG CAAGGTTTGG CCCCTGGGCT TTAAAACCCC TTGAACCCTG
           GTTGGGCCGG GGGCGAGGGG CAAGGTTTGG CTCCTGGGCT TTAAAACCCC TTGAACCCTG
           GTTGGGCCGG GGGCGGGGGG CAAGGTTTGG CTCCTGGGCC CCAAAACCCC TTGAACCCTG
           GTTGGGCAGT TTTCGGGGGG CAAGGTTTGG CCCCTGGGCC CCAAAACTTT TTGAACCCTG

           GGGGGGCCAA AAGTCCCAAT TTGTTCCTTG CAAACCCCTC TTTGAAGGCC GGGGATTAAC
           GGGGGGCCAA AAGCCCCAAC TTGTTCCTTC CAAACCCCTC TTTACCGGCC GGGGATTAAC
           GGGGGGCCAA AAGCGCCAAC TTGTTCCTTG CAAACCCCTC CTTGAAGCCC GGCGATTAAC
           GGGGGGCCAA AAGCCCCAAC TTGTTCCTTG CAAACCCCTC CTTGCCAGCC GGAGATTAAC
           GGGGGGCCAA AAGCCCCAAC TTGTTCCTTG CAAACCCCTC CTTACCAGCC GGGGACCAAC
           GGGGGGCCAA AAGTCCCAAC TTGTTCCTTG CAAACCCCTC CTTACCGCCC GGCGACCAAC
           GGGGGGCCAA AAGCCCCAAC TTGTTCCTTG CAAACCCCTC CTTACCGCCC GGCGACCAAC
           GGGGGGCCAA AAGCCCCAAC TTGTTCCTTG CAAACCCCTC CTTACCGCCC GGCGACCAAC
           GGGGGGCCAA AAGCCCCAAC TTGTTCCTTA CAAACCCCTC CTTACCGCCC GGGGACCAAC
           GGGGGGGGAA AAGCCCCAAC TTGTTCCTTG CAAACCCCCC TTTACCGCCC GGGGACCAAC

           CACAATTCGG GTTTGTAAAA ACGAGGGGTT GGCCTGGGGG GGGGGGGGGG GAGGATTTTT
           CACAATTCGG GTTTGTAAAA ACGAGGGGTT GGCCTGGGGG GGGGGGGGGG GAGGATTTTT
           CACAATTTGG GTTTGTAAAA ACGAGGGGCC GGCCTGGGGG GGCGGGGGGG TCAGGTTCCC
           CACAATTCGG GTTTGCAAAA ACGAGGGGCC GGCCTGGGGG GGGGGGGGGG GCGGGTTGGG
           CACAATTTGG GTTTGCAAAA ACGAGGGGTT GGCCTGGGGG GGGAAAAGGG ACGGGTTGGG
           CACAATTCGG GTTTGCAAAA ACGAGGGGTT GGCCTGGGGG GGGAAAAGGG GCGGGGGTTT
           CACAATTCGG GTTTGCAAAA ACGAGGGGCC GGCCTGGGGG GGGAAAAGGG GCGGGGGTTT
           CACAATTCGG GTTTGCAAAA ACGAGGGGCC GGCCTGGGGG GGGAAAAGGG GCGGGGGTTT
           CACAATTCGG GTTTGCAAAA ATGAGGGGCC GCCCTGGGGG GGGGGGGGGG GCGGGGGTTT
           CACAATTCGG GTTTGCAAAA ACGAGGGACC GACCTGGGGG GGGAAAAGGG CCGGGCCTTT

           TCCCTTCCCC CTTAGCCTGA TTCCCGGAAG GGTGCCTTCC CTTTTCCAAA GAAAGAAAGC
           TCCCTTCCCC CTTAGCCTGA TTCTTGGAAG GGTGCCTTCC CTTTTCCAAA CAAAGAAAGC
           CCCCTTCCCC CTTAGCCCGG TTCCCGGAAG GGTGCCTTCC CTTTTCCGAA CAAAGGGGGC
           GCCCTTCCCC CTTAGCCTGA TTCTTGGAAG GGTGCCTTCC CTTTTTTGGG CAAACAAAGC
           GCCCTTCCCC CTTAGCCTGA TTCTTGGAAG GGTGCCTTCC CTTTTCCGAA AAAAGGGGGC
           TCCCTTTCCC TTTAGCCTGA TTCCCGGAAG GGTGCCTTCC CTTTTTTGAA CAAAGGGGGC
           TTTCTTTCCC CTTAGCCTGA TTTCCGGAAG GG-------- ---------- --------AC
           TTTCTTTCCC CTTAGCCTGA TTTCCGGAAG GGTGCCTTCC CTTTTCCGAA CAAAGGGGAC
           TCCCTTTCCC CTTAGCCTGG CTCCCGGAAG GGTGTTTTGG CTTTTCCAAA CAAAGGGGGC
           TCCCTTCCCC CTTAGCCTGA CCTTTGGAAG GGTGCCTTCC CTTTTTTGAA CAAAGGGGGC

           CCTAAAAACA TTTCAAGGGC TTTGGCCCCC GATGGGGGAT TTTTTTAATT TTTTACCGGT
           CCTAAAAACA TTTCAAGGGC TTTGGCCCCC GATGGGGGAT TTTTTTAATT TTTTACCGGT
           CTTGGGGACA TTTCAAGGGC TTTGGCCCCC GATGGGGGAT TTTTTTAATT TTTTACCGGT
           CCTCCCCACA TTTCAAGGGC TTTGGCCCCC GATGGGGGGT TTTTTTAGTT TTTTACCGGT
           CCTGGGGACA TTTCACGGGC TTTGGCCCCC GATGGGGGCT TTTTTTAATT TTTTACCGGT
           CCTGGGGACA TTTCAAGGGC TTTGGCCCCC GATGGGGGAT TTTTTTAATT TTTTACCGGT
           CCTGGGGACG TTTCAAGGGC TTTGGCCCCC GATGGGGGAT TTTTTTAATT TTTTACCGGT
           CCTGGGGACG TTTCAAGGGC TTTGGCCCCC GATGGGGGAT TTTTTTAATT TTTTACCGGT
           CCTGGGGACA TTTCAAAAAC TTTGGCCCCC GATGGGGGAT TTTTTTAATT TTTTATCGGT
           CCTGGGGACA TTTCAAGGGC TTTGGCCCCC GATGGGGGGC CCTTTTAATT TTTTACCGGT

           TTATGAGGGG CCCATTAAAC AACCCCGTTC AAAAGGGGGT TAACCCAGCA GGTTGTGGGC
           TTATGAGGGG CCCATTAAAC AACCCC---- ---------- ---------- ----------
           TTATGAGGGG CCCATTAAGC AACCCCGAAC TTTTGGGGGT TAAGGGAGCA GGTCCTGGGT
           TTATGAGGGG CCCATTGGAG AACCCCGGGC CCCCGGGGGC CAACCCAGCA GGTTGTGGGC
           TTATGAGGGG CCCGTTAAAC AACCCCGGGC CCCCAAGGGC CAACCCAGCA GGTTGTGGGC
           TTATGAGGGG CCCATTAAAC AACAAAGAAC TTTTGGGGGT TAACCCAGCA GGTTGTGGGC
           TTATGAGGGG CCCATTAAAC AACAAAGAAC TTTTGGGGGT TAACCCAGCA GGTTGTGGGC
           TTATGAGGGG CCCATTAAAC AACAAAGAAC TTTTGGGGGT TAACCCAGCA AATTGTGGGC
           TTATGAGGGG CCCATTAAAC AACAAAGAAC TTTTGGGGGT TAACCCAGCA GGTTGTGGGC
           TTATGAGGGG CCCATTAAAC AACAAAGGGC AAAAGGGGGT TAACCCAGTA GGTCGTGGGC

           TTAATGGCCG GCCAGCCCGC AAAAAAGGGC CCC------- ---------- ----------
           ---------- ---------- ---------- ---------- ---------- ----------
           TTAATAA--G CCCGGCCCGT GGGGGGCCCC CCCATAAAAG GGAAGGTTGC CCCCTGCCTC
           TTAA------ ---------- ---------- ---------- ---------- ----------
           TTAATGGAAC ACCAGCCCAT GGGGGGCCCC CCCATAAAAG GGAAGGTTGC CCCCTGCCTC
           TTAATGGAAC ATTAGCCCAT GGGGGGCCCC CCCATAAAAG GGAAGGTTGT TTCCTGCCCC
           TTAATGGAAC ACCAGCCCAT GGGGGGCCCC CCCATAAAAG GGAAGGTTGC CCCCTGCCTC
           TTAATGGAAC ACCAGCCCAT GGGGGGCCCC CCCATAAAAG GGAAGGTTGT TTCCA-----
           TTAATGGAAC ACCAGTCCCA AAAAAA---- ---------- ---------- ----------
           TTAATGG--- ---------- ---------- ---------- ---------- ----------

           ---------
           ---------
           C--------
           ---------
           CTCCCTGGA
           CCTCCTGA-
           CCTCCTGA-
           ---------
           ---------
           ---------

   10   549
gi|5716431 ---------- ---------- ---GCCCCCT TTCGGAGCTG GCCGCCCTC- CCCAGGACCC
gi|2818984 ---------- ---------- --------CT TTCGGAGCTG GCCGTTTTT- CCCAGGACCC
gi|7396971 ---------- --CCTTGCGA AAGAGGTTCT TTGGGAGCTG GTTGCCCCCG CCCGGGACCC
gi|4771687 ---------- ---------- ---------- ---------- ---------- ----------
gi|1497432 ---------- ---------- ---AGGTTCT TTCGGAGCTG GCCGTTTCCT CCCAGGACCC
gi|1090941 ---------- ---------- ---------- ---------- ---------- ----------
gi|1146863 GGGCGCCCTC CTCCTTGGGT GGGAGGTTCT TTCGGAGCTG GGGGCCCCC- CCCGGGACCC
gi|1696350 ------CCTC CTCCTTGGGT GGGAGGTTCT TTCGGAGCTG GGGGCCCCC- ---GGGACCC
gi|1615982 ---------- -TCCTTGGGT GGGAGGCCCT TTCGGAGCTG GGGGTTTCC- CCCGCGACCC
gi|191125| ---------- ---------- ---------- ---------- ---------- ----------

           CCCTTCTCT- CCTCATCCAG GTTCCAGGGT CCCGCCCAGG GCCCCCCCTT TGGAAAATTC
           CCCCCCTCT- CCCCATCCAG GTT-----GT CCCGCCCAGG GCCCCCCCTT TGGAAAATTC
           CCCCCCGGT- CCTCATCCAG GTT-----GT CCCGCCCAGG GTTTTCCCTT TGGGGGGTTC
           ---------- --------AG GTT-----GT CCCGCCCAGG GCCCCCCCTT TGGAAAATTC
           CCCCCCTGTG CCTCGTCCAG GTT-----GT CCCGCCCAGG GCCCCCCCTT TGGAAAATTC
           ---------- ---------- ---------- ---------- ---------- ----------
           CCCCCCTGG- AATCATCCAG GTT-----GT CCCGCCCAGG GCCCCCCCTT TGGAAAATTC
           CCCCCCTGG- AATCATCCAG GTT-----GT CCCGCCCAGG GCCCCCCCTT TGGAAAATTC
           CCCCCCTGC- CCTCATCCAG GTT-----GA GGGGCCCAGG GCCCCCCCTT TGGAAAATTC
           ---------- --------AG GTT-----GT CCCGCAAAGG GCCCCCCCTT TGGAAAATTC

           AAAAACCCCT TTGGGGGTTG GCGTGGGCCG GGCCGGGTTG GCCACCGCCC CCAAGAGGTT
           AAAAACCCCT TTGGGGGTTG GCGTGGGCCG GGCCGGGTTG GCCACCGCCC CCAAGAGGTT
           AAAAACCCCT TTGGGCCTTG GCGTGGGCCA TGCCGGGTTG GTCCAAGCCC CCAAGAGGTT
           AAAAACCCCG GGGGAGGTTG GCGTGGGCCG GGTTGGGTTG GCCGCCGCCC CCAAGAGGTT
           AAAAACCCCC CCGGGGGTTG GCGTGGGCCG GGCCGGATTG GCCCCCGCCC CCAAGAGGTT
           NNAAACCCCT TTGGAGGTTG GCGTGGGCCG GGCCGGGTTG GCCTCCGCCC CCAAGAGGTT
           AAAAACCCCT TTGGAGGTTG GCGTGGGCCG GGCCGGGTTG GCCTCCGCCC CTAAGAGGTT
           AAAAACCCCT TTGGAGGTTG GCGTGGGCCG GGCCGGGTTG GCCTCCGCCC CTAAGAGGTT
           AAAAACCCCT TTGGGGGTTG GCGTGGGCCG GGCCGGGTTG GCCTCCGCCC CCAAGAGGTT
           AAAAACCCCT TTGGGGGTTG GCGTTTTCCG GGCCGGGTTG GCCTCCGCCC CCAAGAGGTT

           TCTTCTTGGG AAAAATGGAA ACACCGGCGA AACCCCCTAA GCGGGCCCCA TGGGATTCAA
           TCTTCTTGGG AAAAACGGAA ACACCGGCCA AACCCCCTCC GCGGGCCCCA TGGGGTTCAA
           TCGTCTTGGG AAAAACGGGG GGACCGGCGA AACCCCCTAA GCCCCCCCCA TGGGGTTCAA
           TCGTCTTGGG AAAAACAAGG GCACCGGCGA AACCCCCTCC ATGGGCCCCA CGGGATTTAA
           TTGTCTTGGG AAAAACAAGG GCACCGGCGA AACCCCCTCC ATGGGCCCCA CGGGGCCCAA
           TCGTCTTGGG AAAAATAAGG GCACCGGCGA AACCCCCTCC GCCCCCCCCA CGGGGCCCAA
           TCGTCTTGGG AAAAACAAGG GCACCGGCGA AACCCCCTCC GCCCCCCCCA CGGGGCCCAA
           TCGTCTTGGG AAAAACAAGG GCACCGGCGA AACCCCCTCC GCCCCCCCCA CGGGGCCCAA
           TCGTCTTGGG AAAAACAAGG GCACTGGCAA AACCCCCTCC GCCCCCCCCA TGGGGCCCAA
           TTGTCTTGGG AAAAACAAGG GCACCGGCGA AACCCCCTCC GCCCCCCCCA TGGGGCCCAA

           AAACATCGGG TTTTAAAAGA AGGGAAACCG GGGCGGGGGG CCCCCGAGGC CAAGGACTGG
           AAACATCGGG TTTTAAAAGA AGGGAAACCG GGGCGGGGGG CCCCCGAGGC CAAGGACTGG
           AAACATTGGG TTTTAAAAGA AGGGAAATTG GGGCGGGGGC AAAGGGAGGC CTCGGGCCGG
           AAACATCGGG TTCCAAAAGA AGGGAAACCG GGGCGGGGGG CCCCCGAGGC CACGGGCGGG
           AAACATTGGG TTCCAAAAGA AGGGAAATTG GGGCGGGGGG CCCCCGAGGC CACGGGCGGG
           AAACATCGGG TTCCAAAAGA AGGGAAACCG GGGCGGGGGG CCCCCGAGGC CACGGGCTGG
           AAACATCGGG TTCCAAAAGA AGGGAAACCG GGGCGGGGGG CCCCCGAGGC CACGGGCTGG
           AAACATCGGG TTCCAAAAGA AGGGAAACCG GGGCGGGGGG CCCCCGAGGC CACGGGCTGG
           AAACATCGGG TTCCAAAAGA AGGGAAACCG GGGCGGGGGG CCCTTGAGGC CACGGGCTGG
           AAACATCGGG TTCCAAAAGA AGGGAAATTA GGGCGGGGGG CCCTTGAGGC CACGGGCTGG

           GCTCTTTTCA GTGGGAAAGG GCCCGGCGGG GGTTAAACCC GGGTTTTTTC CCTTTTCCAA
           GCTCTTTTCA GTGGGAAAGG GCCCGGTGGG GGTTAAACCC AAATTTTTTC CCTTTTCCAA
           GCTCTTTTCA GCGGGGGACC CCCCAACAAG GGTTGGGCCC AAATTTTTTC CCTTTTCCGA
           GCTCTTTTCA GTGGGAAAGG GCCCGGTGGG GGTTGGGCCC AAATTTTTTC CCTTTTTTGG
           GCTCTTTTCA GTGGGAAAGG GCCCAATGGG GGTTGGGCCC AAATTTTTTC CCTTTTCCGA
           GCTCTTTTCA GTGGGAAAGG GCCCGGCAAG GGTTGGGCCC AAATTTAAAC CCTTTTTTGA
           GTTCTTTTCA GTGGGAAAGG GTTTGGCAAG GG-------- ---------- ----------
           GTTCTTTTCA GTGGGAAAGG GTTTGGCAAG GGTTGGGCCC AAATTTAAAC CCTTTTCCGA
           GCTCTTTTCA GTGGGGGAGG GCCCGGCAAG GGTTGGGTTT AAATTTAAAG CCTTTTCCAA
           GCTCTTTTCA GTGGGAAAGG GTTTGGTGGG GGTTAAACCC AAATTTAAAC CCTTTTTTGA

           GGAACCTTAA CCTAAAAACC GGAAAGGGAA CGGAAAATCC AAGTTCCCAA ACCCGCCCAA
           CCAACCTTAA CCTAAAAACC GGAAAGGGAA CGGAAAATCC AAGTTCCCAA ACCCGCCCAA
           CCAGCTTTGG CCTAAAAACC GGAAAGGGAA CAACCCCTCC AAGTTCCCAA ACCCGCCCAA
           CCAACCTTCC CCTAAAAACC GGAAAGGGGA CGGAAAATCC GGTTTCCCAA ACCCGCCCAA
           AAAGCCTTGG CCTAAACCCC GGAAAGGGCA CTTCCCGTCC AAGTTCCCAA ACCCGCCCAA
           CCAGCCTTGG CCTAAAAACC GGAAAGGGAA CGGAAAATCC AAGTTCCCAA ACCCGCCCAA
           ----CCTTGG CCTAAAAACC GGAAAGGGAA CGGAAAATCC AAGTTCCCAA ACCCGCCCAA
           CCAGCCTTGG CCTAAAAACC GGAAAGGGAA CGGAAAATCC AAGTTCCCAA ACCCGCCCAA
           CCAGCCTTGG CCTAAAAACC GGAAAGGGAA CGGAAAATCC AAGTTCCCAA ATTCGCCCAA
           CCAGCCTTGG CCTAAAAACC GGAAAGGGGA TGGAAAGTCC AAGTTCTTAA ACCCGCCCAA

           ACTTGAGCCC CAACACTATT GGGTGATGTG GGCTCCAAGA ATCCAAGTTG GCCCTTTTAA
           ACTTGAGCCC CAACACTA-- ---------- ---------- ---------- ----------
           ACTTGAGCCC CAACGCTATT GGGAGTTGTG GGCAGGAAGA ATCCAAGTTG GCCTTTTTAA
           ACTTGAGCCC CAACAGTATT GGGGGCTGCG GGCTCCAAGA ATCCAAGTTG GCCCTTTTAA
           ACTTGAGCCC CGGCACTATT GGGGGCCGCG GGCTCCAAGA ATCCAAGTTG GCCCTTTTAA
           ACTTGAGCCC CAACACTATT GGGAGTCGTG GGCTCCAAGA ATCCAAGTTG GCCCTTTTAA
           ACTTGAGCCC CAACACTATT GGGAGTCGTG GGCTCCAAGA ATCCAAGTTG GCCCTTTTAA
           ACTTGAGCCC CAACACTATT GGGAGTCGTG GGCTCCAAGA ATCCAAGTTG GCCCTTTTAA
           ACTTGAGCCC CAACACTATT GGGAGTCGTG GGCTCCAAGA ATCCAAGTTG GCCCTTTTAA
           ACTTGAGCCC CAACACTATT GGGGGACGTG GGCTCCAAGA ATTTAAGTTG GCCCTTTTAA

           AGTTGAATAA TGGGGCAAGC CCAGCCAAGG CC-------- ---------- ----------
           ---------- ---------- ---------- ---------- ---------- ----------
           ACTTAA--AA GCGGGCGGGC CCCGTTGGCC CCTAAAAAAG GGGCTCCTCC CCTTTGGGTT
           A--------- ---------- ---------- ---------- ---------- ----------
           AGTTGA--GG CAGGGCAAGC CCCATTGGCC CCCAAAAAAG GGGCTCCTCC CCTTTGGGTT
           ACTTGA--AA TAGGGTAAGC CCCATTGGCC CCCAAAAAAG GGGCTCTTCC CCTTTGGGCC
           ACTTGA--AA TAGGGCAAGC CCCATTGGCC CCCAAAAAAG GGGCTCCTCC CCTTTGGGTT
           ACTTGA--AA TAGGGCAAGC CCCATTGGCC CCCAAAAAAG GGGCTCTTCC CCAAA-----
           ACTTGA--AA TAGGGCAAGC CCCCAA---- ---------- ---------- ----------
           AGTTGA---- ---------- ---------- ---------- ---------- ----------

           ---------
           ---------
           CC-------
           ---------
           CCCCCCTGA
           CCCCCCTA-
           CCCCCCTA-
           ---------
           ---------
           ---------

   10   549
gi|5716431 ---------- ---------- ---------G GCTTTGAGGG CCTGGTGCCC CCCAAC--CA
gi|2818984 ---------- ---------- ---------- -CTTTGAGGG CCTGGTGCCC CCCAAT--CA
gi|7396971 ---------- ------CCTT GGCCGGGAAA ACTTTGAGGG CCTGGTGCCC CCTCCCGGCG
gi|4771687 ---------- ---------- ---------- ---------- ---------- ----------
gi|1497432 ---------- ---------- ---------A ACTTTGAGGG CCTGGTGCCC CCCCCTTTCA
gi|1090941 ---------- ---------- ---------- ---------- ---------- ----------
gi|1146863 GGGGGCCCCA AAATCTCCTT GGGGGGGTGA ACTTTGAGGG CCTGGTGCCC CCGCCC--CG
gi|1696350 ------TTTA AAATCTCCTT GGGGGGGTGA ACTTTGAGGG CCTGGTGCCC CCGCCC---G
gi|1615982 ---------- -----TCCTT GGGGGGGTGA ACTTTGAGGG CCTGGTGCCC CCGCCT--CG
gi|191125| ---------- ---------- ---------- ---------- ---------- ----------

           AGGGGAAAAC ATTCTTTTTT CTCCTTTACC CTCCTTGGCA GGGTTTCCTG CGGGCCAAAA
           AGGGGAAAAC ATTCTTTCCT CTCCTTCACC CTCCTTGG-- -GGTTTCCTG CGGGCCAAAA
           GGGGGAAAAC ATTCTTTCCG GTCCCCTACC CTCCTTGG-- -GGTTTCCTG CGGGCCAAAA
           ---------- ---------- ---------- -TCCTTGG-- -GGTTTCCTG CGGGCCAAAA
           AGGGGAAAAC ATTCTTTCCT GTCCCCTACC CTCCTTGG-- -GGTTTCCTG CGGGCCAAAA
           ---------- ---------- ---------- ---------- ---------- ----------
           GGGGGAAAAC ATTCTTTCCT GGAATTTACC CTCCTTGG-- -GGTTTCCTG CGGGCCAAAA
           GGGGGAAAAC ATTCTTTCCT GGAACCTACC CTCCTTGG-- -GGTTTCCTG CGGGCCAAAA
           GCCCGAAAAC ATTCTTTCCT GCCCCCTACC CTCCTTGG-- -GGTTTCCTC GGGGCCAAAA
           ---------- ---------- ---------- -TCCCCGG-- -GGTTTCCTG CGGGACAAAA

           AACCCGATTC AACCCGGGAA TGCTTGAGTG CGGGGGGGGT CCCGCAAGGG GGAACCGGCC
           AACCCGATTC AACCCGGGAA TGCTTGAGTG CGGGGGGGGT CCCGCAAGGG GGAACCGGCC
           AATTCGGTTC AACCCGGGAA TGCTTGAGTG CATGGGGGGT TCCCCCCGGG GGAAAAGGCC
           AACCCGATTC AACCCGGAAA TGCTTAAGTG CGGGGGGGGT CTTCCGGGGG GGAACCGGCC
           AACCCGATTC AACCCGGGAA TGCTTGAGTG CGGGGGGGAT CCCCCCCGGG GGAACCGGCC
           ---------- NACCCGGAAA TGCTTGAGTG CGGGGGGGGT CCCCCTTTTT TTAACCGGCC
           AACCCGATTC AACCCGGAAA TGCTTGAGTG CAGGGGGGGT CCCCCTTGGG GGAACCGGCC
           AACCCGATTC AACCCGGAAA TGCTTGAGTG CAGGGGGGGT CTTCCTTGGG GGAACCGGCC
           AACCCGATTC AACCCGGGAA TGCTTGAGTG CGGGGGGGGT CTTCCTTGGG GGAACCGGCC
           AACCCGATTC AACCCGGGAA TGTTTAAGTT CGGGGGGGGT CCCCCTTGGG GGAACCGGCC

           CCGGCCCTCC GGCCGAAGAA ATTGGACAAA ATTTCCTGTC TGGATTTTTT TCCCCCCCGG
           CCGGCCCTCC GGCCGAAGAA ACCGGACAAA ACCCCCTGTC TCCATTTTTT TCCCCCCCGG
           CCGGCCCTCC GGCCGAAGAA ACCGGGGAAA ACCCCCTGTC TGGATTTTTT TCCCCCCCGG
           CCGGCCCTCC GGCCGAAGAA ACCAAGCAAA ACCCCCTGTC TGGATTTTTT TCCCCCCCGG
           CCGGCCCTTT GGCCGAAGAA ACCAAGCAAA ACCCCCTGTC TGGATTTTTT TCCCCCCCGG
           CCGGCCCTCC GGCCGAAGAA ATTAAGCAAA ACCCCCTGTC TGGATTTTTT TCCCCCCCGG
           TTGGCCCTCC GGCCGAAGAA ACCAAGCAAA ACCCCCTGTC TGGATTTTTT TCCCCCCCGG
           TTGGCCCTCC GGCCGAAGAA ACCAAGCAAA ACCCCCTGTC TGGATTTTTT TCCCCCCCGG
           CCGGCCCTCC GGCCGAAGAA ACCAAGCAAA ACCCTTTGTC TAAATTTTTT TCCCCCCCGG
           CCGGCCCTTT GGCCGAAGAA ACCAAGCAAA ACCCCCTGTC TGGATTTTTT TCCCCCCCGG

           TCGAAAGGGA TTAAAAACCC CCATGGGGAA AAAGGCCAAA GACGGGGGCC GGGCCCCCTT
           TCAAAAGGGA TTAAAAACCC CCATGGGGAA AAAGGCCAAA GACGGGGGCC GGGCCCCCTT
           TTGAAAGGGA TTAAAAACCC CCATGGGGAA AAAGGCCAAA GATGGGGGGG GGGCCCCCTT
           TCGAAAGGGA TTAAAAACCC CCATGGGGAA AAAGGCCAAA GACGGGGGGG GGGCCCCCTT
           TCAAAAGGGA CCAAAAACCC CCATGGGGAA AAAGGCCAAA GATGGGGGGG GGGCCCCCTT
           TCAAAAGGGA CCAAAAACCC CCATGGGGAA AAAGGCCAAA GACGGGGGGG GGGCCCCCTT
           TCAAAAGGGA CCAAAAACCC CCATGGGGAA AAAGGCCAAA GACGGGGGGG GGGCCCCCTT
           TCAAAAGGGA CCAAAAACCC CCATGGGGAA AAAGGCCAAA GACGGGGGGG GGGCCCCCTT
           TCAAAAGGGA CCAAAAACCC CCATGGGGAA AAAGGCCAAA GACGGGGGGG GGGCCCCCTT
           TCAAAAGGGA CCAAAAACCT TTATGGGGAA AAAGGCCAAA GATAAAAAAA GGGCCCCCTT

           TGGGGGGGGG GGAGGGAAGG AACTTTCCCC CTTCCCCCCC CCCCGGGGAA TGGGGGGGGT
           TGGGGGGGGG GGAGGGAAGG AACTTTCCCC CTTCCCCCCC CCCCGGGGAA TGGGGGGGGT
           TGGGGGGGGG GGTTTTCCGG AACCCCCCCC CTTCCCCCCC CCCCGGGGGG TAAAGGGGGT
           TGGGGGGGGG GGAGGGCCGG AACGGGCCCC CTTCCCCCCC CCCCGGGGAA TGGGGGGGGT
           TGGGGGGGAA AGAAAACCGG AACGGGCCCC CTTCCCCCCC CCCCGGGGAA TAAGGGGGGT
           TGGGGGGGAA AGAGGGCCGG AACTTTCCCC CTTTTTTCCC CTCCGGGGAA TGGAGGGGGT
           TGGGGGGGAA AGAGGGCCGG AACTTTTTTC CTTTTTTCCC CCCCGGGGAA TGGAGGGGG-
           TGGGGGGGAA AGAGGGCCGG AACTTTTTTC CTTTTTTCCC CCCCGGGGAA TGGAGGGGGT
           TGGGGGGGGG GGAGGGCCGG AACTTTCCCC CTTTTTTCCC CCCCGGGGGG TGGAGGGGGT
           TGGGGGGGAA AGACCCCCGG AACTTTCCCC CTTCCCCCCC CCCCGGGGAA CGGGGGGGGT

           AGGCGGGGCC CCCTTTCCAG CAAAACCAAA GGCTGGCGAA TCAACAAAGG GTTTCCCACC
           AGGCAAAACC CCCTCCCCGG CAAAACCAAA GGCTGGCGAA TCAACAAAGG GTTTCCCACC
           GGGCAAAACC CCCTCCCCTG CGGAACCAAA GGCTGGCGAA TCCCCAAAGG GTTTCCCACC
           GGGCAAAACC CCCTCCCCAG CCCAACCAAA GGCTGGCGGG TCAACAGGTT TTTTCCCACC
           GGGCAAAACC CCCTCCCCAG CGGAACCAAA GGCTGGCGCC TCCGCAAAGG GTTTCCCACC
           GGGCAAAACC CCCTCCCCCG CGGAACCAAA GGCTGGCGAA TCAACAAAGG GTTTCCCACC
           ---------- ------CCCA CGGAACCGGA GGCTGGCGAA TCAACAAAGG GTTTCCCACC
           GGGCAAAACC CCCTCCCCCA CGGAACCGGA GGCTGGCGAA TCAACAAAGG GTTTCCCACC
           GGGTAAAAGG GGGTCCCCAG CGGAACCAAA AACTGGCGAA TCAACAAAGG GTTTCCCATC
           AGGCAAAACC CCCTCCCCTG CGGAACCAAA GGCTGGCGGG CTAGCAAAGG GTTTCCCACC

           GGGCCAAACC CTGGGGGGGA GGGGGACCCA ACCCGGGGCG GCAAGGAACC CTTCAAGAAT
           GGGCCAAACC CTGGGGGGGA GGGGGACCCA ACCC------ ---------- ----------
           GGGCCAAACC CTGGGGGGGA GGGGGACCCG GCCCGGGGCG GCTTGGAACC CTTGAAGAAT
           GGGCCAAACC CTGGGGGGGA GGGGGACCCA AGCCGGGGCG GCCCGGAACC CTTCAAGAAT
           GGGCCAAACC CTGGGGGGGA GGGGGGCCCA ACCCGGTTCG GCCCAGAACC CTTCAAGAAT
           GGGCCAAACC CTGGGGGGGA GGGGGACCCA ACAAGGGGCG GCTTGGAACC CTTCAAGAAT
           GGGCCAAACC CTGGGGGGGA GGGGGACCCA ACAAGGGGCG GCTTGGAACC CTTCAAGAAT
           GGGCCAAACC CTGGGGGGGA GGGGGACCCA ACAAGGGGCG GCTTGGAACC CTTCAAGAAT
           GGGCCAAACC CTGGGGGGGA GGGGGACCCA ACAAGGGGCG GCTTGGAACC CTTCAAGAAT
           GGGCCAAAAA ATGGGGGGGA GGGGGACCCA ACAAGGGGCG GCAAGGAACC CTTCAAGAAT

           CATTTGGGTT GATGAAATGG GCAACCCGCC AAGGGGCCC- ---------- ----------
           ---------- ---------- ---------- ---------- ---------- ----------
           CATTTGGGTT GATAA-AGGC GCGGCCCGTT GGCCCCCCCT AAAAAGGGCC CACCTGGCCC
           CATTTGGGTT GA-------- ---------- ---------- ---------- ----------
           CATTTGGGTT GATGA-GCCA GCAACCCATT GGCCCCCCCC AAAAAGGGCC CACCTGGCCC
           CATTTGGGTT GATGA-ATCA GTAACCCATT GGCCCCCCCC AAAAAGGGCC CACCTGGTTT
           CATTTGGGTT GATGA-ATCA GCAACCCATT GGCCCCCCCC AAAAAGGGCC CACCTGGCCC
           CATTTGGGTT GATGA-ATCA GCAACCCATT GGCCCCCCCC AAAAAGGGCC CACCTGGTTT
           CATTTGGGTT GATGA-ATCA GCAATTCCAA AA-------- ---------- ----------
           TATTTGGGTT GATGA----- ---------- ---------- ---------- ----------

           ---------
           ---------
           TTGCC----
           ---------
           TTGCCCCTG
           TTGCCCTTG
           TTGCCCTTG
           AA-------
           ---------
           ---------

   10   549
gi|5716431 ---------- ---------- --------GC CCCCAACCCA GGGCCGGCCC CT-AGAAACT
gi|2818984 ---------- ---------- ---------- --CCAACCCA GGGCCGGTTT TT-AGAAACT
gi|7396971 ---------- ---------- CGCCGAAAAG GTCGAACCCA GGGTTCGCCC CCGGGAAACT
gi|4771687 ---------- ---------- ---------- ---------- ---------- ----------
gi|1497432 ---------- ---------- --------AG GTCCCACCCA GGGCCGGTTT TCTAGAAACT
gi|1090941 ---------- ---------- ---------- ---------- ---------- ----------
gi|1146863 TCCCCGGGGG GCCCCAACCC CGGGGTGGAG GTCCTACCCA GGGGGCGCCC CC-GGAAACT
gi|1696350 ---------- ----CAACCC CGGGGTGGAG GTCCTACCCA GGGGGCGCCC CC-GGAAACT
gi|1615982 ---------- ---------- CGGGGTGGAG GCCCAACCCA GGGGGCGTTT TC-GGAAACT
gi|191125| ---------- ---------- ---------- ---------- ---------- ----------

           CCTTTTCCCT T-CTCAACCC TGGCTTGGCA GGGGTGCGGG GCCGGCCCAA TAAATTCCTT
           CCTTTCCCCT T-CTCAACCC TGGCTTGG-- ---GTGCGGG GCCGGCCCAA TAAATTCCTT
           CCTTTCCGGT T-CCCAACCC TGGCTTGG-- ---GTGCGGG GCCGGCCCAA TAAATTCCTT
           ---------- ---------- TGGCTTGG-- ---GTGCGGG GCCGGCCCAA TAAATTCCTT
           CCTTTCCGGT TGCCCAGCCC TGGCTTGG-- ---GTGCGGG GCCGGCCCAA TAAATTCCTT
           ---------- ---------- ---------- ---------- ---------- ----------
           CCTTTCCGGG G-ATCAACCC TGGCTTGG-- ---GTGCGGG GCCGGCCCAA TAAATTCCTT
           CCTTTCCGGG G-ACCAACCC TGGCTTGG-- ---GTGCGGG GCCGGCCCAA TAAATTCCTT
           CCTTTCCGGC C-CCCAACCC TGGCTTGG-- ---GTCGGGG GCCGGCCCAA TAAATTCCTT
           ---------- ---------- TGGCCTGG-- ---GTGCGGG GAAGGCCCAA TAAATTCCTT

           TCCCACCTGG GGGGGCCTCC GGGGGATTGG CGCGAGGTGC CCCCCCCGCA ACCCCAGGGA
           TCCCACCTGG GGGGGCCTCC GGGGGATTGG CGCGAGGTGC CCCCCCCGCA ACCCCAGGGA
           TCCCACCTGG GGGCGCCTCC GGGGGATTGG CTCGAGGTGT TTTTCCCCCC AAAACAGGGA
           TCCCACCGGA AAAGGCCTCC AAAAAATTGG CGTGAGGTGC CCCCTTTCCG ACCCCAGGGA
           TCCCACCCGG GGGGGCCTCC GGGGGATTGG CGCGAAGTGC CCCCCCCCCC ACCCCAGGGA
           ----NCCTGA AAAGGCCTCC GGGGGATTGG CGCGAGGTGC CCCCCCCCCT ACCCCAGGGA
           TCCCACCTGA AAAGGCCTTT GGGGGATTGG CGCGAGGTGC CCCCCCCCCT ACCCTAGGGA
           TCCCACCTGA AAAGGCCTTT GGGGGATTGG CGCGAGGTGC CCCCTTTCCT ACCCTAGGGA
           TCCCACCTGG GGGGGCCTCC GGGGGATTGG CGCGAGGTGC CCCCTTTCCT ACCCCAGGGA
           TCCCACCTGG GGGGGCCTCC AAAAAATTTT CGCGAGGTGC CCCCCCCCCT ACCCCAGGGA

           CCTCGGACCC TTGGGGCCCA AGGAATTACA CAAAAATTCC TGGTCACCAA ACCTCCGTTT
           CCT-GGACCC TTGGGGCCCA AGGAACCACA CAAAAACCCC TGGTCACCAA ACCTCCGTTT
           CCGTGGACCC TTGGGGCCCA AGGAACCGGG CAAAAACCCC TGGTCACCAA ACCTCCGCTT
           CCGTGGACCC TTGGGGCCCA AGGAACCGCA CAAAAACCCC TGGTCACCAA ACCTCCGCTT
           TTGTGGACCC TTGGGGCCCA AGGAACCGCG CAAAAACCCC TGGTCACCAA ACCTCCGCTT
           CCGTGGACCC TTGGGGCCCA AGGAATTGCA CAAAAACCCC TGGTCACCAA ACCTCCGCTT
           CCGTGGACCC TTGGGGCCCA AGGAACCGCA CAAAAACCCC TGGTCACCAA ACCTCCGCTT
           CCGTGGACCC TTGGGGCCCA AGGAACCGCA CAAAAACCCC TGGTCACCAA ACCTCCGCTT
           CCGTGGACCC TTGGGGCCCA AGGAACCGCA CAAAAACCTT TGGTCACCAA ACCTCCGCTT
           TTGTGGACCC TTGGGGGGGA AGGAACCGCA CAAAAACCCC TGGTCACCAA ACCCCCGTTT

           TTCAAAACGG GGAACCAAAC AAAATTCTGT GGCCAGGCCC GGCTGGGGCG GAGAGAGGGG
           TTCAAACCGG GGGGCCAAAC AAAATTCTGT GGCCAGGCCC GGCTGGGGCG GAGAGAGGGG
           TTTAAAACCG GGGGCCAAAC AAAATTTTGT GGCCAGGTTG GGCTGGGGGG GAGTTCGAAG
           TTCAAACTGG GGAATTAAAC AAAATTCTGT GGCCAGGCCG GGCTGGGGCG GAGAGCGGGG
           TTCAAACTGG GGGGCCAAAC AAAATTTTGT GGCCAGGTTG GGCTGGGACG GAGAACGGGG
           TTCAAACCCG GGGGCCAAAC AAAATTCTGT GGCCAGGCCG GGCTGGGACG GAGAGCGGGG
           TTCAAACCCG GGGGCCAAAC AAAATTCTGT GGCCAGGCCG GGCTGGGACG GAGAGCGGGG
           TTCAAACCCG GGGGCCAAAC AAAATTCTGT GGCCAGGCCG GGCTGGGACG GAGAGCGGGG
           TTCAAACCCG GGGGCCAAAC AAAATTCTGT GGTTAGGCCG GCCTGGGGTG GAGAGCGGGG
           TTCAAACCCG GGGGCCAAAC AAAATTCTGT GGCCAGGTTA GACTGGGATG GAGACCGGGG

           GAACCCTTTT CCCCCTTTCC GCCCTGAAGT GCGAAAGGTC CTCTCCCCCC AAGGAAACAA
           GAACCCTTTT CCCCCTTTCC GCCCTGAAGT GTGAAAGGTC CTCTCCCCCC AAGGAAACGG
           GAGCCCTTTT CCCCCTTTCC GCCCCGAACT ACAAAAGGTC CTCTCCCCCC AAGGGGGCTT
           GAGCCCTTTT CCCCCTTTCC GCCCTGAAGT GTGAAAGGTC CTCTCCCCTT GGCCAAACAA
           GAGCCCTTTT CCCCCTTTCC GCCCTGAAGT ATGAAAGGTC CTCTCCCCCC AAGGGGGCAA
           GAGCCCTTTT CCCTTTTTCC GCCCTGAAGT GCAAAAGGTC CTCACCCCTT AAGGGGGCCC
           GAGCCCTTTT CCCCCTTTCC GCCCTGAAGT GCAAAAGG-- ---------- -------CCC
           GAGCCCTTTT CCCCCTTTCC GCCCTGAAGT GCAAAAGGTC CTCACCCCCC AAGGGGGCCC
           GAGCCCTTTT CCCCCTTTCC GCCCTGAAGC GCAAAAGGTT TTCAGGCCCC AAGGGGGCAA
           GAGCCCTTTT CCCCCTTTCC GCCCTGAAGC GTGAAAGGTC CTCACCCCTT AAGGGGGCTT

           GAACCCAAAT TTTTCCAAAA AAAACCCGCC CGATTGAAAA CAACCAAAGT TTCCCCCCAA
           GAACCCAAAT TTTTCCAAAA AAAACCCGCC CGATTGAAAA CAACCAAAGT TTCCCCCCAA
           GAACCCAAAT TTTTCCAAAA AAAACCCGCC CGATTGAAAA CCCCCAAAGT TTCCCCCCAA
           GAACCCAAAT TTTTCCAAAA AAAACCCGCC CGATTGGGGA CAACCAGGTT TTCCCCCCAA
           GAACCCAAAT TTTTCCAAAA ACCCCCCGCC CGATTGCCCA CCGCCAAAGT TTCCCCCCAA
           GAACCCAAAT TTTTCCAAAA AAAACCCGCC CGATTGAAAA CAACCAAAGT TTCCCCCCAA
           AAACCCGGGT TTTTCCAAAA AAAACCCGCC CGATTGAAAA CAACCAAAGT TTCCCCCCAA
           AAACCCGGGT TTTTCCAAAA AAAACCCGCC CGATTGAAAA CAACCAAAGT TTCCCCCCAA
           GAACCCAAAT TTTTCCAAAA AAAACCCGCC CGATTGAAAA CAACCAAAGT TTCCCCCCAA
           GAACCCAAAT TTTTCCAAAA AAAACCCGCC CGATTGGGGA TAGCCAAAGT TTCCCCTTAA

           GGGGGTTCCT AGGGCTAAAC CACCTGGCTT TGCGGGGAAC CCTTTTCCAA ATTTAAAAGT
           GGGGGTTCCT AGGGCTAAAC CACC------ ---------- ---------- ----------
           GGGGGTTCCT AGGGCTAAGC CACCTGGCAA AGCGGGGAAC CCAAAAGGAA ATTTAAAAGT
           GGGGGTTCCT AGGGCTGGAG GACCTGGCGG GGCGGGGAAC CCTTTTCCAA ATTTAAAAGT
           GGGGGTTCCT AGGGCTAAAC CACCTTTCGG GGCAAGGAAC CCTTTTCCAA ATTTAAAAGT
           GGGGGTTCCT AGGGCTAAAC CACATGGCAA AGCGGGGAAC CCTTTTCCAA ATTTAAAAGT
           GGGGGTTCCT AGGGCTAAAC CACATGGCAA AGCGGGGAAC CCTTTTCCAA ATTTAAAAGT
           GGGGGTTCCT AGGGCTAAAC CACATGGCAA AGCGGGGAAC CCTTTTCCAA ATTTAAAAAT
           GGGGGTTCCT AGGGCTAAAC CACATGGCAA AGCGGGGAAC CCTTTTCCAA ATTTAAAAGT
           GGGGGTTCCT AGGGCTAAAC CACATGGCGG GGCGGGGAAC CCTTTTCCAA ATTTAAAAGT

           TTGGGTGGTT CCTGGGGCTT TGCACCAGGG GGGG------ ---------- ----------
           ---------- ---------- ---------- ---------- ---------- ----------
           TTGGGCCCTT CCTGCCA--- -CCGCCGCCC CCCCTTTAAG GCCGGGCTGC CTTGGCCCTC
           TTGGGTGGTT CCTG------ ---------- ---------- ---------- ----------
           TTGGGTGGTT CCTGGGGA-- -ACACCGCCC CCCCCTTAAG GCCGGGCTGC CTTGGCCCTC
           TTGGGTGGTT CCTGCCGA-- -ACACCGCCC CCCCCTTAAG GCCGGGCTGC CTTGGCCCCC
           TTGGGTGGTT CCTGCCGA-- -ACACCGCCC CCCCCTTAAG GCCGGGCTGC CTTGGCCCTC
           TTGGGTGGTT CCTGCCGA-- -ACACCGCCC CCCCCTTAAG GCCGGGCTGC CAA-------
           TTGGGTGGTT CCTGCCGA-- -ACATT---- ---------- ---------- ----------
           TTGGGCGGTT CCTGGGG--- ---------- ---------- ---------- ----------

           ---------
           ---------
           ---------
           ---------
           TCCCCTGGA
           CCCCCTGA-
           CCCCCTGA-
           ---------
           ---------
           ---------

   10   549
gi|5716431 ---------- ---------- CTGACCCGCC CTTGGGGTGC CCGGT-CAAA GAAAAACCAC
gi|2818984 ---------- ---------- CTGACCCGCC CTTGGGGTGC CCGGT-CAAA GAAAAACCAC
gi|7396971 ---------- ---TCCTCAG CTGACCCGCC CTTGGGGTGT TTCCCGCGGG GAAAAACCAC
gi|4771687 ---------- ---------- ---------- ---------- ---------- ----------
gi|1497432 ---------- ---------- CTGACCCGCC CTTGGGGTGC CCGGCTCAAA GAAAAACCAC
gi|1090941 ---------- ---------- ---------- ---------- ---------- ----------
gi|1146863 GCCCCGGGGG CCTTCCTGTG CTGACCCGCC CTTGGGGTGG GGCCC-CGGG GAAAAACCAC
gi|1696350 ---------- TTTTCCTGTG CTGACCCGCC CTTGGGGTGG GGCCC--GGG GAAAAACCAC
gi|1615982 ---------- --TTCCTGTG CTGACCCGCC CTTGGGGTGG GGCCC-CGGG CAAAAACCAC
gi|191125| ---------- ---------- ---------- ---------- ---------- ----------

           TTTTTTTTTC CTTGGCTGTA GGGGGCCTCC ACCGGAAATC CCCCACCCGG GGAAGTGGGG
           TTCCTTTTCC CTTGGCTGT- -GGGGCCTCC ACCGGAAATC CCCCACCCGG GGAAGTGGGG
           TTCCGTCCTC CTTGGCTGT- -GGGGCCTCC ACCGGAGGTC CCCCACCCGG GCAAGTGGGG
           ---------- -TTGGCTGT- -GGGGCCTCC ACCGGAAATC CCCCACCCGA AGAAGTGGGG
           TTCCTTCCTC CTTGGCTGT- -GGGGCCTCC ACCGGAAATC CCCCACCCGG GGAAGTGGGG
           ---------- ---------- ---------- ---------- ----NCCCGA AGAAGTGGGG
           TTCCTGTTTC CTTGGCTGT- -GGGGCCTCC ACCGGAAATC CCCCACCCGA AGAAGTGGGG
           TTCCTGCCTC CTTGGCTGT- -GGGGCCTCC ACCGGAAATC CCCCACCCGA AGAAGTGGGG
           TTCCTCCCTC CTTGGCTGT- -GGGGCCTGG ACCGGAAATC CCCCACCCGG GGAAGTGGGG
           ---------- -TTGGCCGT- -GGGGCCTCC ACCGGAAATC CCCCACCCGG GGAAGTGGGG

           CCCCCCGAGT GGCGGGGCCC GAGGGGCCGG CGCCGCAAAA GGACCTTCTT TCGGGGCCAC
           CCCCCCGAGT GGCGGGGCCC GAGGGGCCGG CGCCGCAAAA GGACCTTCTT T-GGGGCCAC
           CCCCCCGAGT GGCAGGGCCC GAGGGGTCCC CGAAGCAAAA GGACCTTCGG GTGGGGCCAC
           CCCCCCAAGT GGCGGGGTTT GAGGGGCTCC CGCCGCAAAA GGACCTTCGG GTGGGGCCAC
           CCCCCCGAGT GGCGGGGCCC GAAAGGCCCC CGCCGCAAAA GGACCTTTGG GTGGGGCCAC
           CCCCCCGAGT GGCGGGGCCC GAGGGGCCCC CTCCGCAAAA GGACCTTCGG GTGGGGCCAC
           CCCCTTGAGT GGCGGGGCCC GAGGGGCCCC CGCCGTAAAA GGACCTTCGG GTGGGGCCAC
           CCCCTTGAGT GGCGGGGCCC GAGGGGCTCC CGCCGTAAAA GGACCTTCGG GTGGGGCCAC
           CCCCCCGAGT GGCGGGGCCC GAGGGGCTCC CGCCGCAAAA GGACCTTCGG GTGGGGCCAC
           TTCCCCAAGT TTCGGGGCCC GAGGGGCCCC CGCCGCAAAA GGACCTTTGG GTGGGGCCAC

           TTGGGGGCAA AAACCACCTC CCCCTGCCCT TACCGGTTTT TTTCCGAAAA CCATTGGGGA
           TTGGGGGCAA AAACCACCTC CCCCTCCCCT TACCGGTTTT TTTCCAAACC CCATTGGGGA
           TTGGGGGCAA AAGGGACCTC CCCCTGCCCT TACCGGCTTT TTTTTGAAAA CCATTGCGGA
           TTGGGGGCAA AAGCCACCTC CCCCTGCCCT TACCGGCTTT TTTCCGAACC TTACCGAGGA
           TTGGGGGCAA AAGCCACCTC CCCCTGCCCT TACCGGCTTT TTTCCAAACC TTACCGGGGA
           TTGGGGGCAA AAGCCACCTC CCCCTGCCCT TACCGGCTTT TTTCCAAACC CCACCGCGGA
           TTGGGGGCAA AAGCCACCTC CCCCTGCCCT TACCGGCTTT TTTCCAAACC CCACCGCGGA
           TTGGGGGCAA AAGCCACCTC CCCCTGCCCT TACCGGCTTT TTTCCAAACC CCACCGCGGA
           TTGGGGGCAA AAGCCACTTC CCCCTACCCT TACCGGCTTT TTTCCAAACC CCATTGGGGA
           TTGGGGGGAA AAGCCACCTC CCCCTGCCCT TACCGGTTTT TTTCCAAACC CCATTGGGGA

           ATACCATGGT AAACAACAGG GGAACCGGCG GGGGCGGGGG GGGGGCAAGG CCCGAGGGGA
           GTACCATGGT AAACAACAGG GGAACCGGCG GGGGCGGGGG GGGGGCAAGG CCCGAGGGGA
           GTACCATGGT AAACAACAGG GGAATTGGGG GGGGCGGGGG GGCGGAAAGG CCCTCGGAAA
           ATACCATGGC AAACAACAGG GGAACCGGGG GGGGCGGGGG GGGGGCAAGG CCCGCGGGGA
           GCACCATGGC AAACAACAGG GGAATTGGGG GGGGCGGGGG GGGAACAAGG CCCACGGGGA
           GCACCATGGC AAACAACAGG GGAACCGGGG GGGGCGGGGG GGGAACAAGG CCCGCGGGGA
           GCACCATGGC AAACAACAGG GGAACCGGGG GGGGCGGGGG GGGAACAAGG CCCGCGGGGA
           GCACCATGGC AAACAACAGG GGAACCGGGG GGGGCGGGGG GGGAACAAGG CCCGCGGGGA
           GCACCATGGC AAATAACAGG GGAACCGGGG GGGGCGGGGG GGGGGCAAGG CCCGCGGGGA
           GCATTATGGC AAACAACAGG GGAATTAAAG GGGGCGGGGG GGGAACAAGG CCCCCGGGGA

           TTGGCCCTTC CCAACCGGGA AAAGTTCCGA GGTTTTATTT TGGCCCTCTT AAAAGGAAGA
           TTGGCCCTTC CCAACCGGGA AAAGTTTTGA GGTTTTATTT TGGCCCTCTT AAAACCAAGA
           TCGGCCCTTC CCAACCGGGG GAACTTCCGA GGTTTTGTTT TGGCCCTCTT GGGACCAAGG
           TGGGCCCTTC CCAACCGGGA AAAGTTTTGA GGTTTTGTTT TGGCCCTCTT GGGGCCAACA
           TGGGCCCTTC CCAACCGGGA AAAGTTTTGA GGTTTTGTTT TGGCCCTCTT GGGAAAAAGG
           GTGGCTTTTC CCAACCGGGA AAAGTTCCGA GGTTTTGTTT TGGCCCACTT GGGACCAAGG
           GTGGCCCTTC CCAACCGGGA AAAGTTCCGA GG-------- ---------- ----------
           GTGGCCCTTC CCAACCGGGA AAAGTTCCGA GGTTTTGTTT TGGCCCACTT GGGACCAAGG
           GTGGCCCTTC CCAACCGGGG GAAGTTCCGA GGTTTTGTTT TGGTTCAGTT AAAACCAAGG
           CTGGCCCTTC CCAACCGGGA AAAGCCTTGA GGTTTTATTT TGGCCCACTT GGGACCAAGG

           CCGGGGCCCT AACCTTCCCA AGCCCGGCTA AATAACAATT CAATTTCCCC ACCCCTCAAA
           CCGGGGCCCT AACCTTCCCA AGCCCGGCTA AATAACAATT CAATTTCCCC ACCCCTCAAA
           CCGGGGCCTT AACCTTCCCA AGCCCGGCAA AATAACCCTT CAATTTCCCC ACCCCTCAAA
           CCGGGGCCCT AACCTTCCCA AGCCCGGCAG GGTAACAATT CGGTTTCCCC ACCCCTCAAA
           CCGGGGCCCT AACCTTCCCA CGCCCGGCGC CCTAACCGTT CAATTTCCCC ACCCCTCAAA
           CCGGGGCCCT AACCTTCCCA AGCCCGGCAA AATAACAATT CAATTTCCCC ACCCCTCAAA
           CCAAAACCCT AACCTTCCCA AGCCCGGCAA AATAACAATT CAATTTCCCC ACCCCTCAAA
           CCAAAACCCT AACCTTCCCA AGCCCGGCAA AATAACAATT CAATTTCCCC ACCCCTCAAA
           CCGGGGCCCT AACCTTCCCA AACCCGGCAA AATAACAATT CAATTTCCCC ACCCCTCAAA
           CCGGGGCCCT AACCTTCCCA AGCCCGGCAG GGCAATAGTT CAATTTCCTT ACTTCTCAAA

           CCCTTGGCCC TTCAACTATT TGGGCTTTGC CAAGGTGCTT TAGAATTCCA AAAAGGTTGT
           CCCTTGGCCC TTCAACTA-- ---------- ---------- ---------- ----------
           CCCTTGGCCC TTCAGCTATT TGGGCAAAGC CTTAGTGCAA AAGAATTCCA AAAAGGCTGT
           CCCTTGGCCC TTCGAGTATT TGGGCGGGGC CCCAGCGCTT TAGAATTCCA AAAAGGTTGT
           CCCTTGGCCC TTCAACTATT TTTTCGGGGC CCCAGCGCTT TAGAATTCCA AAAAGGTTGT
           CCCTTGGCCC TTCAACTATT TGGGCAAAGC CTTAGTGCTT TAGAATTCCA AAAAGGTTGT
           CCCTTGGCCC TTCAACTATT TGGGCAAAGC CTTAGTGCTT TAGAATTCCA AAAAGGTTGT
           CCCTTGGCCC TTCAACTATT TGGGCAAAGC CTTAGTGCTT TAGAATTCCA AAAAGGTTGT
           CCCTTGGCCC TTCAACTATT TGGGCAAAGC CTTAGTGCTT TAGAATTCCA AAAAGGTTGT
           CCCTTGGCCC TTCAACTATT TGGGCGGGGC CAAAGTGCTT TAGAATTTTA AAAAGGCTGT

           TTTAATAAAA CCCATGGGCC CAGCCGAAAG GGGGC----- ---------- ----------
           ---------- ---------- ---------- ---------- ---------- ----------
           TTTAATAAAA ---AGGGGCC CGGCCGGGGC CCCCCTTAAT AAGGCACCCT GCCCCCCCCC
           TTTAA----- ---------- ---------- ---------- ---------- ----------
           TTTAATAAAA AAAGCCCGCC CAGCCAGGGC CCCCCCCAAT AAGGCACCCT GCCCCCCCCC
           TTTAATAAAA AAAATCCGTC CAGCCAGGGC CCCCCCCAAT AAGGCACCCT GCCTTCCCCC
           TTTAATAAAA AAAATCCGCC CAGCCAGGGC CCCCCCCAAT AAGGCACCCT GCCCCCCCCC
           TTTAATAAAA AAAATCCGCC CAGCCAGGGC CCCCCCCAAT AAGGCACCCT GCCTTCCC--
           TTTAATAAAA AAAATCCGCC CAGCCCA--- ---------- ---------- ----------
           TTTAATAAAA ---------- ---------- ---------- ---------- ----------

           ---------
           ---------
           ---------
           ---------
           CCCTTGGGA
           CTTTTGAA-
           CTTTTGAA-
           ---------
           ---------
           ---------

   10   549
gi|5716431 ---------- ---------- --------GG TCAAGGCCCC AGCCGTTGGC CGCTAGGAAA
gi|2818984 ---------- ---------- ---------- TCAAGGCCCC AGCCGTTGGC CGTTAGGAAA
gi|7396971 ---------- ---------T CTTCCGAAAA TGAAGGCCCC AGCCGTTGGC TCCCGGGAAA
gi|4771687 ---------- ---------- ---------- ---------- ---------- ----------
gi|1497432 ---------- ---------- --------AA TCCCGGCCCC AGCCGTTGGC CGTCAGGAAA
gi|1090941 ---------- ---------- ---------- ---------- ---------- ----------
gi|1146863 CGCCGGGGGG CCAAAAATTT CTTGGGTTAA TCTTGGCCCC AGCCGTTGGC GCCCGGGAAA
gi|1696350 ---------- -TAAAAATTT CTTGGGTTAA TCTTGGCCCC AGCCGTTGGC GCCCGGGAAA
gi|1615982 ---------- ---------T CTTGGGTTAA TCAAGGCCCC AGCCGTTGGC GCTCGCGAAA
gi|191125| ---------- ---------- ---------- ---------- ---------- ----------

           AACCTCCCCC CCTCATATGG GGCTTCCCCA GGTCTTGGGT GCCAGCAAAA CGGGAACTCC
           AACCCCCCCC CCCCATATGG GGCTT----- -GTCTTGGGT GCCAGCAAAA CGGGAACTCC
           AACCCCCGGG CCTCATATGG GGCTT----- -GTCTTGGGT GCCAGCAAAA TGGGAGCTCC
           ---------- ------ATGG GGCTT----- -GTCTTGGGT GCCAGCAAAA CGGGAACTCC
           AACCCCCGGG CCTCGTATGG GGCTT----- -GTCTTGGGT GCCAGCAAAA CGGGAACTCC
           ---------- ---------- ---------- ---------- ---------- ---------C
           AACCCCCGGG AATCATATGG GGCTT----- -GTCTTGGGT GCCAGCAAAA CGGGAACTCC
           AACCCCCGGG AATCATATGG GGCTT----- -GTCTTGGGT GCCAGCAAAA CGGGAACTCC
           AACCCCCGGG CCTCATATGG GGCTT----- -GTCTTCCCA GCCAGCAAAA CGGGAACTCC
           ---------- ------ATGG GGCTT----- -GTCTTGGGT GCAAGCAAAA CGGGAACTCC

           GGGGAGTCAG GAATGCCGCC AATTTTGCCC AGGAACCCCC CACCTCTCGG GAAACCCGGC
           GGGGAGTCAG GAATGCCGCC AATTTTGCCC AGGAACCCCC CACCTCT-GG GAAACCCGGC
           GGCCAGTCAG GAATGCCTCC AATTTTGTCC CGGAAACCCC CACCTCGTGG GAAACCCGGC
           AAGGAGTCAA AAATGCCGTT AATTTTGCTC GGGAACCCCC CACCTCGTGG GAAACCCGGC
           GGGGAGTCCG GAATGCCGCC AATTTTGCCC CGGAACCCCC CACCTTGTGG GAAACCCGGC
           AAGGAGTCCG GAATGCCGCC AATTTTGCCC TTTAACCCCC CACCTCGTGG GAAACCCGGC
           AAGGAGTTCG GAATGCCGCC AATTTTGCCC TGGAACCTTT TACCTCGTGG GAAACCCGGC
           AAGGAGTTCG GAATGCCGCC AATTTTGCTC TGGAACCTTT TACCTCGTGG GAAACCCGGC
           GGGGAGTCCG GAATGCCGCC AATTTTGCTC TGGAACCCCC CACCTCGTGG GAAACCCGGC
           GGGGAGTCAA AAATTCCGCC AATTTTGCCC TGGAACCCCC CACCTTGTGG GAAACCCGGG

           AAAAATGGAA CAAAATTTGT GGGGGGCACT AAAACCGGTT TTTGGCCTTG GGGGCAATCA
           AAAAACGGAA CAAAACCCGT GGGCCCCACT AAAACCGGTT TTTAACCTTG GGGGCGGTCA
           AAAAACGGGG CAAAACCCGT GGGGGGCACT AAAACCGGCC CTTGGCCTTG GCCCCGGTCA
           AAAAACAAGA CAAAACCCGT GGGGGGCACT AAAACCGGCC CTTGGTCCCG GAAACAATTA
           AAAAACAAGG CAAAACCCGT GGGGGGCACT AAAACCGGCC CTTAATCCCG GGGGCGGCCA
           AAAAATAAGA CAAAACCCGT GGGGGGCACT AAAACCGGCC CTTAACCCCG GCCCCGGCCA
           AAAAACAAGA CAAAACCCGT GGGGGGCACT AAAACCGGCC CTTAACCCCG GCCCCGGCCA
           AAAAACAAGA CAAAACCCGT GGGGGGCACT AAAACCGGCC CTTAACCCCG GCCCCGGCCA
           AAAAACAAGA CAAAACCCGT GGGAAACACT AAAACCGGCC CTTAACCTTG GGGGCGGCCA
           AAAAACAAGA CAAAACCCGT GGGGGGCACT AAAACCGGTT TTTAACCTTG GGGGCGGCCA

           ACACCGGGTG TTGTACGCAA GGGGGCCCCC CGGCCCTTTG GGGGCGCGAA AAGAATTTCT
           ACACCGGGTG TTGTACGCAA GGGGGCCCCC CGGCCCTTTG GGGGCGCGAA AAGAATTTCT
           ACATTGGGTG TTGTACGCAA GGGGGTTGGG GGGCCCTTTG GGCCGGCTCC CCGAGTTTCC
           ACACCGGGTG TTGCACGCAA GGGGGCCGGG GGGCCCTTTG GGGGCGCGCC CCGAGTTTCG
           ACATTGGGTG TTGCACGCAA GGGGGTTGGG GGGCCCTTTG GGGGCGCACC CCGAGTTTCG
           ACACCGGGTG TTGCACGCAA GGGGGCCGGG GGGCCCTTTG GGGGCGCGCC CCGAGGGGCT
           ACACCGGGTG TTGCACGCAA GGGGGCCGGG GGGCCCTTTG GGGGCGCGCC CCGAGGGGCT
           ACACCGGGTG TTGCACGCAA GGGGGCCGGG GGGCCCTTTG GGGGCGCGCC CCGAGGGGCT
           ACACCGGGTG TTGCATGCAA GGGGGCCGGG GGGCCCTTTG GGGGTGCGCC CCGAGGGGCT
           ACACCGGGTG TTGCACGCAA GGGGGTTAAA AGGCCCTTTG GGGGTGCCCC CCGAGCCCCT

           GGCTTCCCTT TCGGGCTTTT GAAAAAGTGC GGGGTTAATC CGTTCTCTTT TATGGCCAAT
           GGCTTCCCTT TCGGGCTTTT GAAAAAGTGT GGGGTTAATC CATTCTCTTT TACCGCCGAT
           GGCTTCCCTT TCGGGCCCCC GGGGAAGTAC GGGGTTGGTC CATTCTCTTT TACCGCCTAT
           GGCTTCCCTT TCGGGCTTTT GAAAAAGTGT GGGGTTGGTC CATTCTCTTT TGCCCCCAAT
           GGCTTCCCTT TCGGGCTTTT GAAAAAGTAT GGGGTTGGTC CATTCTCTTT TACAGCCAAT
           GGCTTTTTTT TCGGGCTTTT GAAAAAGTGC GGGGTTGGTC CATTCACTTT TACCGCCCAT
           GGCTTTTCTT TCGGGCTTTT GAAAAAGTGC GGGG------ ---------- -----CCCAT
           GGCTTTTCTT TCGGGCTTTT GAAAAAGTGC GGGGTTGGTC CATTCACTTT TACCGCCCAT
           GGCTTTTCTT TCGGGCTTTT GGGGAAGTGC GGGGTTGGTT TATTCACTTT TACCGCCAAT
           GGCTTCCCTT TCGGGCTTTT GAAAAAACGT GGGGTTAATC CATTCACTTT TACCGCCTAT

           CCTCAGCCGA AGGGAATTTG GAAAATTTTA AAAGTCCAAC GCCCAAAACC TAGGCCCCCC
           CCTCAGCCGA AGGGAATTTG GAAAATTTTA AAAGTCCAAC GCCCAAAACC TAGGCCCCCC
           CCTCAGCCGA AGGGAATTTA ACCCCTTTTA AAAGTCCAAC GCCCAAAACC TAGGCCCCCC
           CCTCAGCCGA AGGGGGTTTG GAAAATTTTA AGGTTCCAAC GCCCAAAACC TAGGCCCCCC
           CCTCCGCCGA AGGGCCTTTT TCGGGTTTTA AAAGTCCAAC GCCCAAAACC TAGGCCCCCC
           CCTCAGCCGA AGGGAATTTG GAAAATTTTA AAAGTCCAAC GCCCAAAACC TAGGCCCCCC
           CCTCAGCCGA AGGGAATTTG GAAAATTTTA AAAGTCCAAC GCCCAAAACC TAGGCCCCCC
           CCTCAGCCGA AGGGAATTTG GAAAATTTTA AAAGTCCAAC GCCCAAAACC TAGGCCCCCC
           CCTCAACCGA AGGGAATTTG GAAAATTTTA AAAGTCCAAC GCCCAAAACC TAGGCCCCCC
           CCTCAGCCGA AGGGGGCCCG GAGGGTTTTA AAAGTCCAAC GTTCAAAAAA TAGGCCCCCC

           ATCAAACCCG GGTGGGGGGA ACCCAAAGGA TAAATGGTTT GTGGGGCCCC CCGAATTTTC
           ATCAAACCC- ---------- ---------- ---------- ---------- ----------
           ATCAAGCCCG GGAGGAGGGA ACCGAAAGGA TAAATGGCCC CTGGGGCCTT TTGAATTTT-
           ATCGGAGCCG GGGGGAGGGA ACCCAAAGGA TAAATGGTTT GTGGGGCCCC CCGAA-----
           GTCAAACCCT TTGGGAGGGA ACCCAAAGGA TAAATGGTTT GTGGGGCCCC CCGAATTTTA
           ATCAAACCAG GGAGGAGGGA ACCCAAAGGA TAAATGGTTT GTGGGGCCCC CCGAATTTTA
           ATCAAACCAG GGAGGAGGGA ACCCAAAGGA TAAATGGTTT GTGGGGCCCC CCGAATTTTA
           ATCAAACCAG GGAGGAGGGA ACCCAAAGGA TAAATGGTTT GTGGGGCCCC CCGAATTTTA
           ATCAAACCAG GGAGGAGGGA ACCCAAAGGA TAAATGGTTT GTGGGGCCCC CCGAATTTTA
           ATCAAACCAG GGGGGAGGGA ACCCAAAGGA TAAATGGCCC GTGGGGCCCC CCGAATTTT-

           CAATTGGGGC CAAACCCCCA AAGGCCC--- ---------- ---------- ----------
           ---------- ---------- ---------- ---------- ---------- ----------
           -AAGGGGCGC CGGGCCCCTG GGCCCCCTTT ATTTAGGAGG GGCCCTGGCC CCCTCCCGGC
           ---------- ---------- ---------- ---------- ---------- ----------
           AGGCCCCAGC CAAACCCCTG GGCCCCCCCC ATTTAGGAGG GGCCCTGGCC CCCTCCCGGC
           AAATTCCAGC CAAACCCCTG GGCCCCCCCC ATTTAGGAGG GGCCCTGGCC CTTTCCCGGC
           AAATTCCAGC CAAACCCCTG GGCCCCCCCC ATTTAGGAGG GGCCCTGGCC CCCTCCCGGC
           AAATTCCAGC CAAACCCCTG GGCCCCCCCC ATTTAGGAGG GGCCCTGGCC CTTTCCC---
           AAATTCCAGC CAAATTTCAA ---------- ---------- ---------- ----------
           ---------- ---------- ---------- ---------- ---------- ----------

           ---------
           ---------
           CTCC-----
           ---------
           CTCCTTGGA
           CCCCCTGG-
           CTCCCTGG-
           ---------
           ---------
           ---------

   10   549
gi|5716431 ---------- ---------- --------GG CCCCTTCCCC CACTTGGGGG CCGGCT-AGA
gi|2818984 ---------- ---------- ---------- --CCTTCCCC CACTTGGGGG CCGGTT-AGA
gi|7396971 ---------- -----CCTTC CCCTGAAGAA GGCCTTGGGG GACTTGGGGG CTGGCCGGGA
gi|4771687 ---------- ---------- ---------- ---------- ---------- ----------
gi|1497432 ---------- ---------- --------AA GGCCTTCCCC CACTTGGGGG CCGGTCTAGA
gi|1090941 ---------- ---------- ---------- ---------- ---------- ----------
gi|1146863 CCCGGGGCCC CCCAACCTTC CCCTGTTGAA GGCCTTCCCC CACTTGGGGG CGGGCC-GGA
gi|1696350 ---------- TTCAACCTTC CCCTGTTGAA GGCCTTCCCC CACTTGGGGG CGGGCC-GGA
gi|1615982 ---------- -----CCTTC CCCTGTTGAA GGCCTTCCCC CACTTGGGGG CGGGTC-GGA
gi|191125| ---------- ---------- ---------- ---------- ---------- ----------

           AAAATCTCTT CCCTTTCAAT CCAAGGGGGC TTTTAGGGTG GTCCCCCACC AAAACTATAC
           AAAATCCCTT CCCTCCCAAT CCAAGGGGGC TTTT---GTG GTCCCCCACC AAAACTATAC
           AAAATCCCGG GGGCTTCAAT CCAAGGGGGC TTTT---GTG GTCCCCCACC AAAACTATAC
           ---------- ---------- --AAGGGGGC TTTT---GTG GTCCCCCACC AAAACTATAC
           AAAATCCCTT GGGCTTCAAT CCAAGGGGGC TTTT---GTG GTCCCCCACC AAAACTATAC
           ---------- ---------- ---------- ---------- ---------- --------AC
           AAAATCCCTT GGGTTTCAAT CCAAGGGGGC TTTT---GTG GTCCCCCACC AAAACTATAC
           AAAATCCCTT GGGCTTCAAT CCAAGGGGGC TTTT---GTG GTCCCCCACC AAAACTATAC
           AAAATCCCTT GGGCTTCAAT CCAAGGGGGC TTTT---GTC GAGGCCCACC AAAACTATAC
           ---------- ---------- --AAGGGGGC CCTT---GTG GTCCCAAACC AAAACTATAC

           GGGGGGAAAG GTCCCCTTAG GAATTTCGGG GGCCGTGGCC GGGCCGGGAA CCAAGACTTT
           GGGGGGAAAG GTCCCCTTAG GAATTTCGGG GGCCGTGGCC GGGCCGGGAA CCAAGACTTT
           GGGCCCAAAG GTCCCCTTAG GAATTTCAAT GGCCGTGGTT CCCCCGGGAA CCAAGACTTG
           GGGGGGAAAG GTCCCCTTAA AAATTTCGGG GGTTGTGGCC CCCCCGGGAA CCAAGACTTG
           GGGGGGAAAG GTCCCCTTCG GAATTTCGGG GGCCATGGCC CCCCCGGGAA CCAAGACTTG
           GGGGGGAAAG GTCCCCTTCG GAATTTCGGG GGCCGTGGCC CCCCCTTTAA CCAAGACTTG
           GGGGGGAAAG GTCCCCTTCG GAATTTCGAG GGCCGTGGCC CCCCCGGGAA CTAAGACTTG
           GGGGGGAAAG GTCCCCTTCG GAATTTCGAG GGCCGTGGCC CCCCCGGGAA CTAAGACTTG
           GGGGGGAAAG GTCCCCTTCG GAATTTCGGG GGCCGTGGCC CCCCCGGGAA CCAAGACTTG
           GGGGGGAAAG GTCCCCTTAA AAATTTCGGG GGCCGTGGCC CCCCCGGGAA CCAAGACTTG

           GGCCTGAACC CTTTGGAAAA AAATTTAAAC CAAAATTTTC CTGTTCCCCC GGGGCACCTT
           GGCCTGAACC CTTTGGAAAA AAACCCAAAC CAAAACCCCC CTGTTCCCCC CCCCCACCTT
           GGCCTGAACC CTTTGGAAAA AAACCCGGAC CAAAACCCCC CTGTTCCCCC GGGGCACCTT
           GGCCTGAACC CTTTGGAAAA AAACCCGAAC CAAAACCCCC CTGTTCCCCC GGGGCACCTT
           GGCCTGAACC CTTTGGAAAA AAACCCGGAC CAAAACCCCC CTGTTCCCCC GGGGCACCTT
           GGCCTGAACC CTTTGGAAAA AAATTTGAAC CAAAACCCCC CTGTTCCCCC GGGGCACCTT
           GGCCTGAACC CTTTGGAAAA AAACCCGAAC CAAAACCCCC CTGTTCCCCC GGGGCACCTT
           GGCCTGAACC CTTTGGAAAA AAACCCGAAC CAAAACCCCC CTGTTCCCCC GGGGCACCTT
           GGCCTGAACC CTTTGGAAAA AAACCCGAAC CAAAACCCCT TTGTTCCCCC AAAACACCTT
           GGCCTGAACC CTTTGGAAAA AAACCCGAAC CAAAACCCCC CTGTTCCCCC GGGGCACCTT

           TACCCTGTTT CGGAAGCAAA TGGATTTCCA TTTTTTGGCA GGGCCCTTGG GGCGGGGGGG
           TACCCTGTTT CAAACGCAAA TGGATTTCCA TTTTTTGGCA GGGCCCTTGG GGCGGGGGGG
           TACCCTGCCC TGGAAGCAAA TCGATTTCCA TTTTTTGGCA GGGGGGCCGG GGCGGGGGGG
           TACCCTGCCC CGGACACAAA CAGATTTCCA TTTTTTGGCA GGGGGGCCGG GGCGGGGGGG
           TACCCTGCCC CAAACACAAA CGGACCCCCA TTTTTTGGCA GGGGGGTTGG GGCGGGGGGG
           TACCCTGCCC CAAACGCAAA CCGACCCCCA TTTTTTGGCA GGGGGGTTGG GGCGGGGGGG
           TACCCTGCCC CAAACGCAAA CCGACCCCCA TTTTTTGGCA GGGGGGCCGG GGCGGGGGGG
           TACCCTGCCC CAAACGCAAA CCGACCCCCA TTTTTTGGCA GGGGGGCCGG GGCGGGGGGG
           TACCCTGCCC CAAACGCAAA TGGACCCCCA TTTTTTGGTA GGGGGGCCGG GGCGGGGGGG
           TACCCCGTTT CAAACGCAAA TGGACCCCTA TTTTTTGGCA GGGAAACCGG GGCGGGGGGG

           GCCCCGAAGG AGGGACTGGG CCCCTTTTTC CACCCTTGGG AAGTCCGGAT TGTTTCTTCA
           GCCCCGAAGG AGGGACTGGG CCCCTTTTTC CACCCTTGGG AAGTCTGGAT TGTTTCTTCA
           GAAAAGAAGT CAAGACCGGG CCCCTTTTTC CACCCCCGGG GAGTCCAGAT TGTTTCTTCG
           GCCCCGAAGG CGGGACGGGG CCCCTTTTTC CACCCTTGGG AAGTCTGGAT TGTTTCTTTG
           GCCCCGAAGA CGGGACGGGG CCCCTTTTTC CACCCTTGGG AAGTCTGGAT TGTTTCTTCG
           GCCCCGAAGG CGGGACTGGG CCCTTTTTTC CACCCTTGGG AAGTCCAGAT TGTTACTTTG
           GCCCCGAAGG CGGGACTGGG TCCTTTTTTC CACCCTTGGG AAGTTCAGA- ----------
           GCCCCGAAGG CGGGACTGGG TCCTTTTTTC CACCCTTGGG AAGTTCAGAT TGTTACTTCG
           GCCCCGAAGG CGGGACTGGG CCCTTTTTTC CACCCTTGGG GAGTCCAGAT TGTTACTTCA
           GCCCCGAAGC CGGGACTGGG CCCCTTTTTC CACCCTTGGG AAACTTGGAT TGTTACTTTG

           AAACAGCCCC TACCAAGCCT GCTGGTGAAA CGGAAACCCC AAGTTCCCCC CCAACCCGGG
           AAACGGCCCC TACCAAGCCT GCTGGTGAAA CGGAAACCCC AAGTTCCCCC CCAACCCGGG
           GAACTGCCCT TACCAAGCCT GCAGGTGAAA CAACCCCCCC AAGTTCCCCC CCAACCCGGG
           GGACAGCCCC TACCAAGCCT GCAGGTGGAA CGGAAACCCC AGTTTCCCCC CCAACCCGGG
           GAACAGCCCC TACCCCGCCT GCGGGTGCAA CTTCCGCCCC AAGTTCCCCC CCAACCCGGG
           GAACCGCCCC TACCAAGCCT GCAGGTGAAA CGGAAACCCC AAGTTCCCCC CCAACCCGGG
           ---CCACCCC TACCAAGCCT GCAGGTGAAA CGGAAACCCC AAGTTCCCCC CCAACCCGGG
           GAACCACCCC TACCAAGCCT GCAGGTGAAA CGGAAACCCC AAGTTCCCCC CCAACCCGGG
           AAACAGCCCC TACCAAACCT GCAGGTGAAA CGGAAACCCC AAGTTCCCCC CCAATCCGGG
           GAACTGCCCC TACCAAGCCT GCAGGTGGAA TGGAAGCCCC AAGTTCCCCC CTAACCCGGG

           CCCCCACCCC TGGGGAGGTC ACCTCCCCGC CAGGGGGGTT GGGGACTCAG AATCCCAAGG
           CCCCCACCCC TGGGGAGGTC ACCTCC---- ---------- ---------- ----------
           CCCCCACCCC TGGGGAGGTC ACCTCCCCGC CTGGGAAATT GGGGACTGAG AATCCCAAGG
           CCCCCACCCC TGGGGAGGTC GGGTCCCCGC CCGGGAAATT GGGGACTCAG AATCCCAAGG
           CCCCCACCCC TGGGGAGGTC ACCTCCCCGC CCAAAAAACC GGGGACTCAG AATCCCAAGG
           CCCCCACCCC TGGGGAGGTC ACCTCACCGC CTGGGAAACC GGGGACTCAG AATCCCAAGG
           CCCCCACCCC TGGGGAGGTC ACCTCACCGC CTGGGAAACC GGGGACTCAG AATCCCAAGG
           CCCCCACCCC TGGGGAGGTC ACCTCACCGC CTGGGAAACC GGGGACTCAG AATCCCAAAA
           CCCCCACCCC TGGGGAGGTC ACCTCACCGC CTGGGAAACC GGGGACTCAG AATCCCAAGG
           TCCCCACCAA TGGGGAGGTC ACCTCACCGC CAGGGAAACC GGGGACTCAG AATTTTAAGG

           GTTGGGTGTT TGAGGACTTA AGGCCCCGGC GAAGGGC--- ---------- ----------
           ---------- ---------- ---------- ---------- ---------- ----------
           GCCCCCTGTT TGACAA---A ACCCCCCGGC GGGCCCCTAT TAAAACGTTT CTCTTGGCC-
           GTTGGGTGTT TGA------- ---------- ---------- ---------- ----------
           GTTGGGTGTT TGAGGAA--G GAACCCCGGC AGGCCCCCAT TAAAACGTTT CTCTTGGCCC
           GTTGGGTGTT TGACGAA--A AAATTCCGGC AGGCCCCCAT TAAAACGTTT TTCTTGGCCC
           GTTGGGTGTT TGACGAA--A AAACCCCGGC AGGCCCCCAT TAAAACGTTT CTCTTGGCCC
           GTTGGGTGTT TGACGAA--A AAACCCCGGC AGGCCCCCAT TAAAACGTTT TTCAA-----
           GTTGGGTGTT TGACGAA--A AAACCCCGGC CA-------- ---------- ----------
           GCCGGGTGTT TGAGGA---- ---------- ---------- ---------- ----------

           ---------
           ---------
           ---------
           ---------
           CCGGGGGAA
           CCGGGAA--
           CCGGGAA--
           ---------
           ---------
           ---------

   10   549
gi|5716431 ---------- ---------- --GCTTTCGA CCAAGCCCTG GGCCGAAGGG GCCCCCAGAC
gi|2818984 ---------- ---------- ----TTTCGA CCAAGCCCTG GGCCGAAGGG GTTTTCAGAC
gi|7396971 ---------- ------CTGC GGAGTTTGGA CCAAGCCCTG GGCCCCAGGG GCCCCCGGAC
gi|4771687 ---------- ---------- ---------- ---------- ---------- ----------
gi|1497432 ---------- ---------- --AGTTTCGA CCAAGCCCTG GGCCGCGGGG GTTTCCAGAC
gi|1090941 ---------- ---------- ---------- ---------- ---------- ----------
gi|1146863 CCGGGGGGGG CCATTTCTGG GGAGTTTCGA CCAAGCCCTG GGCCCCTGGG GCCCCCGGAC
gi|1696350 ---------- CCATTTCTGG GGAGTTTCGA CCAAGCCCTG GGCCCCTGGG GCCCC-GGAC
gi|1615982 ---------- ----TTCTGG GGAGTTTCGA CCAAGCCCTG GGCCCCTGGG GTTTCCGGAC
gi|191125| ---------- ---------- ---------- ---------- ---------- ----------

           CCCAATCTCC CCCC-CTCCC AAATTGTGGG TTTCCCTGTT CGGCAAAAAC GAAATCCCAC
           CCCAATCCCC CCCC-CTCCC AAATTGTGGG TTT-CCTGTT CGGCAAAAAC GAAATCCCAC
           CCCAATCCCC CGGG-CCCCC AAATTGTGGG TTT-CCTGTT CGGCAAAAAC GAGGTCCCAC
           ---------- ---------- ---TTGTGGG TTT-CCTGTT CGGCAAAAAC GAAATCCCAC
           CCCAATCCCC CGGGGCCCCC AGGTTGTGGG TTT-CCTGTT CGGCAAAAAC GAAATCCCAC
           ---------- ---------- ---------- ---------- ---------- --------AC
           CCCAATCCCC CGGG-ATCCC AAATTGTGGG TTT-CCTGTT CGGCAAAAAC GAAATCCCAC
           CCCAATCCCC CGGG-ACCCC AAATTGTGGG TTT-CCTGTT CGGCAAAAAC GAAATCCCAC
           CCCAATCCCC CGGG-CCCCC AAATTGTGGG TTT-CCTGAA GGGCAAAAAC GAAATCCCAC
           ---------- ---------- ---TTGTGGG TTT-CCTGTT CGGAAAAAAC GAAATCCCAC

           TGGGGGGTTG CCCGGGGGGG GTGCCCCGGC CGAGTGGGCC CGGGAGATCT TGTAACTTTG
           TGGGGGGTTG CCCGGGGGGG GTGCCCCGGC CGAGTGGGCC CGGGAGATCT TGTAACTTTG
           TGGGGCCTTG CCCGGGGGGG GTGCCCCAAC CGAGTGGGTT CGGGAGATCG GGTAACTTTG
           GGAAAGGTTG CCCAAGGGGG GTGCCCCGGT TGAGTGGGCC CGGGAGATCG GGTAACTTTG
           CGGGGGGTTG CCCGGGGGGG GTGCCCCGGC CGAATGGGCC CGGGAGATTG GGTAACTTTG
           TGAAAGGTTG CCCGGGGGGG GTGCCCCGGC CGAGTGGGCC CTTTAGATCG GGTAACTTTG
           TGAAAGGTTG CCCGGGGGGG GTGCCCCGGC CGAGTGGGCC CGGGAGATCG GGTAACTTTG
           TGAAAGGTTG CCCGGGGGGG GTGCCCCGGC CGAGTGGGCC CGGGAGATCG GGTAACTTTG
           TGGGGGGTTG CCCGGGGGGG GTGCCCCGGC CGAGTGGGCC CGGGAGATCG GGTAACTTTG
           TGGGGGGTTG TTCAAGGGGG GTTCCCCGGC CGAGTGGGCC CGGGAGATTG GGTAACTTTG

           GAAAAGAACA AACCTTTTTT TTTAAACTTT ACCCTCGGGT TGACTTGGGG GGAAAATCCA
           GAAAAGAACA AACCTTTTTT TTTAAACTTT ACCCTCGGGT TACCTTGGGG GGAAAGTCCA
           GAAAAGGGCA AACCTTTTTT TTTAAACTTT ACCCTCGGGT TGACTTGGGC GGAAAGTCCA
           GAAAAAGGCA AACCTTTTTT TTTAAACTTT ACCCTCGGGT TGCCCCGGGA GGAAAATTTA
           GAAAAAGGCA AACCTTTTTT TTTAAACTTT ACCCTCGGGT TACCCCGGGG GGAAAGCCCA
           GAAAAAGGCA AACCTTTTTT TTTAAACTTT ACCCTCGGGT TACCCCGGGC GGAAAGCCCA
           GAAAAAGGCA AACCTTTTTT TTTAAACTTT ACCCTCGGGT TACCCCGGGC GGAAAGCCCA
           GAAAAAGGCA AACCTTTTTT TTTAAACTTT ACCCTCGGGT TACCCCGGGC GGAAAGCCCA
           GAAAAAGGCA AATTTTTTTT TTTAAACTTT ACCCTCGGGT TACCTTGGGG GGAAAGCCCA
           GAAAAAGGCA AACCTTTTTT TTTAAACTTT ACCCCCGGGT TACCTTGGGG GGAAAGCCCA

           ACAACGTTGA AGGCCGCGGG CCTTTGGGGG GGGCCCCCCG AGGCCAAGAA GGGGAAAACC
           ACAACGTTGA AGGCCGCGGG CCTTTGGGGG GGGCCCCCCG AGGCCAAGAA GGGGAAAACC
           ACAACGTTGA AGGTTGGGGG CCTTTGGGGC CCGAAAAAGG AGGCCTTTCC GGAGAGGGCC
           ACAACGTTGA AGGCCGGGGG CCTTTGGGGG GGGCCCCCCG AGGCCAAGCC GGGGAGGGCC
           ACAACGTTGA AGGTTGGGGG CCTTTGGGGG GGACCCCCCG AGGCCAAACC GGGGAGGGCC
           ACAACGTTGA AGGCCGGGGG CCTTTGGGGG GGACCCCCCG AGGCCAAGCC GGGGAGGGCC
           ACAACGTTGA AGGCCGGGGG CCTTTGGGGG GGACCCCCCG AGGCCAAGCC GGGGAGGGCC
           ACAACGTTGA AGGCCGGGGG CCTTTGGGGG GGACCCCCCG AGGCCAAGCC GGGGAGGGCC
           ACAACGTTGA AGGCCGGGCG CCTTTGGGGG GGGCCCCCTG AGGCCAAGCC GGGGAGGGCC
           ACAACGTTGA AGGTTAAGAG CCTTTGGGGG GGACCCCCTG AGGCCAACCC GGGGAGGGCC

           GGTCCCTTTC CCCAGGTGGG AAGGGAGTTT CGTTCCCCCC TTTTAGACAA GACCTAACCC
           GGTCCCTTTC CCCAGGTGGG AAGGGAGTTT CATTCCCCCC TTCCAGACGG GACCTAACCC
           GGTCCCTTTC CCCAGGCGGG GAGGAAGTTT CATTCCCCCC TTCCAGGCTT GATTTGACCC
           GGTCCCTTTC CCCAGGTGGG AAGGGAGTTT CATTCCCCCC TTCCACACAA GACCTCACCC
           GGTCCCTTTC CCCAGGTGGG AAGGGAGTTT CATTCCCCCC TTCCAGGCAA GACCTGACCC
           GGTTCCTTTC CCCAGGTGGG AAGGAAGTTT CATTCCCCCC TTCCAGGCCC GACCTGACCC
           GGTTCCTTTC CCCAGGTGGG AAGGAAG--- ---------- -------CCC AACCTGACCC
           GGTTCCTTTC CCCAGGTGGG AAGGAAGTTT CATTCCCCCC TTCCAGGCCC AACCTGACCC
           GGTTCCTTTC CCCAGGTGGG GAGGAAGTTT TATTGGGCCC TTCCAGGCAA GACCTGACCC
           GGTCCCTTTC CCCAGGTGGG AAAAGAGTTT CATTCCCCCC TTCCAGGCTT GACCTGACCC

           AACCAAAGCC CCGGCCTTTG TGAACCGAAA AACAAGTTTT CCCCCAAGGC CTTTCAACCT
           AACCAAAGCC CCGGCCTTTG TGAACCGAAA AACAAGTTTT CCCCCAAGGC CTTTCAACCT
           AACCAAAGCC CCGGCCAAAG TGAACCACCC CCCAAGTTTT CCCCCAAGGC CTTTCAACCT
           AACCAAAGCC CCGGCCAAAG TGAACCGAAA AACAGTTTTT CCCCCAAGGC CTTTCAACCT
           AACCCCCGCC CCGGCCGGGG TGAACCTCCG GGCAAGTTTT CCCCCAAGGC CTTTCAACCT
           AACCAAAGCC CCGGCCAAAG TGAACCGAAA AACAAGTTTT CCCCCAAGGC CTTTCAACCT
           GGCCAAAGCC CCGGCCAAAG TGAACCGAAA AACAAGTTTT CCCCCAAGGC CTTTCAACCT
           GGCCAAAGCC CCGGCCAAAG TGAACCGAAA AACAAGTTTT CCCCCAAGGC CTTTCAACCT
           AACCAAAACC CCGGCCAAAG TGAACCGAAA AACAAGTTTT CCCCCAAGGC CTTTCAACCT
           AACCAAAGCC CCGGCCAAAG TGAATTGAAG GGCAAGTTTT CCCTTAAGGT TTTTCAACAT

           TGGGGGAAAG GGCCCAATAA AAAAAACCTA CCTTTGGGTT AGGGGATAAA GGATCAAAGT
           TGGGGGAAAG GGCCCAATAA AAAAAACCTA CC-------- ---------- ----------
           TGGGGGAAAG GGCCCAATAA AGGGGGCCTA CCTTTGGGAA TGGGGATAAA GGATCAAAGT
           TGGGGGAAAG GGCCCAATGG GAAAAAGGTA CCTTTGGGGG CGGGGATAAA GGATCAAAGT
           TGGGGGAAAG GGCCCGGTAA AAAAAACCTA CCTTTGGGGG CAAGGATAAA GGATCAAAGT
           TGGGGGAAAG GGCCCAATAA AAAAAACCTA AATTTGGGAA TGGGGATAAA GGATCAAAGT
           TGGGGGAAAG GGCCCAATAA AAAAAACCTA AATTTGGGAA TGGGGATAAA GGATCAAAGT
           TGGGGGAAAG GGCCCAATAA AAAAAACCTA AATTTGGGAA TGGGGATAAA GGATCAAAAT
           TGGGGGAAAG GGCCCAATAA AAAAAACCTA AATTTGGGAA TGGGGATAAA GGATCAAAGT
           TGGGGGAAAG GGCCCAATAA AAAAAACCTA AATTTGGGGG AGGGGATAAA GGATTAAAGT

           GTTTGGCTTT AACATTTGGG GCCAGGGAAA AAAAGG---- ---------- ----------
           ---------- ---------- ---------- ---------- ---------- ----------
           GCCCCGTTTT AA--GGGGGC CCCGGGGGGG GGGGCCAAAA AAAAGGGGCT TGCTTCCGGC
           GTTTGGCTTT AA-------- ---------- ---------- ---------- ----------
           GTTTGGCTTT AAA-CCCCCA ACCAAAAGGG GGGGCCAAAA AAAAGGGGCT TGCTTCCGGC
           GTTTGGCTTT AAA-TTTCCA ATCAAAAGGG GGGGCCAAAA AAAAGGGGCT TGCTTCCGGC
           GTTTGGCTTT AAA-TTTCCA ACCAAAAGGG GGGGCCAAAA AAAAGGGGCT TGCTTCCGGC
           GTTTGGCTTT AAA-TTTCCA ACCAAAAGGG GGGGCCAAAA AAAAGGGGCT TGCTTCC---
           GTTTGGCTTT AAA-TTTCCA ACCACCCAAA ---------- ---------- ----------
           GCCCGGCTTT AA-------- ---------- ---------- ---------- ----------

           ---------
           ---------
           C--------
           ---------
           CTTCCCGGG
           CCCCCTGGA
           CCCCCTGGA
           ---------
           ---------
           ---------

   10   549
gi|5716431 ---------- ---------- ------GGCC TTCAACCAGG CGGCGAAACC TCC---CCCA
gi|2818984 ---------- ---------- ---------- TTCAACCAGG CGGCGAAATT TTT---CCCA
gi|7396971 ---------- --CCCTCTTC GGGGAAAATT TTGAACCAGG CGGTCCCACC CCCGGGCCCG
gi|4771687 ---------- ---------- ---------- ---------- ---------- ----------
gi|1497432 ---------- ---------- ------AATT TTCCCCCAGG CGGCGCCGTT CCCTTTCCCA
gi|1090941 ---------- ---------- ---------- ---------- ---------- ----------
gi|1146863 GTCCCGGGGG CCCCCTCTTC GGGGGGAATT TTCTTCCAGG CGGGCCCTCC CCC---CCCG
gi|1696350 ---------- -CCCCTCTTC GGGGGGAATT TTCTTCCAGG CGGGCCCTCC CCC------G
gi|1615982 ---------- --CCCTCTTC GGGGGGAACC TTCAACCAGG CGGGCCCTTT CCC---CCCG
gi|191125| ---------- ---------- ---------- ---------- ---------- ----------

           GACCCTTTTC CTCTTTCTTT TTCATCCATG GGGCTGGGTT TCATTCGGGT GCGGGCCCCC
           GACCCTTCCC CTCTTTCTCC CCCATCCATG GGGCTGGGTT T--TTCGGGT GCGGGCCCCC
           GACCCTTCCC CGGTTTCCTT TTCATCCATG GGGCTGGGTT T--TTCGGGT GCGGGCCTTC
           ---------- ---------- -------ATG GGGCTGGGTT T--TTCGGGT GCGGGCCCCC
           GACCCTTCCC CTGTTTCCTT TTCGTCCATG GGGCTGGGTT T--TTCGGGT GCGGGCCCCC
           ---------- ---------- ---------- ---------- ---------- ----------
           GACCCTTCCC CTGGGGATTT TTCATCCATG GGGCTGGGTT T--TTCGGGT GCGGGCCCCC
           GACCCTTCCC CTGGGGACTT TTCATCCATG GGGCTGGGTT T--TTCGGGT GCGGGCCCCC
           CACCCTTCCC CTGCCCCCTT TTCATCCATG GGGCTGGGTT T--TTCCGGA GCGGGCCCCC
           ---------- ---------- -------ATG GGGCTGGGTT T--TTCGGGT GAGGGCCCCC

           CCTATCCTAA ACCGGGAAGG GTTGCCCCCG GTGGCGGCCG GAAAGTGGCC AAAAACAAAA
           CCTATCCTAA ACCGGGAAGG GTTGCCCCCG GTGGCGGCCG GAAAGTGGCC AAAAACAAAA
           CCTGTCCTAA ACCGGGAAGG GTTGCCCCCG GTGGCTTCCG GAAAGTGGCC CCCAAAAAAA
           CCTATCCTAA ACCGGGAAGG GTTGCCCCCA GTGGCGGTTG GAAAGTGGCC GGGAACAAAA
           CCTATCCTAA ACCGGGAAGG GTTGCCCCCG GTGGCGGCCG GAAAATGGCC CCCAACAAAA
           --------NN ACCGGGAAGG GTTGCCCCCG GTGGCGGCCG GAAAGTGGCC TTTAACAAAA
           CCTATCCTAA ACCGGGAAGG GTTGCCCCTG GTGGCGGCCG GAAAGTGGCC TTTAACAAAA
           CCTATCCTAA ACCGGGAAGG GTTGCCCCTG GTGGCGGCCG GAAAGTGGCC TTTAACAAAA
           CCTATCCTAA ACCGGGAAGG GTTGCCCCCG GTGGCGGCCG GAAAGTGGCC TTTAACAAAA
           CCTATCCTAA ACCGGGAAGG GTTGTTTCCA GTTTCGGCCG GAAAGTGGCC TTTAACAAAA

           AAGGGCCGGA AACCCTTGGC CCAAAAAGTT TGAAATTCCG GTGGCTTGCC ATTACCCCTT
           AAGGGCCGGA AACCCTTGGC CCAAAAAGCC CGAAACCCCG GTGGCTTCCC ATTACCCCTT
           AAGGGCCGGA AACCCTTGGC CCAAAAAGCC CGGGACCCCG GTGGCTTGCC ATTACCCCTC
           AAGGGCCGGA AACCCTTGGC CCAAAAAGCC CAAAACCCCG GTGGCTTGCC ATTACCCCTC
           AAGGGTCGGA AACCCTTGGC CCAAAAAGCC CAGGACCCCG GTGGCTTGCC ATTACCCCTC
           AAGGGCCGGA AACCCTTGGC CCAAAAAGTT TAAAACCCCG GTGGCTTGCC ATTACCCCTC
           AAGGGCCGGA AACCCTTGGC CCAAAAAGCC CAAAACCCCG GTGGCTTGCC ATTACCCCTC
           AAGGGCCGGA AACCCTTGGC CCAAAAAGCC CAAAACCCCG GTGGCTTGCC ATTACCCCTC
           AAGGGCCGGA AACCCTTGGC CCAAAAAGCC CAAAACCTTG GTGGCTTACC ATTACCCCTC
           AAGGGTCGGA AACCCTTGGG GGAAAAAGCC CAAAACCCCG GTGGCTTGCC ATTACCCCCT

           TGAAAGGCCC CAAGGCCACC AAAAGTGTGT TAAACCAGGC GGGGGGGGCT GGGGGGCCGA
           TAAACGGCCC CAAGGCCGCC AAAAGTGTGT TAAACCAGGC GGGGGGGGCT GGGGGGCCGA
           TGAAAGGCCC CAAGGCCGCC AAAAGTGTGT TAAACCAGGT GGGGGGGGCT GGGGCGGGGA
           TGAACAATTC CAAGGCCATT AAAAGTGTGC CAAACCAGGC GGGGGGGGCT GGGGGGCCGA
           TAAACAATTC CAAGGCCGCC AAAAGTGTGC CAAACCAGGT GGGGGGGGCT GGGGGACCGA
           TAAACGGCCC CAAGGCCGCC AAAAGTGTGC CAAACCAGGC GGGGGGGGCT GGGGGACCGA
           TAAACGGCCC CAAGGCCGCC AAAAGTGTGC CAAACCAGGC GGGGGGGGCT GGGGGACCGA
           TAAACGGCCC CAAGGCCGCC AAAAGTGTGC CAAACCAGGC GGGGGGGGCT GGGGGACCGA
           TAAACGGCCC CAAGGCCGCC AAAAGTGTGC CAAATCAGGC GGGGGGCCCT GGGGGGTTGA
           TAAACGGCCC CAAGGCCGCC AAAAGTGTGC CAAACCAGGT AAAGGGAACT GGGGGATTGA

           GCCCGGGGAT CCCCCCCCTT CAAGGCGGGG GAAGTGGATT GTCCCCTTTT TTGGGGCAAA
           GCCCGGGGAT CCCCCCCCTT CAAGGCGGGG GAAGTGGATT ATCCCCTTTT TCCCGGCGGG
           GCCCGAAGAT CCCCCCCCTT CAAGGCGGGG GAAGTAGATT ATCCCCTTTT TCCCGGCTTT
           GCCCGGGGAT CCCCCCCCTT CAAGGCGGGG GAAGTGGATT ATCCCCTTTT TCCCCCCAAA
           GCCCGGGGAT CCCCCCCCTT CAAGGCGGGG GAAGTAGATT ATCCCCTTTT TCAAGGCAAA
           GCCCGGGGAG CCCCCTCCTT CAAGGCGGGG GAAGTGGATT ATCCCCTTTT TCCCGGCCCC
           GCCCGGGGAG TTTCCTCCTT CAAGGCGGGG GAAGTGGA-- ---------- ------CCCC
           GCCCGGGGAG TTTCCTCCTT CAAGGCGGGG GAAGTGGATT ATCCCCTTTT TCCCGGCCCC
           GCCCGGGGAG CCCCCTCCTT CAAGGCGGGG GAAGTGGATT ATCGGGTTTT TCCCGGCAAA
           GCCCGGGGAC CCCCCCCCTT CAAGGCGGGG GAAACGGATT ATCCCCTTTT TCCCGGCTTT

           GCTAAACCCA AATCAAAGGG CGCCCCGGTT TTAAAGGTTT CCCCCCCCCC CACCCGCCCA
           GCTAAACCCA AATCAAAGGG CGCCCCGGTT TTAAAGGTTT CCCCCCCCCC CACCCGCCCA
           GTTGGGCCCA AATCAAAGGG CGCCCCGATT TTAAAGGTTT CCCCCCCCCC CACCCGCCCA
           GCTCCCCCCA AATCAAAGGG CGCCCCGGTT TTAGGTTTTT CCCCCCCCCC CACCCGCCCA
           GCTGGGCCCA AATCCCCGGG CGCCCCGTTT TTAAAGGTTT CCCCCCCCCC CACCCGCCCA
           GCTGGGCCCA AATCAAAGGG CGCCCCGGTT TTAAAGGTTT CCCCCCCCCC CACCCGCCCA
           ACTGGGCCCG GGTCAAAGGG CGCCCCGGTT TTAAAGGTTT CCCCCCCCCC CACCCGCCCA
           ACTGGGCCCG GGTCAAAGGG CGCCCCGGTT TTAAAGGTTT CCCCCCCCCC CACCCGCCCA
           GCTGGGCCCA AATCAAAAAA CGCCCCGGTT TTAAAGGTTT CCCCCCCCCC CATTCGCCCA
           GCTGGGCCCA AATCAAAGGG CGCCCCGGTT TTAAAGGTTT CCCCCCCCCC TACCCGTTCA

           ACCGGGGGGG GCCATTAATA CTGGCCTGGG GTGATCAAAG GAATCCCAGT GGCCTTTGGG
           ACCGGGGGGG GCCATTAATA C--------- ---------- ---------- ----------
           ACCGGGGGGG GCCATTAGTA CTGGCCAGGG GTGATGAAAG GAATCCCAGC GGCTTTTGGG
           ACCGGGGGGG GCCATTGATA CTGGCCGGGG GCGATCAAAG GAATCCCAGT GGCCTTTGGG
           ACCGGGGGGG GCCGTTAATA CTGTCCGGGG GCGATCAAAG GAATCCCAGT GGCCTTTGGG
           ACCGGGGGGG GCCATTAATA CTGGCCAGGG GTGATCAAAG GAATCCCAGT GGCCTTTGGG
           ACCGGGGGGG GCCATTAATA CTGGCCAGGG GTGATCAAAG GAATCCCAGT GGCCTTTGGG
           ACCGGGGGGG GCCATTAATA CTGGCCAGGG GTGATCAAAG GAATCCCAGT GGCCTTTGGG
           ACCGGGGGGG GCCATTAATA CTGGCCAGGG GTGATCAAAG GAATCCCAGT GGCCTTTGGG
           ACAGGGGGGG GCCATTAATA CTGGCCGGGG GTGATCAAAG GAATTTTAGC GGCCTTTGGG

           GAGGTGGCAA ATAGGGGCAA GGGCAAGGGG C--------- ---------- ----------
           ---------- ---------- ---------- ---------- ---------- ----------
           GACCTAA--- --AGCGGCGC GGGTGGCCCC CTAAATAAAA GGGCAAAGGG GTTTTCTTTT
           GA-------- ---------- ---------- ---------- ---------- ----------
           GAGGTGGA-- --GCAGGCAC AAATGGCCCC CCAAATAAAA GGGCAAAGGG GTTTTCTTTT
           GACCTGGA-- --ACAGGCAC AAATGGCCCC CCAAATAAAA GGGCAAAGGG GTTTTCCCCC
           GACCTGGA-- --ACAGGCAC AAATGGCCCC CCAAATAAAA GGGCAAAGGG GTTTTCTTTT
           GACCTGGA-- --ACAGGCAC AAATGGCCCC CCAAATAAAA GGGCAAAGGG GTAAA-----
           GACCTGGA-- --ACAGGCAC CCCAAA---- ---------- ---------- ----------
           GAGGTGG--- ---------- ---------- ---------- ---------- ----------

           ---------
           ---------
           ---------
           ---------
           TCCCTGAAA
           CCCCTG---
           CCCCTG---
           ---------
           ---------
           ---------

   10   549
gi|5716431 ---------- ---------- ---------- GCCTTAACTT GTGGCCCCGT TTTCCCAAGA
gi|2818984 ---------- ---------- ---------- --CTTAACTT GTGGCCCCGT TTTTCCAAGA
gi|7396971 ---------- -----CCTTC GGCGGAAAGG ATCTTAACTT GTGGCCTTGC CCCCCCGGGA
gi|4771687 ---------- ---------- ---------- ---------- ---------- ----------
gi|1497432 ---------- ---------- ---------- ATCTTCCCTT GTGGCCCCGC CCCCCCAAGA
gi|1090941 ---------- ---------- ---------- ---------- ---------- ----------
gi|1146863 GGTGGGGGCA TTCCTCCTTC GGGGGTGGGG ATCTTTTCTT GTGGCCGGGC CCCCCCGGGA
gi|1696350 --------TA TTCCTCCTTC GGGGGTGGGG ATCTTTTCTT GTGGCCGGGC CCCC--GGGA
gi|1615982 ---------- ----TCCTTC GGGGGTGGGG ACCTTAACTT GTGGCCGGGC CCCCCCGGCA
gi|191125| ---------- ---------- ---------- ---------- ---------- ----------

           AATCCCTTCC CTCCC-CTCC CAAAAATTCC TTTTCCAGGC GTTCCACTTC TTTCAAAGGG
           AATCCCTCCC CTCCC-CCCC CAAAAATTCC TTTT-----C GTTCCACTTC TTTCAAAGGG
           AATCCCTCCC CGGGG-CTCC CAAAAATTCC TTTT-----C GTTCCACTTC TTTCAAAGGC
           ---------- ---------- ----AATTCC TTTT-----C GTTCCACTTC TTTCAAAGGG
           AATCCCTCCC CTGGGGCTCC CAAGAATTCC TTTT-----C GTTCCACTTC TTTCAAAGGG
           ---------- ---------- ---------- ---------- ---------- ----NAAGGG
           AATCCCTCCC CTGGG-ATCC CAAAAATTCC TTTT-----C GTTCCACTTC TTTCAAAGGG
           AATCCCTCCC CTGGG-ATCC CAAAAATTCC TTTT-----C GTTCCACTTC TTTCAAAGGG
           AATCCCTCCC CTGGG-CTCC CAAAAATTCC TTTT-----C CAACCACTTC TTTCAAAGGG
           ---------- ---------- ----AATTCC CCTT-----C GTTCAACTTC TTTCAAAGGG

           GAGGCCTTCA AAATGGGGGC CGGGGCCCCC AAGACCCAAA GGGTTCTCTG CCCTTGGGAA
           GAGGCCTTCA AAATGGGGGC CGGGGCCCCC AAGACCCAAA GGGTTCT-TG CCCTTGGGAA
           CAGGCCTTCA AAATGATGGC CGGGGTTCCC CCGAACCAAA GGGTTCGTTG CCCTTGGGAA
           GAGGCCTTCA AAATGGGGGT TGGGGCCTCC GGGACCCAAA GGGTTCGTTG CCCTTGGGAA
           GAGGCCTTCC CCCTGGGGGC CGGGGCCCCC CCGACCCAAA GGGTTTGTTG CCCTTGGGAA
           GAGGCCTTCC CCCTGGGGGC CGGGGCCCCC TTTACCCAAA GGGTTCGTTG CCCTTGGGAA
           GAGGCCTTTC CCCTGGGGGC CGGGGCCCCC TTGACCTAAA GGGTTCGTTG CCCTTGGGAA
           GAGGCCTTTC CCCTGGGGGC CGGGGCCTCC TTGACCTAAA GGGTTCGTTG CCCTTGGGAA
           GAGGCCTTCC CCCTGGGGGC CGGGGCCTCC TTGACCCAAA GGGTTCGTTG CCCTTGGGAA
           GAGGTCTTCA AAATTGGGGC CGGGGCCCCC TTGACCCAAA GGGTTTGTTG CCCTTGGGAA

           TACAACTCTG TTGCCTGGCC AATTCACCCC CCTTCTCGAA CGCCATGGGG GGGGGGGGAA
           CACAACCCTG TTGCCTCCCC AATTCACCCC CCTTCTCAAC CGCCATGGGG GGGGGGGGAA
           CGGGACCCTG TTGCCTGGCC AATTCACCCC CCTTCCTGAA CCCCATGGGG GGCCCGGGAA
           CGCAACCCTG TTGCCTGGCC AATTCACCCC CCTTCCCGAC TGCCACGGGG GGAAAGGGAA
           CGCGACCCTG TTGCCTGGCC AATTCACCCC CCTTCCCAAC TGCCACGGGG GGGGGGGGAA
           TGCAACCCTG TTGCCTGGCC AATTCACCCC CCTTCCCAAC CCCCACGGGG GGCCCGGGAA
           CGCAACCCTG TTGCCTGGCC AATTCACCCC CCTTCCCAAC CCCCACGGGG GGCCCGGGAA
           CGCAACCCTG TTGCCTGGCC AATTCACCCC CCTTCCCAAC CCCCACGGGG GGCCCGGGAA
           CGCAACCTTG TTGCCTAACC AATTCACCCC CCTTCCCAAC CCCCATGGGG GGGGGGGGAA
           CGCAACCCTG TTGCCTGGCC AATTCACCCC CCCCCTCAAC CCCCATGGGG GGGGGGGGAA

           ACCCCAAGGT TGAACCCAAG CGGCTTGGGG GGGGGGGGCC GGGGGGCAGG GATTTTTTGG
           GCCCCAAGGT TGAACCCAAG CGGCTTGGGG GGGGGGGGCC GGGGGGCAGG GATTTTTTGG
           GCCCCAAGGT TGAACCCAAG TGGCTTGGGG GGGGGGGGAA GGGGGGCCGA GATTTCCCGG
           ACCCCAAGGT TGAACCCAAG CGGCTTGGGG GGGGGGGGCC GGGGGGCCGG GATTTGGGGG
           GCCCCAAGGT TGAACCCAAG TGGCTTGGGG GGGGGGAACC GGGGGGCCGG GATTTGGGGG
           GCCCCAAGGT TGAACCCAAG CGGCTTGGGG GGGGGGAACC GGGGGGCCGG GAGGGTTTGG
           GCCCCAAGGT TGAACCCAAG CGGCTTGGGG GGGGGGAACC GGGGGGCCGG GAGGGTTTGG
           GCCCCAAGGT TGAACCCAAG CGGCTTGGGG GGGGGGAACC GGGGGGCCGG GAGGGTTTGG
           GCCCCAAGGT TGAATTCAAG CCCCTTGGGG GGGGGGGGCC GGGGGGCCGG GAGGGTTTGG
           GCCCCAAGGT TGAACCCAAG TAACTTGGGG GGGGGGAACC GGGGGGCCGG GACCCTTTGG

           GGGGGTCCCT TTCCCAAAGG CCCTTGACGC GGGGTTATGC GGTTCTTTTC CCCAAAAAAG
           GGGGGTCCCT TTCCCAAAGG CCCTTGACGT GGGGTTATGC AATTCTTTTC CCCAAAAAAG
           GGGGGTCCCT TTCCCAAAGG CCCCCGGCAC AGGGTTGTGC AATTCTTTTC CCCGGAAAAG
           GGGGGTCCCT TTCCCAAAGG CCCTTGACGT GGGGTTGTGC AATTCTTTTT TTTGGGGGAC
           GGGGGTCCCT TTCCCAAAGG CCCTTGACAT GGGGTTGTGC AATTCTTTTC CCCGGAAAAG
           GGGGGTTCCT TTCCCAAAGG CCCTTGACGC AGGGTTGTGC AATACTTTTT TTTGGAAAAG
           GGGGGTTCCT TTCCCAAAGG CCCTTGATGC AGGG------ ---------- ----------
           GGGGGTTCCT TTCCCAAAGG CCCTTGATGC AGGGTTGTGC AATACTTTTC CCCGGAAAAG
           GGGGGTTCCT TTCCCAAAGG CCCTTGGCGC AGGGTTGTGT AATAGTTTTC CCCAAAAAAG
           GGGGGTCCCT TTCCCAAAGG CCCTTGATGT GGGGTTATGC AATACTTTTT TTTGGAAAAG

           GAAAACCTAC CCAAAGCCTT TTTTGGATTT AACATTTTCA AAATCCAAAC CCCCCAAAAC
           GAGAACCTAC CCAAAGCCTT TTTTGGATTT AACATTTTCA AAATCCAAAC CCCCCAAAAC
           GGTAACTTAC CCAAAGCCTT TTTAGGATTT AACCTTTTCA AAATCCAAAC CCCCCAAAAC
           CAAAACCTAC CCAAAGCCTT TTTAGGATTT AACATTTTCA GGGTCCAAAC CCCCCAAAAC
           GGAAACCTAC CCAAAGCCTT TTTGGGATTT AACCTTTTCA AAATCCAAAC CCCCCAAAAC
           GGCAACCTAC CCAAAGCCTT TTTAGGATTT AACATTTTCA AAATCCAAAC CCCCCAAAAC
           --CAACCTAC CCGGAGCCTT TTTAGGATTT AACATTTTCA AAATCCAAAC CCCCCAAAAC
           GGCAACCTAC CCGGAGCCTT TTTAGGATTT AACATTTTCA AAATCCAAAC CCCCCAAAAC
           GGAAACCTAC CCAAAACCTT TTTAGGATTT AACATTTTCA AAATCCAAAT CCCCCAAAAC
           GGTAACCTAC CCAAAGCCTT TTTAGGATTC AATATTTTCA AAATTTAAAC CCCCCAAAAA

           TGAGGGCCCT TCCAACTACT GGCGGGGGTA CTTAAAAAAA GGAAACCAGG GTTGTTTGGG
           TGAGGGCCCT TCCAACTAC- ---------- ---------- ---------- ----------
           TGAGGGCCCT TCCAACTACT GGCGAGGGTA CTTAAAAAAA GGAAACCAGG GTTGTTTGGG
           TGAGGGCCCT TCCGGGTACT GGCGAGGGCA CTTAAAAAAA GGAAACCAGG GTTGTTTGGG
           TGAGGGCCCT TCCAACTACT GTCAAGGGCA CTTAAAAAAA GGAAACCAGG GTTGTTTGGG
           TGAGGGCCCT TCCAACTACT GGCGAGGGTA CTTAAAAAAA GGAAACCAGG GTTGTTTGGG
           TGAGGGCCCT TCCAACTACT GGCGAGGGTA CTTAAAAAAA GGAAACCAGG GTTGTTTGGG
           TGAGGGCCCT TCCAACTACT GGCGAGGGTA CTTAAAAAAA GGAAACCAAA ATTGTTTGGG
           TGAGGGCCCT TCCAACTACT GGCGAGGGTA CTTAAAAAAA GGAAACCAGG GTTGTTTGGG
           TGAGGGCCCT TCCAACTACT GGCGAGGGTA CTTAAAAAAA GGAAATTAGG GTTGTTTGGG

           CCCCGGTTTC CCAAATTTTT GGCCCAACGG CCAGGG---- ---------- ----------
           ---------- ---------- ---------- ---------- ---------- ----------
           CCTTCCTTT- ---AAGGGGG CCCCCGGCGG TTGCCCTAGG CAGGTGGCCT TCCTCTC---
           CCCC------ ---------- ---------- ---------- ---------- ----------
           CCCCGGTTTA AA-GGCCCCC AACCCAACAA TTGCCCCAGG CAGGTGGCCT TCCTCTCTCC
           CCCCCCTTTA AA-AATTTTT AATCCAACAA TTGCCCCAGG CAGGTGGCTT TCCTCCCCTT
           CCCCCCTTTA AA-AATTTTT AACCCAACAA TTGCCCCAGG CAGGTGGCCT TCCTCTCCTT
           CCCCCCTTTA AA-AATTTTT AACCCAACAA TTGCCCCAGG CAGGTGGCTT TCCA------
           CCCCCCTTTA AA-AATTTTT AACCCAACCC AAA------- ---------- ----------
           CCCCGGTTT- ---------- ---------- ---------- ---------- ----------

           ---------
           ---------
           ---------
           ---------
           CCCTTGGGA
           TCCTTGGA-
           TCCTTGGA-
           ---------
           ---------
           ---------

   10   549
gi|5716431 ---------- ---------- ---------- --GCCTTTCA AAGGAAACTG TTTGCCCTCC
gi|2818984 ---------- ---------- ---------- ---CCTTTCA AAGGAAACTG TTTGCCCTTC
gi|7396971 ---------- --------CT CCGCCCGGAA AGACCTTTGA AAGGAAACTG TTTGCTTCCC
gi|4771687 ---------- ---------- ---------- ---------- ---------- ----------
gi|1497432 ---------- ---------- ---------- --ACCTTTCC CCGGAAACTG TTTGCCCCCC
gi|1090941 ---------- ---------- ---------- ---------- ---------- ----------
gi|1146863 GTTCGGGGGG CCCCCCCTCT CCGGGGGGTT TGACCTTTCT TTGGAAACTG TTTGCGGCCC
gi|1696350 ---------- ---TTCCTCT CCGGGGGGTT TGACCTTTCT TTGGAAACTG TTTGCGGCC-
gi|1615982 ---------- -------TCT CCGGGGGGTT TGACCTTTCA AAGGAAACTG TTTGCGGCCC
gi|191125| ---------- ---------- ---------- ---------- ---------- ----------

           CAGGACATCT TTTCCCTTT- TTTAACGGGG GCCTTTGTAG TGGCCCAGGG GCCACCTTGA
           CAGGACATCT TCCCCCTTT- TCCAACGGGG GCCTTTGT-G TGGCCCAGGG GCCACCTTGA
           CGGGACATCT TCCCCCGGT- CTTAACGGGG GCCTTTGT-G TGGCCCAGGG GCCATCTTGA
           ---------- ---------- ------GGGG GCCTTTGT-G TGGCCCAGGG GCCACCTTGA
           CAGGACATCT TCCCCCTTTG CTTAGCGGGG GCCTTTGT-G TGGCCCAGGG GCCACCTTGA
           ---------- ---------- ---------- ---------- ---------- ----------
           CGGGACATCT TCCCCCTTG- TTTAACGGGG GCCTTTGT-G TGGCCCAGGG GCCACCTTGA
           -GGGACATCT TCCCCCTTG- CTTAACGGGG GCCTTTGT-G TGGCCCAGGG GCCACCTTGA
           CGCCACATCT TCCCCCTTC- CTTAACGGGG GCCTTTGT-G TCGGGCAGGG GCCACCTTGA
           ---------- ---------- ------GGGG GCCTTTGT-G TGGCCCAGGG GCCACCTTGA

           ATCTCAAAAG GGGGGGGGGG AGCCCCCTCA GAGGGCGGGG CCGAGTGGGC GCCCAAAAGA
           ATCTCAAAAG GGGGGGGGGG AGCCCCCTCA GAGGGCGGGG CCGAGTGGGC GCCCAAAAGA
           GTCTCAAAAG GGGGGGGGCC AGCCCCCTCA GAGGGCAAGG CCGAGTGGCC GCCCAAAAGA
           ATCTCAAAAG GGGGAAAAGG AGCCCCCTCA AAGGGCGGGG TTGAGTGGCC GCCCAAAAGA
           ATCTCAAAAG GGGGGGGGGG AGCCCCCTCC GAGGGCGGGG CCGAGTGGCC GCCCAAAAGA
           -----NNAAG GGGGAAAAGG AGCCCCCTCC GAGGGCGGGG CCGAGTGGCC GCCCAAAAGA
           ATCTCAAAAG GGGGAAAAGG AGCCCCCTTC GAGGGCGGGG CCGAGTGGCC GCTTAAAAGA
           ATCTCAAAAG GGGGAAAAGG AGCCCCCTTC GAGGGCGGGG CCGAGTGGCC GCTTAAAAGA
           ATCTCAAAAG GGGGGGGGGG AGCCCCCTCC GAGGGCGGGG CCGAGTGGCC GCCCAAAAGA
           ATCTCAAAAG GGGGGGGGGG AGTTTCCTCA AAGTTCGGGG CCGAGTGGCC GCCCAAAAGA

           AGTTTTTTCC CGTTGACCCG GGGCCAATTC CAAATCGTTG CCCTCCCAAT TCAACCCTCC
           AGTTTTTTC- -GTTGACCCG GGGCCAACCC CAAACCGTTG CCCTCCCAAT TCAACCCTCC
           AGTTTTTTCT TGTTGACCCG GGGCCAACCG GGAACCGTTG CCCTCCCAAT TCAACCCTCC
           AGTTTTTTCT TGTTGACCCG GGGCCAACCC CAAACCGTTG CCCTCCCAAT TCAACCCTCC
           AGTTTTTTTT TGTTGACCCG GGGCCAACCC CGAACCGTTG CCCTCCCAAT TCAACCCTCC
           AGTTTTTTCT TGTTGACCCG GGGCCAATTC CAAACCGTTG CCCTCCCAAT TCAACCCTCC
           AGTTTTTTCT TGTTGACCCG GGGCCAACCC CAAACCGTTG CCCTCCCAAT TCAACCCTCC
           AGTTTTTTCT TGTTGACCCG GGGCCAACCC CAAACCGTTG CCCTCCCAAT TCAACCCTCC
           AGTTTTTTCT TGTTGACCCG GGGCCAACCC CAAACTGTTG CCCTCCCAAT TCAACCCTCC
           AGTTTTTTTT TGTTGACCCG GGGGGAACCC CAAACCGTTG CCCTCCCAAT TCAACCCCCC

           GTGGACCAGG GAACACACCA CGTTTGTGAC CCAAGAACCT GGGGGCTTGG GGGGCCCGGG
           GTAACCCAGG GGGCACACCA CGTTTGTGAC CCAAGAACCT GGGGGCTTGG GGGGCCCGGG
           GTGGACCAGG CGGCACACCA TGTTTGTGAC CCAAGAAGGC GGGGGCTTGG GGCCAGGGGG
           GTGGCTCAGG AAATACACCA CGTTTGTGAC CCAAGAAGGC GGGGGCTTGG GGGGCCCGGG
           GTAACTCAGG GGGCACACCA TGTTTGTGAC CCAAGAAGGT GGGGGCTTGG GGGGCCCGGG
           GTAACCCAGG CGGCACACCA CGTTTGTGAC CCAAGAAGGT GGGGGCTTGG GGGGCCCGGG
           GTAACCCAGG CGGCACACCA CGTTTGTGAC CCAAGAAGGC GGGGGCTTGG GGGGCCCGGG
           GTAACCCAGG CGGCACACCA CGTTTGTGAC CCAAGAAGGC GGGGGCTTGG GGGGCCCGGG
           GTAACCCAGG GGGCACACCA CGTTTGTGAT TCAAGAAGGC GGCCGCTTGG GGGGCTTGGG
           GTAACCCAGG GGGCACATTA CGTTTGTGAC CCAAGAAAAC GGAAGCTTGG GGGGCTTGGG

           GAAAAGGTCT TCCCCCCTTG CTGGAAGGTT TGCGGAAAGG TAAGGCGGTT CTCCCCCCCT
           GAAAAGGTCT TCCCCCCTTG CTGGAAGGTT TGTGGAAAGG TAAGGCAATT CTCCCCCCCT
           GCCCCGGTCT TCCCCCCTTG CCGGGAGGTT TACGGAAAGG TGGGGCAATT CTCCCCCCCT
           GCCCCGGTCT TCCCCCCTTG CTGGAAGGTT TGTGGAAAGG TGGGGCAATT CTCCCCCCCT
           GCCCCGGTCT TCCCCCCTTG CTGGAAGGTT TATGGAAAGG TGGGGCAATT CTCCCCCCCT
           GCCCCGGGCT TTCCTTTTTG CTGGAAGGTT TGCGGAAAGG TGGGGCAATT CACCCCCCCT
           GCCCCGGGTT TTCCCCCTTG CTGGAAGGTT TGCGGAAAGG ---------- ----------
           GCCCCGGGTT TTCCCCCTTG CTGGAAGGTT TGCGGAAAGG TGGGGCAATT CACCCCCCCT
           GCCCCGGGCT TTCCCCCTTG CTGGGAGGTT TGCGGAAAGG TGGGGTAATT CAGGGGGCCT
           GCCCCGGCCT TCCCCCCTTG CTGGAAAACC CGTGGAAAGG TAAGGCAATT CACCCCCCCT

           CTACCGACCC ATCCGGCTTG CCCGTTGGGA AACGAAAATT TCAGGTTCCC CCCCGGCCCT
           CCACCGACCC ATCCGGCTTG CCCGTTGGGA AACGAAAATT TCAGGTTCCC CCCCGGCCCT
           CCACCGACCC ATCCGGCTTG CCCGTTGGGA AACACCCCTT TCAGGTTCCC CCCCGGCCCT
           TCACCGACCC ATCCGGCTTG CCCGTTGGGG AACGAAAATT TCGTTTTCCC CCCCGGCCCT
           CCACCGACCC ATCCGGCTTG CCCGTTGGGC AACTGGGGTT TCAGGTTCCC CCCCGGCCCT
           TCACCGACCC ATCCGGCTTG CCCGTTGGGA AACGAAAATT TCAGGTTCCC CCCCGGCCCT
           ---CCAACCC GTCCGGCTTG CCCGTTGGGA AACGAAAATT TCAGGTTCCC CCCCGGCCCT
           CCACCAACCC GTCCGGCTTG CCCGTTGGGA AACGAAAATT TCAGGTTCCC CCCCGGCCCT
           CCACCGACCC ATCCAACTTG CCCGTTGGGA AACGAAAATT TCAGGTTCCC CTCCGGCCCT
           TCACCGACCC ATCCGGCTTG CCCGTTGGGG AATGGGGGTT TCAGGTTCCC TCCCGGTTCT

           TCAAGGAAGC CCCAATTCAA ACTTACCCCT TGGGTTGGGG GGTACCTTTA AAGATGGTTG
           TCAAGGAAGC CCCAATTCAA ACTTACCCC- ---------- ---------- ----------
           TCAAGGAAGC CCCAATTCAA GCTTACCCCT TGGGAAGGGG GGTACCATTA AAGATGGCCC
           TCAAGGAAGC CCCAATTCGG AGTTACCCCT TGGGGGGGGG GGCACCTTTA AAGATGGTTG
           TCAAGGAAGC CCCGGTTCAA ACTTACCCCT TGGTGGGAAG GGCACCTTTA AAGATGGTTG
           TCAAGGAAGC CCCAATTCAA ACTTAAAAAT TGGGAAGGGG GGTACCTTTA AAGATGGTTG
           TCAAGGAAGC CCCAATTCAA ACTTAAAAAT TGGGAAGGGG GGTACCTTTA AAGATGGTTG
           TCAAGGAAGC CCCAATTCAA ACTTAAAAAT TGGGAAGGGG GGTACCTTTA AAGATAGTTG
           TCAAGGAAGC CCCAATTCAA ACTTAAAAAT TGGGAAGGGG GGTACCTTTA AAGATGGTTG
           TCAAGGAAGC CCCAATTCAA ACTTAAAAAT TGGGGGGGGG GGTACCTTTA AAGATGGCCG

           TGGCCCTTAA GGGACATTTT GGAGGCCCGG AAAG------ ---------- ----------
           ---------- ---------- ---------- ---------- ---------- ----------
           TGGCCCTTAA CCCA-AGGGG CCGGGCCCGG GGGCTAGGGC CAGCTGCCCT TTGCCCC---
           TGGCCCTTAA ---------- ---------- ---------- ---------- ----------
           TGGCCCTTAA GGGAAGCCCC AAAGGCCCAA GGGCTAGGGC CAGCTGCCCT TTGCCCCTTC
           TGGCCCTTAA CCCAAATTTT AAAGGCCCAA GGGCTAGGGC CAGCTGCCTT TTGCCCCCCC
           TGGCCCTTAA CCCAAATTTT AAAGGCCCAA GGGCTAGGGC CAGCTGCCCT TTGCCCCCCC
           TGGCCCTTAA CCCAAATTTT AAAGGCCCAA GGGCTAGGGC CAGCTGCCTT TA--------
           TGGCCCTTAA CCCAAATTTT AAAGGTTCCC A--------- ---------- ----------
           TGGCCCTTAA GGGA------ ---------- ---------- ---------- ----------

           ---------
           ---------
           ---------
           ---------
           CCCTTTGGG
           CCCTTTGGA
           CCCTTTGGA
           ---------
           ---------
           ---------

   10   549
gi|5716431 ---------- ---------- ---------G CCCCCAGGAA CAACGGGCGG AACGACCATT
gi|2818984 ---------- ---------- ---------- --CCCAGGAA CAACGGGCGG AACGACCATT
gi|7396971 ---------- ---------- ---CCTCGAA TTCCGAGGAA CAACGGGTCC AACGACCATT
gi|4771687 ---------- ---------- ---------- ---------- ---------- ----------
gi|1497432 ---------- ---------- ---------A TTCCCCGGAA CAACGGGCGG GGCGACCATT
gi|1090941 ---------- ---------- ---------- ---------- ---------- ----------
gi|1146863 CGGTCGGGGG GCCCCCCACC TTTCCTGGGA TTCCCTGGAA CAACGGGGCC TTCGACCATT
gi|1696350 ---------- ---TTTCACC TTTCCTGGGA TTCCCTGGAA CAACGGGGCC TT-GACCATT
gi|1615982 ---------- ---------- TTTCCTGGGA CCCCCAGGAA CAACGGGGCC TTCCACCATT
gi|191125| ---------- ---------- ---------- ---------- ---------- ----------

           CCCCTC---- CTAATTCCGG TTCCAAGCTT TTTGGTCCCC CAAACCACCC TACACCCCTT
           CCCCTC---- CTAATTCCGG TT----GCTT TTTGGTCCCC CAAACCACCC TACACCCCTT
           CCCCGG---- CCAATTCCGG TT----GCTT TTTGGTCCCC CAAACCATTC TACACCCCTT
           ---------- ------CCGG TT----GCTT TTTGGTCCCC CAAACCACCC TACACCCCGG
           CCCCTGGGGG CCAGTTCCGG TT----GCTT TTTGGTCCCC CAAACCACCC TACACCCCCC
           ---------- ---------- ---------- ---------- ---------- ---ACCCCTT
           CCCCTG---- ATAATTCCGG TT----GCTT TTTGGTCCCC CAAACCACCC TACACCCCTT
           CCCCTG---- ACAATTCCGG TT----GCTT TTTGGTCCCC CAAACCACCC TACACCCCTT
           CCCCTG---- CCAATTCCGG TT----GCTT TTTCGAGCCC CAAACCACCC TACACCCCTT
           ---------- ------CCGG TT----GCTT TTTGGTCCCC AAAACCACCC TACACCCCTT

           TGGAGTGCCC AAGAGGGGGG CGGGGGGCGG GCCCAAGACT CCGGGGGAAC CGGGAAATAA
           TGGAGTGCCC AAGAGGGGGG CGGGGGGCGG GCCCAAGACT --GGGGGAAC CGGGAAACAA
           TGGAGTGCCC AAGAGATTGG CGGGGGGTCC GACCAAGACT TTGGGGGAAC CGGGAAACGG
           GGGAGTGCCC AAAAGGGGGG TGGGGGGCCC GCCCAAGACT TTGGGGGAAC CGGGAAACGG
           CGGAGTGCCC CCGAGGGGGG CGAGGGGCCC GCCCAAGACT TTGGGGGAAC CGGGAAACGG
           TGGAGTGCCC CCGAGGGGGG CGGGGGGCCC TCCCAAGACT TTGGGGGAAC CGGGAAATGG
           TGGAGTGTTT CCGAGAGGGG CGGGGGGCCC GCCTAAGACT TTGGGGGAAC CGGGAAACGG
           TGGAGTGTTT CCGAGAGGGG CGGGGGGCCC GCCTAAGACT TTGGGGGAAC CGGGAAACGG
           TGGAGTGCCC CCGAGGGGGG CGGGGGGCCC GCCCAAGACT TTGGGGGAAC CGGGAAACGG
           TGGAGTGCCC AAAATGGGGG CGGGGGGCCC GCCCAAGACT TTGGGGGAAC CGGGAAACGG

           CCAACAAAAT TTCGTTCCTT GCCCCCTTCA AACCTTCGGA GGCGCGGGGG GATACCAACC
           CCAACAAAAC CCCGTTCCTT CCCCCCTTCA AACCTTCAAC GGCGCGGGGG GGTACCAACC
           GGAACAAAAC CCCGTTCCTT GCCCCCTTCA AACCCTTGGA GGCCCGGCCC GGTACCAACC
           CCAACAAAAC CCCGTTCCTT GCCCCCTTCA AACCCTCGGC AATGCGGAAA GATACCAACC
           CCAACAAAAC CCCGTTCCTT GCCCCCTTCA AACCCTCAAC AATGCGGGGG GGCACCAACC
           CCAACAAAAC CCCGTTCCTT GCCCCCTTCA AACCCTCAAC GGCCCGGCCC GGCACCAACC
           CCAACAAAAC CCCGTTCCTT GCCCCCTTCA AACCCTCAAC GGCCCGGCCC GGCACCAACC
           CCAACAAAAC CCCGTTCCTT GCCCCCTTCA AACCCTCAAC GGCCCGGCCC GGCACCAACC
           CCAACAAAAC CCTGTTCCTT ACCCCCTTCA AACCCTCAAC GGCCCGGGGG GGCACCAACC
           CCAACAAAAC CCCGTTCCTT GCCCCCTTCA AACCTTCAAC GGCCCGGGGG GGCACCAACC

           CCAATGTTTT TGTACAAAAA GGCGGTTGGG CCCGGGGGCC GCCCCAAAGG ATCCCGGCTT
           CCAATGTTTT TGTACAAAAA GGCGGTTGGG CCCGGGGGCC GCCCCAAAGG ATCCCGGCTT
           CCAATGTTTT TGTACAAAAA GGTGGCCGGG CCCGGGCGAG GCCCCTCCGA ATCCCGGCTT
           CCAATGTTTT TGCACAAAAA GGCGGCCGGG CCCGGGGGCC GCCCCACCGG ATCCCGGCTT
           CCAATGTTTT TGCACAAAAA GGTGGTTGGG CCCGGGGACC GCCCCACCGG ATCCCGGCTT
           CCAATGTTTT TGCACAAAAA GGCGGTTGGG CCCGGGGACC GCCCCACCGG AGCCCGGCTT
           CCAATGTTTT TGCACAAAAA GGCGGCCGGG CCCGGGGACC GCCCCACCGG AGCCCGGTTT
           CCAATGTTTT TGCACAAAAA GGCGGCCGGG CCCGGGGACC GCCCCACCGG AGCCCGGTTT
           CCAATGTTTT TGCACAAAAA GGCGGCCGGC CCCGGGGGCT GCCCCACCGG AGCCCGGCTT
           TTAATGTTTT TGCACAAAAA GGTAACCGGA CCCGGGGACT GCCCCACCGG ACCCCGGCTT

           CCCCCTCGGC CCTGGGAAGG TGGTTTCGCC GGGGTTTAAT CTTCCCCTCT CCCAAAGAGA
           CCCCCTCGGC CCTGGGAAGG TGGTTTCGTT GGGGTTTAAT CTTCCCCTCT CCCAAACAGA
           CCCCCTCGGC CCCGGGAACC TGGTTTCACC GGGGTTTGGT CTTCCCCTCT CCCGAACAGG
           CCCCCTCGGC CCTGGGAAGG TGGTTTCGTT GGGGTTTGGT CTTCCCCTCT TTTGGGCACA
           CCCCCTCGGC CCTGGGAAGG TGGTTTCATT GGGGTTTGGT CTTCCCCTCT CCCGAAAAGG
           TTCCCTCGGC CCTGGGAAGG TGGTTTCGCC GGGGTTTGGT CTTCCCCACT TTTGAACAGG
           TTCCCTCGGC CCTGGGAAGG TGGTTTTGCC GGGG------ ---------- ----------
           TTCCCTCGGC CCTGGGAAGG TGGTTTTGCC GGGGTTTGGT CTTCCCCACT CCCGAACAGG
           TTCCCTCGGC CCTGGGAAGG CGGTTTCGCC GGGGTTTGGT TTTCCCCACT CCCAAACAGG
           CCCCCTCGGC CCTGGGAAGG CAACCCTGTT GGGGTTTAAT CTTCCCCACT TTTGAACAGG

           AAAGGGCCCC TTTAAACAAC CCAAACCCTG GCGGTTTTGG GGACATCCAG TCCCCCCCCC
           AAGGGGCCCC TTTAAACAAC CCAAACCCTG GCGGTTTTGG GGACATCCAG TCCCCCCCCC
           GGTGGGCCCC TTTGAACAAC CCAAACCCTG GCGGTTTTGG GGACCTCCAG TCCCCCCCCC
           AAAGGGCCCC TTTCAACAAC CCAAACCCTG GCGGTTTTGG GGACATCCAT TCCCCCCCCC
           GGAGGGCCCC TTTGAACAAC CCACCCCCTG GCGGTTTTGG GGACGTCCAG TCCCCCCCCC
           GGCGGGCCCC TTTGAACAAC CCAAACCCTG GCGGTTTTGG GGACATCCAG TCCCCCCCCC
           --CAAACCCC TTTGAACGGC CCAAACCCTG GCGGTTTTGG GGACATCCAG TCCCCCCCCC
           GGCAAACCCC TTTGAACGGC CCAAACCCTG GCGGTTTTGG GGACATCCAG TCCCCCCCCC
           GGAGGGCCCC TTTGAACAAC CCAAACCCTG GCGGTTTTGG GGACATCCAG TCCCCCCCTC
           GGTGGGCCCC TTTGAACAAC CCAAACCCTG GCGGTTTTGG GGATGTCCAG TCCCCCCTCC

           GGCCCCCACT TGGAGCTCCC AAATAACCTT GCCTTGCAGG TGTGCAAAAA CCAAAAGTTT
           GGCCCCCACT TGGAGCTCCC AAATAACC-- ---------- ---------- ----------
           GGCCCCCACT TGGAGCTCCC GGGTAACCTT GCCAAGCTAA TGTGCAAAAA CCAAAAGTTT
           GGCCCCCACT TGGAGCTCCC AAATAACCTT GCCGGGCCAA TGCGCAAAAA CCAAAAGTTT
           GGCCCCCACT TGGAGCTCCC AAATAACCTT GCCGGGCCAA CGCGCAAAAA CCAAAAGTTT
           GGCCCCCACT TGGAGCTCCC AAATAACATT GCCAAGCTAA CGTGCAAAAA CCAAAAGTTT
           GGCCCCCACT TGGAGCTCCC AAATAACATT GCCAAGCTAA CGTGCAAAAA CCAAAAGTTT
           GGCCCCCACT TGGAGCTCCC AAATAACATT GCCAAGCTAA CGTGCAAAAA CCAAAAATTT
[truncated: 316,266 more chars]
