# Supplementary material for: MPI-PHYLIP: Parallelizing Computationally Intensive Phylogenetic Analysis Routines for the Analysis of Large Protein Families
Source: PLoS One. 2010 Nov 15;5(11):e13999. doi: 10.1371/journal.pone.0013999 (PMC2981553; doi:10.1371/journal.pone.0013999)
Supplement: File S1 — MPI Source Code for the Parallel PHYLIP methods (in .tar.gz format). (1.11 MB GZ) [file pone.0013999.s001.gz › MPIsrc/test/MPI_DNA_100.phy]

    10    549
gi|5716431 ---------- ---------- --------GC CCTTCAGACA GCTGGTGCCG 
gi|2818984 ---------- ---------- ---------- -CTTCAGACA GCTGGTGCCG 
gi|7396971 ---------- -------CTC TCGCGAAGAG TCTTGAGACA GCTGGTGCTC 
gi|4771687 ---------- ---------- ---------- ---------- ---------- 
gi|1497432 ---------- ---------- --------AG TCTTCCGACA GCTGGTGCCG 
gi|1090941 ---------- ---------- ---------- ---------- ---------- 
gi|1146863 CGTCCGGGGG CCCATCTCTC TCGGGTGGAG TCTTCTGACA GCTGGTGCGC 
gi|1696350 ---------- -TCATCTCTC TCGGGTGGAG TCTTCTGACA GCTGGTGCGC 
gi|1615982 ---------- ------TCTC TCGGGTGGAG CCTTCAGACA GCTGGTGCGC 
gi|191125| ---------- ---------- ---------- ---------- ---------- 

           AAGCTC-CAG GAACATCCTT CTCT-CTTCA ATCATGGCTT GTCAGGGTCT 
           AAGTTT-CAG GAACATCCTC CTCT-CTCCA ATCATGGCTT GT---GGTCT 
           CAGCCCGCGG GAACATCCTC CGGT-CCTCA ATCATGGCTT GT---GGTCT 
           ---------- ---------- ---------- ---ATGGCTT GT---GGTCT 
           CGGTCCTCAG GAACATCCTC CTGTGCCTCA GTCATGGCTT GT---GGTCT 
           ---------- ---------- ---------- ---------- ---------- 
           CTGCCC-CGG GAACATCCTC CTGG-ATTCA ATCATGGCTT GT---GGTCT 
           CTGCCC--GG GAACATCCTC CTGG-ACTCA ATCATGGCTT GT---GGTCT 
           CTGTCC-CGC GAACATCCTC CTGC-CCTCA ATCATGGCTT GT---GGTCT 
           ---------- ---------- ---------- ---ATGGCCT GT---GGTCT 

           GGTCGCCAGC AACCTGAATC TCAAACCTGG GGAGTGCCTC AGAGTGCGGG 
           GGTCGCCAGC AACCTGAATC TCAAACCTGG GGAGTGCCTC AGAGTGCGGG 
           GGTCGCCAGC AATCTGAGTC TCAAACCTGG GCAGTGCCTC AGAGTGCAAT 
           GGTCGCCAGC AACCTGAATC TCAAACCGGG AGAGTGCCTC AAAGTGCGGG 
           GGTCGCCAGC AACCTGAATC TCAAACCCGG GGAGTGCCTC CGAGTGCGGG 
           ---------- ---------- --NAACCTGG AGAGTGCCTC CGAGTGCGGG 
           GGTCGCCAGC AACCTGAATC TCAAACCTGG AGAGTGCCTT CGAGTGCGAG 
           GGTCGCCAGC AACCTGAATC TCAAACCTGG AGAGTGCCTT CGAGTGCGAG 
           CGAGGCCAGC AACCTGAATC TCAAACCTGG GGAGTGCCTC CGAGTGCGGG 
           GGTCGCAAGC AACCTGAATC TCAAACCTGG GGAGTGTCTC AAAGTTCGGG 

           GCGAGGTGGC CGCAGACGCC AAGAGCTTCT CGCTGAACCT GGGCAAAGAT 
           GCGAGGTGGC CGCAGACGCC AAGAGCTTCT -GCTGAACCT GGGCAAAGAC 
           GCGAGGTGGT CCCCGAAGCC AAGAGCTTCG TGCTGAACCT GGGCAAAGAC 
           GTGAGGTGGC TCCGGACGCC AAGAGCTTCG TGCTGAACCT GGGCAAAGAC 
           GCGAAGTGGC CCCCGACGCC AAGAGCTTTG TGCTGAACCT GGGCAAAGAC 
           GCGAGGTGGC CCCTTACGCC AAGAGCTTCG TGCTGAACCT GGGCAAAGAT 
           GCGAGGTGGC CCCTGACGCT AAGAGCTTCG TGCTGAACCT GGGCAAAGAC 
           GCGAGGTGGC TCCTGACGCT AAGAGCTTCG TGCTGAACCT GGGCAAAGAC 
           GCGAGGTGGC TCCTGACGCC AAGAGCTTCG TGCTGAACCT GGGCAAAGAC 
           GCGAGGTGGC CCCTGACGCC AAGAGCTTTG TGCTGAACCT GGGGAAAGAC 

           GACAACAATC TGTGCCTGCA CTTCAACCCT CGTTTCGAAG CGCATGGGGA 
           GACAACAACC TGTGCCTCCA CTTCAACCCT CGTTTCAACG CGCATGGGGA 
           GGGGACAACC TGTGCCTGCA CTTCAACCCT CGCTTTGAAG CCCATGGCGA 
           AGCAACAACC TGTGCCTGCA CTTCAACCCT CGCTTCGACA TGCACGGAGA 
           AGCGACAACC TGTGCCTGCA CTTCAACCCT CGCTTCAACA TGCACGGGGA 
           AGCAACAACC TGTGCCTGCA CTTCAACCCT CGCTTCAACG CCCACGGCGA 
           AGCAACAACC TGTGCCTGCA CTTCAACCCT CGCTTCAACG CCCACGGCGA 
           AGCAACAACC TGTGCCTGCA CTTCAACCCT CGCTTCAACG CCCACGGCGA 
           AGCAACAACT TGTGCCTACA CTTCAACCCT CGCTTCAACG CCCATGGGGA 
           AGCAACAACC TGTGCCTGCA CTTCAACCCC CGTTTCAACG CCCATGGGGA 

           CATCAACACC ATCGTGTGTA ACAGCAAGGA CGCTGGGGCC TGGGGGGCCG 
           CGTCAACACC ATCGTGTGTA ACAGCAAGGA CGCTGGGGCC TGGGGGGCCG 
           CGTCAACACC ATTGTGTGTA ACAGCAAGGA TGGCGGGGCC TGGGGCGAGG 
           CATTAACACC ATCGTGTGCA ACAGCAAGGA CGGCGGGGCC TGGGGGGCCG 
           CGCCAACACC ATTGTGTGCA ACAGCAAGGA TGGTGGGGCC TGGGGGACCG 
           CGCCAACACC ATCGTGTGCA ACAGCAAGGA CGGTGGGGCC TGGGGGACCG 
           CGCCAACACC ATCGTGTGCA ACAGCAAGGA CGGCGGGGCC TGGGGGACCG 
           CGCCAACACC ATCGTGTGCA ACAGCAAGGA CGGCGGGGCC TGGGGGACCG 
           CGCCAACACC ATCGTGTGCA ATAGCAAGGA CGGCGGCGCC TGGGGGGCTG 
           CGCCAACACT ATCGTGTGCA ACAGCAAGGA TAACGGAGCC TGGGGGACTG 

           AGCAGAGGGA ATCTGCCTTC CCCTTCCAGC CTGGAAGTGT CGCGGAGGTA 
           AGCAGAGGGA ATCTGCCTTC CCCTTCCAGC CTGGAAGTGT CGTGGAGGTA 
           AGCTTCGAGA GTCCGCCTTC CCCTTCCAGC CCGGGACTGT CACAGAGGTG 
           AGCAGCGGGA GTCGGCCTTC CCCTTCCAGC CTGGAAGTGT CGTGGAGGTG 
           AGCAACGGGA GTCGGCCTTC CCCTTCCAGC CTGGAAGTGT CATGGAGGTG 
           AGCAGCGGGA GGCTGCCTTT CCTTTCCAGC CTGGAAGTGT CGCAGAGGTG 
           AGCAGCGGGA GGCTGTCTTT CCCTTCCAGC CTGGAAGTGT TGCAGAGG-- 
           AGCAGCGGGA GGCTGTCTTT CCCTTCCAGC CTGGAAGTGT TGCAGAGGTG 
           AGCAGCGGGA GGCTGCCTTT CCCTTCCAGC CTGGGAGCGT CGCAGAGGTG 
           AGCACCGGGA GCCTGCCTTC CCCTTCCAGC CTGGAAGCAC TGTGGAGGTA 

           TGCGTCTCCT TCAATGAGAC AGACCTAACC ATCAAGCTGC CTGATGGATA 
           TGCATCTCCT TCAACCAGAC GGACCTAACC ATCAAGCTGC CTGATGGATA 
           TGCATCTCCT TCGACCAGGC TGACTTGACC ATCAAGCTGC CAGATGGATA 
           TGCATCTCCT TTGGCCACAC AGACCTCACC ATCAAGCTGC CAGATGGGTA 
           TGCATCTCCT TCGACAAGGC AGACCTGACC ATCACGCTGC CGGATGGCTA 
           TGCATCACCT TTGACCAGGC CGACCTGACC ATCAAGCTGC CAGATGGATA 
           ---------- ---------C CAACCTGACC GTCAAGCTGC CAGATGGATA 
           TGCATCACCT TCGACCAGGC CAACCTGACC GTCAAGCTGC CAGATGGATA 
           TGTATCAGCT TCAACCAGGC AGACCTGACC ATCAAACTGC CAGATGGATA 
           TGCATCACCT TTGACCAGGC TGACCTGACC ATCAAGCTGC CAGATGGGCA 

           CGAATTCAAG TTCCCCAACC GCCTCAACCT GGAGGCCATC AACTACCTGG 
           CGAATTCAAG TTCCCCAACC GCCTCAACCT GGAGGCCATC AACTACC--- 
           CACCTTCAAG TTCCCCAACC GCCTCAACCT GGAGGCCATC AGCTACCTGG 
           CGAATTCAGT TTCCCCAACC GCCTCAACCT GGAGGCCATC GAGTACCTGG 
           CTCGTTCAAG TTCCCCAACC GCCTCAACCT GGAGGCCGTC AACTACCTGT 
           CGAATTCAAG TTCCCCAACC GCCTCAACCT GGAGGCCATC AACTACATGG 
           CGAATTCAAG TTCCCCAACC GCCTCAACCT GGAGGCCATC AACTACATGG 
           CGAATTCAAG TTCCCCAACC GCCTCAACCT GGAGGCCATC AACTACATGG 
           CGAATTCAAG TTCCCCAATC GCCTCAACCT GGAGGCCATC AACTACATGG 
           TGAGTTCAAG TTCCCTAACC GTCTCAACAT GGAGGCCATC AACTACATGG 

           CTGCAGGTGG TGACTTCAAG ATCAAGTGTG TGGCCTTTGA GTGACATATG 
           ---------- ---------- ---------- ---------- ---------- 
           CAGCTGATGG TGACATGAAG ATCAAGTGCC TGGCTTTTGA CTAA---AGG 
           CGGCCGATGG CGACTTCAAG ATCAAGTGTG TGGCCTTTGA ---------- 
           CGGCCAACGG CGACTTCAAG ATCAAGTGTG TGGCCTTTGA GTGAA--GCC 
           CAGCTGACGG TGACTTCAAG ATCAAGTGTG TGGCCTTTGA CTGAA--ATC 
           CAGCTGACGG TGACTTCAAG ATCAAGTGTG TGGCCTTTGA CTGAA--ATC 
           CAGCTGACGG TGACTTCAAG ATCAAATGTG TGGCCTTTGA CTGAA--ATC 
           CAGCTGACGG TGACTTCAAG ATCAAGTGTG TGGCCTTTGA CTGAA--ATC 
           CGGCAGACGG TGACTTCAAG ATTAAGTGCG TGGCCTTTGA GTGA------ 

           GGCCAGCCAG CAAGGGC--- ---------- ---------- ---------
           ---------- ---------- ---------- ---------- ---------
           CGCCGGCCCG TGGCCCCTAA TAAAGGCAGC TGCCTCTGCT C--------
           ---------- ---------- ---------- ---------- ---------
           AGCCAGCCCA TGGCCCCCAA TAAAGGCAGC TGCCTCTGCT CTCCCTGGA
           AGTCAGCCCA TGGCCCCCAA TAAAGGCAGC TGCTTCTGCC CCCTCTGA-
           AGCCAGCCCA TGGCCCCCAA TAAAGGCAGC TGCCTCTGCT CCCTCTGA-
           AGCCAGCCCA TGGCCCCCAA TAAAGGCAGC TGCTTCA--- ---------
           AGCCAGTCCC AA-------- ---------- ---------- ---------
           ---------- ---------- ---------- ---------- ---------
