# Supplementary material for: MPI-PHYLIP: Parallelizing Computationally Intensive Phylogenetic Analysis Routines for the Analysis of Large Protein Families
Source: PLoS One. 2010 Nov 15;5(11):e13999. doi: 10.1371/journal.pone.0013999 (PMC2981553; doi:10.1371/journal.pone.0013999)
Supplement: File S1 — MPI Source Code for the Parallel PHYLIP methods (in .tar.gz format). (1.11 MB GZ) [file pone.0013999.s001.gz › MPIsrc/test/MPI_PROTEIN_100.boot]

   32   242
2ptn-bovinIIIVGGGGGY YYCCGNNNVP QVLLLNS--- ---GGYYHHF CCCGGGSLLI SSQWWVVVAA
try1_canfaIIIVGGGGGY YYCCSNNNVP QVLLLNS--- ---GGYYHHF CCCGGGSLLI SSQWWVVVAA
try3_rat  IIIVGGGGGY YYCCQNNNLP QVLLLNA--- ---GGYYHHF CCCGGGSLLI SSQWWVVVAA
try2_canfaIIIVGGGGGY YYCCENNNVP QVLLLNA--- ---GGYYHHF CCCGGGSLLI DDQWWVVVAA
try1_humanIIIVGGGGGY YYCCENNNVP QVLLLNS--- ---GGYYHHF CCCGGGSLLI EEQWWVVVAA
try2_humanIIIVGGGGGY YYCCENNNVP QVLLLNS--- ---GGYYHHF CCCGGGSLLI EEQWWVVVAA
try2_rat  IIIVGGGGGY YYCCQNNNVP QVLLLNS--- ---GGYYHHF CCCGGGSLLI DDQWWVVVAA
try3_salsaIIIVGGGGGY YYCCRNNNAS QALLLQS--- ---GGYYHHF CCCGGGSLLI SSTWWVVVAA
tryp_mouseIIIVGGGGGY YYCCRSSSVP QVLLLNA--- ---GGYYHHF CCCGGGSLLI DDQWWVVVAA
try4_humanIIIVGGGGGY YYCCENNNLP QVLLLNS--- ---GGSSHHF CCCGGGSLLI EEQWWVVVAA
try3_humanIIIVGGGGGY YYCCENNNLP QVLLLNS--- ---GGSSHHF CCCGGGSLLI EEQWWVVVAA
tryp_xenlaIIIIGGGGGA AACCASSSVP IVLLLNS--- ---GGYYHHF CCCGGGSLLI NNQWWVVVAA
trya_rat  IIIVGGGGGY YYCCQHHHVP QVLLLNA--- ---GGSSHHI CCCGGGSLLI DDQWWLLLAA
tryb_rat  IIIVGGGGGY YYCCQHHHVP QVLLLNA--- ---GGSSHHI CCCGGGSLLI DDQWWLLLAA
3est-pig  VVVVGGGGGT TTAAQNNNWP QILLLQYRRR SSSWWAAHHT CCCGGGTLLI QQNWWMMMAA
el1_rat   VVVVGGGGGA AAAARNNNWP QILLLQYLLL SGGWWYYHHT CCCGGGTLLI RRNWWMMMAA
el2a_humanVVVVGGGGGE EEAARNNNWP QVLLLQYSSS SGGWWYYHHT CCCGGGSLLI NNSWWLLLAA
el2_rat   VVVVGGGGGQ QQAASNNNWP QVLLLQYLLL SGGWWHHHHT CCCGGGSLLV NNNWWLLLAA
el2_pig   VVVVGGGGGE EEAARNNNWP QVLLLQYDDD SGGWWRRHHT CCCGGGTLLV QQSWWLLLAA
el2_mouse VVVVGGGGGQ QQAATNNNWP QVLLLQVLLL SGGWWRRHHN CCCGGGSLLV NNNWWLLLAA
el3a_humanVVVVHHHGGE EEAAVYYYWP QVLLLQYEEE KGGFFYYHHT CCCGGGSLLI PPDWWVVVAA
el2b_humanMMMLGGGGGE EEAARNNNWP QVLLLQYSSS SGGWWYYHHT CCCGGGSLLI NNSWWLLLAA
el3b_humanVVVVNNNGGE EEAAVYYYWP QVLLLQYEEE KGGFFYYHHT CCCGGGSLLI PPDWWVVVAA
ctrl_humanIIIVNNNGGE EEAAVGGGWP QVLLLQDSSS SFF----HHF CCCGGGSLLI QQSWWVVVAA
ctr2_canfaIIIVNNNGGE EEAAVGGGWP QVLLLQDSSS TFF----HHF CCCGGGSLLI EEDWWVVVAA
ctrb_bovinIIIVNNNGGE EEAAVGGGWP QVLLLQDSSS TFF----HHF CCCGGGSLLI EEDWWVVVAA
ctrb_humanIIIVNNNGGE EEAAVGGGWP QVLLLQDKKK TFF----HHF CCCGGGSLLI EEDWWVVVAA
ctrb_rat  IIIVNNNGGE EEAAIGGGWP QVLLLQDKKK TFF----HHF CCCGGGSLLI EEDWWVVVAA
ctr1_penvaIIIVGGGGGV VVAATHHHWP QALLLFIDDD D----MMYYF CCCGGGSLLI SSEWWLLLAA
ctr2_penvaIIIVGGGGGV VVAATHHHWP QALLLFIDDD D----MMYYF CCCGGGSLLI SSEWWLLLAA
ctrl_halruIIIVGGGGGS SSAAAGGGFP QGLLLQVRRR STTWWFFHHI CCCGCCVLLY TTSKKLLLAA
ctr2_vesorIIIVGGGGGT TTAAPGGGYP QVLLLR---- ---PPKKHHF CCCGGGS--I KKRYYLLLAA

          AAYKSSS-GI QQQVGGNIIN VVENSSIIVV VSSNNSNTTL -NNDIIKLSA ASLLSTT---
          AAYKSSS-RI QQQVGGNIIA VVEGNIIIRR RRRNNANTTI -DNDIIKLSA ATLLSKK---
          AAYKSSS-RI QQQVGGNIID VVEGDIIIRR RSSNNANTTF -DNDIIKLSA ATLLSRR---
          AAYKSSS-RI QQQVGGNIID VVENNVIIRR RNNNNSWIIL -DNDIIKLSA AVLLARR---
          AAYKSSS-RI QQQVGGNIIE VVENNIIIRR RQQDDRKTTL -NNDIIKLSA AVIIATT---
          AAYKSSS-RI QQQVGGNIIE VVENNIIIRR RKKNNSRTTL -DNDIIKLSA AVIISTT---
          AAYKSSS-RI QQQVGGNIIN VVEDNIIIKK KNNDDRKTTL -NNDIIKLSV VKLLASS---
          AAYKSSS-RI QQQVGGNIIA VVETDVIIMM MSSNNSRNNL -DNDIIKLKA ASLLSSS---
          AAYKYYY-RI QQQVGGNIIN VVENDIIIRR RNNNNSWTTL -DNDIIKLSV VTLLASS---
          AAYKTTT-RI QQQVGGNIIK VVENNIIIRR RKKNNRDTTL -DNDIIKLSA AVIIATT---
          AAYKTTT-RI QQQVGGNIIK VVENNIIIRR RKKNNRDTTL -DNDIIKLSA AVIIATT---
          AAYKAAA-SI QQQVGGNIIA LLETSVIIRR RGGNNSYTTL -DNDIIKLSA ASLLASS---
          AAYHPPP-QL QQQVGGNIIY EEEADMIILL LDDDDKWTTV -DNDIIKLSA ATLLSQQ---
          AAYHPPP-QL QQQVGGNIIY EEEADMIILL LDDDDKWTTV -DNDIIKLSA ATLLSQQ---
          AAVDRRRETF RRRVGGNLLN QQNTGIVVVV VYYNNTDDDV AGYDLLRLQV VTLLSRRAAG
          AAVSSSSQTF RRRVGGNLLS QQDTSIMMVV VTTNNSNNNV AGYDLLRLQV VTLLNQQEEG
          AAISSSSSTY RRRVGGNLLY VVEGSIVVVV VDDNNSNQQI SGNDLLKLNV VSLLDPPAAG
          AAISNNNSTY RRRVGGSLLS TTEGQLVVVV VKKNNAQKKL SGNDVVKLSV VALLSPPAAG
          AAISSSSSTY RRRVGGSLLS TTEGKLVVVV VDDNNSNQQL SGNDLLKLSV VSLLDAAAAG
          AALSNNNYTY RRRVGGSLLS NNGGQLVVVV VRRNNSQNNV GGYDIIKLSV VTLLKPPAAG
          AAISRRRDTY QQQVGGNLLA VVEPPLFFVV VLLNNRSCCV AGNDIIKLRA AQLLDPPAAG
          AAISSSSSIY RRRVGGNLLY VVEGSIVVVV VDDNNSNQQV SGNDLLKLNV VSLLDPPAAG
          AAISSSSSTY QQQVGGDRRA VVEPPLFFVV VLLNNRSCCV AGNDIIKLRA AQLLDPPAAG
          AANVSSSPRH FFFVGGDRRS SSAPSAIITT TSSNNSTTTM -NNDLLKLSA AQYYTSSSSN
          AAGVRRRTTH QQQVGGDQQG SSASKVFFKK KKKNNMFTTI -NNDLLKLTA ARFFKQQAAT
          AAGVTTTTSD VVVVGGDQQG LLTDKVFFKK KKKSSILTTV -RNDLLKLTA AQFFESSAAD
          AAGVRRRTSD VVVVGGDQQG SSENKVFFKK KKKSSILTTV -NNDLLKLTA ARFFQSSAAD
          AAGVKKKTSD VVVVGGDQQG SSENKVFFKK KKKNNMFTTV -RNDLLKLTA AQFFENNVVD
          AAMDGGGAFV EEEVGGNIIR QQESTFFFTT TNNNNSWLLL -TNDIIRLSV VSLLSSSSSD
          AAMDGGGAFV EEEVGGNIIR QQESTFFFTT TNNNNSWLLL -TNDIIKLSV VSLLSSSSSD
          AALSSSSASY RRRLGGRMMN NNDTSYTTNN NNNNNGNAAA GPNDLLRLSM MDTTSLLLLV
          AALVGGGKEH QQQVGGLLL- --NENLIIVV VNNNNSIRRL -INDIIRVKI ISFFQVVSSN

          ---SSCCASS GGTTQCLGWG GKKKTSYYYD DVLKLAPIIL DSKSAAYPGG QQIIFCCCAG
          ---SSCCPAA GGTTQCLGWG GQQQQNYYYD DVLQLAPIIL DSRNAAYPGG QQIIMCCCLG
          ---SSCCGSS GGTTKCLGWG GLLLTNYYYS SLLQLAPVVL DSKSSSYPGG KKIIFCCCLG
          ---AACCAAA GGTTQCLGWG GLLLTNYYYE ELLQLAPIIL QAEASSYPGG QQIIICCCAG
          ---AAPPPAA GGTTKCLGWG GAAAADYYYD DELQLAPVVL QAEASSYPGG KKIIFCCCVG
          ---AAPPPAA GGTTESLGWG GLLLADYYYD DELQLAPVVL QAEASSYPGG KKIIFCCCVG
          ---SSCCAPP GGTTQCLGWG GLLLVNEEED DLLQLAPLLL QAEASSYPGG KKIIVCCCVG
          ---SSCCASS GGTTRCLGWG GSSSSNYYYD DTLRLLPIIL SSNSAAYPGG QQIIFCCCAG
          ---SSCCAPP GGTTQCLGWG GLLLVNNNND DLLQVAPVVL QAEASSYPGG DDIIICCCVG
          ---AAPPPAA GGTTECLGWG GLLLADYYYD DELKLAPVVL QAKASSYPGG KKIIFCCCVG
          ---AAPPPAA GGTTECLGWG GLLLADYYYD DELKLAPVVL EAKASSCPGG KKIIFCCCVG
          ---GGCCSAA GGTTSCLGWG GLLLSNYYYD DLLQLAPIIL NANSAAYPGG EEIIICCCVG
          ---YYCCPTT GGTTECLGWG GKKKFESSSS SVLQLAPVVL DSHKAAYPRR QQIIFCCCLG
          ---YYCCPTT GGTTECLGWG GKKKFESSSS SVLQLAPVVL DSHKAAYPRR QQIIFCCCLG
          GGGTTIILAA NNSSPCYGWG GRRR-QLLLQ QTLQALPTTV YASSYYWGSS TTVVVCCCAG
          GGGTTIILAA NNNNPCYGWG GRRR-QLLLQ QTLQALPSSV YSSSYYWGSS TTVVVCCCAG
          GGGTTIILPP NNYYPCYGWG GQQQ-AVVVD DVLQGLLVVV YASAWWWGSS SSVVICCCAG
          GGGTTIILPP NNYYPCYGWG GQQQ-ATTTD DVLQGLLVVV YASSWWWGSS SSVVVCCCAG
          GGGTTIILPP NNYYVCYGWG GQQQ-ASSSD DILQGLLVVV YASGWWWGSS TTVVICCCAG
          GGGTTIILPP NNYYVCYGWG GQQQ-NSSSD DTLRGLLVVV YASSWWWGSS SSVVVCCCAG
          GGGDDIILPP KKTTPCYGWG GYYY-PLLLD DKLQALPVVV YKSNWWWGSS TTVVVCCCAG
          GGGTTIILPP NNYYPCYGWG GQQQ-ALLLD DDLKGLLVVV YASGWWWGSS TTVVICCCAG
          GGGDDIILPP EETTPCYGWG GYYY-PLLLD DKLQALPVVV YESNWWWGSS SSVVVCCCAG
          NNNEEAALTT GGLLTCVGWG GSSS-NVVVA AHLQVLPLLV VNR-YYWGSS SSIIICCCAG
          TTTDDDDFPP GGTTLCVGWG GHHH-NTTTD DKLQALPLLL NAK-FFWGSS KKIIVCCCAG
          DDDEEDDFPP GGMMLCAGWG GKKK-KTTTD DKLQALPIIV NTR-YYWGSS RRVVICCCAG
          DDDDDDDFPP GGTTLCAGWG GKKK-NTTTD DKLQALPLLL NAK-SSWGRR RRIIICCCAG
          DDDDDDDFPP GGTTVCAGWG GKKK-KTTTE EKLQALPIIV EAK-SSWGSS KKIITCCCAG
          DDD----VSS GGTTTVTGWG GSSS-SIIID DVLRVVPVVM NAD-VVY-GG IIVVVCCCID
          DDD----VAA GGTTTVTGWG GLLL-GIIID DVLRVVPIIM NDD-VVY-GG IIVVVCCCID
          VVVEERRL-- RRTTNMYRMG GQQQ-QHHHN NNLQVMTVVL NSSGIISGAA TTVVICCCIF
          NNNTTIIKAA DD--PVVGWG GYYY-PIIIN NNLQILSIIV QQKKHHW--- GGLLICCCTF

          LLGGKSCGDS GPVVVCSS-- --GKLQGISG S---AAKKNG GVVYKVVNYY VVIKKQIIIS
          MMGGKSCGDS GPVVVCNN-- --GELQGVSG A---AAKKGG GVVSKVVKYY VVIQQQIIIA
          LLGGKSCGDS GPVVVCNN-- --GQLQGVSG Y---AAKKGG GVVYKVVNYY VVIQQQVVVA
          LLGGKSCGDS GPVVVCNN-- --GELQGISG Y---AAKKNG GVVYKVVNFF VVIQQSIIIA
          LLGGKSCGDS GPVVVCNN-- --GQLQGVSG D---AAKKNG GVVYKVVNYY VVIKKNIIIA
          LLGGKSCGDS GPVVVSNN-- --GELQGISG Y---AAKKNG GVVYKVVNYY VVIKKDIIIA
          LLGGKSCGDS GPVVVCNN-- --GELQGISG Y---AAPPDG GVVYKVVNYY VVIQQDIIIA
          MMGGKSCGDS GPVVVCNN-- --GQLQGVSG Y---AARRNG GVVYKVVNYY RRISSSMMMS
          LLGGKSCGDS GPVVVCNN-- --GELQGISG Y---AAPPDG GVVYKVVNYY VVIQQNIIID
          LLGGKSCRDS GPVVVCNN-- --GQLQGVSG H---AAKKNG GVVYKVVNYY VVIKKDIIIA
          LLGGKSWRDS GPVVVCNN-- --GQLQGVSG H---AAKKNG GVVYKVVNYY VVIKKDIIIA
          MMGGKSCGDS GPVVVCNN-- --GQLQGVSG Y---AARRNG GVVYKVVNYY NNIQQNIIIA
          LLGGKSCYDS GPVVVCNN-- --GEVQGISG D---AAEEGG GVVYKVVNYY LLIHHQIIIE
          LLGGKSCYDS GPVVVCNN-- --GEVQGISG D---AAEEGG GVVYKVVNYY LLIQQQVVVA
          GGGGRGCGDS GPLHHCLLVV NNYAVHGVSV SRLLNNTTRT TVVFRVVAYY IIINNNIIIS
          GGGGRGCGDS GPLHHCLLVV NNYSVHGVSV SSMMNNSSKT TVVFRVVAYY IIMNNNIII-
          GGGGISCGDS GPLNNCQQAA DDWQVHGISG SRLLNNYYHS SVVFRVVNYY IIINNSIIIN
          GGGGTSCGDS GPLNNCQQAA NNWQVHGISG STLLNNPPRS SVVFRVVNYY IIINNSIIIK
          GGGGISCGDS GPLNNCQQGG NNWQVHGISG SSLLNNYYHS SVVFRVVNYY IIINNSIIIN
          GGGGTSCGDS GPLNNCRRAA NNWQVHGISG SSLLNNPPRS SVVFRVVNYY IIINNSMMMR
          GG--RGCGDS GPLNNCPPTT DDWQVHGVSV SAFFNNIIWT TVVFRVVAFF IIIEEEIIIS
          GGGGITCGDS GPLNNCQQAA DDWEVHGIST SVLLNNYYYS SIIFRVVNYY NNINNSIIIN
          GG--RGCGDS GPLNNCPPTT DDWQVHGVSV SAFFNNRRRT TVVFRVVAFF IIIEEEIIIS
          GGGG-SCGDS GPLVVCQQKK GGWVLIGISG T-KKNN--RA AVVYRVVKFF SSINNQIIIY
          AAGG-SCGDS GPLVVCQQKK DDWTLVGISG S---CCTTSG GVVYRVVKLL IIVQQQLLLA
          AAGG-SCGDS GPLVVCQQKK NNWTLAGISG S---CCTTSA AVVYRVVALL MMVQQELLLA
          AAGG-SCGDS GPLVVCQQKK DDWTLVGISG S---CCTTSG GVVYRVVKLL IIVQQKLLLA
          AAGG-SCGDS GPLVVCQQKK DDWTLAGISG S---CCTTSA AVVYRVVALL MMVQQQLLLA
          GGGGKTCGDS GPLNNLNNGG ---MTYGISG SSAAEE--GA AAAFRVVYYY LLIQQQ----
          SSGGKTCGDS GPLNNLNNGG ---MTYGISG SSAAEE--GD DAAFRVVYYY LLIEEQ----
          EEGGRACGDS GPLVVCGG-- --NTLTGISG I-SSSSSS-S SVVYRVVSFF YYVQQ-----
          TTRREACGDS GPLVVANNGG ---VQIGISG H---AA--GN NVVFRVVSFF LLIQQK----

          SN
          AN
          AN
          AN
          AN
          AN
          AN
          SN
          DN
          AN
          AN
          AN
          EN
          AN
          SN
          --
          NN
          KN
          NN
          RN
          SH
          NN
          SH
          YN
          AN
          AN
          AN
          AN
          --
          --
          --
          --

   32   242
2ptn-bovinIVGYANNPPV SSS------- -GYHGGGGGS SLSQVVVAAH YYYSS---VV RRLGEDINNG
try1_canfaIVGYRNNPPV SSS------- -GYHGGGGGS SLSQVVVAAH YYYSS---VV RRLGEYIAAG
try3_rat  IVGYKNNPPV SAA------- -GYHGGGGGS SLSQVVVAAH YYYSS---VV RRLGEHIDDG
try2_canfaIVGYENNPPV SAA------- -GYHGGGGGS SLDQVVVAAH YYYSS---VV RRLGEYIDDG
try1_humanIVGYENNPPV SSS------- -GYHGGGGGS SLEQVVVAAH YYYSS---VV RRLGEHIEEG
try2_humanIVGYENNPPV SSS------- -GYHGGGGGS SLEQVVVAAH YYYSS---VV RRLGEHIEEG
try2_rat  IVGYENNPPV SSS------- -GYHGGGGGS SLDQVVVAAH YYYSS---VV RRLGEHINNG
try3_salsaIVGYKNNSSA SSS------- -GYHGGGGGS SLSTVVVAAH YYYSS---VV RRLGEHIAAG
tryp_mouseIVGYESSPPV SAA------- -GYHGGGGGS SLDQVVVAAH YYYYY---VV RRLGEHINNG
try4_humanIVGYENNPPV SSS------- -GSHGGGGGS SLEQVVVAAH YYYTT---VV RRLGEHIKKG
try3_humanIVGYENNPPV SSS------- -GSHGGGGGS SLEQVVVAAH YYYTT---VV RRLGEHIKKG
tryp_xenlaIIGAKSSPPV SSS------- -GYHGGGGGS SLNQVVVAAH YYYAA---VV RRLGEHIAAG
trya_rat  IVGYEHHPPV SAA------- -GSHGGGGGS SLDQVLLAAH YYYPP---VV RRLGEHIYYG
tryb_rat  IVGYEHHPPV SAA------- -GSHGGGGGS SLDQVLLAAH YYYPP---VV RRLGEHIYYG
3est-pig  VVGTRNNPPI SYYSGGGGGS SWAHGGGGGT TLQNVMMAAH VVVRRELLVV VVVGEHLNNG
el1_rat   VVGARNNPPI SYYSGGGGGG GWYHGGGGGT TLRNVMMAAH VVVSSQMMVV VVVGDHLSSG
el2a_humanVVGEPNNPPV SYYSNNNNNG GWYHGGGGGS SLNSVLLAAH IIISSSRRVV GGLGRHLYYS
el2_rat   VVGQPNNPPV SYYSSSSSSG GWHHGGGGGS SLNNVLLAAH IIINNSRRVV LLLGRHLSSS
el2_pig   VVGEPNNPPV SYYSSSSSSG GWRHGGGGGT TLQSVLLAAH IIISSSRRVV VVLGRHLSSP
el2_mouse VVGQPNNPPV SVVSSSSSSG GWRHGGGGGS SLNNVLLAAH LLLNNYQQVV LLLGAHLSSA
el3a_humanVVGEPYYPPV SYYKSSSSSG GFYHGGGGGS SLPDVVVAAH IIIRRDLLVV VVLGEYLAAG
el2b_humanMLGEPNNPPV SYYSNNNNNG GWYHGGGGGS SLNSVLLAAH IIISSSRRVV MMLGQHLYYS
el3b_humanVVGEPYYPPV SYYKSSSSSG GFYHGGGGGS SLPDVVVAAH IIISSSRRVV VVLGEYRAAG
ctrl_humanIVGELGGPPV SDDSGGGGGF F--HGGGGGS SLQSVVVAAH NNNSSPGGVV VVLGEYRSSE
ctr2_canfaIVGEPGGPPV SDDTGGGGGF F--HGGGGGS SLEDVVVAAH GGGRRT--VV VVAGEFQGGE
ctrb_bovinIVGEPGGPPV SDDTGGGGGF F--HGGGGGS SLEDVVVAAH GGGTTT--VV VVAGEFQGGE
ctrb_humanIVGEPGGPPV SDDTGGGGGF F--HGGGGGS SLEDVVVAAH GGGRRT--VV VVAGEFQGGE
ctrb_rat  IVGEPGGPPV SDDTGGGGGF F--HGGGGGS SLEDVVVAAH GGGKKT--VV VVAGEFQGGE
ctr1_penvaIVGVPHHPPA AIID------ --MYGGGGGS SLSEVLLAAH MMMGGAGGVV VVLGAHIRRA
ctr2_penvaIVGVPHHPPA AIID------ --MYGGGGGS SLSEVLLAAH MMMGGAGGVV VVLGAHIRRA
ctrl_halruIVGSAGGPPG SVVSGGGGGT TWFHGGGGGV VLTSALLAAH LLLSSASSLL GGFGMLMNNG
ctr2_vesorIVGTRGGPPV S--------- -PKHGGGGGS S-KRVLLAAH LLLGGKSSVV TTVGSVL--K

          NNEQQQFSIV VHHPPSSSSS T--DIKKKSS SANNSRRAAA SSISSL---- SSSSAGTLLI
          GGEQQQFIIR RHHPPRRRRA T--DIKKSSS SANNSRRSSS AAIAAL---- SAAAAGTLLI
          GGEQQQFIIR RHHPPSSSSA T--DIKKNSS SANNSRRSSS TTVSSL---- SSSSSGTLLV
          NNEQQQFVIR RHHPPNNNNS I--DIKKSSS SANNARRAAA TTISSL---- AAAAPGTLLI
          NNEQQQFIIR RHHPPQQQQR T--DIKKSSS SANNARRSSS TTISSL---- AAAATGTLLI
          NNEQQQFIIR RHHPPKKKKS T--DIKKSSS SANNSRRSSS AAISSL---- AAAAAGTLLI
          DDEQQQFIIK KHHPPNNNNR T--DIKKSSS SVNNARRAAA TTVAAL---- SPPPAGTLLI
          TTEQQQFVIM MHHPPSSSSS N--DIKKSKK KANNSYYSSS TTVAAL---- SSSSSGTLLV
          NNEQQQFIIR RHHPPNNNNS T--DIKKASS SVNNARRAAA SSVPPL---- SPPPAGTLLI
          NNEQQQFIIR RHHPPKKKKR T--DIKKSSS SANNARRSSS TTISSL---- AAAAAGTLLI
          NNEQQQFIIR RHHPPKKKKR T--DIKKSSS SANNARRSSS TTISSL---- AAAAAGTLLI
          TTEQQQFVIR RHHSSGGGGS T--DIKKSSS SANNAAANNN TTVPPL---- GAAAAGTLLI
          AAEQQQFMIL LHHPPDDDDK T--DIKKKSS SANNSKKSSS TTIPPL---- YTTTAGTLLV
          AAEQQQFMIL LHHPPDDDDK T--DIKKKSS SANNSKKSSS TTIPPL---- YTTTAGTLLV
          TTEQQQYIVV VHHPPYYYYT DAADIRRAQQ QVNNSYYQQQ LLGVVLAGGG TAAANNSYYI
          TTEQQQYIMV VHHPPTTTTS NAADIRRAQQ QVNNNYYQQQ LLAVVLEGGG TAAANNNYYI
          GGSLLLAIVV VHHKKDDDDS QSKDIKKANN NVTTDKKQQQ LLACCLAGGG TPPPNNYYYV
          GGSLLLALVV VHHEEKKKKA KSNDIKKASS SVTTSKKQQQ TTACCLAGGG TPPPNNYYYV
          GGSLLLALVV VHHQQDDDDS QSNDIKKASS SVTTDKKQQQ LLGCCLAGGG TPPPNNYYYV
          GGSAAAALVV VHHQQRRRRS NGNDIKKASS SVSSKNNQQQ TTACCLAGGG TPPPRNYYYV
          PPEQQQVLFV VHHPPLLLLR CACDIKKSRR RAGGDAAQQQ LLASSLAGGG DPPPNKTYYI
          GGSLLLAIVV VHHKKDDDDS QSKDIKKANN NVTTDKKQQQ LLACCLAGGG TPPPNNYYYV
          PPEQQQVLFV VHHPPLLLLR CACDIKKSRR RAGGDAAQQQ LLASSLAGGG DPPPNETYYI
          PPLQQQVAIT THHPPSSSSS T--DVKKASS SATTTRRSSS PPVCCLSNNN ETTTEGLVVT
          SSIQQQVVFK KNNPPKKKKM T--DIKKATT TASSKTTSSS AAVCCLATTT DPPPAGTVVT
          DDTQQQVVFK KNNPPKKKKI T--DIKKATT TASSETTSSS AAVCCLADDD EPPPAGMAAT
          NNIQQQVVFK KNNPPKKKKI T--DIKKATT TASSQTTSSS AAVCCLADDD DPPPAGTAAT
          NNIQQQVVFK KNNPPKKKKM T--DIKKATT TASSETTSSS AAVCCLVDDD DPPPPGTAAT
          SSQVVVSFFT THHEENNNNS L--DIRRPSS SVNNSNNKKK TTVKKLSDDD -SSSVGTTTP
          SSQVVVSFFT THHEENNNNS L--DIKKPSS SVNNSNNKKK TTVKKLSDDD -AAAVGTTTP
          TTEQQQYYTN NHHPPNNNNG AGYDIRRTSS SMSSSSSVVV GGPSSVLVVV E---CRTYYD
          EEEAAAVLIV VNNKKNNNNS R--DIRRSKK KITTQLLQQQ PPVKKLSNNN TAAAGD-VVL

          SWWTTTKKSS SSGSYPDVCL KAAAPILSDS SSSSAAAQTN NNFFCCAAGG YYYGGDDSSC
          SWWTTTQQSS SIGNYPDVCL KAAAPILSDS SVVNAAAQSN NNMMCCLLGG YYYGGDDSSC
          SWWTTTLLSS SSGNYPSLCL DAAAPVLSDS SSSSSSSKTN NNFFCCLLGG FFFGGDDSSC
          SWWTTTLLSS SSGNYPELCL DAAAPILTQA AQQASSSQTN NNIICCAAGG FFFGGDDSSC
          SWWTTTAASS SSGDYPDECL DAAAPVLSQA AKKASSSKTN NNFFCCVVGG FFFGGDDSSC
          SWWTTTLLSS SSGDYPDECL DAAAPVLSQA AEEASSSKTN NNFFCCVVGG FFFGGDDSSC
          SWWTTTLLSS SSGNEPDLCL DAAAPLLPQA ADDASSSKTN NNVVCCVVGG FFFGGDDSSC
          SWWLLLSSGG GSSNYPDTCL DLLLPILSSS SSSSAAAQTN NNFFCCAAGG FFFGGDDSSC
          SWWTTTLLSS SNGNNPDLCV DAAAPVLPQA ADDASSSDTN NNIICCVVGG FFFGGDDSSC
          SWWTTTLLSS SFGDYPDECL DAAAPVLTQA AEEASSSKTS SSFFCCVVGG FFFGGDDSSC
          SWWTTTLLSS SFGDYPDECL DAAAPVLREA AEEASSSKTS SSFFCCVVGG FFFGGDDSSW
          SWWTTTLLSS SNGNYPDLCL NAAAPILTNA AQQSAAAETN NNIICCVVGG YYYGGDDSSC
          SWWLLLKK-- -FGESPSVCL DAAAPVLSDS SVVKAAAQTN NNFFCCLLGG FFFGGDDSSC
          SWWLLLKK-- -FGESPSVCL DAAAPVLSDS SVVKAAAQTN NNFFCCLLGG FFFGGDDSSC
          TWWTTTRRTT TNGQLAQTQA YLLLPTVDYA AIISYYYTKS SSVVCCAAGG ---GGSSGGC
          TWWTTTRRTT TNGQLSQTQA YLLLPSVDYS SIISYYYTKT TTVVCCAAGG ---GGSSGGC
          TWWLLLQQTT TNGAVPDVQG RLLLLVVDYA ATTAWWWSKS SSIICCAAGG ---GGSSSSC
          TWWLLLQQTT TNGATPDVQG RLLLLVVDYA ATTSWWWSKN NNVVCCAAGG ---GGSSSSC
          TWWLLLQQTT TNGASPDIQG QLLLLVVDYA ATTGWWWTKN NNIICCAAGG ---GGSSSSC
          TWWLLLQQTT TNGNSPDTQG RLLLLVVDYA ATTSWWWSKS SSVVCCAAGG ---GGSSSSC
          TWWLLLYYTT TNGPLPDKQA RLLLPVVDYK KHHNWWWTKT TTVVCCAAGG -----SSGGC
          TWWLLLQQTT TNGALPDDQG RLLLLVVDYA ATTGWWWTKN NNIICCAAGG ---GGCCTTC
          TWWLLLYYTT TNGPLPDKEA LLLLPVVDYE EHHNWWWSKT TTVVCCAAGG -----SSGGC
          TWWLLLSSGG GVGNVPAHQV ALLLPLVTVN NQQ-YYYSTS SSIICCAAGG ---GGSSSSC
          TWWTTTHHTT TNANTPDKQA ALLLPLLSNA AEE-FFFKTL LLVVCCAAGG ---GGSSSSC
          TWWTTTKKYY YNAKTPDKQA TLLLPIVSNT TDD-YYYRTV VVIICCAAGG ---GGSSSSC
          TWWTTTKKYY YNANTPDKQA ALLLPLLSNA AEE-SSSRTV VVIICCAAGG ---GGSSSSC
          TWWTTTKKYY YNAKTPEKQA ALLLPIVSEA ADD-SSSKTV VVTTCCAAGG ---GGSSSSC
          TWWPPPSSDD DSASISDVQV NVVVPVMTNA ADD-VVVIGG GGVVCCIIDD ---GGSSTTC
          TWWPPPLLDD DSGGISDVQV DVVVPIMTND DDD-VVVIGG GGVVCCIIDD ---GGGGTTC
          QMMTTTQQWW WRWQHPNNKV DMMMTVLTNS SDDGIIITNG GGIICCIIFF ---GGSSAAC
          TWWIIIYYVV VNGPIPNNQI TLLLSIVNQQ QTTKHHHGTS SSIICCTTFF ---RRGGAAC

          GDSGGGGGPV S-----KKKL QGIVSSGSS- CCAAQKNPPP PGVYYYTTKV CNSWTIISSS
          GDSGGGGGPV N-----EEEL QGVVSSGAA- CCAAQKGPPP PGVSSSPPKV CKSWTIIAAA
          GDSGGGGGPV N-----QQQL QGVVSSGYY- CCAAQKGPPP PGVYYYTTKV CNNWTVVAAA
          GDSGGGGGPV N-----EEEL QGIVSSGYY- CCAAQKNPPP PGVYYYTTKV CNDWTIIAAA
          GDSGGGGGPV N-----QQQL QGVVSSGDD- CCAAQKNPPP PGVYYYTTKV YNKWTIIAAA
          GDSGGGGGPV N-----EEEL QGIVSSGYY- CCAAQKNPPP PGVYYYTTKV YNDWTIIAAA
          GDSGGGGGPV N-----EEEL QGIVSSGYY- CCAALPDPPP PGVYYYTTKV CNDWTIIAAA
          GDSGGGGGPV N-----QQQL QGVVSSGYY- CCAAQRNPPP PGVYYYTTKV CNSWTMMSSS
          GDSGGGGGPV N-----EEEL QGIVSSGYY- CCAAQPDPPP PGVYYYTTKV CNDWTIIDDD
          RDSGGGGGPV N-----QQQL QGVVSSGHH- CCAAWKNPPP PGVYYYTTKV YNDWTIIAAA
          RDSGGGGGPV N-----QQQL QGVVSSGHH- CCAAWKNPPP PGVYYYTTKV YNDWTIIAAA
          GDSGGGGGPV N-----QQQL QGVVSSGYY- CCAAMRNPPP PGVYYYTTKV CNAWTIIAAA
          YDSGGGGGPV N-----EEEV QGIVSSGDD- CCAALEGPPP PGVYYYTTKV CNNWTIIEEE
          YDSGGGGGPV N-----EEEV QGIVSSGDD- CCAALEGPPP PGVYYYTTKV CNNWTVVAAA
          GDSGGGGGPH LVNGQQAAAV HGVTSSVSSL CCNNVTRPPP PTVFFFTTRV SASWVIISSS
          GDSGGGGGPH LVNGQQSSSV HGVTSSVSSM CCNNVSKPPP PTVFFFTTRV SASWVII---
          GDSGGGGGPN QADGRRQQQV HGIVSSGSSL CCNNYYHPPP PSVFFFTTRV SNDWVIINNN
          GDSGGGGGPN QANGQQQQQV HGIVSSGSSL CCNNYPRPPP PSVFFFTTRV SNDWVIIKKK
          GDSGGGGGPN QGNGQQQQQV HGIVSSGSSL CCNNYYHPPP PSVFFFTTRV SNDWVIINNN
          GDSGGGGGPN RANGQQQQQV HGIVSSGSSL CCNNYPRPPP PSVFFFTTRV SNDWVMMRRR
          GDSGGGGGPN PTDGGGQQQV HGVTSSVSSF CCNNFIWPPP PTVFFFTTRV SADWTIISSS
          GDSGGGGGPN QADGRREEEV HGIGSSTSSL CCNNYYYPPP PSIFFFTTRV SNDWVIINNN
          GDSGGGGGPN PTDGGGQQQV HGVTSSVSSF CCNNTRRPPP PTVFFFTTRV SADWTIISSS
          GDSGGGGGPV QKGNTTVVVL IGIVSSGTTK CCNNV-RPPP PAVYYYTTRV SKTWVIIYYY
          GDSGGGGGPV QKDGAATTTL VGIVSSGSS- TTCCSTSPPP PGVYYYAARV TKPWILLAAA
          GDSGGGGGPV QKNGAATTTL AGIVSSGSS- TTCCSTSPPP PAVYYYAARV TAPWTLLAAA
          GDSGGGGGPV QKDGAATTTL VGIVSSGSS- TTCCSTSPPP PGVYYYAARV TKPWILLAAA
          GDSGGGGGPV QKDGVVTTTL AGIVSSGSS- VVCCSTSPPP PAVYYYSSRV TAPWILLAAA
          GDSGGGGGPN NG----MMMT YGITSSGSSA CCEEK-GPPP PAAFFFTTRV YYDW------
          GDSGGGGGPN NG----MMMT YGITSSGSSA CCEEV-GPPP PDAFFFTTRV YYDW------
          GDSGGGGGPV G-----TTTL TGITSSGIIS CCSSGS-PPP PSVYYYTTRV SSNW------
          GDSGGGGGPV NG----VVVQ IGIVSSGHH- CCAAI-GPPP PNVFFFTTRV YSDW------

          SN
          AN
          AN
          AN
          AN
          AN
          AN
          SN
          DN
          AN
          AN
          AN
          EN
          AN
          SN
          --
          NN
          KN
          NN
          RN
          SH
          NN
          SH
          YN
          AN
          AN
          AN
          AN
          --
          --
          --
          --

   32   242
2ptn-bovinVVGGGYTCCG NTYY-YHHCC CSLINSQWVV VSAAYKSS-- QVRRLLGINN VEGGNNEEFI
try1_canfaVVGGGYTCCS NSYY-YHHCC CSLINSQWVV VSAAYKSS-- QVRRLLGIAA SEGGGGEEFI
try3_rat  VVGGGYTCCQ NSYY-YHHCC CSLINSQWVV VSAAYKSS-- QVRRLLGIDD VEGGGGEEFI
try2_canfaVVGGGYTCCE NSYY-YHHCC CSLISDQWVV VSAAYKSS-- QVRRLLGIDD LEGGNNEEFI
try1_humanVVGGGYNCCE NSYY-YHHCC CSLINEQWVV VSGGYKSS-- QVRRLLGIEE LEGGNNEEFI
try2_humanVVGGGYICCE NSYY-YHHCC CSLISEQWVV VSGGYKSS-- QVRRLLGIEE LEGGNNEEFI
try2_rat  VVGGGYTCCQ NSYY-YHHCC CSLINDQWVV VSAAYKSS-- QVRRLLGINN LEGGDDEEFI
try3_salsaVVGGGYECCR NSYY-YHHCC CSLISSTWVV VSAAYKSS-- QVRRLLGIAA NEGGTTEEFI
tryp_mouseVVGGGYTCCR SSYY-YHHCC CSLINDQWVV VSAAYKYY-- QVRRLLGINN LEGGNNEEFV
try4_humanVVGGGYTCCE NSYY-SHHCC CSLISEQWVV VSAAYKTT-- QVRRLLGIKK LEGGNNEEFI
try3_humanVVGGGYTCCE NSYY-SHHCC CSLISEQWVV VSAAYKTT-- QVRRLLGIKK LEGGNNEEFI
tryp_xenlaIIGGGATCCA SSYY-YHHCC CSLITNQWVV VSAAYKAA-- QVRRLLGIAA SEGGTTEEFI
trya_rat  VVGGGYTCCQ HSYY-SHHCC CSLITDQWVV LSAAYHPP-- QVRRLLGIYY IEGGAAEEFI
tryb_rat  VVGGGYTCCQ HSYY-SHHCC CSLITDQWVV LSAAYHPP-- QVRRLLGIYY IEGGAAEEFI
3est-pig  VVGGGTEAAQ NSSSRAHHCC CTLIRQNWVV MTAAVDRREL RVVVVVGLNN NNGGTTEEYV
el1_rat   VVGGGAEAAR NSSSLYHHCC CTLIRRNWVV MTAAVSSSQM RVVVVVGLSS NDGGTTEEYV
el2a_humanVVGGGEEAAR NSWWSYHHCC CSLIANSWVV LTAAISSSSR RVGGLLGLYY AESSGGSSAV
el2_rat   VVGGGQEAAS NSWWLHHHCC CSLVANNWVV LTAAISNNSR RVLLLLGLSS SESSGGSSAV
el2_pig   VVGGGEDAAR NSWWDRHHCC CTLVDQSWVV LTAAISSSSR RVVVLLGLSS NEPPGGSSAV
el2_mouse VVGGGQEAAT NTWWLRHHCC CSLVANNWVV LTAALSNNYQ RVLLLLGLSS PGAAGGSSAV
el3a_humanVVHHGEDAAV YSWWEYHHCC CSLIAPDWVV VTGGISRRDL QVVVLLGLAA KEGGPPEEVI
el2b_humanLLGGGEEAAR NSWWSYHHCC CSLIANSWVV LTAAISSSSR RVMMLLGLYY AESSGGSSAV
el3b_humanVVNNGEDAAV YSWWEYHHCC CSLIAPDWVV VTGGISSSSR QVVVLLGRAA KEGGPPEEVI
ctrl_humanVVNNGENAAV GSWWS-HHCC CSLISQSWVV VTAANVSSPG FVVVLLGRSS NAEEPPLLVL
ctr2_canfaVVNNGEDAAV GSWWS-HHCC CSLISEDWVV VTAAGVRRT- QVVVAAGQGG DAEESSIIVL
ctrb_bovinVVNNGEDAAV GSWWS-HHCC CSLISEDWVV VTAAGVTTT- VVVVAAGQGG ETEEDDTTVL
ctrb_humanVVNNGEDAAV GSWWK-HHCC CSLISEDWVV VTAAGVRRT- VVVVAAGQGG DEEENNIIVL
ctrb_rat  VVNNGEDAAI GSWWK-HHCC CSLISEDWVV VTAAGVKKT- VVVVAAGQGG DEEENNIIVL
ctr1_penvaVVGGGVEAAT HSHHDMYYCC CSLISSEWVV LTAAMDGGAG EVVVLLGIRR NEAASSQQSI
ctr2_penvaVVGGGVEAAT HSHHDMYYCC CSLISSEWVV LTAAMDGGAG EVVVLLGIRR NEAASSQQSI
ctrl_halruVVGGGSNAAA GEWWRFHHCC CVLYTTSKAA LTAALSSSAS RLGGFFGMNN VDGGTTEEYS
ctr2_vesorVVGGGTNAAP GKYY-KHHCC CS-ISKRYVV LTAALVGGKS QVTTVVGL-- -NKKEEEEVY

          SSSKSSSVVV YYSL---DIM LLIIILLKKA AASSLLSSRV VVVAIISLPP PTT----SAS
          NAAKIIIRRR YYAI---DIM LLIIILLSSP AATTLLSSRV VVVSIIALPP PKK----SPA
          DAAKIIIRRR YYAF---DIM LLIIILLNNP AATTLLSSRV VVVSVVSLPP PRR----SGS
          NAAKVVVRRR YYSL---DIM LLIIILLSSP AAVVLLAARV VVVAIISLPP PRR----AAA
          NAAKIIIRRR YYRL---DIM LLIIILLSSR AAVVIIAARV VVVSIISLPP PTT----APA
          NAAKIIIRRR YYSL---DIL LLIIILLSSP AAVVIISSRV VVVSIISLPP PTT----APA
          NAAKIIIKKK FFRL---DIM LLIIILLSSP VVKKLLAARV VVVAVVALPP PSS----SAP
          DVVKVVVMMM YYSL---DIM LLIIILLSSP AASSLLSSYV VVVSVVALPP PSS----SAS
          DAAKIIIRRR YYSL---DIM LLIIILLAAP VVTTLLAARV VVVAVVPLPP PSS----SAP
          NAAKIIIRRR YYRL---DIM LLIIILLSSP AAVVIIAARV VVVSIISLPP PTT----APA
          NAAKIIIRRR YYRL---DIM LLIIILLSSP AAVVIIAARV VVVSIISLPP PTT----APA
          SSSKVVVRRR YYSL---DIM LLIIILLSSP AASSLLAAAV VVVNVVPLPP PSS----GSA
          DAAKMMMLLL YYKV---DIM LLIIILLKKP AATTLLSSKV VVVSIIPLPP PQQ----YPT
          DAAKMMMLLL YYKV---DIM LLIIILLKKP AATTLLSSKV VVVSIIPLPP PQQ----YPT
          GQQKIIIVVV WWTVAAADIA LLLLLLLAAS VVTTLLSSYV VVVQGGVLPP PRRAAGGTLA
          SQQKIIIVVV WWSVAAADIA LLLLLLLAAS VVTTLLNNYV VVVQAAVLPP PQQEEGGTLA
          SSSKIIIVVV WWSISSKDIA LLLLLLLAAP VVSSLLDDKI IIIQAACLPP PPPAAGGTLP
          QSSKLLLVVV WWALSSNDIA LLVVVLLAAP VVAALLSSKI IIIQAACLPP PPPAAGGTLP
          KSSKLLLVVV WWSLSSNDIA LLLLLLLAAP VVSSLLDDKI IIIQGGCLPP PAAAAGGTLP
          QSSKLLLVVV WWSVGGNDIA LLIIILLAAP VVTTLLKKNI IIIQAACLPP PPPAAGGTLP
          PEEELLLVVV WWRVAACDIA LLIIILLSSS AAQQLLDDAV VVVQAASLPP PPPAAGGDLP
          SSSKIIIVVV WWSVSSKDIA LLLLLLLAAP VVSSLLDDKI IIIQAACLPP PPPAAGGTLP
          PNNSLLLVVV WWRVAACDIA LLIIILLSSS AAQQLLDDAV VVVQAASLPP PPPAAGGDLP
          SSSRAAATTT WWSM---DVT LLLLLLLAAP AAQQYYTTRI IIISVVCLAA ASSSSNNELT
          KAAKVVVKKK FFMI---DIT LLLLLLLAAP AARRFFKKTV VVVSVVCLPP PQQAATTDFP
          KGGKVVVKKK FFIV---DIT LLLLLLLAAP AAQQFFEETV VVVSVVCLPP PSSAADDEFP
          KAAKVVVKKK FFIV---DIT LLLLLLLAAP AARRFFQQTV VVVSVVCLPP PSSAADDDFP
          KAAQVVVKKK FFMV---DIT LLLLLLLAAP AAQQFFEETV VVVSVVCLPP PNNVVDDDFP
          TTTDFFFTTT WWSL---DIA LLIIILLPPP VVSSLLSSNI IIIKVVKLPP PSSSSDD-VS
          TTTDFFFTTT WWSL---DIA LLIIILLPPP VVSSLLSSNI IIIKVVKLPP PSSSSDD-VA
          STTSYYYNNN YYGAGGYDIA VVLLLLLTTS MMDDTTSSSA AAAVPPSVWW WLLLLVVEL-
          NKKELLLVVV YYSL---DIG LLIIIVVSSD IISSFFQQLV VVVQVVKLPP PVVSSNNTKA

          SQIIGNNTKS SSSGGTYYPD DLCCLPILLL DDSKAYQQTT SSSNMMFAAL LLLGKCQDDS
          AQIIGNNTQS SSIGGQYYPD DLCCLPILLL DDSRAYQQSS SSSNMMMLLM MMMGKCQDDS
          SKVVGNNTLS SSSGGTYYPS SLCCLPVLLL DDSKSYKKTT SSSNMMFLLL LLLGKCQDDS
          AQIIGNNTLS SSSGGTYYPE ELCCLPILLL QQAESYQQTT EEENMMIAAL LLLGKCQDDS
          AKIIGNNTAS SSSGGAYYPD DLCCLPVLLL QQAESYKKTT SSSNMMFVVL LLLGKCQDDS
          AEIIGNNTLS SSSGGAYYPD DLCCLPVLLL QQAESYKKTT NNNNMMFVVL LLLGKCQDDS
          PQIIGNNTLS SSSGGVEEPD DLCCLPLLLL QQAESYKKTT DDDNMMVVVL LLLGKCQDDS
          SRVVGNNLSG GGSSSSYYPD DLCCLPILLL SSSNAYQQTT SSSNMMFAAM MMMGKCQDDS
          PQIIGNNTLS SSNGGVNNPD DLCCVPVLLL QQAESYDDTT NNNNMMIVVL LLLGKCQDDS
          AEIIGNNTLS SSFGGAYYPD DLCCLPVLLL QQAKSYKKTT NNNSMMFVVL LLLGKCQDDS
          AEIIGNNTLS SSFGGAYYPD DLCCLPVLLL EEAKSCKKTT NNNSMMFVVL LLLGKWKDDS
          ASIIGNNTLS SSNGGSYYPD DLCCLPILLL NNANAYEETT AAANMMIVVM MMMGKCQDDS
          TEVVGVVLK- --FGGFSSPS SLCCLPVLLL DDSHAYQQTT NNNNMMFLLL LLLGKCQDDS
          TEVVGVVLK- --FGGFSSPS SLCCLPVLLL DDSHAYQQTT NNNNMMFLLL LLLGKCQDDS
          APIIGLLTRT TTNGG-LLAQ QLQQAPTVVV YYASYWTTKK NNNSMMVAAG GGGGRCQDDS
          APIIGRRTRT TTNGG-LLSQ QLQQAPSVVV YYSSYWTTKK TTTTMMVAAG GGGGRCQDDS
          PPVVGRRLQT TTNGG-VVPD DLQQGLVVVV YYASWWSSKK TTTSMMIAAG GGGGICNDDS
          PPVVGRRLQT TTNGG-TTPD DLQQGLVVVV YYASWWSSKK TTTNMMVAAG GGGGTCNDDS
          PVVVGRRLQT TTNGG-SSPD DLQQGLVVVV YYASWWTTKK TTTNMMIAAG GGGGICNDDS
          PVVVGLLLQT TTNGG-SSPD DLQQGLVVVV YYASWWSSKK SSSSMMVAAG GGGGTCNDDS
          PPIIGRRLYT TTNGG-LLPD DLQQAPVVVV YYKSWWTTKK KKKTMMVAAG GGG-RCNDDS
          PPVVGRRLQT TTNGG-LLPD DLQQGLVVVV YYASWWTTKK TTTNMMIAAG GGGGICNDDS
          PPIIGRRLYT TTNGG-LLPD DLEEAPVVVV YYESWWSSKK KKKTMMVAAG GGG-RCNDDS
          TTTTGRRLSG GGVGG-VVPA ALQQVPLVVV VVNRYWSSTT DDDSMMIAAG GGGG-CQDDS
          PLTTGLLTHT TTNAA-TTPD DLQQAPLLLL NNAKFWKKTT DDDLMMVAAA AAAG-CMDDS
          PLTTGKKTKY YYNAA-TTPD DLQQAPIVVV NNTRYWRRTT DDDVMMIAAA AAAG-CMDDS
          PLTTGKKTKY YYNAA-TTPD DLQQAPLLLL NNAKSWRRTT DDDVMMIAAA AAAG-CMDDS
          PVTTGKKTKY YYNAA-TTPE ELQQAPIVVV EEAKSWKKTT DDDVMMTAAA AAAG-CMDDS
          STPPGRRPSD DDSAA-IISD DLQQVPVMMM NNADVYIIGG DDDGVVVIIG GGGGKCNDDS
          ATPPGRRPLD DDSGG-IISD DLQQVPIMMM NNDDVYIIGG NNNGVVVIIS SSSGKCNDDS
          -NDDRKKTQW WWRWW-HHPN NLKKVTVLLL NNSSISTTNN SSSGHHIIIE EEEGRCSDDS
          APLLGRRIYV VVNGG-IIPN NLQQISIVVV QQQKHWGGTT DDDSQQITTT TTTRECHDDS

          GGGPVVVVVC CSS-----GG GKLQQQIVVW S--GAAQQKK NNKVVTKVVV VCVIIQTIII
          GGGPVVVVVC CNN-----GG GELQQQVVVW A--GAAQQKK GGKVVPKVVV VCVIIQTIII
          GGGPVVVVVC CNN-----GG GQLQQQVVVW Y--GAAQQKK GGKVVTKVVV VCVIIQTVVV
          GGGPVVVVVC CNN-----GG GELQQQIVVW Y--GAAQQKK NNKVVTKVVV VCVIISTIII
          GGGPVVVVVC CNN-----GG GQLQQQVVVW D--GAAQQKK NNKVVTKVVV VYVIINTIII
          GGGPVVVVVS SNN-----GG GELQQQIVVW Y--GAAQQKK NNRVVTKVVV VYVIIDTIII
          GGGPVVVVVC CNN-----GG GELQQQIVVW Y--GAALLPP DDNVVTKVVV VCVIIDTIII
          GGGPVVVVVC CNN-----GG GQLQQQVVVW Y--GAAQQRR NNKVVTKVVV VCRIISTMMM
          GGGPVVVVVC CNN-----GG GELQQQIVVW Y--GAAQQPP DDAVVTKVVV VCVIINTIII
          GGGPVVVVVC CNN-----GG GQLQQQVVVW H--GAAWWKK NNRVVTKVVV VYVIIDTIII
          GGGPVVVVVC CNN-----GG GQLQQQVVVW H--GAAWWKK NNRVVTKVVV VYVIIDTIII
          GGGPVVVVVC CNN-----GG GQLQQQVVVW Y--GAAMMRR NNYVVTKVVV VCNIINTIII
          GGGPVVVVVC CNN-----GG GEVQQQIVVW D--GAALLEE GGKVVTKVVV VCLIIQTIII
          GGGPVVVVVC CNN-----GG GEVQQQIVVW D--GAALLEE GGKVVTKVVV VCLIIQTVVV
          GGGPLLLLHC CLLVNGGQYY YAVHHHVTTF SRLGNNVVTT RRKVVTRVVV VSIIINVIII
          GGGPLLLLHC CLLVNGGQYY YSVHHHVTTF SSMGNNVVSS KKKVVTRVVV VSIMMNVIII
          GGGPLLLLNC CQQADGGRWW WQVHHHIVVF SRLGNNYYYY HHKVVTRVVV VSIIISVIII
          GGGPLLLLNC CQQANGGQWW WQVHHHIVVF STLGNNYYPP RRKVVTRVVV VSIIISVIII
          GGGPLLLLNC CQQGNGGQWW WQVHHHIVVF SSLGNNYYYY HHKVVTRVVV VSIIISVIII
          GGGPLLLLNC CRRANGGQWW WQVHHHIVVF SSLGNNYYPP RRKVVTRVVV VSIIISVMMM
          GGGPLLLLNC CPPTDGGGWW WQVHHHVTTF SAFGNNFFII WWKVVTRVVV VSIIIETIII
          GGGPLLLLNC CQQADGGRWW WEVHHHIGGL SVLGNNYYYY YYKIITRVVV VSNIISVIII
          GGGPLLLLNC CPPTDGGGWW WQVHHHVTTF SAFGNNTTRR RRKVVTRVVV VSIIIETIII
          GGGPLLLLVC CQQKGNNTWW WVLIIIIVVW T-KNNNVV-- RRAVVTRVVV VSSIIQVIII
          GGGPLLLLVC CQQKDGGAWW WTLVVVIVVW S--GCCSSTT SSTVVARVVV VTIVVQILLL
          GGGPLLLLVC CQQKNGGAWW WTLAAAIVVW S--SCCSSTT SSTVVARVVV VTMVVETLLL
          GGGPLLLLVC CQQKDGGAWW WTLVVVIVVW S--DCCSSTT SSSVVARVVV VTIVVKILLL
          GGGPLLLLVC CQQKDGGVWW WTLAAAIVVW S--GCCSSTT SSTVVSRVVV VTMVVQILLL
          GGGPLLLLNL LNNG------ -MTYYYITTF SSAGEEKK-- GGYAATRVVV VYLIIQ----
          GGGPLLLLNL LNNG------ -MTYYYITTF SSAGEEVV-- GGYAATRVVV VYLIIQ----
          GGGPLLLLVC CGG-----NN NTLTTTITTW I-SSSSGGSS --YVVTRVVV VSYVV-----
          GGGPLLLLVA ANNG------ -VQIIIIVVY H--PAAII-- GGSVVTRVVV VYLIIK----

          AS
          AA
          AA
          AA
          AA
          AA
          AA
          SS
          AD
          AA
          AA
          AA
          AE
          AA
          AS
          A-
          AN
          AK
          AN
          AR
          AS
          AN
          AS
          AY
          QA
          AA
          AA
          EA
          --
          --
          --
          --

   32   242
2ptn-bovinIIVGGGGYTC CCGAATTPPY YQVVSN---G FGSSLINNSS SSAAAC---- GGQVVRLLLG
try1_canfaIIVGGGGYTC CCSRRSSPPY YQVVSN---G FGSSLINNSS SSAAAC---- RRQVVRLLLG
try3_rat  IIVGGGGYTC CCQKKSSPPY YQVVSN---G FGSSLINNSS SSAAAC---- RRQVVRLLLG
try2_canfaIIVGGGGYTC CCEEESSPPY YQVVSN---G FGSSLISSDD SSAAAC---- RRQVVRLLLG
try1_humanIIVGGGGYNC CCEEESSPPY YQVVSN---G FGSSLINNEE SSAGGC---- RRQVVRLLLG
try2_humanIIVGGGGYIC CCEEESSPPY YQVVSN---G FGSSLISSEE SSAGGC---- RRQVVRLLLG
try2_rat  IIVGGGGYTC CCQEESSPPY YQVVSN---G FGSSLINNDD SSAAAC---- RRQVVRLLLG
try3_salsaIIVGGGGYEC CCRKKSSSSY YQAASQ---G FGSSLISSSS SSAAAC---- RRQVVRLLLG
tryp_mouseIIVGGGGYTC CCREESSPPY YQVVSN---G FGSSLINNDD SSAAAC---- RRQVVRLLLG
try4_humanIIVGGGGYTC CCEEESSPPY YQVVSN---G FGSSLISSEE SSAAAC---- RRQVVRLLLG
try3_humanIIVGGGGYTC CCEEESSPPY YQVVSN---G FGSSLISSEE SSAAAC---- RRQVVRLLLG
tryp_xenlaIIIGGGGATC CCAKKSSPPY YIVVSN---G FGSSLITTNN SSAAAC---- SSQVVRLLLG
trya_rat  IIVGGGGYTC CCQEESSPPY YQVVSN---G IGSSLITTDD SSAAAC---- QQQVVRLLLG
tryb_rat  IIVGGGGYTC CCQEESSPPY YQVVSN---G IGSSLITTDD SSAAAC---- QQQVVRLLLG
3est-pig  VVVGGGGTEA AAQRRSSPPS SQIISQGGSW TGTTLIRRQQ TTAAACEELL TTRVVVVVVG
el1_rat   VVVGGGGAEA AARRRSSPPS SQIISQGGSW TGTTLIRRRR TTAAACQQMM TTRVVVVVVG
el2a_humanVVVGGGGEEA AARPPSSPPW WQVVSQNNKW TGSSLIAANN TTAAACSSRR TTRVVGLLLG
el2_rat   VVVGGGGQEA AASPPSSPPW WQVVSQSSKW TGSSLVAANN TTAAACSSRR TTRVVLLLLG
el2_pig   VVVGGGGEDA AARPPSSPPW WQVVSQSSQW TGTTLVDDQQ TTAAACSSRR TTRVVVLLLG
el2_mouse VVVGGGGQEA AATPPTTPPW WQVVSQSSRW NGSSLVAANN TTAAACYYQQ TTRVVLLLLG
el3a_humanVVVHHGGEDA AAVPPSSPPW WQVVSQSSSF TGSSLIAAPP TTAGGCDDLL TTQVVVLLLG
el2b_humanMMLGGGGEEA AARPPSSPPW WQVVSQNNQW TGSSLIAANN TTAAACSSRR IIRVVMLLLG
el3b_humanVVVNNGGEDA AAVPPSSPPW WQVVSQSSSF TGSSLIAAPP TTAGGCSSRR TTQVVVLLLG
ctrl_humanIIVNNGGENA AAVLLSSPPW WQVVSQGG-- FGSSLISSQQ TTAAACPPGG RRFVVVLLLG
ctr2_canfaIIVNNGGEDA AAVPPSSPPW WQVVSQGG-- FGSSLISSEE TTAAACTT-- TTQVVVAAAG
ctrb_bovinIIVNNGGEDA AAVPPSSPPW WQVVSQGG-- FGSSLISSEE TTAAACTT-- SSVVVVAAAG
ctrb_humanIIVNNGGEDA AAVPPSSPPW WQVVSQGG-- FGSSLISSEE TTAAACTT-- SSVVVVAAAG
ctrb_rat  IIVNNGGEDA AAIPPSSPPW WQVVSQGG-- FGSSLISSEE TTAAACTT-- SSVVVVAAAG
ctr1_penvaIIVGGGGVEA AATPPSSPPH HQAAAF---- FGSSLISSSS TTAAACAAGG FFEVVVLLLG
ctr2_penvaIIVGGGGVEA AATPPSSPPH HQAAAF---- FGSSLISSSS TTAAACAAGG FFEVVVLLLG
ctrl_halruIIVGGGGSNA AAAAAEEPPW WQGGSQGGSW IGVVLYTTTT TTAAACAASS SSRLLGFFFG
ctr2_vesorIIVGGGGTNA AAPRRKKPPY YQVVSR--AP FGSS-ISSKK TTAAACKKSS EEQVVTVVVG

          GEDDNNNNVN NNEQSSSSSI HSSYYNNSSS SLL-NNNDIL LLKSAAAASS SLRVAAIISL
          GEYYNNAASG GGEQNAIIII HRRYYNNAAA AII-NNNDIL LLSSPAAATT TLRVSSIIAL
          GEHHNNDDVG GGEQDAIIII HSSYYNNAAA AFF-NNNDIL LLNSPAAATT TLRVSSVVSL
          GEYYNNDDLN NNEQNAVVVI HNNYYNNSSS SLL-NNNDIL LLSSPAAAVV VLRVAAIISL
          GEHHNNEELN NNEQNAIIII HQQYYDDRRR RLL-NNNDIL LLSSRAAAVV VIRVSSIISL
          GEHHNNEELN NNEQNAIIII HKKYYNNSSS SLL-NNNDIL LLSSPAAAVV VIRVSSIISL
          GEHHNNNNLD DDEQNAIIII HNNFFDDRRR RLL-NNNDIL LLSSPVVVKK KLRVAAVVAL
          GEHHNNAANT TTEQDVVVVI HSSYYNNSSS SLL-NNNDIL LLSKPAAASS SLYVSSVVAL
          GEHHNNNNLN NNEQDAIIII HNNYYNNSSS SLL-NNNDIL LLASPVVVTT TLRVAAVVPL
          GEHHNNKKLN NNEQNAIIII HKKYYNNRRR RLL-NNNDIL LLSSPAAAVV VIRVSSIISL
          GEHHNNKKLN NNEQNAIIII HKKYYNNRRR RLL-NNNDIL LLSSPAAAVV VIRVSSIISL
          GEHHNNAAST TTEQSSVVVI HGGYYNNSSS SLL-NNNDIL LLSSPAAASS SLAVNNVVPL
          GEHHNNYYIA AAEQDAMMMI HDDYYDDKKK KVV-NNNDIL LLKSPAAATT TLKVSSIIPL
          GEHHNNYYIA AAEQDAMMMI HDDYYDDKKK KVV-NNNDIL LLKSPAAATT TLKVSSIIPL
          GEHHNNNNNT TTEQGQIIIV HYYWWNNTTT TVVAYYYDIL LLAQSVVVTT TLYVQQGGVL
          GDHHNNSSNT TTEQSQIIIM HTTWWNNSSS SVVAYYYDIL LLAQSVVVTT TLYVQQAAVL
          GRHHNNYYAG GGSLSSIIIV HDDWWNNSSS SIISNNNDIL LLANPVVVSS SLKIQQAACL
          GRHHSSSSSG GGSLQSLLLV HKKWWNNAAA ALLSNNNDIL LLASPVVVAA ALKIQQAACL
          GRHHSSSSNG GGSLKSLLLV HDDWWNNSSS SLLSNNNDIL LLASPVVVSS SLKIQQGGCL
          GAHHSSSSPG GGSAQSLLLV HRRWWNNSSS SVVGYYYDIL LLASPVVVTT TLNIQQAACL
          GEYYNNAAKP PPEQPELLLF HLLWWNNRRR RVVANNNDIL LLSRSAAAQQ QLAVQQAASL
          GQHHNNYYAG GGSLSSIIIV HDDWWNNSSS SVVSNNNDIL LLANPVVVSS SLKIQQAACL
          GEYYDDAAKP PPEQPNLLLF HLLWWNNRRR RVVANNNDIL LLSRSAAAQQ QLAVQQAASL
          GEYYDDSSNP PPLQSSAAAI HSSWWNNSSS SMM-NNNDVL LLASPAAAQQ QYRISSVVCL
          GEFFDDGGDS SSIQKAVVVF NKKFFNNMMM MII-NNNDIL LLATPAAARR RFTVSSVVCL
          GEFFDDGGED DDTQKGVVVF NKKFFSSIII IVV-NNNDIL LLATPAAAQQ QFTVSSVVCL
          GEFFDDGGDN NNIQKAVVVF NKKFFSSIII IVV-NNNDIL LLATPAAARR RFTVSSVVCL
          GEFFDDGGDN NNIQKAVVVF NKKFFNNMMM MVV-NNNDIL LLATPAAAQQ QFTVSSVVCL
          GAHHNNRRNS SSQVTTFFFF HNNWWNNSSS SLL-NNNDIL LLPSPVVVSS SLNIKKVVKL
          GAHHNNRRNS SSQVTTFFFF HNNWWNNSSS SLL-NNNDIL LLPSPVVVSS SLNIKKVVKL
          GMLLRRNNVT TTEQSTYYYT HNNYYNNGGG GAAGNNNDIL LLTSSMMMDD DTSAVVPPSV
          GSVVLL---E EEEANKLLLI NNNYYNNSSS SLL-NNNDIV VVSKDIIISS SFLVQQVVKL

          --SCAAASTT TTQQQLLLSS NNTKKSSGTS PPDLKCLKKI LSSSK-SSAQ QINNNNAGLE
          --SCPPPATT TTQQQLLLSS NNTQQIIGQN PPDLQCLKKI LSSVR-NNAQ QINNNNLGME
          --SCGGGSTT TTKKKLLLSS NNTLLSSGTN PPSLQCLDDV LSSSK-SSSK KINNNNLGLE
          --ACAAAATT TTQQQLLLSS NNTLLSSGTN PPELQCLDDI LTAQE-AASQ QINNNNAGLE
          --APPPPATT TTKKKLLLSS NNTAASSGAD PPDLQCLDDV LSAKE-AASK KINNNNVGLE
          --APPPPATT TTEEELLLSS NNTLLSSGAD PPDLQCLDDV LSAEE-AASK KINNNNVGLE
          --SCAAAPTT TTQQQLLLSS NNTLLSSGVN PPDLQCLDDL LPADE-AASK KINNNNVGLE
          --SCAAASTT TTRRRLLLSS NNLSSSSSSN PPDLRCLDDI LSSSN-SSAQ QINNNNAGME
          --SCAAAPTT TTQQQLLLSS NNTLLNNGVN PPDLQCVDDV LPADE-AASD DINNNNVGLE
          --APPPPATT TTEEELLLSS NNTLLFFGAD PPDLKCLDDV LTAEK-AASK KISSSSVGLE
          --APPPPATT TTEEELLLSS NNTLLFFGAD PPDLKCLDDV LRAEK-AASK KISSSSVGLE
          --GCSSSATT TTSSSLLLSS NNTLLNNGSN PPDLQCLNNI LTAQN-SSAE EINNNNVGME
          --YCPPPTTT TTEEELLLSS VVLKKFFGFE PPSLQCLDDV LSSVH-KKAQ QINNNNLGLE
          --YCPPPTTT TTEEELLLSS VVLKKFFGFE PPSLQCLDDV LSSVH-KKAQ QINNNNLGLE
          GGTILLLASS SSPPPYYYTT LLTRRNNG-Q AAQLQQAYYT VDAISSSSYT TVSSSSAGGD
          GGTILLLANN NNPPPYYYTT RRTRRNNG-Q SSQLQQAYYS VDSISSSSYT TVTTTTAGGD
          GGTILLLPYY YYPPPYYYTT RRLQQNNG-A PPDLQQGRRV VDATSSAAWS SVSSSSAGGD
          GGTILLLPYY YYPPPYYYTT RRLQQNNG-A PPDLQQGRRV VDATSASSWS SVNNNNAGGD
          GGTILLLPYY YYVVVYYYTT RRLQQNNG-A PPDLQQGQQV VDATSPGGWT TVNNNNAGGD
          GGTILLLPYY YYVVVYYYTT LLLQQNNG-N PPDLRQGRRV VDATSASSWS SVSSSSAGGD
          GGDILLLPTT TTPPPYYYTT RRLYYNNG-P PPDLQQARRV VDKHSWNNWT TVTTTTAGGY
          GGTILLLPYY YYPPPYYYTT RRLQQNNG-A PPDLKQGRRV VDATSSGGWT TVNNNNAGGD
          GGDILLLPTT TTPPPYYYTT RRLYYNNG-P PPDLQEALLV VDEHSWNNWS SVTTTTAGGD
          NNEALLLTLL LLTTTVVVTT RRLSSVVG-N PPALQQVAAL VTNQR---YS SISSSSAGGA
          TTDDFFFPTT TTLLLVVVTT LLTHHNNA-N PPDLQQAAAL LSAEK---FK KILLLLAGAS
          DDEDFFFPMM MMLLLAAATT KKTKKNNA-K PPDLQQATTI VSTDR---YR RVVVVVAGAS
          DDDDFFFPTT TTLLLAAATT KKTKKNNA-N PPDLQQAAAL LSAEK---SR RIVVVVAGAS
          DDDDFFFPTT TTVVVAAATT KKTKKNNA-K PPELQQAAAI VSADK---SK KIVVVVAGAS
          DD--VVVSTT TTTTTTTTTT RRPSSSSA-S SSDLRQVNNV MTADD---VI IVGGGGIDGT
          DD--VVVATT TTTTTTTTTT RRPLLSSG-G SSDLRQVDDI MTDDD---VI IVGGGGIDSE
          VVERLLL-TT TTNNNYYYQQ KKTQQRRW-Q PPNLQKVDDV LTSDSSGGIT TVGGGGIFES
          NNTIKKKA-- --PPPVVVTT RRIYYNNG-P PPNLQQITTI VNQTK-KKHG GLSSSSTFTK

          GKSCGGGGDS GGPVVV--GK IIWS-GGGCA QQQKKNNNKK KKGGYTKCCN YVSSWKQQQT
          GKSCGGGGDS GGPVVV--GE VVWA-GGGCA QQQKKGGGKK KKGGSPKCCK YVSSWQQQQT
          GKSCGGGGDS GGPVVV--GQ VVWY-GGGCA QQQKKGGGKK KKGGYTKCCN YVNNWQQQQT
          GKSCGGGGDS GGPVVV--GE IIWY-GGGCA QQQKKNNNKK KKGGYTKCCN FVDDWQSSST
          GKSCGGGGDS GGPVVV--GQ VVWD-GGGCA QQQKKNNNKK KKGGYTKYYN YVKKWKNNNT
          GKSCGGGGDS GGPVVV--GE IIWY-GGGCA QQQKKNNNRR RRGGYTKYYN YVDDWKDDDT
          GKSCGGGGDS GGPVVV--GE IIWY-GGGCA LLLPPDDDNN NNGGYTKCCN YVDDWQDDDT
          GKSCGGGGDS GGPVVV--GQ VVWY-GGGCA QQQRRNNNKK KKGGYTKCCN YRSSWSSSST
          GKSCGGGGDS GGPVVV--GE IIWY-GGGCA QQQPPDDDAA AAGGYTKCCN YVDDWQNNNT
          GKSCRRRRDS GGPVVV--GQ VVWH-GGGCA WWWKKNNNRR RRGGYTKYYN YVDDWKDDDT
          GKSWRRRRDS GGPVVV--GQ VVWH-GGGCA WWWKKNNNRR RRGGYTKYYN YVDDWKDDDT
          GKSCGGGGDS GGPVVV--GQ VVWY-GGGCA MMMRRNNNYY YYGGYTKCCN YNAAWQNNNT
          GKSCYYYYDS GGPVVV--GE IIWD-GGGCA LLLEEGGGKK KKGGYTKCCN YLNNWHQQQT
          GKSCYYYYDS GGPVVV--GE IIWD-GGGCA LLLEEGGGKK KKGGYTKCCN YLNNWQQQQT
          VRGCGGGGDS GGPLLHVVYA VVFSLGGGCN VVVTTRRRKK KKTTFTRSSA YISSWNNNNV
          VRGCGGGGDS GGPLLHVVYS VVFSMGGGCN VVVSSKKKKK KKTTFTRSSA YISSWNNNNV
          VISCGGGGDS GGPLLNAAWQ IIFSLGGGCN YYYYYHHHKK KKSSFTRSSN YIDDWNSSSV
          VTSCGGGGDS GGPLLNAAWQ IIFSLGGGCN YYYPPRRRKK KKSSFTRSSN YIDDWNSSSV
          IISCGGGGDS GGPLLNGGWQ IIFSLGGGCN YYYYYHHHKK KKSSFTRSSN YIDDWNSSSV
          VTSCGGGGDS GGPLLNAAWQ IIFSLGGGCN YYYPPRRRKK KKSSFTRSSN YIDDWNSSSV
          IRGCGGGGDS GGPLLNTTWQ VVFSFGGGCN FFFIIWWWKK KKTTFTRSSA FIDDWEEEET
          VITCGGGGDS GGPLLNAAWE IILSLGGGCN YYYYYYYYKK KKSSFTRSSN YNDDWNSSSV
          IRGCGGGGDS GGPLLNTTWQ VVFSFGGGCN TTTRRRRRKK KKTTFTRSSA FIDDWEEEET
          A-SCGGGGDS GGPLLVKKWV IIWTKNNNCN VVV--RRRAA AAAAYTRSSK FSTTWNQQQV
          V-SCGGGGDS GGPLLVKKWT IIWS-GGGTC SSSTTSSSTT TTGGYARTTK LIPPWQQQQI
          V-SCGGGGDS GGPLLVKKWT IIWS-SSSTC SSSTTSSSTT TTAAYARTTA LMPPWQEEET
          V-SCGGGGDS GGPLLVKKWT IIWS-DDDTC SSSTTSSSSS SSGGYARTTK LIPPWQKKKI
          V-SCGGGGDS GGPLLVKKWT IIWS-GGGVC SSSTTSSSTT TTAAYSRTTA LMPPWQQQQI
          GKTCGGGGDS GGPLLNGG-M IIFSAGGGCE KKK--GGGYY YYAAFTRYYY YLDDWQQQQ-
          GKTCGGGGDS GGPLLNGG-M IIFSAGGGCE VVV--GGGYY YYDDFTRYYY YLDDWEQQQ-
          -RACGGGGDS GGPLLV--NT IIWISSSSCS GGGSS---YY YYSSYTRSSS FYNNWQ----
          GEACGGGGDS GGPLLVGG-V IIYH-PPPCA III--GGGSS SSNNFTRYYS FLDDWQKKK-

          SN
          AN
          AN
          AN
          AN
          AN
          AN
          SN
          DN
          AN
          AN
          AN
          EN
          AN
          SN
          --
          NN
          KN
          NN
          RN
          SH
          NN
          SH
          YN
          AN
          AN
          AN
          AN
          --
          --
          --
          --

   32   242
2ptn-bovinIIVYTGATTT VVPYVSSLL- GGYFCGGSLQ QWWWWVAAAH CCCYYKS-GI IIQVVVRLLE
try1_canfaIIVYTSRSSS VVPYVSSLL- GGYFCGGSLQ QWWWWVAAAH CCCYYKS-RI IIQVVVRLLE
try3_rat  IIVYTQKSSS LLPYVSSLL- GGYFCGGSLQ QWWWWVAAAH CCCYYKS-RI IIQVVVRLLE
try2_canfaIIVYTEESSS VVPYVSSLL- GGYFCGGSLQ QWWWWVAAAH CCCYYKS-RI IIQVVVRLLE
try1_humanIIVYNEESSS VVPYVSSLL- GGYFCGGSLQ QWWWWVGGGH CCCYYKS-RI IIQVVVRLLE
try2_humanIIVYIEESSS VVPYVSSLL- GGYFCGGSLQ QWWWWVGGGH CCCYYKS-RI IIQVVVRLLE
try2_rat  IIVYTQESSS VVPYVSSLL- GGYFCGGSLQ QWWWWVAAAH CCCYYKS-RI IIQVVVRLLE
try3_salsaIIVYERKSSS AASYASSLL- GGYFCGGSLT TWWWWVAAAH CCCYYKS-RI IIQVVVRLLE
tryp_mouseIIVYTRESSS VVPYVSSLL- GGYFCGGSLQ QWWWWVAAAH CCCYYKY-RI IIQVVVRLLE
try4_humanIIVYTEESSS LLPYVSSLL- GGSFCGGSLQ QWWWWVAAAH CCCYYKT-RI IIQVVVRLLE
try3_humanIIVYTEESSS LLPYVSSLL- GGSFCGGSLQ QWWWWVAAAH CCCYYKT-RI IIQVVVRLLE
tryp_xenlaIIIATAKSSS VVPYVSSLL- GGYFCGGSLQ QWWWWVAAAH CCCYYKA-SI IIQVVVRLLE
trya_rat  IIVYTQESSS VVPYVSSLL- GGSICGGSLQ QWWWWLAAAH CCCYYHP-QL LLQVVVRLLE
tryb_rat  IIVYTQESSS VVPYVSSLL- GGSICGGSLQ QWWWWLAAAH CCCYYHP-QL LLQVVVRLLE
3est-pig  VVVTEQRSSS WWPSISSLLG WWATCGGTLN NWWWWMAAAH CCCVVDRETF FFRVVVVVVE
el1_rat   VVVAERRSSS WWPSISSLLG WWYTCGGTLN NWWWWMAAAH CCCVVSSQTF FFRVVVVVVD
el2a_humanVVVEERPSSS WWPWVSSLLN WWYTCGGSLS SWWWWLAAAH CCCIISSSTY YYRVVVGLLR
el2_rat   VVVQESPSSS WWPWVSSLLS WWHTCGGSLN NWWWWLAAAH CCCIISNSTY YYRVVVLLLR
el2_pig   VVVEDRPSSS WWPWVSSLLS WWRTCGGTLS SWWWWLAAAH CCCIISSSTY YYRVVVVLLR
el2_mouse VVVQETPTTT WWPWVSSLLS WWRNCGGSLN NWWWWLAAAH CCCLLSNYTY YYRVVVLLLA
el3a_humanVVVEDVPSSS WWPWVSSLLS FFYTCGGSLD DWWWWVGGGH CCCIISRDTY YYQVVVVLLE
el2b_humanMMLEERPSSS WWPWVSSLLN WWYTCGGSLS SWWWWLAAAH CCCIISSSIY YYRVVVMLLQ
el3b_humanVVVEDVPSSS WWPWVSSLLS FFYTCGGSLD DWWWWVGGGH CCCIISSSTY YYQVVVVLLE
ctrl_humanIIVENVLSSS WWPWVSSLLG ---FCGGSLS SWWWWVAAAH CCCNNVSPRH HHFVVVVLLE
ctr2_canfaIIVEDVPSSS WWPWVSSLLG ---FCGGSLD DWWWWVAAAH CCCGGVRTTH HHQVVVVAAE
ctrb_bovinIIVEDVPSSS WWPWVSSLLG ---FCGGSLD DWWWWVAAAH CCCGGVTTSD DDVVVVVAAE
ctrb_humanIIVEDVPSSS WWPWVSSLLG ---FCGGSLD DWWWWVAAAH CCCGGVRTSD DDVVVVVAAE
ctrb_rat  IIVEDIPSSS WWPWVSSLLG ---FCGGSLD DWWWWVAAAH CCCGGVKTSD DDVVVVVAAE
ctr1_penvaIIVVETPSSS WWPHAAALL- --MFCGGSLE EWWWWLAAAH CCCMMDGAFV VVEVVVVLLA
ctr2_penvaIIVVETPSSS WWPHAAALL- --MFCGGSLE EWWWWLAAAH CCCMMDGAFV VVEVVVVLLA
ctrl_halruIIVSNAAEEE FFPWGSSLLG WWFICCCVLS SKKKKLAAAH CCCLLSSASY YYRLLLGFFM
ctr2_vesorIIVTNPRKKK YYPYVSSLL- PPKFCGGS-R RYYYYLAAAH CCCLLVGKEH HHQVVVTVVS

          VEENNNEEEQ IAIIIVVVPN NNSTL--NND DDIMMMIKLL SAANRRAASS STT-----SC
          SEEGGGEEEQ IAIIIRRRPN NNATI--DND DDIMMMIKLL SAANRRSSAA AKK-----SC
          VEEGGGEEEQ IAIIIRRRPN NNATF--DND DDIMMMIKLL SAANRRSSTT SRR-----SC
          LEENNNEEEQ ISIIIRRRPN NNSIL--DND DDIMMMIKLL SAANRRAATT SRR-----AC
          LEENNNEEEQ IAIIIRRRPD DDRTL--NND DDIMMMIKLL SAANRRSSTT STT-----AP
          LEENNNEEEQ IAIIIRRRPN NNSTL--DND DDILLLIKLL SAANRRSSAA STT-----AP
          LEEDDDEEEQ IAIIIKKKPD DDRTL--NND DDIMMMIKLL SVVNRRAATT ASS-----SC
          NEETTTEEEQ ISIIIMMMPN NNSNL--DND DDIMMMIKLL KAANYYSSTT ASS-----SC
          LEENNNEEEQ VSIIIRRRPN NNSTL--DND DDIMMMIKLL SVVNRRAASS PSS-----SC
          LEENNNEEEQ IAIIIRRRPN NNRTL--DND DDIMMMIKLL SAANRRSSTT STT-----AP
          LEENNNEEEQ IAIIIRRRPN NNRTL--DND DDIMMMIKLL SAANRRSSTT STT-----AP
          SEETTTEEEQ ISIIIRRRSN NNSTL--DND DDIMMMIKLL SAANAANNTT PSS-----GC
          IEEAAAEEEQ IAIIILLLPD DDKTV--DND DDIMMMIKLL SAANKKSSTT PQQ-----YC
          IEEAAAEEEQ IAIIILLLPD DDKTV--DND DDIMMMIKLL SAANKKSSTT PQQ-----YC
          NNNTTTEEEQ VVVVVVVVPN NNTDVAAGYD DDIAAALRLL QVVNYYQQLL VRRAAAAGTI
          NDDTTTEEEQ VVMMMVVVPN NNSNVAAGYD DDIAAALRLL QVVNYYQQLL VQQEEEEGTI
          AEEGGGSSSL VVVVVVVVKN NNSQISKGND DDIAAALKLL NVVTKKQQLL CPPAAAAGTI
          SEEGGGSSSL VVVVVVVVEN NNAKLSNGND DDIAAAVKLL SVVTKKQQTT CPPAAAAGTI
          NEEGGGSSSL VVVVVVVVQN NNSQLSNGND DDIAAALKLL SVVTKKQQLL CAAAAAAGTI
          PGGGGGSSSA VVVVVVVVQN NNSNVGNGYD DDIAAAIKLL SVVSNNQQTT CPPAAAAGTI
          KEEPPPEEEQ IIFFFVVVPN NNRCVACGND DDIAAAIKLL RAAGAAQQLL SPPAAAAGDI
          AEEGGGSSSL VVVVVVVVKN NNSQVSKGND DDIAAALKLL NVVTKKQQLL CPPAAAAGTI
          KEEPPPEEEQ IIFFFVVVPN NNRCVACGND DDIAAAIKLL RAAGAAQQLL SPPAAAAGDI
          NAAPPPLLLQ LVIIITTTPN NNSTM--NND DDVTTTLKLL SAATRRSSPP CSSSSSSNEA
          DAASSSIIIQ LIFFFKKKPN NNMTI--NND DDITTTLKLL TAASTTSSAA CQQAAAATDD
          ETTDDDTTTQ LIFFFKKKPS SSITV--RND DDITTTLKLL TAASTTSSAA CSSAAAADED
          DEENNNIIIQ LIFFFKKKPS SSITV--NND DDITTTLKLL TAASTTSSAA CSSAAAADDD
          DEENNNIIIQ LIFFFKKKPN NNMTV--RND DDITTTLKLL TAASTTSSAA CNNVVVVDDD
          NEESSSQQQV ISFFFTTTEN NNSLL--TND DDIAAAIRLL SVVNNNKKTT KSSSSSSD--
          NEESSSQQQV ISFFFTTTEN NNSLL--TND DDIAAAIKLL SVVNNNKKTT KSSSSSSD--
          VDDTTTEEEQ SVTTTNNNPN NNGAAGYPND DDIAAALRLL SMMSSSVVGG SLLLLLLVER
          -NNEEEEEEA YAIIIVVVKN NNSRL--IND DDIGGGIRVV KIITLLQQPP KVVSSSSNTI

          AAAAAGGGQC CCLLIIISGW WNTKKKKSSS TYYDVLLKLL LAAPPIILSK --SAYYPPGG
          PPAAAGGGQC CCLLIIISGW WNTQQQQSSS QYYDVLLQLL LAAPPIILVR --NAYYPPGG
          GGSSSGGGKC CCLLVVVSGW WNTLLLLSSS TYYSLLLQLL LAAPPVVLSK --SSYYPPGG
          AAPPPGGGQC CCLLIIISGW WNTLLLLSSS TYYELLLQLL LAAPPIILQE --ASYYPPGG
          PPTTTGGGKC CCLLIIISGW WNTAAAASSS AYYDELLQLL LAAPPVVLKE --ASYYPPGG
          PPAAAGGGES SSLLIIISGW WNTLLLLSSS AYYDELLQLL LAAPPVVLEE --ASYYPPGG
          AAAAAGGGQC CCLLIIISGW WNTLLLLSSS VEEDLLLQLL LAAPPLLLDE --ASYYPPGG
          AASSSGGGRC CCLLVVVSGW WNLSSSSGGG SYYDTLLRLL LLLPPIILSN --SAYYPPGG
          AAAAAGGGQC CCLLIIISGW WNTLLLLSSS VNNDLLLQVV VAAPPVVLDE --ASYYPPGG
          PPAAAGGGEC CCLLIIISGW WNTLLLLSSS AYYDELLKLL LAAPPVVLEK --ASYYPPGG
          PPAAAGGGEC CCLLIIISGW WNTLLLLSSS AYYDELLKLL LAAPPVVLEK --ASCCPPGG
          SSAAAGGGSC CCLLIIISGW WNTLLLLSSS SYYDLLLQLL LAAPPIILQN --SAYYPPGG
          PPAAAGGGEC CCLLVVVSGW WVLKKKK--- FSSSVLLQLL LAAPPVVLVH --KAYYPPRR
          PPAAAGGGEC CCLLVVVSGW WVLKKKK--- FSSSVLLQLL LAAPPVVLVH --KAYYPPRR
          LLNNNNNNPC CCYYIIITGW WLTRRRRTTT -LLQTLLQAA ALLPPTTVIS SSSYWWGGSS
          LLNNNNNNPC CCYYIIITGW WRTRRRRTTT -LLQTLLQAA ALLPPSSVIS SSSYWWGGSS
          LLNNNNNNPC CCYYVVVTGW WRLQQQQTTT -VVDVLLQGG GLLLLVVVTS SSAWWWGGSS
          LLNNNNNNPC CCYYVVVTGW WRLQQQQTTT -TTDVLLQGG GLLLLVVVTS SASWWWGGSS
          LLNNNNNNVC CCYYVVVTGW WRLQQQQTTT -SSDILLQGG GLLLLVVVTS KPGWWWGGSS
          LLRRRNNNVC CCYYVVVTGW WLLQQQQTTT -SSDTLLRGG GLLLLVVVTS SASWWWGGSS
          LLNNNKKKPC CCYYIIITGW WRLYYYYTTT -LLDKLLQAA ALLPPVVVHS RWNWWWGGSS
          LLNNNNNNPC CCYYVVVTGW WRLQQQQTTT -LLDDLLKGG GLLLLVVVTS SSGWWWGGSS
          LLNNNEEEPC CCYYIIITGW WRLYYYYTTT -LLDKLLQAA ALLPPVVVHS RWNWWWGGSS
          LLEEEGGGTC CCVVTTTTGW WRLSSSSGGG -VVAHLLQVV VLLPPLLVQR Q--YWWGGSS
          FFAAAGGGLC CCVVTTTTGW WLTHHHHTTT -TTDKLLQAA ALLPPLLLEK K--FWWGGSS
          FFAAAGGGLC CCAATTTTGW WKTKKKKYYY -TTDKLLQAA ALLPPIIVDR K--YWWGGSS
          FFAAAGGGLC CCAATTTTGW WKTKKKKYYY -TTDKLLQAA ALLPPLLLEK K--SWWGGRR
          FFPPPGGGVC CCAATTTTGW WKTKKKKYYY -TTEKLLQAA ALLPPIIVDK K--SWWGGSS
          VVVVVGGGTV VVTTPPPTGW WRPSSSSDDD -IIDVLLRVV VVVPPVVMDD S--VYY--GG
          VVVVVGGGTV VVTTPPPTGW WRPLLLLDDD -IIDVLLRVV VVVPPIIMDD A--VYY--GG
          LLCCCRRRNM MMYYDDDQRM MKTQQQQWWW -HHNNLLQVV VMMTTVVLDS SSGISSGGAA
          KKGGGDDDPV VVVVLLLTGW WRIYYYYVVV -IINNLLQII ILLSSIIVTK S-KHWW----

          QIITMCAGYL GSCSGPVVVC C--GKLLQIV GS-AQQKKKN NNNKKGGVVY TTVVVVCCNW
          QIISMCLGYM GSCSGPVVVC C--GELLQVV GA-AQQKKKG GGGKKGGVVS PPVVVVCCKW
          KIITMCLGFL GSCSGPVVVC C--GQLLQVV GY-AQQKKKG GGGKKGGVVY TTVVVVCCNW
          QIITMCAGFL GSCSGPVVVC C--GELLQIV GY-AQQKKKN NNNKKGGVVY TTVVVVCCNW
          KIITMCVGFL GSCSGPVVVC C--GQLLQVV GD-AQQKKKN NNNKKGGVVY TTVVVVYYNW
          KIITMCVGFL GSCSGPVVVS S--GELLQIV GY-AQQKKKN NNNRRGGVVY TTVVVVYYNW
          KIITMCVGFL GSCSGPVVVC C--GELLQIV GY-ALLPPPD DDDNNGGVVY TTVVVVCCNW
          QIITMCAGFM GSCSGPVVVC C--GQLLQVV GY-AQQRRRN NNNKKGGVVY TTVVVVCCNW
          DIITMCVGFL GSCSGPVVVC C--GELLQIV GY-AQQPPPD DDDAAGGVVY TTVVVVCCNW
          KIITMCVGFL GSCSGPVVVC C--GQLLQVV GH-AWWKKKN NNNRRGGVVY TTVVVVYYNW
          KIITMCVGFL GSWSGPVVVC C--GQLLQVV GH-AWWKKKN NNNRRGGVVY TTVVVVYYNW
          EIITMCVGYM GSCSGPVVVC C--GQLLQVV GY-AMMRRRN NNNYYGGVVY TTVVVVCCNW
          QIITMCLGFL GSCSGPVVVC C--GEVVQIV GD-ALLEEEG GGGKKGGVVY TTVVVVCCNW
          QIITMCLGFL GSCSGPVVVC C--GEVVQIV GD-ALLEEEG GGGKKGGVVY TTVVVVCCNW
          TVVKMCAG-G GGCSGPHHHC CVVYAVVHVT VSLNVVTTTR RRRKKTTVVF TTVVVVSSAW
          TVVKMCAG-G GGCSGPHHHC CVVYSVVHVT VSMNVVSSSK KKKKKTTVVF TTVVVVSSAW
          SVVKMCAG-G GSCSGPNNNC CAAWQVVHIV GSLNYYYYYH HHHKKSSVVF TTVVVVSSNW
          SVVKMCAG-G GSCSGPNNNC CAAWQVVHIV GSLNYYPPPR RRRKKSSVVF TTVVVVSSNW
          TVVKMCAG-G GSCSGPNNNC CGGWQVVHIV GSLNYYYYYH HHHKKSSVVF TTVVVVSSNW
          SVVKMCAG-G GSCSGPNNNC CAAWQVVHIV GSLNYYPPPR RRRKKSSVVF TTVVVVSSNW
          TVVKMCAG-G -GCSGPNNNC CTTWQVVHVT VSFNFFIIIW WWWKKTTVVF TTVVVVSSAW
          TVVKMCAG-G GTCSGPNNNC CAAWEVVHIG TSLNYYYYYY YYYKKSSIIF TTVVVVSSNW
          SVVKMCAG-G -GCSGPNNNC CTTWQVVHVT VSFNTTRRRR RRRKKTTVVF TTVVVVSSAW
          SIITMCAG-G GSCSGPVVVC CKKWVLLIIV GTKNVV---R RRRAAAAVVY TTVVVVSSKW
          KIITMCAG-A GSCSGPVVVC CKKWTLLVIV GS-CSSTTTS SSSTTGGVVY AAVVVVTTKW
          RVVTMCAG-A GSCSGPVVVC CKKWTLLAIV GS-CSSTTTS SSSTTAAVVY AAVVVVTTAW
          RIITMCAG-A GSCSGPVVVC CKKWTLLVIV GS-CSSTTTS SSSSSGGVVY AAVVVVTTKW
          KIITMCAG-A GSCSGPVVVC CKKWTLLAIV GS-CSSTTTS SSSTTAAVVY SSVVVVTTAW
          IVVGVCID-G GTCSGPNNNL LGG-MTTYIT GSAEKK---G GGGYYAAAAF TTVVVVYYYW
          IVVGVCID-S GTCSGPNNNL LGG-MTTYIT GSAEVV---G GGGYYDDAAF TTVVVVYYYW
          TVVNHCIF-E GACSGPVVVC C--NTLLTIT GISSGGSSS- ---YYSSVVY TTVVVVSSSW
          GLLTQCTF-T RACSGPVVVA AGG-VQQIIV GH-AII---G GGGSSNNVVF TTVVVVYYSW

          WI
          WI
          WI
          WI
          WI
          WI
          WI
          WI
          WI
          WI
          WI
          WI
          WI
          WI
          WI
          WM
          WI
          WI
          WI
          WI
          WI
          WI
          WI
          WI
          WV
          WV
          WV
          WV
          WI
          WI
          WV
          WI

   32   242
2ptn-bovinVGGGYYYTCG AAPYVVVSSS --------YY YCGGGSQVVS AAHCKKGQQV VRLGGEDNIV
try1_canfaVGGGYYYTCS RRPYVVVSSS --------YY YCGGGSQVVS AAHCKKRQQV VRLGGEYNIV
try3_rat  VGGGYYYTCQ KKPYVVVSAA --------YY YCGGGSQVVS AAHCKKRQQV VRLGGEHNIV
try2_canfaVGGGYYYTCE EEPYVVVSAA --------YY YCGGGSQVVS AAHCKKRQQV VRLGGEYNIV
try1_humanVGGGYYYNCE EEPYVVVSSS --------YY YCGGGSQVVS AGHCKKRQQV VRLGGEHNIV
try2_humanVGGGYYYICE EEPYVVVSSS --------YY YCGGGSQVVS AGHCKKRQQV VRLGGEHNIV
try2_rat  VGGGYYYTCQ EEPYVVVSSS --------YY YCGGGSQVVS AAHCKKRQQV VRLGGEHNIV
try3_salsaVGGGYYYECR KKSYAAASSS --------YY YCGGGSTVVS AAHCKKRQQV VRLGGEHNIV
tryp_mouseVGGGYYYTCR EEPYVVVSAA --------YY YCGGGSQVVS AAHCKKRQQV VRLGGEHNIV
try4_humanVGGGYYYTCE EEPYVVVSSS --------SS SCGGGSQVVS AAHCKKRQQV VRLGGEHNIV
try3_humanVGGGYYYTCE EEPYVVVSSS --------SS SCGGGSQVVS AAHCKKRQQV VRLGGEHNIV
tryp_xenlaIGGGAAATCA KKPYVVVSSS --------YY YCGGGSQVVS AAHCKKSQQV VRLGGEHNIL
trya_rat  VGGGYYYTCQ EEPYVVVSAA --------SS SCGGGSQVLS AAHCHHQQQV VRLGGEHNIE
tryb_rat  VGGGYYYTCQ EEPYVVVSAA --------SS SCGGGSQVLS AAHCHHQQQV VRLGGEHNIE
3est-pig  VGGGTTTEAQ RRPSIIISYY RRSSSSSSAA ACGGGTNVMT AAHCDDTRRV VVVGGEHNLQ
el1_rat   VGGGAAAEAR RRPSIIISYY LLSSGGGSYY YCGGGTNVMT AAHCSSTRRV VVVGGDHNLQ
el2a_humanVGGGEEEEAR PPPWVVVSYY SSSSGGGKYY YCGGGSSVLT AAHCSSTRRV VGLGGRHNLV
el2_rat   VGGGQQQEAS PPPWVVVSYY LLSSGGGKHH HCGGGSNVLT AAHCSSTRRV VLLGGRHSLT
el2_pig   VGGGEEEDAR PPPWVVVSYY DDSSGGGQRR RCGGGTSVLT AAHCSSTRRV VVLGGRHSLT
el2_mouse VGGGQQQEAT PPPWVVVSVV LLSSGGGRRR RCGGGSNVLT AAHCSSTRRV VLLGGAHSLN
el3a_humanVGGGEEEDAV PPPWVVVSYY EEKKGGGSYY YCGGGSDVVT AGHCSSTQQV VVLGGEYNLV
el2b_humanLGGGEEEEAR PPPWVVVSYY SSSSGGGQYY YCGGGSSVLT AAHCSSIRRV VMLGGQHNLV
el3b_humanVGGGEEEDAV PPPWVVVSYY EEKKGGGSYY YCGGGSDVVT AGHCSSTQQV VVLGGEYDRV
ctrl_humanVGGGEEENAV LLPWVVVSDD SSSSFFF--- -CGGGSSVVT AAHCVVRFFV VVLGGEYDRS
ctr2_canfaVGGGEEEDAV PPPWVVVSDD SSTTFFF--- -CGGGSDVVT AAHCVVTQQV VVAGGEFDQS
ctrb_bovinVGGGEEEDAV PPPWVVVSDD SSTTFFF--- -CGGGSDVVT AAHCVVSVVV VVAGGEFDQL
ctrb_humanVGGGEEEDAV PPPWVVVSDD KKTTFFF--- -CGGGSDVVT AAHCVVSVVV VVAGGEFDQS
ctrb_rat  VGGGEEEDAI PPPWVVVSDD KKTTFFF--- -CGGGSDVVT AAHCVVSVVV VVAGGEFDQS
ctr1_penvaVGGGVVVEAT PPPHAAAAII DDDD----MM MCGGGSEVLT AAHCDDFEEV VVLGGAHNIQ
ctr2_penvaVGGGVVVEAT PPPHAAAAII DDDD----MM MCGGGSEVLT AAHCDDFEEV VVLGGAHNIQ
ctrl_halruVGGGSSSNAA AAPWGGGSVV RRSSTTTSFF FCGCCVSALT AAHCSSSRRL LGFGGMLRMN
ctr2_vesorVGGGTTTNAP RRPYVVVS-- -------AKK KCGGGSRVLT AAHCVVEQQV VTVGGSVLL-

          VVGNEQFKKK IHPSYNNTTL L-NMMLIIKK KSAAAASLLN SSAAAIPPT- SSAATTLLLI
          VSGGEQFKKK IHPRYNNTTI I-NMMLIISS SSPPAATLLN SSSSSIPPK- SSPATTLLLI
          VVGGEQFKKK IHPSYNNTTF F-NMMLIINN NSPPAATLLN SSSSSVPPR- SSGSTTLLLV
          VLGNEQFKKK IHPNYNNIIL L-NMMLIISS SSPPAAVLLN AAAAAIPPR- AAAPTTLLLI
          VLGNEQFKKK IHPQYDDTTL L-NMMLIISS SSRRAAVIIN AASSSIPPT- AAPTTTLLLI
          VLGNEQFKKK IHPKYNNTTL L-NLLLIISS SSPPAAVIIN SSSSSIPPT- AAPATTLLLI
          VLGDEQFKKK IHPNFDDTTL L-NMMLIISS SSPPVVKLLN AAAAAVPPS- SSAATTLLLI
          VNGTEQFKKK IHPSYNNNNL L-NMMLIISS SKPPAASLLN SSSSSVPPS- SSASTTLLLV
          VLGNEQFKKK IHPNYNNTTL L-NMMLIIAA ASPPVVTLLN AAAAAVPPS- SSAATTLLLI
          VLGNEQFKKK IHPKYNNTTL L-NMMLIISS SSPPAAVIIN AASSSIPPT- AAPATTLLLI
          VLGNEQFKKK IHPKYNNTTL L-NMMLIISS SSPPAAVIIN AASSSIPPT- AAPATTLLLI
          LSGTEQFKKK IHSGYNNTTL L-NMMLIISS SSPPAASLLN AANNNVPPS- GGSATTLLLI
          EIGAEQFKKK IHPDYDDTTV V-NMMLIIKK KSPPAATLLN SSSSSIPPQ- YYPATTLLLV
          EIGAEQFKKK IHPDYDDTTV V-NMMLIIKK KSPPAATLLN SSSSSIPPQ- YYPATTLLLV
          QNGTEQYKKK VHPYWNNDDV VAYAALLLAA AQSSVVTLLN SSQQQGPPRA TTLNSSYYYI
          QNGTEQYKKK MHPTWNNNNV VAYAALLLAA AQSSVVTLLN NNQQQAPPQE TTLNNNYYYI
          VASGSLAKKK VHKDWNNQQI IKNAALLLAA ANPPVVSLLT DDQQQAPPPA TTLNYYYYYV
          TSSGSLAKKK VHEKWNNKKL LNNAALVVAA ASPPVVALLT SSQQQAPPPA TTLNYYYYYV
          TNPGSLAKKK VHQDWNNQQL LNNAALLLAA ASPPVVSLLT DDQQQGPPAA TTLNYYYYYV
          NPAGSAAKKK VHQRWNNNNV VNYAALIIAA ASPPVVTLLS KKQQQAPPPA TTLRYYYYYV
          VKGPEQVEEE FHPLWNNCCV VCNAALIISS SRSSAAQLLG DDQQQAPPPA DDLNTTYYYI
          VASGSLAKKK VHKDWNNQQV VKNAALLLAA ANPPVVSLLT DDQQQAPPPA TTLNYYYYYV
          VKGPEQVSSS FHPLWNNCCV VCNAALIISS SRSSAAQLLG DDQQQAPPPA DDLNTTYYYI
          SNEPLQVRRR IHPSWNNTTM M-NTTLLLAA ASPPAAQYYT TTSSSVAASS EELELLVVVT
          SDESIQVKKK FNPKFNNTTI I-NTTLLLAA ATPPAARFFS KKSSSVPPQA DDFATTVVVT
          LEEDTQVKKK FNPKFSSTTV V-NTTLLLAA ATPPAAQFFS EESSSVPPSA EEFAMMAAAT
          SDENIQVKKK FNPKFSSTTV V-NTTLLLAA ATPPAARFFS QQSSSVPPSA DDFATTAAAT
          SDENIQVQQQ FNPKFNNTTV V-NTTLLLAA ATPPAAQFFS EESSSVPPNV DDFPTTAAAT
          QNASQVSDDD FHENWNNLLL L-NAALIIPP PSPPVVSLLN SSKKKVPPSS --VVTTTTTP
          QNASQVSDDD FHENWNNLLL L-NAALIIPP PSPPVVSLLN SSKKKVPPSS --VVTTTTTP
          NVGTEQYSSS THPNYNNAAA AYNAAVLLTT TSSSMMDTTS SSVVVPWWLL EELCTTYYYD
          --KEEAVEEE INKNYNNRRL L-NGGLIISS SKDDIISFFT QQQQQVPPVS TTKG--VVVL

          SGWGGNNKSG SYPVVKCLKA AIIILSDSSC KK-AAYYQQQ QQITTSNMCC AGYYYGGGKD
          SGWGGNNQIG NYPVVQCLKA AIIILSDSSC RR-AAYYQQQ QQISSSNMCC LGYYYGGGKD
          SGWGGNNLSG NYPLLQCLDA AVVVLSDSSC KK-SSYYKKK KKITTSNMCC LGFFFGGGKD
          SGWGGNNLSG NYPLLQCLDA AIIILTQAAC EE-SSYYQQQ QQITTENMCC AGFFFGGGKD
          SGWGGNNASG DYPEEQCLDA AVVVLSQAAC EE-SSYYKKK KKITTSNMCC VGFFFGGGKD
          SGWGGNNLSG DYPEEQCLDA AVVVLSQAAC EE-SSYYKKK KKITTNNMCC VGFFFGGGKD
          SGWGGNNLSG NEPLLQCLDA ALLLLPQAAC EE-SSYYKKK KKITTDNMCC VGFFFGGGKD
          SGWGGNNSSS NYPTTRCLDL LIIILSSSSC NN-AAYYQQQ QQITTSNMCC AGFFFGGGKD
          SGWGGNNLNG NNPLLQCVDA AVVVLPQAAC EE-SSYYDDD DDITTNNMCC VGFFFGGGKD
          SGWGGNNLFG DYPEEKCLDA AVVVLTQAAC KK-SSYYKKK KKITTNSMCC VGFFFGGGKD
          SGWGGNNLFG DYPEEKCLDA AVVVLREAAC KK-SSCCKKK KKITTNSMCC VGFFFGGGKD
          SGWGGNNLNG NYPLLQCLNA AIIILTNAAC NN-AAYYEEE EEITTANMCC VGYYYGGGKD
          SGWGGVVKFG ESPVVQCLDA AVVVLSDSSC HH-AAYYQQQ QQITTNNMCC LGFFFGGGKD
          SGWGGVVKFG ESPVVQCLDA AVVVLSDSSC HH-AAYYQQQ QQITTNNMCC LGFFFGGGKD
          TGWGGLLRNG QLATTQQAYL LTTTVDYAAC SSSYYWWTTT TTVKKNSMCC AG---GGGRS
          TGWGGRRRNG QLSTTQQAYL LSSSVDYSSC SSSYYWWTTT TTVKKTTMCC AG---GGGRS
          TGWGGRRQNG AVPVVQQGRL LVVVVDYAAC SSSWWWWSSS SSVKKTSMCC AG---GGGIS
          TGWGGRRQNG ATPVVQQGRL LVVVVDYAAC SSAWWWWSSS SSVKKTNMCC AG---GGGTS
          TGWGGRRQNG ASPIIQQGQL LVVVVDYAAC SSPWWWWTTT TTVKKTNMCC AG---GGGIS
          TGWGGLLQNG NSPTTRQGRL LVVVVDYAAC SSAWWWWSSS SSVKKSSMCC AG---GGGTS
          TGWGGRRYNG PLPKKQQARL LVVVVDYKKC SSWWWWWTTT TTVKKKTMCC AG------RS
          TGWGGRRQNG ALPDDKQGRL LVVVVDYAAC SSSWWWWTTT TTVKKTNMCC AG---GGGIC
          TGWGGRRYNG PLPKKQEALL LVVVVDYEEC SSWWWWWSSS SSVKKKTMCC AG------RS
          TGWGGRRSVG NVPHHQQVAL LLLLVTVNNC RR-YYWWSSS SSITTDSMCC AG---GGG-S
          TGWGGLLHNA NTPKKQQAAL LLLLLSNAAC KK-FFWWKKK KKITTDLMCC AG---GGG-S
          TGWGGKKKNA KTPKKQQATL LIIIVSNTTC RR-YYWWRRR RRVTTDVMCC AG---GGG-S
          TGWGGKKKNA NTPKKQQAAL LLLLLSNAAC KK-SSWWRRR RRITTDVMCC AG---GGG-S
          TGWGGKKKNA KTPKKQQAAL LIIIVSEAAC KK-SSWWKKK KKITTDVMCC AG---GGG-S
          TGWGGRRSSA SISVVRQVNV VVVVMTNAAC DD-VVYYIII IIVGGDGVCC ID---GGGKS
          TGWGGRRLSG GISVVRQVDV VIIIMTNDDC DD-VVYYIII IIVGGNGVCC ID---GGGKG
          QRMGGKKQRW QHPNNQKVDM MVVVLTNSSC SSSIISSTTT TTVNNSGHCC IF---GGGRS
          TGWGGRRYNG PIPNNQQITL LIIIVNQQQC KK-HHWWGGG GGLTTDSQCC TF---RRREG

          SCQGGGVVVS --------KK LLQQGGIIVS WG---GGCAP PGYYKCNVSW KKQTTTAASN
          SCQGGGVVVN --------EE LLQQGGVVVS WG---GGCAP PGSSKCKVSW QQQTTTAAAN
          SCQGGGVVVN --------QQ LLQQGGVVVS WG---GGCAP PGYYKCNVNW QQQTTTAAAN
          SCQGGGVVVN --------EE LLQQGGIIVS WG---GGCAP PGYYKCNVDW QQSTTTAAAN
          SCQGGGVVVN --------QQ LLQQGGVVVS WG---GGCAP PGYYKYNVKW KKNTTTAAAN
          SCQGGGVVVN --------EE LLQQGGIIVS WG---GGCAP PGYYKYNVDW KKDTTTAAAN
          SCQGGGVVVN --------EE LLQQGGIIVS WG---GGCAP PGYYKCNVDW QQDTTTAAAN
          SCQGGGVVVN --------QQ LLQQGGVVVS WG---GGCAP PGYYKCNRSW SSSTTTSSSN
          SCQGGGVVVN --------EE LLQQGGIIVS WG---GGCAP PGYYKCNVDW QQNTTTAADN
          SCQRGGVVVN --------QQ LLQQGGVVVS WG---GGCAP PGYYKYNVDW KKDTTTAAAN
          SWKRGGVVVN --------QQ LLQQGGVVVS WG---GGCAP PGYYKYNVDW KKDTTTAAAN
          SCQGGGVVVN --------QQ LLQQGGVVVS WG---GGCAP PGYYKCNNAW QQNTTTAAAN
          SCQYGGVVVN --------EE VVQQGGIIVS WG---GGCAP PGYYKCNLNW HHQTTTAAEN
          SCQYGGVVVN --------EE VVQQGGIIVS WG---GGCAP PGYYKCNLNW QQQTTTAAAN
          GCQGGGHHHL GGGGGQQQAA VVHHGGVVTS FVRLLGGCNP PTFFRSAISW NNNVVVAASN
          GCQGGGHHHL GGGGGQQQSS VVHHGGVVTS FVSMMGGCNP PTFFRSAISW NNNVVVAA--
          SCNGGGNNNQ GGGGGRRRQQ VVHHGGIIVS FGRLLGGCNP PSFFRSNIDW NNSVVVAANN
          SCNGGGNNNQ GGGGGQQQQQ VVHHGGIIVS FGTLLGGCNP PSFFRSNIDW NNSVVVAAKN
          SCNGGGNNNQ GGGGGQQQQQ VVHHGGIIVS FGSLLGGCNP PSFFRSNIDW NNSVVVAANN
          SCNGGGNNNR GGGGGQQQQQ VVHHGGIIVS FGSLLGGCNP PSFFRSNIDW NNSVVVAARN
          GCNGGGNNNP GGGGGGGGQQ VVHHGGVVTS FVAFFGGCNP PTFFRSAIDW EEETTTAASH
          TCNGGGNNNQ GGGGGRRREE VVHHGGIIGS LTVLLGGCNP PSFFRSNNDW NNSVVVAANN
          GCNGGGNNNP GGGGGGGGQQ VVHHGGVVTS FVAFFGGCNP PTFFRSAIDW EEETTTAASH
          SCQGGGVVVQ NNNNNTTTVV LLIIGGIIVS WG-KKNNCNP PAYYRSKSTW NNQVVVAAYN
          SCMGGGVVVQ GGGGGAAATT LLVVGGIIVS WG---GGTCP PGYYRTKIPW QQQIIIQQAN
          SCMGGGVVVQ GGGGGAAATT LLAAGGIIVS WG---SSTCP PAYYRTAMPW QQETTTAAAN
          SCMGGGVVVQ GGGGGAAATT LLVVGGIIVS WG---DDTCP PGYYRTKIPW QQKIIIAAAN
          SCMGGGVVVQ GGGGGVVVTT LLAAGGIIVS WG---GGVCP PAYYRTAMPW QQQIIIEEAN
          TCNGGGNNNN --------MM TTYYGGIITS FGSAAGGCEP PAFFRYYLDW QQQ-------
          TCNGGGNNNN --------MM TTYYGGIITS FGSAAGGCEP PDFFRYYLDW EEQ-------
          ACSGGGVVVG --------TT LLTTGGIITS WG-SSSSCSP PSYYRSSYNW QQ--------
          ACHGGGVVVN --------VV QQIIGGIIVS YG---PPCAP PNFFRYSLDW QQK-------

          NN
          NN
          NN
          NN
          NN
          NN
          NN
          NN
          NN
          NN
          NN
          NN
          NN
          NN
          NN
          --
          NN
          NN
          NN
          NN
          HH
          NN
          HH
          NN
          NN
          NN
          NN
          NN
          --
          --
          --
          --

   32   242
2ptn-bovinIGGGYTGGTV VQQQSSLSS- ------YHFF CCNSQQQWWV VACCYYKS-- --QVVVRGEN
try1_canfaIGGGYTSSSV VQQQSSLSS- ------YHFF CCNSQQQWWV VACCYYKS-- --QVVVRGEA
try3_rat  IGGGYTQQSL LQQQSSLAA- ------YHFF CCNSQQQWWV VACCYYKS-- --QVVVRGED
try2_canfaIGGGYTEESV VQQQSSLAA- ------YHFF CCSDQQQWWV VACCYYKS-- --QVVVRGED
try1_humanIGGGYNEESV VQQQSSLSS- ------YHFF CCNEQQQWWV VGCCYYKS-- --QVVVRGEE
try2_humanIGGGYIEESV VQQQSSLSS- ------YHFF CCSEQQQWWV VGCCYYKS-- --QVVVRGEE
try2_rat  IGGGYTQQSV VQQQSSLSS- ------YHFF CCNDQQQWWV VACCYYKS-- --QVVVRGEN
try3_salsaIGGGYERRSA AQQQSSLSS- ------YHFF CCSSTTTWWV VACCYYKS-- --QVVVRGEA
tryp_mouseIGGGYTRRSV VQQQSSLAA- ------YHFF CCNDQQQWWV VACCYYKY-- --QVVVRGEN
try4_humanIGGGYTEESL LQQQSSLSS- ------SHFF CCSEQQQWWV VACCYYKT-- --QVVVRGEK
try3_humanIGGGYTEESL LQQQSSLSS- ------SHFF CCSEQQQWWV VACCYYKT-- --QVVVRGEK
tryp_xenlaIGGGATAASV VIIISSLSS- ------YHFF CCTNQQQWWV VACCYYKA-- --QVVVRGEA
trya_rat  IGGGYTQQSV VQQQSSLAA- ------SHII CCTDQQQWWV VACCYYHP-- --QVVVRGEY
tryb_rat  IGGGYTQQSV VQQQSSLAA- ------SHII CCTDQQQWWV VACCYYHP-- --QVVVRGEY
3est-pig  VGGGTEQQSW WQQQSSLYYR RSSSSSAHTT CCRQNNNWWV VACCVVDREE LLRVVVVGEN
el1_rat   VGGGAERRSW WQQQSSLYYL LSSSSSYHTT CCRRNNNWWV VACCVVSSQQ MMRVVVVGDS
el2a_humanVGGGEERRSW WQQQSSLYYS SSSSKKYHTT CCANSSSWWV VACCIISSSS RRRVVVGGRY
el2_rat   VGGGQESSSW WQQQSSLYYL LSSSKKHHTT CCANNNNWWV VACCIISNSS RRRVVVLGRS
el2_pig   VGGGEDRRSW WQQQSSLYYD DSSSQQRHTT CCDQSSSWWV VACCIISSSS RRRVVVVGRS
el2_mouse VGGGQETTTW WQQQSSLVVL LSSSRRRHNN CCANNNNWWV VACCLLSNYY QQRVVVLGAS
el3a_humanVHGGEDVVSW WQQQSSLYYE EKKKSSYHTT CCAPDDDWWV VGCCIISRDD LLQVVVVGEA
el2b_humanMGGGEERRSW WQQQSSLYYS SSSSQQYHTT CCANSSSWWV VACCIISSSS RRRVVVMGQY
el3b_humanVNGGEDVVSW WQQQSSLYYE EKKKSSYHTT CCAPDDDWWV VGCCIISSSS RRQVVVVGEA
ctrl_humanINGGENVVSW WQQQSSLDDS SSSS---HFF CCSQSSSWWV VACCNNVSPP GGFVVVVGES
ctr2_canfaINGGEDVVSW WQQQSSLDDS STTT---HFF CCSEDDDWWV VACCGGVRTT --QVVVVGEG
ctrb_bovinINGGEDVVSW WQQQSSLDDS STTT---HFF CCSEDDDWWV VACCGGVTTT --VVVVVGEG
ctrb_humanINGGEDVVSW WQQQSSLDDK KTTT---HFF CCSEDDDWWV VACCGGVRTT --VVVVVGEG
ctrb_rat  INGGEDIISW WQQQSSLDDK KTTT---HFF CCSEDDDWWV VACCGGVKTT --VVVVVGEG
ctr1_penvaIGGGVETTSW WQQQAALIID DDDD--MYFF CCSSEEEWWV VACCMMDGAA GGEVVVVGAR
ctr2_penvaIGGGVETTSW WQQQAALIID DDDD--MYFF CCSSEEEWWV VACCMMDGAA GGEVVVVGAR
ctrl_halruIGGGSNAAEF FQQQSSLVVR RSSSSSFHII CCTTSSSKKA AACCLLSSAA SSRLLLGGMN
ctr2_vesorIGGGTNPPKY YQQQSSL--- ----AAKHFF CCSKRRRYYV VACCLLVGKK SSQVVVTGS-

          NNVVVGEFFI SASSKIIIIV HPSSSSY-DI IMMMLIKKSA AASSLNNSRA IIPPT-CASG
          AASSSGEFFI NAAAKIIIIR HPRRRRY-DI IMMMLISSSP AATTLNNSRS IIPPK-CPAG
          DDVVVGEFFI DAAAKIIIIR HPSSSSY-DI IMMMLINNSP AATTLNNSRS VVPPR-CGSG
          DDLLLGEFFI NSAAKIIIIR HPNNNNY-DI IMMMLISSSP AAVVLNNARA IIPPR-CAAG
          EELLLGEFFI NAAAKIIIIR HPQQQQY-DI IMMMLISSSR AAVVINNARS IIPPT-PPAG
          EELLLGEFFI NAAAKIIIIR HPKKKKY-DI ILLLLISSSP AAVVINNSRS IIPPT-PPAG
          NNLLLGEFFI NAAAKIIIIK HPNNNNF-DI IMMMLISSSP VVKKLNNARA VVPPS-CAPG
          AANNNGEFFI DSVVKIIIIM HPSSSSY-DI IMMMLISSKP AASSLNNSYS VVPPS-CASG
          NNLLLGEFFV DSAAKIIIIR HPNNNNY-DI IMMMLIAASP VVTTLNNARA VVPPS-CAPG
          KKLLLGEFFI NAAAKIIIIR HPKKKKY-DI IMMMLISSSP AAVVINNARS IIPPT-PPAG
          KKLLLGEFFI NAAAKIIIIR HPKKKKY-DI IMMMLISSSP AAVVINNARS IIPPT-PPAG
          AASSSGEFFI SSSSKIIIIR HSGGGGY-DI IMMMLISSSP AASSLNNAAN VVPPS-CSAG
          YYIIIGEFFI DAAAKIIIIL HPDDDDY-DI IMMMLIKKSP AATTLNNSKS IIPPQ-CPTG
          YYIIIGEFFI DAAAKIIIIL HPDDDDY-DI IMMMLIKKSP AATTLNNSKS IIPPQ-CPTG
          NNNNNGEYYV GVQQKVVVVV HPYYYYWADI IAAALLAAQS VVTTLNNSYQ GGPPRGILAN
          SSNNNGEYYV SVQQKMMMMV HPTTTTWADI IAAALLAAQS VVTTLNNNYQ AAPPQGILAN
          YYAAASSAAV SVSSKVVVVV HKDDDDWSDI IAAALLAANP VVSSLTTDKQ AAPPPGILPN
          SSSSSSSAAV QVSSKVVVVV HEKKKKWSDI IAAALVAASP VVAALTTSKQ AAPPPGILPN
          SSNNNPSAAV KVSSKVVVVV HQDDDDWSDI IAAALLAASP VVSSLTTDKQ GGPPAGILPN
          SSPPPASAAV QVSSKVVVVV HQRRRRWGDI IAAALIAASP VVTTLSSKNQ AAPPPGILPN
          AAKKKGEVVI PIEEEFFFFV HPLLLLWADI IAAALISSRS AAQQLGGDAQ AAPPPGILPK
          YYAAASSAAV SVSSKVVVVV HKDDDDWSDI IAAALLAANP VVSSLTTDKQ AAPPPGILPN
          AAKKKGEVVI PINNSFFFFV HPLLLLWADI IAAALISSRS AAQQLGGDAQ AAPPPGILPE
          SSNNNELVVL SVSSRIIIIT HPSSSSW-DV VTTTLLAASP AAQQYTTTRS VVAASNALTG
          GGDDDEIVVL KIAAKFFFFK NPKKKKF-DI ITTTLLAATP AARRFSSKTS VVPPQTDFPG
          GGEEEETVVL KIGGKFFFFK NPKKKKF-DI ITTTLLAATP AAQQFSSETS VVPPSDDFPG
          GGDDDEIVVL KIAAKFFFFK NPKKKKF-DI ITTTLLAATP AARRFSSQTS VVPPSDDFPG
          GGDDDEIVVL KIAAQFFFFK NPKKKKF-DI ITTTLLAATP AAQQFSSETS VVPPNDDFPG
          RRNNNAQSSI TSTTDFFFFT HENNNNW-DI IAAALIPPSP VVSSLNNSNK VVPPSD-VSG
          RRNNNAQSSI TSTTDFFFFT HENNNNW-DI IAAALIPPSP VVSSLNNSNK VVPPSD-VAG
          NNVVVGEYYS SVTTSTTTTN HPNNNNYGDI IAAAVLTTSS MMDDTSSSSV PPWWLVRL-R
          -----KEVVY NAKKEIIIIV NKNNNNY-DI IGGGLISSKD IISSFTTQLQ VVPPVNIKAD

          TTTTQCSSGG GWWGNNTKSS GSYYYDDDVL LLCLPPPLDD KK--AAAPPP GIISNMCCAY
          TTTTQCSSGG GWWGNNTQII GNYYYDDDVL LLCLPPPLDD RR--AAAPPP GIISNMCCLY
          TTTTKCSSGG GWWGNNTLSS GNYYYSSSLL LLCLPPPLDD KK--SSSPPP GIISNMCCLF
          TTTTQCSSGG GWWGNNTLSS GNYYYEEELL LLCLPPPLQQ EE--SSSPPP GIIENMCCAF
          TTTTKCSSGG GWWGNNTASS GDYYYDDDEL LLCLPPPLQQ EE--SSSPPP GIISNMCCVF
          TTTTESSSGG GWWGNNTLSS GDYYYDDDEL LLCLPPPLQQ EE--SSSPPP GIINNMCCVF
          TTTTQCSSGG GWWGNNTLSS GNEEEDDDLL LLCLPPPLQQ EE--SSSPPP GIIDNMCCVF
          TTTTRCSSGG GWWGNNLSSS SNYYYDDDTL LLCLPPPLSS NN--AAAPPP GIISNMCCAF
          TTTTQCSSGG GWWGNNTLNN GNNNNDDDLL LLCVPPPLQQ EE--SSSPPP GIINNMCCVF
          TTTTECSSGG GWWGNNTLFF GDYYYDDDEL LLCLPPPLQQ KK--SSSPPP GIINSMCCVF
          TTTTECSSGG GWWGNNTLFF GDYYYDDDEL LLCLPPPLEE KK--SSSPPP GIINSMCCVF
          TTTTSCSSGG GWWGNNTLNN GNYYYDDDLL LLCLPPPLNN NN--AAAPPP GIIANMCCVY
          TTTTECSSGG GWWGVVLKFF GESSSSSSVL LLCLPPPLDD HH--AAAPPP RIINNMCCLF
          TTTTECSSGG GWWGVVLKFF GESSSSSSVL LLCLPPPLDD HH--AAAPPP RIINNMCCLF
          SSSSPCTTGG GWWGLLTRNN GQLLLQQQTL LLQAPPPVYY SSSSYYYGGG SVVNSMCCA-
          NNNNPCTTGG GWWGRRTRNN GQLLLQQQTL LLQAPPPVYY SSSSYYYGGG SVVTTMCCA-
          YYYYPCTTGG GWWGRRLQNN GAVVVDDDVL LLQGLLLVYY SSSSWWWGGG SVVTSMCCA-
          YYYYPCTTGG GWWGRRLQNN GATTTDDDVL LLQGLLLVYY SSSAWWWGGG SVVTNMCCA-
          YYYYVCTTGG GWWGRRLQNN GASSSDDDIL LLQGLLLVYY SSKPWWWGGG SVVTNMCCA-
          YYYYVCTTGG GWWGLLLQNN GNSSSDDDTL LLQGLLLVYY SSSAWWWGGG SVVSSMCCA-
          TTTTPCTTGG GWWGRRLYNN GPLLLDDDKL LLQAPPPVYY SSRWWWWGGG SVVKTMCCA-
          YYYYPCTTGG GWWGRRLQNN GALLLDDDDL LLQGLLLVYY SSSSWWWGGG SVVTNMCCA-
          TTTTPCTTGG GWWGRRLYNN GPLLLDDDKL LLEAPPPVYY SSRWWWWGGG SVVKTMCCA-
          LLLLTCTTGG GWWGRRLSVV GNVVVAAAHL LLQVPPPVVV RRQ-YYYGGG SIIDSMCCA-
          TTTTLCTTGG GWWGLLTHNN ANTTTDDDKL LLQAPPPLNN KKK-FFFGGG SIIDLMCCA-
          MMMMLCTTGG GWWGKKTKNN AKTTTDDDKL LLQAPPPVNN RRK-YYYGGG SVVDVMCCA-
          TTTTLCTTGG GWWGKKTKNN ANTTTDDDKL LLQAPPPLNN KKK-SSSGGG RIIDVMCCA-
          TTTTVCTTGG GWWGKKTKNN AKTTTEEEKL LLQAPPPVEE KKK-SSSGGG SIIDVMCCA-
          TTTTTVTTGG GWWGRRPSSS ASIIIDDDVL LLQVPPPMNN DDS-VVV--- GVVDGVCCI-
          TTTTTVTTGG GWWGRRPLSS GGIIIDDDVL LLQVPPPMNN DDA-VVV--- GVVNGVCCI-
          TTTTNMQQRR RMMGKKTQRR WQHHHNNNNL LLKVTTTLNN SSSSIIIGGG AVVSGHCCI-
          ----PVTTGG GWWGRRIYNN GPIIINNNNL LLQISSSVQQ KKS-HHH--- -LLDSQCCT-

          LGDCQQQGGD DSSGPPVVC- ---GKKQIIV VSGG-GCKKN NKKYTTKKKV CNNSWWWKII
          MGDCQQQGGD DSSGPPVVC- ---GEEQVVV VSGG-GCKKG GKKSPPKKKV CKKSWWWQII
          LGDCQQQGGD DSSGPPVVC- ---GQQQVVV VSGG-GCKKG GKKYTTKKKV CNNNWWWQVV
          LGDCQQQGGD DSSGPPVVC- ---GEEQIIV VSGG-GCKKN NKKYTTKKKV CNNDWWWQII
          LGDCQQQGGD DSSGPPVVC- ---GQQQVVV VSGG-GCKKN NKKYTTKKKV YNNKWWWKII
          LGDCQQQGGD DSSGPPVVS- ---GEEQIIV VSGG-GCKKN NRRYTTKKKV YNNDWWWKII
          LGDCQQQGGD DSSGPPVVC- ---GEEQIIV VSGG-GCPPD DNNYTTKKKV CNNDWWWQII
          MGDCQQQGGD DSSGPPVVC- ---GQQQVVV VSGG-GCRRN NKKYTTKKKV CNNSWWWSMM
          LGDCQQQGGD DSSGPPVVC- ---GEEQIIV VSGG-GCPPD DAAYTTKKKV CNNDWWWQII
          LGDCQQQRRD DSSGPPVVC- ---GQQQVVV VSGG-GCKKN NRRYTTKKKV YNNDWWWKII
          LGDWKKKRRD DSSGPPVVC- ---GQQQVVV VSGG-GCKKN NRRYTTKKKV YNNDWWWKII
          MGDCQQQGGD DSSGPPVVC- ---GQQQVVV VSGG-GCRRN NYYYTTKKKV CNNAWWWQII
          LGDCQQQYYD DSSGPPVVC- ---GEEQIIV VSGG-GCEEG GKKYTTKKKV CNNNWWWHII
          LGDCQQQYYD DSSGPPVVC- ---GEEQIIV VSGG-GCEEG GKKYTTKKKV CNNNWWWQVV
          GVSCQQQGGD DSSGPPLHCV NQQYAAHVVT TSVVLGCTTR RKKFTTRRRV SAASWWWNII
          GVSCQQQGGD DSSGPPLHCV NQQYSSHVVT TSVVMGCSSK KKKFTTRRRV SAASWWWNII
          GVSCNNNGGD DSSGPPLNCA DRRWQQHIIV VSGGLGCYYH HKKFTTRRRV SNNDWWWNII
          GVSCNNNGGD DSSGPPLNCA NQQWQQHIIV VSGGLGCPPR RKKFTTRRRV SNNDWWWNII
          GISCNNNGGD DSSGPPLNCG NQQWQQHIIV VSGGLGCYYH HKKFTTRRRV SNNDWWWNII
          GVSCNNNGGD DSSGPPLNCA NQQWQQHIIV VSGGLGCPPR RKKFTTRRRV SNNDWWWNMM
          GISCNNNGGD DSSGPPLNCT DGGWQQHVVT TSVVFGCIIW WKKFTTRRRV SAADWWWEII
          GVCCNNNGGD DSSGPPLNCA DRRWEEHIIG GSTTLGCYYY YKKFTTRRRV SNNDWWWNII
          GISCNNNGGD DSSGPPLNCT DGGWQQHVVT TSVVFGCRRR RKKFTTRRRV SAADWWWEII
          GASCQQQGGD DSSGPPLVCK GTTWVVIIIV VSGGKNC--R RAAYTTRRRV SKKTWWWNII
          AVSCMMMGGD DSSGPPLVCK DAAWTTVIIV VSGG-GTTTS STTYAARRRV TKKPWWWQLL
          AVSCMMMGGD DSSGPPLVCK NAAWTTAIIV VSGG-STTTS STTYAARRRV TAAPWWWQLL
          AVSCMMMGGD DSSGPPLVCK DAAWTTVIIV VSGG-DTTTS SSSYAARRRV TKKPWWWQLL
          AVSCMMMGGD DSSGPPLVCK DVVWTTAIIV VSGG-GVTTS STTYSSRRRV TAAPWWWQLL
          GGSCNNNGGD DSSGPPLNLG ----MMYIIT TSGGAGC--G GYYFTTRRRV YYYDWWWQ--
          SGGCNNNGGD DSSGPPLNLG ----MMYIIT TSGGAGC--G GYYFTTRRRV YYYDWWWE--
          E-SCSSSGGD DSSGPPLVC- ---NTTTIIT TSGGSSCSS- -YYYTTRRRV SSSNWWWQ--
          TGGCHHHGGD DSSGPPLVAG ----VVIIIV VSGG-PC--G GSSFTTRRRV YSSDWWWQ--

          SS
          AA
          AA
          AA
          AA
          AA
          AA
          SS
          DD
          AA
          AA
          AA
          EE
          AA
          SS
          --
          NN
          KK
          NN
          RR
          SS
          NN
          SS
          YY
          AA
          AA
          AA
          AA
          --
          --
          --
          --

   32   242
2ptn-bovinIVGYYTCAYQ VSSSS----- -GYYYHFCGG GGLIINNNSQ VAAYYSS-GG QQVVLDDNVV
try1_canfaIVGYYTCRYQ VSSSS----- -GYYYHFCGG GGLIINNNSQ VAAYYSS-RR QQVVLYYNVS
try3_rat  IVGYYTCKYQ VSAAA----- -GYYYHFCGG GGLIINNNSQ VAAYYSS-RR QQVVLHHNVV
try2_canfaIVGYYTCEYQ VSAAA----- -GYYYHFCGG GGLIISSSDQ VAAYYSS-RR QQVVLYYNVL
try1_humanIVGYYNCEYQ VSSSS----- -GYYYHFCGG GGLIINNNEQ VAGYYSS-RR QQVVLHHNVL
try2_humanIVGYYICEYQ VSSSS----- -GYYYHFCGG GGLIISSSEQ VAGYYSS-RR QQVVLHHNVL
try2_rat  IVGYYTCEYQ VSSSS----- -GYYYHFCGG GGLIINNNDQ VAAYYSS-RR QQVVLHHNVL
try3_salsaIVGYYECKYQ ASSSS----- -GYYYHFCGG GGLIISSSST VAAYYSS-RR QQVVLHHNVN
tryp_mouseIVGYYTCEYQ VSAAA----- -GYYYHFCGG GGLIINNNDQ VAAYYYY-RR QQVVLHHNVL
try4_humanIVGYYTCEYQ VSSSS----- -GSSSHFCGG GGLIISSSEQ VAAYYTT-RR QQVVLHHNVL
try3_humanIVGYYTCEYQ VSSSS----- -GSSSHFCGG GGLIISSSEQ VAAYYTT-RR QQVVLHHNVL
tryp_xenlaIIGAATCKYI VSSSS----- -GYYYHFCGG GGLIITTTNQ VAAYYAA-SS QQVVLHHNLS
trya_rat  IVGYYTCEYQ VSAAA----- -GSSSHICGG GGLIITTTDQ LAAYYPP-QQ QQVVLHHNEI
tryb_rat  IVGYYTCEYQ VSAAA----- -GSSSHICGG GGLIITTTDQ LAAYYPP-QQ QQVVLHHNEI
3est-pig  VVGTTEARSQ ISYYYRSGGS SWAAAHTCGG GGLIIRRRQN MAAVVRRETT RRVVVHHNQN
el1_rat   VVGAAEARSQ ISYYYLSGGG SWYYYHTCGG GGLIIRRRRN MAAVVSSQTT RRVVVHHNQN
el2a_humanVVGEEEAPWQ VSYYYSSNNG KWYYYHTCGG GGLIIAAANS LAAIISSSTT RRVVLHHNVA
el2_rat   VVGQQEAPWQ VSYYYLSSSG KWHHHHTCGG GGLVVAAANN LAAIINNSTT RRVVLHHSTS
el2_pig   VVGEEDAPWQ VSYYYDSSSG QWRRRHTCGG GGLVVDDDQS LAAIISSSTT RRVVLHHSTN
el2_mouse VVGQQEAPWQ VSVVVLSSSG RWRRRHNCGG GGLVVAAANN LAALLNNYTT RRVVLHHSNP
el3a_humanVVGEEDAPWQ VSYYYEKSSG SFYYYHTCGG GGLIIAAAPD VAGIIRRDTT QQVVLYYNVK
el2b_humanMLGEEEAPWQ VSYYYSSNNG QWYYYHTCGG GGLIIAAANS LAAIISSSII RRVVLHHNVA
el3b_humanVVGEEDAPWQ VSYYYEKSSG SFYYYHTCGG GGLIIAAAPD VAGIISSSTT QQVVLYYDVK
ctrl_humanIVGEENALWQ VSDDDSSGGF -----HFCGG GGLIISSSQS VAANNSSPRR FFVVLYYDSN
ctr2_canfaIVGEEDAPWQ VSDDDSTGGF -----HFCGG GGLIISSSED VAAGGRRTTT QQVVAFFDSD
ctrb_bovinIVGEEDAPWQ VSDDDSTGGF -----HFCGG GGLIISSSED VAAGGTTTSS VVVVAFFDLE
ctrb_humanIVGEEDAPWQ VSDDDKTGGF -----HFCGG GGLIISSSED VAAGGRRTSS VVVVAFFDSD
ctrb_rat  IVGEEDAPWQ VSDDDKTGGF -----HFCGG GGLIISSSED VAAGGKKTSS VVVVAFFDSD
ctr1_penvaIVGVVEAPHQ AAIIIDD--- --MMMYFCGG GGLIISSSSE LAAMMGGAFF EEVVLHHNQN
ctr2_penvaIVGVVEAPHQ AAIIIDD--- --MMMYFCGG GGLIISSSSE LAAMMGGAFF EEVVLHHNQN
ctrl_halruIVGSSNAAWQ GSVVVRSGGT SWFFFHICCC CCLYYTTTTS LAALLSSASS RRLLFLLRNV
ctr2_vesorIVGTTNARYQ VS-------- APKKKHFCGG GG-IISSSKR LAALLGGKEE QQVVVVVL--

          EEGGGNEEEE IISSSKIPPS SSNSNNTLL- IIIMLIKLLK KKKSASSNNN SVVIIIIL--
          EEGGGGEEEE IINAAKIPPR RRNANNTII- IIIMLIKLLS SSSSPTTNNN SVVIIIIL--
          EEGGGGEEEE IIDAAKIPPS SSNANNTFF- IIIMLIKLLN NNNSPTTNNN SVVVVVVL--
          EEGGGNEEEE IINAAKIPPN NNNSWWILL- IIIMLIKLLS SSSSPVVNNN AVVIIIIL--
          EEGGGNEEEE IINAAKIPPQ QQDRKKTLL- IIIMLIKLLS SSSSRVVNNN AVVIIIIL--
          EEGGGNEEEE IINAAKIPPK KKNSRRTLL- IIILLIKLLS SSSSPVVNNN SVVIIIIL--
          EEGGGDEEEE IINAAKIPPN NNDRKKTLL- IIIMLIKLLS SSSSPKKNNN AVVVVVVL--
          EEGGGTEEEE IIDVVKIPPS SSNSRRNLL- IIIMLIKLLS SSSKPSSNNN SVVVVVVL--
          EEGGGNEEEE VVDAAKIPPN NNNSWWTLL- IIIMLIKLLA AAASPTTNNN AVVVVVVL--
          EEGGGNEEEE IINAAKIPPK KKNRDDTLL- IIIMLIKLLS SSSSPVVNNN AVVIIIIL--
          EEGGGNEEEE IINAAKIPPK KKNRDDTLL- IIIMLIKLLS SSSSPVVNNN AVVIIIIL--
          EEGGGTEEEE IISSSKISSG GGNSYYTLL- IIIMLIKLLS SSSSPSSNNN AVVVVVVL--
          EEGGGAEEEE IIDAAKIPPD DDDKWWTVV- IIIMLIKLLK KKKSPTTNNN SVVIIIIL--
          EEGGGAEEEE IIDAAKIPPD DDDKWWTVV- IIIMLIKLLK KKKSPTTNNN SVVIIIIL--
          NNGGGTEEEE VVGQQKVPPY YYNTDDDVVA IIIALLRLLA AAAQSTTNNN SVVGGGGLAA
          DDGGGTEEEE VVSQQKMPPT TTNSNNNVVA IIIALLRLLA AAAQSTTNNN NVVAAAALEE
          EESSSGSSSS VVSSSKVKKD DDNSNNQIIK IIIALLKLLA AAANPSSTTT DIIAAAALAA
          EESSSGSSSS VVQSSKVEEK KKNAQQKLLN IIIALVKLLA AAASPAATTT SIIAAAALAA
          EEPPPGSSSS VVKSSKVQQD DDNSNNQLLN IIIALLKLLA AAASPSSTTT DIIGGGGLAA
          GGAAAGSSSS VVQSSKVQQR RRNSQQNVVN IIIALIKLLA AAASPTTSSS KIIAAAALAA
          EEGGGPEEEE IIPEEEFPPL LLNRSSCVVC IIIALIKLLS SSSRSQQGGG DVVAAAALAA
          EESSSGSSSS VVSSSKVKKD DDNSNNQVVK IIIALLKLLA AAANPSSTTT DIIAAAALAA
          EEGGGPEEEE IIPNNSFPPL LLNRSSCVVC IIIALIKLLS SSSRSQQGGG DVVAAAALAA
          AAEEEPLLLL LLSSSRIPPS SSNSTTTMM- VVVTLLKLLA AAASPQQTTT TIIVVVVLSS
          AAEEESIIII LLKAAKFPPK KKNMFFTII- IIITLLKLLA AAATPRRSSS KVVVVVVLAA
          TTEEEDTTTT LLKGGKFPPK KKSILLTVV- IIITLLKLLA AAATPQQSSS EVVVVVVLAA
          EEEEENIIII LLKAAKFPPK KKSILLTVV- IIITLLKLLA AAATPRRSSS QVVVVVVLAA
          EEEEENIIII LLKAAQFPPK KKNMFFTVV- IIITLLKLLA AAATPQQSSS EVVVVVVLVV
          EEAAASQQQQ IITTTDFEEN NNNSWWLLL- IIIALIRLLP PPPSPSSNNN SIIVVVVLSS
          EEAAASQQQQ IITTTDFEEN NNNSWWLLL- IIIALIKLLP PPPSPSSNNN SIIVVVVLSS
          DDGGGTEEEE SSSTTSTPPN NNNGNNAAAY IIIAVLRLLT TTTSSDDSSS SAAPPPPVLL
          NNKKKEEEEE YYNKKEIKKN NNNSIIRLL- IIIGLIRVVS SSSKDSSTTT QVVVVVVLSS

          ---CCCASAA GLLGWGNTKS SGSSYPPLKC CLAIISSDDD SCCCC--APG QTSAGYLLEG
          ---CCCPAAA GLLGWGNTQS IGNNYPPLQC CLAIISSDDD VCCCC--APG QSSLGYMMEG
          ---CCCGSSS GLLGWGNTLS SGNNYPPLQC CLAVVSSDDD SCCCC--SPG KTSLGFLLEG
          ---CCCAAPP GLLGWGNTLS SGNNYPPLQC CLAIITTQQQ QCCCC--SPG QTEAGFLLEG
          ---PPPPATT GLLGWGNTAS SGDDYPPLQC CLAVVSSQQQ KCCCC--SPG KTSVGFLLEG
          ---PPPPAAA GLLGWGNTLS SGDDYPPLQC CLAVVSSQQQ ECCCC--SPG KTNVGFLLEG
          ---CCCAPAA GLLGWGNTLS SGNNEPPLQC CLALLPPQQQ DCCCC--SPG KTDVGFLLEG
          ---CCCASSS GLLGWGNLSG SSNNYPPLRC CLLIISSSSS SCCCC--APG QTSAGFMMEG
          ---CCCAPAA GLLGWGNTLS NGNNNPPLQC CVAVVPPQQQ DCCCC--SPG DTNVGFLLEG
          ---PPPPAAA GLLGWGNTLS FGDDYPPLKC CLAVVTTQQQ ECCCC--SPG KTNVGFLLEG
          ---PPPPAAA GLLGWGNTLS FGDDYPPLKC CLAVVRREEE ECCCC--SPG KTNVGFLLEG
          ---CCCSAAA GLLGWGNTLS NGNNYPPLQC CLAIITTNNN QCCCC--APG ETAVGYMMEG
          ---CCCPTAA GLLGWGVLK- FGEESPPLQC CLAVVSSDDD VCCCC--APR QTNLGFLLEG
          ---CCCPTAA GLLGWGVLK- FGEESPPLQC CLAVVSSDDD VCCCC--APR QTNLGFLLEG
          GGGIIILANN NYYGWGLTRT NGQQLAALQQ QALTTDDYYY ICCCCSSYGS TKNAG-GGDG
          GGGIIILANN NYYGWGRTRT NGQQLSSLQQ QALSSDDYYY ICCCCSSYGS TKTAG-GGDG
          GGGIIILPNN NYYGWGRLQT NGAAVPPLQQ QGLVVDDYYY TCCCCSSWGS SKTAG-GGDG
          GGGIIILPNN NYYGWGRLQT NGAATPPLQQ QGLVVDDYYY TCCCCSAWGS SKTAG-GGDG
          GGGIIILPNN NYYGWGRLQT NGAASPPLQQ QGLVVDDYYY TCCCCKPWGS TKTAG-GGDG
          GGGIIILPRR NYYGWGLLQT NGNNSPPLRQ QGLVVDDYYY TCCCCSAWGS SKSAG-GGDG
          GGGIIILPNN KYYGWGRLYT NGPPLPPLQQ QALVVDDYYY HCCCCRWWGS TKKAG-GGY-
          GGGIIILPNN NYYGWGRLQT NGAALPPLKQ QGLVVDDYYY TCCCCSSWGS TKTAG-GGDG
          GGGIIILPNN EYYGWGRLYT NGPPLPPLQE EALVVDDYYY HCCCCRWWGS SKKAG-GGD-
          NNNAAALTEE GVVGWGRLSG VGNNVPPLQQ QVLLLTTVVV QCCCCQ-YGS STDAG-GGAG
          TTTDDDFPAA GVVGWGLTHT NANNTPPLQQ QALLLSSNNN ECCCCK-FGS KTDAG-AASG
          DDDDDDFPAA GAAGWGKTKY NAKKTPPLQQ QALIISSNNN DCCCCK-YGS RTDAG-AASG
          DDDDDDFPAA GAAGWGKTKY NANNTPPLQQ QALLLSSNNN ECCCCK-SGR RTDAG-AASG
          DDDDDDFPPP GAAGWGKTKY NAKKTPPLQQ QALIISSEEE DCCCCK-SGS KTDAG-AASG
          DDD---VSVV GTTGWGRPSD SASSISSLRQ QVVVVTTNNN DCCCCS-V-G IGDID-GGTG
          DDD---VAVV GTTGWGRPLD SGGGISSLRQ QVVIITTNNN DCCCCA-V-G IGNID-SSEG
          VVVRRRL-CC RYYRMGKTQW RWQQHPPLQK KVMVVTTNNN DCCCCSSIGA TNSIF-EESG
          NNNIIIKAGG DVVGWGRIYV NGPPIPPLQQ QILIINNQQQ TCCCCS-H-- GTDTF-TTKR

          GGGGCCQGSS GGGGPPPVV- ---GKLGGVV VGGGGS-GAA QQKKKKKKVC NYVWKIIASS
          GGGGCCQGSS GGGGPPPVV- ---GELGGVV VGGGGA-GAA QQKKKKKKVC KYVWQIIAAA
          GGGGCCQGSS GGGGPPPVV- ---GQLGGVV VGGGGY-GAA QQKKKKKKVC NYVWQVVAAA
          GGGGCCQGSS GGGGPPPVV- ---GELGGVV VGGGGY-GAA QQKKKKKKVC NFVWQIIAAA
          GGGGCCQGSS GGGGPPPVV- ---GQLGGVV VGGGGD-GAA QQKKKKKKVY NYVWKIIAAA
          GGGGCCQGSS GGGGPPPVV- ---GELGGVV VGGGGY-GAA QQKRRRKKVY NYVWKIIAAA
          GGGGCCQGSS GGGGPPPVV- ---GELGGVV VGGGGY-GAA LLPNNNKKVC NYVWQIIAAA
          GGGGCCQGSS GGGGPPPVV- ---GQLGGVV VGGGGY-GAA QQRKKKKKVC NYRWSMMSSS
          GGGGCCQGSS GGGGPPPVV- ---GELGGVV VGGGGY-GAA QQPAAAKKVC NYVWQIIADD
          GGGGCCQRSS GGGGPPPVV- ---GQLGGVV VGGGGH-GAA WWKRRRKKVY NYVWKIIAAA
          GGGGWWKRSS GGGGPPPVV- ---GQLGGVV VGGGGH-GAA WWKRRRKKVY NYVWKIIAAA
          GGGGCCQGSS GGGGPPPVV- ---GQLGGVV VGGGGY-GAA MMRYYYKKVC NYNWQIIAAA
          GGGGCCQYSS GGGGPPPVV- ---GEVGGVV VGGGGD-GAA LLEKKKKKVC NYLWHIIAEE
          GGGGCCQYSS GGGGPPPVV- ---GEVGGVV VGGGGD-GAA LLEKKKKKVC NYLWQVVAAA
          VVVVCCQGSS GGGGPPPLHV VVGYAVGGTT TVVVVSRGNN VVTKKKRRVS AYIWNIIASS
          VVVVCCQGSS GGGGPPPLHV VVGYSVGGTT TVVVVSSGNN VVSKKKRRVS AYIWNIIA--
          VVVVCCNGSS GGGGPPPLNA AAGWQVGGVV VGGGGSRGNN YYYKKKRRVS NYIWNIIANN
          VVVVCCNGSS GGGGPPPLNA AAGWQVGGVV VGGGGSTGNN YYPKKKRRVS NYIWNIIAKK
          IIIICCNGSS GGGGPPPLNG GGGWQVGGVV VGGGGSSGNN YYYKKKRRVS NYIWNIIANN
          VVVVCCNGSS GGGGPPPLNA AAGWQVGGVV VGGGGSSGNN YYPKKKRRVS NYIWNMMARR
          IIIICCNGSS GGGGPPPLNT TTGWQVGGTT TVVVVSAGNN FFIKKKRRVS AFIWEIIASS
          VVVVCCNGSS GGGGPPPLNA AAGWEVGGGG GTTTTSVGNN YYYKKKRRVS NYNWNIIANN
          IIIICCNGSS GGGGPPPLNT TTGWQVGGTT TVVVVSAGNN TTRKKKRRVS AFIWEIIASS
          AAAACCQGSS GGGGPPPLVK KKNWVLGGVV VGGGGT-NNN VV-AAARRVS KFSWNIIAYY
          VVVVCCMGSS GGGGPPPLVK KKGWTLGGVV VGGGGS-GCC SSTTTTRRVT KLIWQLLQAA
          VVVVCCMGSS GGGGPPPLVK KKGWTLGGVV VGGGGS-SCC SSTTTTRRVT ALMWQLLAAA
          VVVVCCMGSS GGGGPPPLVK KKGWTLGGVV VGGGGS-DCC SSTSSSRRVT KLIWQLLAAA
          VVVVCCMGSS GGGGPPPLVK KKGWTLGGVV VGGGGS-GCC SSTTTTRRVT ALMWQLLEAA
          GGGGCCNGSS GGGGPPPLNG GG--MTGGTT TGGGGSSGEE KK-YYYRRVY YYLWQ-----
          GGGGCCNGSS GGGGPPPLNG GG--MTGGTT TGGGGSSGEE VV-YYYRRVY YYLWE-----
          ----CCSGSS GGGGPPPLV- ---NTLGGTT TGGGGI-SSS GGSYYYRRVS SFYWQ-----
          GGGGCCHGSS GGGGPPPLVG GG--VQGGVV VGGGGH-PAA II-SSSRRVY SFLWQ-----

          SN
          AN
          AN
          AN
          AN
          AN
          AN
          SN
          DN
          AN
          AN
          AN
          EN
          AN
          SN
          --
          NN
          KN
          NN
          RN
          SH
          NN
          SH
          YN
          AN
          AN
          AN
          AN
          --
          --
          --
          --

   32   242
2ptn-bovinIVGGGGGYYY TTCCGANQLN ---YYYYHHF CGGSSSSSSW SAAYYKGGGI QQVVRLGEDI
try1_canfaIVGGGGGYYY TTCCSRNQLN ---YYYYHHF CGGSSSSSSW SAAYYKRRRI QQVVRLGEYI
try3_rat  IVGGGGGYYY TTCCQKNQLN ---YYYYHHF CGGSSSSSSW SAAYYKRRRI QQVVRLGEHI
try2_canfaIVGGGGGYYY TTCCEENQLN ---YYYYHHF CGGSSDDDDW SAAYYKRRRI QQVVRLGEYI
try1_humanIVGGGGGYYY NNCCEENQLN ---YYYYHHF CGGSSEEEEW SAGYYKRRRI QQVVRLGEHI
try2_humanIVGGGGGYYY IICCEENQLN ---YYYYHHF CGGSSEEEEW SAGYYKRRRI QQVVRLGEHI
try2_rat  IVGGGGGYYY TTCCQENQLN ---YYYYHHF CGGSSDDDDW SAAYYKRRRI QQVVRLGEHI
try3_salsaIVGGGGGYYY EECCRKNQLQ ---YYYYHHF CGGSSSSSSW SAAYYKRRRI QQVVRLGEHI
tryp_mouseIVGGGGGYYY TTCCRESQLN ---YYYYHHF CGGSSDDDDW SAAYYKRRRI QQVVRLGEHI
try4_humanIVGGGGGYYY TTCCEENQLN ---SSSSHHF CGGSSEEEEW SAAYYKRRRI QQVVRLGEHI
try3_humanIVGGGGGYYY TTCCEENQLN ---SSSSHHF CGGSSEEEEW SAAYYKRRRI QQVVRLGEHI
tryp_xenlaIIGGGGGAAA TTCCAKSILN ---YYYYHHF CGGSSNNNNW SAAYYKSSSI QQVVRLGEHI
trya_rat  IVGGGGGYYY TTCCQEHQLN ---SSSSHHI CGGSSDDDDW SAAYYHQQQL QQVVRLGEHI
tryb_rat  IVGGGGGYYY TTCCQEHQLN ---SSSSHHI CGGSSDDDDW SAAYYHQQQL QQVVRLGEHI
3est-pig  VVGGGGGTTT EEAAQRNQLQ GSSAAAAHHT CGGTTQQQQW TAAVVDTTTF RRVVVVGEHL
el1_rat   VVGGGGGAAA EEAARRNQLQ GGSYYYYHHT CGGTTRRRRW TAAVVSTTTF RRVVVVGDHL
el2a_humanVVGGGGGEEE EEAARPNQLQ NGKYYYYHHT CGGSSNNNNW TAAIISTTTY RRVVGLGRHL
el2_rat   VVGGGGGQQQ EEAASPNQLQ SGKHHHHHHT CGGSSNNNNW TAAIISTTTY RRVVLLGRHL
el2_pig   VVGGGGGEEE DDAARPNQLQ SGQRRRRHHT CGGTTQQQQW TAAIISTTTY RRVVVLGRHL
el2_mouse VVGGGGGQQQ EEAATPNQLQ SGRRRRRHHN CGGSSNNNNW TAALLSTTTY RRVVLLGAHL
el3a_humanVVHHGGGEEE DDAAVPYQLQ SGSYYYYHHT CGGSSPPPPW TAGIISTTTY QQVVVLGEYL
el2b_humanMLGGGGGEEE EEAARPNQLQ NGQYYYYHHT CGGSSNNNNW TAAIISIIIY RRVVMLGQHL
el3b_humanVVNNGGGEEE DDAAVPYQLQ SGSYYYYHHT CGGSSPPPPW TAGIISTTTY QQVVVLGEYR
ctrl_humanIVNNGGGEEE NNAAVLGQLQ GF-----HHF CGGSSQQQQW TAANNVRRRH FFVVVLGEYR
ctr2_canfaIVNNGGGEEE DDAAVPGQLQ GF-----HHF CGGSSEEEEW TAAGGVTTTH QQVVVAGEFQ
ctrb_bovinIVNNGGGEEE DDAAVPGQLQ GF-----HHF CGGSSEEEEW TAAGGVSSSD VVVVVAGEFQ
ctrb_humanIVNNGGGEEE DDAAVPGQLQ GF-----HHF CGGSSEEEEW TAAGGVSSSD VVVVVAGEFQ
ctrb_rat  IVNNGGGEEE DDAAIPGQLQ GF-----HHF CGGSSEEEEW TAAGGVSSSD VVVVVAGEFQ
ctr1_penvaIVGGGGGVVV EEAATPHQLF ---MMMMYYF CGGSSSSSSW TAAMMDFFFV EEVVVLGAHI
ctr2_penvaIVGGGGGVVV EEAATPHQLF ---MMMMYYF CGGSSSSSSW TAAMMDFFFV EEVVVLGAHI
ctrl_halruIVGGGGGSSS NNAAAAGQLQ GTSFFFFHHI CCCVVTTTTK TAALLSSSSY RRLLGFGMLM
ctr2_vesorIVGGGGGTTT NNAAPRGQLR --AKKKKHHF CGGSSKKKKY TAALLVEEEH QQVVTVGSVL

          INEEEEGGSI VHPPSYYNSS SNNLLNNDDD IIKLKKKSSA ASSIIISL-S CAAASAGCLL
          IAEEEEGGII RHPPRYYNAA ANNIINNDDD IIKLSSSTTS SAAIIIAL-S CPPPAAGCLL
          IDEEEEGGII RHPPSYYNAA ANNFFNNDDD IIKLNNNTTS STTVVVSL-S CGGGSSGCLL
          IDEEEEGGVI RHPPNYYNSS SWWLLNNDDD IIKLSSSVVA ATTIIISL-A CAAAAPGCLL
          IEEEEEGGII RHPPQYYDRR RKKLLNNDDD IIKLSSSVVS STTIIISL-A PPPPATGCLL
          IEEEEEGGII RHPPKYYNSS SRRLLNNDDD IIKLSSSVVS SAAIIISL-A PPPPAAGSLL
          INEEEEGGII KHPPNFFDRR RKKLLNNDDD IIKLSSSKKA ATTVVVAL-S CAAAPAGCLL
          IAEEEEGGVI MHPPSYYNSS SRRLLNNDDD IIKLSSSSSS STTVVVAL-S CAAASSGCLL
          INEEEEGGII RHPPNYYNSS SWWLLNNDDD IIKLAAATTA ASSVVVPL-S CAAAPAGCLL
          IKEEEEGGII RHPPKYYNRR RDDLLNNDDD IIKLSSSVVS STTIIISL-A PPPPAAGCLL
          IKEEEEGGII RHPPKYYNRR RDDLLNNDDD IIKLSSSVVS STTIIISL-A PPPPAAGCLL
          IAEEEEGGVI RHSSGYYNSS SYYLLNNDDD IIKLSSSSSN NTTVVVPL-G CSSSAAGCLL
          IYEEEEGGMI LHPPDYYDKK KWWVVNNDDD IIKLKKKTTS STTIIIPL-Y CPPPTAGCLL
          IYEEEEGGMI LHPPDYYDKK KWWVVNNDDD IIKLKKKTTS STTIIIPL-Y CPPPTAGCLL
          LNNNNNGGIV VHPPYWWNTT TDDVVYYDDD ILRLAAATTQ QLLGGGVLGT ILLLANNCYY
          LSDDDDGGIM VHPPTWWNSS SNNVVYYDDD ILRLAAATTQ QLLAAAVLGT ILLLANNCYY
          LYEEEESSIV VHKKDWWNSS SNNIINNDDD ILKLAAASSQ QLLAAACLGT ILLLPNNCYY
          LSEEEESSLV VHEEKWWNAA AQQLLNNDDD IVKLAAAAAQ QTTAAACLGT ILLLPNNCYY
          LSEEEEPPLV VHQQDWWNSS SNNLLNNDDD ILKLAAASSQ QLLGGGCLGT ILLLPNNCYY
          LSGGGGAALV VHQQRWWNSS SQQVVYYDDD IIKLAAATTQ QTTAAACLGT ILLLPRNCYY
          LAEEEEGGLF VHPPLWWNRR RSSVVNNDDD IIKLSSSQQQ QLLAAASLGD ILLLPNKCYY
          LYEEEESSIV VHKKDWWNSS SNNVVNNDDD ILKLAAASSQ QLLAAACLGT ILLLPNNCYY
          RAEEEEGGLF VHPPLWWNRR RSSVVNNDDD IIKLSSSQQQ QLLAAASLGD ILLLPNECYY
          RSAAAAEEAI THPPSWWNSS STTMMNNDDD VLKLAAAQQS SPPVVVCLNE ALLLTEGCVV
          QGAAAAEEVF KNPPKFFNMM MFFIINNDDD ILKLAAARRS SAAVVVCLTD DFFFPAGCVV
          QGTTTTEEVF KNPPKFFSII ILLVVNNDDD ILKLAAAQQS SAAVVVCLDE DFFFPAGCAA
          QGEEEEEEVF KNPPKFFSII ILLVVNNDDD ILKLAAARRS SAAVVVCLDD DFFFPAGCAA
          QGEEEEEEVF KNPPKFFNMM MFFVVNNDDD ILKLAAAQQS SAAVVVCLDD DFFFPPGCAA
          IREEEEAAFF THEENWWNSS SWWLLNNDDD IIRLPPPSSK KTTVVVKLD- -VVVSVGVTT
          IREEEEAAFF THEENWWNSS SWWLLNNDDD IIKLPPPSSK KTTVVVKLD- -VVVAVGVTT
          MNDDDDGGYT NHPPNYYNGG GNNAANNDDD ILRLTTTDDV VGGPPPSVVE RLLL-CRMYY
          L-NNNNKKLI VNKKNYYNSS SIILLNNDDD IIRVSSSSSQ QPPVVVKLNT IKKKAGDVVV

          IISGWGNNTK GYPPDDDVVV VLLCAPPIII SSSSSSSCCK K---SSYPTT TTFGGYEGGD
          IISGWGNNTQ GYPPDDDVVV VLLCAPPIII SSSSSSVCCR R---NNYPSS SSMGGYEGGD
          VVSGWGNNTL GYPPSSSLLL LLLCAPPVVV SSSSSSSCCK K---SSYPTT TTFGGFEGGD
          IISGWGNNTL GYPPEEELLL LLLCAPPIII TTAAAAQCCE E---AAYPTT TTIGGFEGGD
          IISGWGNNTA GYPPDDDEEE ELLCAPPVVV SSAAAAKCCE E---AAYPTT TTFGGFEGGD
          IISGWGNNTL GYPPDDDEEE ELLCAPPVVV SSAAAAECCE E---AAYPTT TTFGGFEGGD
          IISGWGNNTL GEPPDDDLLL LLLCAPPLLL PPAAAADCCE E---AAYPTT TTVGGFEGGD
          VVSGWGNNLS SYPPDDDTTT TLLCLPPIII SSSSSSSCCN N---SSYPTT TTFGGFEGGD
          IISGWGNNTL GNPPDDDLLL LLLCAPPVVV PPAAAADCCE E---AAYPTT TTIGGFEGGD
          IISGWGNNTL GYPPDDDEEE ELLCAPPVVV TTAAAAECCK K---AAYPTT TTFGGFEGGD
          IISGWGNNTL GYPPDDDEEE ELLCAPPVVV RRAAAAECCK K---AACPTT TTFGGFEGGD
          IISGWGNNTL GYPPDDDLLL LLLCAPPIII TTAAAAQCCN N---SSYPTT TTIGGYEGGD
          VVSGWGVVLK GSPPSSSVVV VLLCAPPVVV SSSSSSVCCH H---KKYPTT TTFGGFEGGD
          VVSGWGVVLK GSPPSSSVVV VLLCAPPVVV SSSSSSVCCH H---KKYPTT TTFGGFEGGD
          IITGWGLLTR GLAAQQQTTT TLLQLPPTTT DDAAAAICCS SSSSSSWGKK KKVGG-DGVS
          IITGWGRRTR GLSSQQQTTT TLLQLPPSSS DDSSSSICCS SSSSSSWGKK KKVGG-DGVS
          VVTGWGRRLQ GVPPDDDVVV VLLQLLLVVV DDAAAATCCS SSSSAAWGKK KKIGG-DGVS
          VVTGWGRRLQ GTPPDDDVVV VLLQLLLVVV DDAAAATCCS SSSASSWGKK KKVGG-DGVS
          VVTGWGRRLQ GSPPDDDIII ILLQLLLVVV DDAAAATCCS SKKPGGWGKK KKIGG-DGIS
          VVTGWGLLLQ GSPPDDDTTT TLLQLLLVVV DDAAAATCCS SSSASSWGKK KKVGG-DGVS
          IITGWGRRLY GLPPDDDKKK KLLQLPPVVV DDKKKKHCCS SRRWNNWGKK KKVGG-Y-IS
          VVTGWGRRLQ GLPPDDDDDD DLLQLLLVVV DDAAAATCCS SSSSGGWGKK KKIGG-DGVC
          IITGWGRRLY GLPPDDDKKK KLLELPPVVV DDEEEEHCCS SRRWNNWGKK KKVGG-D-IS
          TTTGWGRRLS GVPPAAAHHH HLLQLPPLLL TTNNNNQCCR RQQ---WGTT TTIGG-AGAS
          TTTGWGLLTH ATPPDDDKKK KLLQLPPLLL SSAAAAECCK KKK---WGTT TTVGG-SGVS
          TTTGWGKKTK ATPPDDDKKK KLLQLPPIII SSTTTTDCCR RKK---WGTT TTIGG-SGVS
          TTTGWGKKTK ATPPDDDKKK KLLQLPPLLL SSAAAAECCK KKK---WGTT TTIGG-SGVS
          TTTGWGKKTK ATPPEEEKKK KLLQLPPIII SSAAAADCCK KKK---WGTT TTTGG-SGVS
          PPTGWGRRPS AISSDDDVVV VLLQVPPVVV TTAAAADCCD DSS---Y-GG GGVDD-TGGS
          PPTGWGRRPL GISSDDDVVV VLLQVPPIII TTDDDDDCCD DAA---Y-GG GGVDD-EGGG
          DDQRMGKKTQ WHPPNNNNNN NLLKMTTVVV TTSSSSDCCS SSSSGGSGNN NNIFF-SG-S
          LLTGWGRRIY GIPPNNNNNN NLLQLSSIII NNQQQQTCCK KSS-KKW-TT TTIFF-KRGG

          SGSGGGPPVC S---GGQGGI IVVG--GGCA AQKKNNPGGG GVVVYKVVNV SSIQQTIIAA
          SGSGGGPPVC N---GGQGGV VVVG--GGCA AQKKGGPGGG GVVVSKVVKV SSIQQTIIAA
          SGSGGGPPVC N---GGQGGV VVVG--GGCA AQKKGGPGGG GVVVYKVVNV NNIQQTVVAA
          SGSGGGPPVC N---GGQGGI IVVG--GGCA AQKKNNPGGG GVVVYKVVNV DDISSTIIAA
          SGSGGGPPVC N---GGQGGV VVVG--GGCA AQKKNNPGGG GVVVYKVVNV KKINNTIIAA
          SGSGGGPPVS N---GGQGGI IVVG--GGCA AQKKNNPGGG GVVVYKVVNV DDIDDTIIAA
          SGSGGGPPVC N---GGQGGI IVVG--GGCA ALPPDDPGGG GVVVYKVVNV DDIDDTIIAA
          SGSGGGPPVC N---GGQGGV VVVG--GGCA AQRRNNPGGG GVVVYKVVNR SSISSTMMSS
          SGSGGGPPVC N---GGQGGI IVVG--GGCA AQPPDDPGGG GVVVYKVVNV DDINNTIIAA
          SRSGGGPPVC N---GGQGGV VVVG--GGCA AWKKNNPGGG GVVVYKVVNV DDIDDTIIAA
          SRSGGGPPVC N---GGQGGV VVVG--GGCA AWKKNNPGGG GVVVYKVVNV DDIDDTIIAA
          SGSGGGPPVC N---GGQGGV VVVG--GGCA AMRRNNPGGG GVVVYKVVNN AAINNTIIAA
          SYSGGGPPVC N---GGQGGI IVVG--GGCA ALEEGGPGGG GVVVYKVVNL NNIQQTIIAA
          SYSGGGPPVC N---GGQGGI IVVG--GGCA ALEEGGPGGG GVVVYKVVNL NNIQQTVVAA
          GGSGGGPPHC LNGGYYHGGV VTTVRLGGCN NVTTRRPTTT TVVVFRVVAI SSINNVIIAA
          GGSGGGPPHC LNGGYYHGGV VTTVSMGGCN NVSSKKPTTT TVVVFRVVAI SSMNNVIIAA
          SGSGGGPPNC QDGGWWHGGI IVVGRLGGCN NYYYHHPSSS SVVVFRVVNI DDISSVIIAA
          SGSGGGPPNC QNGGWWHGGI IVVGTLGGCN NYPPRRPSSS SVVVFRVVNI DDISSVIIAA
          SGSGGGPPNC QNGGWWHGGI IVVGSLGGCN NYYYHHPSSS SVVVFRVVNI DDISSVIIAA
          SGSGGGPPNC RNGGWWHGGI IVVGSLGGCN NYPPRRPSSS SVVVFRVVNI DDISSVMMAA
          GGSGGGPPNC PDGGWWHGGV VTTVAFGGCN NFIIWWPTTT TVVVFRVVAI DDIEETIIAA
          TGSGGGPPNC QDGGWWHGGI IGGTVLGGCN NYYYYYPSSS SIIIFRVVNN DDISSVIIAA
          GGSGGGPPNC PDGGWWHGGV VTTVAFGGCN NTRRRRPTTT TVVVFRVVAI DDIEETIIAA
          SGSGGGPPVC QGNNWWIGGI IVVG-KNNCN NV--RRPAAA AVVVYRVVKS TTIQQVIIAA
          SGSGGGPPVC QDGGWWVGGI IVVG--GGTC CSTTSSPGGG GVVVYRVVKI PPVQQILLQQ
          SGSGGGPPVC QNGGWWAGGI IVVG--SSTC CSTTSSPAAA AVVVYRVVAM PPVEETLLAA
          SGSGGGPPVC QDGGWWVGGI IVVG--DDTC CSTTSSPGGG GVVVYRVVKI PPVKKILLAA
          SGSGGGPPVC QDGGWWAGGI IVVG--GGVC CSTTSSPAAA AVVVYRVVAM PPVQQILLEE
          TGSGGGPPNL N-----YGGI ITTGSAGGCE EK--GGPAAA AAAAFRVVYL DDIQQ-----
          TGSGGGPPNL N-----YGGI ITTGSAGGCE EV--GGPDDD DAAAFRVVYL DDIQQ-----
          AGSGGGPPVC G---NNTGGI ITTG-SSSCS SGSS--PSSS SVVVYRVVSY NNV-------
          AGSGGGPPVA N-----IGGI IVVG--PPCA AI--GGPNNN NVVVFRVVSL DDIKK-----

          SS
          AA
          AA
          AA
          AA
          AA
          AA
          SS
          DD
          AA
          AA
          AA
          EE
          AA
          SS
          --
          NN
          KK
          NN
          RR
          SS
          NN
          SS
          YY
          AA
          AA
          AA
          AA
          --
          --
          --
          --

   32   242
2ptn-bovinVVVVGYYCCG AANNTVVYS- ---------G YFFFCCGGGS SSNSSWVVVA AAY--GGGGG
try1_canfaVVVVGYYCCS RRNNSVVYS- ---------G YFFFCCGGGS SSNSSWVVVA AAY--RRRRR
try3_rat  VVVVGYYCCQ KKNNSLLYA- ---------G YFFFCCGGGS SSNSSWVVVA AAY--RRRRR
try2_canfaVVVVGYYCCE EENNSVVYA- ---------G YFFFCCGGGS SSSDDWVVVA AAY--RRRRR
try1_humanVVVVGYYCCE EENNSVVYS- ---------G YFFFCCGGGS SSNEEWVVVA GGY--RRRRR
try2_humanVVVVGYYCCE EENNSVVYS- ---------G YFFFCCGGGS SSSEEWVVVA GGY--RRRRR
try2_rat  VVVVGYYCCQ EENNSVVYS- ---------G YFFFCCGGGS SSNDDWVVVA AAY--RRRRR
try3_salsaVVVVGYYCCR KKNNSAAYS- ---------G YFFFCCGGGS SSSSSWVVVA AAY--RRRRR
tryp_mouseVVVVGYYCCR EESSSVVYA- ---------G YFFFCCGGGS SSNDDWVVVA AAY--RRRRR
try4_humanVVVVGYYCCE EENNSLLYS- ---------G SFFFCCGGGS SSSEEWVVVA AAY--RRRRR
try3_humanVVVVGYYCCE EENNSLLYS- ---------G SFFFCCGGGS SSSEEWVVVA AAY--RRRRR
tryp_xenlaIIIIGAACCA KKSSSVVYS- ---------G YFFFCCGGGS SSTNNWVVVA AAY--SSSSS
trya_rat  VVVVGYYCCQ EEHHSVVYA- ---------G SIIICCGGGS SSTDDWLLLA AAY--QQQQQ
tryb_rat  VVVVGYYCCQ EEHHSVVYA- ---------G SIIICCGGGS SSTDDWLLLA AAY--QQQQQ
3est-pig  VVVVGTTAAQ RRNNSWWSYR RRSSGSSSSW ATTTCCGGGT TTRQQWMMMA AAVELTTTTT
el1_rat   VVVVGAAAAR RRNNSWWSYL LLSSGGGGSW YTTTCCGGGT TTRRRWMMMA AAVQMTTTTT
el2a_humanVVVVGEEAAR PPNNSWWWYS SSSSNGGGKW YTTTCCGGGS SSANNWLLLA AAISRTTTTT
el2_rat   VVVVGQQAAS PPNNSWWWYL LLSSSGGGKW HTTTCCGGGS SSANNWLLLA AAISRTTTTT
el2_pig   VVVVGEEAAR PPNNSWWWYD DDSSSGGGQW RTTTCCGGGT TTDQQWLLLA AAISRTTTTT
el2_mouse VVVVGQQAAT PPNNTWWWVL LLSSSGGGRW RNNNCCGGGS SSANNWLLLA AALYQTTTTT
el3a_humanVVVVHEEAAV PPYYSWWWYE EEKKSGGGSF YTTTCCGGGS SSAPPWVVVA GGIDLTTTTT
el2b_humanLLLLGEEAAR PPNNSWWWYS SSSSNGGGQW YTTTCCGGGS SSANNWLLLA AAISRIIIII
el3b_humanVVVVNEEAAV PPYYSWWWYE EEKKSGGGSF YTTTCCGGGS SSAPPWVVVA GGISRTTTTT
ctrl_humanVVVVNEEAAV LLGGSWWWDS SSSSGFFF-- -FFFCCGGGS SSSQQWVVVA AANPGRRRRR
ctr2_canfaVVVVNEEAAV PPGGSWWWDS SSTTGFFF-- -FFFCCGGGS SSSEEWVVVA AAGT-TTTTT
ctrb_bovinVVVVNEEAAV PPGGSWWWDS SSTTGFFF-- -FFFCCGGGS SSSEEWVVVA AAGT-SSSSS
ctrb_humanVVVVNEEAAV PPGGSWWWDK KKTTGFFF-- -FFFCCGGGS SSSEEWVVVA AAGT-SSSSS
ctrb_rat  VVVVNEEAAI PPGGSWWWDK KKTTGFFF-- -FFFCCGGGS SSSEEWVVVA AAGT-SSSSS
ctr1_penvaVVVVGVVAAT PPHHSWWHID DDDD------ MFFFCCGGGS SSSSSWLLLA AAMAGFFFFF
ctr2_penvaVVVVGVVAAT PPHHSWWHID DDDD------ MFFFCCGGGS SSSSSWLLLA AAMAGFFFFF
ctrl_halruVVVVGSSAAA AAGGEFFWVR RRSSGTTTSW FIIICCGGGV VVTTTKLLLA AALASSSSSS
ctr2_vesorVVVVGTTAAP RRGGKYYY-- --------AP KFFFCCGGGS SSSKKYLLLA AALKSEEEEE

          GIQVRLGGEE DNIINVEGQF SSAIIIVPSS NNSSL-NNND IILKKKSSAA SSRVSLPPT-
          RIQVRLGGEE YNIIASEGQF NNAIIIRPRR NNAAI-DNND IILKKSSSPP SSRVALPPK-
          RIQVRLGGEE HNIIDVEGQF DDAIIIRPSS NNAAF-DNND IILKKNSSPP SSRVSLPPR-
          RIQVRLGGEE YNIIDLEGQF NNSIIIRPNN NNSSL-DNND IILKKSSSPP AARVSLPPR-
          RIQVRLGGEE HNIIELEGQF NNAIIIRPQQ DDRRL-NNND IILKKSSSRR AARVSLPPT-
          RIQVRLGGEE HNIIELEGQF NNAIIIRPKK NNSSL-DNND IILKKSSSPP SSRVSLPPT-
          RIQVRLGGEE HNIINLEGQF NNAIIIKPNN DDRRL-NNND IILKKSSSPP AARVALPPS-
          RIQVRLGGEE HNIIANEGQF DDSIIIMPSS NNSSL-DNND IILKKSKKPP SSYVALPPS-
          RIQVRLGGEE HNIINLEGQF DDSIIIRPNN NNSSL-DNND IILKKASSPP AARVPLPPS-
          RIQVRLGGEE HNIIKLEGQF NNAIIIRPKK NNRRL-DNND IILKKSSSPP AARVSLPPT-
          RIQVRLGGEE HNIIKLEGQF NNAIIIRPKK NNRRL-DNND IILKKSSSPP AARVSLPPT-
          SIQVRLGGEE HNIIASEGQF SSSIIIRSGG NNSSL-DNND IILKKSSSPP AAAVPLPPS-
          QLQVRLGGEE HNIIYIEGQF DDAIIILPDD DDKKV-DNND IILKKKSSPP SSKVPLPPQ-
          QLQVRLGGEE HNIIYIEGQF DDAIIILPDD DDKKV-DNND IILKKKSSPP SSKVPLPPQ-
          TFRVVVGGEE HNLLNNNGQY GGVVVVVPYY NNTTVAGYYD IILRRAQQSS SSYVVLPPRG
          TFRVVVGGDD HNLLSNDGQY SSVMMMVPTT NNSSVAGYYD IILRRAQQSS NNYVVLPPQG
          TYRVGLGGRR HNLLYAESLA SSVVVVVKDD NNSSIKGNND IILKKANNPP DDKICLPPPG
          TYRVLLGGRR HSLLSSESLA QQVVVVVEKK NNAALNGNND IILKKASSPP SSKICLPPPG
          TYRVVLGGRR HSLLSNEPLA KKVVVVVQDD NNSSLNGNND IILKKASSPP DDKICLPPAG
          TYRVLLGGAA HSLLSPGAAA QQVVVVVQRR NNSSVNGYYD IILKKASSPP KKNICLPPPG
          TYQVVLGGEE YNLLAKEGQV PPIFFFVPLL NNRRVCGNND IILKKSRRSS DDAVSLPPPG
          IYRVMLGGQQ HNLLYAESLA SSVVVVVKDD NNSSVKGNND IILKKANNPP DDKICLPPPG
          TYQVVLGGEE YDRRAKEGQV PPIFFFVPLL NNRRVCGNND IILKKSRRSS DDAVSLPPPG
          RHFVVLGGEE YDRRSNAEQV SSVIIITPSS NNSSM-NNND VVLKKASSPP TTRICLAASN
          THQVVAGGEE FDQQGDAEQV KKIFFFKPKK NNMMI-NNND IILKKATTPP KKTVCLPPQT
          SDVVVAGGEE FDQQGETEQV KKIFFFKPKK SSIIV-RNND IILKKATTPP EETVCLPPSD
          SDVVVAGGEE FDQQGDEEQV KKIFFFKPKK SSIIV-NNND IILKKATTPP QQTVCLPPSD
          SDVVVAGGEE FDQQGDEEQV KKIFFFKPKK NNMMV-RNND IILKKATTPP EETVCLPPND
          FVEVVLGGAA HNIIRNEAVS TTSFFFTENN NNSSL-TNND IILRRPSSPP SSNIKLPPSD
          FVEVVLGGAA HNIIRNEAVS TTSFFFTENN NNSSL-TNND IILKKPSSPP SSNIKLPPSD
          SYRLGFGGMM LRMMNVDGQY SSVTTTNPNN NNGGAYPNND IIVRRTSSSS SSSASVWWLV
          EHQVTVGGSS VLLL--NKAV NNAIIIVKNN NNSSL-INND IILRRSKKDD QQLVKLPPVN

          SSCATQLLGG WGGNTSSSDD DKKCCLKKKK ILSSS--SSS SSYYPPPQSN NNMMMFCAAG
          SSCATQLLGG WGGNTSIIDD DQQCCLKKKK ILSSS--NNN NNYYPPPQSN NNMMMMCLLG
          SSCSTKLLGG WGGNTSSSSS SQQCCLDDDD VLSSS--SSS SSYYPPPKSN NNMMMFCLLG
          AACPTQLLGG WGGNTSSSEE EQQCCLDDDD ILTTT--AAA AAYYPPPQEN NNMMMICAAG
          AAPTTKLLGG WGGNTSSSDD DQQCCLDDDD VLSSS--AAA AAYYPPPKSN NNMMMFCVVG
          AAPATELLGG WGGNTSSSDD DQQCCLDDDD VLSSS--AAA AAYYPPPKNN NNMMMFCVVG
          SSCATQLLGG WGGNTSSSDD DQQCCLDDDD LLPPP--AAA AAYYPPPKDN NNMMMVCVVG
          SSCSTRLLGG WGGNLGSSDD DRRCCLDDDD ILSSS--SSS SSYYPPPQSN NNMMMFCAAG
          SSCATQLLGG WGGNTSNNDD DQQCCVDDDD VLPPP--AAA AAYYPPPDNN NNMMMICVVG
          AAPATELLGG WGGNTSFFDD DKKCCLDDDD VLTTT--AAA AAYYPPPKNS SSMMMFCVVG
          AAPATELLGG WGGNTSFFDD DKKCCLDDDD VLRRR--AAA AACCPPPKNS SSMMMFCVVG
          GGCATSLLGG WGGNTSNNDD DQQCCLNNNN ILTTT--SSS SSYYPPPEAN NNMMMICVVG
          YYCATELLGG WGGVL-FFSS SQQCCLDDDD VLSSS--KKK KKYYPPPQNN NNMMMFCLLG
          YYCATELLGG WGGVL-FFSS SQQCCLDDDD VLSSS--KKK KKYYPPPQNN NNMMMFCLLG
          TTINSPYYGG WGGLTTNNQQ QQQQQAYYYY TVDDDSSSSS SSWWGGGTNS SSMMMVCAAG
          TTINNPYYGG WGGRTTNNQQ QQQQQAYYYY SVDDDSSSSS SSWWGGGTTT TTMMMVCAAG
          TTINYPYYGG WGGRLTNNDD DQQQQGRRRR VVDDDSSAAA AAWWGGGSTS SSMMMICAAG
          TTINYPYYGG WGGRLTNNDD DQQQQGRRRR VVDDDSASSS SSWWGGGSTN NNMMMVCAAG
          TTINYVYYGG WGGRLTNNDD DQQQQGQQQQ VVDDDKPGGG GGWWGGGTTN NNMMMICAAG
          TTIRYVYYGG WGGLLTNNDD DRRQQGRRRR VVDDDSASSS SSWWGGGSSS SSMMMVCAAG
          DDINTPYYGG WGGRLTNNDD DQQQQARRRR VVDDDRWNNN NNWWGGGTKT TTMMMVCAAG
          TTINYPYYGG WGGRLTNNDD DKKQQGRRRR VVDDDSSGGG GGWWGGGTTN NNMMMICAAG
          DDINTPYYGG WGGRLTNNDD DQQEEALLLL VVDDDRWNNN NNWWGGGSKT TTMMMVCAAG
          EEAELTVVGG WGGRLGVVAA AQQQQVAAAA LVTTTQ---- --WWGGGSDS SSMMMICAAG
          DDDATLVVGG WGGLTTNNDD DQQQQAAAAA LLSSSK---- --WWGGGKDL LLMMMVCAAG
          EEDAMLAAGG WGGKTYNNDD DQQQQATTTT IVSSSK---- --WWGGGRDV VVMMMICAAG
          DDDATLAAGG WGGKTYNNDD DQQQQAAAAA LLSSSK---- --WWGGGRDV VVMMMICAAG
          DDDPTVAAGG WGGKTYNNEE EQQQQAAAAA IVSSSK---- --WWGGGKDV VVMMMTCAAG
          ---VTTTTGG WGGRPDSSDD DRRQQVNNNN VMTTTS---- --YY---IDG GGVVVVCIID
          ---VTTTTGG WGGRPDSSDD DRRQQVDDDD IMTTTA---- --YY---ING GGVVVVCIID
          EERCTNYYRR MGGKTWRRNN NQQKKVDDDD VLTTTSSGGG GGSSGGGTSG GGHHHICIIF
          TTIG-PVVGG WGGRIVNNNN NQQQQITTTT IVNNNS-KKK KKWW---GDS SSQQQICTTF

          GYGGDDDDCC CQQQDSGPCC ---GKKQQQI IVSSSS-AQQ NNNGGVYTTY YVVSWQQISS
          GYGGDDDDCC CQQQDSGPCC ---GEEQQQV VVSSSA-AQQ GGGGGVSPPY YVVSWQQIAA
          GFGGDDDDCC CQQQDSGPCC ---GQQQQQV VVSSSY-AQQ GGGGGVYTTY YVVNWQQVAA
          GFGGDDDDCC CQQQDSGPCC ---GEEQQQI IVSSSY-AQQ NNNGGVYTTF FVVDWSSIAA
          GFGGDDDDCC CQQQDSGPCC ---GQQQQQV VVSSSD-AQQ NNNGGVYTTY YVVKWNNIAA
          GFGGDDDDCC CQQQDSGPSS ---GEEQQQI IVSSSY-AQQ NNNGGVYTTY YVVDWDDIAA
          GFGGDDDDCC CQQQDSGPCC ---GEEQQQI IVSSSY-ALL DDDGGVYTTY YVVDWDDIAA
          GFGGDDDDCC CQQQDSGPCC ---GQQQQQV VVSSSY-AQQ NNNGGVYTTY YRRSWSSMSS
          GFGGDDDDCC CQQQDSGPCC ---GEEQQQI IVSSSY-AQQ DDDGGVYTTY YVVDWNNIDD
          GFGGDDDDCC CQQQDSGPCC ---GQQQQQV VVSSSH-AWW NNNGGVYTTY YVVDWDDIAA
          GFGGDDDDWW WKKKDSGPCC ---GQQQQQV VVSSSH-AWW NNNGGVYTTY YVVDWDDIAA
          GYGGDDDDCC CQQQDSGPCC ---GQQQQQV VVSSSY-AMM NNNGGVYTTY YNNAWNNIAA
          GFGGDDDDCC CQQQDSGPCC ---GEEQQQI IVSSSD-ALL GGGGGVYTTY YLLNWQQIEE
          GFGGDDDDCC CQQQDSGPCC ---GEEQQQI IVSSSD-ALL GGGGGVYTTY YLLNWQQVAA
          G-VVSSSSCC CQQQDSGPCC GQQYAAHHHV VTSSSSLNVV RRRTTVFTTY YIISWNNISS
          G-VVSSSSCC CQQQDSGPCC GQQYSSHHHV VTSSSSMNVV KKKTTVFTTY YIISWNNI--
          G-VVSSSSCC CNNNDSGPCC GRRWQQHHHI IVSSSSLNYY HHHSSVFTTY YIIDWSSINN
          G-VVSSSSCC CNNNDSGPCC GQQWQQHHHI IVSSSSLNYY RRRSSVFTTY YIIDWSSIKK
          G-IISSSSCC CNNNDSGPCC GQQWQQHHHI IVSSSSLNYY HHHSSVFTTY YIIDWSSINN
          G-VVSSSSCC CNNNDSGPCC GQQWQQHHHI IVSSSSLNYY RRRSSVFTTY YIIDWSSMRR
          G-IISSSSCC CNNNDSGPCC GGGWQQHHHV VTSSSSFNFF WWWTTVFTTF FIIDWEEISS
          G-VVCCCCCC CNNNDSGPCC GRRWEEHHHI IGSSSSLNYY YYYSSIFTTY YNNDWSSINN
          G-IISSSSCC CNNNDSGPCC GGGWQQHHHV VTSSSSFNTT RRRTTVFTTF FIIDWEEISS
          G-AASSSSCC CQQQDSGPCC NTTWVVIIII IVSSSTKNVV RRRAAVYTTF FSSTWQQIYY
          G-VVSSSSCC CMMMDSGPCC GAAWTTVVVI IVSSSS-CSS SSSGGVYAAL LIIPWQQLAA
          G-VVSSSSCC CMMMDSGPCC GAAWTTAAAI IVSSSS-CSS SSSAAVYAAL LMMPWEELAA
          G-VVSSSSCC CMMMDSGPCC GAAWTTVVVI IVSSSS-CSS SSSGGVYAAL LIIPWKKLAA
          G-VVSSSSCC CMMMDSGPCC GVVWTTAAAI IVSSSS-CSS SSSAAVYSSL LMMPWQQLAA
          D-GGSSSSCC CNNNDSGPLL ----MMYYYI ITSSSSAEKK GGGAAAFTTY YLLDWQQ---
          D-GGGGGGCC CNNNDSGPLL ----MMYYYI ITSSSSAEVV GGGDDAFTTY YLLDWQQ---
          F---SSSSCC CSSSDSGPCC ---NTTTTTI ITSSSISSGG ---SSVYTTF FYYNW-----
          F-GGGGGGCC CHHHDSGPAA ----VVIIII IVSSSH-AII GGGNNVFTTF FLLDWKK---

          NN
          NN
          NN
          NN
          NN
          NN
          NN
          NN
          NN
          NN
          NN
          NN
          NN
          NN
          NN
          --
          NN
          NN
          NN
          NN
          HH
          NN
          HH
          NN
          NN
          NN
          NN
          NN
          --
          --
          --
          --

   32   242
2ptn-bovinGGCCGGANTT TVVPYYVVLL N----YCGGS LLIINSQVSH KS--GIQVRG GEEEDNIIVV
try1_canfaGGCCSSRNSS SVVPYYVVLL N----YCGGS LLIINSQVSH KS--RIQVRG GEEEYNIIVS
try3_rat  GGCCQQKNSS SLLPYYVVLL N----YCGGS LLIINSQVSH KS--RIQVRG GEEEHNIIVV
try2_canfaGGCCEEENSS SVVPYYVVLL N----YCGGS LLIISDQVSH KS--RIQVRG GEEEYNIIVL
try1_humanGGCCEEENSS SVVPYYVVLL N----YCGGS LLIINEQVSH KS--RIQVRG GEEEHNIIVL
try2_humanGGCCEEENSS SVVPYYVVLL N----YCGGS LLIISEQVSH KS--RIQVRG GEEEHNIIVL
try2_rat  GGCCQQENSS SVVPYYVVLL N----YCGGS LLIINDQVSH KS--RIQVRG GEEEHNIIVL
try3_salsaGGCCRRKNSS SAASYYAALL Q----YCGGS LLIISSTVSH KS--RIQVRG GEEEHNIIVN
tryp_mouseGGCCRRESSS SVVPYYVVLL N----YCGGS LLIINDQVSH KY--RIQVRG GEEEHNIIVL
try4_humanGGCCEEENSS SLLPYYVVLL N----SCGGS LLIISEQVSH KT--RIQVRG GEEEHNIIVL
try3_humanGGCCEEENSS SLLPYYVVLL N----SCGGS LLIISEQVSH KT--RIQVRG GEEEHNIIVL
tryp_xenlaGGCCAAKSSS SVVPYYVVLL N----YCGGS LLIITNQVSH KA--SIQVRG GEEEHNIILS
trya_rat  GGCCQQEHSS SVVPYYVVLL N----SCGGS LLIITDQLSH HP--QLQVRG GEEEHNIIEI
tryb_rat  GGCCQQEHSS SVVPYYVVLL N----SCGGS LLIITDQLSH HP--QLQVRG GEEEHNIIEI
3est-pig  GGAAQQRNSS SWWPSSIILL QRGSSACGGT LLIIRQNMTH DRELTFRVVG GEEEHNLLQN
el1_rat   GGAARRRNSS SWWPSSIILL QLGGGYCGGT LLIIRRNMTH SSQMTFRVVG GDDDHNLLQN
el2a_humanGGAARRPNSS SWWPWWVVLL QSNGGYCGGS LLIIANSLTH SSSRTYRVGG GRRRHNLLVA
el2_rat   GGAASSPNSS SWWPWWVVLL QLSGGHCGGS LLVVANNLTH SNSRTYRVLG GRRRHSLLTS
el2_pig   GGAARRPNSS SWWPWWVVLL QDSGGRCGGT LLVVDQSLTH SSSRTYRVVG GRRRHSLLTN
el2_mouse GGAATTPNTT TWWPWWVVLL QLSGGRCGGS LLVVANNLTH SNYQTYRVLG GAAAHSLLNP
el3a_humanGGAAVVPYSS SWWPWWVVLL QESGGYCGGS LLIIAPDVTH SRDLTYQVVG GEEEYNLLVK
el2b_humanGGAARRPNSS SWWPWWVVLL QSNGGYCGGS LLIIANSLTH SSSRIYRVMG GQQQHNLLVA
el3b_humanGGAAVVPYSS SWWPWWVVLL QESGGYCGGS LLIIAPDVTH SSSRTYQVVG GEEEYDRRVK
ctrl_humanGGAAVVLGSS SWWPWWVVLL QSGFF-CGGS LLIISQSVTH VSPGRHFVVG GEEEYDRRSN
ctr2_canfaGGAAVVPGSS SWWPWWVVLL QSGFF-CGGS LLIISEDVTH VRT-THQVVG GEEEFDQQSD
ctrb_bovinGGAAVVPGSS SWWPWWVVLL QSGFF-CGGS LLIISEDVTH VTT-SDVVVG GEEEFDQQLE
ctrb_humanGGAAVVPGSS SWWPWWVVLL QKGFF-CGGS LLIISEDVTH VRT-SDVVVG GEEEFDQQSD
ctrb_rat  GGAAIIPGSS SWWPWWVVLL QKGFF-CGGS LLIISEDVTH VKT-SDVVVG GEEEFDQQSD
ctr1_penvaGGAATTPHSS SWWPHHAALL FD---MCGGS LLIISSELTH DGAGFVEVVG GAAAHNIIQN
ctr2_penvaGGAATTPHSS SWWPHHAALL FD---MCGGS LLIISSELTH DGAGFVEVVG GAAAHNIIQN
ctrl_halruGGAAAAAGEE EFFPWWGGLL QRGTTFCCCV LLYYTTSLTH SSASSYRLGG GMMMLRMMNV
ctr2_vesorGGAAPPRGKK KYYPYYVVLL R----KCGGS --IISKRLTH VGKSEHQVTG GSSSVLLL--

          GGNNQQFFFF SAAASSKIVH HPSYYS-NND DDMMLKLLLL KSAAAASLNN RRILLLPT--
          GGGGQQFFFF NAAAAAKIRH HPRYYA-DND DDMMLKLLLL SSPPPATLNN RRILLLPK--
          GGGGQQFFFF DAAAAAKIRH HPSYYA-DND DDMMLKLLLL NSPPPATLNN RRVLLLPR--
          GGNNQQFFFF NSSSAAKIRH HPNYYS-DND DDMMLKLLLL SSPPPAVLNN RRILLLPR--
          GGNNQQFFFF NAAAAAKIRH HPQYYR-NND DDMMLKLLLL SSRRRAVINN RRILLLPT--
          GGNNQQFFFF NAAAAAKIRH HPKYYS-DND DDLLLKLLLL SSPPPAVINN RRILLLPT--
          GGDDQQFFFF NAAAAAKIKH HPNFFR-NND DDMMLKLLLL SSPPPVKLNN RRVLLLPS--
          GGTTQQFFFF DSSSVVKIMH HPSYYS-DND DDMMLKLLLL SKPPPASLNN YYVLLLPS--
          GGNNQQFFFF DSSSAAKIRH HPNYYS-DND DDMMLKLLLL ASPPPVTLNN RRVLLLPS--
          GGNNQQFFFF NAAAAAKIRH HPKYYR-DND DDMMLKLLLL SSPPPAVINN RRILLLPT--
          GGNNQQFFFF NAAAAAKIRH HPKYYR-DND DDMMLKLLLL SSPPPAVINN RRILLLPT--
          GGTTQQFFFF SSSSSSKIRH HSGYYS-DND DDMMLKLLLL SSPPPASLNN AAVLLLPS--
          GGAAQQFFFF DAAAAAKILH HPDYYK-DND DDMMLKLLLL KSPPPATLNN KKILLLPQ--
          GGAAQQFFFF DAAAAAKILH HPDYYK-DND DDMMLKLLLL KSPPPATLNN KKILLLPQ--
          GGTTQQYYYY GVVVQQKVVH HPYWWTAGYD DDAALRLLLL AQSSSVTLNN YYGLLLPRAA
          GGTTQQYYYY SVVVQQKMVH HPTWWSAGYD DDAALRLLLL AQSSSVTLNN YYALLLPQEE
          SSGGLLAAAA SVVVSSKVVH HKDWWSSGND DDAALKLLLL ANPPPVSLTT KKALLLPPAA
          SSGGLLAAAA QVVVSSKVVH HEKWWASGND DDAALKLLLL ASPPPVALTT KKALLLPPAA
          PPGGLLAAAA KVVVSSKVVH HQDWWSSGND DDAALKLLLL ASPPPVSLTT KKGLLLPAAA
          AAGGAAAAAA QVVVSSKVVH HQRWWSGGYD DDAALKLLLL ASPPPVTLSS NNALLLPPAA
          GGPPQQVVVV PIIIEEEFVH HPLWWRAGND DDAALKLLLL SRSSSAQLGG AAALLLPPAA
          SSGGLLAAAA SVVVSSKVVH HKDWWSSGND DDAALKLLLL ANPPPVSLTT KKALLLPPAA
          GGPPQQVVVV PIIINNSFVH HPLWWRAGND DDAALKLLLL SRSSSAQLGG AAALLLPPAA
          EEPPQQVVVV SVVVSSRITH HPSWWS-NND DDTTLKLLLL ASPPPAQYTT RRVLLLASSS
          EESSQQVVVV KIIIAAKFKN NPKFFM-NND DDTTLKLLLL ATPPPARFSS TTVLLLPQAA
          EEDDQQVVVV KIIIGGKFKN NPKFFI-RND DDTTLKLLLL ATPPPAQFSS TTVLLLPSAA
          EENNQQVVVV KIIIAAKFKN NPKFFI-NND DDTTLKLLLL ATPPPARFSS TTVLLLPSAA
          EENNQQVVVV KIIIAAQFKN NPKFFM-RND DDTTLKLLLL ATPPPAQFSS TTVLLLPNVV
          AASSVVSSSS TSSSTTDFTH HENWWS-TND DDAALRLLLL PSPPPVSLNN NNVLLLPSSS
          AASSVVSSSS TSSSTTDFTH HENWWS-TND DDAALKLLLL PSPPPVSLNN NNVLLLPSSS
          GGTTQQYYYY SVVVTTSTNH HPNYYGGPND DDAAVRLLLL TSSSSMDTSS SSPVVVWLLL
          KKEEAAVVVV NAAAKKEIVN NKNYYS-IND DDGGLRVVVV SKDDDISFTT LLVLLLPVSS

          --SCCAASSS TCCCLLISGG GGWWNNTSSG TYPVVLLCKK APISSSCCCK SSYPPGTTSN
          --SCCPPAAA TCCCLLISGG GGWWNNTSIG QYPVVLLCKK APIVVVCCCR NNYPPGSSSN
          --SCCGGSSS TCCCLLVSGG GGWWNNTSSG TYPLLLLCDD APVSSSCCCK SSYPPGTTSN
          --ACCAAAAA TCCCLLISGG GGWWNNTSSG TYPLLLLCDD APIQQQCCCE AAYPPGTTEN
          --APPPPAAA TCCCLLISGG GGWWNNTSSG AYPEELLCDD APVKKKCCCE AAYPPGTTSN
          --APPPPAAA TSSSLLISGG GGWWNNTSSG AYPEELLCDD APVEEECCCE AAYPPGTTNN
          --SCCAAPPP TCCCLLISGG GGWWNNTSSG VEPLLLLCDD APLDDDCCCE AAYPPGTTDN
          --SCCAASSS TCCCLLVSGG GGWWNNLGSS SYPTTLLCDD LPISSSCCCN SSYPPGTTSN
          --SCCAAPPP TCCCLLISGG GGWWNNTSNG VNPLLLLCDD APVDDDCCCE AAYPPGTTNN
          --APPPPAAA TCCCLLISGG GGWWNNTSFG AYPEELLCDD APVEEECCCK AAYPPGTTNS
          --APPPPAAA TCCCLLISGG GGWWNNTSFG AYPEELLCDD APVEEECCCK AACPPGTTNS
          --GCCSSAAA TCCCLLISGG GGWWNNTSNG SYPLLLLCNN APIQQQCCCN SSYPPGTTAN
          --YCCPPTTT TCCCLLVSGG GGWWVVL-FG FSPVVLLCDD APVVVVCCCH KKYPPRTTNN
          --YCCPPTTT TCCCLLVSGG GGWWVVL-FG FSPVVLLCDD APVVVVCCCH KKYPPRTTNN
          AGTIILLAAA SCCCYYITGG GGWWLLTTNG -LATTLLQYY LPTIIICCCS SSWGGSKKNS
          EGTIILLAAA NCCCYYITGG GGWWRRTTNG -LSTTLLQYY LPSIIICCCS SSWGGSKKTT
          AGTIILLPPP YCCCYYVTGG GGWWRRLTNG -VPVVLLQRR LLVTTTCCCS AAWGGSKKTS
          AGTIILLPPP YCCCYYVTGG GGWWRRLTNG -TPVVLLQRR LLVTTTCCCS SSWGGSKKTN
          AGTIILLPPP YCCCYYVTGG GGWWRRLTNG -SPIILLQQQ LLVTTTCCCS GGWGGSKKTN
          AGTIILLPPP YCCCYYVTGG GGWWLLLTNG -SPTTLLQRR LLVTTTCCCS SSWGGSKKSS
          AGDIILLPPP TCCCYYITGG GGWWRRLTNG -LPKKLLQRR LPVHHHCCCS NNWGGSKKKT
          AGTIILLPPP YCCCYYVTGG GGWWRRLTNG -LPDDLLQRR LLVTTTCCCS GGWGGSKKTN
          AGDIILLPPP TCCCYYITGG GGWWRRLTNG -LPKKLLELL LPVHHHCCCS NNWGGSKKKT
          SNEAALLTTT LCCCVVTTGG GGWWRRLGVG -VPHHLLQAA LPLQQQCCCR --WGGSTTDS
          ATDDDFFPPP TCCCVVTTGG GGWWLLTTNA -TPKKLLQAA LPLEEECCCK --WGGSTTDL
          ADEDDFFPPP MCCCAATTGG GGWWKKTYNA -TPKKLLQTT LPIDDDCCCR --WGGSTTDV
          ADDDDFFPPP TCCCAATTGG GGWWKKTYNA -TPKKLLQAA LPLEEECCCK --WGGRTTDV
          VDDDDFFPPP TCCCAATTGG GGWWKKTYNA -TPKKLLQAA LPIDDDCCCK --WGGSTTDV
          SD---VVSSS TVVVTTPTGG GGWWRRPDSA -ISVVLLQNN VPVDDDCCCD --Y--GGGDG
          SD---VVAAA TVVVTTPTGG GGWWRRPDSG -ISVVLLQDD VPIDDDCCCD --Y--GGGNG
          LVERRLL--- TMMMYYDQRR RRMMKKTWRW -HPNNLLKDD MTVDDDCCCS GGSGGANNSG
          SNTIIKKAAA -VVVVVLTGG GGWWRRIVNG -IPNNLLQTT LSITTTCCCK KKW---TTDS

          MMCAGYLEEG GDSCCDSSGG GGGVVVS--- LLISSW-GCC QQKNNPGVYT KVCNYVVQIA
          MMCLGYMEEG GDSCCDSSGG GGGVVVN--- LLVSSW-GCC QQKGGPGVSP KVCKYVVQIA
          MMCLGFLEEG GDSCCDSSGG GGGVVVN--- LLVSSW-GCC QQKGGPGVYT KVCNYVVQVA
          MMCAGFLEEG GDSCCDSSGG GGGVVVN--- LLISSW-GCC QQKNNPGVYT KVCNFVVSIA
          MMCVGFLEEG GDSCCDSSGG GGGVVVN--- LLVSSW-GCC QQKNNPGVYT KVYNYVVNIA
          MMCVGFLEEG GDSCCDSSGG GGGVVVN--- LLISSW-GCC QQKNNPGVYT KVYNYVVDIA
          MMCVGFLEEG GDSCCDSSGG GGGVVVN--- LLISSW-GCC LLPDDPGVYT KVCNYVVDIA
          MMCAGFMEEG GDSCCDSSGG GGGVVVN--- LLVSSW-GCC QQRNNPGVYT KVCNYRRSMS
          MMCVGFLEEG GDSCCDSSGG GGGVVVN--- LLISSW-GCC QQPDDPGVYT KVCNYVVNIA
          MMCVGFLEEG GDSCCDSSGG GGGVVVN--- LLVSSW-GCC WWKNNPGVYT KVYNYVVDIA
          MMCVGFLEEG GDSWWDSSGG GGGVVVN--- LLVSSW-GCC WWKNNPGVYT KVYNYVVDIA
          MMCVGYMEEG GDSCCDSSGG GGGVVVN--- LLVSSW-GCC MMRNNPGVYT KVCNYNNNIA
          MMCLGFLEEG GDSCCDSSGG GGGVVVN--- VVISSW-GCC LLEGGPGVYT KVCNYLLQIA
          MMCLGFLEEG GDSCCDSSGG GGGVVVN--- VVISSW-GCC LLEGGPGVYT KVCNYLLQVA
          MMCAG-GDDG GSGCCDSSGG GGGLHHLGGQ VVVSSFLGCC VVTRRPTVFT RVSAYIINIA
          MMCAG-GDDG GSGCCDSSGG GGGLHHLGGQ VVVSSFMGCC VVSKKPTVFT RVSAYIINIA
          MMCAG-GDDG GSSCCDSSGG GGGLNNQGGR VVISSFLGCC YYYHHPSVFT RVSNYIISIA
          MMCAG-GDDG GSSCCDSSGG GGGLNNQGGQ VVISSFLGCC YYPRRPSVFT RVSNYIISIA
          MMCAG-GDDG GSSCCDSSGG GGGLNNQGGQ VVISSFLGCC YYYHHPSVFT RVSNYIISIA
          MMCAG-GDDG GSSCCDSSGG GGGLNNRGGQ VVISSFLGCC YYPRRPSVFT RVSNYIISMA
          MMCAG-GYY- -SGCCDSSGG GGGLNNPGGG VVVSSFFGCC FFIWWPTVFT RVSAFIIEIA
          MMCAG-GDDG GCTCCDSSGG GGGLNNQGGR VVISSLLGCC YYYYYPSIFT RVSNYNNSIA
          MMCAG-GDD- -SGCCDSSGG GGGLNNPGGG VVVSSFFGCC TTRRRPTVFT RVSAFIIEIA
          MMCAG-GAAG GSSCCDSSGG GGGLVVQNNT LLISSWKNCC VV-RRPAVYT RVSKFSSQIA
          MMCAG-ASSG GSSCCDSSGG GGGLVVQGGA LLISSW-GTT SSTSSPGVYA RVTKLIIQLQ
          MMCAG-ASSG GSSCCDSSGG GGGLVVQGGA LLISSW-STT SSTSSPAVYA RVTALMMELA
          MMCAG-ASSG GSSCCDSSGG GGGLVVQGGA LLISSW-DTT SSTSSPGVYA RVTKLIIKLA
          MMCAG-ASSG GSSCCDSSGG GGGLVVQGGV LLISSW-GVV SSTSSPAVYS RVTALMMQLE
          VVCID-GTTG GSTCCDSSGG GGGLNNN--- TTISSFAGCC KK-GGPAAFT RVYYYLLQ--
          VVCID-SEEG GGTCCDSSGG GGGLNNN--- TTISSFAGCC VV-GGPDAFT RVYYYLLQ--
          HHCIF-ESSG GSACCDSSGG GGGLVVG--- LLISSWSSCC GGS--PSVYT RVSSFYY---
          QQCTF-TKKR RGACCDSSGG GGGLVVN--- QQISSY-PCC II-GGPNVFT RVYSFLLK--

          SN
          AN
          AN
          AN
          AN
          AN
          AN
          SN
          DN
          AN
          AN
          AN
          EN
          AN
          SN
          --
          NN
          KN
          NN
          RN
          SH
          NN
          SH
          YN
          AN
          AN
          AN
          AN
          --
          --
          --
          --

   32   242
2ptn-bovinGGYYYTTCGT TVPQVSSLNS S------YHF CGGSSWWVVV AAHCCS-IQR RLGGNNNNVV
try1_canfaGGYYYTTCSS SVPQVSSLNS S------YHF CGGSSWWVVV AAHCCS-IQR RLGGNNAAVV
try3_rat  GGYYYTTCQS SLPQVSSLNA A------YHF CGGSSWWVVV AAHCCS-IQR RLGGNNDDVV
try2_canfaGGYYYTTCES SVPQVSSLNA A------YHF CGGSDWWVVV AAHCCS-IQR RLGGNNDDVV
try1_humanGGYYYNNCES SVPQVSSLNS S------YHF CGGSEWWVVV GGHCCS-IQR RLGGNNEEVV
try2_humanGGYYYIICES SVPQVSSLNS S------YHF CGGSEWWVVV GGHCCS-IQR RLGGNNEEVV
try2_rat  GGYYYTTCQS SVPQVSSLNS S------YHF CGGSDWWVVV AAHCCS-IQR RLGGNNNNVV
try3_salsaGGYYYEECRS SASQASSLQS S------YHF CGGSSWWVVV AAHCCS-IQR RLGGNNAAVV
tryp_mouseGGYYYTTCRS SVPQVSSLNA A------YHF CGGSDWWVVV AAHCCY-IQR RLGGNNNNVV
try4_humanGGYYYTTCES SLPQVSSLNS S------SHF CGGSEWWVVV AAHCCT-IQR RLGGNNKKVV
try3_humanGGYYYTTCES SLPQVSSLNS S------SHF CGGSEWWVVV AAHCCT-IQR RLGGNNKKVV
tryp_xenlaGGAAATTCAS SVPIVSSLNS S------YHF CGGSNWWVVV AAHCCA-IQR RLGGNNAALL
trya_rat  GGYYYTTCQS SVPQVSSLNA A------SHI CGGSDWWVVV AAHCCP-LQR RLGGNNYYEE
tryb_rat  GGYYYTTCQS SVPQVSSLNA A------SHI CGGSDWWVVV AAHCCP-LQR RLGGNNYYEE
3est-pig  GGTTTEEAQS SWPQISSLQY YSSGSSSAHT CGGTQWWVVV AAHCCRLFRV VVGGNNNNQQ
el1_rat   GGAAAEEARS SWPQISSLQY YSSGGGSYHT CGGTRWWVVV AAHCCSMFRV VVGGNNSSQQ
el2a_humanGGEEEEEARS SWPQVSSLQY YSSNGGKYHT CGGSNWWVVV AAHCCSRYRG GLGGNNYYVV
el2_rat   GGQQQEEASS SWPQVSSLQY YSSSGGKHHT CGGSNWWVVV AAHCCNRYRL LLGGSSSSTT
el2_pig   GGEEEDDARS SWPQVSSLQY YSSSGGQRHT CGGTQWWVVV AAHCCSRYRV VLGGSSSSTT
el2_mouse GGQQQEEATT TWPQVSSLQV VSSSGGRRHN CGGSNWWVVV AAHCCNQYRL LLGGSSSSNN
el3a_humanHGEEEDDAVS SWPQVSSLQY YKKSGGSYHT CGGSPWWVVV GGHCCRLYQV VLGGNNAAVV
el2b_humanGGEEEEEARS SWPQVSSLQY YSSNGGQYHT CGGSNWWVVV AAHCCSRYRM MLGGNNYYVV
el3b_humanNGEEEDDAVS SWPQVSSLQY YKKSGGSYHT CGGSPWWVVV GGHCCSRYQV VLGGDDAAVV
ctrl_humanNGEEENNAVS SWPQVSSLQD DSSGFF--HF CGGSQWWVVV AAHCCSGHFV VLGGDDSSSS
ctr2_canfaNGEEEDDAVS SWPQVSSLQD DTTGFF--HF CGGSEWWVVV AAHCCR-HQV VAGGDDGGSS
ctrb_bovinNGEEEDDAVS SWPQVSSLQD DTTGFF--HF CGGSEWWVVV AAHCCT-DVV VAGGDDGGLL
ctrb_humanNGEEEDDAVS SWPQVSSLQD DTTGFF--HF CGGSEWWVVV AAHCCR-DVV VAGGDDGGSS
ctrb_rat  NGEEEDDAIS SWPQVSSLQD DTTGFF--HF CGGSEWWVVV AAHCCK-DVV VAGGDDGGSS
ctr1_penvaGGVVVEEATS SWPQAAALFI IDD----MYF CGGSSWWVVV AAHCCGGVEV VLGGNNRRQQ
ctr2_penvaGGVVVEEATS SWPQAAALFI IDD----MYF CGGSSWWVVV AAHCCGGVEV VLGGNNRRQQ
ctrl_halruGGSSSNNAAE EFPQGSSLQV VSSGTTSFHI CGCVTKKAAA AAHCCSSYRG GFGGRRNNNN
ctr2_vesorGGTTTNNAPK KYPQVSSLR- ------AKHF CGGSKYYVVV AAHCCGSHQT TVGGLL----

          VEEGNEEEEQ QFIIIAKKSS SSSIHHPSSS NSSTT--NDI IIMIIKLAAS SLLSRRASLL
          SEEGGEEEEQ QFIIIAKKII IIIIHHPRRR NAATT--NDI IIMIIKLPPT TLLSRRSALL
          VEEGGEEEEQ QFIIIAKKII IIIIHHPSSS NAATT--NDI IIMIIKLPPT TLLSRRSTLL
          LEEGNEEEEQ QFIIISKKVV VVVIHHPNNN NSSII--NDI IIMIIKLPPV VLLARRATLL
          LEEGNEEEEQ QFIIIAKKII IIIIHHPQQQ DRRTT--NDI IIMIIKLRRV VIIARRSTLL
          LEEGNEEEEQ QFIIIAKKII IIIIHHPKKK NSSTT--NDI IILIIKLPPV VIISRRSALL
          LEEGDEEEEQ QFIIIAKKII IIIIHHPNNN DRRTT--NDI IIMIIKLPPK KLLARRATLL
          NEEGTEEEEQ QFIIISKKVV VVVIHHPSSS NSSNN--NDI IIMIIKLPPS SLLSYYSTLL
          LEEGNEEEEQ QFVVVSKKII IIIIHHPNNN NSSTT--NDI IIMIIKLPPT TLLARRASLL
          LEEGNEEEEQ QFIIIAKKII IIIIHHPKKK NRRTT--NDI IIMIIKLPPV VIIARRSTLL
          LEEGNEEEEQ QFIIIAKKII IIIIHHPKKK NRRTT--NDI IIMIIKLPPV VIIARRSTLL
          SEEGTEEEEQ QFIIISKKVV VVVIHHSGGG NSSTT--NDI IIMIIKLPPS SLLAAANTLL
          IEEGAEEEEQ QFIIIAKKMM MMMIHHPDDD DKKTT--NDI IIMIIKLPPT TLLSKKSTLL
          IEEGAEEEEQ QFIIIAKKMM MMMIHHPDDD DKKTT--NDI IIMIIKLPPT TLLSKKSTLL
          NNNGTEEEEQ QYVVVVKKII IIIVHHPYYY NTTDDAAYDI IIALLRLSST TLLSYYQLLL
          NDDGTEEEEQ QYVVVVKKII IIIMHHPTTT NSSNNAAYDI IIALLRLSST TLLNYYQLLL
          AEESGSSSSL LAVVVVKKII IIIVHHKDDD NSSQQKKNDI IIALLKLPPS SLLDKKQLLL
          SEESGSSSSL LAVVVVKKLL LLLVHHEKKK NAAKKNNNDI IIAVVKLPPA ALLSKKQTLL
          NEEPGSSSSL LAVVVVKKLL LLLVHHQDDD NSSQQNNNDI IIALLKLPPS SLLDKKQLLL
          PGGAGSSSSA AAVVVVKKLL LLLVHHQRRR NSSNNNNYDI IIAIIKLPPT TLLKNNQTLL
          KEEGPEEEEQ QVIIIIEELL LLLFHHPLLL NRRCCCCNDI IIAIIKLSSQ QLLDAAQLLL
          AEESGSSSSL LAVVVVKKII IIIVHHKDDD NSSQQKKNDI IIALLKLPPS SLLDKKQLLL
          KEEGPEEEEQ QVIIIISSLL LLLFHHPLLL NRRCCCCNDI IIAIIKLSSQ QLLDAAQLLL
          NAAEPLLLLQ QVLLLVRRAA AAAIHHPSSS NSSTT--NDV VVTLLKLPPQ QYYTRRSPLL
          DAAESIIIIQ QVLLLIKKVV VVVFNNPKKK NMMTT--NDI IITLLKLPPR RFFKTTSALL
          ETTEDTTTTQ QVLLLIKKVV VVVFNNPKKK SIITT--NDI IITLLKLPPQ QFFETTSALL
          DEEENIIIIQ QVLLLIKKVV VVVFNNPKKK SIITT--NDI IITLLKLPPR RFFQTTSALL
          DEEENIIIIQ QVLLLIQQVV VVVFNNPKKK NMMTT--NDI IITLLKLPPQ QFFETTSALL
          NEEASQQQQV VSIIISDDFF FFFFHHENNN NSSLL--NDI IIAIIRLPPS SLLSNNKTLL
          NEEASQQQQV VSIIISDDFF FFFFHHENNN NSSLL--NDI IIAIIKLPPS SLLSNNKTLL
          VDDGTEEEEQ QYSSSVSSYY YYYTHHPNNN NGGAAYYNDI IIALLRLSSD DTTSSSVGVV
          -NNKEEEEEA AVYYYAEELL LLLINNKNNN NSSRR--NDI IIGIIRVDDS SFFQLLQPLL

          TTT--SAAGG GTCSGGGGGG GTTGGTDDVL CCCKAASSSS SK----SAYP GGIITSSSNM
          KKK--AAAGG GTCSGGGGGG GTTGGQDDVL CCCKAASSSS VR----NAYP GGIISSSSNM
          RRR--SSSGG GTCSGGGGGG GTTGGTSSLL CCCDAASSSS SK----SSYP GGIITSSSNM
          RRR--APPGG GTCSGGGGGG GTTGGTEELL CCCDAATTTA QE----ASYP GGIITEEENM
          TTT--ATTGG GTCSGGGGGG GTTGGADDEL CCCDAASSSA KE----ASYP GGIITSSSNM
          TTT--AAAGG GTSSGGGGGG GTTGGADDEL CCCDAASSSA EE----ASYP GGIITNNNNM
          SSS--PAAGG GTCSGGGGGG GTTGGVDDLL CCCDAAPPPA DE----ASYP GGIITDDDNM
          SSS--SSSGG GTCSGGGGGG GLLSSSDDTL CCCDLLSSSS SN----SAYP GGIITSSSNM
          SSS--PAAGG GTCSGGGGGG GTTGGVDDLL CCCDAAPPPA DE----ASYP GGIITNNNNM
          TTT--AAAGG GTCSGGGGGG GTTGGADDEL CCCDAATTTA EK----ASYP GGIITNNNSM
          TTT--AAAGG GTCSGGGGGG GTTGGADDEL CCCDAARRRA EK----ASCP GGIITNNNSM
          SSS--AAAGG GTCSGGGGGG GTTGGSDDLL CCCNAATTTA QN----SAYP GGIITAAANM
          QQQ--TAAGG GTCSGGGGGG GLLGGFSSVL CCCDAASSSS VH----KAYP RRIITNNNNM
          QQQ--TAAGG GTCSGGGGGG GLLGGFSSVL CCCDAASSSS VH----KAYP RRIITNNNNM
          RRRAGANNNN NSCTGGGGGG GTTGG-QQTL QQQYLLDDDA ISSSSSSYWG SSVVKNNNSM
          QQQEGANNNN NNCTGGGGGG GTTGG-QQTL QQQYLLDDDS ISSSSSSYWG SSVVKTTTTM
          PPPAGPNNNN NYCTGGGGGG GLLGG-DDVL QQQRLLDDDA TSSSSSAWWG SSVVKTTTSM
          PPPAGPNNNN NYCTGGGGGG GLLGG-DDVL QQQRLLDDDA TSSSSSSWWG SSVVKTTTNM
          AAAAGPNNNN NYCTGGGGGG GLLGG-DDIL QQQQLLDDDA TSKKKKGWWG SSVVKTTTNM
          PPPAGPRRNN NYCTGGGGGG GLLGG-DDTL QQQRLLDDDA TSSSSSSWWG SSVVKSSSSM
          PPPAGPNNKK KTCTGGGGGG GLLGG-DDKL QQQRLLDDDK HSRRRRNWWG SSVVKKKKTM
          PPPAGPNNNN NYCTGGGGGG GLLGG-DDDL QQQRLLDDDA TSSSSSGWWG SSVVKTTTNM
          PPPAGPNNEE ETCTGGGGGG GLLGG-DDKL EEELLLDDDE HSRRRRNWWG SSVVKKKKTM
          SSSSNTEEGG GLCTGGGGGG GLLGG-AAHL QQQALLTTTN QRQQQQ-YWG SSIITDDDSM
          QQQATPAAGG GTCTGGGGGG GTTAA-DDKL QQQALLSSSA EKKKKK-FWG SSIITDDDLM
          SSSADPAAGG GMCTGGGGGG GTTAA-DDKL QQQTLLSSST DRKKKK-YWG SSVVTDDDVM
          SSSADPAAGG GTCTGGGGGG GTTAA-DDKL QQQALLSSSA EKKKKK-SWG RRIITDDDVM
          NNNVDPPPGG GTCTGGGGGG GTTAA-EEKL QQQALLSSSA DKKKKK-SWG SSIITDDDVM
          SSSSDSVVGG GTVTGGGGGG GPPAA-DDVL QQQNVVTTTA DDSSSS-VY- GGVVGDDDGV
          SSSSDAVVGG GTVTGGGGGG GPPGG-DDVL QQQDVVTTTD DDAAAA-VY- GGVVGNNNGV
          LLLLV-CCRR RTMQRRRRGG GTTWW-NNNL KKKDMMTTTS DSSSSSGISG AAVVNSSSGH
          VVVSNAGGDD D-VTGGGGGG GIIGG-NNNL QQQTLLNNNQ TKSSSSKHW- --LLTDDDSQ

          MFCAGGYLLL GGGGGSCCDD SGPPVS---- ---GKQQVSW WCKKKPTKCN YVSIKKKINN
          MMCLGGYMMM GGGGGSCCDD SGPPVN---- ---GEQQVSW WCKKKPPKCK YVSIQQQINN
          MFCLGGFLLL GGGGGSCCDD SGPPVN---- ---GQQQVSW WCKKKPTKCN YVNIQQQVNN
          MICAGGFLLL GGGGGSCCDD SGPPVN---- ---GEQQVSW WCKKKPTKCN FVDIQQQINN
          MFCVGGFLLL GGGGGSCCDD SGPPVN---- ---GQQQVSW WCKKKPTKYN YVKIKKKINN
          MFCVGGFLLL GGGGGSCCDD SGPPVN---- ---GEQQVSW WCKRRPTKYN YVDIKKKINN
          MVCVGGFLLL GGGGGSCCDD SGPPVN---- ---GEQQVSW WCPNNPTKCN YVDIQQQINN
          MFCAGGFMMM GGGGGSCCDD SGPPVN---- ---GQQQVSW WCRKKPTKCN YRSISSSMNN
          MICVGGFLLL GGGGGSCCDD SGPPVN---- ---GEQQVSW WCPAAPTKCN YVDIQQQINN
          MFCVGGFLLL GGGGGSCCDD SGPPVN---- ---GQQQVSW WCKRRPTKYN YVDIKKKINN
          MFCVGGFLLL GGGGGSWWDD SGPPVN---- ---GQQQVSW WCKRRPTKYN YVDIKKKINN
          MICVGGYMMM GGGGGSCCDD SGPPVN---- ---GQQQVSW WCRYYPTKCN YNAIQQQINN
          MFCLGGFLLL GGGGGSCCDD SGPPVN---- ---GEQQVSW WCEKKPTKCN YLNIHHHINN
          MFCLGGFLLL GGGGGSCCDD SGPPVN---- ---GEQQVSW WCEKKPTKCN YLNIQQQVNN
          MVCAGG-GGG GGGGVGCCDD SGPPHLVVVN GGQYAHHTSF FCTKKPTRSA YISINNNINN
          MVCAGG-GGG GGGGVGCCDD SGPPHLVVVN GGQYSHHTSF FCSKKPTRSA YISMNNNI--
          MICAGG-GGG GGGGVSCCDD SGPPNQAAAD GGRWQHHVSF FCYKKPTRSN YIDINNNINN
          MVCAGG-GGG GGGGVSCCDD SGPPNQAAAN GGQWQHHVSF FCPKKPTRSN YIDINNNINN
          MICAGG-GGG GGGGISCCDD SGPPNQGGGN GGQWQHHVSF FCYKKPTRSN YIDINNNINN
          MVCAGG-GGG GGGGVSCCDD SGPPNRAAAN GGQWQHHVSF FCPKKPTRSN YIDINNNMNN
          MVCAGG-GGG ----IGCCDD SGPPNPTTTD GGGWQHHTSF FCIKKPTRSA FIDIEEEIHH
          MICAGG-GGG GGGGVTCCDD SGPPNQAAAD GGRWEHHGSL LCYKKPTRSN YNDINNNINN
          MVCAGG-GGG ----IGCCDD SGPPNPTTTD GGGWQHHTSF FCRKKPTRSA FIDIEEEIHH
          MICAGG-GGG GGGGASCCDD SGPPVQKKKG NNTWVIIVSW WC-AAPTRSK FSTINNNINN
          MVCAGG-AAA GGGGVSCCDD SGPPVQKKKD GGAWTVVVSW WTTTTPARTK LIPVQQQLNN
          MICAGG-AAA GGGGVSCCDD SGPPVQKKKN GGAWTAAVSW WTTTTPARTA LMPVQQQLNN
          MICAGG-AAA GGGGVSCCDD SGPPVQKKKD GGAWTVVVSW WTTSSPARTK LIPVQQQLNN
          MTCAGG-AAA GGGGVSCCDD SGPPVQKKKD GGVWTAAVSW WVTTTPSRTA LMPVQQQLNN
          VVCIDD-GGG GGGGGTCCDD SGPPNNGGG- ----MYYTSF FC-YYPTRYY YLDIQQQ---
          VVCIDD-SSS GGGGGTCCDD SGPPNNGGG- ----MYYTSF FC-YYPTRYY YLDIEEE---
          HICIFF-EEE GGGG-ACCDD SGPPVG---- ---NTTTTSW WCSYYPTRSS FYNVQQQ---
          QICTFF-TTT RRRRGACCDD SGPPVNGGG- ----VIIVSY YC-SSPTRYS FLDIQQQ---

          NN
          NN
          NN
          NN
          NN
          NN
          NN
          NN
          NN
          NN
          NN
          NN
          NN
          NN
          NN
          --
          NN
          NN
          NN
          NN
          HH
          NN
          HH
          NN
          NN
          NN
          NN
          NN
          --
          --
          --
          --

   32   242
2ptn-bovinIIVVVGTTPP YYVVVSLN-- ---GGGGGHG SINSSQVVVA CCYSSSQEEE NIIIVEEGNN
try1_canfaIIVVVSSSPP YYVVVSLN-- ---GGGGGHG SINSSQVVVA CCYSSSQEEE NIIIVEEGGG
try3_rat  IIVVVQSSPP YYVVVSLN-- ---GGGGGHG SINSSQVVVA CCYSSSQEEE NIIIVEEGGG
try2_canfaIIVVVESSPP YYVVVSLN-- ---GGGGGHG SISDDQVVVA CCYSSSQEEE NIIIVEEGNN
try1_humanIIVVVESSPP YYVVVSLN-- ---GGGGGHG SINEEQVVVG CCYSSSQEEE NIIIVEEGNN
try2_humanIIVVVESSPP YYVVVSLN-- ---GGGGGHG SISEEQVVVG CCYSSSQEEE NIIIVEEGNN
try2_rat  IIVVVQSSPP YYVVVSLN-- ---GGGGGHG SINDDQVVVA CCYSSSQEEE NIIIVEEGDD
try3_salsaIIVVVRSSSS YYAAASLQ-- ---GGGGGHG SISSSTVVVA CCYSSSQEEE NIIIVEEGTT
tryp_mouseIIVVVRSSPP YYVVVSLN-- ---GGGGGHG SINDDQVVVA CCYYYYQEEE NIIIVEEGNN
try4_humanIIVVVESSPP YYVVVSLN-- ---GGGGGHG SISEEQVVVA CCYTTTQEEE NIIIVEEGNN
try3_humanIIVVVESSPP YYVVVSLN-- ---GGGGGHG SISEEQVVVA CCYTTTQEEE NIIIVEEGNN
tryp_xenlaIIIIIASSPP YYVVVSLN-- ---GGGGGHG SITNNQVVVA CCYAAAQEEE NIIILEEGTT
trya_rat  IIVVVQSSPP YYVVVSLN-- ---GGGGGHG SITDDQVVLA CCYPPPQEEE NIIIEEEGAA
tryb_rat  IIVVVQSSPP YYVVVSLN-- ---GGGGGHG SITDDQVVLA CCYPPPQEEE NIIIEEEGAA
3est-pig  VVVVVQSSPP SSIIISLQRS SGGWWWWWHG TIRQQNVVMA CCVRRRREEE NLLLQNNGTT
el1_rat   VVVVVRSSPP SSIIISLQLS SGGWWWWWHG TIRRRNVVMA CCVSSSRDDD NLLLQDDGTT
el2a_humanVVVVVRSSPP WWVVVSLQSS SNNWWWWWHG SIANNSVVLA CCISSSRRRR NLLLVEESGG
el2_rat   VVVVVSSSPP WWVVVSLQLS SSSWWWWWHG SVANNNVVLA CCINNNRRRR SLLLTEESGG
el2_pig   VVVVVRSSPP WWVVVSLQDS SSSWWWWWHG TVDQQSVVLA CCISSSRRRR SLLLTEEPGG
el2_mouse VVVVVTTTPP WWVVVSLQLS SSSWWWWWHG SVANNNVVLA CCLNNNRAAA SLLLNGGAGG
el3a_humanVVVVVVSSPP WWVVVSLQEK KSSFFFFFHG SIAPPDVVVG CCIRRRQEEE NLLLVEEGPP
el2b_humanMMLLLRSSPP WWVVVSLQSS SNNWWWWWHG SIANNSVVLA CCISSSRQQQ NLLLVEESGG
el3b_humanVVVVVVSSPP WWVVVSLQEK KSSFFFFFHG SIAPPDVVVG CCISSSQEEE DRRRVEEGPP
ctrl_humanIIVVVVSSPP WWVVVSLQSS SGG-----HG SISQQSVVVA CCNSSSFEEE DRRRSAAEPP
ctr2_canfaIIVVVVSSPP WWVVVSLQST TGG-----HG SISEEDVVVA CCGRRRQEEE DQQQSAAESS
ctrb_bovinIIVVVVSSPP WWVVVSLQST TGG-----HG SISEEDVVVA CCGTTTVEEE DQQQLTTEDD
ctrb_humanIIVVVVSSPP WWVVVSLQKT TGG-----HG SISEEDVVVA CCGRRRVEEE DQQQSEEENN
ctrb_rat  IIVVVISSPP WWVVVSLQKT TGG-----HG SISEEDVVVA CCGKKKVEEE DQQQSEEENN
ctr1_penvaIIVVVTSSPP HHAAAALFDD D-------YG SISSSEVVLA CCMGGGEAAA NIIIQEEASS
ctr2_penvaIIVVVTSSPP HHAAAALFDD D-------YG SISSSEVVLA CCMGGGEAAA NIIIQEEASS
ctrl_halruIIVVVAEEPP WWGGGSLQRS SGGWWWWWHC VYTTTSAALA CCLSSSRMMM RMMMNDDGTT
ctr2_vesorIIVVVPKKPP YYVVVSLR-- ---PPPPPHG SISKKRVVLA CCLGGGQSSS LLLL-NNKEE

          NNNEQQQFII SKVHHPPYYN T--NNIMMLI KLLKSSASLL NSSRASLLLL PTT---SSSS
          GGGEQQQFII NKRHHPPYYN T--DDIMMLI KLLSSSPTLL NSSRSALLLL PKK---SSSS
          GGGEQQQFII DKRHHPPYYN T--DDIMMLI KLLNSSPTLL NSSRSTLLLL PRR---SSSS
          NNNEQQQFII NKRHHPPYYW I--DDIMMLI KLLSSSPVLL NAARATLLLL PRR---AAAA
          NNNEQQQFII NKRHHPPYYK T--NNIMMLI KLLSSSRVII NAARSTLLLL PTT---AAAA
          NNNEQQQFII NKRHHPPYYR T--DDILLLI KLLSSSPVII NSSRSALLLL PTT---AAAA
          DDDEQQQFII NKKHHPPFFK T--NNIMMLI KLLSSSPKLL NAARATLLLL PSS---SSSS
          TTTEQQQFII DKMHHPPYYR N--DDIMMLI KLLSKKPSLL NSSYSTLLLL PSS---SSSS
          NNNEQQQFVV DKRHHPPYYW T--DDIMMLI KLLASSPTLL NAARASLLLL PSS---SSSS
          NNNEQQQFII NKRHHPPYYD T--DDIMMLI KLLSSSPVII NAARSTLLLL PTT---AAAA
          NNNEQQQFII NKRHHPPYYD T--DDIMMLI KLLSSSPVII NAARSTLLLL PTT---AAAA
          TTTEQQQFII SKRHHSSYYY T--DDIMMLI KLLSSSPSLL NAAANTLLLL PSS---GGGG
          AAAEQQQFII DKLHHPPYYW T--DDIMMLI KLLKSSPTLL NSSKSTLLLL PQQ---YYYY
          AAAEQQQFII DKLHHPPYYW T--DDIMMLI KLLKSSPTLL NSSKSTLLLL PQQ---YYYY
          TTTEQQQYVV GKVHHPPWWD DAAGGIAALL RLLAQQSTLL NSSYQLLLLL PRRAGGTTTT
          TTTEQQQYVV SKVHHPPWWN NAAGGIAALL RLLAQQSTLL NNNYQLLLLL PQQEGGTTTT
          GGGSLLLAVV SKVHHKKWWN QKKGGIAALL KLLANNPSLL TDDKQLLLLL PPPAGGTTTT
          GGGSLLLAVV QKVHHEEWWQ KNNGGIAALV KLLASSPALL TSSKQTLLLL PPPAGGTTTT
          GGGSLLLAVV KKVHHQQWWN QNNGGIAALL KLLASSPSLL TDDKQLLLLL PAAAGGTTTT
          GGGSAAAAVV QKVHHQQWWQ NNNGGIAALI KLLASSPTLL SKKNQTLLLL PPPAGGTTTT
          PPPEQQQVII PEVHHPPWWS CCCGGIAALI KLLSRRSQLL GDDAQLLLLL PPPAGGDDDD
          GGGSLLLAVV SKVHHKKWWN QKKGGIAALL KLLANNPSLL TDDKQLLLLL PPPAGGTTTT
          PPPEQQQVII PSVHHPPWWS CCCGGIAALI KLLSRRSQLL GDDAQLLLLL PPPAGGDDDD
          PPPLQQQVLL SRTHHPPWWT T--NNVTTLL KLLASSPQYY TTTRSPLLLL ASSSNNEEEE
          SSSIQQQVLL KKKNNPPFFF T--NNITTLL KLLATTPRFF SKKTSALLLL PQQATTDDDD
          DDDTQQQVLL KKKNNPPFFL T--RRITTLL KLLATTPQFF SEETSALLLL PSSADDEEEE
          NNNIQQQVLL KKKNNPPFFL T--NNITTLL KLLATTPRFF SQQTSALLLL PSSADDDDDD
          NNNIQQQVLL KQKNNPPFFF T--RRITTLL KLLATTPQFF SEETSALLLL PNNVDDDDDD
          SSSQVVVSII TDTHHEEWWW L--TTIAALI RLLPSSPSLL NSSNKTLLLL PSSSDD----
          SSSQVVVSII TDTHHEEWWW L--TTIAALI KLLPSSPSLL NSSNKTLLLL PSSSDD----
          TTTEQQQYSS SSNHHPPYYN AYYPPIAAVL RLLTSSSDTT SSSSVGVVVV WLLLVVEEEE
          EEEEAAAVYY NEVNNKKYYI R--IIIGGLI RVVSKKDSFF TQQLQPLLLL PVVSNNTTTT

          ASSATQCCLI SGGGNKSSTT SPPPDVLKAI IILLSSCC-- -SYYGGQQSN CGGLEGGGGG
          PAAATQCCLI SGGGNQSIQQ NPPPDVLKAI IILLSSCC-- -NYYGGQQSN CGGMEGGGGG
          GSSSTKCCLV SGGGNLSSTT NPPPSLLDAV VVLLSSCC-- -SYYGGKKSN CGGLEGGGGG
          AAAPTQCCLI SGGGNLSSTT NPPPELLDAI IILLAACC-- -AYYGGQQEN CGGLEGGGGG
          PAATTKCCLI SGGGNASSAA DPPPDELDAV VVLLAACC-- -AYYGGKKSN CGGLEGGGGG
          PAAATESSLI SGGGNLSSAA DPPPDELDAV VVLLAACC-- -AYYGGKKNN CGGLEGGGGG
          APPATQCCLI SGGGNLSSVV NPPPDLLDAL LLLLAACC-- -AYYGGKKDN CGGLEGGGGG
          ASSSTRCCLV SGGGNSGSSS NPPPDTLDLI IILLSSCC-- -SYYGGQQSN CGGMEGGGGG
          APPATQCCLI SGGGNLSNVV NPPPDLVDAV VVLLAACC-- -AYYGGDDNN CGGLEGGGGG
          PAAATECCLI SGGGNLSFAA DPPPDELDAV VVLLAACC-- -AYYGGKKNS CGGLEGGGGG
          PAAATECCLI SGGGNLSFAA DPPPDELDAV VVLLAACC-- -ACCGGKKNS CGGLEGGGGG
          SAAATSCCLI SGGGNLSNSS NPPPDLLNAI IILLAACC-- -SYYGGEEAN CGGMEGGGGG
          PTTATECCLV SGGGVK-FFF EPPPSVLDAV VVLLSSCC-- -KYYRRQQNN CGGLEGGGGG
          PTTATECCLV SGGGVK-FFF EPPPSVLDAV VVLLSSCC-- -KYYRRQQNN CGGLEGGGGG
          LAANSPCCYI TGGGLRTN-- QAAAQTAYLT TTVVAACCSS SSWWSSTTNS CGGGDGGGGV
          LAANNPCCYI TGGGRRTN-- QSSSQTAYLS SSVVSSCCSS SSWWSSTTTT CGGGDGGGGV
          LPPNYPCCYV TGGGRQTN-- APPPDVGRLV VVVVAACCSS SAWWSSSSTS CGGGDGGGGV
          LPPNYPCCYV TGGGRQTN-- APPPDVGRLV VVVVAACCSS SSWWSSSSTN CGGGDGGGGV
          LPPNYVCCYV TGGGRQTN-- APPPDIGQLV VVVVAACCKK KGWWSSTTTN CGGGDGGGGI
          LPPRYVCCYV TGGGLQTN-- NPPPDTGRLV VVVVAACCSS SSWWSSSSSS CGGGDGGGGV
          LPPNTPCCYI TGGGRYTN-- PPPPDKARLV VVVVKKCCRR RNWWSSTTKT CGGGY----I
          LPPNYPCCYV TGGGRQTN-- APPPDDGRLV VVVVAACCSS SGWWSSTTTN CGGGDGGGGV
          LPPNTPCCYI TGGGRYTN-- PPPPDKALLV VVVVEECCRR RNWWSSSSKT CGGGD----I
          LTTELTCCVT TGGGRSGV-- NPPPAHVALL LLVVNNCCQQ Q-WWSSSSDS CGGGAGGGGA
          FPPATLCCVT TGGGLHTN-- NPPPDKAALL LLLLAACCKK K-WWSSKKDL CGGASGGGGV
          FPPAMLCCAT TGGGKKYN-- KPPPDKATLI IIVVTTCCKK K-WWSSRRDV CGGASGGGGV
          FPPATLCCAT TGGGKKYN-- NPPPDKAALL LLLLAACCKK K-WWRRRRDV CGGASGGGGV
          FPPPTVCCAT TGGGKKYN-- KPPPEKAALI IIVVAACCKK K-WWSSKKDV CGGASGGGGV
          VSSVTTVVTP TGGGRSDS-- SSSSDVVNVV VVMMAACCSS S-YYGGIIDG CDDGTGGGGG
          VAAVTTVVTP TGGGRLDS-- GSSSDVVDVI IIMMDDCCAA A-YYGGIING CDDSEGGGGG
          L--CTNMMYD QRRGKQWR-- QPPPNNVDMV VVLLSSCCSS SGSSAATTSG CFFESGGGG-
          KAAG-PVVVL TGGGRYVN-- PPPPNNITLI IIVVQQCCSS SKWW--GGDS CFFTKRRRRG

          DQGGDDGGGV C------GGG KLIVSSSWWW GG--GGCQQQ KKKNNNNKGG VYKVSSWIQA
          DQGGDDGGGV C------GGG ELVVSSSWWW GG--GGCQQQ KKKGGGGKGG VSKVSSWIQA
          DQGGDDGGGV C------GGG QLVVSSSWWW GG--GGCQQQ KKKGGGGKGG VYKVNNWIQA
          DQGGDDGGGV C------GGG ELIVSSSWWW GG--GGCQQQ KKKNNNNKGG VYKVDDWISA
          DQGGDDGGGV C------GGG QLVVSSSWWW GG--GGCQQQ KKKNNNNKGG VYKVKKWINA
          DQGGDDGGGV S------GGG ELIVSSSWWW GG--GGCQQQ KKKNNNNRGG VYKVDDWIDA
          DQGGDDGGGV C------GGG ELIVSSSWWW GG--GGCLLL PPPDDDDNGG VYKVDDWIDA
          DQGGDDGGGV C------GGG QLVVSSSWWW GG--GGCQQQ RRRNNNNKGG VYKVSSWISS
          DQGGDDGGGV C------GGG ELIVSSSWWW GG--GGCQQQ PPPDDDDAGG VYKVDDWINA
          DQRRDDGGGV C------GGG QLVVSSSWWW GG--GGCWWW KKKNNNNRGG VYKVDDWIDA
          DKRRDDGGGV C------GGG QLVVSSSWWW GG--GGCWWW KKKNNNNRGG VYKVDDWIDA
          DQGGDDGGGV C------GGG QLVVSSSWWW GG--GGCMMM RRRNNNNYGG VYKVAAWINA
          DQYYDDGGGV C------GGG EVIVSSSWWW GG--GGCLLL EEEGGGGKGG VYKVNNWIQA
          DQYYDDGGGV C------GGG EVIVSSSWWW GG--GGCLLL EEEGGGGKGG VYKVNNWIQA
          SQGGDDGGGH CVVNNQQYYY AVVTSSSFFF VVRLGGCVVV TTTRRRRKTT VFRVSSWINA
          SQGGDDGGGH CVVNNQQYYY SVVTSSSFFF VVSMGGCVVV SSSKKKKKTT VFRVSSWMNA
          SNGGDDGGGN CAADDRRWWW QVIVSSSFFF GGRLGGCYYY YYYHHHHKSS VFRVDDWISA
          SNGGDDGGGN CAANNQQWWW QVIVSSSFFF GGTLGGCYYY PPPRRRRKSS VFRVDDWISA
          SNGGDDGGGN CGGNNQQWWW QVIVSSSFFF GGSLGGCYYY YYYHHHHKSS VFRVDDWISA
          SNGGDDGGGN CAANNQQWWW QVIVSSSFFF GGSLGGCYYY PPPRRRRKSS VFRVDDWISA
          SNGGDDGGGN CTTDDGGWWW QVVTSSSFFF VVAFGGCFFF IIIWWWWKTT VFRVDDWIEA
          CNGGDDGGGN CAADDRRWWW EVIGSSSLLL TTVLGGCYYY YYYYYYYKSS IFRVDDWISA
          SNGGDDGGGN CTTDDGGWWW QVVTSSSFFF VVAFGGCTTT RRRRRRRKTT VFRVDDWIEA
          SQGGDDGGGV CKKGGTTWWW VLIVSSSWWW GG-KNNCVVV ---RRRRAAA VYRVTTWIQA
          SMGGDDGGGV CKKDDAAWWW TLIVSSSWWW GG--GGTSSS TTTSSSSTGG VYRVPPWVQQ
          SMGGDDGGGV CKKNNAAWWW TLIVSSSWWW GG--SSTSSS TTTSSSSTAA VYRVPPWVEA
          SMGGDDGGGV CKKDDAAWWW TLIVSSSWWW GG--DDTSSS TTTSSSSSGG VYRVPPWVKA
          SMGGDDGGGV CKKDDVVWWW TLIVSSSWWW GG--GGVSSS TTTSSSSTAA VYRVPPWVQE
          SNGGDDGGGN LGG------- MTITSSSFFF GGSAGGCKKK ---GGGGYAA AFRVDDWIQ-
          GNGGDDGGGN LGG------- MTITSSSFFF GGSAGGCVVV ---GGGGYDD AFRVDDWIQ-
          SSGGDDGGGV C------NNN TLITSSSWWW GG-SSSCGGG SSS----YSS VYRVNNWV--
          GHGGDDGGGV AGG------- VQIVSSSYYY GG--PPCIII ---GGGGSNN VFRVDDWIK-

          AS
          AA
          AA
          AA
          AA
          AA
          AA
          SS
          AD
          AA
          AA
          AA
          AE
          AA
          AS
          A-
          AN
          AK
          AN
          AR
          AS
          AN
          AS
          AY
          QA
          AA
          AA
          EA
          --
          --
          --
          --

   32   242
2ptn-bovinVGYCCAAATT VVPPYYQVVS SS--GGHHGG LLNNWWSSAA CCYYS----G GQQEDNIIVV
try1_canfaVGYCCRRRSS VVPPYYQVVS SS--GGHHGG LLNNWWSSAA CCYYS----R RQQEYNIISS
try3_rat  VGYCCKKKSS LLPPYYQVVA AA--GGHHGG LLNNWWSSAA CCYYS----R RQQEHNIIVV
try2_canfaVGYCCEEESS VVPPYYQVVA AA--GGHHGG LLSSWWSSAA CCYYS----R RQQEYNIILL
try1_humanVGYCCEEESS VVPPYYQVVS SS--GGHHGG LLNNWWSSAG CCYYS----R RQQEHNIILL
try2_humanVGYCCEEESS VVPPYYQVVS SS--GGHHGG LLSSWWSSAG CCYYS----R RQQEHNIILL
try2_rat  VGYCCEEESS VVPPYYQVVS SS--GGHHGG LLNNWWSSAA CCYYS----R RQQEHNIILL
try3_salsaVGYCCKKKSS AASSYYQAAS SS--GGHHGG LLSSWWSSAA CCYYS----R RQQEHNIINN
tryp_mouseVGYCCEEESS VVPPYYQVVA AA--GGHHGG LLNNWWSSAA CCYYY----R RQQEHNIILL
try4_humanVGYCCEEESS LLPPYYQVVS SS--GGHHGG LLSSWWSSAA CCYYT----R RQQEHNIILL
try3_humanVGYCCEEESS LLPPYYQVVS SS--GGHHGG LLSSWWSSAA CCYYT----R RQQEHNIILL
tryp_xenlaIGACCKKKSS VVPPYYIVVS SS--GGHHGG LLTTWWSSAA CCYYA----S SQQEHNIISS
trya_rat  VGYCCEEESS VVPPYYQVVA AA--GGHHGG LLTTWWSSAA CCYYP----Q QQQEHNIIII
tryb_rat  VGYCCEEESS VVPPYYQVVA AA--GGHHGG LLTTWWSSAA CCYYP----Q QQQEHNIIII
3est-pig  VGTAARRRSS WWPPSSQIIY YYSSWWHHGG LLRRWWTTAA CCVVRELLLT TRREHNLLNN
el1_rat   VGAAARRRSS WWPPSSQIIY YYGSWWHHGG LLRRWWTTAA CCVVSQMMMT TRRDHNLLNN
el2a_humanVGEAAPPPSS WWPPWWQVVY YYGKWWHHGG LLAAWWTTAA CCIISSRRRT TRRRHNLLAA
el2_rat   VGQAAPPPSS WWPPWWQVVY YYGKWWHHGG LLAAWWTTAA CCIINSRRRT TRRRHSLLSS
el2_pig   VGEAAPPPSS WWPPWWQVVY YYGQWWHHGG LLDDWWTTAA CCIISSRRRT TRRRHSLLNN
el2_mouse VGQAAPPPTT WWPPWWQVVV VVGRWWHHGG LLAAWWTTAA CCLLNYQQQT TRRAHSLLPP
el3a_humanVGEAAPPPSS WWPPWWQVVY YYGSFFHHGG LLAAWWTTAG CCIIRDLLLT TQQEYNLLKK
el2b_humanLGEAAPPPSS WWPPWWQVVY YYGQWWHHGG LLAAWWTTAA CCIISSRRRI IRRQHNLLAA
el3b_humanVGEAAPPPSS WWPPWWQVVY YYGSFFHHGG LLAAWWTTAG CCIISSRRRT TQQEYDRRKK
ctrl_humanVGEAALLLSS WWPPWWQVVD DDF---HHGG LLSSWWTTAA CCNNSPGGGR RFFEYDRRNN
ctr2_canfaVGEAAPPPSS WWPPWWQVVD DDF---HHGG LLSSWWTTAA CCGGRT---T TQQEFDQQDD
ctrb_bovinVGEAAPPPSS WWPPWWQVVD DDF---HHGG LLSSWWTTAA CCGGTT---S SVVEFDQQEE
ctrb_humanVGEAAPPPSS WWPPWWQVVD DDF---HHGG LLSSWWTTAA CCGGRT---S SVVEFDQQDD
ctrb_rat  VGEAAPPPSS WWPPWWQVVD DDF---HHGG LLSSWWTTAA CCGGKT---S SVVEFDQQDD
ctr1_penvaVGVAAPPPSS WWPPHHQAAI II----YYGG LLSSWWTTAA CCMMGAGGGF FEEAHNIINN
ctr2_penvaVGVAAPPPSS WWPPHHQAAI II----YYGG LLSSWWTTAA CCMMGAGGGF FEEAHNIINN
ctrl_halruVGSAAAAAEE FFPPWWQGGV VVTSWWHHGC LLTTKKTTAA CCLLSASSSS SRRMLRMMVV
ctr2_vesorVGTAARRRKK YYPPYYQVV- ---APPHHGG --SSYYTTAA CCLLGKSSSE EQQSVLLL--

          EGNNNEEQFS KVYYNST--- -NNNIIIIKS AAALLLNSRV VVVVASSP-S SSSCASSAGG
          EGGGGEEQFA KRYYNAT--- -DNNIIIISS PPALLLNSRV VVVVSAAP-S SSSCPAAAGG
          EGGGGEEQFA KRYYNAT--- -DNNIIIINS PPALLLNSRV VVVVSSSP-S SSSCGSSSGG
          EGNNNEEQFA KRYYNSI--- -DNNIIIISS PPALLLNARV VVVVASSP-A AAACAAAPGG
          EGNNNEEQFA KRYYDRT--- -NNNIIIISS RRAIIINARV VVVVSSSP-A AAAPPAATGG
          EGNNNEEQFA KRYYNST--- -DNNIIIISS PPAIIINSRV VVVVSSSP-A AAAPPAAAGG
          EGDDDEEQFA KKFFDRT--- -NNNIIIISS PPVLLLNARV VVVVAAAP-S SSSCAPPAGG
          EGTTTEEQFV KMYYNSN--- -DNNIIIISK PPALLLNSYV VVVVSAAP-S SSSCASSSGG
          EGNNNEEQFA KRYYNST--- -DNNIIIIAS PPVLLLNARV VVVVAPPP-S SSSCAPPAGG
          EGNNNEEQFA KRYYNRT--- -DNNIIIISS PPAIIINARV VVVVSSSP-A AAAPPAAAGG
          EGNNNEEQFA KRYYNRT--- -DNNIIIISS PPAIIINARV VVVVSSSP-A AAAPPAAAGG
          EGTTTEEQFS KRYYNST--- -DNNIIIISS PPALLLNAAV VVVVNPPP-G GGGCSAAAGG
          EGAAAEEQFA KLYYDKT--- -DNNIIIIKS PPALLLNSKV VVVVSPPP-Y YYYCPTTAGG
          EGAAAEEQFA KLYYDKT--- -DNNIIIIKS PPALLLNSKV VVVVSPPP-Y YYYCPTTAGG
          NGTTTEEQYQ KVWWNTDAAA AGYYILLLAQ SSVLLLNSYV VVVVQVVPGT TTTILAANNN
          DGTTTEEQYQ KVWWNSNAAA AGYYILLLAQ SSVLLLNNYV VVVVQVVPGT TTTILAANNN
          ESGGGSSLAS KVWWNSQSSS KGNNILLLAN PPVLLLTDKI IIIIQCCPGT TTTILPPNNN
          ESGGGSSLAS KVWWNAKSSS NGNNIVVVAS PPVLLLTSKI IIIIQCCPGT TTTILPPNNN
          EPGGGSSLAS KVWWNSQSSS NGNNILLLAS PPVLLLTDKI IIIIQCCPGT TTTILPPNNN
          GAGGGSSAAS KVWWNSNGGG NGYYIIIIAS PPVLLLSKNI IIIIQCCPGT TTTILPPRNN
          EGPPPEEQVE EVWWNRCAAA CGNNIIIISR SSALLLGDAV VVVVQSSPGD DDDILPPNKK
          ESGGGSSLAS KVWWNSQSSS KGNNILLLAN PPVLLLTDKI IIIIQCCPGT TTTILPPNNN
          EGPPPEEQVN SVWWNRCAAA CGNNIIIISR SSALLLGDAV VVVVQSSPGD DDDILPPNEE
          AEPPPLLQVS RTWWNST--- -NNNVLLLAS PPAYYYTTRI IIIISCCANE EEEALTTEGG
          AESSSIIQVA KKFFNMT--- -NNNILLLAT PPAFFFSKTV VVVVSCCPTD DDDDFPPAGG
          TEDDDTTQVG KKFFSIT--- -RNNILLLAT PPAFFFSETV VVVVSCCPDE EEEDFPPAGG
          EENNNIIQVA KKFFSIT--- -NNNILLLAT PPAFFFSQTV VVVVSCCPDD DDDDFPPAGG
          EENNNIIQVA QKFFNMT--- -RNNILLLAT PPAFFFSETV VVVVSCCPDD DDDDFPPPGG
          EASSSQQVST DTWWNSL--- -TNNIIIIPS PPVLLLNSNI IIIIKKKPD- ----VSSVGG
          EASSSQQVST DTWWNSL--- -TNNIIIIPS PPVLLLNSNI IIIIKKKPD- ----VAAVGG
          DGTTTEEQYT SNYYNGAGGG YPNNILLLTS SSMTTTSSSA AAAAVSSWVE EEERL--CRR
          NKEEEEEAVK EVYYNSR--- -INNIIIISK DDIFFFTQLV VVVVQKKPNT TTTIKAAGDD

          LSGWGGTSSS SSPPDDDDDD VLLKKKPIIS DSSS--SSYY PGQQQIIITS NMMMMMFFCA
          LSGWGGTSSI INPPDDDDDD VLLQQKPIIS DSSV--NNYY PGQQQIIISS NMMMMMMMCL
          LSGWGGTSSS SNPPSSSSSS LLLQQDPVVS DSSS--SSYY PGKKKIIITS NMMMMMFFCL
          LSGWGGTSSS SNPPEEEEEE LLLQQDPIIT QAAQ--AAYY PGQQQIIITE NMMMMMIICA
          LSGWGGTSSS SDPPDDDDDD ELLQQDPVVS QAAK--AAYY PGKKKIIITS NMMMMMFFCV
          LSGWGGTSSS SDPPDDDDDD ELLQQDPVVS QAAE--AAYY PGKKKIIITN NMMMMMFFCV
          LSGWGGTSSS SNPPDDDDDD LLLQQDPLLP QAAD--AAYY PGKKKIIITD NMMMMMVVCV
          LSGWGGLGGS SNPPDDDDDD TLLRRDPIIS SSSS--SSYY PGQQQIIITS NMMMMMFFCA
          LSGWGGTSSN NNPPDDDDDD LLLQQDPVVP QAAD--AAYY PGDDDIIITN NMMMMMIICV
          LSGWGGTSSF FDPPDDDDDD ELLKKDPVVT QAAE--AAYY PGKKKIIITN SMMMMMFFCV
          LSGWGGTSSF FDPPDDDDDD ELLKKDPVVR EAAE--AACC PGKKKIIITN SMMMMMFFCV
          LSGWGGTSSN NNPPDDDDDD LLLQQNPIIT NAAQ--SSYY PGEEEIIITA NMMMMMIICV
          LSGWGGL--F FEPPSSSSSS VLLQQDPVVS DSSV--KKYY PRQQQIIITN NMMMMMFFCL
          LSGWGGL--F FEPPSSSSSS VLLQQDPVVS DSSV--KKYY PRQQQIIITN NMMMMMFFCL
          YTGWGGTTTN NQAAQQQQQQ TLLQQYPTTD YAAISSSSWW GSTTTVVVKN SMMMMMVVCA
          YTGWGGTTTN NQSSQQQQQQ TLLQQYPSSD YSSISSSSWW GSTTTVVVKT TMMMMMVVCA
          YTGWGGLTTN NAPPDDDDDD VLLQQRLVVD YAATSSAAWW GSSSSVVVKT SMMMMMIICA
          YTGWGGLTTN NAPPDDDDDD VLLQQRLVVD YAATSASSWW GSSSSVVVKT NMMMMMVVCA
          YTGWGGLTTN NAPPDDDDDD ILLQQQLVVD YAATKPGGWW GSTTTVVVKT NMMMMMIICA
          YTGWGGLTTN NNPPDDDDDD TLLRRRLVVD YAATSASSWW GSSSSVVVKS SMMMMMVVCA
          YTGWGGLTTN NPPPDDDDDD KLLQQRPVVD YKKHRWNNWW GSTTTVVVKK TMMMMMVVCA
          YTGWGGLTTN NAPPDDDDDD DLLKKRLVVD YAATSSGGWW GSTTTVVVKT NMMMMMIICA
          YTGWGGLTTN NPPPDDDDDD KLLQQLPVVD YEEHRWNNWW GSSSSVVVKK TMMMMMVVCA
          VTGWGGLGGV VNPPAAAAAA HLLQQAPLLT VNNQQ---WW GSSSSIIITD SMMMMMIICA
          VTGWGGTTTN NNPPDDDDDD KLLQQAPLLS NAAEK---WW GSKKKIIITD LMMMMMVVCA
          ATGWGGTYYN NKPPDDDDDD KLLQQTPIIS NTTDK---WW GSRRRVVVTD VMMMMMIICA
          ATGWGGTYYN NNPPDDDDDD KLLQQAPLLS NAAEK---WW GRRRRIIITD VMMMMMIICA
          ATGWGGTYYN NKPPEEEEEE KLLQQAPIIS EAADK---WW GSKKKIIITD VMMMMMTTCA
          TTGWGGPDDS SSSSDDDDDD VLLRRNPVVT NAADS---YY -GIIIVVVGD GVVVVVVVCI
          TTGWGGPDDS SGSSDDDDDD VLLRRDPIIT NDDDA---YY -GIIIVVVGN GVVVVVVVCI
          YQRMGGTWWR RQPPNNNNNN NLLQQDTVVT NSSDSSGGSS GATTTVVVNS GHHHHHIICI
          VTGWGGIVVN NPPPNNNNNN NLLQQTSIIN QQQTS-KKWW --GGGLLLTD SQQQQQIICT

          AGGKSSQQGG DSPS--GGKK LLQIIWWG-- GGCCAQKPPP GVYYTKVVCN NVVWKTTTAA
          LGGKSSQQGG DSPN--GGEE LLQVVWWG-- GGCCAQKPPP GVSSPKVVCK KVVWQTTTAA
          LGGKSSQQGG DSPN--GGQQ LLQVVWWG-- GGCCAQKPPP GVYYTKVVCN NVVWQTTTAA
          AGGKSSQQGG DSPN--GGEE LLQIIWWG-- GGCCAQKPPP GVYYTKVVCN NVVWQTTTAA
          VGGKSSQQGG DSPN--GGQQ LLQVVWWG-- GGCCAQKPPP GVYYTKVVYN NVVWKTTTAA
          VGGKSSQQGG DSPN--GGEE LLQIIWWG-- GGCCAQKPPP GVYYTKVVYN NVVWKTTTAA
          VGGKSSQQGG DSPN--GGEE LLQIIWWG-- GGCCALPPPP GVYYTKVVCN NVVWQTTTAA
          AGGKSSQQGG DSPN--GGQQ LLQVVWWG-- GGCCAQRPPP GVYYTKVVCN NRRWSTTTSS
          VGGKSSQQGG DSPN--GGEE LLQIIWWG-- GGCCAQPPPP GVYYTKVVCN NVVWQTTTAA
          VGGKSSQQRR DSPN--GGQQ LLQVVWWG-- GGCCAWKPPP GVYYTKVVYN NVVWKTTTAA
          VGGKSSKKRR DSPN--GGQQ LLQVVWWG-- GGCCAWKPPP GVYYTKVVYN NVVWKTTTAA
          VGGKSSQQGG DSPN--GGQQ LLQVVWWG-- GGCCAMRPPP GVYYTKVVCN NNNWQTTTAA
          LGGKSSQQYY DSPN--GGEE VVQIIWWG-- GGCCALEPPP GVYYTKVVCN NLLWHTTTAA
          LGGKSSQQYY DSPN--GGEE VVQIIWWG-- GGCCALEPPP GVYYTKVVCN NLLWQTTTAA
          AGGRGGQQGG DSPLGQYYAA VVHVVFFVRL GGCCNVTPPP TVFFTRVVSA AIIWNVVVAA
          AGGRGGQQGG DSPLGQYYSS VVHVVFFVSM GGCCNVSPPP TVFFTRVVSA AIIWNVVVAA
          AGGISSNNGG DSPQGRWWQQ VVHIIFFGRL GGCCNYYPPP SVFFTRVVSN NIIWNVVVAA
          AGGTSSNNGG DSPQGQWWQQ VVHIIFFGTL GGCCNYPPPP SVFFTRVVSN NIIWNVVVAA
          AGGISSNNGG DSPQGQWWQQ VVHIIFFGSL GGCCNYYPPP SVFFTRVVSN NIIWNVVVAA
          AGGTSSNNGG DSPRGQWWQQ VVHIIFFGSL GGCCNYPPPP SVFFTRVVSN NIIWNVVVAA
          AGGRGGNNGG DSPPGGWWQQ VVHVVFFVAF GGCCNFIPPP TVFFTRVVSA AIIWETTTAA
          AGGITTNNGG DSPQGRWWEE VVHIILLTVL GGCCNYYPPP SIFFTRVVSN NNNWNVVVAA
          AGGRGGNNGG DSPPGGWWQQ VVHVVFFVAF GGCCNTRPPP TVFFTRVVSA AIIWETTTAA
          AGG-SSQQGG DSPQNTWWVV LLIIIWWG-K NNCCNV-PPP AVYYTRVVSK KSSWNVVVAA
          AGG-SSMMGG DSPQGAWWTT LLVIIWWG-- GGTTCSTPPP GVYYARVVTK KIIWQIIIQQ
          AGG-SSMMGG DSPQGAWWTT LLAIIWWG-- SSTTCSTPPP AVYYARVVTA AMMWQTTTAA
          AGG-SSMMGG DSPQGAWWTT LLVIIWWG-- DDTTCSTPPP GVYYARVVTK KIIWQIIIAA
          AGG-SSMMGG DSPQGVWWTT LLAIIWWG-- GGVVCSTPPP AVYYSRVVTA AMMWQIIIEE
          IDDKTTNNGG DSPN----MM TTYIIFFGSA GGCCEK-PPP AAFFTRVVYY YLLWQ-----
          IDDKTTNNGG DSPN----MM TTYIIFFGSA GGCCEV-PPP DAFFTRVVYY YLLWE-----
          IFFRAASSGG DSPG--NNTT LLTIIWWG-S SSCCSGSPPP SVYYTRVVSS SYYWQ-----
          TFFEAAHHGG DSPN----VV QQIIIYYG-- PPCCAI-PPP NVFFTRVVYS SLLWQ-----

          AS
          AA
          AA
          AA
          AA
          AA
          AA
          SS
          AD
          AA
          AA
          AA
          AE
          AA
          AS
          A-
          AN
          AK
          AN
          AR
          AS
          AN
          AS
          AY
          QA
          AA
          AA
          EA
          --
          --
          --
          --

   32   242
2ptn-bovinIIIIVYTCAN NYYYQQVVVL N---HFGGSI IIQQVVSAAA AAAHHHCKKK KS-GVRRGNN
try1_canfaIIIIVYTCRN NYYYQQVVVL N---HFGGSI IIQQVVSAAA AAAHHHCKKK KS-RVRRGNN
try3_rat  IIIIVYTCKN NYYYQQVVVL N---HFGGSI IIQQVVSAAA AAAHHHCKKK KS-RVRRGNN
try2_canfaIIIIVYTCEN NYYYQQVVVL N---HFGGSI IIQQVVSAAA AAAHHHCKKK KS-RVRRGNN
try1_humanIIIIVYNCEN NYYYQQVVVL N---HFGGSI IIQQVVSAAA AAGHHHCKKK KS-RVRRGNN
try2_humanIIIIVYICEN NYYYQQVVVL N---HFGGSI IIQQVVSAAA AAGHHHCKKK KS-RVRRGNN
try2_rat  IIIIVYTCEN NYYYQQVVVL N---HFGGSI IIQQVVSAAA AAAHHHCKKK KS-RVRRGNN
try3_salsaIIIIVYECKN NYYYQQAAAL Q---HFGGSI IITTVVSAAA AAAHHHCKKK KS-RVRRGNN
tryp_mouseIIIIVYTCES SYYYQQVVVL N---HFGGSI IIQQVVSAAA AAAHHHCKKK KY-RVRRGNN
try4_humanIIIIVYTCEN NYYYQQVVVL N---HFGGSI IIQQVVSAAA AAAHHHCKKK KT-RVRRGNN
try3_humanIIIIVYTCEN NYYYQQVVVL N---HFGGSI IIQQVVSAAA AAAHHHCKKK KT-RVRRGNN
tryp_xenlaIIIIIATCKS SYYYIIVVVL N---HFGGSI IIQQVVSAAA AAAHHHCKKK KA-SVRRGNN
trya_rat  IIIIVYTCEH HYYYQQVVVL N---HIGGSI IIQQLLSAAA AAAHHHCHHH HP-QVRRGNN
tryb_rat  IIIIVYTCEH HYYYQQVVVL N---HIGGSI IIQQLLSAAA AAAHHHCHHH HP-QVRRGNN
3est-pig  VVVVVTEARN NSSSQQIIIL QSSSHTGGTI IINNMMTAAA AAAHHHCDDD DRETVVVGNN
el1_rat   VVVVVAEARN NSSSQQIIIL QGGGHTGGTI IINNMMTAAA AAAHHHCSSS SSQTVVVGNN
el2a_humanVVVVVEEAPN NWWWQQVVVL QGGGHTGGSI IISSLLTAAA AAAHHHCSSS SSSTVGGGNN
el2_rat   VVVVVQEAPN NWWWQQVVVL QGGGHTGGSV VVNNLLTAAA AAAHHHCSSS SNSTVLLGSS
el2_pig   VVVVVEDAPN NWWWQQVVVL QGGGHTGGTV VVSSLLTAAA AAAHHHCSSS SSSTVVVGSS
el2_mouse VVVVVQEAPN NWWWQQVVVL QGGGHNGGSV VVNNLLTAAA AAAHHHCSSS SNYTVLLGSS
el3a_humanVVVVVEDAPY YWWWQQVVVL QGGGHTGGSI IIDDVVTAAA AAGHHHCSSS SRDTVVVGNN
el2b_humanMMMMLEEAPN NWWWQQVVVL QGGGHTGGSI IISSLLTAAA AAAHHHCSSS SSSIVMMGNN
el3b_humanVVVVVEDAPY YWWWQQVVVL QGGGHTGGSI IIDDVVTAAA AAGHHHCSSS SSSTVVVGDD
ctrl_humanIIIIVENALG GWWWQQVVVL QFFFHFGGSI IISSVVTAAA AAAHHHCVVV VSPRVVVGDD
ctr2_canfaIIIIVEDAPG GWWWQQVVVL QFFFHFGGSI IIDDVVTAAA AAAHHHCVVV VRTTVVVGDD
ctrb_bovinIIIIVEDAPG GWWWQQVVVL QFFFHFGGSI IIDDVVTAAA AAAHHHCVVV VTTSVVVGDD
ctrb_humanIIIIVEDAPG GWWWQQVVVL QFFFHFGGSI IIDDVVTAAA AAAHHHCVVV VRTSVVVGDD
ctrb_rat  IIIIVEDAPG GWWWQQVVVL QFFFHFGGSI IIDDVVTAAA AAAHHHCVVV VKTSVVVGDD
ctr1_penvaIIIIVVEAPH HHHHQQAAAL F---YFGGSI IIEELLTAAA AAAHHHCDDD DGAFVVVGNN
ctr2_penvaIIIIVVEAPH HHHHQQAAAL F---YFGGSI IIEELLTAAA AAAHHHCDDD DGAFVVVGNN
ctrl_halruIIIIVSNAAG GWWWQQGGGL QTTTHICCVY YYSSLLTAAA AAAHHHCSSS SSASLGGGRR
ctr2_vesorIIIIVTNARG GYYYQQVVVL R---HFGGSI IIRRLLTAAA AAAHHHCVVV VGKEVTTGLL

          IINVEGNQFF ISSKKIVHPN NSTLL-DIIM MMLIKKLLAA ALNNSRAIII ILLPPPPT--
          IIAVEGGQFF INNKKIRHPN NATII-DIIM MMLIKKLLPP PLNNSRSIII ILLPPPPK--
          IIDVEGGQFF IDDKKIRHPN NATFF-DIIM MMLIKKLLPP PLNNSRSVVV VLLPPPPR--
          IIDVEGNQFF INNKKIRHPN NSILL-DIIM MMLIKKLLPP PLNNARAIII ILLPPPPR--
          IIEVEGNQFF INNKKIRHPD DRTLL-DIIM MMLIKKLLRR RINNARSIII ILLPPPPT--
          IIEVEGNQFF INNKKIRHPN NSTLL-DIIL LLLIKKLLPP PINNSRSIII ILLPPPPT--
          IINVEGDQFF INNKKIKHPD DRTLL-DIIM MMLIKKLLPP PLNNARAVVV VLLPPPPS--
          IIAVEGTQFF IDDKKIMHPN NSNLL-DIIM MMLIKKLLPP PLNNSYSVVV VLLPPPPS--
          IINVEGNQFF VDDKKIRHPN NSTLL-DIIM MMLIKKLLPP PLNNARAVVV VLLPPPPS--
          IIKVEGNQFF INNKKIRHPN NRTLL-DIIM MMLIKKLLPP PINNARSIII ILLPPPPT--
          IIKVEGNQFF INNKKIRHPN NRTLL-DIIM MMLIKKLLPP PINNARSIII ILLPPPPT--
          IIALEGTQFF ISSKKIRHSN NSTLL-DIIM MMLIKKLLPP PLNNAANVVV VLLPPPPS--
          IIYEEGAQFF IDDKKILHPD DKTVV-DIIM MMLIKKLLPP PLNNSKSIII ILLPPPPQ--
          IIYEEGAQFF IDDKKILHPD DKTVV-DIIM MMLIKKLLPP PLNNSKSIII ILLPPPPQ--
          LLNQNGTQYY VGGKKVVHPN NTDVVADIIA AALLRRLLSS SLNNSYQGGG GLLPPPPRGG
          LLSQDGTQYY VSSKKMVHPN NSNVVADIIA AALLRRLLSS SLNNNYQAAA ALLPPPPQGG
          LLYVESGLAA VSSKKVVHKN NSQIISDIIA AALLKKLLPP PLTTDKQAAA ALLPPPPPGG
          LLSTESGLAA VQQKKVVHEN NAKLLSDIIA AALVKKLLPP PLTTSKQAAA ALLPPPPPGG
          LLSTEPGLAA VKKKKVVHQN NSQLLSDIIA AALLKKLLPP PLTTDKQGGG GLLPPPPAGG
          LLSNGAGAAA VQQKKVVHQN NSNVVGDIIA AALIKKLLPP PLSSKNQAAA ALLPPPPPGG
          LLAVEGPQVV IPPEEFVHPN NRCVVADIIA AALIKKLLSS SLGGDAQAAA ALLPPPPPGG
          LLYVESGLAA VSSKKVVHKN NSQVVSDIIA AALLKKLLPP PLTTDKQAAA ALLPPPPPGG
          RRAVEGPQVV IPPSSFVHPN NRCVVADIIA AALIKKLLSS SLGGDAQAAA ALLPPPPPGG
          RRSSAEPQVV LSSRRITHPN NSTMM-DVVT TTLLKKLLPP PYTTTRSVVV VLLAAAASNN
          QQGSAESQVV LKKKKFKNPN NMTII-DIIT TTLLKKLLPP PFSSKTSVVV VLLPPPPQTT
          QQGLTEDQVV LKKKKFKNPS SITVV-DIIT TTLLKKLLPP PFSSETSVVV VLLPPPPSDD
          QQGSEENQVV LKKKKFKNPS SITVV-DIIT TTLLKKLLPP PFSSQTSVVV VLLPPPPSDD
          QQGSEENQVV LKKQQFKNPN NMTVV-DIIT TTLLKKLLPP PFSSETSVVV VLLPPPPNDD
          IIRQEASVSS ITTDDFTHEN NSLLL-DIIA AALIRRLLPP PLNNSNKVVV VLLPPPPSDD
          IIRQEASVSS ITTDDFTHEN NSLLL-DIIA AALIKKLLPP PLNNSNKVVV VLLPPPPSDD
          MMNNDGTQYY SSSSSTNHPN NGAAAGDIIA AAVLRRLLSS STSSSSVPPP PVVWWWWLVV
          LL--NKEAVV YNNEEIVNKN NSRLL-DIIG GGLIRRVVDD DFTTQLQVVV VLLPPPPVNN

          ---CSAAAAT LIWGSGGTSY PPDVVLLLKA PSSDSSC--A PPISNMMGYY LLLEEGGGDD
          ---CAAAAAT LIWGSGGQNY PPDVVLLLKA PSSDSVC--A PPISNMMGYY MMMEEGGGDD
          ---CSSSSST LVWGSGGTNY PPSLLLLLDA PSSDSSC--S PPISNMMGFF LLLEEGGGDD
          ---CAPPPPT LIWGSGGTNY PPELLLLLDA PTTQAQC--S PPIENMMGFF LLLEEGGGDD
          ---PATTTTT LIWGSGGADY PPDEELLLDA PSSQAKC--S PPISNMMGFF LLLEEGGGDD
          ---PAAAAAT LIWGSGGADY PPDEELLLDA PSSQAEC--S PPINNMMGFF LLLEEGGGDD
          ---CPAAAAT LIWGSGGVNE PPDLLLLLDA PPPQADC--S PPIDNMMGFF LLLEEGGGDD
          ---CSSSSST LVWGGSSSNY PPDTTLLLDL PSSSSSC--A PPISNMMGFF MMMEEGGGDD
          ---CPAAAAT LIWGSGGVNN PPDLLVVVDA PPPQADC--S PPINNMMGFF LLLEEGGGDD
          ---PAAAAAT LIWGSGGADY PPDEELLLDA PTTQAEC--S PPINSMMGFF LLLEEGGGDD
          ---PAAAAAT LIWGSGGADY PPDEELLLDA PRREAEC--S PPINSMMGFF LLLEEGGGDD
          ---CAAAAAT LIWGSGGSNY PPDLLLLLNA PTTNAQC--A PPIANMMGYY MMMEEGGGDD
          ---CTAAAAT LVWG-GGFES PPSVVLLLDA PSSDSVC--A PPINNMMGFF LLLEEGGGDD
          ---CTAAAAT LVWG-GGFES PPSVVLLLDA PSSDSVC--A PPINNMMGFF LLLEEGGGDD
          GGGIANNNNS YIWGTGG-QL AAQTTAAAYL PDDYAICSSY GGVNSMMG-- GGGDDGVVSS
          GGGIANNNNN YIWGTGG-QL SSQTTAAAYL PDDYSICSSY GGVTTMMG-- GGGDDGVVSS
          GGGIPNNNNY YVWGTGG-AV PPDVVGGGRL LDDYATCSSW GGVTSMMG-- GGGDDGVVSS
          GGGIPNNNNY YVWGTGG-AT PPDVVGGGRL LDDYATCSAW GGVTNMMG-- GGGDDGVVSS
          GGGIPNNNNY YVWGTGG-AS PPDIIGGGQL LDDYATCKPW GGVTNMMG-- GGGDDGIISS
          GGGIPRRRRY YVWGTGG-NS PPDTTGGGRL LDDYATCSAW GGVSSMMG-- GGGDDGVVSS
          GGGIPNNNNT YIWGTGG-PL PPDKKAAARL PDDYKHCRWW GGVKTMMG-- GGGYY-IISS
          GGGIPNNNNY YVWGTGG-AL PPDDDGGGRL LDDYATCSSW GGVTNMMG-- GGGDDGVVCC
          GGGIPNNNNT YIWGTGG-PL PPDKKAAALL PDDYEHCRWW GGVKTMMG-- GGGDD-IISS
          NNNATEEEEL VTWGGGG-NV PPAHHVVVAL PTTVNQCQ-Y GGIDSMMG-- GGGAAGAASS
          TTTDPAAAAT VTWGTAA-NT PPDKKAAAAL PSSNAECK-F GGIDLMMG-- AAASSGVVSS
          DDDDPAAAAM ATWGYAA-KT PPDKKAAATL PSSNTDCK-Y GGVDVMMG-- AAASSGVVSS
          DDDDPAAAAT ATWGYAA-NT PPDKKAAAAL PSSNAECK-S GGIDVMMG-- AAASSGVVSS
          DDDDPPPPPT ATWGYAA-KT PPEKKAAAAL PSSEADCK-S GGIDVMMG-- AAASSGVVSS
          DDD-SVVVVT TPWGDAA-SI SSDVVVVVNV PTTNADCS-V --VDGVVD-- GGGTTGGGSS
          DDD-AVVVVT TPWGDGG-GI SSDVVVVVDV PTTNDDCA-V --VNGVVD-- SSSEEGGGGG
          VVVR-CCCCT YDMGWWW-QH PPNNNVVVDM TTTNSDCSSI GGVSGHHF-- EEESSG--SS
          NNNIAGGGG- VLWGVGG-PI PPNNNIIITL SNNQQTCS-H --LDSQQF-- TTTKKRGGGG

          SCCQGGDPPV VCCCSS---- -GQQGGGIGG SS--GQKKKP GYTKVWKKKQ TTIIIAAASS
          SCCQGGDPPV VCCCNN---- -GQQGGGVGG AA--GQKKKP GSPKVWQQQQ TTIIIAAAAA
          SCCQGGDPPV VCCCNN---- -GQQGGGVGG YY--GQKKKP GYTKVWQQQQ TTVVVAAAAA
          SCCQGGDPPV VCCCNN---- -GQQGGGIGG YY--GQKKKP GYTKVWQQQS TTIIIAAAAA
          SCCQGGDPPV VCCCNN---- -GQQGGGVGG DD--GQKKKP GYTKVWKKKN TTIIIAAAAA
          SCCQGGDPPV VSSSNN---- -GQQGGGIGG YY--GQKKRP GYTKVWKKKD TTIIIAAAAA
          SCCQGGDPPV VCCCNN---- -GQQGGGIGG YY--GLPPNP GYTKVWQQQD TTIIIAAAAA
          SCCQGGDPPV VCCCNN---- -GQQGGGVGG YY--GQRRKP GYTKRWSSSS TTMMMSSSSS
          SCCQGGDPPV VCCCNN---- -GQQGGGIGG YY--GQPPAP GYTKVWQQQN TTIIIAAADD
          SCCQRRDPPV VCCCNN---- -GQQGGGVGG HH--GWKKRP GYTKVWKKKD TTIIIAAAAA
          SWWKRRDPPV VCCCNN---- -GQQGGGVGG HH--GWKKRP GYTKVWKKKD TTIIIAAAAA
          SCCQGGDPPV VCCCNN---- -GQQGGGVGG YY--GMRRYP GYTKNWQQQN TTIIIAAAAA
          SCCQYYDPPV VCCCNN---- -GQQGGGIGG DD--GLEEKP GYTKLWHHHQ TTIIIAAAEE
          SCCQYYDPPV VCCCNN---- -GQQGGGIGG DD--GLEEKP GYTKLWQQQQ TTVVVAAAAA
          GCCQGGDPPH HCCCLLVNNG QYHHGGGVVV SSRLGVTTKP TFTRIWNNNN VVIIIAAASS
          GCCQGGDPPH HCCCLLVNNG QYHHGGGVVV SSSMGVSSKP TFTRIWNNNN VVIIIAAA--
          SCCNGGDPPN NCCCQQADDG RWHHGGGIGG SSRLGYYYKP SFTRIWNNNS VVIIIAAANN
          SCCNGGDPPN NCCCQQANNG QWHHGGGIGG SSTLGYPPKP SFTRIWNNNS VVIIIAAAKK
          SCCNGGDPPN NCCCQQGNNG QWHHGGGIGG SSSLGYYYKP SFTRIWNNNS VVIIIAAANN
          SCCNGGDPPN NCCCRRANNG QWHHGGGIGG SSSLGYPPKP SFTRIWNNNS VVMMMAAARR
          GCCNGGDPPN NCCCPPTDDG GWHHGGGVVV SSAFGFIIKP TFTRIWEEEE TTIIIAAASS
          TCCNGGDPPN NCCCQQADDG RWHHGGGITT SSVLGYYYKP SFTRNWNNNS VVIIIAAANN
          GCCNGGDPPN NCCCPPTDDG GWHHGGGVVV SSAFGTRRKP TFTRIWEEEE TTIIIAAASS
          SCCQGGDPPV VCCCQQKGGN TWIIGGGIGG TT-KNV--AP AYTRSWNNNQ VVIIIAAAYY
          SCCMGGDPPV VCCCQQKDDG AWVVGGGIGG SS--GSTTTP GYARIWQQQQ IILLLQQQAA
          SCCMGGDPPV VCCCQQKNNG AWAAGGGIGG SS--SSTTTP AYARMWQQQE TTLLLAAAAA
          SCCMGGDPPV VCCCQQKDDG AWVVGGGIGG SS--DSTTSP GYARIWQQQK IILLLAAAAA
          SCCMGGDPPV VCCCQQKDDG VWAAGGGIGG SS--GSTTTP AYSRMWQQQQ IILLLEEEAA
          TCCNGGDPPN NLLLNNG--- --YYGGGIGG SSSAGK--YP AFTRLWQQQQ ----------
          TCCNGGDPPN NLLLNNG--- --YYGGGIGG SSSAGV--YP DFTRLWEEEQ ----------
          ACCSGGDPPV VCCCGG---- -NTTGGGIGG II-SSGSSYP SYTRYWQQQ- ----------
          ACCHGGDPPV VAAANNG--- --IIGGGIGG HH--PI--SP NFTRLWQQQK ----------

          SS
          AA
          AA
          AA
          AA
          AA
          AA
          SS
          DD
          AA
          AA
          AA
          EE
          AA
          SS
          --
          NN
          KK
          NN
          RR
          SS
          NN
          SS
          YY
          AA
          AA
          AA
          AA
          --
          --
          --
          --

   32   242
2ptn-bovinIVGGGYTCGG GNNNVVQQVS SL------GY CCGGSNSQWW AAHCCKKKS- GIIQQVRRRL
try1_canfaIVGGGYTCSS SNNNVVQQVS SL------GY CCGGSNSQWW AAHCCKKKS- RIIQQVRRRL
try3_rat  IVGGGYTCQQ QNNNLLQQVS SL------GY CCGGSNSQWW AAHCCKKKS- RIIQQVRRRL
try2_canfaIVGGGYTCEE ENNNVVQQVS SL------GY CCGGSSDQWW AAHCCKKKS- RIIQQVRRRL
try1_humanIVGGGYNCEE ENNNVVQQVS SL------GY CCGGSNEQWW AGHCCKKKS- RIIQQVRRRL
try2_humanIVGGGYICEE ENNNVVQQVS SL------GY CCGGSSEQWW AGHCCKKKS- RIIQQVRRRL
try2_rat  IVGGGYTCQQ QNNNVVQQVS SL------GY CCGGSNDQWW AAHCCKKKS- RIIQQVRRRL
try3_salsaIVGGGYECRR RNNNAAQQAS SL------GY CCGGSSSTWW AAHCCKKKS- RIIQQVRRRL
tryp_mouseIVGGGYTCRR RSSSVVQQVS SL------GY CCGGSNDQWW AAHCCKKKY- RIIQQVRRRL
try4_humanIVGGGYTCEE ENNNLLQQVS SL------GS CCGGSSEQWW AAHCCKKKT- RIIQQVRRRL
try3_humanIVGGGYTCEE ENNNLLQQVS SL------GS CCGGSSEQWW AAHCCKKKT- RIIQQVRRRL
tryp_xenlaIIGGGATCAA ASSSVVIIVS SL------GY CCGGSTNQWW AAHCCKKKA- SIIQQVRRRL
trya_rat  IVGGGYTCQQ QHHHVVQQVS SL------GS CCGGSTDQWW AAHCCHHHP- QLLQQVRRRL
tryb_rat  IVGGGYTCQQ QHHHVVQQVS SL------GS CCGGSTDQWW AAHCCHHHP- QLLQQVRRRL
3est-pig  VVGGGTEAQQ QNNNWWQQIS SLRSSSSSWA CCGGTRQNWW AAHCCDDDRE TFFRRVVVVV
el1_rat   VVGGGAEARR RNNNWWQQIS SLLSSSSSWY CCGGTRRNWW AAHCCSSSSQ TFFRRVVVVV
el2a_humanVVGGGEEARR RNNNWWQQVS SLSSKKKKWY CCGGSANSWW AAHCCSSSSS TYYRRVGGGL
el2_rat   VVGGGQEASS SNNNWWQQVS SLLSKKKKWH CCGGSANNWW AAHCCSSSNS TYYRRVLLLL
el2_pig   VVGGGEDARR RNNNWWQQVS SLDSQQQQWR CCGGTDQSWW AAHCCSSSSS TYYRRVVVVL
el2_mouse VVGGGQEATT TNNNWWQQVS SLLSRRRRWR CCGGSANNWW AAHCCSSSNY TYYRRVLLLL
el3a_humanVVGGGEDAVV VYYYWWQQVS SLEKSSSSFY CCGGSAPDWW AGHCCSSSRD TYYQQVVVVL
el2b_humanMLGGGEEARR RNNNWWQQVS SLSSQQQQWY CCGGSANSWW AAHCCSSSSS IYYRRVMMML
el3b_humanVVGGGEDAVV VYYYWWQQVS SLEKSSSSFY CCGGSAPDWW AGHCCSSSSS TYYQQVVVVL
ctrl_humanIVGGGENAVV VGGGWWQQVS SLSS------ CCGGSSQSWW AAHCCVVVSP RHHFFVVVVL
ctr2_canfaIVGGGEDAVV VGGGWWQQVS SLST------ CCGGSSEDWW AAHCCVVVRT THHQQVVVVA
ctrb_bovinIVGGGEDAVV VGGGWWQQVS SLST------ CCGGSSEDWW AAHCCVVVTT SDDVVVVVVA
ctrb_humanIVGGGEDAVV VGGGWWQQVS SLKT------ CCGGSSEDWW AAHCCVVVRT SDDVVVVVVA
ctrb_rat  IVGGGEDAII IGGGWWQQVS SLKT------ CCGGSSEDWW AAHCCVVVKT SDDVVVVVVA
ctr1_penvaIVGGGVEATT THHHWWQQAA ALDD-----M CCGGSSSEWW AAHCCDDDGA FVVEEVVVVL
ctr2_penvaIVGGGVEATT THHHWWQQAA ALDD-----M CCGGSSSEWW AAHCCDDDGA FVVEEVVVVL
ctrl_halruIVGGGSNAAA AGGGFFQQGS SLRSSSSSWF CCCCVTTSKK AAHCCSSSSA SYYRRLGGGF
ctr2_vesorIVGGGTNAPP PGGGYYQQVS SL--AAAAPK CCGGSSKRYY AAHCCVVVGK EHHQQVTTTV

          LGGDNNIINN VGGGSSAASV PSSSSYNSSN LLLL---NNI LKKKLARVAS SL--QCSSGW
          LGGYNNIIAA VGGGNNAAAR PRRRRYNAAN IIII---NNI LKKKLPRVSA AL--QCSSGW
          LGGHNNIIDD VGGGDDAAAR PSSSSYNAAN FFFF---NNI LKKKLPRVST TL--KCSSGW
          LGGYNNIIDD VGGGNNSSAR PNNNNYNSSW LLLL---NNI LKKKLPRVAT TL--QCSSGW
          LGGHNNIIEE VGGGNNAAAR PQQQQYDRRK LLLL---NNI LKKKLRRVST TL--KCSSGW
          LGGHNNIIEE VGGGNNAAAR PKKKKYNSSR LLLL---NNI LKKKLPRVSA AL--ESSSGW
          LGGHNNIINN VGGGNNAAAK PNNNNFDRRK LLLL---NNI LKKKLPRVAT TL--QCSSGW
          LGGHNNIIAA VGGGDDSSVM PSSSSYNSSR LLLL---NNI LKKKLPYVST TL--RCSSGW
          LGGHNNIINN VGGGDDSSAR PNNNNYNSSW LLLL---NNI LKKKLPRVAS SL--QCSSGW
          LGGHNNIIKK VGGGNNAAAR PKKKKYNRRD LLLL---NNI LKKKLPRVST TL--ECSSGW
          LGGHNNIIKK VGGGNNAAAR PKKKKYNRRD LLLL---NNI LKKKLPRVST TL--ECSSGW
          LGGHNNIIAA LGGGSSSSSR SGGGGYNSSY LLLL---NNI LKKKLPAVNT TL--SCSSGW
          LGGHNNIIYY EGGGDDAAAL PDDDDYDKKW VVVV---NNI LKKKLPKVST TL--ECSSGW
          LGGHNNIIYY EGGGDDAAAL PDDDDYDKKW VVVV---NNI LKKKLPKVST TL--ECSSGW
          VGGHNNLLNN QGGGGGVVQV PYYYYWNTTD VVVVAAAYYI LRRRLSYVQL LLAGPCTTGW
          VGGHNNLLSS QGGGSSVVQV PTTTTWNSSN VVVVAAAYYI LRRRLSYVQL LLEGPCTTGW
          LGGHNNLLYY VSSSSSVVSV KDDDDWNSSN IIIISKKNNI LKKKLPKIQL LLAGPCTTGW
          LGGHSSLLSS TSSSQQVVSV EKKKKWNAAQ LLLLSNNNNI LKKKLPKIQT TLAGPCTTGW
          LGGHSSLLSS TPPPKKVVSV QDDDDWNSSN LLLLSNNNNI LKKKLPKIQL LLAGVCTTGW
          LGGHSSLLSS NAAAQQVVSV QRRRRWNSSQ VVVVGNNYYI LKKKLPNIQT TLAGVCTTGW
          LGGYNNLLAA VGGGPPIIEV PLLLLWNRRS VVVVACCNNI LKKKLSAVQL LLAGPCTTGW
          LGGHNNLLYY VSSSSSVVSV KDDDDWNSSN VVVVSKKNNI LKKKLPKIQL LLAGPCTTGW
          LGGYDDRRAA VGGGPPIINV PLLLLWNRRS VVVVACCNNI LKKKLSAVQL LLAGPCTTGW
          LGGYDDRRSS SEEESSVVST PSSSSWNSST MMMM---NNV LKKKLPRISP PLSNTCTTGW
          AGGFDDQQGG SEEEKKIIAK PKKKKFNMMF IIII---NNI LKKKLPTVSA ALATLCTTGW
          AGGFDDQQGG LEEEKKIIGK PKKKKFSIIL VVVV---NNI LKKKLPTVSA ALADLCTTGW
          AGGFDDQQGG SEEEKKIIAK PKKKKFSIIL VVVV---NNI LKKKLPTVSA ALADLCTTGW
          AGGFDDQQGG SEEEKKIIAK PKKKKFNMMF VVVV---NNI LKKKLPTVSA ALVDVCTTGW
          LGGHNNIIRR QAAATTSSTT ENNNNWNSSW LLLL---NNI LRRRLPNIKT TLSDTVTTGW
          LGGHNNIIRR QAAATTSSTT ENNNNWNSSW LLLL---NNI LKKKLPNIKT TLSDTVTTGW
          FGGLRRMMNN NGGGSSVVTN PNNNNYNGGN AAAAGYYNNI VRRRLSSAVG GVLVNMQQRM
          VGGVLLLL-- -KKKNNAAKV KNNNNYNSSI LLLL---NNI LRRRVDLVQP PLSNPVTTGW

          GNSSSTSSPD VVVLKKCCLL LAASSSDSS- --SAYYYQIS NNMFAGYYYL EEKKKKKDSC
          GNSIIQNNPD VVVLQQCCLL LAASSSDVV- --NAYYYQIS NNMMLGYYYM EEKKKKKDSC
          GNSSSTNNPS LLLLQQCCLL LAASSSDSS- --SSYYYKIS NNMFLGFFFL EEKKKKKDSC
          GNSSSTNNPE LLLLQQCCLL LAATTTQQQ- --ASYYYQIE NNMIAGFFFL EEKKKKKDSC
          GNSSSADDPD EEELQQCCLL LAASSSQKK- --ASYYYKIS NNMFVGFFFL EEKKKKKDSC
          GNSSSADDPD EEELQQCCLL LAASSSQEE- --ASYYYKIN NNMFVGFFFL EEKKKKKDSC
          GNSSSVNNPD LLLLQQCCLL LAAPPPQDD- --ASYYYKID NNMVVGFFFL EEKKKKKDSC
          GNGSSSNNPD TTTLRRCCLL LLLSSSSSS- --SAYYYQIS NNMFAGFFFM EEKKKKKDSC
          GNSNNVNNPD LLLLQQCCVV VAAPPPQDD- --ASYYYDIN NNMIVGFFFL EEKKKKKDSC
          GNSFFADDPD EEELKKCCLL LAATTTQEE- --ASYYYKIN SSMFVGFFFL EEKKKKKDSC
          GNSFFADDPD EEELKKCCLL LAARRREEE- --ASCCCKIN SSMFVGFFFL EEKKKKKDSW
          GNSNNSNNPD LLLLQQCCLL LAATTTNQQ- --SAYYYEIA NNMIVGYYYM EEKKKKKDSC
          GV-FFFEEPS VVVLQQCCLL LAASSSDVV- --KAYYYQIN NNMFLGFFFL EEKKKKKDSC
          GV-FFFEEPS VVVLQQCCLL LAASSSDVV- --KAYYYQIN NNMFLGFFFL EEKKKKKDSC
          GLTNN-QQAQ TTTLQQQQAA ALLDDDYIIS SSSYWWWTVN SSMVAG---G DDRRRRRSGC
          GRTNN-QQSQ TTTLQQQQAA ALLDDDYIIS SSSYWWWTVT TTMVAG---G DDRRRRRSGC
          GRTNN-AAPD VVVLQQQQGG GLLDDDYTTS SSAWWWWSVT SSMIAG---G DDIIIIISSC
          GRTNN-AAPD VVVLQQQQGG GLLDDDYTTS SASWWWWSVT NNMVAG---G DDTTTTTSSC
          GRTNN-AAPD IIILQQQQGG GLLDDDYTTK KPGWWWWTVT NNMIAG---G DDIIIIISSC
          GLTNN-NNPD TTTLRRQQGG GLLDDDYTTS SASWWWWSVS SSMVAG---G DDTTTTTSSC
          GRTNN-PPPD KKKLQQQQAA ALLDDDYHHR RWNWWWWTVK TTMVAG---G YYRRRRRSGC
          GRTNN-AAPD DDDLKKQQGG GLLDDDYTTS SSGWWWWTVT NNMIAG---G DDIIIIICTC
          GRTNN-PPPD KKKLQQEEAA ALLDDDYHHR RWNWWWWSVK TTMVAG---G DDRRRRRSGC
          GRGVV-NNPA HHHLQQQQVV VLLTTTVQQQ Q--YWWWSID SSMIAG---G AA-----SSC
          GLTNN-NNPD KKKLQQQQAA ALLSSSNEEK K--FWWWKID LLMVAG---A SS-----SSC
          GKYNN-KKPD KKKLQQQQAA ALLSSSNDDK K--YWWWRVD VVMIAG---A SS-----SSC
          GKYNN-NNPD KKKLQQQQAA ALLSSSNEEK K--SWWWRID VVMIAG---A SS-----SSC
          GKYNN-KKPE KKKLQQQQAA ALLSSSEDDK K--SWWWKID VVMTAG---A SS-----SSC
          GRDSS-SSSD VVVLRRQQVV VVVTTTNDDS S--VYYYIVD GGVVID---G TTKKKKKSTC
          GRDSS-GGSD VVVLRRQQVV VVVTTTNDDA A--VYYYIVN GGVVID---S EEKKKKKGTC
          GKWRR-QQPN NNNLQQKKVV VMMTTTNDDS SSGISSSTVS GGHIIF---E SSRRRRRSAC
          GRVNN-PPPN NNNLQQQQII ILLNNNQTTS S-KHWWWGLD SSQITF---T KKEEEEEGAC

          QGDDVCCS-- ---GLGIVSS WWWGGSS-GG AQKGGYTTTK KKKVCCSWWI IIIQTTAAAS
          QGDDVCCN-- ---GLGVVSS WWWGGAA-GG AQKGGSPPPK KKKVCCSWWI IIIQTTAAAA
          QGDDVCCN-- ---GLGVVSS WWWGGYY-GG AQKGGYTTTK KKKVCCNWWI IIIQTTAAAA
          QGDDVCCN-- ---GLGIVSS WWWGGYY-GG AQKGGYTTTK KKKVCCDWWI IIISTTAAAA
          QGDDVCCN-- ---GLGVVSS WWWGGDD-GG AQKGGYTTTK KKKVYYKWWI IIINTTAAAA
          QGDDVSSN-- ---GLGIVSS WWWGGYY-GG AQRGGYTTTK KKKVYYDWWI IIIDTTAAAA
          QGDDVCCN-- ---GLGIVSS WWWGGYY-GG ALNGGYTTTK KKKVCCDWWI IIIDTTAAAA
          QGDDVCCN-- ---GLGVVSS WWWGGYY-GG AQKGGYTTTK KKKVCCSWWI IIISTTSSSS
          QGDDVCCN-- ---GLGIVSS WWWGGYY-GG AQAGGYTTTK KKKVCCDWWI IIINTTAAAD
          QRDDVCCN-- ---GLGVVSS WWWGGHH-GG AWRGGYTTTK KKKVYYDWWI IIIDTTAAAA
          KRDDVCCN-- ---GLGVVSS WWWGGHH-GG AWRGGYTTTK KKKVYYDWWI IIIDTTAAAA
          QGDDVCCN-- ---GLGVVSS WWWGGYY-GG AMYGGYTTTK KKKVCCAWWI IIINTTAAAA
          QYDDVCCN-- ---GVGIVSS WWWGGDD-GG ALKGGYTTTK KKKVCCNWWI IIIQTTAAAE
          QYDDVCCN-- ---GVGIVSS WWWGGDD-GG ALKGGYTTTK KKKVCCNWWI IIIQTTAAAA
          QGDDLCCLNG GQQYVGVTSS FFFVVSSRGG NVKTTFTTTR RRRVSSSWWI IIINVVAAAS
          QGDDLCCLNG GQQYVGVTSS FFFVVSSSGG NVKTTFTTTR RRRVSSSWWM MMMNVVAAA-
          NGDDLCCQDG GRRWVGIVSS FFFGGSSRGG NYKSSFTTTR RRRVSSDWWI IIISVVAAAN
          NGDDLCCQNG GQQWVGIVSS FFFGGSSTGG NYKSSFTTTR RRRVSSDWWI IIISVVAAAK
          NGDDLCCQNG GQQWVGIVSS FFFGGSSSGG NYKSSFTTTR RRRVSSDWWI IIISVVAAAN
          NGDDLCCRNG GQQWVGIVSS FFFGGSSSGG NYKSSFTTTR RRRVSSDWWI IIISVVAAAR
          NGDDLCCPDG GGGWVGVTSS FFFVVSSAGG NFKTTFTTTR RRRVSSDWWI IIIETTAAAS
          NGDDLCCQDG GRRWVGIGSS LLLTTSSVGG NYKSSFTTTR RRRVSSDWWI IIISVVAAAN
          NGDDLCCPDG GGGWVGVTSS FFFVVSSAGG NTKTTFTTTR RRRVSSDWWI IIIETTAAAS
          QGDDLCCQGN NTTWLGIVSS WWWGGTT-NN NVAAAYTTTR RRRVSSTWWI IIIQVVAAAY
          MGDDLCCQDG GAAWLGIVSS WWWGGSS-GG CSTGGYAAAR RRRVTTPWWV VVVQIIQQQA
          MGDDLCCQNG GAAWLGIVSS WWWGGSS-SS CSTAAYAAAR RRRVTTPWWV VVVETTAAAA
          MGDDLCCQDG GAAWLGIVSS WWWGGSS-DD CSSGGYAAAR RRRVTTPWWV VVVKIIAAAA
          MGDDLCCQDG GVVWLGIVSS WWWGGSS-GG CSTAAYSSSR RRRVTTPWWV VVVQIIEEEA
          NGDDLLLN-- ----TGITSS FFFGGSSSGG EKYAAFTTTR RRRVYYDWWI IIIQ------
          NGDDLLLN-- ----TGITSS FFFGGSSSGG EVYDDFTTTR RRRVYYDWWI IIIQ------
          SGDDLCCG-- ---NLGITSS WWWGGII-SS SGYSSYTTTR RRRVSSNWWV VVV-------
          HGDDLAAN-- ----QGIVSS YYYGGHH-PP AISNNFTTTR RRRVYYDWWI IIIK------

          NN
          NN
          NN
          NN
          NN
          NN
          NN
          NN
          NN
          NN
          NN
          NN
          NN
          NN
          NN
          --
          NN
          NN
          NN
          NN
          HH
          NN
          HH
          NN
          NN
          NN
          NN
          NN
          --
          --
          --
          --

   32   242
2ptn-bovinIGGGGYYGGT TVPPPYQVSN S----GGYFF CCGGSSSSLI ISQQQSAHHC YY---GIIQV
try1_canfaIGGGGYYSSS SVPPPYQVSN S----GGYFF CCGGSSSSLI ISQQQSAHHC YY---RIIQV
try3_rat  IGGGGYYQQS SLPPPYQVSN A----GGYFF CCGGSSSSLI ISQQQSAHHC YY---RIIQV
try2_canfaIGGGGYYEES SVPPPYQVSN A----GGYFF CCGGSSSSLI IDQQQSAHHC YY---RIIQV
try1_humanIGGGGYYEES SVPPPYQVSN S----GGYFF CCGGSSSSLI IEQQQSGHHC YY---RIIQV
try2_humanIGGGGYYEES SVPPPYQVSN S----GGYFF CCGGSSSSLI IEQQQSGHHC YY---RIIQV
try2_rat  IGGGGYYQQS SVPPPYQVSN S----GGYFF CCGGSSSSLI IDQQQSAHHC YY---RIIQV
try3_salsaIGGGGYYRRS SASSSYQASQ S----GGYFF CCGGSSSSLI ISTTTSAHHC YY---RIIQV
tryp_mouseIGGGGYYRRS SVPPPYQVSN A----GGYFF CCGGSSSSLI IDQQQSAHHC YY---RIIQV
try4_humanIGGGGYYEES SLPPPYQVSN S----GGSFF CCGGSSSSLI IEQQQSAHHC YY---RIIQV
try3_humanIGGGGYYEES SLPPPYQVSN S----GGSFF CCGGSSSSLI IEQQQSAHHC YY---RIIQV
tryp_xenlaIGGGGAAAAS SVPPPYIVSN S----GGYFF CCGGSSSSLI INQQQSAHHC YY---SIIQV
trya_rat  IGGGGYYQQS SVPPPYQVSN A----GGSII CCGGSSSSLI IDQQQSAHHC YY---QLLQV
tryb_rat  IGGGGYYQQS SVPPPYQVSN A----GGSII CCGGSSSSLI IDQQQSAHHC YY---QLLQV
3est-pig  VGGGGTTQQS SWPPPSQISQ YRSGSWWATT CCGGTTTTLI IQNNNTAHHC VVLLLTFFRV
el1_rat   VGGGGAARRS SWPPPSQISQ YLSGSWWYTT CCGGTTTTLI IRNNNTAHHC VVMMMTFFRV
el2a_humanVGGGGEERRS SWPPPWQVSQ YSSNKWWYTT CCGGSSSSLI INSSSTAHHC IIRRRTYYRV
el2_rat   VGGGGQQSSS SWPPPWQVSQ YLSSKWWHTT CCGGSSSSLV VNNNNTAHHC IIRRRTYYRV
el2_pig   VGGGGEERRS SWPPPWQVSQ YDSSQWWRTT CCGGTTTTLV VQSSSTAHHC IIRRRTYYRV
el2_mouse VGGGGQQTTT TWPPPWQVSQ VLSSRWWRNN CCGGSSSSLV VNNNNTAHHC LLQQQTYYRV
el3a_humanVHHGGEEVVS SWPPPWQVSQ YEKSSFFYTT CCGGSSSSLI IPDDDTGHHC IILLLTYYQV
el2b_humanMGGGGEERRS SWPPPWQVSQ YSSNQWWYTT CCGGSSSSLI INSSSTAHHC IIRRRIYYRV
el3b_humanVNNGGEEVVS SWPPPWQVSQ YEKSSFFYTT CCGGSSSSLI IPDDDTGHHC IIRRRTYYQV
ctrl_humanINNGGEEVVS SWPPPWQVSQ DSSG----FF CCGGSSSSLI IQSSSTAHHC NNGGGRHHFV
ctr2_canfaINNGGEEVVS SWPPPWQVSQ DSTG----FF CCGGSSSSLI IEDDDTAHHC GG---THHQV
ctrb_bovinINNGGEEVVS SWPPPWQVSQ DSTG----FF CCGGSSSSLI IEDDDTAHHC GG---SDDVV
ctrb_humanINNGGEEVVS SWPPPWQVSQ DKTG----FF CCGGSSSSLI IEDDDTAHHC GG---SDDVV
ctrb_rat  INNGGEEIIS SWPPPWQVSQ DKTG----FF CCGGSSSSLI IEDDDTAHHC GG---SDDVV
ctr1_penvaIGGGGVVTTS SWPPPHQAAF IDD----MFF CCGGSSSSLI ISEEETAHHC MMGGGFVVEV
ctr2_penvaIGGGGVVTTS SWPPPHQAAF IDD----MFF CCGGSSSSLI ISEEETAHHC MMGGGFVVEV
ctrl_halruIGGGGSSAAE EFPPPWQGSQ VRSGSWWFII CCGCVVVVLY YTSSSTAHHC LLSSSSYYRL
ctr2_vesorIGGGGTTPPK KYPPPYQVSR ----APPKFF CCGGSSSS-I IKRRRTAHHC LLSSSEHHQV

          VRRRRLGGEV EGEQQFIISA SKKSIIVPSY NSSTLL---N NNIMMLIKKK SSLLNNSP--
          VRRRRLGGEV EGEQQFIINA AKKIIIRPRY NAATII---N NNIMMLIKKS STLLNNSP--
          VRRRRLGGEV EGEQQFIIDA AKKIIIRPSY NAATFF---N NNIMMLIKKN STLLNNSP--
          VRRRRLGGEV EGEQQFIINS AKKVIIRPNY NSSILL---N NNIMMLIKKS SVLLNNAP--
          VRRRRLGGEV EGEQQFIINA AKKIIIRPQY DRRTLL---N NNIMMLIKKS SVIINNAP--
          VRRRRLGGEV EGEQQFIINA AKKIIIRPKY NSSTLL---N NNILLLIKKS SVIINNSP--
          VRRRRLGGEV EGEQQFIINA AKKIIIKPNF DRRTLL---N NNIMMLIKKS SKLLNNAP--
          VRRRRLGGEV EGEQQFIIDS VKKVIIMPSY NSSNLL---N NNIMMLIKKS KSLLNNSP--
          VRRRRLGGEV EGEQQFVVDS AKKIIIRPNY NSSTLL---N NNIMMLIKKA STLLNNAP--
          VRRRRLGGEV EGEQQFIINA AKKIIIRPKY NRRTLL---N NNIMMLIKKS SVIINNAP--
          VRRRRLGGEV EGEQQFIINA AKKIIIRPKY NRRTLL---N NNIMMLIKKS SVIINNAP--
          VRRRRLGGEL EGEQQFIISS SKKVIIRSGY NSSTLL---N NNIMMLIKKS SSLLNNAP--
          VRRRRLGGEE EGEQQFIIDA AKKMIILPDY DKKTVV---N NNIMMLIKKK STLLNNSP--
          VRRRRLGGEE EGEQQFIIDA AKKMIILPDY DKKTVV---N NNIMMLIKKK STLLNNSP--
          VVVVVVGGEQ NGEQQYVVGV QKKIVVVPYW NTTDVVAAAY YYIAALLRRA QTLLNNSPAG
          VVVVVVGGDQ DGEQQYVVSV QKKIMMVPTW NSSNVVAAAY YYIAALLRRA QTLLNNNPEG
          VGGGGLGGRV ESSLLAVVSV SKKIVVVKDW NSSQIISSSN NNIAALLKKA NSLLTTDPAG
          VLLLLLGGRT ESSLLAVVQV SKKLVVVEKW NAAKLLSSSN NNIAALVKKA SALLTTSPAG
          VVVVVLGGRT EPSLLAVVKV SKKLVVVQDW NSSQLLSSSN NNIAALLKKA SSLLTTDPAG
          VLLLLLGGAN GASAAAVVQV SKKLVVVQRW NSSNVVGGGY YYIAALIKKA STLLSSKPAG
          VVVVVLGGEV EGEQQVIIPI EEELFFVPLW NRRCVVAAAN NNIAALIKKS RQLLGGDPAG
          VMMMMLGGQV ESSLLAVVSV SKKIVVVKDW NSSQVVSSSN NNIAALLKKA NSLLTTDPAG
          VVVVVLGGEV EGEQQVIIPI NSSLFFVPLW NRRCVVAAAN NNIAALIKKS RQLLGGDPAG
          VVVVVLGGES AELQQVLLSV SRRAIITPSW NSSTMM---N NNVTTLLKKA SQYYTTTASN
          VVVVVAGGES AEIQQVLLKI AKKVFFKPKF NMMTII---N NNITTLLKKA TRFFSSKPAT
          VVVVVAGGEL TETQQVLLKI GKKVFFKPKF SIITVV---N NNITTLLKKA TQFFSSEPAD
          VVVVVAGGES EEIQQVLLKI AKKVFFKPKF SIITVV---N NNITTLLKKA TRFFSSQPAD
          VVVVVAGGES EEIQQVLLKI AQQVFFKPKF NMMTVV---N NNITTLLKKA TQFFSSEPVD
          VVVVVLGGAQ EAQVVSIITS TDDFFFTENW NSSLLL---N NNIAALIRRP SSLLNNSPSD
          VVVVVLGGAQ EAQVVSIITS TDDFFFTENW NSSLLL---N NNIAALIKKP SSLLNNSPSD
          LGGGGFGGMN DGEQQYSSSV TSSYTTNPNY NGGAAAGGGN NNIAAVLRRT SDTTSSSWLV
          VTTTTVGGS- NKEAAVYYNA KEELIIVKNY NSSRLL---N NNIGGLIRRS KSFFTTQPSN

          SSASTQIGGG WWNTTKKSSS SYVLCAAAAP PILSDDS-YY PPGGQQQITS MFCCYLEGKS
          SSPATQIGGG WWNTTQQSSI NYVLCAAAAP PILSDDS-YY PPGGQQQISS MMCCYMEGKS
          SSGSTKVGGG WWNTTLLSSS NYLLCAAAAP PVLSDDS-YY PPGGKKKITS MFCCFLEGKS
          AAAATQIGGG WWNTTLLSSS NYLLCAAAAP PILTQQA-YY PPGGQQQITE MICCFLEGKS
          AAPATKIGGG WWNTTAASSS DYELCAAAAP PVLSQQA-YY PPGGKKKITS MFCCFLEGKS
          AAPATEIGGG WWNTTLLSSS DYELCAAAAP PVLSQQA-YY PPGGKKKITN MFCCFLEGKS
          SSAPTQIGGG WWNTTLLSSS NELLCAAAAP PLLPQQA-YY PPGGKKKITD MVCCFLEGKS
          SSASTRVGGG WWNLLSSGGS NYTLCLLLLP PILSSSS-YY PPGGQQQITS MFCCFMEGKS
          SSAPTQIGGG WWNTTLLSSN NNLLCAAAAP PVLPQQA-YY PPGGDDDITN MICCFLEGKS
          AAPATEIGGG WWNTTLLSSF DYELCAAAAP PVLTQQA-YY PPGGKKKITN MFCCFLEGKS
          AAPATEIGGG WWNTTLLSSF DYELCAAAAP PVLREEA-CC PPGGKKKITN MFCCFLEGKS
          GGSATSIGGG WWNTTLLSSN NYLLCAAAAP PILTNNA-YY PPGGEEEITA MICCYMEGKS
          YYPTTEVGGG WWVLLKK--F ESVLCAAAAP PVLSDDS-YY PPRRQQQITN MFCCFLEGKS
          YYPTTEVGGG WWVLLKK--F ESVLCAAAAP PVLSDDS-YY PPRRQQQITN MFCCFLEGKS
          TTLASPIGGG WWLTTRRTTN QLTLQLLLLP PTVDYYASWW GGSSTTTVKN MVCC-GDVRG
          TTLANPIGGG WWRTTRRTTN QLTLQLLLLP PSVDYYSSWW GGSSTTTVKT MVCC-GDVRG
          TTLPYPVGGG WWRLLQQTTN AVVLQLLLLL LVVDYYASWW GGSSSSSVKT MICC-GDVIS
          TTLPYPVGGG WWRLLQQTTN ATVLQLLLLL LVVDYYASWW GGSSSSSVKT MVCC-GDVTS
          TTLPYVVGGG WWRLLQQTTN ASILQLLLLL LVVDYYAKWW GGSSTTTVKT MICC-GDIIS
          TTLPYVVGGG WWLLLQQTTN NSTLQLLLLL LVVDYYASWW GGSSSSSVKS MVCC-GDVTS
          DDLPTPIGGG WWRLLYYTTN PLKLQLLLLP PVVDYYKRWW GGSSTTTVKK MVCC-GYIRG
          TTLPYPVGGG WWRLLQQTTN ALDLQLLLLL LVVDYYASWW GGSSTTTVKT MICC-GDVIT
          DDLPTPIGGG WWRLLYYTTN PLKLELLLLP PVVDYYERWW GGSSSSSVKK MVCC-GDIRG
          EELTLTTGGG WWRLLSSGGV NVHLQLLLLP PLVTVVNQWW GGSSSSSITD MICC-GAA-S
          DDFPTLTGGG WWLTTHHTTN NTKLQLLLLP PLLSNNAKWW GGSSKKKITD MVCC-ASV-S
          EEFPMLTGGG WWKTTKKYYN KTKLQLLLLP PIVSNNTKWW GGSSRRRVTD MICC-ASV-S
          DDFPTLTGGG WWKTTKKYYN NTKLQLLLLP PLLSNNAKWW GGRRRRRITD MICC-ASV-S
          DDFPTVTGGG WWKTTKKYYN KTKLQLLLLP PIVSEEAKWW GGSSKKKITD MTCC-ASV-S
          --VSTTPGGG WWRPPSSDDS SIVLQVVVVP PVMTNNASYY --GGIIIVGD VVCC-GTGKT
          --VATTPGGG WWRPPLLDDS GIVLQVVVVP PIMTNNDAYY --GGIIIVGN VVCC-SEGKT
          EEL-TNDRRR MMKTTQQWWR QHNLKMMMMT TVLTNNSSSS GGAATTTVNS HICC-ES-RA
          TTKA-PLGGG WWRIIYYVVN PINLQLLLLS SIVNQQQSWW ----GGGLTD QICC-TKGEA

          CCSSSGGGPV -------GKG GIVVSWGGGG SS---GKNKP GVTTTKVVVS WWIIIKQQAA
          CCSSSGGGPV -------GEG GVVVSWGGGG AA---GKGKP GVPPPKVVVS WWIIIQQQAA
          CCSSSGGGPV -------GQG GVVVSWGGGG YY---GKGKP GVTTTKVVVN WWIIIQQQAA
          CCSSSGGGPV -------GEG GIVVSWGGGG YY---GKNKP GVTTTKVVVD WWIIIQSSAA
          CCSSSGGGPV -------GQG GVVVSWGGGG DD---GKNKP GVTTTKVVVK WWIIIKNNAA
          CCSSSGGGPV -------GEG GIVVSWGGGG YY---GKNRP GVTTTKVVVD WWIIIKDDAA
          CCSSSGGGPV -------GEG GIVVSWGGGG YY---GPDNP GVTTTKVVVD WWIIIQDDAA
          CCSSSGGGPV -------GQG GVVVSWGGGG YY---GRNKP GVTTTKVVRS WWIIISSSSS
          CCSSSGGGPV -------GEG GIVVSWGGGG YY---GPDAP GVTTTKVVVD WWIIIQNNAA
          CCSSSGGGPV -------GQG GVVVSWGGGG HH---GKNRP GVTTTKVVVD WWIIIKDDAA
          WWSSSGGGPV -------GQG GVVVSWGGGG HH---GKNRP GVTTTKVVVD WWIIIKDDAA
          CCSSSGGGPV -------GQG GVVVSWGGGG YY---GRNYP GVTTTKVVNA WWIIIQNNAA
          CCSSSGGGPV -------GEG GIVVSWGGGG DD---GEGKP GVTTTKVVLN WWIIIHQQAA
          CCSSSGGGPV -------GEG GIVVSWGGGG DD---GEGKP GVTTTKVVLN WWIIIQQQAA
          CCSSSGGGPH VVVGGQQYAG GVTTSFVVVV SSRLLGTRKP TVTTTRVVIS WWIIINNNAA
          CCSSSGGGPH VVVGGQQYSG GVTTSFVVVV SSSMMGSKKP TVTTTRVVIS WWMMMNNNAA
          CCSSSGGGPN AAAGGRRWQG GIVVSFGGGG SSRLLGYHKP SVTTTRVVID WWIIINSSAA
          CCSSSGGGPN AAAGGQQWQG GIVVSFGGGG SSTLLGPRKP SVTTTRVVID WWIIINSSAA
          CCSSSGGGPN GGGGGQQWQG GIVVSFGGGG SSSLLGYHKP SVTTTRVVID WWIIINSSAA
          CCSSSGGGPN AAAGGQQWQG GIVVSFGGGG SSSLLGPRKP SVTTTRVVID WWIIINSSAA
          CCSSSGGGPN TTTGGGGWQG GVTTSFVVVV SSAFFGIWKP TVTTTRVVID WWIIIEEEAA
          CCSSSGGGPN AAAGGRRWEG GIGGSLTTTT SSVLLGYYKP SITTTRVVND WWIIINSSAA
          CCSSSGGGPN TTTGGGGWQG GVTTSFVVVV SSAFFGRRKP TVTTTRVVID WWIIIEEEAA
          CCSSSGGGPV KKKNNTTWVG GIVVSWGGGG TT-KKN-RAP AVTTTRVVST WWIIINQQAA
          CCSSSGGGPV KKKGGAAWTG GIVVSWGGGG SS---GTSTP GVAAARVVIP WWVVVQQQQQ
          CCSSSGGGPV KKKGGAAWTG GIVVSWGGGG SS---STSTP AVAAARVVMP WWVVVQEEAA
          CCSSSGGGPV KKKGGAAWTG GIVVSWGGGG SS---DTSSP GVAAARVVIP WWVVVQKKAA
          CCSSSGGGPV KKKGGVVWTG GIVVSWGGGG SS---GTSTP AVSSSRVVMP WWVVVQQQEE
          CCSSSGGGPN GGG-----MG GITTSFGGGG SSSAAG-GYP AATTTRVVLD WWIIIQQQ--
          CCSSSGGGPN GGG-----MG GITTSFGGGG SSSAAG-GYP DATTTRVVLD WWIIIEQQ--
          CCSSSGGGPV -------NTG GITTSWGGGG II-SSSS-YP SVTTTRVVYN WWVVVQ----
          CCSSSGGGPV GGG-----VG GIVVSYGGGG HH---P-GSP NVTTTRVVLD WWIIIQKK--

          SN
          AN
          AN
          AN
          AN
          AN
          AN
          SN
          DN
          AN
          AN
          AN
          EN
          AN
          SN
          --
          NN
          KN
          NN
          RN
          SH
          NN
          SH
          YN
          AN
          AN
          AN
          AN
          --
          --
          --
          --

   32   242
2ptn-bovinIIIGYTTVVP PQVVLNSS-- -GYHHHHHLI NNSWVVVSHC CYKKS-GGGQ QVVVLGVVVV
try1_canfaIIIGYSSVVP PQVVLNSS-- -GYHHHHHLI NNSWVVVSHC CYKKS-RRRQ QVVVLGVVVS
try3_rat  IIIGYSSLLP PQVVLNAA-- -GYHHHHHLI NNSWVVVSHC CYKKS-RRRQ QVVVLGVVVV
try2_canfaIIIGYSSVVP PQVVLNAA-- -GYHHHHHLI SSDWVVVSHC CYKKS-RRRQ QVVVLGVVVL
try1_humanIIIGYSSVVP PQVVLNSS-- -GYHHHHHLI NNEWVVVSHC CYKKS-RRRQ QVVVLGVVVL
try2_humanIIIGYSSVVP PQVVLNSS-- -GYHHHHHLI SSEWVVVSHC CYKKS-RRRQ QVVVLGVVVL
try2_rat  IIIGYSSVVP PQVVLNSS-- -GYHHHHHLI NNDWVVVSHC CYKKS-RRRQ QVVVLGVVVL
try3_salsaIIIGYSSAAS SQAALQSS-- -GYHHHHHLI SSSWVVVSHC CYKKS-RRRQ QVVVLGVVVN
tryp_mouseIIIGYSSVVP PQVVLNAA-- -GYHHHHHLI NNDWVVVSHC CYKKY-RRRQ QVVVLGVVVL
try4_humanIIIGYSSLLP PQVVLNSS-- -GSHHHHHLI SSEWVVVSHC CYKKT-RRRQ QVVVLGVVVL
try3_humanIIIGYSSLLP PQVVLNSS-- -GSHHHHHLI SSEWVVVSHC CYKKT-RRRQ QVVVLGVVVL
tryp_xenlaIIIGASSVVP PIVVLNSS-- -GYHHHHHLI TTNWVVVSHC CYKKA-SSSQ QVVVLGLLLS
trya_rat  IIIGYSSVVP PQVVLNAA-- -GSHHHHHLI TTDWVLLSHC CYHHP-QQQQ QVVVLGEEEI
tryb_rat  IIIGYSSVVP PQVVLNAA-- -GSHHHHHLI TTDWVLLSHC CYHHP-QQQQ QVVVLGEEEI
3est-pig  VVVGTSSWWP PQIILQYYRS GWAHHHHHLI RRQWVMMTHC CVDDRLTTTR RVVVVGQQQN
el1_rat   VVVGASSWWP PQIILQYYLS GWYHHHHHLI RRRWVMMTHC CVSSSMTTTR RVVVVGQQQN
el2a_humanVVVGESSWWP PQVVLQYYSS NWYHHHHHLI AANWVLLTHC CISSSRTTTR RVVVLGVVVA
el2_rat   VVVGQSSWWP PQVVLQYYLS SWHHHHHHLV AANWVLLTHC CISSNRTTTR RVVVLGTTTS
el2_pig   VVVGESSWWP PQVVLQYYDS SWRHHHHHLV DDQWVLLTHC CISSSRTTTR RVVVLGTTTN
el2_mouse VVVGQTTWWP PQVVLQVVLS SWRHHHHHLV AANWVLLTHC CLSSNQTTTR RVVVLGNNNP
el3a_humanVVVGESSWWP PQVVLQYYEK SFYHHHHHLI AAPWVVVTHC CISSRLTTTQ QVVVLGVVVK
el2b_humanMMMGESSWWP PQVVLQYYSS NWYHHHHHLI AANWVLLTHC CISSSRIIIR RVVVLGVVVA
el3b_humanVVVGESSWWP PQVVLQYYEK SFYHHHHHLI AAPWVVVTHC CISSSRTTTQ QVVVLGVVVK
ctrl_humanIIIGESSWWP PQVVLQDDSS G--HHHHHLI SSQWVVVTHC CNVVSGRRRF FVVVLGSSSN
ctr2_canfaIIIGESSWWP PQVVLQDDST G--HHHHHLI SSEWVVVTHC CGVVR-TTTQ QVVVAGSSSD
ctrb_bovinIIIGESSWWP PQVVLQDDST G--HHHHHLI SSEWVVVTHC CGVVT-SSSV VVVVAGLLLE
ctrb_humanIIIGESSWWP PQVVLQDDKT G--HHHHHLI SSEWVVVTHC CGVVR-SSSV VVVVAGSSSD
ctrb_rat  IIIGESSWWP PQVVLQDDKT G--HHHHHLI SSEWVVVTHC CGVVK-SSSV VVVVAGSSSD
ctr1_penvaIIIGVSSWWP PQAALFIIDD --MYYYYYLI SSSWVLLTHC CMDDGGFFFE EVVVLGQQQN
ctr2_penvaIIIGVSSWWP PQAALFIIDD --MYYYYYLI SSSWVLLTHC CMDDGGFFFE EVVVLGQQQN
ctrl_halruIIIGSEEFFP PQGGLQVVRS GWFHHHHHLY TTTKALLTHC CLSSSSSSSR RLLLFGNNNV
ctr2_vesorIIIGTKKYYP PQVVLR---- -PKHHHHH-I SSKYVLLTHC CLVVGSEEEQ QVVVVG----

          VEGGEFFIIS SSSKKSIHSN TLL-NNDDDI MMMIKKSLLL NRRRVVSSLP --AASSSSAQ
          SEGGEFFIIN AAAKKIIHAN TII-DNDDDI MMMIKKTLLL NRRRVVAALP --PPAAAAAQ
          VEGGEFFIID AAAKKIIHAN TFF-DNDDDI MMMIKKTLLL NRRRVVTSLP --GGSSSSSK
          LEGGEFFIIN AAAKKVIHSW ILL-DNDDDI MMMIKKVLLL NRRRVVTSLP --AAAAAAPQ
          LEGGEFFIIN AAAKKIIHRK TLL-NNDDDI MMMIKKVIII NRRRVVTSLP --PPAAAATK
          LEGGEFFIIN AAAKKIIHSR TLL-DNDDDI LLLIKKVIII NRRRVVASLP --PPAAAAAE
          LEGGEFFIIN AAAKKIIHRK TLL-NNDDDI MMMIKKKLLL NRRRVVTALP --AAPPPPAQ
          NEGGEFFIID VVVKKVIHSR NLL-DNDDDI MMMIKKSLLL NYYYVVTALP --AASSSSSR
          LEGGEFFVVD AAAKKIIHSW TLL-DNDDDI MMMIKKTLLL NRRRVVSPLP --AAPPPPAQ
          LEGGEFFIIN AAAKKIIHRD TLL-DNDDDI MMMIKKVIII NRRRVVTSLP --PPAAAAAE
          LEGGEFFIIN AAAKKIIHRD TLL-DNDDDI MMMIKKVIII NRRRVVTSLP --PPAAAAAE
          SEGGEFFIIS SSSKKVIHSY TLL-DNDDDI MMMIKKSLLL NAAAVVTPLP --SSAAAAAS
          IEGGEFFIID AAAKKMIHKW TVV-DNDDDI MMMIKKTLLL NKKKVVTPLP --PPTTTTAE
          IEGGEFFIID AAAKKMIHKW TVV-DNDDDI MMMIKKTLLL NKKKVVTPLP --PPTTTTAE
          NNGGEYYVVG QQQKKIVHTD DVVAGYDDDI AAALRRTLLL NYYYVVLVLP AGLLAAAANP
          NDGGEYYVVS QQQKKIMHSN NVVAGYDDDI AAALRRTLLL NYYYVVLVLP EGLLAAAANP
          AESSSAAVVS SSSKKIVHSN QIISGNDDDI AAALKKSLLL TKKKIILCLP AGLLPPPPNP
          SESSSAAVVQ SSSKKLVHAQ KLLSGNDDDI AAAVKKALLL TKKKIITCLP AGLLPPPPNP
          NEPPSAAVVK SSSKKLVHSN QLLSGNDDDI AAALKKSLLL TKKKIILCLP AGLLPPPPNV
          PGAASAAVVQ SSSKKLVHSQ NVVGGYDDDI AAAIKKTLLL SNNNIITCLP AGLLPPPPRV
          KEGGEVVIIP EEEEELFHRS CVVAGNDDDI AAAIKKQLLL GAAAVVLSLP AGLLPPPPNP
          AESSSAAVVS SSSKKIVHSN QVVSGNDDDI AAALKKSLLL TKKKIILCLP AGLLPPPPNP
          KEGGEVVIIP NNNSSLFHRS CVVAGNDDDI AAAIKKQLLL GAAAVVLSLP AGLLPPPPNP
          NAEELVVLLS SSSRRAIHST TMM-NNDDDV TTTLKKQYYY TRRRIIPCLA SNLLTTTTET
          DAEEIVVLLK AAAKKVFNMF TII-NNDDDI TTTLKKRFFF STTTVVACLP ATFFPPPPAL
          ETEETVVLLK GGGKKVFNIL TVV-RNDDDI TTTLKKQFFF STTTVVACLP ADFFPPPPAL
          DEEEIVVLLK AAAKKVFNIL TVV-NNDDDI TTTLKKRFFF STTTVVACLP ADFFPPPPAL
          DEEEIVVLLK AAAQQVFNMF TVV-RNDDDI TTTLKKQFFF STTTVVACLP VDFFPPPPPV
          NEAAQSSIIT TTTDDFFHSW LLL-TNDDDI AAAIRRSLLL NNNNIITKLP SDVVSSSSVT
          NEAAQSSIIT TTTDDFFHSW LLL-TNDDDI AAAIKKSLLL NNNNIITKLP SDVVAAAAVT
          VDGGEYYSSS TTTSSYTHGN AAAGPNDDDI AAALRRDTTT SSSSAAGSVW LVLL----CN
          -NKKEVVYYN KKKEELINSI RLL-INDDDI GGGIRRSFFF TLLLVVPKLP SNKKAAAAGP

          CLISSSWNNS SSSGTSSYPV KLLAPILLDD DDDSSC-SAA YPPPPGIIIT TSSNMMFFCA
          CLISSSWNNS SIIGQNNYPV QLLAPILLDD DDDSSC-NAA YPPPPGIIIS SSSNMMMMCL
          CLVSSSWNNS SSSGTNNYPL QLLAPVLLDD DDDSSC-SSS YPPPPGIIIT TSSNMMFFCL
          CLISSSWNNS SSSGTNNYPL QLLAPILLQQ QQQAAC-ASS YPPPPGIIIT TEENMMIICA
          CLISSSWNNS SSSGADDYPE QLLAPVLLQQ QQQAAC-ASS YPPPPGIIIT TSSNMMFFCV
          SLISSSWNNS SSSGADDYPE QLLAPVLLQQ QQQAAC-ASS YPPPPGIIIT TNNNMMFFCV
          CLISSSWNNS SSSGVNNEPL QLLAPLLLQQ QQQAAC-ASS YPPPPGIIIT TDDNMMVVCV
          CLVSSSWNNG GSSSSNNYPT RLLLPILLSS SSSSSC-SAA YPPPPGIIIT TSSNMMFFCA
          CLISSSWNNS SNNGVNNNPL QVVAPVLLQQ QQQAAC-ASS YPPPPGIIIT TNNNMMIICV
          CLISSSWNNS SFFGADDYPE KLLAPVLLQQ QQQAAC-ASS YPPPPGIIIT TNNSMMFFCV
          CLISSSWNNS SFFGADDYPE KLLAPVLLEE EEEAAC-ASS CPPPPGIIIT TNNSMMFFCV
          CLISSSWNNS SNNGSNNYPL QLLAPILLNN NNNAAC-SAA YPPPPGIIIT TAANMMIICV
          CLVSSSWVV- -FFGFEESPV QLLAPVLLDD DDDSSC-KAA YPPPPRIIIT TNNNMMFFCL
          CLVSSSWVV- -FFGFEESPV QLLAPVLLDD DDDSSC-KAA YPPPPRIIIT TNNNMMFFCL
          CYITTTWLLT TNNG-QQLAT QAALPTVVYY YYYAACSSYY WGGGGSVVVK KNNSMMVVCA
          CYITTTWRRT TNNG-QQLST QAALPSVVYY YYYSSCSSYY WGGGGSVVVK KTTTMMVVCA
          CYVTTTWRRT TNNG-AAVPV QGGLLVVVYY YYYAACSAWW WGGGGSVVVK KTTSMMIICA
          CYVTTTWRRT TNNG-AATPV QGGLLVVVYY YYYAACASWW WGGGGSVVVK KTTNMMVVCA
          CYVTTTWRRT TNNG-AASPI QGGLLVVVYY YYYAACPGWW WGGGGSVVVK KTTNMMIICA
          CYVTTTWLLT TNNG-NNSPT RGGLLVVVYY YYYAACASWW WGGGGSVVVK KSSSMMVVCA
          CYITTTWRRT TNNG-PPLPK QAALPVVVYY YYYKKCWNWW WGGGGSVVVK KKKTMMVVCA
          CYVTTTWRRT TNNG-AALPD KGGLLVVVYY YYYAACSGWW WGGGGSVVVK KTTNMMIICA
          CYITTTWRRT TNNG-PPLPK QAALPVVVYY YYYEECWNWW WGGGGSVVVK KKKTMMVVCA
          CVTTTTWRRG GVVG-NNVPH QVVLPLVVVV VVVNNC--YY WGGGGSIIIT TDDSMMIICA
          CVTTTTWLLT TNNA-NNTPK QAALPLLLNN NNNAAC--FF WGGGGSIIIT TDDLMMVVCA
          CATTTTWKKY YNNA-KKTPK QAALPIVVNN NNNTTC--YY WGGGGSVVVT TDDVMMIICA
          CATTTTWKKY YNNA-NNTPK QAALPLLLNN NNNAAC--SS WGGGGRIIIT TDDVMMIICA
          CATTTTWKKY YNNA-KKTPK QAALPIVVEE EEEAAC--SS WGGGGSIIIT TDDVMMTTCA
          VTPTTTWRRD DSSA-SSISV RVVVPVMMNN NNNAAC--VV Y----GVVVG GDDGVVVVCI
          VTPTTTWRRD DSSG-GGISV RVVVPIMMNN NNNDDC--VV Y----GVVVG GNNGVVVVCI
          MYDQQQMKKW WRRW-QQHPN QVVMTVLLNN NNNSSCSGII SGGGGAVVVN NSSGHHIICI
          VVLTTTWRRV VNNG-PPIPN QIILSIVVQQ QQQQQC-KHH W-----LLLT TDDSQQIICT

          AGYYEGGGGK DSCQQSGGPP PV-----GGK QSWWG--GGG GCQKKKKKPV VCCNYVVSIK
          LGYYEGGGGK DSCQQSGGPP PV-----GGE QSWWG--GGG GCQKKKKKPV VCCKYVVSIQ
          LGFFEGGGGK DSCQQSGGPP PV-----GGQ QSWWG--GGG GCQKKKKKPV VCCNYVVNIQ
          AGFFEGGGGK DSCQQSGGPP PV-----GGE QSWWG--GGG GCQKKKKKPV VCCNFVVDIQ
          VGFFEGGGGK DSCQQSGGPP PV-----GGQ QSWWG--GGG GCQKKKKKPV VYYNYVVKIK
          VGFFEGGGGK DSCQQSGGPP PV-----GGE QSWWG--GGG GCQKKKKRPV VYYNYVVDIK
          VGFFEGGGGK DSCQQSGGPP PV-----GGE QSWWG--GGG GCLPPPPNPV VCCNYVVDIQ
          AGFFEGGGGK DSCQQSGGPP PV-----GGQ QSWWG--GGG GCQRRRRKPV VCCNYRRSIS
          VGFFEGGGGK DSCQQSGGPP PV-----GGE QSWWG--GGG GCQPPPPAPV VCCNYVVDIQ
          VGFFEGGGGK DSCQQSGGPP PV-----GGQ QSWWG--GGG GCWKKKKRPV VYYNYVVDIK
          VGFFEGGGGK DSWKKSGGPP PV-----GGQ QSWWG--GGG GCWKKKKRPV VYYNYVVDIK
          VGYYEGGGGK DSCQQSGGPP PV-----GGQ QSWWG--GGG GCMRRRRYPV VCCNYNNAIQ
          LGFFEGGGGK DSCQQSGGPP PV-----GGE QSWWG--GGG GCLEEEEKPV VCCNYLLNIH
          LGFFEGGGGK DSCQQSGGPP PV-----GGE QSWWG--GGG GCLEEEEKPV VCCNYLLNIQ
          AG--DGGVVR SGCQQSGGPP PLVVVNGYYA HSFFVLLGGG GCVTTTTKPV VSSAYIISIN
          AG--DGGVVR SGCQQSGGPP PLVVVNGYYS HSFFVMMGGG GCVSSSSKPV VSSAYIISMN
          AG--DGGVVI SSCNNSGGPP PLAAADGWWQ HSFFGLLGGG GCYYYYYKPV VSSNYIIDIN
          AG--DGGVVT SSCNNSGGPP PLAAANGWWQ HSFFGLLGGG GCYPPPPKPV VSSNYIIDIN
          AG--DGGIII SSCNNSGGPP PLGGGNGWWQ HSFFGLLGGG GCYYYYYKPV VSSNYIIDIN
          AG--DGGVVT SSCNNSGGPP PLAAANGWWQ HSFFGLLGGG GCYPPPPKPV VSSNYIIDIN
          AG--Y--IIR SGCNNSGGPP PLTTTDGWWQ HSFFVFFGGG GCFIIIIKPV VSSAFIIDIE
          AG--DGGVVI CTCNNSGGPP PLAAADGWWE HSLLTLLGGG GCYYYYYKPI VSSNYNNDIN
          AG--D--IIR SGCNNSGGPP PLTTTDGWWQ HSFFVFFGGG GCTRRRRKPV VSSAFIIDIE
          AG--AGGAA- SSCQQSGGPP PLKKKGNWWV ISWWGKKNNN NCV----APV VSSKFSSTIN
          AG--SGGVV- SSCMMSGGPP PLKKKDGWWT VSWWG--GGG GTSTTTTTPV VTTKLIIPVQ
          AG--SGGVV- SSCMMSGGPP PLKKKNGWWT ASWWG--SSS STSTTTTTPV VTTALMMPVQ
          AG--SGGVV- SSCMMSGGPP PLKKKDGWWT VSWWG--DDD DTSTTTTSPV VTTKLIIPVQ
          AG--SGGVV- SSCMMSGGPP PLKKKDGWWT ASWWG--GGG GVSTTTTTPV VTTALMMPVQ
          ID--TGGGGK STCNNSGGPP PLGGG----M YSFFGAAGGG GCK----YPA VYYYYLLDIQ
          ID--EGGGGK GTCNNSGGPP PLGGG----M YSFFGAAGGG GCV----YPA VYYYYLLDIE
          IF--SGG--R SACSSSGGPP PL-----NNT TSWWGSSSSS SCGSSSSYPV VSSSFYYNVQ
          TF--KRRGGE GACHHSGGPP PLGGG----V ISYYG--PPP PCI----SPV VYYSFLLDIQ

          IS
          IA
          VA
          IA
          IA
          IA
          IA
          MS
          ID
          IA
          IA
          IA
          IE
          VA
          IS
          I-
          IN
          IK
          IN
          MR
          IS
          IN
          IS
          IY
          LA
          LA
          LA
          LA
          --
          --
          --
          --

   32   242
2ptn-bovinIIGYTTCCGA ANNVPPQSNN S-------GG CGSSSSSQVV SSAAAACCYS SS----GRLG
try1_canfaIIGYTTCCSR RNNVPPQSNN S-------GG CGSSSSSQVV SSAAAACCYS SS----RRLG
try3_rat  IIGYTTCCQK KNNLPPQSNN A-------GG CGSSSSSQVV SSAAAACCYS SS----RRLG
try2_canfaIIGYTTCCEE ENNVPPQSNN A-------GG CGSSDDDQVV SSAAAACCYS SS----RRLG
try1_humanIIGYNNCCEE ENNVPPQSNN S-------GG CGSSEEEQVV SSAGGGCCYS SS----RRLG
try2_humanIIGYIICCEE ENNVPPQSNN S-------GG CGSSEEEQVV SSAGGGCCYS SS----RRLG
try2_rat  IIGYTTCCQE ENNVPPQSNN S-------GG CGSSDDDQVV SSAAAACCYS SS----RRLG
try3_salsaIIGYEECCRK KNNASSQSQQ S-------GG CGSSSSSTVV SSAAAACCYS SS----RRLG
tryp_mouseIIGYTTCCRE ESSVPPQSNN A-------GG CGSSDDDQVV SSAAAACCYY YY----RRLG
try4_humanIIGYTTCCEE ENNLPPQSNN S-------GG CGSSEEEQVV SSAAAACCYT TT----RRLG
try3_humanIIGYTTCCEE ENNLPPQSNN S-------GG CGSSEEEQVV SSAAAACCYT TT----RRLG
tryp_xenlaIIGATTCCAK KSSVPPISNN S-------GG CGSSNNNQVV SSAAAACCYA AA----SRLG
trya_rat  IIGYTTCCQE EHHVPPQSNN A-------GG CGSSDDDQVL SSAAAACCYP PP----QRLG
tryb_rat  IIGYTTCCQE EHHVPPQSNN A-------GG CGSSDDDQVL SSAAAACCYP PP----QRLG
3est-pig  VVGTEEAAQR RNNWPPQSQQ YGGGSSSSWW CGTTQQQNVM TTAAAACCVR RREELLTVVG
el1_rat   VVGAEEAARR RNNWPPQSQQ YGGGGGSSWW CGTTRRRNVM TTAAAACCVS SSQQMMTVVG
el2a_humanVVGEEEAARP PNNWPPQSQQ YNNNGGKKWW CGSSNNNSVL TTAAAACCIS SSSSRRTGLG
el2_rat   VVGQEEAASP PNNWPPQSQQ YSSSGGKKWW CGSSNNNNVL TTAAAACCIN NNSSRRTLLG
el2_pig   VVGEDDAARP PNNWPPQSQQ YSSSGGQQWW CGTTQQQSVL TTAAAACCIS SSSSRRTVLG
el2_mouse VVGQEEAATP PNNWPPQSQQ VSSSGGRRWW CGSSNNNNVL TTAAAACCLN NNYYQQTLLG
el3a_humanVVHEDDAAVP PYYWPPQSQQ YSSSGGSSFF CGSSPPPDVV TTAGGGCCIR RRDDLLTVLG
el2b_humanMMGEEEAARP PNNWPPQSQQ YNNNGGQQWW CGSSNNNSVL TTAAAACCIS SSSSRRIMLG
el3b_humanVVNEDDAAVP PYYWPPQSQQ YSSSGGSSFF CGSSPPPDVV TTAGGGCCIS SSSSRRTVLG
ctrl_humanIINENNAAVL LGGWPPQSQQ DGGGFF---- CGSSQQQSVV TTAAAACCNS SSPPGGRVLG
ctr2_canfaIINEDDAAVP PGGWPPQSQQ DGGGFF---- CGSSEEEDVV TTAAAACCGR RRTT--TVAG
ctrb_bovinIINEDDAAVP PGGWPPQSQQ DGGGFF---- CGSSEEEDVV TTAAAACCGT TTTT--SVAG
ctrb_humanIINEDDAAVP PGGWPPQSQQ DGGGFF---- CGSSEEEDVV TTAAAACCGR RRTT--SVAG
ctrb_rat  IINEDDAAIP PGGWPPQSQQ DGGGFF---- CGSSEEEDVV TTAAAACCGK KKTT--SVAG
ctr1_penvaIIGVEEAATP PHHWPPQAFF I--------- CGSSSSSEVL TTAAAACCMG GGAAGGFVLG
ctr2_penvaIIGVEEAATP PHHWPPQAFF I--------- CGSSSSSEVL TTAAAACCMG GGAAGGFVLG
ctrl_halruIIGSNNAAAA AGGFPPQSQQ VGGGTTSSWW CGVVTTTSAL TTAAAACCLS SSAASSSGFG
ctr2_vesorIIGTNNAAPR RGGYPPQSRR ------AAPP CGSSKKKRVL TTAAAACCLG GGKKSSETVG

          ENNNVGNEFS SSKSIHPPPS YYSNNTLL-- NNNDIMLLLI ILLLKAAAAN SRSLLPPTT-
          ENAAVGGEFN NAKIIHPPPR YYANNTII-- DDDDIMLLLI ILLLSPPPAN SRALLPPKK-
          ENDDVGGEFD DAKIIHPPPS YYANNTFF-- DDDDIMLLLI ILLLNPPPAN SRSLLPPRR-
          ENDDVGNEFN NAKVIHPPPN YYSWWILL-- DDDDIMLLLI ILLLSPPPAN ARSLLPPRR-
          ENEEVGNEFN NAKIIHPPPQ YYRKKTLL-- NNNDIMLLLI ILLLSRRRAN ARSLLPPTT-
          ENEEVGNEFN NAKIIHPPPK YYSRRTLL-- DDDDILLLLI ILLLSPPPAN SRSLLPPTT-
          ENNNVGDEFN NAKIIHPPPN FFRKKTLL-- NNNDIMLLLI ILLLSPPPVN ARALLPPSS-
          ENAAVGTEFD DVKVIHPPPS YYSRRNLL-- DDDDIMLLLI ILLLSPPPAN SYALLPPSS-
          ENNNVGNEFD DAKIIHPPPN YYSWWTLL-- DDDDIMLLLI ILLLAPPPVN ARPLLPPSS-
          ENKKVGNEFN NAKIIHPPPK YYRDDTLL-- DDDDIMLLLI ILLLSPPPAN ARSLLPPTT-
          ENKKVGNEFN NAKIIHPPPK YYRDDTLL-- DDDDIMLLLI ILLLSPPPAN ARSLLPPTT-
          ENAALGTEFS SSKVIHSSSG YYSYYTLL-- DDDDIMLLLI ILLLSPPPAN AAPLLPPSS-
          ENYYEGAEFD DAKMIHPPPD YYKWWTVV-- DDDDIMLLLI ILLLKPPPAN SKPLLPPQQ-
          ENYYEGAEFD DAKMIHPPPD YYKWWTVV-- DDDDIMLLLI ILLLKPPPAN SKPLLPPQQ-
          ENNNQGTEYG GQKIVHPPPY WWTDDDVVAA GGGDIALLLL LLLLASSSVN SYVLLPPRRA
          DNSSQGTEYS SQKIMHPPPT WWSNNNVVAA GGGDIALLLL LLLLASSSVN NYVLLPPQQE
          RNYYVSGSAS SSKIVHKKKD WWSNNQIISK GGGDIALLLL LLLLAPPPVT DKCLLPPPPA
          RSSSTSGSAQ QSKLVHEEEK WWAQQKLLSN GGGDIALLLV VLLLAPPPVT SKCLLPPPPA
          RSSSTPGSAK KSKLVHQQQD WWSNNQLLSN GGGDIALLLL LLLLAPPPVT DKCLLPPAAA
          ASSSNAGSAQ QSKLVHQQQR WWSQQNVVGN GGGDIALLLI ILLLAPPPVS KNCLLPPPPA
          ENAAVGPEVP PEELFHPPPL WWRSSCVVAC GGGDIALLLI ILLLSSSSAG DASLLPPPPA
          QNYYVSGSAS SSKIVHKKKD WWSNNQVVSK GGGDIALLLL LLLLAPPPVT DKCLLPPPPA
          EDAAVGPEVP PNSLFHPPPL WWRSSCVVAC GGGDIALLLI ILLLSSSSAG DASLLPPPPA
          EDSSSEPLVS SSRAIHPPPS WWSTTTMM-- NNNDVTLLLL LLLLAPPPAT TRCLLAASSS
          EDGGSESIVK KAKVFNPPPK FFMFFTII-- NNNDITLLLL LLLLAPPPAS KTCLLPPQQA
          EDGGLEDTVK KGKVFNPPPK FFILLTVV-- RRRDITLLLL LLLLAPPPAS ETCLLPPSSA
          EDGGSENIVK KAKVFNPPPK FFILLTVV-- NNNDITLLLL LLLLAPPPAS QTCLLPPSSA
          EDGGSENIVK KAQVFNPPPK FFMFFTVV-- RRRDITLLLL LLLLAPPPAS ETCLLPPNNV
          ANRRQASQST TTDFFHEEEN WWSWWLLL-- TTTDIALLLI ILLLPPPPVN SNKLLPPSSS
          ANRRQASQST TTDFFHEEEN WWSWWLLL-- TTTDIALLLI ILLLPPPPVN SNKLLPPSSS
          MRNNNGTEYS STSYTHPPPN YYGNNAAAGY PPPDIAVVVL LLLLTSSSMS SSSVVWWLLL
          SL---KEEVN NKELINKKKN YYSIIRLL-- IIIDIGLLLI IVVVSDDDIT QLKLLPPVVS

          -SCCAAAGTT CCLIIGWGTT SSGTDLKLLK KIILSDSSSK ------SSAY YPPPPSMAGG
          -SCCPPAGTT CCLIIGWGTT SSGQDLQLLK KIILSDSVVR ------NNAY YPPPPSMLGG
          -SCCGGSGTT CCLVVGWGTT SSGTSLQLLD DVVLSDSSSK ------SSSY YPPPPSMLGG
          -ACCAAPGTT CCLIIGWGTT SSGTELQLLD DIILTQAQQE ------AASY YPPPPEMAGG
          -APPPPTGTT CCLIIGWGTT SSGADLQLLD DVVLSQAKKE ------AASY YPPPPSMVGG
          -APPPPAGTT SSLIIGWGTT SSGADLQLLD DVVLSQAEEE ------AASY YPPPPNMVGG
          -SCCAAAGTT CCLIIGWGTT SSGVDLQLLD DLLLPQADDE ------AASY YPPPPDMVGG
          -SCCAASGTT CCLVVGWGLL GGSSDLRLLD DIILSSSSSN ------SSAY YPPPPSMAGG
          -SCCAAAGTT CCLIIGWGTT SSGVDLQVVD DVVLPQADDE ------AASY YPPPPNMVGG
          -APPPPAGTT CCLIIGWGTT SSGADLKLLD DVVLTQAEEK ------AASY YPPPPNMVGG
          -APPPPAGTT CCLIIGWGTT SSGADLKLLD DVVLREAEEK ------AASC CPPPPNMVGG
          -GCCSSAGTT CCLIIGWGTT SSGSDLQLLN NIILTNAQQN ------SSAY YPPPPAMVGG
          -YCCPPAGTT CCLVVGWGLL --GFSLQLLD DVVLSDSVVH ------KKAY YPPPPNMLGG
          -YCCPPAGTT CCLVVGWGLL --GFSLQLLD DVVLSDSVVH ------KKAY YPPPPNMLGG
          GTIILLNNSS CCYIIGWGTT TTG-QLQAAY YTTVDYAIIS SSSSSSSSYW WGGGGNMAGG
          GTIILLNNNN CCYIIGWGTT TTG-QLQAAY YSSVDYSIIS SSSSSSSSYW WGGGGTMAGG
          GTIILLNNYY CCYVVGWGLL TTG-DLQGGR RVVVDYATTS SSSSSSAAWW WGGGGTMAGG
          GTIILLNNYY CCYVVGWGLL TTG-DLQGGR RVVVDYATTS SSSAAASSWW WGGGGTMAGG
          GTIILLNNYY CCYVVGWGLL TTG-DLQGGQ QVVVDYATTS KKKPPPGGWW WGGGGTMAGG
          GTIILLRNYY CCYVVGWGLL TTG-DLRGGR RVVVDYATTS SSSAAASSWW WGGGGSMAGG
          GDIILLNKTT CCYIIGWGLL TTG-DLQAAR RVVVDYKHHS RRRWWWNNWW WGGGGKMAGG
          GTIILLNNYY CCYVVGWGLL TTG-DLKGGR RVVVDYATTS SSSSSSGGWW WGGGGTMAGG
          GDIILLNETT CCYIIGWGLL TTG-DLQAAL LVVVDYEHHS RRRWWWNNWW WGGGGKMAGG
          NEAALLEGLL CCVTTGWGLL GGG-ALQVVA ALLVTVNQQR QQQ-----YW WGGGGDMAGG
          TDDDFFAGTT CCVTTGWGTT TTA-DLQAAA ALLLSNAEEK KKK-----FW WGGGGDMAGG
          DEDDFFAGMM CCATTGWGTT YYA-DLQAAT TIIVSNTDDR KKK-----YW WGGGGDMAGG
          DDDDFFAGTT CCATTGWGTT YYA-DLQAAA ALLLSNAEEK KKK-----SW WGGGGDMAGG
          DDDDFFPGTT CCATTGWGTT YYA-ELQAAA AIIVSEADDK KKK-----SW WGGGGDMAGG
          D---VVVGTT VVTPPGWGPP DDA-DLRVVN NVVMTNADDD SSS-----VY Y----DVIDD
          D---VVVGTT VVTPPGWGPP DDG-DLRVVD DIIMTNDDDD AAA-----VY Y----NVIDD
          VERRLLCRTT MMYDDRMGTT WWW-NLQVVD DVVLTNSDDS SSSSSSGGIS SGGGGSHIFF
          NTIIKKGD-- VVVLLGWGII VVG-NLQIIT TIIVNQQTTK SSS---KKHW W----DQTFF

          GGEEGCQGGG DDV------K KLLQVVVVWW SSS----CNN KPPPPYKKCC CNYYYVSSKQ
          GGEEGCQGGG DDV------E ELLQVVVVWW AAA----CGG KPPPPSKKCC CKYYYVSSQQ
          GGEEGCQGGG DDV------Q QLLQVVVVWW YYY----CGG KPPPPYKKCC CNYYYVNNQQ
          GGEEGCQGGG DDV------E ELLQVVVVWW YYY----CNN KPPPPYKKCC CNFFFVDDQS
          GGEEGCQGGG DDV------Q QLLQVVVVWW DDD----CNN KPPPPYKKYY YNYYYVKKKN
          GGEEGCQGGG DDV------E ELLQVVVVWW YYY----CNN RPPPPYKKYY YNYYYVDDKD
          GGEEGCQGGG DDV------E ELLQVVVVWW YYY----CDD NPPPPYKKCC CNYYYVDDQD
          GGEEGCQGGG DDV------Q QLLQVVVVWW YYY----CNN KPPPPYKKCC CNYYYRSSSS
          GGEEGCQGGG DDV------E ELLQVVVVWW YYY----CDD APPPPYKKCC CNYYYVDDQN
          GGEEGCQRRR DDV------Q QLLQVVVVWW HHH----CNN RPPPPYKKYY YNYYYVDDKD
          GGEEGWKRRR DDV------Q QLLQVVVVWW HHH----CNN RPPPPYKKYY YNYYYVDDKD
          GGEEGCQGGG DDV------Q QLLQVVVVWW YYY----CNN YPPPPYKKCC CNYYYNAAQN
          GGEEGCQYYY DDV------E EVVQVVVVWW DDD----CGG KPPPPYKKCC CNYYYLNNHQ
          GGEEGCQYYY DDV------E EVVQVVVVWW DDD----CGG KPPPPYKKCC CNYYYLNNQQ
          GGDDGCQGGG DDLVVNNGQA AVVHTTTTFF SSSRLLLCRR KPPPPFRRSS SAYYYISSNN
          GGDDGCQGGG DDLVVNNGQS SVVHTTTTFF SSSSMMMCKK KPPPPFRRSS SAYYYISSNN
          GGDDGCNGGG DDLAADDGRQ QVVHVVVVFF SSSRLLLCHH KPPPPFRRSS SNYYYIDDNS
          GGDDGCNGGG DDLAANNGQQ QVVHVVVVFF SSSTLLLCRR KPPPPFRRSS SNYYYIDDNS
          GGDDGCNGGG DDLGGNNGQQ QVVHVVVVFF SSSSLLLCHH KPPPPFRRSS SNYYYIDDNS
          GGDDGCNGGG DDLAANNGQQ QVVHVVVVFF SSSSLLLCRR KPPPPFRRSS SNYYYIDDNS
          GGYY-CNGGG DDLTTDDGGQ QVVHTTTTFF SSSAFFFCWW KPPPPFRRSS SAFFFIDDEE
          GGDDGCNGGG DDLAADDGRE EVVHGGGGLL SSSVLLLCYY KPPPPFRRSS SNYYYNDDNS
          GGDD-CNGGG DDLTTDDGGQ QVVHTTTTFF SSSAFFFCRR KPPPPFRRSS SAFFFIDDEE
          GGAAGCQGGG DDLKKGGNTV VLLIVVVVWW TTT-KKKCRR APPPPYRRSS SKFFFSTTNQ
          GGSSGCMGGG DDLKKDDGAT TLLVVVVVWW SSS----TSS TPPPPYRRTT TKLLLIPPQQ
          GGSSGCMGGG DDLKKNNGAT TLLAVVVVWW SSS----TSS TPPPPYRRTT TALLLMPPQE
          GGSSGCMGGG DDLKKDDGAT TLLVVVVVWW SSS----TSS SPPPPYRRTT TKLLLIPPQK
          GGSSGCMGGG DDLKKDDGVT TLLAVVVVWW SSS----VSS TPPPPYRRTT TALLLMPPQQ
          DDTTGCNGGG DDLGG----M MTTYTTTTFF SSSSAAACGG YPPPPFRRYY YYYYYLDDQQ
          DDEEGCNGGG DDLGG----M MTTYTTTTFF SSSSAAACGG YPPPPFRRYY YYYYYLDDEQ
          FFSSGCSGGG DDL------T TLLTTTTTWW III-SSSC-- YPPPPYRRSS SSFFFYNNQ-
          FFKKRCHGGG DDLGG----V VQQIVVVVYY HHH----CGG SPPPPFRRYY YSFFFLDDQK

          QA
          QA
          QA
          SA
          NA
          DA
          DA
          SS
          NA
          DA
          DA
          NA
          QA
          QA
          NA
          NA
          SA
          SA
          SA
          SA
          EA
          SA
          EA
          QA
          QQ
          EA
          KA
          QE
          Q-
          Q-
          --
          K-

   32   242
2ptn-bovinIVGYGTTVPV VVSNS----G GYHFCCCCGG GGGGSISSQV VVSSAAAHHH CYYSSIVLEV
try1_canfaIVGYSSSVPV VVSNS----G GYHFCCCCGG GGGGSISSQV VVSSAAAHHH CYYSSIVLEV
try3_rat  IVGYQSSLPV VVSNA----G GYHFCCCCGG GGGGSISSQV VVSSAAAHHH CYYSSIVLEV
try2_canfaIVGYESSVPV VVSNA----G GYHFCCCCGG GGGGSIDDQV VVSSAAAHHH CYYSSIVLEV
try1_humanIVGYESSVPV VVSNS----G GYHFCCCCGG GGGGSIEEQV VVSSAGGHHH CYYSSIVLEV
try2_humanIVGYESSVPV VVSNS----G GYHFCCCCGG GGGGSIEEQV VVSSAGGHHH CYYSSIVLEV
try2_rat  IVGYQSSVPV VVSNS----G GYHFCCCCGG GGGGSIDDQV VVSSAAAHHH CYYSSIVLEV
try3_salsaIVGYRSSASA AASQS----G GYHFCCCCGG GGGGSISSTV VVSSAAAHHH CYYSSIVLEV
tryp_mouseIVGYRSSVPV VVSNA----G GYHFCCCCGG GGGGSIDDQV VVSSAAAHHH CYYYYIVLEV
try4_humanIVGYESSLPV VVSNS----G GSHFCCCCGG GGGGSIEEQV VVSSAAAHHH CYYTTIVLEV
try3_humanIVGYESSLPV VVSNS----G GSHFCCCCGG GGGGSIEEQV VVSSAAAHHH CYYTTIVLEV
tryp_xenlaIIGAASSVPV VVSNS----G GYHFCCCCGG GGGGSINNQV VVSSAAAHHH CYYAAIVLEL
trya_rat  IVGYQSSVPV VVSNA----G GSHICCCCGG GGGGSIDDQV VVSSAAAHHH CYYPPLVLEE
tryb_rat  IVGYQSSVPV VVSNA----G GSHICCCCGG GGGGSIDDQV VVSSAAAHHH CYYPPLVLEE
3est-pig  VVGTQSSWPI IISQYRSSSW WAHTCCCCGG GGGGTIQQNV VVTTAAAHHH CVVRRFVVEQ
el1_rat   VVGARSSWPI IISQYLSSSW WYHTCCCCGG GGGGTIRRNV VVTTAAAHHH CVVSSFVVDQ
el2a_humanVVGERSSWPV VVSQYSSKKW WYHTCCCCGG GGGGSINNSV VVTTAAAHHH CIISSYVLRV
el2_rat   VVGQSSSWPV VVSQYLSKKW WHHTCCCCGG GGGGSVNNNV VVTTAAAHHH CIINNYVLRT
el2_pig   VVGERSSWPV VVSQYDSQQW WRHTCCCCGG GGGGTVQQSV VVTTAAAHHH CIISSYVLRT
el2_mouse VVGQTTTWPV VVSQVLSRRW WRHNCCCCGG GGGGSVNNNV VVTTAAAHHH CLLNNYVLAN
el3a_humanVVHEVSSWPV VVSQYEKSSF FYHTCCCCGG GGGGSIPPDV VVTTAGGHHH CIIRRYVLEV
el2b_humanMLGERSSWPV VVSQYSSQQW WYHTCCCCGG GGGGSINNSV VVTTAAAHHH CIISSYVLQV
el3b_humanVVNEVSSWPV VVSQYEKSSF FYHTCCCCGG GGGGSIPPDV VVTTAGGHHH CIISSYVLEV
ctrl_humanIVNEVSSWPV VVSQDSS--- --HFCCCCGG GGGGSIQQSV VVTTAAAHHH CNNSSHVLES
ctr2_canfaIVNEVSSWPV VVSQDST--- --HFCCCCGG GGGGSIEEDV VVTTAAAHHH CGGRRHVAES
ctrb_bovinIVNEVSSWPV VVSQDST--- --HFCCCCGG GGGGSIEEDV VVTTAAAHHH CGGTTDVAEL
ctrb_humanIVNEVSSWPV VVSQDKT--- --HFCCCCGG GGGGSIEEDV VVTTAAAHHH CGGRRDVAES
ctrb_rat  IVNEISSWPV VVSQDKT--- --HFCCCCGG GGGGSIEEDV VVTTAAAHHH CGGKKDVAES
ctr1_penvaIVGVTSSWPA AAAFIDD--- -MYFCCCCGG GGGGSISSEV VVTTAAAHHH CMMGGVVLAQ
ctr2_penvaIVGVTSSWPA AAAFIDD--- -MYFCCCCGG GGGGSISSEV VVTTAAAHHH CMMGGVVLAQ
ctrl_halruIVGSAEEFPG GGSQVRSSSW WFHICCCCGC CCCCVYTTSA AATTAAAHHH CLLSSYLFMN
ctr2_vesorIVGTPKKYPV VVSR---AAP PKHFCCCCGG GGGGSIKKRV VVTTAAAHHH CLLGGHVVS-

          VEENEEQFIS ASSSKIIIIH PSSYNNTTTL NNNNNDDDDI IIMLLLKLKA SVVASSLTT-
          SEEGEEQFIN AAAAKIIIIH PRRYNNTTTI DDNNNDDDDI IIMLLLKLSP SVVSAALKK-
          VEEGEEQFID AAAAKIIIIH PSSYNNTTTF DDNNNDDDDI IIMLLLKLNP SVVSSSLRR-
          LEENEEQFIN SAAAKIIIIH PNNYWWIIIL DDNNNDDDDI IIMLLLKLSP AVVASSLRR-
          LEENEEQFIN AAAAKIIIIH PQQYKKTTTL NNNNNDDDDI IIMLLLKLSR AVVSSSLTT-
          LEENEEQFIN AAAAKIIIIH PKKYRRTTTL DDNNNDDDDI IILLLLKLSP SVVSSSLTT-
          LEEDEEQFIN AAAAKIIIIH PNNFKKTTTL NNNNNDDDDI IIMLLLKLSP AVVAAALSS-
          NEETEEQFID SVVVKIIIIH PSSYRRNNNL DDNNNDDDDI IIMLLLKLSP SVVSAALSS-
          LEENEEQFVD SAAAKIIIIH PNNYWWTTTL DDNNNDDDDI IIMLLLKLAP AVVAPPLSS-
          LEENEEQFIN AAAAKIIIIH PKKYDDTTTL DDNNNDDDDI IIMLLLKLSP AVVSSSLTT-
          LEENEEQFIN AAAAKIIIIH PKKYDDTTTL DDNNNDDDDI IIMLLLKLSP AVVSSSLTT-
          SEETEEQFIS SSSSKIIIIH SGGYYYTTTL DDNNNDDDDI IIMLLLKLSP AVVNPPLSS-
          IEEAEEQFID AAAAKIIIIH PDDYWWTTTV DDNNNDDDDI IIMLLLKLKP SVVSPPLQQ-
          IEEAEEQFID AAAAKIIIIH PDDYWWTTTV DDNNNDDDDI IIMLLLKLKP SVVSPPLQQ-
          NNNTEEQYVG VQQQKVVVVH PYYWDDDDDV GGYYYDDDDI IIALLLRLAS SVVQVVLRRA
          NDDTEEQYVS VQQQKMMMMH PTTWNNNNNV GGYYYDDDDI IIALLLRLAS NVVQVVLQQE
          AEEGSSLAVS VSSSKVVVVH KDDWNNQQQI GGNNNDDDDI IIALLLKLAP DIIQCCLPPA
          SEEGSSLAVQ VSSSKVVVVH EKKWQQKKKL GGNNNDDDDI IIALLLKLAP SIIQCCLPPA
          NEEGSSLAVK VSSSKVVVVH QDDWNNQQQL GGNNNDDDDI IIALLLKLAP DIIQCCLAAA
          PGGGSSAAVQ VSSSKVVVVH QRRWQQNNNV GGYYYDDDDI IIALLLKLAP KIIQCCLPPA
          KEEPEEQVIP IEEEEFFFFH PLLWSSCCCV GGNNNDDDDI IIALLLKLSS DVVQSSLPPA
          AEEGSSLAVS VSSSKVVVVH KDDWNNQQQV GGNNNDDDDI IIALLLKLAP DIIQCCLPPA
          KEEPEEQVIP INNNSFFFFH PLLWSSCCCV GGNNNDDDDI IIALLLKLSS DVVQSSLPPA
          NAAPLLQVLS VSSSRIIIIH PSSWTTTTTM NNNNNDDDDV VVTLLLKLAP TIISCCLSSS
          DAASIIQVLK IAAAKFFFFN PKKFFFTTTI NNNNNDDDDI IITLLLKLAP KVVSCCLQQA
          ETTDTTQVLK IGGGKFFFFN PKKFLLTTTV RRNNNDDDDI IITLLLKLAP EVVSCCLSSA
          DEENIIQVLK IAAAKFFFFN PKKFLLTTTV NNNNNDDDDI IITLLLKLAP QVVSCCLSSA
          DEENIIQVLK IAAAQFFFFN PKKFFFTTTV RRNNNDDDDI IITLLLKLAP EVVSCCLNNV
          NEESQQVSIT STTTDFFFFH ENNWWWLLLL TTNNNDDDDI IIALLLRLPP SIIKKKLSSS
          NEESQQVSIT STTTDFFFFH ENNWWWLLLL TTNNNDDDDI IIALLLKLPP SIIKKKLSSS
          VDDTEEQYSS VTTTSTTTTH PNNYNNAAAA PPNNNDDDDI IIAVVVRLTS SAAVSSVLLL
          -NNEEEAVYN AKKKEIIIIN KNNYIIRRRL IINNNDDDDI IIGLLLRVSD QVVQKKLVVS

          ---CSSAAAT TTCCLGGSGG TSDDLLKKLS SSSSSKK--S AAAGQSNNMF FAGGGYLEGG
          ---CAAAAAT TTCCLGGIGG QNDDLLQQLS SSSSVRR--N AAAGQSNNMM MLGGGYMEGG
          ---CSSSSST TTCCLGGSGG TNSSLLQQLS SSSSSKK--S SSSGKSNNMF FLGGGFLEGG
          ---CAAPPPT TTCCLGGSGG TNEELLQQLT AAAAQEE--A SSSGQENNMI IAGGGFLEGG
          ---PAATTTT TTCCLGGSGG ADDDLLQQLS AAAAKEE--A SSSGKSNNMF FVGGGFLEGG
          ---PAAAAAT TTSSLGGSGG ADDDLLQQLS AAAAEEE--A SSSGKNNNMF FVGGGFLEGG
          ---CPPAAAT TTCCLGGSGG VNDDLLQQLP AAAADEE--A SSSGKDNNMV VVGGGFLEGG
          ---CSSSSST TTCCLGGSSS SNDDLLRRLS SSSSSNN--S AAAGQSNNMF FAGGGFMEGG
          ---CPPAAAT TTCCLGGNGG VNDDLLQQVP AAAADEE--A SSSGDNNNMI IVGGGFLEGG
          ---PAAAAAT TTCCLGGFGG ADDDLLKKLT AAAAEKK--A SSSGKNSSMF FVGGGFLEGG
          ---PAAAAAT TTCCLGGFGG ADDDLLKKLR AAAAEKK--A SSSGKNSSMF FVGGGFLEGG
          ---CAAAAAT TTCCLGGNGG SNDDLLQQLT AAAAQNN--S AAAGEANNMI IVGGGYMEGG
          ---CTTAAAT TTCCLGGFGG FESSLLQQLS SSSSVHH--K AAARQNNNMF FLGGGFLEGG
          ---CTTAAAT TTCCLGGFGG FESSLLQQLS SSSSVHH--K AAARQNNNMF FLGGGFLEGG
          GGGIAANNNS SSCCYGGNGG -QQQLLQQAD AAAAISSSSS YYYSTNSSMV VAGGG-GDGG
          GGGIAANNNN NNCCYGGNGG -QQQLLQQAD SSSSISSSSS YYYSTTTTMV VAGGG-GDGG
          GGGIPPNNNY YYCCYGGNGG -ADDLLQQGD AAAATSSSSA WWWSSTSSMI IAGGG-GDGG
          GGGIPPNNNY YYCCYGGNGG -ADDLLQQGD AAAATSSSAS WWWSSTNNMV VAGGG-GDGG
          GGGIPPNNNY YYCCYGGNGG -ADDLLQQGD AAAATSSKPG WWWSTTNNMI IAGGG-GDGG
          GGGIPPRRRY YYCCYGGNGG -NDDLLRRGD AAAATSSSAS WWWSSSSSMV VAGGG-GDGG
          GGGIPPNNNT TTCCYGGNGG -PDDLLQQAD KKKKHSSRWN WWWSTKTTMV VAGGG-GY--
          GGGIPPNNNY YYCCYGGNGG -ADDLLKKGD AAAATSSSSG WWWSTTNNMI IAGGG-GDGG
          GGGIPPNNNT TTCCYGGNGG -PDDLLQQAD EEEEHSSRWN WWWSSKTTMV VAGGG-GD--
          NNNATTEEEL LLCCVGGVGG -NAALLQQVT NNNNQRRQ-- YYYSSDSSMI IAGGG-GAGG
          TTTDPPAAAT TTCCVGGNAA -NDDLLQQAS AAAAEKKK-- FFFSKDLLMV VAGGG-ASGG
          DDDDPPAAAM MMCCAGGNAA -KDDLLQQAS TTTTDRRK-- YYYSRDVVMI IAGGG-ASGG
          DDDDPPAAAT TTCCAGGNAA -NDDLLQQAS AAAAEKKK-- SSSRRDVVMI IAGGG-ASGG
          DDDDPPPPPT TTCCAGGNAA -KEELLQQAS AAAADKKK-- SSSSKDVVMT TAGGG-ASGG
          DDD-SSVVVT TTVVTGGSAA -SDDLLRRVT AAAADDDS-- VVVGIDGGVV VIDDD-GTGG
          DDD-AAVVVT TTVVTGGSGG -GDDLLRRVT DDDDDDDA-- VVVGINGGVV VIDDD-SEGG
          VVVR--CCCT TTMMYRGRWW -QNNLLQQVT SSSSDSSSSG IIIATSGGHI IIFFF-ESGG
          NNNIAAGGG- --VVVGGNGG -PNNLLQQIN QQQQTKKS-K HHH-GDSSQI ITFFF-TKRR

          GGSCQGDGPP CCSS----GQ QGISSSWWWG GGCAQQQNNK KPGYYTKKNY YVVWWIKQQT
          GGSCQGDGPP CCNN----GQ QGVSSSWWWG GGCAQQQGGK KPGSSPKKKY YVVWWIQQQT
          GGSCQGDGPP CCNN----GQ QGVSSSWWWG GGCAQQQGGK KPGYYTKKNY YVVWWIQQQT
          GGSCQGDGPP CCNN----GQ QGISSSWWWG GGCAQQQNNK KPGYYTKKNF FVVWWIQSST
          GGSCQGDGPP CCNN----GQ QGVSSSWWWG GGCAQQQNNK KPGYYTKKNY YVVWWIKNNT
          GGSCQGDGPP SSNN----GQ QGISSSWWWG GGCAQQQNNR RPGYYTKKNY YVVWWIKDDT
          GGSCQGDGPP CCNN----GQ QGISSSWWWG GGCALLLDDN NPGYYTKKNY YVVWWIQDDT
          GGSCQGDGPP CCNN----GQ QGVSSSWWWG GGCAQQQNNK KPGYYTKKNY YRRWWISSST
          GGSCQGDGPP CCNN----GQ QGISSSWWWG GGCAQQQDDA APGYYTKKNY YVVWWIQNNT
          GGSCQRDGPP CCNN----GQ QGVSSSWWWG GGCAWWWNNR RPGYYTKKNY YVVWWIKDDT
          GGSWKRDGPP CCNN----GQ QGVSSSWWWG GGCAWWWNNR RPGYYTKKNY YVVWWIKDDT
          GGSCQGDGPP CCNN----GQ QGVSSSWWWG GGCAMMMNNY YPGYYTKKNY YNNWWIQNNT
          GGSCQYDGPP CCNN----GQ QGISSSWWWG GGCALLLGGK KPGYYTKKNY YLLWWIHQQT
          GGSCQYDGPP CCNN----GQ QGISSSWWWG GGCALLLGGK KPGYYTKKNY YLLWWIQQQT
          VVGCQGDGPP CCLLVNNGYH HGVSSSFFFV VGCNVVVRRK KPTFFTRRAY YIIWWINNNV
          VVGCQGDGPP CCLLVNNGYH HGVSSSFFFV VGCNVVVKKK KPTFFTRRAY YIIWWMNNNV
          VVSCNGDGPP CCQQADDGWH HGISSSFFFG GGCNYYYHHK KPSFFTRRNY YIIWWINSSV
          VVSCNGDGPP CCQQANNGWH HGISSSFFFG GGCNYYYRRK KPSFFTRRNY YIIWWINSSV
          IISCNGDGPP CCQQGNNGWH HGISSSFFFG GGCNYYYHHK KPSFFTRRNY YIIWWINSSV
          VVSCNGDGPP CCRRANNGWH HGISSSFFFG GGCNYYYRRK KPSFFTRRNY YIIWWINSSV
          IIGCNGDGPP CCPPTDDGWH HGVSSSFFFV VGCNFFFWWK KPTFFTRRAF FIIWWIEEET
          VVTCNGDGPP CCQQADDGWH HGISSSLLLT TGCNYYYYYK KPSFFTRRNY YNNWWINSSV
          IIGCNGDGPP CCPPTDDGWH HGVSSSFFFV VGCNTTTRRK KPTFFTRRAF FIIWWIEEET
          AASCQGDGPP CCQQKGGNWI IGISSSWWWG GNCNVVVRRA APAYYTRRKF FSSWWINQQV
          VVSCMGDGPP CCQQKDDGWV VGISSSWWWG GGTCSSSSST TPGYYARRKL LIIWWVQQQI
          VVSCMGDGPP CCQQKNNGWA AGISSSWWWG GSTCSSSSST TPAYYARRAL LMMWWVQEET
          VVSCMGDGPP CCQQKDDGWV VGISSSWWWG GDTCSSSSSS SPGYYARRKL LIIWWVQKKI
          VVSCMGDGPP CCQQKDDGWA AGISSSWWWG GGVCSSSSST TPAYYSRRAL LMMWWVQQQI
          GGTCNGDGPP LLNNG----Y YGISSSFFFG GGCEKKKGGY YPAFFTRRYY YLLWWIQQQ-
          GGTCNGDGPP LLNNG----Y YGISSSFFFG GGCEVVVGGY YPDFFTRRYY YLLWWIEQQ-
          --ACSGDGPP CCGG----NT TGISSSWWWG GSCSGGG--Y YPSYYTRRSF FYYWWVQ---
          GGACHGDGPP AANNG----I IGISSSYYYG GPCAIIIGGS SPNFFTRRSF FLLWWIQKK-

          TN
          TN
          TN
          TN
          TN
          TN
          TN
          TN
          TN
          TN
          TN
          TN
          TN
          TN
          VN
          V-
          VN
          VN
          VN
          VN
          TH
          VN
          TH
          VN
          IN
          TN
          IN
          IN
          --
          --
          --
          --

   32   242
2ptn-bovinIIVVGGYYTT TCCGANTPPP QQVVSSNNS- --YFCCGGSS LLLINSQVVS SAACYSSS-G
try1_canfaIIVVGGYYTT TCCSRNSPPP QQVVSSNNS- --YFCCGGSS LLLINSQVVS SAACYSSS-R
try3_rat  IIVVGGYYTT TCCQKNSPPP QQVVSSNNA- --YFCCGGSS LLLINSQVVS SAACYSSS-R
try2_canfaIIVVGGYYTT TCCEENSPPP QQVVSSNNA- --YFCCGGSS LLLISDQVVS SAACYSSS-R
try1_humanIIVVGGYYNN NCCEENSPPP QQVVSSNNS- --YFCCGGSS LLLINEQVVS SGGCYSSS-R
try2_humanIIVVGGYYII ICCEENSPPP QQVVSSNNS- --YFCCGGSS LLLISEQVVS SGGCYSSS-R
try2_rat  IIVVGGYYTT TCCQENSPPP QQVVSSNNS- --YFCCGGSS LLLINDQVVS SAACYSSS-R
try3_salsaIIVVGGYYEE ECCRKNSSSS QQAASSQQS- --YFCCGGSS LLLISSTVVS SAACYSSS-R
tryp_mouseIIVVGGYYTT TCCRESSPPP QQVVSSNNA- --YFCCGGSS LLLINDQVVS SAACYYYY-R
try4_humanIIVVGGYYTT TCCEENSPPP QQVVSSNNS- --SFCCGGSS LLLISEQVVS SAACYTTT-R
try3_humanIIVVGGYYTT TCCEENSPPP QQVVSSNNS- --SFCCGGSS LLLISEQVVS SAACYTTT-R
tryp_xenlaIIIIGGAATT TCCAKSSPPP IIVVSSNNS- --YFCCGGSS LLLITNQVVS SAACYAAA-S
trya_rat  IIVVGGYYTT TCCQEHSPPP QQVVSSNNA- --SICCGGSS LLLITDQVVS SAACYPPP-Q
tryb_rat  IIVVGGYYTT TCCQEHSPPP QQVVSSNNA- --SICCGGSS LLLITDQVVS SAACYPPP-Q
3est-pig  VVVVGGTTEE EAAQRNSPPP QQIISSQQYR RGATCCGGTT LLLIRQNVVT TAACVRRRLT
el1_rat   VVVVGGAAEE EAARRNSPPP QQIISSQQYL LGYTCCGGTT LLLIRRNVVT TAACVSSSMT
el2a_humanVVVVGGEEEE EAARPNSPPP QQVVSSQQYS SNYTCCGGSS LLLIANSVVT TAACISSSRT
el2_rat   VVVVGGQQEE EAASPNSPPP QQVVSSQQYL LSHTCCGGSS LLLVANNVVT TAACINNNRT
el2_pig   VVVVGGEEDD DAARPNSPPP QQVVSSQQYD DSRTCCGGTT LLLVDQSVVT TAACISSSRT
el2_mouse VVVVGGQQEE EAATPNTPPP QQVVSSQQVL LSRNCCGGSS LLLVANNVVT TAACLNNNQT
el3a_humanVVVVHHEEDD DAAVPYSPPP QQVVSSQQYE ESYTCCGGSS LLLIAPDVVT TGGCIRRRLT
el2b_humanMMLLGGEEEE EAARPNSPPP QQVVSSQQYS SNYTCCGGSS LLLIANSVVT TAACISSSRI
el3b_humanVVVVNNEEDD DAAVPYSPPP QQVVSSQQYE ESYTCCGGSS LLLIAPDVVT TGGCISSSRT
ctrl_humanIIVVNNEENN NAAVLGSPPP QQVVSSQQDS SG-FCCGGSS LLLISQSVVT TAACNSSSGR
ctr2_canfaIIVVNNEEDD DAAVPGSPPP QQVVSSQQDS SG-FCCGGSS LLLISEDVVT TAACGRRR-T
ctrb_bovinIIVVNNEEDD DAAVPGSPPP QQVVSSQQDS SG-FCCGGSS LLLISEDVVT TAACGTTT-S
ctrb_humanIIVVNNEEDD DAAVPGSPPP QQVVSSQQDK KG-FCCGGSS LLLISEDVVT TAACGRRR-S
ctrb_rat  IIVVNNEEDD DAAIPGSPPP QQVVSSQQDK KG-FCCGGSS LLLISEDVVT TAACGKKK-S
ctr1_penvaIIVVGGVVEE EAATPHSPPP QQAAAAFFID D-MFCCGGSS LLLISSEVVT TAACMGGGGF
ctr2_penvaIIVVGGVVEE EAATPHSPPP QQAAAAFFID D-MFCCGGSS LLLISSEVVT TAACMGGGGF
ctrl_halruIIVVGGSSNN NAAAAGEPPP QQGGSSQQVR RGFICCCCVV LLLYTTSAAT TAACLSSSSS
ctr2_vesorIIVVGGTTNN NAAPRGKPPP QQVVSSRR-- --KFCCGGSS ---ISKRVVT TAACLGGGSE

          QVRLEINGEQ QASKSSSVHP PSSNNT---N NNIMMMLIIK KKKSSAALNN SRVVAAASSS
          QVRLEIAGEQ QAAKIIIRHP PRRNNT---N NNIMMMLIIK KKKSSPALNN SRVVSSSAAA
          QVRLEIDGEQ QAAKIIIRHP PSSNNT---N NNIMMMLIIK KKKSSPALNN SRVVSSSTTT
          QVRLEIDGEQ QSAKVVVRHP PNNNWI---N NNIMMMLIIK KKKSSPALNN ARVVAAATTT
          QVRLEIEGEQ QAAKIIIRHP PQQDKT---N NNIMMMLIIK KKKSSRAINN ARVVSSSTTT
          QVRLEIEGEQ QAAKIIIRHP PKKNRT---N NNILLLLIIK KKKSSPAINN SRVVSSSAAA
          QVRLEINGEQ QAAKIIIKHP PNNDKT---N NNIMMMLIIK KKKSSPVLNN ARVVAAATTT
          QVRLEIAGEQ QSVKVVVMHP PSSNRN---N NNIMMMLIIK KKKKKPALNN SYVVSSSTTT
          QVRLEINGEQ QSAKIIIRHP PNNNWT---N NNIMMMLIIK KKKSSPVLNN ARVVAAASSS
          QVRLEIKGEQ QAAKIIIRHP PKKNDT---N NNIMMMLIIK KKKSSPAINN ARVVSSSTTT
          QVRLEIKGEQ QAAKIIIRHP PKKNDT---N NNIMMMLIIK KKKSSPAINN ARVVSSSTTT
          QVRLEIAGEQ QSSKVVVRHS SGGNYT---N NNIMMMLIIK KKKSSPALNN AAVVNNNTTT
          QVRLEIYGEQ QAAKMMMLHP PDDDWT---N NNIMMMLIIK KKKSSPALNN SKVVSSSTTT
          QVRLEIYGEQ QAAKMMMLHP PDDDWT---N NNIMMMLIIK KKKSSPALNN SKVVSSSTTT
          RVVVELNGEQ QVQKIIIVHP PYYNDDAAAY YYIAAALLLR RRRQQSVLNN SYVVQQQLLL
          RVVVDLSGEQ QVQKIIIVHP PTTNNNAAAY YYIAAALLLR RRRQQSVLNN NYVVQQQLLL
          RVGLRLYSSL LVSKIIIVHK KDDNNQSKKN NNIAAALLLK KKKNNPVLTT DKIIQQQLLL
          RVLLRLSSSL LVSKLLLVHE EKKNQKSNNN NNIAAALVVK KKKSSPVLTT SKIIQQQTTT
          RVVLRLSPSL LVSKLLLVHQ QDDNNQSNNN NNIAAALLLK KKKSSPVLTT DKIIQQQLLL
          RVLLALSASA AVSKLLLVHQ QRRNQNGNNY YYIAAALIIK KKKSSPVLSS KNIIQQQTTT
          QVVLELAGEQ QIEELLLVHP PLLNSCACCN NNIAAALIIK KKKRRSALGG DAVVQQQLLL
          RVMLQLYSSL LVSKIIIVHK KDDNNQSKKN NNIAAALLLK KKKNNPVLTT DKIIQQQLLL
          QVVLERAGEQ QINSLLLVHP PLLNSCACCN NNIAAALIIK KKKRRSALGG DAVVQQQLLL
          FVVLERSELQ QVSRAAATHP PSSNTT---N NNVTTTLLLK KKKSSPAYTT TRIISSSPPP
          QVVAEQGEIQ QIAKVVVKNP PKKNFT---N NNITTTLLLK KKKTTPAFSS KTVVSSSAAA
          VVVAEQGETQ QIGKVVVKNP PKKSLT---N NNITTTLLLK KKKTTPAFSS ETVVSSSAAA
          VVVAEQGEIQ QIAKVVVKNP PKKSLT---N NNITTTLLLK KKKTTPAFSS QTVVSSSAAA
          VVVAEQGEIQ QIAQVVVKNP PKKNFT---N NNITTTLLLK KKKTTPAFSS ETVVSSSAAA
          EVVLAIRAQV VSTDFFFTHE ENNNWL---N NNIAAALIIR RRRSSPVLNN SNIIKKKTTT
          EVVLAIRAQV VSTDFFFTHE ENNNWL---N NNIAAALIIK KKKSSPVLNN SNIIKKKTTT
          RLGFMMNGEQ QVTSYYYNHP PNNNNAGYYN NNIAAAVLLR RRRSSSMTSS SSAAVVVGGG
          QVTVSL-KEA AAKELLLVNK KNNNIR---N NNIGGGLIIR RRRKKDIFTT QLVVQQQPPP

          ISSLLPPP-S ASAAGTTQQI SGTKKGTYYV KCLKKKAPPP IIDSS-SYYP PPQQQITTNN
          IAALLPPP-S PAAAGTTQQI SGTQQGQYYV QCLKKKAPPP IIDVV-NYYP PPQQQISSNN
          VSSLLPPP-S GSSSGTTKKV SGTLLGTYYL QCLDDDAPPP VVDSS-SYYP PPKKKITTNN
          ISSLLPPP-A AAPPGTTQQI SGTLLGTYYL QCLDDDAPPP IIQQQ-AYYP PPQQQITTNN
          ISSLLPPP-A PATTGTTKKI SGTAAGAYYE QCLDDDAPPP VVQKK-AYYP PPKKKITTNN
          ISSLLPPP-A PAAAGTTEEI SGTLLGAYYE QCLDDDAPPP VVQEE-AYYP PPKKKITTNN
          VAALLPPP-S APAAGTTQQI SGTLLGVEEL QCLDDDAPPP LLQDD-AYYP PPKKKITTNN
          VAALLPPP-S ASSSGTTRRV SGLSSSSYYT RCLDDDLPPP IISSS-SYYP PPQQQITTNN
          VPPLLPPP-S APAAGTTQQI SGTLLGVNNL QCVDDDAPPP VVQDD-AYYP PPDDDITTNN
          ISSLLPPP-A PAAAGTTEEI SGTLLGAYYE KCLDDDAPPP VVQEE-AYYP PPKKKITTSS
          ISSLLPPP-A PAAAGTTEEI SGTLLGAYYE KCLDDDAPPP VVEEE-ACCP PPKKKITTSS
          VPPLLPPP-G SAAAGTTSSI SGTLLGSYYL QCLNNNAPPP IINQQ-SYYP PPEEEITTNN
          IPPLLPPP-Y PTAAGTTEEV SGLKKGFSSV QCLDDDAPPP VVDVV-KYYP PPQQQITTNN
          IPPLLPPP-Y PTAAGTTEEV SGLKKGFSSV QCLDDDAPPP VVDVV-KYYP PPQQQITTNN
          GVVLLPPPGT LANNNSSPPI TGTRRG-LLT QQAYYYLPPP TTYIISSWWG GGTTTVKKSS
          AVVLLPPPGT LANNNNNPPI TGTRRG-LLT QQAYYYLPPP SSYIISSWWG GGTTTVKKTT
          ACCLLPPPGT LPNNNYYPPV TGLQQG-VVV QQGRRRLLLL VVYTTSAWWG GGSSSVKKSS
          ACCLLPPPGT LPNNNYYPPV TGLQQG-TTV QQGRRRLLLL VVYTTASWWG GGSSSVKKNN
          GCCLLPPPGT LPNNNYYVVV TGLQQG-SSI QQGQQQLLLL VVYTTPGWWG GGTTTVKKNN
          ACCLLPPPGT LPRRNYYVVV TGLQQG-SST RQGRRRLLLL VVYTTASWWG GGSSSVKKSS
          ASSLLPPPGD LPNNKTTPPI TGLYYG-LLK QQARRRLPPP VVYHHWNWWG GGTTTVKKTT
          ACCLLPPPGT LPNNNYYPPV TGLQQG-LLD KQGRRRLLLL VVYTTSGWWG GGTTTVKKNN
          ASSLLPPPGD LPNNETTPPI TGLYYG-LLK QEALLLLPPP VVYHHWNWWG GGSSSVKKTT
          VCCLLAAANE LTEEGLLTTT TGLSSG-VVH QQVAAALPPP LLVQQ--WWG GGSSSITTSS
          VCCLLPPPTD FPAAGTTLLT TGTHHA-TTK QQAAAALPPP LLNEE--WWG GGKKKITTLL
          VCCLLPPPDE FPAAGMMLLT TGTKKA-TTK QQATTTLPPP IINDD--WWG GGRRRVTTVV
          VCCLLPPPDD FPAAGTTLLT TGTKKA-TTK QQAAAALPPP LLNEE--WWG GGRRRITTVV
          VCCLLPPPDD FPPPGTTVVT TGTKKA-TTK QQAAAALPPP IIEDD--WWG GGKKKITTVV
          VKKLLPPPD- VSVVGTTTTP TGPSSA-IIV RQVNNNVPPP VVNDD--YY- --IIIVGGGG
          VKKLLPPPD- VAVVGTTTTP TGPLLG-IIV RQVDDDVPPP IINDD--YY- --IIIVGGGG
          PSSVVWWWVE L-CCRTTNND QRTQQW-HHN QKVDDDMTTT VVNDDSGSSG GGTTTVNNGG
          VKKLLPPPNT KAGGD--PPL TGIYYG-IIN QQITTTLSSS IIQTT-KWW- --GGGLTTSS

          NFAAGYESGD DSGGVVCS-- GKKLGVVSSW GS-GCQKKKP GVTKVCNNVV WWIKQTTIII
          NMLLGYESGD DSGGVVCN-- GEELGVVSSW GA-GCQKKKP GVPKVCKKVV WWIQQTTIII
          NFLLGFESGD DSGGVVCN-- GQQLGVVSSW GY-GCQKKKP GVTKVCNNVV WWIQQTTVVV
          NIAAGFESGD DSGGVVCN-- GEELGVVSSW GY-GCQKKKP GVTKVCNNVV WWIQSTTIII
          NFVVGFESGD DSGGVVCN-- GQQLGVVSSW GD-GCQKKKP GVTKVYNNVV WWIKNTTIII
          NFVVGFESGD DSGGVVSN-- GEELGVVSSW GY-GCQKRRP GVTKVYNNVV WWIKDTTIII
          NVVVGFESGD DSGGVVCN-- GEELGVVSSW GY-GCLPNNP GVTKVCNNVV WWIQDTTIII
          NFAAGFESGD DSGGVVCN-- GQQLGVVSSW GY-GCQRKKP GVTKVCNNRR WWISSTTMMM
          NIVVGFESGD DSGGVVCN-- GEELGVVSSW GY-GCQPAAP GVTKVCNNVV WWIQNTTIII
          SFVVGFESRD DSGGVVCN-- GQQLGVVSSW GH-GCWKRRP GVTKVYNNVV WWIKDTTIII
          SFVVGFESRD DSGGVVCN-- GQQLGVVSSW GH-GCWKRRP GVTKVYNNVV WWIKDTTIII
          NIVVGYESGD DSGGVVCN-- GQQLGVVSSW GY-GCMRYYP GVTKVCNNNN WWIQNTTIII
          NFLLGFESYD DSGGVVCN-- GEEVGVVSSW GD-GCLEKKP GVTKVCNNLL WWIHQTTIII
          NFLLGFESYD DSGGVVCN-- GEEVGVVSSW GD-GCLEKKP GVTKVCNNLL WWIQQTTVVV
          SVAAG-DGGD DSGGLHCLNG YAAVGTTSSF VSLGCVTKKP TVTRVSAAII WWINNVVIII
          TVAAG-DGGD DSGGLHCLNG YSSVGTTSSF VSMGCVSKKP TVTRVSAAII WWMNNVVIII
          SIAAG-DSGD DSGGLNCQDG WQQVGVVSSF GSLGCYYKKP SVTRVSNNII WWINSVVIII
          NVAAG-DSGD DSGGLNCQNG WQQVGVVSSF GSLGCYPKKP SVTRVSNNII WWINSVVIII
          NIAAG-DSGD DSGGLNCQNG WQQVGVVSSF GSLGCYYKKP SVTRVSNNII WWINSVVIII
          SVAAG-DSGD DSGGLNCRNG WQQVGVVSSF GSLGCYPKKP SVTRVSNNII WWINSVVMMM
          TVAAG-YGGD DSGGLNCPDG WQQVGTTSSF VSFGCFIKKP TVTRVSAAII WWIEETTIII
          NIAAG-DTGD DSGGLNCQDG WEEVGGGSSL TSLGCYYKKP SITRVSNNNN WWINSVVIII
          TVAAG-DGGD DSGGLNCPDG WQQVGTTSSF VSFGCTRKKP TVTRVSAAII WWIEETTIII
          SIAAG-ASGD DSGGLVCQGN WVVLGVVSSW GTKNCV-AAP AVTRVSKKSS WWINQVVIII
          LVAAG-SSGD DSGGLVCQDG WTTLGVVSSW GS-GTSTTTP GVARVTKKII WWVQQIILLL
          VIAAG-SSGD DSGGLVCQNG WTTLGVVSSW GS-STSTTTP AVARVTAAMM WWVQETTLLL
          VIAAG-SSGD DSGGLVCQDG WTTLGVVSSW GS-DTSTSSP GVARVTKKII WWVQKIILLL
          VTAAG-SSGD DSGGLVCQDG WTTLGVVSSW GS-GVSTTTP AVSRVTAAMM WWVQQIILLL
          GVIID-TTGD DSGGLNLN-- -MMTGTTSSF GSAGCK-YYP AATRVYYYLL WWIQQ-----
          GVIID-ETGD DSGGLNLN-- -MMTGTTSSF GSAGCV-YYP DATRVYYYLL WWIEQ-----
          GIIIF-SAGD DSGGLVCG-- NTTLGTTSSW GISSCGSYYP SVTRVSSSYY WWVQ------
          SITTF-KAGD DSGGLVAN-- -VVQGVVSSY GH-PCI-SSP NVTRVYSSLL WWIQK-----

          AN
          AN
          AN
          AN
          AN
          AN
          AN
          SN
          AN
          AN
          AN
          AN
          AN
          AN
          AN
          A-
          AN
          AN
          AN
          AN
          AH
          AN
          AH
          AN
          QN
          AN
          AN
          EN
          --
          --
          --
          --

   32   242
2ptn-bovinVGGTGNNTTV VYYYYYQSSS SS-------- YYHHFCGGGG SLNNSQQQQW VAACCKS--I
try1_canfaVGGTSNNSSV VYYYYYQSSS SS-------- YYHHFCGGGG SLNNSQQQQW VAACCKS--I
try3_rat  VGGTQNNSSL LYYYYYQSSS AA-------- YYHHFCGGGG SLNNSQQQQW VAACCKS--I
try2_canfaVGGTENNSSV VYYYYYQSSS AA-------- YYHHFCGGGG SLSSDQQQQW VAACCKS--I
try1_humanVGGNENNSSV VYYYYYQSSS SS-------- YYHHFCGGGG SLNNEQQQQW VAACCKS--I
try2_humanVGGIENNSSV VYYYYYQSSS SS-------- YYHHFCGGGG SLSSEQQQQW VAACCKS--I
try2_rat  VGGTQNNSSV VYYYYYQSSS SS-------- YYHHFCGGGG SLNNDQQQQW VAACCKS--I
try3_salsaVGGERNNSSA AYYYYYQSSS SS-------- YYHHFCGGGG SLSSSTTTTW VAACCKS--I
tryp_mouseVGGTRSSSSV VYYYYYQSSS AA-------- YYHHFCGGGG SLNNDQQQQW VAACCKY--I
try4_humanVGGTENNSSL LYYYYYQSSS SS-------- SSHHFCGGGG SLSSEQQQQW VAACCKT--I
try3_humanVGGTENNSSL LYYYYYQSSS SS-------- SSHHFCGGGG SLSSEQQQQW VAACCKT--I
tryp_xenlaIGGTASSSSV VYYYYYISSS SS-------- YYHHFCGGGG SLTTNQQQQW VAACCKA--I
trya_rat  VGGTQHHSSV VYYYYYQSSS AA-------- SSHHICGGGG SLTTDQQQQW LAACCHP--L
tryb_rat  VGGTQHHSSV VYYYYYQSSS AA-------- SSHHICGGGG SLTTDQQQQW LAACCHP--L
3est-pig  VGGEQNNSSW WSSSSSQSSS YYRRGGSSSS AAHHTCGGGG TLRRQNNNNW MAACCDRELF
el1_rat   VGGERNNSSW WSSSSSQSSS YYLLGGGGSS YYHHTCGGGG TLRRRNNNNW MAACCSSQMF
el2a_humanVGGERNNSSW WWWWWWQSSS YYSSNNGGKK YYHHTCGGGG SLAANSSSSW LAACCSSSRY
el2_rat   VGGESNNSSW WWWWWWQSSS YYLLSSGGKK HHHHTCGGGG SLAANNNNNW LAACCSNSRY
el2_pig   VGGDRNNSSW WWWWWWQSSS YYDDSSGGQQ RRHHTCGGGG TLDDQSSSSW LAACCSSSRY
el2_mouse VGGETNNTTW WWWWWWQSSS VVLLSSGGRR RRHHNCGGGG SLAANNNNNW LAACCSNYQY
el3a_humanVGGDVYYSSW WWWWWWQSSS YYEESSGGSS YYHHTCGGGG SLAAPDDDDW VAACCSRDLY
el2b_humanLGGERNNSSW WWWWWWQSSS YYSSNNGGQQ YYHHTCGGGG SLAANSSSSW LAACCSSSRY
el3b_humanVGGDVYYSSW WWWWWWQSSS YYEESSGGSS YYHHTCGGGG SLAAPDDDDW VAACCSSSRY
ctrl_humanVGGNVGGSSW WWWWWWQSSS DDSSGGFF-- --HHFCGGGG SLSSQSSSSW VAACCVSPGH
ctr2_canfaVGGDVGGSSW WWWWWWQSSS DDSSGGFF-- --HHFCGGGG SLSSEDDDDW VAACCVRT-H
ctrb_bovinVGGDVGGSSW WWWWWWQSSS DDSSGGFF-- --HHFCGGGG SLSSEDDDDW VAACCVTT-D
ctrb_humanVGGDVGGSSW WWWWWWQSSS DDKKGGFF-- --HHFCGGGG SLSSEDDDDW VAACCVRT-D
ctrb_rat  VGGDIGGSSW WWWWWWQSSS DDKKGGFF-- --HHFCGGGG SLSSEDDDDW VAACCVKT-D
ctr1_penvaVGGETHHSSW WHHHHHQAAA IIDD------ MMYYFCGGGG SLSSSEEEEW LAACCDGAGV
ctr2_penvaVGGETHHSSW WHHHHHQAAA IIDD------ MMYYFCGGGG SLSSSEEEEW LAACCDGAGV
ctrl_halruVGGNAGGEEF FWWWWWQSSS VVRRGGTTSS FFHHICGCCC VLTTTSSSSK LAACCSSASY
ctr2_vesorVGGNPGGKKY YYYYYYQSSS --------AA KKHHFCGGGG S-SSKRRRRY LAACCVGKSH

          VRRLLGGEDN EGGGEQFASK KSIVHPPYNN SNNTTLNNDI ILLILKSAAA SLLLLNSRVA
          VRRLLGGEYN EGGGEQFAAK KIIRHPPYNN ANNTTIDDDI ILLILSSAAA TLLLLNSRVS
          VRRLLGGEHN EGGGEQFAAK KIIRHPPYNN ANNTTFDDDI ILLILNSAAA TLLLLNSRVS
          VRRLLGGEYN EGGGEQFSAK KVIRHPPYNN SWWIILDDDI ILLILSSAAA VLLLLNARVA
          VRRLLGGEHN EGGGEQFAAK KIIRHPPYDD RKKTTLNNDI ILLILSSAAA VIIIINARVS
          VRRLLGGEHN EGGGEQFAAK KIIRHPPYNN SRRTTLDDDI ILLILSSAAA VIIIINSRVS
          VRRLLGGEHN EGGGEQFAAK KIIKHPPFDD RKKTTLNNDI ILLILSSVVV KLLLLNARVA
          VRRLLGGEHN EGGGEQFSVK KVIMHPPYNN SRRNNLDDDI ILLILSKAAA SLLLLNSYVS
          VRRLLGGEHN EGGGEQFSAK KIIRHPPYNN SWWTTLDDDI ILLILASVVV TLLLLNARVA
          VRRLLGGEHN EGGGEQFAAK KIIRHPPYNN RDDTTLDDDI ILLILSSAAA VIIIINARVS
          VRRLLGGEHN EGGGEQFAAK KIIRHPPYNN RDDTTLDDDI ILLILSSAAA VIIIINARVS
          VRRLLGGEHN EGGGEQFSSK KVIRHSSYNN SYYTTLDDDI ILLILSSAAA SLLLLNAAVN
          VRRLLGGEHN EGGGEQFAAK KMILHPPYDD KWWTTVDDDI ILLILKSAAA TLLLLNSKVS
          VRRLLGGEHN EGGGEQFAAK KMILHPPYDD KWWTTVDDDI ILLILKSAAA TLLLLNSKVS
          VVVVVGGEHN NGGGEQYVQK KIVVHPPWNN TDDDDVGGDI ILLLLAQVVV TLLLLNSYVQ
          VVVVVGGDHN DGGGEQYVQK KIMVHPPWNN SNNNNVGGDI ILLLLAQVVV TLLLLNNYVQ
          VGGLLGGRHN ESSSSLAVSK KIVVHKKWNN SNNQQIGGDI ILLLLANVVV SLLLLTDKIQ
          VLLLLGGRHS ESSSSLAVSK KLVVHEEWNN AQQKKLGGDI ILLVLASVVV ALLLLTSKIQ
          VVVLLGGRHS EPPPSLAVSK KLVVHQQWNN SNNQQLGGDI ILLLLASVVV SLLLLTDKIQ
          VLLLLGGAHS GAAASAAVSK KLVVHQQWNN SQQNNVGGDI ILLILASVVV TLLLLSKNIQ
          VVVLLGGEYN EGGGEQVIEE ELFVHPPWNN RSSCCVGGDI ILLILSRAAA QLLLLGDAVQ
          VMMLLGGQHN ESSSSLAVSK KIVVHKKWNN SNNQQVGGDI ILLLLANVVV SLLLLTDKIQ
          VVVLLGGEYD EGGGEQVINS SLFVHPPWNN RSSCCVGGDI ILLILSRAAA QLLLLGDAVQ
          VVVLLGGEYD AEEELQVVSR RAITHPPWNN STTTTMNNDV VLLLLASAAA QYYYYTTRIS
          VVVAAGGEFD AEEEIQVIAK KVFKNPPFNN MFFTTINNDI ILLLLATAAA RFFFFSKTVS
          VVVAAGGEFD TEEETQVIGK KVFKNPPFSS ILLTTVRRDI ILLLLATAAA QFFFFSETVS
          VVVAAGGEFD EEEEIQVIAK KVFKNPPFSS ILLTTVNNDI ILLLLATAAA RFFFFSQTVS
          VVVAAGGEFD EEEEIQVIAQ QVFKNPPFNN MFFTTVRRDI ILLLLATAAA QFFFFSETVS
          VVVLLGGAHN EAAAQVSSTD DFFTHEEWNN SWWLLLTTDI ILLILPSVVV SLLLLNSNIK
          VVVLLGGAHN EAAAQVSSTD DFFTHEEWNN SWWLLLTTDI ILLILPSVVV SLLLLNSNIK
          LGGFFGGMLR DGGGEQYVTS SYTNHPPYNN GNNAAAPPDI IVVLLTSMMM DTTTTSSSAV
          VTTVVGGSVL NKKKEAVAKE ELIVNKKYNN SIIRRLIIDI ILLIVSKIII SFFFFTQLVQ

          SLLLLPT--- SSSCSATQCL LIWNNNNNTK GGYPPDDDVK AAAAAIISK- AYPPPGGQIT
          ALLLLPK--- SSSCAATQCL LIWNNNNNTQ GGYPPDDDVQ AAAAAIISR- AYPPPGGQIS
          TLLLLPR--- SSSCSSTKCL LVWNNNNNTL GGYPPSSSLQ AAAAAVVSK- SYPPPGGKIT
          TLLLLPR--- AAACAPTQCL LIWNNNNNTL GGYPPEEELQ AAAAAIIAE- SYPPPGGQIT
          TLLLLPT--- AAAPATTKCL LIWNNNNNTA GGYPPDDDEQ AAAAAVVAE- SYPPPGGKIT
          ALLLLPT--- AAAPAATESL LIWNNNNNTL GGYPPDDDEQ AAAAAVVAE- SYPPPGGKIT
          TLLLLPS--- SSSCPATQCL LIWNNNNNTL GGEPPDDDLQ AAAAALLAE- SYPPPGGKIT
          TLLLLPS--- SSSCSSTRCL LVWNNNNNLS SSYPPDDDTR LLLLLIISN- AYPPPGGQIT
          SLLLLPS--- SSSCPATQCL LIWNNNNNTL GGNPPDDDLQ AAAAAVVAE- SYPPPGGDIT
          TLLLLPT--- AAAPAATECL LIWNNNNNTL GGYPPDDDEK AAAAAVVAK- SYPPPGGKIT
          TLLLLPT--- AAAPAATECL LIWNNNNNTL GGYPPDDDEK AAAAAVVAK- SCPPPGGKIT
          TLLLLPS--- GGGCAATSCL LIWNNNNNTL GGYPPDDDLQ AAAAAIIAN- AYPPPGGEIT
          TLLLLPQ--- YYYCTATECL LVWVVVVVLK GGSPPSSSVQ AAAAAVVSH- AYPPPRRQIT
          TLLLLPQ--- YYYCTATECL LVWVVVVVLK GGSPPSSSVQ AAAAAVVSH- AYPPPRRQIT
          LLLLLPRGGG TTTIANSPCY YIWLLLLLTR GGLAAQQQTQ LLLLLTTASS YWGGGSSTVK
          LLLLLPQGGG TTTIANNPCY YIWRRRRRTR GGLSSQQQTQ LLLLLSSSSS YWGGGSSTVK
          LLLLLPPGGG TTTIPNYPCY YVWRRRRRLQ GGVPPDDDVQ LLLLLVVASS WWGGGSSSVK
          TLLLLPPGGG TTTIPNYPCY YVWRRRRRLQ GGTPPDDDVQ LLLLLVVASS WWGGGSSSVK
          LLLLLPAGGG TTTIPNYVCY YVWRRRRRLQ GGSPPDDDIQ LLLLLVVASK WWGGGSSTVK
          TLLLLPPGGG TTTIPRYVCY YVWLLLLLLQ GGSPPDDDTR LLLLLVVASS WWGGGSSSVK
          LLLLLPPGGG DDDIPNTPCY YIWRRRRRLY GGLPPDDDKQ LLLLLVVKSR WWGGGSSTVK
          LLLLLPPGGG TTTIPNYPCY YVWRRRRRLQ GGLPPDDDDK LLLLLVVASS WWGGGSSTVK
          LLLLLPPGGG DDDIPNTPCY YIWRRRRRLY GGLPPDDDKQ LLLLLVVESR WWGGGSSSVK
          PLLLLASNNN EEEATELTCV VTWRRRRRLS GGVPPAAAHQ LLLLLLLNRQ YWGGGSSSIT
          ALLLLPQTTT DDDDPATLCV VTWLLLLLTH AATPPDDDKQ LLLLLLLAKK FWGGGSSKIT
          ALLLLPSDDD EEEDPAMLCA ATWKKKKKTK AATPPDDDKQ LLLLLIITRK YWGGGSSRVT
          ALLLLPSDDD DDDDPATLCA ATWKKKKKTK AATPPDDDKQ LLLLLLLAKK SWGGGRRRIT
          ALLLLPNDDD DDDDPPTVCA ATWKKKKKTK AATPPEEEKQ LLLLLIIAKK SWGGGSSKIT
          TLLLLPSDDD ----SVTTVT TPWRRRRRPS AAISSDDDVR VVVVVVVADS VY---GGIVG
          TLLLLPSDDD ----AVTTVT TPWRRRRRPL GGISSDDDVR VVVVVIIDDA VY---GGIVG
          GVVVVWLVVV EEER-CTNMY YDMKKKKKTQ WWHPPNNNNQ MMMMMVVSSS ISGGGAATVN
          PLLLLPVNNN TTTIAG-PVV VLWRRRRRIY GGIPPNNNNQ LLLLLIIQKS HW-----GLT

          TSSMCAEGGS QDGGPVVS-- -------KKL LIVVSSWGSG QKPGGGGVVT KYYVSSSWWT
          SSSMCLEGGS QDGGPVVN-- -------EEL LVVVSSWGAG QKPGGGGVVP KYYVSSSWWT
          TSSMCLEGGS QDGGPVVN-- -------QQL LVVVSSWGYG QKPGGGGVVT KYYVNNNWWT
          TEEMCAEGGS QDGGPVVN-- -------EEL LIVVSSWGYG QKPGGGGVVT KFFVDDDWWT
          TSSMCVEGGS QDGGPVVN-- -------QQL LVVVSSWGDG QKPGGGGVVT KYYVKKKWWT
          TNNMCVEGGS QDGGPVVN-- -------EEL LIVVSSWGYG QKPGGGGVVT KYYVDDDWWT
          TDDMCVEGGS QDGGPVVN-- -------EEL LIVVSSWGYG LPPGGGGVVT KYYVDDDWWT
          TSSMCAEGGS QDGGPVVN-- -------QQL LVVVSSWGYG QRPGGGGVVT KYYRSSSWWT
          TNNMCVEGGS QDGGPVVN-- -------EEL LIVVSSWGYG QPPGGGGVVT KYYVDDDWWT
          TNNMCVEGGS QDGGPVVN-- -------QQL LVVVSSWGHG WKPGGGGVVT KYYVDDDWWT
          TNNMCVEGGS KDGGPVVN-- -------QQL LVVVSSWGHG WKPGGGGVVT KYYVDDDWWT
          TAAMCVEGGS QDGGPVVN-- -------QQL LVVVSSWGYG MRPGGGGVVT KYYNAAAWWT
          TNNMCLEGGS QDGGPVVN-- -------EEV VIVVSSWGDG LEPGGGGVVT KYYLNNNWWT
          TNNMCLEGGS QDGGPVVN-- -------EEV VIVVSSWGDG LEPGGGGVVT KYYLNNNWWT
          KNNMCADGGG QDGGPLHLVV VNNGQQQAAV VVTTSSFVSG VTPTTTTVVT RYYISSSWWV
          KTTMCADGGG QDGGPLHLVV VNNGQQQSSV VVTTSSFVSG VSPTTTTVVT RYYISSSWWV
          KTTMCADGGS NDGGPLNQAA ADDGRRRQQV VIVVSSFGSG YYPSSSSVVT RYYIDDDWWV
          KTTMCADGGS NDGGPLNQAA ANNGQQQQQV VIVVSSFGSG YPPSSSSVVT RYYIDDDWWV
          KTTMCADGGS NDGGPLNQGG GNNGQQQQQV VIVVSSFGSG YYPSSSSVVT RYYIDDDWWV
          KSSMCADGGS NDGGPLNRAA ANNGQQQQQV VIVVSSFGSG YPPSSSSVVT RYYIDDDWWV
          KKKMCAY--G NDGGPLNPTT TDDGGGGQQV VVTTSSFVSG FIPTTTTVVT RFFIDDDWWT
          KTTMCADGGT NDGGPLNQAA ADDGRRREEV VIGGSSLTSG YYPSSSSIIT RYYNDDDWWV
          KKKMCAD--G NDGGPLNPTT TDDGGGGQQV VVTTSSFVSG TRPTTTTVVT RFFIDDDWWT
          TDDMCAAGGS QDGGPLVQKK KGGNTTTVVL LIVVSSWGTN V-PAAAAVVT RFFSTTTWWV
          TDDMCASGGS MDGGPLVQKK KDDGAAATTL LIVVSSWGSG STPGGGGVVA RLLIPPPWWI
          TDDMCASGGS MDGGPLVQKK KNNGAAATTL LIVVSSWGSS STPAAAAVVA RLLMPPPWWT
          TDDMCASGGS MDGGPLVQKK KDDGAAATTL LIVVSSWGSD STPGGGGVVA RLLIPPPWWI
          TDDMCASGGS MDGGPLVQKK KDDGVVVTTL LIVVSSWGSG STPAAAAVVS RLLMPPPWWI
          GDDVCITGGT NDGGPLNNGG G------MMT TITTSSFGSG K-PAAAAAAT RYYLDDDWW-
          GNNVCIEGGT NDGGPLNNGG G------MMT TITTSSFGSG V-PDDDDAAT RYYLDDDWW-
          NSSHCISGGA SDGGPLVG-- -------TTL LITTSSWGIS GSPSSSSVVT RFFYNNNWW-
          TDDQCTKRRA HDGGPLVNGG G------VVQ QIVVSSYGHP I-PNNNNVVT RFFLDDDWW-

          IA
          IA
          VA
          IA
          IA
          IA
          IA
          MS
          IA
          IA
          IA
          IA
          IA
          VA
          IA
          IA
          IA
          IA
          IA
          MA
          IA
          IA
          IA
          IA
          LQ
          LA
          LA
          LE
          --
          --
          --
          --

   32   242
2ptn-bovinVGGGGYTGGA NTPPQVVNNN S-----HHGL IISSQQAAAH CYSSSS-LLG GGGDDINVVG
try1_canfaVGGGGYTSSR NSPPQVVNNN S-----HHGL IISSQQAAAH CYSSSS-LLG GGGYYIAVVG
try3_rat  VGGGGYTQQK NSPPQVVNNN A-----HHGL IISSQQAAAH CYSSSS-LLG GGGHHIDVVG
try2_canfaVGGGGYTEEE NSPPQVVNNN A-----HHGL IIDDQQAAAH CYSSSS-LLG GGGYYIDVVG
try1_humanVGGGGYNEEE NSPPQVVNNN S-----HHGL IIEEQQGGGH CYSSSS-LLG GGGHHIEVVG
try2_humanVGGGGYIEEE NSPPQVVNNN S-----HHGL IIEEQQGGGH CYSSSS-LLG GGGHHIEVVG
try2_rat  VGGGGYTQQE NSPPQVVNNN S-----HHGL IIDDQQAAAH CYSSSS-LLG GGGHHINVVG
try3_salsaVGGGGYERRK NSSSQAAQQQ S-----HHGL IISSTTAAAH CYSSSS-LLG GGGHHIAVVG
tryp_mouseVGGGGYTRRE SSPPQVVNNN A-----HHGL IIDDQQAAAH CYYYYY-LLG GGGHHINVVG
try4_humanVGGGGYTEEE NSPPQVVNNN S-----HHGL IIEEQQAAAH CYTTTT-LLG GGGHHIKVVG
try3_humanVGGGGYTEEE NSPPQVVNNN S-----HHGL IIEEQQAAAH CYTTTT-LLG GGGHHIKVVG
tryp_xenlaIGGGGATAAK SSPPIVVNNN S-----HHGL IINNQQAAAH CYAAAA-LLG GGGHHIALLG
trya_rat  VGGGGYTQQE HSPPQVVNNN A-----HHGL IIDDQQAAAH CYPPPP-LLG GGGHHIYEEG
tryb_rat  VGGGGYTQQE HSPPQVVNNN A-----HHGL IIDDQQAAAH CYPPPP-LLG GGGHHIYEEG
3est-pig  VGGGGTEQQR NSPPQIIQQQ YRGGSSHHGL IIQQNNAAAH CVRRRREVVG GGGHHLNQQG
el1_rat   VGGGGAERRR NSPPQIIQQQ YLGGSSHHGL IIRRNNAAAH CVSSSSQVVG GGGHHLSQQG
el2a_humanVGGGGEERRP NSPPQVVQQQ YSNNKKHHGL IINNSSAAAH CISSSSSLLG GGGHHLYVVS
el2_rat   VGGGGQESSP NSPPQVVQQQ YLSSKKHHGL VVNNNNAAAH CINNNNSLLG GGGHHLSTTS
el2_pig   VGGGGEDRRP NSPPQVVQQQ YDSSQQHHGL VVQQSSAAAH CISSSSSLLG GGGHHLSTTP
el2_mouse VGGGGQETTP NTPPQVVQQQ VLSSRRHHGL VVNNNNAAAH CLNNNNYLLG GGGHHLSNNA
el3a_humanVHHGGEDVVP YSPPQVVQQQ YESSSSHHGL IIPPDDGGGH CIRRRRDLLG GGGYYLAVVG
el2b_humanLGGGGEERRP NSPPQVVQQQ YSNNQQHHGL IINNSSAAAH CISSSSSLLG GGGHHLYVVS
el3b_humanVNNGGEDVVP YSPPQVVQQQ YESSSSHHGL IIPPDDGGGH CISSSSSLLG GGGYYRAVVG
ctrl_humanVNNGGENVVL GSPPQVVQQQ DSGG--HHGL IIQQSSAAAH CNSSSSPLLG GGGYYRSSSE
ctr2_canfaVNNGGEDVVP GSPPQVVQQQ DSGG--HHGL IIEEDDAAAH CGRRRRTAAG GGGFFQGSSE
ctrb_bovinVNNGGEDVVP GSPPQVVQQQ DSGG--HHGL IIEEDDAAAH CGTTTTTAAG GGGFFQGLLE
ctrb_humanVNNGGEDVVP GSPPQVVQQQ DKGG--HHGL IIEEDDAAAH CGRRRRTAAG GGGFFQGSSE
ctrb_rat  VNNGGEDIIP GSPPQVVQQQ DKGG--HHGL IIEEDDAAAH CGKKKKTAAG GGGFFQGSSE
ctr1_penvaVGGGGVETTP HSPPQAAFFF ID----YYGL IISSEEAAAH CMGGGGALLG GGGHHIRQQA
ctr2_penvaVGGGGVETTP HSPPQAAFFF ID----YYGL IISSEEAAAH CMGGGGALLG GGGHHIRQQA
ctrl_halruVGGGGSNAAA GEPPQGGQQQ VRGGSSHHCL YYTTSSAAAH CLSSSSAFFG GGGLLMNNNG
ctr2_vesorVGGGGTNPPR GKPPQVVRRR ----AAHHG- IIKKRRAAAH CLGGGGKVVG GGGVVL---K

          GNNEEQQQQQ FIISSASKKV VYNSSNTTL- IIIMMLIIKS AALLNRRVVS SIISSLLPPP
          GGGEEQQQQQ FIINNAAKKR RYNAANTTI- IIIMMLIIKS PALLNRRVVA AIIAALLPPP
          GGGEEQQQQQ FIIDDAAKKR RYNAANTTF- IIIMMLIIKS PALLNRRVVT TVVSSLLPPP
          GNNEEQQQQQ FIINNSAKKR RYNSSWIIL- IIIMMLIIKS PALLNRRVVT TIISSLLPPP
          GNNEEQQQQQ FIINNAAKKR RYDRRKTTL- IIIMMLIIKS RAIINRRVVT TIISSLLPPP
          GNNEEQQQQQ FIINNAAKKR RYNSSRTTL- IIILLLIIKS PAIINRRVVA AIISSLLPPP
          GDDEEQQQQQ FIINNAAKKK KFDRRKTTL- IIIMMLIIKS PVLLNRRVVT TVVAALLPPP
          GTTEEQQQQQ FIIDDSVKKM MYNSSRNNL- IIIMMLIIKK PALLNYYVVT TVVAALLPPP
          GNNEEQQQQQ FVVDDSAKKR RYNSSWTTL- IIIMMLIIKS PVLLNRRVVS SVVPPLLPPP
          GNNEEQQQQQ FIINNAAKKR RYNRRDTTL- IIIMMLIIKS PAIINRRVVT TIISSLLPPP
          GNNEEQQQQQ FIINNAAKKR RYNRRDTTL- IIIMMLIIKS PAIINRRVVT TIISSLLPPP
          GTTEEQQQQQ FIISSSSKKR RYNSSYTTL- IIIMMLIIKS PALLNAAVVT TVVPPLLPPP
          GAAEEQQQQQ FIIDDAAKKL LYDKKWTTV- IIIMMLIIKS PALLNKKVVT TIIPPLLPPP
          GAAEEQQQQQ FIIDDAAKKL LYDKKWTTV- IIIMMLIIKS PALLNKKVVT TIIPPLLPPP
          GTTEEQQQQQ YVVGGVQKKV VWNTTDDDVA IIIAALLLRQ SVLLNYYVVL LGGVVLLPPP
          GTTEEQQQQQ YVVSSVQKKV VWNSSNNNVA IIIAALLLRQ SVLLNYYVVL LAAVVLLPPP
          SGGSSLLLLL AVVSSVSKKV VWNSSNQQIS IIIAALLLKN PVLLTKKIIL LAACCLLPPP
          SGGSSLLLLL AVVQQVSKKV VWNAAQKKLS IIIAALVVKS PVLLTKKIIT TAACCLLPPP
          PGGSSLLLLL AVVKKVSKKV VWNSSNQQLS IIIAALLLKS PVLLTKKIIL LGGCCLLPPP
          AGGSSAAAAA AVVQQVSKKV VWNSSQNNVG IIIAALIIKS PVLLSNNIIT TAACCLLPPP
          GPPEEQQQQQ VIIPPIEEEV VWNRRSCCVA IIIAALIIKR SALLGAAVVL LAASSLLPPP
          SGGSSLLLLL AVVSSVSKKV VWNSSNQQVS IIIAALLLKN PVLLTKKIIL LAACCLLPPP
          GPPEEQQQQQ VIIPPINSSV VWNRRSCCVA IIIAALIIKR SALLGAAVVL LAASSLLPPP
          EPPLLQQQQQ VLLSSVSRRT TWNSSTTTM- VVVTTLLLKS PAYYTRRIIP PVVCCLLAAA
          ESSIIQQQQQ VLLKKIAKKK KFNMMFTTI- IIITTLLLKT PAFFSTTVVA AVVCCLLPPP
          EDDTTQQQQQ VLLKKIGKKK KFSIILTTV- IIITTLLLKT PAFFSTTVVA AVVCCLLPPP
          ENNIIQQQQQ VLLKKIAKKK KFSIILTTV- IIITTLLLKT PAFFSTTVVA AVVCCLLPPP
          ENNIIQQQQQ VLLKKIAQQK KFNMMFTTV- IIITTLLLKT PAFFSTTVVA AVVCCLLPPP
          ASSQQVVVVV SIITTSTDDT TWNSSWLLL- IIIAALIIRS PVLLNNNIIT TVVKKLLPPP
          ASSQQVVVVV SIITTSTDDT TWNSSWLLL- IIIAALIIKS PVLLNNNIIT TVVKKLLPPP
          GTTEEQQQQQ YSSSSVTSSN NYNGGNAAAG IIIAAVLLRS SMTTSSSAAG GPPSSVVWWW
          KEEEEAAAAA VYYNNAKEEV VYNSSIRRL- IIIGGLIIRK DIFFTLLVVP PVVKKLLPPP

          TTT--AGTQQ CCCLIISSWW GNNNNNTTSG GTTYPDDVVK KAPIIIILLL SSDSCC-APP
          KKK--AGTQQ CCCLIISSWW GNNNNNTTIG GQQYPDDVVQ KAPIIIILLL SSDVCC-APP
          RRR--SGTKK CCCLVVSSWW GNNNNNTTSG GTTYPSSLLQ DAPVVVVLLL SSDSCC-SPP
          RRR--PGTQQ CCCLIISSWW GNNNNNTTSG GTTYPEELLQ DAPIIIILLL TTQQCC-SPP
          TTT--TGTKK CCCLIISSWW GNNNNNTTSG GAAYPDDEEQ DAPVVVVLLL SSQKCC-SPP
          TTT--AGTEE SSSLIISSWW GNNNNNTTSG GAAYPDDEEQ DAPVVVVLLL SSQECC-SPP
          SSS--AGTQQ CCCLIISSWW GNNNNNTTSG GVVEPDDLLQ DAPLLLLLLL PPQDCC-SPP
          SSS--SGTRR CCCLVVSSWW GNNNNNLLSS SSSYPDDTTR DLPIIIILLL SSSSCC-APP
          SSS--AGTQQ CCCLIISSWW GNNNNNTTNG GVVNPDDLLQ DAPVVVVLLL PPQDCC-SPP
          TTT--AGTEE CCCLIISSWW GNNNNNTTFG GAAYPDDEEK DAPVVVVLLL TTQECC-SPP
          TTT--AGTEE CCCLIISSWW GNNNNNTTFG GAAYPDDEEK DAPVVVVLLL RREECC-SPP
          SSS--AGTSS CCCLIISSWW GNNNNNTTNG GSSYPDDLLQ NAPIIIILLL TTNQCC-APP
          QQQ--AGTEE CCCLVVSSWW GVVVVVLLFG GFFSPSSVVQ DAPVVVVLLL SSDVCC-APP
          QQQ--AGTEE CCCLVVSSWW GVVVVVLLFG GFFSPSSVVQ DAPVVVVLLL SSDVCC-APP
          RRRGGNNSPP CCCYIITTWW GLLLLLTTNG G--LAQQTTQ YLPTTTTVVV DDYICCSYGG
          QQQGGNNNPP CCCYIITTWW GRRRRRTTNG G--LSQQTTQ YLPSSSSVVV DDYICCSYGG
          PPPGGNNYPP CCCYVVTTWW GRRRRRLLNG G--VPDDVVQ RLLVVVVVVV DDYTCCSWGG
          PPPGGNNYPP CCCYVVTTWW GRRRRRLLNG G--TPDDVVQ RLLVVVVVVV DDYTCCAWGG
          AAAGGNNYVV CCCYVVTTWW GRRRRRLLNG G--SPDDIIQ QLLVVVVVVV DDYTCCPWGG
          PPPGGRNYVV CCCYVVTTWW GLLLLLLLNG G--SPDDTTR RLLVVVVVVV DDYTCCAWGG
          PPPGGNKTPP CCCYIITTWW GRRRRRLLNG G--LPDDKKQ RLPVVVVVVV DDYHCCWWGG
          PPPGGNNYPP CCCYVVTTWW GRRRRRLLNG G--LPDDDDK RLLVVVVVVV DDYTCCSWGG
          PPPGGNETPP CCCYIITTWW GRRRRRLLNG G--LPDDKKQ LLPVVVVVVV DDYHCCWWGG
          SSSNNEGLTT CCCVTTTTWW GRRRRRLLVG G--VPAAHHQ ALPLLLLVVV TTVQCC-YGG
          QQQTTAGTLL CCCVTTTTWW GLLLLLTTNA A--TPDDKKQ ALPLLLLLLL SSNECC-FGG
          SSSDDAGMLL CCCATTTTWW GKKKKKTTNA A--TPDDKKQ TLPIIIIVVV SSNDCC-YGG
          SSSDDAGTLL CCCATTTTWW GKKKKKTTNA A--TPDDKKQ ALPLLLLLLL SSNECC-SGG
          NNNDDPGTVV CCCATTTTWW GKKKKKTTNA A--TPEEKKQ ALPIIIIVVV SSEDCC-SGG
          SSSDDVGTTT VVVTPPTTWW GRRRRRPPSA A--ISDDVVR NVPVVVVMMM TTNDCC-V--
          SSSDDVGTTT VVVTPPTTWW GRRRRRPPSG G--ISDDVVR DVPIIIIMMM TTNDCC-V--
          LLLVVCRTNN MMMYDDQQMM GKKKKKTTRW W--HPNNNNQ DMTVVVVLLL TTNDCCSIGG
          VVVNNGD-PP VVVVLLTTWW GRRRRRIING G--IPNNNNQ TLSIIIIVVV NNQTCC-H--

          GGQSNCAYLL GGGQQQGPVS ---KKKKQGI SGSS---GGC AQQKKPGYKV CNNNSIKQIA
          GGQSNCLYMM GGGQQQGPVN ---EEEEQGV SGAA---GGC AQQKKPGSKV CKKKSIQQIA
          GGKSNCLFLL GGGQQQGPVN ---QQQQQGV SGYY---GGC AQQKKPGYKV CNNNNIQQVA
          GGQENCAFLL GGGQQQGPVN ---EEEEQGI SGYY---GGC AQQKKPGYKV CNNNDIQSIA
          GGKSNCVFLL GGGQQQGPVN ---QQQQQGV SGDD---GGC AQQKKPGYKV YNNNKIKNIA
          GGKNNCVFLL GGGQQQGPVN ---EEEEQGI SGYY---GGC AQQRRPGYKV YNNNDIKDIA
          GGKDNCVFLL GGGQQQGPVN ---EEEEQGI SGYY---GGC ALLNNPGYKV CNNNDIQDIA
          GGQSNCAFMM GGGQQQGPVN ---QQQQQGV SGYY---GGC AQQKKPGYKV CNNNSISSMS
          GGDNNCVFLL GGGQQQGPVN ---EEEEQGI SGYY---GGC AQQAAPGYKV CNNNDIQNIA
          GGKNSCVFLL GGGQQQGPVN ---QQQQQGV SGHH---GGC AWWRRPGYKV YNNNDIKDIA
          GGKNSCVFLL GGGKKKGPVN ---QQQQQGV SGHH---GGC AWWRRPGYKV YNNNDIKDIA
          GGEANCVYMM GGGQQQGPVN ---QQQQQGV SGYY---GGC AMMYYPGYKV CNNNAIQNIA
          RRQNNCLFLL GGGQQQGPVN ---EEEEQGI SGDD---GGC ALLKKPGYKV CNNNNIHQIA
          RRQNNCLFLL GGGQQQGPVN ---EEEEQGI SGDD---GGC ALLKKPGYKV CNNNNIQQVA
          SSTNSCA-GG GGVQQQGPLL VNNAAAAHGV SVSSRLLGGC NVVKKPTFRV SAAASINNIA
          SSTTTCA-GG GGVQQQGPLL VNNSSSSHGV SVSSSMMGGC NVVKKPTFRV SAAASMNNIA
          SSSTSCA-GG GGVNNNGPLQ ADDQQQQHGI SGSSRLLGGC NYYKKPSFRV SNNNDINSIA
          SSSTNCA-GG GGVNNNGPLQ ANNQQQQHGI SGSSTLLGGC NYYKKPSFRV SNNNDINSIA
          SSTTNCA-GG GGINNNGPLQ GNNQQQQHGI SGSSSLLGGC NYYKKPSFRV SNNNDINSIA
          SSSSSCA-GG GGVNNNGPLR ANNQQQQHGI SGSSSLLGGC NYYKKPSFRV SNNNDINSMA
          SSTKTCA-GG --INNNGPLP TDDQQQQHGV SVSSAFFGGC NFFKKPTFRV SAAADIEEIA
          SSTTNCA-GG GGVNNNGPLQ ADDEEEEHGI STSSVLLGGC NYYKKPSFRV SNNNDINSIA
          SSSKTCA-GG --INNNGPLP TDDQQQQHGV SVSSAFFGGC NTTKKPTFRV SAAADIEEIA
          SSSDSCA-GG GGAQQQGPLQ KGGVVVVIGI SGTT-KKNNC NVVAAPAYRV SKKKTINQIA
          SSKDLCA-AA GGVMMMGPLQ KDDTTTTVGI SGSS---GGT CSSTTPGYRV TKKKPVQQLQ
          SSRDVCA-AA GGVMMMGPLQ KNNTTTTAGI SGSS---SST CSSTTPAYRV TAAAPVQELA
          RRRDVCA-AA GGVMMMGPLQ KDDTTTTVGI SGSS---DDT CSSSSPGYRV TKKKPVQKLA
          SSKDVCA-AA GGVMMMGPLQ KDDTTTTAGI SGSS---GGV CSSTTPAYRV TAAAPVQQLE
          GGIDGCI-GG GGGNNNGPLN G--MMMMYGI SGSSSAAGGC EKKYYPAFRV YYYYDIQQ--
          GGINGCI-SS GGGNNNGPLN G--MMMMYGI SGSSSAAGGC EVVYYPDFRV YYYYDIEQ--
          AATSGCI-EE GG-SSSGPLG ---TTTTTGI SGII-SSSSC SGGYYPSYRV SSSSNVQ---
          --GDSCT-TT RRGHHHGPLN G--VVVVIGI SGHH---PPC AIISSPNFRV YSSSDIQK--

          SS
          AA
          AA
          AA
          AA
          AA
          AA
          SS
          DD
          AA
          AA
          AA
          EE
          AA
          SS
          --
          NN
          KK
          NN
          RR
          SS
          NN
          SS
          YY
          AA
          AA
          AA
          AA
          --
          --
          --
          --

   32   242
2ptn-bovinIGGGYGGGAA NYQVSN---- ------GYYY YHCCGGGGSL IIISQWVVVS SSCKSSSSS-
try1_canfaIGGGYSSSRR NYQVSN---- ------GYYY YHCCGGGGSL IIISQWVVVS SSCKSSSSS-
try3_rat  IGGGYQQQKK NYQVSN---- ------GYYY YHCCGGGGSL IIISQWVVVS SSCKSSSSS-
try2_canfaIGGGYEEEEE NYQVSN---- ------GYYY YHCCGGGGSL IIIDQWVVVS SSCKSSSSS-
try1_humanIGGGYEEEEE NYQVSN---- ------GYYY YHCCGGGGSL IIIEQWVVVS SSCKSSSSS-
try2_humanIGGGYEEEEE NYQVSN---- ------GYYY YHCCGGGGSL IIIEQWVVVS SSCKSSSSS-
try2_rat  IGGGYQQQEE NYQVSN---- ------GYYY YHCCGGGGSL IIIDQWVVVS SSCKSSSSS-
try3_salsaIGGGYRRRKK NYQASQ---- ------GYYY YHCCGGGGSL IIISTWVVVS SSCKSSSSS-
tryp_mouseIGGGYRRREE SYQVSN---- ------GYYY YHCCGGGGSL IIIDQWVVVS SSCKYYYYY-
try4_humanIGGGYEEEEE NYQVSN---- ------GSSS SHCCGGGGSL IIIEQWVVVS SSCKTTTTT-
try3_humanIGGGYEEEEE NYQVSN---- ------GSSS SHCCGGGGSL IIIEQWVVVS SSCKTTTTT-
tryp_xenlaIGGGAAAAKK SYIVSN---- ------GYYY YHCCGGGGSL IIINQWVVVS SSCKAAAAA-
trya_rat  IGGGYQQQEE HYQVSN---- ------GSSS SHCCGGGGSL IIIDQWVLLS SSCHPPPPP-
tryb_rat  IGGGYQQQEE HYQVSN---- ------GSSS SHCCGGGGSL IIIDQWVLLS SSCHPPPPP-
3est-pig  VGGGTQQQRR NSQISQRRSS SGGGSSWAAA AHCCGGGGTL IIIQNWVMMT TTCDRRRRRL
el1_rat   VGGGARRRRR NSQISQLLSS SGGGGGWYYY YHCCGGGGTL IIIRNWVMMT TTCSSSSSSM
el2a_humanVGGGERRRPP NWQVSQSSSS SNNNGGWYYY YHCCGGGGSL IIINSWVLLT TTCSSSSSSR
el2_rat   VGGGQSSSPP NWQVSQLLSS SSSSGGWHHH HHCCGGGGSL VVVNNWVLLT TTCSNNNNNR
el2_pig   VGGGERRRPP NWQVSQDDSS SSSSGGWRRR RHCCGGGGTL VVVQSWVLLT TTCSSSSSSR
el2_mouse VGGGQTTTPP NWQVSQLLSS SSSSGGWRRR RHCCGGGGSL VVVNNWVLLT TTCSNNNNNQ
el3a_humanVHHGEVVVPP YWQVSQEEKK KSSSGGFYYY YHCCGGGGSL IIIPDWVVVT TTCSRRRRRL
el2b_humanMGGGERRRPP NWQVSQSSSS SNNNGGWYYY YHCCGGGGSL IIINSWVLLT TTCSSSSSSR
el3b_humanVNNGEVVVPP YWQVSQEEKK KSSSGGFYYY YHCCGGGGSL IIIPDWVVVT TTCSSSSSSR
ctrl_humanINNGEVVVLL GWQVSQSSSS SGGGFF---- -HCCGGGGSL IIIQSWVVVT TTCVSSSSSG
ctr2_canfaINNGEVVVPP GWQVSQSSTT TGGGFF---- -HCCGGGGSL IIIEDWVVVT TTCVRRRRR-
ctrb_bovinINNGEVVVPP GWQVSQSSTT TGGGFF---- -HCCGGGGSL IIIEDWVVVT TTCVTTTTT-
ctrb_humanINNGEVVVPP GWQVSQKKTT TGGGFF---- -HCCGGGGSL IIIEDWVVVT TTCVRRRRR-
ctrb_rat  INNGEIIIPP GWQVSQKKTT TGGGFF---- -HCCGGGGSL IIIEDWVVVT TTCVKKKKK-
ctr1_penvaIGGGVTTTPP HHQAAFDDDD D------MMM MYCCGGGGSL IIISEWVLLT TTCDGGGGGG
ctr2_penvaIGGGVTTTPP HHQAAFDDDD D------MMM MYCCGGGGSL IIISEWVLLT TTCDGGGGGG
ctrl_halruIGGGSAAAAA GWQGSQRRSS SGGGTTWFFF FHCCGGGCVL YYYTSKALLT TTCSSSSSSS
ctr2_vesorIGGGTPPPRR GYQVSR---- ------PKKK KHCCGGGGS- IIIKRYVLLT TTCVGGGGGS

          -GGGGIIQQQ QRNNNVVVEG QQASHPNSNN TL----NNDM MIIKKLKSAA SSLNVVAASL
          -RRRRIIQQQ QRNNAVVVEG QQAIHPNANN TI----DNDM MIIKKLSSAA TTLNVVSSAL
          -RRRRIIQQQ QRNNDVVVEG QQAIHPNANN TF----DNDM MIIKKLNSAA TTLNVVSSTL
          -RRRRIIQQQ QRNNDVVVEG QQSVHPNSWW IL----DNDM MIIKKLSSAA VVLNVVAATL
          -RRRRIIQQQ QRNNEVVVEG QQAIHPDRKK TL----NNDM MIIKKLSSAA VVINVVSSTL
          -RRRRIIQQQ QRNNEVVVEG QQAIHPNSRR TL----DNDL LIIKKLSSAA VVINVVSSAL
          -RRRRIIQQQ QRNNNVVVEG QQAIHPDRKK TL----NNDM MIIKKLSSVV KKLNVVAATL
          -RRRRIIQQQ QRNNAVVVEG QQSVHPNSRR NL----DNDM MIIKKLSKAA SSLNVVSSTL
          -RRRRIIQQQ QRNNNVVVEG QQSIHPNSWW TL----DNDM MIIKKLASVV TTLNVVAASL
          -RRRRIIQQQ QRNNKVVVEG QQAIHPNRDD TL----DNDM MIIKKLSSAA VVINVVSSTL
          -RRRRIIQQQ QRNNKVVVEG QQAIHPNRDD TL----DNDM MIIKKLSSAA VVINVVSSTL
          -SSSSIIQQQ QRNNALLLEG QQSVHSNSYY TL----DNDM MIIKKLSSAA SSLNVVNNTL
          -QQQQLLQQQ QRNNYEEEEG QQAMHPDKWW TV----DNDM MIIKKLKSAA TTLNVVSSTL
          -QQQQLLQQQ QRNNYEEEEG QQAMHPDKWW TV----DNDM MIIKKLKSAA TTLNVVSSTL
          LTTTTFFRRR RVNNNQQQNG QQVIHPNTDD DVAAAAGYDA ALLRRLAQVV TTLNVVQQLL
          MTTTTFFRRR RVNNSQQQDG QQVIHPNSNN NVAAAAGYDA ALLRRLAQVV TTLNVVQQLL
          RTTTTYYRRR RGNNYVVVES LLVIHKNSNN QIKKKKGNDA ALLKKLANVV SSLTIIQQLL
          RTTTTYYRRR RLSSSTTTES LLVLHENAQQ KLNNNNGNDA AVVKKLASVV AALTIIQQTL
          RTTTTYYRRR RVSSSTTTEP LLVLHQNSNN QLNNNNGNDA ALLKKLASVV SSLTIIQQLL
          QTTTTYYRRR RLSSSNNNGA AAVLHQNSQQ NVNNNNGYDA AIIKKLASVV TTLSIIQQTL
          LTTTTYYQQQ QVNNAVVVEG QQILHPNRSS CVCCCCGNDA AIIKKLSRAA QQLGVVQQLL
          RIIIIYYRRR RMNNYVVVES LLVIHKNSNN QVKKKKGNDA ALLKKLANVV SSLTIIQQLL
          RTTTTYYQQQ QVDDAVVVEG QQILHPNRSS CVCCCCGNDA AIIKKLSRAA QQLGVVQQLL
          GRRRRHHFFF FVDDSSSSAE QQVAHPNSTT TM----NNDT TLLKKLASAA QQYTIISSPL
          -TTTTHHQQQ QVDDGSSSAE QQIVNPNMFF TI----NNDT TLLKKLATAA RRFSVVSSAL
          -SSSSDDVVV VVDDGLLLTE QQIVNPSILL TV----RNDT TLLKKLATAA QQFSVVSSAL
          -SSSSDDVVV VVDDGSSSEE QQIVNPSILL TV----NNDT TLLKKLATAA RRFSVVSSAL
          -SSSSDDVVV VVDDGSSSEE QQIVNPNMFF TV----RNDT TLLKKLATAA QQFSVVSSAL
          GFFFFVVEEE EVNNRQQQEA VVSFHENSWW LL----TNDA AIIRRLPSVV SSLNIIKKTL
          GFFFFVVEEE EVNNRQQQEA VVSFHENSWW LL----TNDA AIIKKLPSVV SSLNIIKKTL
          SSSSSYYRRR RGRRNNNNDG QQVYHPNGNN AAYYYYPNDA ALLRRLTSMM DDTSAAVVGV
          SEEEEHHQQQ QTLL----NK AAALNKNSII RL----INDG GIIRRVSKII SSFTVVQQPL

          LPPT--SASA AAQQLLLIGW GGGNSSSTSY PPVLKKKKCL LLAPPIISDS CK----AYPG
          LPPK--SPAA AAQQLLLIGW GGGNSSIQNY PPVLQQQQCL LLAPPIISDV CR----AYPG
          LPPR--SGSS SSKKLLLVGW GGGNSSSTNY PPLLQQQQCL LLAPPVVSDS CK----SYPG
          LPPR--AAAP PPQQLLLIGW GGGNSSSTNY PPLLQQQQCL LLAPPIITQQ CE----SYPG
          LPPT--APAT TTKKLLLIGW GGGNSSSADY PPELQQQQCL LLAPPVVSQK CE----SYPG
          LPPT--APAA AAEELLLIGW GGGNSSSADY PPELQQQQCL LLAPPVVSQE CE----SYPG
          LPPS--SAPA AAQQLLLIGW GGGNSSSVNE PPLLQQQQCL LLAPPLLPQD CE----SYPG
          LPPS--SASS SSRRLLLVGW GGGNGGSSNY PPTLRRRRCL LLLPPIISSS CN----AYPG
          LPPS--SAPA AAQQLLLIGW GGGNSSNVNN PPLLQQQQCV VVAPPVVPQD CE----SYPG
          LPPT--APAA AAEELLLIGW GGGNSSFADY PPELKKKKCL LLAPPVVTQE CK----SYPG
          LPPT--APAA AAEELLLIGW GGGNSSFADY PPELKKKKCL LLAPPVVREE CK----SCPG
          LPPS--GSAA AASSLLLIGW GGGNSSNSNY PPLLQQQQCL LLAPPIITNQ CN----AYPG
          LPPQ--YPTA AAEELLLVGW GGGV--FFES PPVLQQQQCL LLAPPVVSDV CH----AYPR
          LPPQ--YPTA AAEELLLVGW GGGV--FFES PPVLQQQQCL LLAPPVVSDV CH----AYPR
          LPPRAGTLAN NNPPYYYIGW GGGLTTN-QL AATLQQQQQA AALPPTTDYI CSSSSSYWGS
          LPPQEGTLAN NNPPYYYIGW GGGRTTN-QL SSTLQQQQQA AALPPSSDYI CSSSSSYWGS
          LPPPAGTLPN NNPPYYYVGW GGGRTTN-AV PPVLQQQQQG GGLLLVVDYT CSSSSSWWGS
          LPPPAGTLPN NNPPYYYVGW GGGRTTN-AT PPVLQQQQQG GGLLLVVDYT CSSAAAWWGS
          LPPAAGTLPN NNVVYYYVGW GGGRTTN-AS PPILQQQQQG GGLLLVVDYT CSKPPPWWGS
          LPPPAGTLPR RRVVYYYVGW GGGLTTN-NS PPTLRRRRQG GGLLLVVDYT CSSAAAWWGS
          LPPPAGDLPN NNPPYYYIGW GGGRTTN-PL PPKLQQQQQA AALPPVVDYH CSRWWWWWGS
          LPPPAGTLPN NNPPYYYVGW GGGRTTN-AL PPDLKKKKQG GGLLLVVDYT CSSSSSWWGS
          LPPPAGDLPN NNPPYYYIGW GGGRTTN-PL PPKLQQQQEA AALPPVVDYH CSRWWWWWGS
          LAASSNELTE EETTVVVTGW GGGRGGV-NV PPHLQQQQQV VVLPPLLTVQ CRQ---YWGS
          LPPQATDFPA AALLVVVTGW GGGLTTN-NT PPKLQQQQQA AALPPLLSNE CKK---FWGS
          LPPSADEFPA AALLAAATGW GGGKYYN-KT PPKLQQQQQA AALPPIISND CRK---YWGS
          LPPSADDFPA AALLAAATGW GGGKYYN-NT PPKLQQQQQA AALPPLLSNE CKK---SWGR
          LPPNVDDFPP PPVVAAATGW GGGKYYN-KT PPKLQQQQQA AALPPIISED CKK---SWGS
          LPPSSD-VSV VVTTTTTPGW GGGRDDS-SI SSVLRRRRQV VVVPPVVTND CDS---VY-G
          LPPSSD-VAV VVTTTTTPGW GGGRDDS-GI SSVLRRRRQV VVVPPIITND CDA---VY-G
          VWWLLVEL-C CCNNYYYDRM GGGKWWR-QH PPNLQQQQKV VVMTTVVTND CSSSSSISGA
          LPPVSNTKAG GGPPVVVLGW GGGRVVN-PI PPNLQQQQQI IILSSIINQT CKS---HW--

          QIICALLLGD SGDDSSGGPP CCS--GQGGG IIVVWWWSSS --AAAGGVTV VCYVKKTTTA
          QIICLMMMGD SGDDSSGGPP CCN--GQGGG VVVVWWWAAA --AAAGGVPV VCYVQQTTTA
          KIICLLLLGD SGDDSSGGPP CCN--GQGGG VVVVWWWYYY --AAAGGVTV VCYVQQTTTA
          QIICALLLGD SGDDSSGGPP CCN--GQGGG IIVVWWWYYY --AAAGGVTV VCFVQQTTTA
          KIICVLLLGD SGDDSSGGPP CCN--GQGGG VVVVWWWDDD --AAAGGVTV VYYVKKTTTA
          KIICVLLLGD SGDDSSGGPP SSN--GQGGG IIVVWWWYYY --AAAGGVTV VYYVKKTTTA
          KIICVLLLGD SGDDSSGGPP CCN--GQGGG IIVVWWWYYY --AAAGGVTV VCYVQQTTTA
          QIICAMMMGD SGDDSSGGPP CCN--GQGGG VVVVWWWYYY --AAAGGVTV VCYRSSTTTS
          DIICVLLLGD SGDDSSGGPP CCN--GQGGG IIVVWWWYYY --AAAGGVTV VCYVQQTTTA
          KIICVLLLGD SRDDSSGGPP CCN--GQGGG VVVVWWWHHH --AAAGGVTV VYYVKKTTTA
          KIICVLLLGD SRDDSSGGPP CCN--GQGGG VVVVWWWHHH --AAAGGVTV VYYVKKTTTA
          EIICVMMMGD SGDDSSGGPP CCN--GQGGG VVVVWWWYYY --AAAGGVTV VCYNQQTTTA
          QIICLLLLGD SYDDSSGGPP CCN--GQGGG IIVVWWWDDD --AAAGGVTV VCYLHHTTTA
          QIICLLLLGD SYDDSSGGPP CCN--GQGGG IIVVWWWDDD --AAAGGVTV VCYLQQTTTA
          TVVCAGGGVS GGDDSSGGPP CCLVNYHGGG VVTTFFFSSS RLNNNTTVTV VSYINNVVVA
          TVVCAGGGVS GGDDSSGGPP CCLVNYHGGG VVTTFFFSSS SMNNNTTVTV VSYINNVVVA
          SVVCAGGGVS SGDDSSGGPP CCQADWHGGG IIVVFFFSSS RLNNNSSVTV VSYINNVVVA
          SVVCAGGGVS SGDDSSGGPP CCQANWHGGG IIVVFFFSSS TLNNNSSVTV VSYINNVVVA
          TVVCAGGGIS SGDDSSGGPP CCQGNWHGGG IIVVFFFSSS SLNNNSSVTV VSYINNVVVA
          SVVCAGGGVS SGDDSSGGPP CCRANWHGGG IIVVFFFSSS SLNNNSSVTV VSYINNVVVA
          TVVCAGGGIS GGDDSSGGPP CCPTDWHGGG VVTTFFFSSS AFNNNTTVTV VSFIEETTTA
          TVVCAGGGVC TGDDSSGGPP CCQADWHGGG IIGGLLLSSS VLNNNSSITV VSYNNNVVVA
          SVVCAGGGIS GGDDSSGGPP CCPTDWHGGG VVTTFFFSSS AFNNNTTVTV VSFIEETTTA
          SIICAGGGAS SGDDSSGGPP CCQKGWIGGG IIVVWWWTTT -KNNNAAVTV VSFSNNVVVA
          KIICAAAAVS SGDDSSGGPP CCQKDWVGGG IIVVWWWSSS --CCCGGVAV VTLIQQIIIQ
          RVVCAAAAVS SGDDSSGGPP CCQKNWAGGG IIVVWWWSSS --CCCAAVAV VTLMQQTTTA
          RIICAAAAVS SGDDSSGGPP CCQKDWVGGG IIVVWWWSSS --CCCGGVAV VTLIQQIIIA
          KIICAAAAVS SGDDSSGGPP CCQKDWAGGG IIVVWWWSSS --CCCAAVSV VTLMQQIIIE
          IVVCIGGGGS TGDDSSGGPP LLNG--YGGG IITTFFFSSS SAEEEAAATV VYYLQQ----
          IVVCISSSGG TGDDSSGGPP LLNG--YGGG IITTFFFSSS SAEEEDDATV VYYLEE----
          TVVCIEEE-S AGDDSSGGPP CCG--NTGGG IITTWWWIII -SSSSSSVTV VSFYQQ----
          GLLCTTTTGG AGDDSSGGPP AANG--IGGG IIVVYYYHHH --AAANNVTV VYFLQQ----

          SS
          AA
          AA
          AA
          AA
          AA
          AA
          SS
          DD
          AA
          AA
          AA
          EE
          AA
          SS
          --
          NN
          KK
          NN
          RR
          SS
          NN
          SS
          YY
          AA
          AA
          AA
          AA
          --
          --
          --
          --

   32   242
2ptn-bovinGGYTTANTTP PPYQVLLLNS S----YGGGL LISWWWWVVS AAHKKS---Q VVVRLGEDNN
try1_canfaGGYTTRNSSP PPYQVLLLNS S----YGGGL LISWWWWVVS AAHKKS---Q VVVRLGEYNN
try3_rat  GGYTTKNSSP PPYQVLLLNA A----YGGGL LISWWWWVVS AAHKKS---Q VVVRLGEHNN
try2_canfaGGYTTENSSP PPYQVLLLNA A----YGGGL LIDWWWWVVS AAHKKS---Q VVVRLGEYNN
try1_humanGGYNNENSSP PPYQVLLLNS S----YGGGL LIEWWWWVVS AGHKKS---Q VVVRLGEHNN
try2_humanGGYIIENSSP PPYQVLLLNS S----YGGGL LIEWWWWVVS AGHKKS---Q VVVRLGEHNN
try2_rat  GGYTTENSSP PPYQVLLLNS S----YGGGL LIDWWWWVVS AAHKKS---Q VVVRLGEHNN
try3_salsaGGYEEKNSSS SSYQALLLQS S----YGGGL LISWWWWVVS AAHKKS---Q VVVRLGEHNN
tryp_mouseGGYTTESSSP PPYQVLLLNA A----YGGGL LIDWWWWVVS AAHKKY---Q VVVRLGEHNN
try4_humanGGYTTENSSP PPYQVLLLNS S----SGGGL LIEWWWWVVS AAHKKT---Q VVVRLGEHNN
try3_humanGGYTTENSSP PPYQVLLLNS S----SGGGL LIEWWWWVVS AAHKKT---Q VVVRLGEHNN
tryp_xenlaGGATTKSSSP PPYIVLLLNS S----YGGGL LINWWWWVVS AAHKKA---Q VVVRLGEHNN
trya_rat  GGYTTEHSSP PPYQVLLLNA A----SGGGL LIDWWWWVLS AAHHHP---Q VVVRLGEHNN
tryb_rat  GGYTTEHSSP PPYQVLLLNA A----SGGGL LIDWWWWVLS AAHHHP---Q VVVRLGEHNN
3est-pig  GGTEERNSSP PPSQILLLQY YGGGSAGGGL LIQWWWWVMT AAHDDREELR VVVVVGEHNN
el1_rat   GGAEERNSSP PPSQILLLQY YGGGSYGGGL LIRWWWWVMT AAHSSSQQMR VVVVVGDHNN
el2a_humanGGEEEPNSSP PPWQVLLLQY YNNNKYGGGL LINWWWWVLT AAHSSSSSRR VVVGLGRHNN
el2_rat   GGQEEPNSSP PPWQVLLLQY YSSSKHGGGL LVNWWWWVLT AAHSSNSSRR VVVLLGRHSS
el2_pig   GGEDDPNSSP PPWQVLLLQY YSSSQRGGGL LVQWWWWVLT AAHSSSSSRR VVVVLGRHSS
el2_mouse GGQEEPNTTP PPWQVLLLQV VSSSRRGGGL LVNWWWWVLT AAHSSNYYQR VVVLLGAHSS
el3a_humanHHEDDPYSSP PPWQVLLLQY YSSSSYGGGL LIPWWWWVVT AGHSSRDDLQ VVVVLGEYNN
el2b_humanGGEEEPNSSP PPWQVLLLQY YNNNQYGGGL LINWWWWVLT AAHSSSSSRR VVVMLGQHNN
el3b_humanNNEDDPYSSP PPWQVLLLQY YSSSSYGGGL LIPWWWWVVT AGHSSSSSRQ VVVVLGEYDD
ctrl_humanNNENNLGSSP PPWQVLLLQD DGGG--GGGL LIQWWWWVVT AAHVVSPPGF VVVVLGEYDD
ctr2_canfaNNEDDPGSSP PPWQVLLLQD DGGG--GGGL LIEWWWWVVT AAHVVRTT-Q VVVVAGEFDD
ctrb_bovinNNEDDPGSSP PPWQVLLLQD DGGG--GGGL LIEWWWWVVT AAHVVTTT-V VVVVAGEFDD
ctrb_humanNNEDDPGSSP PPWQVLLLQD DGGG--GGGL LIEWWWWVVT AAHVVRTT-V VVVVAGEFDD
ctrb_rat  NNEDDPGSSP PPWQVLLLQD DGGG--GGGL LIEWWWWVVT AAHVVKTT-V VVVVAGEFDD
ctr1_penvaGGVEEPHSSP PPHQALLLFI I----MGGGL LISWWWWVLT AAHDDGAAGE VVVVLGAHNN
ctr2_penvaGGVEEPHSSP PPHQALLLFI I----MGGGL LISWWWWVLT AAHDDGAAGE VVVVLGAHNN
ctrl_halruGGSNNAGEEP PPWQGLLLQV VGGGSFGCCL LYTKKKKALT AAHSSSAASR LLLGFGMLRR
ctr2_vesorGGTNNRGKKP PPYQVLLLR- ----AKGGG- -IKYYYYVLT AAHVVGKKSQ VVVTVGSVLL

          NVEEQFIAAS KSIIHPYNNS --NNNNNDDL IKKAAASLLS SSSASSIISL PPPT--SSAS
          AVEEQFIAAA KIIIHPYNNA --DDNNNDDL IKKPAATLLS SSSSAAIIAL PPPK--SSPA
          DVEEQFIAAA KIIIHPYNNA --DDNNNDDL IKKPAATLLS SSSSTTVVSL PPPR--SSGS
          DVEEQFISSA KVIIHPYNNS --DDNNNDDL IKKPAAVLLA AAAATTIISL PPPR--AAAA
          EVEEQFIAAA KIIIHPYDDR --NNNNNDDL IKKRAAVIIA AAASTTIISL PPPT--AAPA
          EVEEQFIAAA KIIIHPYNNS --DDNNNDDL IKKPAAVIIS SSSSAAIISL PPPT--AAPA
          NVEEQFIAAA KIIIHPFDDR --NNNNNDDL IKKPVVKLLA AAAATTVVAL PPPS--SSAP
          AVEEQFISSV KVIIHPYNNS --DDNNNDDL IKKPAASLLS SSSSTTVVAL PPPS--SSAS
          NVEEQFVSSA KIIIHPYNNS --DDNNNDDL IKKPVVTLLA AAAASSVVPL PPPS--SSAP
          KVEEQFIAAA KIIIHPYNNR --DDNNNDDL IKKPAAVIIA AAASTTIISL PPPT--AAPA
          KVEEQFIAAA KIIIHPYNNR --DDNNNDDL IKKPAAVIIA AAASTTIISL PPPT--AAPA
          ALEEQFISSS KVIIHSYNNS --DDNNNDDL IKKPAASLLA AAANTTVVPL PPPS--GGSA
          YEEEQFIAAA KMIIHPYDDK --DDNNNDDL IKKPAATLLS SSSSTTIIPL PPPQ--YYPT
          YEEEQFIAAA KMIIHPYDDK --DDNNNDDL IKKPAATLLS SSSSTTIIPL PPPQ--YYPT
          NQNEQYVVVQ KIVVHPWNNT AAGGYYYDDL LRRSVVTLLS SSSQLLGGVL PPPRGGTTLA
          SQDEQYVVVQ KIMMHPWNNS AAGGYYYDDL LRRSVVTLLN NNNQLLAAVL PPPQGGTTLA
          YVESLAVVVS KIVVHKWNNS SKGGNNNDDL LKKPVVSLLD DDDQLLAACL PPPPGGTTLP
          STESLAVVVS KLVVHEWNNA SNGGNNNDDL VKKPVVALLS SSSQTTAACL PPPPGGTTLP
          STESLAVVVS KLVVHQWNNS SNGGNNNDDL LKKPVVSLLD DDDQLLGGCL PPPAGGTTLP
          SNGSAAVVVS KLVVHQWNNS GNGGYYYDDL IKKPVVTLLK KKKQTTAACL PPPPGGTTLP
          AVEEQVIIIE ELFFHPWNNR ACGGNNNDDL IKKSAAQLLD DDDQLLAASL PPPPGGDDLP
          YVESLAVVVS KIVVHKWNNS SKGGNNNDDL LKKPVVSLLD DDDQLLAACL PPPPGGTTLP
          AVEEQVIIIN SLFFHPWNNR ACGGNNNDDL IKKSAAQLLD DDDQLLAASL PPPPGGDDLP
          SSALQVLVVS RAIIHPWNNS --NNNNNDDL LKKPAAQYYT TTTSPPVVCL AAASNNEELT
          GSAIQVLIIA KVFFNPFNNM --NNNNNDDL LKKPAARFFK KKKSAAVVCL PPPQTTDDFP
          GLTTQVLIIG KVFFNPFSSI --RRNNNDDL LKKPAAQFFE EEESAAVVCL PPPSDDEEFP
          GSEIQVLIIA KVFFNPFSSI --NNNNNDDL LKKPAARFFQ QQQSAAVVCL PPPSDDDDFP
          GSEIQVLIIA QVFFNPFNNM --RRNNNDDL LKKPAAQFFE EEESAAVVCL PPPNDDDDFP
          RQEQVSISST DFFFHEWNNS --TTNNNDDL IRRPVVSLLS SSSKTTVVKL PPPSDD--VS
          RQEQVSISST DFFFHEWNNS --TTNNNDDL IKKPVVSLLS SSSKTTVVKL PPPSDD--VA
          NNDEQYSVVT SYTTHPYNNG GYPPNNNDDV LRRSMMDTTS SSSVGGPPSV WWWLVVEEL-
          --NEAVYAAK ELIINKYNNS --IINNNDDL IRRDIISFFQ QQQQPPVVKL PPPVNNTTKA

          SSSSAGTCIS GWTTKKSSSG TTTPPPDVVC CKKAALLLLL DD--SGQIII ITSNNMMFFA
          AAAAAGTCIS GWTTQQSSIG QQQPPPDVVC CKKAALLLLL DD--NGQIII ISSNNMMMML
          SSSSSGTCVS GWTTLLSSSG TTTPPPSLLC CDDAALLLLL DD--SGKIII ITSNNMMFFL
          AAAAPGTCIS GWTTLLSSSG TTTPPPELLC CDDAALLLLL QQ--AGQIII ITENNMMIIA
          AAAATGTCIS GWTTAASSSG AAAPPPDEEC CDDAALLLLL QQ--AGKIII ITSNNMMFFV
          AAAAAGTSIS GWTTLLSSSG AAAPPPDEEC CDDAALLLLL QQ--AGKIII ITNNNMMFFV
          PPPPAGTCIS GWTTLLSSSG VVVPPPDLLC CDDAALLLLL QQ--AGKIII ITDNNMMVVV
          SSSSSGTCVS GWLLSSGGSS SSSPPPDTTC CDDLLLLLLL SS--SGQIII ITSNNMMFFA
          PPPPAGTCIS GWTTLLSSNG VVVPPPDLLC CDDAALLLLL QQ--AGDIII ITNNNMMIIV
          AAAAAGTCIS GWTTLLSSFG AAAPPPDEEC CDDAALLLLL QQ--AGKIII ITNSSMMFFV
          AAAAAGTCIS GWTTLLSSFG AAAPPPDEEC CDDAALLLLL EE--AGKIII ITNSSMMFFV
          AAAAAGTCIS GWTTLLSSNG SSSPPPDLLC CNNAALLLLL NN--SGEIII ITANNMMIIV
          TTTTAGTCVS GWLLKK--FG FFFPPPSVVC CDDAALLLLL DD--KRQIII ITNNNMMFFL
          TTTTAGTCVS GWLLKK--FG FFFPPPSVVC CDDAALLLLL DD--KRQIII ITNNNMMFFL
          AAAANNSCIT GWTTRRTTNG ---AAAQTTQ QYYLLVVVVV YYSSSSTVVV VKNSSMMVVA
          AAAANNNCIT GWTTRRTTNG ---SSSQTTQ QYYLLVVVVV YYSSSSTVVV VKTTTMMVVA
          PPPPNNYCVT GWLLQQTTNG ---PPPDVVQ QRRLLVVVVV YYSSASSVVV VKTSSMMIIA
          PPPPNNYCVT GWLLQQTTNG ---PPPDVVQ QRRLLVVVVV YYSASSSVVV VKTNNMMVVA
          PPPPNNYCVT GWLLQQTTNG ---PPPDIIQ QQQLLVVVVV YYKPGSTVVV VKTNNMMIIA
          PPPPRNYCVT GWLLQQTTNG ---PPPDTTQ QRRLLVVVVV YYSASSSVVV VKSSSMMVVA
          PPPPNKTCIT GWLLYYTTNG ---PPPDKKQ QRRLLVVVVV YYRWNSTVVV VKKTTMMVVA
          PPPPNNYCVT GWLLQQTTNG ---PPPDDDQ QRRLLVVVVV YYSSGSTVVV VKTNNMMIIA
          PPPPNETCIT GWLLYYTTNG ---PPPDKKE ELLLLVVVVV YYRWNSSVVV VKKTTMMVVA
          TTTTEGLCTT GWLLSSGGVG ---PPPAHHQ QAALLVVVVV VVQ--SSIII ITDSSMMIIA
          PPPPAGTCTT GWTTHHTTNA ---PPPDKKQ QAALLLLLLL NNK--SKIII ITDLLMMVVA
          PPPPAGMCTT GWTTKKYYNA ---PPPDKKQ QTTLLVVVVV NNK--SRVVV VTDVVMMIIA
          PPPPAGTCTT GWTTKKYYNA ---PPPDKKQ QAALLLLLLL NNK--RRIII ITDVVMMIIA
          PPPPPGTCTT GWTTKKYYNA ---PPPEKKQ QAALLVVVVV EEK--SKIII ITDVVMMTTA
          SSSSVGTVPT GWPPSSDDSA ---SSSDVVQ QNNVVMMMMM NNS--GIVVV VGDGGVVVVI
          AAAAVGTVPT GWPPLLDDSG ---SSSDVVQ QDDVVMMMMM NNA--GIVVV VGNGGVVVVI
          ----CRTMDQ RMTTQQWWRW ---PPPNNNK KDDMMLLLLL NNSSGATVVV VNSGGHHIII
          AAAAGD-VLT GWIIYYVVNG ---PPPNNNQ QTTLLVVVVV QQS-K-GLLL LTDSSQQIIT

          GGYEGGKDDD SSSQGGDDSG C------GKL LQQGIVS--- -CCCCCQKPG VTNVVSSWQI
          GGYEGGKDDD SSSQGGDDSG C------GEL LQQGVVA--- -CCCCCQKPG VPKVVSSWQI
          GGFEGGKDDD SSSQGGDDSG C------GQL LQQGVVY--- -CCCCCQKPG VTNVVNNWQV
          GGFEGGKDDD SSSQGGDDSG C------GEL LQQGIVY--- -CCCCCQKPG VTNVVDDWSI
          GGFEGGKDDD SSSQGGDDSG C------GQL LQQGVVD--- -CCCCCQKPG VTNVVKKWNI
          GGFEGGKDDD SSSQGGDDSG S------GEL LQQGIVY--- -CCCCCQKPG VTNVVDDWDI
          GGFEGGKDDD SSSQGGDDSG C------GEL LQQGIVY--- -CCCCCLPPG VTNVVDDWDI
          GGFEGGKDDD SSSQGGDDSG C------GQL LQQGVVY--- -CCCCCQRPG VTNRRSSWSM
          GGFEGGKDDD SSSQGGDDSG C------GEL LQQGIVY--- -CCCCCQPPG VTNVVDDWNI
          GGFEGGKDDD SSSQRRDDSG C------GQL LQQGVVH--- -CCCCCWKPG VTNVVDDWDI
          GGFEGGKDDD SSSKRRDDSG C------GQL LQQGVVH--- -CCCCCWKPG VTNVVDDWDI
          GGYEGGKDDD SSSQGGDDSG C------GQL LQQGVVY--- -CCCCCMRPG VTNNNAAWNI
          GGFEGGKDDD SSSQYYDDSG C------GEV VQQGIVD--- -CCCCCLEPG VTNLLNNWQI
          GGFEGGKDDD SSSQYYDDSG C------GEV VQQGIVD--- -CCCCCLEPG VTNLLNNWQV
          GG-DGGRSSS GGGQGGDDSG CNGGQQQYAV VHHGVTSRLL LCCCCCVTPT VTAIISSWNI
          GG-DGGRSSS GGGQGGDDSG CNGGQQQYSV VHHGVTSSMM MCCCCCVSPT VTAIISSWNI
          GG-DGGISSS SSSNGGDDSG CDGGRRRWQV VHHGIVSRLL LCCCCCYYPS VTNIIDDWSI
          GG-DGGTSSS SSSNGGDDSG CNGGQQQWQV VHHGIVSTLL LCCCCCYPPS VTNIIDDWSI
          GG-DGGISSS SSSNGGDDSG CNGGQQQWQV VHHGIVSSLL LCCCCCYYPS VTNIIDDWSI
          GG-DGGTSSS SSSNGGDDSG CNGGQQQWQV VHHGIVSSLL LCCCCCYPPS VTNIIDDWSM
          GG-Y--RSSS GGGNGGDDSG CDGGGGGWQV VHHGVTSAFF FCCCCCFIPT VTAIIDDWEI
          GG-DGGICCC TTTNGGDDSG CDGGRRRWEV VHHGIGSVLL LCCCCCYYPS ITNNNDDWSI
          GG-D--RSSS GGGNGGDDSG CDGGGGGWQV VHHGVTSAFF FCCCCCTRPT VTAIIDDWEI
          GG-AGG-SSS SSSQGGDDSG CGNNTTTWVL LIIGIVT-KK KCCCCCV-PA VTKSSTTWQI
          GG-SGG-SSS SSSMGGDDSG CDGGAAAWTL LVVGIVS--- -TTTTTSTPG VAKIIPPWQL
          GG-SGG-SSS SSSMGGDDSG CNGGAAAWTL LAAGIVS--- -TTTTTSTPA VAAMMPPWEL
          GG-SGG-SSS SSSMGGDDSG CDGGAAAWTL LVVGIVS--- -TTTTTSTPG VAKIIPPWKL
          GG-SGG-SSS SSSMGGDDSG CDGGVVVWTL LAAGIVS--- -VVVVVSTPA VSAMMPPWQL
          DD-TGGKSSS TTTNGGDDSG L-------MT TYYGITSSAA ACCCCCK-PA ATYLLDDWQ-
          DD-EGGKGGG TTTNGGDDSG L-------MT TYYGITSSAA ACCCCCV-PD ATYLLDDWQ-
          FF-SGGRSSS AAASGGDDSG C------NTL LTTGITI-SS SCCCCCGSPS VTSYYNNW--
          FF-KRREGGG AAAHGGDDSG A-------VQ QIIGIVH--- -CCCCCI-PN VTSLLDDWK-

          AN
          AN
          AN
          AN
          AN
          AN
          AN
          SN
          AN
          AN
          AN
          AN
          AN
          AN
          AN
          A-
          AN
          AN
          AN
          AN
          AH
          AN
          AH
          AN
          QN
          AN
          AN
          EN
          --
          --
          --
          --

   32   242
2ptn-bovinVGGYTCGGGA TTTTTVVVQQ VSSLN----- --YCGGSLIN VSAHCCK--Q RRLGEDDNVV
try1_canfaVGGYTCSSSR SSSSSVVVQQ VSSLN----- --YCGGSLIN VSAHCCK--Q RRLGEYYNVS
try3_rat  VGGYTCQQQK SSSSSLLLQQ VSSLN----- --YCGGSLIN VSAHCCK--Q RRLGEHHNVV
try2_canfaVGGYTCEEEE SSSSSVVVQQ VSSLN----- --YCGGSLIS VSAHCCK--Q RRLGEYYNVL
try1_humanVGGYNCEEEE SSSSSVVVQQ VSSLN----- --YCGGSLIN VSAHCCK--Q RRLGEHHNVL
try2_humanVGGYICEEEE SSSSSVVVQQ VSSLN----- --YCGGSLIS VSAHCCK--Q RRLGEHHNVL
try2_rat  VGGYTCQQQE SSSSSVVVQQ VSSLN----- --YCGGSLIN VSAHCCK--Q RRLGEHHNVL
try3_salsaVGGYECRRRK SSSSSAAAQQ ASSLQ----- --YCGGSLIS VSAHCCK--Q RRLGEHHNVN
tryp_mouseVGGYTCRRRE SSSSSVVVQQ VSSLN----- --YCGGSLIN VSAHCCK--Q RRLGEHHNVL
try4_humanVGGYTCEEEE SSSSSLLLQQ VSSLN----- --SCGGSLIS VSAHCCK--Q RRLGEHHNVL
try3_humanVGGYTCEEEE SSSSSLLLQQ VSSLN----- --SCGGSLIS VSAHCCK--Q RRLGEHHNVL
tryp_xenlaIGGATCAAAK SSSSSVVVII VSSLN----- --YCGGSLIT VSAHCCK--Q RRLGEHHNLS
trya_rat  VGGYTCQQQE SSSSSVVVQQ VSSLN----- --SCGGSLIT VSAHCCH--Q RRLGEHHNEI
tryb_rat  VGGYTCQQQE SSSSSVVVQQ VSSLN----- --SCGGSLIT VSAHCCH--Q RRLGEHHNEI
3est-pig  VGGTEAQQQR SSSSSWWWQQ ISSLQRSGSS SSACGGTLIR VTAHCCDLLR VVVGEHHNQN
el1_rat   VGGAEARRRR SSSSSWWWQQ ISSLQLSGGS SSYCGGTLIR VTAHCCSMMR VVVGDHHNQN
el2a_humanVGGEEARRRP SSSSSWWWQQ VSSLQSSNGK KKYCGGSLIA VTAHCCSRRR GGLGRHHNVA
el2_rat   VGGQEASSSP SSSSSWWWQQ VSSLQLSSGK KKHCGGSLVA VTAHCCSRRR LLLGRHHSTS
el2_pig   VGGEDARRRP SSSSSWWWQQ VSSLQDSSGQ QQRCGGTLVD VTAHCCSRRR VVLGRHHSTN
el2_mouse VGGQEATTTP TTTTTWWWQQ VSSLQLSSGR RRRCGGSLVA VTAHCCSQQR LLLGAHHSNP
el3a_humanVHHEDAVVVP SSSSSWWWQQ VSSLQEKSGS SSYCGGSLIA VTAHCCSLLQ VVLGEYYNVK
el2b_humanLGGEEARRRP SSSSSWWWQQ VSSLQSSNGQ QQYCGGSLIA VTAHCCSRRR MMLGQHHNVA
el3b_humanVNNEDAVVVP SSSSSWWWQQ VSSLQEKSGS SSYCGGSLIA VTAHCCSRRQ VVLGEYYDVK
ctrl_humanVNNENAVVVL SSSSSWWWQQ VSSLQSSGF- ---CGGSLIS VTAHCCVGGF VVLGEYYDSN
ctr2_canfaVNNEDAVVVP SSSSSWWWQQ VSSLQSTGF- ---CGGSLIS VTAHCCV--Q VVAGEFFDSD
ctrb_bovinVNNEDAVVVP SSSSSWWWQQ VSSLQSTGF- ---CGGSLIS VTAHCCV--V VVAGEFFDLE
ctrb_humanVNNEDAVVVP SSSSSWWWQQ VSSLQKTGF- ---CGGSLIS VTAHCCV--V VVAGEFFDSD
ctrb_rat  VNNEDAIIIP SSSSSWWWQQ VSSLQKTGF- ---CGGSLIS VTAHCCV--V VVAGEFFDSD
ctr1_penvaVGGVEATTTP SSSSSWWWQQ AAALFDD--- --MCGGSLIS VTAHCCDGGE VVLGAHHNQN
ctr2_penvaVGGVEATTTP SSSSSWWWQQ AAALFDD--- --MCGGSLIS VTAHCCDGGE VVLGAHHNQN
ctrl_halruVGGSNAAAAA EEEEEFFFQQ GSSLQRSGTS SSFCGCVLYT ATAHCCSSSR GGFGMLLRNV
ctr2_vesorVGGTNAPPPR KKKKKYYYQQ VSSLR----A AAKCGGS-IS VTAHCCVSSQ TTVGSVVL--

          VEGEQFSSSS SSISSSYNNT TT-NNNNDII LKLLKKKANS SRRSILPP-- SSSASGGQQQ
          SEGEQFNNNI IIIRRRYNNT TT-DDDNDII LKLLSSSANS SRRAILPP-- SSSPAGGQQQ
          VEGEQFDDDI IIISSSYNNT TT-DDDNDII LKLLNNNANS SRRTVLPP-- SSSGSGGKKK
          LEGEQFNNNV VVINNNYNNI II-DDDNDII LKLLSSSANA ARRTILPP-- AAAAAGGQQQ
          LEGEQFNNNI IIIQQQYDDT TT-NNNNDII LKLLSSSANA ARRTILPP-- AAAPAGGKKK
          LEGEQFNNNI IIIKKKYNNT TT-DDDNDII LKLLSSSANS SRRAILPP-- AAAPAGGEEE
          LEGEQFNNNI IIINNNFDDT TT-NNNNDII LKLLSSSVNA ARRTVLPP-- SSSAPGGQQQ
          NEGEQFDDDV VVISSSYNNN NN-DDDNDII LKLLSSSANS SYYTVLPP-- SSSASGGRRR
          LEGEQFDDDI IIINNNYNNT TT-DDDNDII LKLLAAAVNA ARRSVLPP-- SSSAPGGQQQ
          LEGEQFNNNI IIIKKKYNNT TT-DDDNDII LKLLSSSANA ARRTILPP-- AAAPAGGEEE
          LEGEQFNNNI IIIKKKYNNT TT-DDDNDII LKLLSSSANA ARRTILPP-- AAAPAGGEEE
          SEGEQFSSSV VVIGGGYNNT TT-DDDNDII LKLLSSSANA AAATVLPP-- GGGSAGGSSS
          IEGEQFDDDM MMIDDDYDDT TT-DDDNDII LKLLKKKANS SKKTILPP-- YYYPTGGEEE
          IEGEQFDDDM MMIDDDYDDT TT-DDDNDII LKLLKKKANS SKKTILPP-- YYYPTGGEEE
          NNGEQYGGGI IIVYYYWNND DDAGGGYDII LRLLAAAVNS SYYLGLPPAA TTTLANNPPP
          NDGEQYSSSI IIMTTTWNNN NNAGGGYDII LRLLAAAVNN NYYLALPPEE TTTLANNPPP
          AESSLASSSI IIVDDDWNNQ QQSGGGNDII LKLLAAAVTD DKKLALPPAA TTTLPNNPPP
          SESSLAQQQL LLVKKKWNNK KKSGGGNDII LKLLAAAVTS SKKTALPPAA TTTLPNNPPP
          NEPSLAKKKL LLVDDDWNNQ QQSGGGNDII LKLLAAAVTD DKKLGLPPAA TTTLPNNVVV
          PGASAAQQQL LLVRRRWNNN NNGGGGYDII LKLLAAAVSK KNNTALPPAA TTTLPNNVVV
          KEGEQVPPPL LLFLLLWNNC CCAGGGNDII LKLLSSSAGD DAALALPPAA DDDLPKKPPP
          AESSLASSSI IIVDDDWNNQ QQSGGGNDII LKLLAAAVTD DKKLALPPAA TTTLPNNPPP
          KEGEQVPPPL LLFLLLWNNC CCAGGGNDII LKLLSSSAGD DAALALPPAA DDDLPEEPPP
          NAELQVSSSA AAISSSWNNT TT-NNNNDVV LKLLAAAATT TRRPVLAASS EEELTGGTTT
          DAEIQVKKKV VVFKKKFNNT TT-NNNNDII LKLLAAAASK KTTAVLPPAA DDDFPGGLLL
          ETETQVKKKV VVFKKKFSST TT-RRRNDII LKLLAAAASE ETTAVLPPAA EEEFPGGLLL
          DEEIQVKKKV VVFKKKFSST TT-NNNNDII LKLLAAAASQ QTTAVLPPAA DDDFPGGLLL
          DEEIQVKKKV VVFKKKFNNT TT-RRRNDII LKLLAAAASE ETTAVLPPVV DDDFPGGVVV
          NEAQVSTTTF FFFNNNWNNL LL-TTTNDII LRLLPPPVNS SNNTVLPPSS ---VSGGTTT
          NEAQVSTTTF FFFNNNWNNL LL-TTTNDII LKLLPPPVNS SNNTVLPPSS ---VAGGTTT
          VDGEQYSSSY YYTNNNYNNA AAGPPPNDII VRLLTTTMSS SSSGPVWWLL EEEL-RRNNN
          -NKEAVNNNL LLINNNYNNR RR-IIINDII LRVVSSSITQ QLLPVLPPSS TTTKADDPPP

          LISSSSGGWW GNTKGSYDDV KCLKALLSSC CK--AYPQQQ QIISNNMFCG GGYYLGGGKK
          LISSSSGGWW GNTQGNYDDV QCLKALLSSC CR--AYPQQQ QIISNNMMCG GGYYMGGGKK
          LVSSSSGGWW GNTLGNYSSL QCLDALLSSC CK--SYPKKK KIISNNMFCG GGFFLGGGKK
          LISSSSGGWW GNTLGNYEEL QCLDALLTTC CE--SYPQQQ QIIENNMICG GGFFLGGGKK
          LISSSSGGWW GNTAGDYDDE QCLDALLSSC CE--SYPKKK KIISNNMFCG GGFFLGGGKK
          LISSSSGGWW GNTLGDYDDE QCLDALLSSC CE--SYPKKK KIINNNMFCG GGFFLGGGKK
          LISSSSGGWW GNTLGNEDDL QCLDALLPPC CE--SYPKKK KIIDNNMVCG GGFFLGGGKK
          LVSSSSGGWW GNLSSNYDDT RCLDLLLSSC CN--AYPQQQ QIISNNMFCG GGFFMGGGKK
          LISSSSGGWW GNTLGNNDDL QCVDALLPPC CE--SYPDDD DIINNNMICG GGFFLGGGKK
          LISSSSGGWW GNTLGDYDDE KCLDALLTTC CK--SYPKKK KIINSSMFCG GGFFLGGGKK
          LISSSSGGWW GNTLGDYDDE KCLDALLRRC CK--SCPKKK KIINSSMFCG GGFFLGGGKK
          LISSSSGGWW GNTLGNYDDL QCLNALLTTC CN--AYPEEE EIIANNMICG GGYYMGGGKK
          LVSSSSGGWW GVLKGESSSV QCLDALLSSC CH--AYPQQQ QIINNNMFCG GGFFLGGGKK
          LVSSSSGGWW GVLKGESSSV QCLDALLSSC CH--AYPQQQ QIINNNMFCG GGFFLGGGKK
          YITTTTGGWW GLTRGQLQQT QQAYLVVDDC CSSSYWGTTT TVVNSSMVCG GG--GGVVRR
          YITTTTGGWW GRTRGQLQQT QQAYLVVDDC CSSSYWGTTT TVVTTTMVCG GG--GGVVRR
          YVTTTTGGWW GRLQGAVDDV QQGRLVVDDC CSSSWWGSSS SVVTSSMICG GG--GGVVII
          YVTTTTGGWW GRLQGATDDV QQGRLVVDDC CSSAWWGSSS SVVTNNMVCG GG--GGVVTT
          YVTTTTGGWW GRLQGASDDI QQGQLVVDDC CSKPWWGTTT TVVTNNMICG GG--GGIIII
          YVTTTTGGWW GLLQGNSDDT RQGRLVVDDC CSSAWWGSSS SVVSSSMVCG GG--GGVVTT
          YITTTTGGWW GRLYGPLDDK QQARLVVDDC CSRWWWGTTT TVVKTTMVCG GG--G-IIRR
          YVTTTTGGWW GRLQGALDDD KQGRLVVDDC CSSSWWGTTT TVVTNNMICG GG--GGVVII
          YITTTTGGWW GRLYGPLDDK QEALLVVDDC CSRWWWGSSS SVVKTTMVCG GG--G-IIRR
          VTTTTTGGWW GRLSGNVAAH QQVALVVTTC CRQ-YWGSSS SIIDSSMICG GG--GGAA--
          VTTTTTGGWW GLTHANTDDK QQAALLLSSC CKK-FWGKKK KIIDLLMVCG GG--AGVV--
          ATTTTTGGWW GKTKAKTDDK QQATLVVSSC CRK-YWGRRR RVVDVVMICG GG--AGVV--
          ATTTTTGGWW GKTKANTDDK QQAALLLSSC CKK-SWGRRR RIIDVVMICG GG--AGVV--
          ATTTTTGGWW GKTKAKTEEK QQAALVVSSC CKK-SWGKKK KIIDVVMTCG GG--AGVV--
          TPTTTTGGWW GRPSASIDDV RQVNVMMTTC CDS-VY-III IVVDGGVVCD DD--GGGGKK
          TPTTTTGGWW GRPLGGIDDV RQVDVMMTTC CDA-VY-III IVVNGGVVCD DD--SGGGKK
          YDQQQQRRMM GKTQWQHNNN QKVDMLLTTC CSSSISGTTT TVVSGGHICF FF--EG--RR
          VLTTTTGGWW GRIYGPINNN QQITLVVNNC CKS-HW-GGG GLLDSSQICF FF--TRGGEE

          DSSSSCCQQS SPVV----LL GGISSGQQQN KPPGGYYYYY TTKCNYVSSS WWIIKQTTIN
          DSSSSCCQQS SPVV----LL GGVSSGQQQG KPPGGSSSSS PPKCKYVSSS WWIIQQTTIN
          DSSSSCCQQS SPVV----LL GGVSSGQQQG KPPGGYYYYY TTKCNYVNNN WWIIQQTTVN
          DSSSSCCQQS SPVV----LL GGISSGQQQN KPPGGYYYYY TTKCNFVDDD WWIIQSTTIN
          DSSSSCCQQS SPVV----LL GGVSSGQQQN KPPGGYYYYY TTKYNYVKKK WWIIKNTTIN
          DSSSSCCQQS SPVV----LL GGISSGQQQN RPPGGYYYYY TTKYNYVDDD WWIIKDTTIN
          DSSSSCCQQS SPVV----LL GGISSGLLLD NPPGGYYYYY TTKCNYVDDD WWIIQDTTIN
          DSSSSCCQQS SPVV----LL GGVSSGQQQN KPPGGYYYYY TTKCNYRSSS WWIISSTTMN
          DSSSSCCQQS SPVV----LL GGISSGQQQD APPGGYYYYY TTKCNYVDDD WWIIQNTTIN
          DSSSSCCQQS SPVV----LL GGVSSGWWWN RPPGGYYYYY TTKYNYVDDD WWIIKDTTIN
          DSSSSWWKKS SPVV----LL GGVSSGWWWN RPPGGYYYYY TTKYNYVDDD WWIIKDTTIN
          DSSSSCCQQS SPVV----LL GGVSSGMMMN YPPGGYYYYY TTKCNYNAAA WWIIQNTTIN
          DSSSSCCQQS SPVV----VV GGISSGLLLG KPPGGYYYYY TTKCNYLNNN WWIIHQTTIN
          DSSSSCCQQS SPVV----VV GGISSGLLLG KPPGGYYYYY TTKCNYLNNN WWIIQQTTVN
          SGGGGCCQQS SPLHVGGQVV GGVSSGVVVR KPPTTFFFFF TTRSAYISSS WWIINNVVIN
          SGGGGCCQQS SPLHVGGQVV GGVSSGVVVK KPPTTFFFFF TTRSAYISSS WWMMNNVVI-
          SSSSSCCNNS SPLNAGGRVV GGISSGYYYH KPPSSFFFFF TTRSNYIDDD WWIINSVVIN
          SSSSSCCNNS SPLNAGGQVV GGISSGYYYR KPPSSFFFFF TTRSNYIDDD WWIINSVVIN
          SSSSSCCNNS SPLNGGGQVV GGISSGYYYH KPPSSFFFFF TTRSNYIDDD WWIINSVVIN
          SSSSSCCNNS SPLNAGGQVV GGISSGYYYR KPPSSFFFFF TTRSNYIDDD WWIINSVVMN
          SGGGGCCNNS SPLNTGGGVV GGVSSGFFFW KPPTTFFFFF TTRSAFIDDD WWIIEETTIH
          CTTTTCCNNS SPLNAGGRVV GGISSGYYYY KPPSSFFFFF TTRSNYNDDD WWIINSVVIN
          SGGGGCCNNS SPLNTGGGVV GGVSSGTTTR KPPTTFFFFF TTRSAFIDDD WWIIEETTIH
          SSSSSCCQQS SPLVKNNTLL GGISSNVVVR APPAAYYYYY TTRSKFSTTT WWIINQVVIN
          SSSSSCCMMS SPLVKGGALL GGISSGSSSS TPPGGYYYYY AARTKLIPPP WWVVQQIILN
          SSSSSCCMMS SPLVKGGALL GGISSSSSSS TPPAAYYYYY AARTALMPPP WWVVQETTLN
          SSSSSCCMMS SPLVKGGALL GGISSDSSSS SPPGGYYYYY AARTKLIPPP WWVVQKIILN
          SSSSSCCMMS SPLVKGGVLL GGISSGSSSS TPPAAYYYYY SSRTALMPPP WWVVQQIILN
          STTTTCCNNS SPLNG---TT GGISSGKKKG YPPAAFFFFF TTRYYYLDDD WWIIQQ----
          GTTTTCCNNS SPLNG---TT GGISSGVVVG YPPDDFFFFF TTRYYYLDDD WWIIEQ----
          SAAAACCSSS SPLV----LL GGISSSGGG- YPPSSYYYYY TTRSSFYNNN WWVVQ-----
          GAAAACCHHS SPLVG---QQ GGISSPIIIG SPPNNFFFFF TTRYSFLDDD WWIIQK----

          NN
          NN
          NN
          NN
          NN
          NN
          NN
          NN
          NN
          NN
          NN
          NN
          NN
          NN
          NN
          --
          NN
          NN
          NN
          NN
          HH
          NN
          HH
          NN
          NN
          NN
          NN
          NN
          --
          --
          --
          --

   32   242
2ptn-bovinGGYCCCCAAN TTTVPQQVSS SSSS------ ---YHGGSSL LINSWVSSAA AAHCS--GVV
try1_canfaGGYCCCCRRN SSSVPQQVSS SSSS------ ---YHGGSSL LINSWVSSAA AAHCS--RVV
try3_rat  GGYCCCCKKN SSSLPQQVSS SAAA------ ---YHGGSSL LINSWVSSAA AAHCS--RVV
try2_canfaGGYCCCCEEN SSSVPQQVSS SAAA------ ---YHGGSSL LISDWVSSAA AAHCS--RVV
try1_humanGGYCCCCEEN SSSVPQQVSS SSSS------ ---YHGGSSL LINEWVSSAA AGHCS--RVV
try2_humanGGYCCCCEEN SSSVPQQVSS SSSS------ ---YHGGSSL LISEWVSSAA AGHCS--RVV
try2_rat  GGYCCCCEEN SSSVPQQVSS SSSS------ ---YHGGSSL LINDWVSSAA AAHCS--RVV
try3_salsaGGYCCCCKKN SSSASQQASS SSSS------ ---YHGGSSL LISSWVSSAA AAHCS--RVV
tryp_mouseGGYCCCCEES SSSVPQQVSS SAAA------ ---YHGGSSL LINDWVSSAA AAHCY--RVV
try4_humanGGYCCCCEEN SSSLPQQVSS SSSS------ ---SHGGSSL LISEWVSSAA AAHCT--RVV
try3_humanGGYCCCCEEN SSSLPQQVSS SSSS------ ---SHGGSSL LISEWVSSAA AAHCT--RVV
tryp_xenlaGGACCCCKKS SSSVPIIVSS SSSS------ ---YHGGSSL LITNWVSSAA AAHCA--SVV
trya_rat  GGYCCCCEEH SSSVPQQVSS SAAA------ ---SHGGSSL LITDWLSSAA AAHCP--QVV
tryb_rat  GGYCCCCEEH SSSVPQQVSS SAAA------ ---SHGGSSL LITDWLSSAA AAHCP--QVV
3est-pig  GGTAAAARRN SSSWPQQISS SYYYRRRRGG SSSAHGGTTL LIRQWMTTAA AAHCRLLTVV
el1_rat   GGAAAAARRN SSSWPQQISS SYYYLLLLGG GSSYHGGTTL LIRRWMTTAA AAHCSMMTVV
el2a_humanGGEAAAAPPN SSSWPQQVSS SYYYSSSSNN GKKYHGGSSL LIANWLTTAA AAHCSRRTVV
el2_rat   GGQAAAAPPN SSSWPQQVSS SYYYLLLLSS GKKHHGGSSL LVANWLTTAA AAHCNRRTVV
el2_pig   GGEAAAAPPN SSSWPQQVSS SYYYDDDDSS GQQRHGGTTL LVDQWLTTAA AAHCSRRTVV
el2_mouse GGQAAAAPPN TTTWPQQVSS SVVVLLLLSS GRRRHGGSSL LVANWLTTAA AAHCNQQTVV
el3a_humanHGEAAAAPPY SSSWPQQVSS SYYYEEEESS GSSYHGGSSL LIAPWVTTAA AGHCRLLTVV
el2b_humanGGEAAAAPPN SSSWPQQVSS SYYYSSSSNN GQQYHGGSSL LIANWLTTAA AAHCSRRIVV
el3b_humanNGEAAAAPPY SSSWPQQVSS SYYYEEEESS GSSYHGGSSL LIAPWVTTAA AGHCSRRTVV
ctrl_humanNGEAAAALLG SSSWPQQVSS SDDDSSSSGG F---HGGSSL LISQWVTTAA AAHCSGGRVV
ctr2_canfaNGEAAAAPPG SSSWPQQVSS SDDDSSSSGG F---HGGSSL LISEWVTTAA AAHCR--TVV
ctrb_bovinNGEAAAAPPG SSSWPQQVSS SDDDSSSSGG F---HGGSSL LISEWVTTAA AAHCT--SVV
ctrb_humanNGEAAAAPPG SSSWPQQVSS SDDDKKKKGG F---HGGSSL LISEWVTTAA AAHCR--SVV
ctrb_rat  NGEAAAAPPG SSSWPQQVSS SDDDKKKKGG F---HGGSSL LISEWVTTAA AAHCK--SVV
ctr1_penvaGGVAAAAPPH SSSWPQQAAA AIIIDDDD-- ---MYGGSSL LISSWLTTAA AAHCGGGFVV
ctr2_penvaGGVAAAAPPH SSSWPQQAAA AIIIDDDD-- ---MYGGSSL LISSWLTTAA AAHCGGGFVV
ctrl_halruGGSAAAAAAG EEEFPQQGSS SVVVRRRRGG TSSFHGCVVL LYTTKLTTAA AAHCSSSSLL
ctr2_vesorGGTAAAARRG KKKYPQQVSS S--------- -AAKHGGSS- -ISKYLTTAA AAHCGSSEVV

          GEDNNNIINN NGGEQQFSSA SKVHHPSTTT LL-NNNNNML IKSAAALLLS RRVAASSISL
          GEYNNNIIAA AGGEQQFNNA AKRHHPRTTT II-DDDNNML ISSPAALLLS RRVSSAAIAL
          GEHNNNIIDD DGGEQQFDDA AKRHHPSTTT FF-DDDNNML INSPAALLLS RRVSSTTVSL
          GEYNNNIIDD DGGEQQFNNS AKRHHPNIII LL-DDDNNML ISSPAALLLA RRVAATTISL
          GEHNNNIIEE EGGEQQFNNA AKRHHPQTTT LL-NNNNNML ISSRAAIIIA RRVSSTTISL
          GEHNNNIIEE EGGEQQFNNA AKRHHPKTTT LL-DDDNNLL ISSPAAIIIS RRVSSAAISL
          GEHNNNIINN NGGEQQFNNA AKKHHPNTTT LL-NNNNNML ISSPVVLLLA RRVAATTVAL
          GEHNNNIIAA AGGEQQFDDS VKMHHPSNNN LL-DDDNNML ISKPAALLLS YYVSSTTVAL
          GEHNNNIINN NGGEQQFDDS AKRHHPNTTT LL-DDDNNML IASPVVLLLA RRVAASSVPL
          GEHNNNIIKK KGGEQQFNNA AKRHHPKTTT LL-DDDNNML ISSPAAIIIA RRVSSTTISL
          GEHNNNIIKK KGGEQQFNNA AKRHHPKTTT LL-DDDNNML ISSPAAIIIA RRVSSTTISL
          GEHNNNIIAA AGGEQQFSSS SKRHHSGTTT LL-DDDNNML ISSPAALLLA AAVNNTTVPL
          GEHNNNIIYY YGGEQQFDDA AKLHHPDTTT VV-DDDNNML IKSPAALLLS KKVSSTTIPL
          GEHNNNIIYY YGGEQQFDDA AKLHHPDTTT VV-DDDNNML IKSPAALLLS KKVSSTTIPL
          GEHNNNLLNN NGGEQQYGGV QKVHHPYDDD VVAGGGYYAL LAQSVVLLLS YYVQQLLGVL
          GDHNNNLLSS SGGEQQYSSV QKVHHPTNNN VVAGGGYYAL LAQSVVLLLN YYVQQLLAVL
          GRHNNNLLYY YSSSLLASSV SKVHHKDQQQ IIKGGGNNAL LANPVVLLLD KKIQQLLACL
          GRHSSSLLSS SSSSLLAQQV SKVHHEKKKK LLNGGGNNAL VASPVVLLLS KKIQQTTACL
          GRHSSSLLSS SPPSLLAKKV SKVHHQDQQQ LLNGGGNNAL LASPVVLLLD KKIQQLLGCL
          GAHSSSLLSS SAASAAAQQV SKVHHQRNNN VVNGGGYYAL IASPVVLLLK NNIQQTTACL
          GEYNNNLLAA AGGEQQVPPI EEVHHPLCCC VVCGGGNNAL ISRSAALLLD AAVQQLLASL
          GQHNNNLLYY YSSSLLASSV SKVHHKDQQQ VVKGGGNNAL LANPVVLLLD KKIQQLLACL
          GEYDDDRRAA AGGEQQVPPI NSVHHPLCCC VVCGGGNNAL ISRSAALLLD AAVQQLLASL
          GEYDDDRRSS SEELQQVSSV SRTHHPSTTT MM-NNNNNTL LASPAAYYYT RRISSPPVCL
          GEFDDDQQGG GEEIQQVKKI AKKNNPKTTT II-NNNNNTL LATPAAFFFK TTVSSAAVCL
          GEFDDDQQGG GEETQQVKKI GKKNNPKTTT VV-RRRNNTL LATPAAFFFE TTVSSAAVCL
          GEFDDDQQGG GEEIQQVKKI AKKNNPKTTT VV-NNNNNTL LATPAAFFFQ TTVSSAAVCL
          GEFDDDQQGG GEEIQQVKKI AQKNNPKTTT VV-RRRNNTL LATPAAFFFE TTVSSAAVCL
          GAHNNNIIRR RAAQVVSTTS TDTHHENLLL LL-TTTNNAL IPSPVVLLLS NNIKKTTVKL
          GAHNNNIIRR RAAQVVSTTS TDTHHENLLL LL-TTTNNAL IPSPVVLLLS NNIKKTTVKL
          GMLRRRMMNN NGGEQQYSSV TSNHHPNAAA AAYPPPNNAV LTSSMMTTTS SSAVVGGPSV
          GSVLLLLL-- -KKEAAVNNA KEVNNKNRRR LL-IIINNGL ISKDIIFFFQ LLVQQPPVKL

          LPP-SASSAG GGTTQLWNNN NTSSTSYDVC LLAAAAAPPL DSCKYPPGIT SSSFFFGLLE
          LPP-SPAAAG GGTTQLWNNN NTIIQNYDVC LLAAAAAPPL DVCRYPPGIS SSSMMMGMME
          LPP-SGSSSG GGTTKLWNNN NTSSTNYSLC LLAAAAAPPL DSCKYPPGIT SSSFFFGLLE
          LPP-AAAAPG GGTTQLWNNN NTSSTNYELC LLAAAAAPPL QQCEYPPGIT EEEIIIGLLE
          LPP-APAATG GGTTKLWNNN NTSSADYDEC LLAAAAAPPL QKCEYPPGIT SSSFFFGLLE
          LPP-APAAAG GGTTELWNNN NTSSADYDEC LLAAAAAPPL QECEYPPGIT NNNFFFGLLE
          LPP-SAPPAG GGTTQLWNNN NTSSVNEDLC LLAAAAAPPL QDCEYPPGIT DDDVVVGLLE
          LPP-SASSSG GGTTRLWNNN NLSSSNYDTC LLLLLLLPPL SSCNYPPGIT SSSFFFGMME
          LPP-SAPPAG GGTTQLWNNN NTNNVNNDLC VVAAAAAPPL QDCEYPPGIT NNNIIIGLLE
          LPP-APAAAG GGTTELWNNN NTFFADYDEC LLAAAAAPPL QECKYPPGIT NNNFFFGLLE
          LPP-APAAAG GGTTELWNNN NTFFADYDEC LLAAAAAPPL EECKCPPGIT NNNFFFGLLE
          LPP-GSAAAG GGTTSLWNNN NTNNSNYDLC LLAAAAAPPL NQCNYPPGIT AAAIIIGMME
          LPP-YPTTAG GGTTELWVVV VLFFFESSVC LLAAAAAPPL DVCHYPPRIT NNNFFFGLLE
          LPP-YPTTAG GGTTELWVVV VLFFFESSVC LLAAAAAPPL DVCHYPPRIT NNNFFFGLLE
          LPPGTLAANN NNSSPYWLLL LTNN-QLQTQ AALLLLLPPV YICSWGGSVK NNNVVVGGGD
          LPPGTLAANN NNNNPYWRRR RTNN-QLQTQ AALLLLLPPV YICSWGGSVK TTTVVVGGGD
          LPPGTLPPNN NNYYPYWRRR RLNN-AVDVQ GGLLLLLLLV YTCSWGGSVK TTTIIIGGGD
          LPPGTLPPNN NNYYPYWRRR RLNN-ATDVQ GGLLLLLLLV YTCSWGGSVK TTTVVVGGGD
          LPPGTLPPNN NNYYVYWRRR RLNN-ASDIQ GGLLLLLLLV YTCSWGGSVK TTTIIIGGGD
          LPPGTLPPRN NNYYVYWLLL LLNN-NSDTQ GGLLLLLLLV YTCSWGGSVK SSSVVVGGGD
          LPPGDLPPNK KKTTPYWRRR RLNN-PLDKQ AALLLLLPPV YHCSWGGSVK KKKVVVGGGY
          LPPGTLPPNN NNYYPYWRRR RLNN-ALDDQ GGLLLLLLLV YTCSWGGSVK TTTIIIGGGD
          LPPGDLPPNE EETTPYWRRR RLNN-PLDKE AALLLLLPPV YHCSWGGSVK KKKVVVGGGD
          LAANELTTEG GGLLTVWRRR RLVV-NVAHQ VVLLLLLPPV VQCRWGGSIT DDDIIIGGGA
          LPPTDFPPAG GGTTLVWLLL LTNN-NTDKQ AALLLLLPPL NECKWGGSIT DDDVVVGAAS
          LPPDEFPPAG GGMMLAWKKK KTNN-KTDKQ AALLLLLPPV NDCRWGGSVT DDDIIIGAAS
          LPPDDFPPAG GGTTLAWKKK KTNN-NTDKQ AALLLLLPPL NECKWGGRIT DDDIIIGAAS
          LPPDDFPPPG GGTTVAWKKK KTNN-KTEKQ AALLLLLPPV EDCKWGGSIT DDDTTTGAAS
          LPPD-VSSVG GGTTTTWRRR RPSS-SIDVQ VVVVVVVPPM NDCDY--GVG DDDVVVDGGT
          LPPD-VAAVG GGTTTTWRRR RPSS-GIDVQ VVVVVVVPPM NDCDY--GVG NNNVVVDSSE
          VWWVEL--CR RRTTNYMKKK KTRR-QHNNK VVMMMMMTTL NDCSSGGAVN SSSIIIFEES
          LPPNTKAAGD DD--PVWRRR RINN-PINNQ IILLLLLSSV QTCKW---LT DDDIIIFTTK

          EGKSGGDDSG PVVVS----L LLLQSWWSS- CAQQQNNNKP PGYYTKVCCC NIIIQTTTIS
          EGKSGGDDSG PVVVN----L LLLQSWWAA- CAQQQGGGKP PGSSPKVCCC KIIIQTTTIA
          EGKSGGDDSG PVVVN----L LLLQSWWYY- CAQQQGGGKP PGYYTKVCCC NIIIQTTTVA
          EGKSGGDDSG PVVVN----L LLLQSWWYY- CAQQQNNNKP PGYYTKVCCC NIIISTTTIA
          EGKSGGDDSG PVVVN----L LLLQSWWDD- CAQQQNNNKP PGYYTKVYYY NIIINTTTIA
          EGKSGGDDSG PVVVN----L LLLQSWWYY- CAQQQNNNRP PGYYTKVYYY NIIIDTTTIA
          EGKSGGDDSG PVVVN----L LLLQSWWYY- CALLLDDDNP PGYYTKVCCC NIIIDTTTIA
          EGKSGGDDSG PVVVN----L LLLQSWWYY- CAQQQNNNKP PGYYTKVCCC NIIISTTTMS
          EGKSGGDDSG PVVVN----L LLLQSWWYY- CAQQQDDDAP PGYYTKVCCC NIIINTTTID
          EGKSRRDDSG PVVVN----L LLLQSWWHH- CAWWWNNNRP PGYYTKVYYY NIIIDTTTIA
          EGKSRRDDSG PVVVN----L LLLQSWWHH- CAWWWNNNRP PGYYTKVYYY NIIIDTTTIA
          EGKSGGDDSG PVVVN----L LLLQSWWYY- CAMMMNNNYP PGYYTKVCCC NIIINTTTIA
          EGKSYYDDSG PVVVN----V VVVQSWWDD- CALLLGGGKP PGYYTKVCCC NIIIQTTTIE
          EGKSYYDDSG PVVVN----V VVVQSWWDD- CALLLGGGKP PGYYTKVCCC NIIIQTTTVA
          DVRGGGDDSG PLLLLVNGQV VVVHSFFSSR CNVVVRRRKP PTFFTRVSSS AIIINVVVIS
          DVRGGGDDSG PLLLLVNGQV VVVHSFFSSS CNVVVKKKKP PTFFTRVSSS AMMMNVVVI-
          DVISGGDDSG PLLLQADGRV VVVHSFFSSR CNYYYHHHKP PSFFTRVSSS NIIISVVVIN
          DVTSGGDDSG PLLLQANGQV VVVHSFFSST CNYYYRRRKP PSFFTRVSSS NIIISVVVIK
          DIISGGDDSG PLLLQGNGQV VVVHSFFSSS CNYYYHHHKP PSFFTRVSSS NIIISVVVIN
          DVTSGGDDSG PLLLRANGQV VVVHSFFSSS CNYYYRRRKP PSFFTRVSSS NIIISVVVMR
          YIRGGGDDSG PLLLPTDGGV VVVHSFFSSA CNFFFWWWKP PTFFTRVSSS AIIIETTTIS
          DVITGGDDSG PLLLQADGRV VVVHSLLSSV CNYYYYYYKP PSFFTRVSSS NIIISVVVIN
          DIRGGGDDSG PLLLPTDGGV VVVHSFFSSA CNTTTRRRKP PTFFTRVSSS AIIIETTTIS
          AA-SGGDDSG PLLLQKGNTL LLLISWWTT- CNVVVRRRAP PAYYTRVSSS KIIIQVVVIY
          SV-SGGDDSG PLLLQKDGAL LLLVSWWSS- TCSSSSSSTP PGYYARVTTT KVVVQIIILA
          SV-SGGDDSG PLLLQKNGAL LLLASWWSS- TCSSSSSSTP PAYYARVTTT AVVVETTTLA
          SV-SGGDDSG PLLLQKDGAL LLLVSWWSS- TCSSSSSSSP PGYYARVTTT KVVVKIIILA
          SV-SGGDDSG PLLLQKDGVL LLLASWWSS- VCSSSSSSTP PAYYSRVTTT AVVVQIIILA
          TGKTGGDDSG PLLLNG---T TTTYSFFSSS CEKKKGGGYP PAFFTRVYYY YIIIQ-----
          EGKTGGDDSG PLLLNG---T TTTYSFFSSS CEVVVGGGYP PDFFTRVYYY YIIIQ-----
          S-RAGGDDSG PLLLG----L LLLTSWWII- CSGGG---YP PSYYTRVSSS SVVV------
          KGEAGGDDSG PLLLNG---Q QQQISYYHH- CAIIIGGGSP PNFFTRVYYY SIIIK-----

          NN
          NN
          NN
          NN
          NN
          NN
          NN
          NN
          NN
          NN
          NN
          NN
          NN
          NN
          NN
          --
          NN
          NN
          NN
          NN
          HH
          NN
          HH
          NN
          NN
          NN
          NN
          NN
          --
          --
          --
          --

   32   242
2ptn-bovinIIGGGGYYYY NYQQQVSSLS S------GYF CGGLLISSQQ WVSSAAAHKS GIQREDNVEE
try1_canfaIIGGGGYYYY NYQQQVSSLS S------GYF CGGLLISSQQ WVSSAAAHKS RIQREYAVEE
try3_rat  IIGGGGYYYY NYQQQVSSLA A------GYF CGGLLISSQQ WVSSAAAHKS RIQREHDVEE
try2_canfaIIGGGGYYYY NYQQQVSSLA A------GYF CGGLLIDDQQ WVSSAAAHKS RIQREYDVEE
try1_humanIIGGGGYYYY NYQQQVSSLS S------GYF CGGLLIEEQQ WVSSAGGHKS RIQREHEVEE
try2_humanIIGGGGYYYY NYQQQVSSLS S------GYF CGGLLIEEQQ WVSSAGGHKS RIQREHEVEE
try2_rat  IIGGGGYYYY NYQQQVSSLS S------GYF CGGLLIDDQQ WVSSAAAHKS RIQREHNVEE
try3_salsaIIGGGGYYYY NYQQQASSLS S------GYF CGGLLISSTT WVSSAAAHKS RIQREHAVEE
tryp_mouseIIGGGGYYYY SYQQQVSSLA A------GYF CGGLLIDDQQ WVSSAAAHKY RIQREHNVEE
try4_humanIIGGGGYYYY NYQQQVSSLS S------GSF CGGLLIEEQQ WVSSAAAHKT RIQREHKVEE
try3_humanIIGGGGYYYY NYQQQVSSLS S------GSF CGGLLIEEQQ WVSSAAAHKT RIQREHKVEE
tryp_xenlaIIGGGGAAAA SYIIIVSSLS S------GYF CGGLLINNQQ WVSSAAAHKA SIQREHALEE
trya_rat  IIGGGGYYYY HYQQQVSSLA A------GSI CGGLLIDDQQ WVSSAAAHHP QLQREHYEEE
tryb_rat  IIGGGGYYYY HYQQQVSSLA A------GSI CGGLLIDDQQ WVSSAAAHHP QLQREHYEEE
3est-pig  VVGGGGTTTT NSQQQISSLY YRRSSSSWAT CGGLLIQQNN WVTTAAAHDR TFRVEHNQNN
el1_rat   VVGGGGAAAA NSQQQISSLY YLLSGGSWYT CGGLLIRRNN WVTTAAAHSS TFRVDHSQDD
el2a_humanVVGGGGEEEE NWQQQVSSLY YSSSGGKWYT CGGLLINNSS WVTTAAAHSS TYRGRHYVEE
el2_rat   VVGGGGQQQQ NWQQQVSSLY YLLSGGKWHT CGGLLVNNNN WVTTAAAHSN TYRLRHSTEE
el2_pig   VVGGGGEEEE NWQQQVSSLY YDDSGGQWRT CGGLLVQQSS WVTTAAAHSS TYRVRHSTEE
el2_mouse VVGGGGQQQQ NWQQQVSSLV VLLSGGRWRN CGGLLVNNNN WVTTAAAHSN TYRLAHSNGG
el3a_humanVVHHHGEEEE YWQQQVSSLY YEEKGGSFYT CGGLLIPPDD WVTTAGGHSR TYQVEYAVEE
el2b_humanMMGGGGEEEE NWQQQVSSLY YSSSGGQWYT CGGLLINNSS WVTTAAAHSS IYRMQHYVEE
el3b_humanVVNNNGEEEE YWQQQVSSLY YEEKGGSFYT CGGLLIPPDD WVTTAGGHSS TYQVEYAVEE
ctrl_humanIINNNGEEEE GWQQQVSSLD DSSSFF---F CGGLLIQQSS WVTTAAAHVS RHFVEYSSAA
ctr2_canfaIINNNGEEEE GWQQQVSSLD DSSTFF---F CGGLLIEEDD WVTTAAAHVR THQVEFGSAA
ctrb_bovinIINNNGEEEE GWQQQVSSLD DSSTFF---F CGGLLIEEDD WVTTAAAHVT SDVVEFGLTT
ctrb_humanIINNNGEEEE GWQQQVSSLD DKKTFF---F CGGLLIEEDD WVTTAAAHVR SDVVEFGSEE
ctrb_rat  IINNNGEEEE GWQQQVSSLD DKKTFF---F CGGLLIEEDD WVTTAAAHVK SDVVEFGSEE
ctr1_penvaIIGGGGVVVV HHQQQAAALI IDDD----MF CGGLLISSEE WVTTAAAHDG FVEVAHRQEE
ctr2_penvaIIGGGGVVVV HHQQQAAALI IDDD----MF CGGLLISSEE WVTTAAAHDG FVEVAHRQEE
ctrl_halruIIGGGGSSSS GWQQQGSSLV VRRSTTSWFI CGCLLYTTSS KATTAAAHSS SYRGMLNNDD
ctr2_vesorIIGGGGTTTT GYQQQVSSL- ------APKF CGG--IKKRR YVTTAAAHVG EHQTSV--NN

          NNFFSSAAAS SSSIVHPSNN N---NNNDIM MLKKSSAAAA SLLNNSSRVV SISSPSCAAS
          GGFFNNAAAA AIIIRHPRNN N---DDNDIM MLKKSSPAAA TLLNNSSRVV AIAAPSCPPA
          GGFFDDAAAA AIIIRHPSNN N---DDNDIM MLKKSSPAAA TLLNNSSRVV TVSSPSCGGS
          NNFFNNSSSA AVVIRHPNNN W---DDNDIM MLKKSSPAAA VLLNNAARVV TISSPACAAA
          NNFFNNAAAA AIIIRHPQDD K---NNNDIM MLKKSSRAAA VIINNAARVV TISSPAPPPA
          NNFFNNAAAA AIIIRHPKNN R---DDNDIL LLKKSSPAAA VIINNSSRVV AISSPAPPPA
          DDFFNNAAAA AIIIKHPNDD K---NNNDIM MLKKSSPVVV KLLNNAARVV TVAAPSCAAP
          TTFFDDSSSV VVVIMHPSNN R---DDNDIM MLKKKKPAAA SLLNNSSYVV TVAAPSCAAS
          NNFFDDSSSA AIIIRHPNNN W---DDNDIM MLKKSSPVVV TLLNNAARVV SVPPPSCAAP
          NNFFNNAAAA AIIIRHPKNN D---DDNDIM MLKKSSPAAA VIINNAARVV TISSPAPPPA
          NNFFNNAAAA AIIIRHPKNN D---DDNDIM MLKKSSPAAA VIINNAARVV TISSPAPPPA
          TTFFSSSSSS SVVIRHSGNN Y---DDNDIM MLKKSSPAAA SLLNNAAAVV TVPPPGCSSA
          AAFFDDAAAA AMMILHPDDD W---DDNDIM MLKKSSPAAA TLLNNSSKVV TIPPPYCPPT
          AAFFDDAAAA AMMILHPDDD W---DDNDIM MLKKSSPAAA TLLNNSSKVV TIPPPYCPPT
          TTYYGGVVVQ QIIVVHPYNN DAAAGGYDIA ALRRQQSVVV TLLNNSSYVV LGVVPTILLA
          TTYYSSVVVQ QIIMVHPTNN NAAAGGYDIA ALRRQQSVVV TLLNNNNYVV LAVVPTILLA
          GGAASSVVVS SIIVVHKDNN NKKKGGNDIA ALKKNNPVVV SLLTTDDKII LACCPTILLP
          GGAAQQVVVS SLLVVHEKNN QNNNGGNDIA ALKKSSPVVV ALLTTSSKII TACCPTILLP
          GGAAKKVVVS SLLVVHQDNN NNNNGGNDIA ALKKSSPVVV SLLTTDDKII LGCCPTILLP
          GGAAQQVVVS SLLVVHQRNN QNNNGGYDIA ALKKSSPVVV TLLSSKKNII TACCPTILLP
          PPVVPPIIIE ELLFVHPLNN SCCCGGNDIA ALKKRRSAAA QLLGGDDAVV LASSPDILLP
          GGAASSVVVS SIIVVHKDNN NKKKGGNDIA ALKKNNPVVV SLLTTDDKII LACCPTILLP
          PPVVPPIIIN NLLFVHPLNN SCCCGGNDIA ALKKRRSAAA QLLGGDDAVV LASSPDILLP
          PPVVSSVVVS SAAITHPSNN T---NNNDVT TLKKSSPAAA QYYTTTTRII PVCCAEALLT
          SSVVKKIIIA AVVFKNPKNN F---NNNDIT TLKKTTPAAA RFFSSKKTVV AVCCPDDFFP
          DDVVKKIIIG GVVFKNPKSS L---RRNDIT TLKKTTPAAA QFFSSEETVV AVCCPEDFFP
          NNVVKKIIIA AVVFKNPKSS L---NNNDIT TLKKTTPAAA RFFSSQQTVV AVCCPDDFFP
          NNVVKKIIIA AVVFKNPKNN F---RRNDIT TLKKTTPAAA QFFSSEETVV AVCCPDDFFP
          SSSSTTSSST TFFFTHENNN W---TTNDIA ALRRSSPVVV SLLNNSSNII TVKKP--VVS
          SSSSTTSSST TFFFTHENNN W---TTNDIA ALKKSSPVVV SLLNNSSNII TVKKP--VVA
          TTYYSSVVVT TYYTNHPNNN NYYYPPNDIA AVRRSSSMMM DTTSSSSSAA GPSSWERLL-
          EEVVNNAAAK KLLIVNKNNN I---IINDIG GLRRKKDIII SFFTTQQLVV PVKKPTIKKA

          SGGQQCLLLI GGGGTKSSGG SSSSSDDLII LSSSCK---- SAGGGQTSSF CCGGLGGKSS
          AGGQQCLLLI GGGGTQSIGG NNNNNDDLII LSSSCR---- NAGGGQSSSM CCGGMGGKSS
          SGGKKCLLLV GGGGTLSSGG NNNNNSSLVV LSSSCK---- SSGGGKTSSF CCGGLGGKSS
          AGGQQCLLLI GGGGTLSSGG NNNNNEELII LTAACE---- ASGGGQTEEI CCGGLGGKSS
          AGGKKCLLLI GGGGTASSGG DDDDDDDLVV LSAACE---- ASGGGKTSSF CCGGLGGKSS
          AGGEESLLLI GGGGTLSSGG DDDDDDDLVV LSAACE---- ASGGGKTNNF CCGGLGGKSS
          PGGQQCLLLI GGGGTLSSGG NNNNNDDLLL LPAACE---- ASGGGKTDDV CCGGLGGKSS
          SGGRRCLLLV GGGGLSGSSS NNNNNDDLII LSSSCN---- SAGGGQTSSF CCGGMGGKSS
          PGGQQCLLLI GGGGTLSNGG NNNNNDDVVV LPAACE---- ASGGGDTNNI CCGGLGGKSS
          AGGEECLLLI GGGGTLSFGG DDDDDDDLVV LTAACK---- ASGGGKTNNF CCGGLGGKSS
          AGGEECLLLI GGGGTLSFGG DDDDDDDLVV LRAACK---- ASGGGKTNNF CCGGLGGKSS
          AGGSSCLLLI GGGGTLSNGG NNNNNDDLII LTAACN---- SAGGGETAAI CCGGMGGKSS
          TGGEECLLLV GGGGLK-FGG EEEEESSLVV LSSSCH---- KARRRQTNNF CCGGLGGKSS
          TGGEECLLLV GGGGLK-FGG EEEEESSLVV LSSSCH---- KARRRQTNNF CCGGLGGKSS
          ANNPPCYYYI GGGGTRTNGG QQQQQQQATT VDAACSSSSS SYSSSTKNNV CCGGGGVRGG
          ANNPPCYYYI GGGGTRTNGG QQQQQQQASS VDSSCSSSSS SYSSSTKTTV CCGGGGVRGG
          PNNPPCYYYV GGGGLQTNGG AAAAADDGVV VDAACSSSSS AWSSSSKTTI CCGGGGVISS
          PNNPPCYYYV GGGGLQTNGG AAAAADDGVV VDAACSSSAA SWSSSSKTTV CCGGGGVTSS
          PNNVVCYYYV GGGGLQTNGG AAAAADDGVV VDAACSKKPP GWSSSTKTTI CCGGGGIISS
          PNNVVCYYYV GGGGLQTNGG NNNNNDDGVV VDAACSSSAA SWSSSSKSSV CCGGGGVTSS
          PKKPPCYYYI GGGGLYTNGG PPPPPDDAVV VDKKCSRRWW NWSSSTKKKV CCGGG-IRGG
          PNNPPCYYYV GGGGLQTNGG AAAAADDGVV VDAACSSSSS GWSSSTKTTI CCGGGGVITT
          PEEPPCYYYI GGGGLYTNGG PPPPPDDAVV VDEECSRRWW NWSSSSKKKV CCGGG-IRGG
          TGGTTCVVVT GGGGLSGVGG NNNNNAAVLL VTNNCRQQ-- -YSSSSTDDI CCGGGGA-SS
          PGGLLCVVVT GGGGTHTNAA NNNNNDDALL LSAACKKK-- -FSSSKTDDV CCGGAGV-SS
          PGGLLCAAAT GGGGTKYNAA KKKKKDDAII VSTTCRKK-- -YSSSRTDDI CCGGAGV-SS
          PGGLLCAAAT GGGGTKYNAA NNNNNDDALL LSAACKKK-- -SRRRRTDDI CCGGAGV-SS
          PGGVVCAAAT GGGGTKYNAA KKKKKEEAII VSAACKKK-- -SSSSKTDDT CCGGAGV-SS
          SGGTTVTTTP GGGGPSDSAA SSSSSDDVVV MTAACDSS-- -VGGGIGDDV CCDDGGGKTT
          AGGTTVTTTP GGGGPLDSGG GGGGGDDVII MTDDCDAA-- -VGGGIGNNV CCDDSGGKTT
          -RRNNMYYYD RRGGTQWRWW QQQQQNNVVV LTSSCSSSSS GIAAATNSSI CCFFEG-RAA
          ADDPPVVVVL GGGGIYVNGG PPPPPNNIII VNQQCKSS-- KH---GTDDI CCFFTRGEAA

          SGGGGVCCC- ---GLQQGGS SWGS----GC AQQKKPVVYK CCCNVVVVSW WWIQQQQIIS
          SGGGGVCCC- ---GLQQGGS SWGA----GC AQQKKPVVSK CCCKVVVVSW WWIQQQQIIA
          SGGGGVCCC- ---GLQQGGS SWGY----GC AQQKKPVVYK CCCNVVVVNW WWIQQQQVVA
          SGGGGVCCC- ---GLQQGGS SWGY----GC AQQKKPVVYK CCCNVVVVDW WWISSSSIIA
          SGGGGVCCC- ---GLQQGGS SWGD----GC AQQKKPVVYK YYYNVVVVKW WWINNNNIIA
          SGGGGVSSS- ---GLQQGGS SWGY----GC AQQRRPVVYK YYYNVVVVDW WWIDDDDIIA
          SGGGGVCCC- ---GLQQGGS SWGY----GC ALLNNPVVYK CCCNVVVVDW WWIDDDDIIA
          SGGGGVCCC- ---GLQQGGS SWGY----GC AQQKKPVVYK CCCNRRRRSW WWISSSSMMS
          SGGGGVCCC- ---GLQQGGS SWGY----GC AQQAAPVVYK CCCNVVVVDW WWINNNNIID
          SRRRGVCCC- ---GLQQGGS SWGH----GC AWWRRPVVYK YYYNVVVVDW WWIDDDDIIA
          SRRRGVCCC- ---GLQQGGS SWGH----GC AWWRRPVVYK YYYNVVVVDW WWIDDDDIIA
          SGGGGVCCC- ---GLQQGGS SWGY----GC AMMYYPVVYK CCCNNNNNAW WWINNNNIIA
          SYYYGVCCC- ---GVQQGGS SWGD----GC ALLKKPVVYK CCCNLLLLNW WWIQQQQIIE
          SYYYGVCCC- ---GVQQGGS SWGD----GC ALLKKPVVYK CCCNLLLLNW WWIQQQQVVA
          GGGGGHCCCV GQQYVHHGGS SFVSRRRLGC NVVKKPVVFR SSSAIIIISW WWINNNNIIS
          GGGGGHCCCV GQQYVHHGGS SFVSSSSMGC NVVKKPVVFR SSSAIIIISW WWMNNNNII-
          SGGGGNCCCA GRRWVHHGGS SFGSRRRLGC NYYKKPVVFR SSSNIIIIDW WWISSSSIIN
          SGGGGNCCCA GQQWVHHGGS SFGSTTTLGC NYYKKPVVFR SSSNIIIIDW WWISSSSIIK
          SGGGGNCCCG GQQWVHHGGS SFGSSSSLGC NYYKKPVVFR SSSNIIIIDW WWISSSSIIN
          SGGGGNCCCA GQQWVHHGGS SFGSSSSLGC NYYKKPVVFR SSSNIIIIDW WWISSSSMMR
          GGGGGNCCCT GGGWVHHGGS SFVSAAAFGC NFFKKPVVFR SSSAIIIIDW WWIEEEEIIS
          TGGGGNCCCA GRRWVHHGGS SLTSVVVLGC NYYKKPIIFR SSSNNNNNDW WWISSSSIIN
          GGGGGNCCCT GGGWVHHGGS SFVSAAAFGC NTTKKPVVFR SSSAIIIIDW WWIEEEEIIS
          SGGGGVCCCK NTTWLIIGGS SWGT---KNC NVVAAPVVYR SSSKSSSSTW WWIQQQQIIY
          SGGGGVCCCK GAAWLVVGGS SWGS----GT CSSTTPVVYR TTTKIIIIPW WWVQQQQLLA
          SGGGGVCCCK GAAWLAAGGS SWGS----ST CSSTTPVVYR TTTAMMMMPW WWVEEEELLA
          SGGGGVCCCK GAAWLVVGGS SWGS----DT CSSSSPVVYR TTTKIIIIPW WWVKKKKLLA
          SGGGGVCCCK GVVWLAAGGS SWGS----GV CSSTTPVVYR TTTAMMMMPW WWVQQQQLLA
          TGGGGNLLLG ----TYYGGS SFGSSSSAGC EKKYYPAAFR YYYYLLLLDW WWIQQQQ---
          TGGGGNLLLG ----TYYGGS SFGSSSSAGC EVVYYPAAFR YYYYLLLLDW WWIQQQQ---
          AGGGGVCCC- ---NLTTGGS SWGI---SSC SGGYYPVVYR SSSSYYYYNW WWV-------
          AGGGGVAAAG ----QIIGGS SYGH----PC AIISSPVVFR YYYSLLLLDW WWIKKKK---

          SN
          AN
          AN
          AN
          AN
          AN
          AN
          SN
          DN
          AN
          AN
          AN
          EN
          AN
          SN
          --
          NN
          KN
          NN
          RN
          SH
          NN
          SH
          YN
          AN
          AN
          AN
          AN
          --
          --
          --
          --

   32   242
2ptn-bovinIIVVGGGYYG TTTTQQSNS- ----GHHFCC GGGSINNSVS SAAHCCCYYY -----GQRLL
try1_canfaIIVVGGGYYS SSSSQQSNS- ----GHHFCC GGGSINNSVS SAAHCCCYYY -----RQRLL
try3_rat  IIVVGGGYYQ SSSSQQSNA- ----GHHFCC GGGSINNSVS SAAHCCCYYY -----RQRLL
try2_canfaIIVVGGGYYE SSSSQQSNA- ----GHHFCC GGGSISSDVS SAAHCCCYYY -----RQRLL
try1_humanIIVVGGGYYE SSSSQQSNS- ----GHHFCC GGGSINNEVS SAGHCCCYYY -----RQRLL
try2_humanIIVVGGGYYE SSSSQQSNS- ----GHHFCC GGGSISSEVS SAGHCCCYYY -----RQRLL
try2_rat  IIVVGGGYYQ SSSSQQSNS- ----GHHFCC GGGSINNDVS SAAHCCCYYY -----RQRLL
try3_salsaIIVVGGGYYR SSSSQQSQS- ----GHHFCC GGGSISSSVS SAAHCCCYYY -----RQRLL
tryp_mouseIIVVGGGYYR SSSSQQSNA- ----GHHFCC GGGSINNDVS SAAHCCCYYY -----RQRLL
try4_humanIIVVGGGYYE SSSSQQSNS- ----GHHFCC GGGSISSEVS SAAHCCCYYY -----RQRLL
try3_humanIIVVGGGYYE SSSSQQSNS- ----GHHFCC GGGSISSEVS SAAHCCCYYY -----RQRLL
tryp_xenlaIIIIGGGAAA SSSSIISNS- ----GHHFCC GGGSITTNVS SAAHCCCYYY -----SQRLL
trya_rat  IIVVGGGYYQ SSSSQQSNA- ----GHHICC GGGSITTDLS SAAHCCCYYY -----QQRLL
tryb_rat  IIVVGGGYYQ SSSSQQSNA- ----GHHICC GGGSITTDLS SAAHCCCYYY -----QQRLL
3est-pig  VVVVGGGTTQ SSSSQQSQYR RRGSWHHTCC GGGTIRRQMT TAAHCCCVVV ELLLLTRVVV
el1_rat   VVVVGGGAAR SSSSQQSQYL LLGSWHHTCC GGGTIRRRMT TAAHCCCVVV QMMMMTRVVV
el2a_humanVVVVGGGEER SSSSQQSQYS SSNKWHHTCC GGGSIAANLT TAAHCCCIII SRRRRTRGLL
el2_rat   VVVVGGGQQS SSSSQQSQYL LLSKWHHTCC GGGSVAANLT TAAHCCCIII SRRRRTRLLL
el2_pig   VVVVGGGEER SSSSQQSQYD DDSQWHHTCC GGGTVDDQLT TAAHCCCIII SRRRRTRVLL
el2_mouse VVVVGGGQQT TTTTQQSQVL LLSRWHHNCC GGGSVAANLT TAAHCCCLLL YQQQQTRLLL
el3a_humanVVVVHGGEEV SSSSQQSQYE EESSFHHTCC GGGSIAAPVT TAGHCCCIII DLLLLTQVLL
el2b_humanMMLLGGGEER SSSSQQSQYS SSNQWHHTCC GGGSIAANLT TAAHCCCIII SRRRRIRMLL
el3b_humanVVVVNGGEEV SSSSQQSQYE EESSFHHTCC GGGSIAAPVT TAGHCCCIII SRRRRTQVLL
ctrl_humanIIVVNGGEEV SSSSQQSQDS SSG--HHFCC GGGSISSQVT TAAHCCCNNN PGGGGRFVLL
ctr2_canfaIIVVNGGEEV SSSSQQSQDS SSG--HHFCC GGGSISSEVT TAAHCCCGGG T----TQVAA
ctrb_bovinIIVVNGGEEV SSSSQQSQDS SSG--HHFCC GGGSISSEVT TAAHCCCGGG T----SVVAA
ctrb_humanIIVVNGGEEV SSSSQQSQDK KKG--HHFCC GGGSISSEVT TAAHCCCGGG T----SVVAA
ctrb_rat  IIVVNGGEEI SSSSQQSQDK KKG--HHFCC GGGSISSEVT TAAHCCCGGG T----SVVAA
ctr1_penvaIIVVGGGVVT SSSSQQAFID DD---YYFCC GGGSISSSLT TAAHCCCMMM AGGGGFEVLL
ctr2_penvaIIVVGGGVVT SSSSQQAFID DD---YYFCC GGGSISSSLT TAAHCCCMMM AGGGGFEVLL
ctrl_halruIIVVGGGSSA EEEEQQSQVR RRGSWHHICC GGCVYTTTLT TAAHCCCLLL ASSSSSRGFF
ctr2_vesorIIVVGGGTTP KKKKQQSR-- ---APHHFCC GGGSISSKLT TAAHCCCLLL KSSSSEQTVV

          LGGGENINVE EEGNEEQQIS SASSSKIHHH PPSSYNS--N NNNNDMIIKL LAAAAASSRR
          LGGGENIASE EEGGEEQQIN NAAAAKIHHH PPRRYNA--D DDDNDMIIKL LPPAAATTRR
          LGGGENIDVE EEGGEEQQID DAAAAKIHHH PPSSYNA--D DDDNDMIIKL LPPAAATTRR
          LGGGENIDLE EEGNEEQQIN NSAAAKIHHH PPNNYNS--D DDDNDMIIKL LPPAAAVVRR
          LGGGENIELE EEGNEEQQIN NAAAAKIHHH PPQQYDR--N NNNNDMIIKL LRRAAAVVRR
          LGGGENIELE EEGNEEQQIN NAAAAKIHHH PPKKYNS--D DDDNDLIIKL LPPAAAVVRR
          LGGGENINLE EEGDEEQQIN NAAAAKIHHH PPNNFDR--N NNNNDMIIKL LPPVVVKKRR
          LGGGENIANE EEGTEEQQID DSVVVKIHHH PPSSYNS--D DDDNDMIIKL LPPAAASSYY
          LGGGENINLE EEGNEEQQVD DSAAAKIHHH PPNNYNS--D DDDNDMIIKL LPPVVVTTRR
          LGGGENIKLE EEGNEEQQIN NAAAAKIHHH PPKKYNR--D DDDNDMIIKL LPPAAAVVRR
          LGGGENIKLE EEGNEEQQIN NAAAAKIHHH PPKKYNR--D DDDNDMIIKL LPPAAAVVRR
          LGGGENIASE EEGTEEQQIS SSSSSKIHHH SSGGYNS--D DDDNDMIIKL LPPAAASSAA
          LGGGENIYIE EEGAEEQQID DAAAAKIHHH PPDDYDK--D DDDNDMIIKL LPPAAATTKK
          LGGGENIYIE EEGAEEQQID DAAAAKIHHH PPDDYDK--D DDDNDMIIKL LPPAAATTKK
          VGGGENLNNN NNGTEEQQVG GVQQQKVHHH PPYYWNTAAG GGGYDALLRL LSSVVVTTYY
          VGGGDNLSND DDGTEEQQVS SVQQQKMHHH PPTTWNSAAG GGGYDALLRL LSSVVVTTYY
          LGGGRNLYAE EESGSSLLVS SVSSSKVHHH KKDDWNSSKG GGGNDALLKL LPPVVVSSKK
          LGGGRSLSSE EESGSSLLVQ QVSSSKVHHH EEKKWNASNG GGGNDAVVKL LPPVVVAAKK
          LGGGRSLSNE EEPGSSLLVK KVSSSKVHHH QQDDWNSSNG GGGNDALLKL LPPVVVSSKK
          LGGGASLSPG GGAGSSAAVQ QVSSSKVHHH QQRRWNSGNG GGGYDAIIKL LPPVVVTTNN
          LGGGENLAKE EEGPEEQQIP PIEEEEFHHH PPLLWNRACG GGGNDAIIKL LSSAAAQQAA
          LGGGQNLYAE EESGSSLLVS SVSSSKVHHH KKDDWNSSKG GGGNDALLKL LPPVVVSSKK
          LGGGEDRAKE EEGPEEQQIP PINNNSFHHH PPLLWNRACG GGGNDAIIKL LSSAAAQQAA
          LGGGEDRSNA AAEPLLQQLS SVSSSRIHHH PPSSWNS--N NNNNDTLLKL LPPAAAQQRR
          AGGGEDQGDA AAESIIQQLK KIAAAKFNNN PPKKFNM--N NNNNDTLLKL LPPAAARRTT
          AGGGEDQGET TTEDTTQQLK KIGGGKFNNN PPKKFSI--R RRRNDTLLKL LPPAAAQQTT
          AGGGEDQGDE EEENIIQQLK KIAAAKFNNN PPKKFSI--N NNNNDTLLKL LPPAAARRTT
          AGGGEDQGDE EEENIIQQLK KIAAAQFNNN PPKKFNM--R RRRNDTLLKL LPPAAAQQTT
          LGGGANIRNE EEASQQVVIT TSTTTDFHHH EENNWNS--T TTTNDAIIRL LPPVVVSSNN
          LGGGANIRNE EEASQQVVIT TSTTTDFHHH EENNWNS--T TTTNDAIIKL LPPVVVSSNN
          FGGGMRMNVD DDGTEEQQSS SVTTTSTHHH PPNNYNGGYP PPPNDALLRL LSSMMMDDSS
          VGGGSLL--N NNKEEEAAYN NAKKKEINNN KKNNYNS--I IIINDGIIRV VDDIIISSLL

          RRVVAISPP- ---SSSAASS AGTTTQLIWT TTTSLLKKKK KAPSSSCK-- SAAYTSNMFA
          RRVVSIAPP- ---SSSPPAA AGTTTQLIWT QQQNLLQKKK KAPSSVCR-- NAAYSSNMML
          RRVVSVSPP- ---SSSGGSS SGTTTKLVWT TTTNLLQDDD DAPSSSCK-- SSSYTSNMFL
          RRVVAISPP- ---AAAAAAA PGTTTQLIWT TTTNLLQDDD DAPTTQCE-- ASSYTENMIA
          RRVVSISPP- ---AAAPPAA TGTTTKLIWT AAADLLQDDD DAPSSKCE-- ASSYTSNMFV
          RRVVSISPP- ---AAAPPAA AGTTTELIWT AAADLLQDDD DAPSSECE-- ASSYTNNMFV
          RRVVAVAPP- ---SSSAAPP AGTTTQLIWT VVVNLLQDDD DAPPPDCE-- ASSYTDNMVV
          YYVVSVAPP- ---SSSAASS SGTTTRLVWL SSSNLLRDDD DLPSSSCN-- SAAYTSNMFA
          RRVVAVPPP- ---SSSAAPP AGTTTQLIWT VVVNLLQDDD DAPPPDCE-- ASSYTNNMIV
          RRVVSISPP- ---AAAPPAA AGTTTELIWT AAADLLKDDD DAPTTECK-- ASSYTNSMFV
          RRVVSISPP- ---AAAPPAA AGTTTELIWT AAADLLKDDD DAPRRECK-- ASSCTNSMFV
          AAVVNVPPP- ---GGGSSAA AGTTTSLIWT SSSNLLQNNN NAPTTQCN-- SAAYTANMIV
          KKVVSIPPP- ---YYYPPTT AGTTTELVWL FFFELLQDDD DAPSSVCH-- KAAYTNNMFL
          KKVVSIPPP- ---YYYPPTT AGTTTELVWL FFFELLQDDD DAPSSVCH-- KAAYTNNMFL
          YYVVQGVPPA AGGTTTLLAA NNSSSPYIWT ---QLLQYYY YLPDDICSSS SYYWKNSMVA
          YYVVQAVPPE EGGTTTLLAA NNNNNPYIWT ---QLLQYYY YLPDDICSSS SYYWKTTMVA
          KKIIQACPPA AGGTTTLLPP NNYYYPYVWL ---ALLQRRR RLLDDTCSSS AWWWKTSMIA
          KKIIQACPPA AGGTTTLLPP NNYYYPYVWL ---ALLQRRR RLLDDTCSSA SWWWKTNMVA
          KKIIQGCPPA AGGTTTLLPP NNYYYVYVWL ---ALLQQQQ QLLDDTCSKP GWWWKTNMIA
          NNIIQACPPA AGGTTTLLPP RNYYYVYVWL ---NLLRRRR RLLDDTCSSA SWWWKSSMVA
          AAVVQASPPA AGGDDDLLPP NKTTTPYIWL ---PLLQRRR RLPDDHCSRW NWWWKKTMVA
          KKIIQACPPA AGGTTTLLPP NNYYYPYVWL ---ALLKRRR RLLDDTCSSS GWWWKTNMIA
          AAVVQASPPA AGGDDDLLPP NETTTPYIWL ---PLLQLLL LLPDDHCSRW NWWWKKTMVA
          RRIISVCAAS SNNEEELLTT EGLLLTVTWL ---NLLQAAA ALPTTQCRQ- -YYWTDSMIA
          TTVVSVCPPA ATTDDDFFPP AGTTTLVTWT ---NLLQAAA ALPSSECKK- -FFWTDLMVA
          TTVVSVCPPA ADDEEEFFPP AGMMMLATWT ---KLLQTTT TLPSSDCRK- -YYWTDVMIA
          TTVVSVCPPA ADDDDDFFPP AGTTTLATWT ---NLLQAAA ALPSSECKK- -SSWTDVMIA
          TTVVSVCPPV VDDDDDFFPP PGTTTVATWT ---KLLQAAA ALPSSDCKK- -SSWTDVMTA
          NNIIKVKPPS SDD---VVSS VGTTTTTPWP ---SLLRNNN NVPTTDCDS- -VVYGDGVVI
          NNIIKVKPPS SDD---VVAA VGTTTTTPWP ---GLLRDDD DVPTTDCDA- -VVYGNGVVI
          SSAAVPSWWL LVVEEELL-- CRTTTNYDMT ---QLLQDDD DMTTTDCSSS GIISNSGHII
          LLVVQVKPPS SNNTTTKKAA GD---PVLWI ---PLLQTTT TLSNNTCKS- KHHWTDSQIT

          GGYYEDDDSG SGPV-KLVSW W--GCAKNNN PGGGVYYTKK VNNYYYYYVV SWIIIIQQQT
          GGYYEDDDSG SGPV-ELVSW W--GCAKGGG PGGGVSSPKK VKKYYYYYVV SWIIIIQQQT
          GGFFEDDDSG SGPV-QLVSW W--GCAKGGG PGGGVYYTKK VNNYYYYYVV NWIIIIQQQT
          GGFFEDDDSG SGPV-ELVSW W--GCAKNNN PGGGVYYTKK VNNFFFFFVV DWIIIISSST
          GGFFEDDDSG SGPV-QLVSW W--GCAKNNN PGGGVYYTKK VNNYYYYYVV KWIIIINNNT
          GGFFEDDDSG SGPV-ELVSW W--GCAKNNN PGGGVYYTKK VNNYYYYYVV DWIIIIDDDT
          GGFFEDDDSG SGPV-ELVSW W--GCAPDDD PGGGVYYTKK VNNYYYYYVV DWIIIIDDDT
          GGFFEDDDSG SGPV-QLVSW W--GCARNNN PGGGVYYTKK VNNYYYYYRR SWIIIISSST
          GGFFEDDDSG SGPV-ELVSW W--GCAPDDD PGGGVYYTKK VNNYYYYYVV DWIIIINNNT
          GGFFEDDDSR SGPV-QLVSW W--GCAKNNN PGGGVYYTKK VNNYYYYYVV DWIIIIDDDT
          GGFFEDDDSR SGPV-QLVSW W--GCAKNNN PGGGVYYTKK VNNYYYYYVV DWIIIIDDDT
          GGYYEDDDSG SGPV-QLVSW W--GCARNNN PGGGVYYTKK VNNYYYYYNN AWIIIINNNT
          GGFFEDDDSY SGPV-EVVSW W--GCAEGGG PGGGVYYTKK VNNYYYYYLL NWIIIIQQQT
          GGFFEDDDSY SGPV-EVVSW W--GCAEGGG PGGGVYYTKK VNNYYYYYLL NWIIIIQQQT
          GG--DSSSGG SGPHVAVTSF FRLGCNTRRR PTTTVFFTRR VAAYYYYYII SWIIIINNNV
          GG--DSSSGG SGPHVSVTSF FSMGCNSKKK PTTTVFFTRR VAAYYYYYII SWMMMMNNNV
          GG--DSSSSG SGPNAQVVSF FRLGCNYHHH PSSSVFFTRR VNNYYYYYII DWIIIISSSV
          GG--DSSSSG SGPNAQVVSF FTLGCNPRRR PSSSVFFTRR VNNYYYYYII DWIIIISSSV
          GG--DSSSSG SGPNGQVVSF FSLGCNYHHH PSSSVFFTRR VNNYYYYYII DWIIIISSSV
          GG--DSSSSG SGPNAQVVSF FSLGCNPRRR PSSSVFFTRR VNNYYYYYII DWIIIISSSV
          GG--YSSSGG SGPNTQVTSF FAFGCNIWWW PTTTVFFTRR VAAFFFFFII DWIIIIEEET
          GG--DCCCTG SGPNAEVGSL LVLGCNYYYY PSSSIFFTRR VNNYYYYYNN DWIIIISSSV
          GG--DSSSGG SGPNTQVTSF FAFGCNRRRR PTTTVFFTRR VAAFFFFFII DWIIIIEEET
          GG--ASSSSG SGPVKVLVSW W-KNCN-RRR PAAAVYYTRR VKKFFFFFSS TWIIIIQQQV
          GG--SSSSSG SGPVKTLVSW W--GTCTSSS PGGGVYYARR VKKLLLLLII PWVVVVQQQI
          GG--SSSSSG SGPVKTLVSW W--STCTSSS PAAAVYYARR VAALLLLLMM PWVVVVEEET
          GG--SSSSSG SGPVKTLVSW W--DTCTSSS PGGGVYYARR VKKLLLLLII PWVVVVKKKI
          GG--SSSSSG SGPVKTLVSW W--GVCTSSS PAAAVYYSRR VAALLLLLMM PWVVVVQQQI
          DD--TSSSTG SGPNGMTTSF FSAGCE-GGG PAAAAFFTRR VYYYYYYYLL DWIIIIQQQ-
          DD--EGGGTG SGPNGMTTSF FSAGCE-GGG PDDDAFFTRR VYYYYYYYLL DWIIIIQQQ-
          FF--SSSSAG SGPV-TLTSW W-SSCSS--- PSSSVYYTRR VSSFFFFFYY NWVVVV----
          FF--KGGGAG SGPVGVQVSY Y--PCA-GGG PNNNVFFTRR VSSFFFFFLL DWIIIIKKK-

          AN
          AN
          AN
          AN
          AN
          AN
          AN
          SN
          AN
          AN
          AN
          AN
          AN
          AN
          AN
          A-
          AN
          AN
          AN
          AN
          AH
          AN
          AH
          AN
          QN
          AN
          AN
          EN
          --
          --
          --
          --

   32   242
2ptn-bovinIVGYTTGAAT TVVPYVVVSL S-GYYFCLLI INNNWVSAAA HCCCYYS--L LEDNNNVVVG
try1_canfaIVGYTTSRRS SVVPYVVVSL S-GYYFCLLI INNNWVSAAA HCCCYYS--L LEYNNAVSSG
try3_rat  IVGYTTQKKS SLLPYVVVSL A-GYYFCLLI INNNWVSAAA HCCCYYS--L LEHNNDVVVG
try2_canfaIVGYTTEEES SVVPYVVVSL A-GYYFCLLI ISSSWVSAAA HCCCYYS--L LEYNNDVLLG
try1_humanIVGYNNEEES SVVPYVVVSL S-GYYFCLLI INNNWVSAAG HCCCYYS--L LEHNNEVLLG
try2_humanIVGYIIEEES SVVPYVVVSL S-GYYFCLLI ISSSWVSAAG HCCCYYS--L LEHNNEVLLG
try2_rat  IVGYTTQEES SVVPYVVVSL S-GYYFCLLI INNNWVSAAA HCCCYYS--L LEHNNNVLLG
try3_salsaIVGYEERKKS SAASYAAASL S-GYYFCLLI ISSSWVSAAA HCCCYYS--L LEHNNAVNNG
tryp_mouseIVGYTTREES SVVPYVVVSL A-GYYFCLLI INNNWVSAAA HCCCYYY--L LEHNNNVLLG
try4_humanIVGYTTEEES SLLPYVVVSL S-GSSFCLLI ISSSWVSAAA HCCCYYT--L LEHNNKVLLG
try3_humanIVGYTTEEES SLLPYVVVSL S-GSSFCLLI ISSSWVSAAA HCCCYYT--L LEHNNKVLLG
tryp_xenlaIIGATTAKKS SVVPYVVVSL S-GYYFCLLI ITTTWVSAAA HCCCYYA--L LEHNNALSSG
trya_rat  IVGYTTQEES SVVPYVVVSL A-GSSICLLI ITTTWVSAAA HCCCYYP--L LEHNNYEIIG
tryb_rat  IVGYTTQEES SVVPYVVVSL A-GSSICLLI ITTTWVSAAA HCCCYYP--L LEHNNYEIIG
3est-pig  VVGTEEQRRS SWWPSIIISL YGWAATCLLI IRRRWVTAAA HCCCVVRELV VEHNNNQNNG
el1_rat   VVGAEERRRS SWWPSIIISL YGWYYTCLLI IRRRWVTAAA HCCCVVSQMV VDHNNSQNNG
el2a_humanVVGEEERPPS SWWPWVVVSL YNWYYTCLLI IAAAWVTAAA HCCCIISSRL LRHNNYVAAS
el2_rat   VVGQEESPPS SWWPWVVVSL YSWHHTCLLV VAAAWVTAAA HCCCIINSRL LRHSSSTSSS
el2_pig   VVGEDDRPPS SWWPWVVVSL YSWRRTCLLV VDDDWVTAAA HCCCIISSRL LRHSSSTNNP
el2_mouse VVGQEETPPT TWWPWVVVSL VSWRRNCLLV VAAAWVTAAA HCCCLLNYQL LAHSSSNPPA
el3a_humanVVHEDDVPPS SWWPWVVVSL YSFYYTCLLI IAAAWVTAAG HCCCIIRDLL LEYNNAVKKG
el2b_humanMLGEEERPPS SWWPWVVVSL YNWYYTCLLI IAAAWVTAAA HCCCIISSRL LQHNNYVAAS
el3b_humanVVNEDDVPPS SWWPWVVVSL YSFYYTCLLI IAAAWVTAAG HCCCIISSRL LEYDDAVKKG
ctrl_humanIVNENNVLLS SWWPWVVVSL DG---FCLLI ISSSWVTAAA HCCCNNSPGL LEYDDSSNNE
ctr2_canfaIVNEDDVPPS SWWPWVVVSL DG---FCLLI ISSSWVTAAA HCCCGGRT-A AEFDDGSDDE
ctrb_bovinIVNEDDVPPS SWWPWVVVSL DG---FCLLI ISSSWVTAAA HCCCGGTT-A AEFDDGLEEE
ctrb_humanIVNEDDVPPS SWWPWVVVSL DG---FCLLI ISSSWVTAAA HCCCGGRT-A AEFDDGSDDE
ctrb_rat  IVNEDDIPPS SWWPWVVVSL DG---FCLLI ISSSWVTAAA HCCCGGKT-A AEFDDGSDDE
ctr1_penvaIVGVEETPPS SWWPHAAAAL I--MMFCLLI ISSSWVTAAA HCCCMMGAGL LAHNNRQNNA
ctr2_penvaIVGVEETPPS SWWPHAAAAL I--MMFCLLI ISSSWVTAAA HCCCMMGAGL LAHNNRQNNA
ctrl_halruIVGSNNAAAE EFFPWGGGSL VGWFFICLLY YTTTKATAAA HCCCLLSASF FMLRRNNVVG
ctr2_vesorIVGTNNPRRK KYYPYVVVSL --PKKFC--I ISSSYVTAAA HCCCLLGKSV VSVLL----K

          GEQQIISSAS KKKKSIIVHH SYYNNL--NN NNIIMIIIKK AASLLLRAS- CAGTTCCLLI
          GEQQIINNAA KKKKIIIRHH RYYNNI--DD NNIIMIIIKS PPTLLLRSA- CAGTTCCLLI
          GEQQIIDDAA KKKKIIIRHH SYYNNF--DD NNIIMIIIKN PPTLLLRST- CSGTTCCLLV
          GEQQIINNSA KKKKVIIRHH NYYWWL--DD NNIIMIIIKS PPVLLLRAT- CPGTTCCLLI
          GEQQIINNAA KKKKIIIRHH QYYKKL--NN NNIIMIIIKS RRVIIIRST- PTGTTCCLLI
          GEQQIINNAA KKKKIIIRHH KYYRRL--DD NNIILIIIKS PPVIIIRSA- PAGTTSSLLI
          GEQQIINNAA KKKKIIIKHH NFFKKL--NN NNIIMIIIKS PPKLLLRAT- CAGTTCCLLI
          GEQQIIDDSV KKKKVIIMHH SYYRRL--DD NNIIMIIIKS PPSLLLYST- CSGTTCCLLV
          GEQQVVDDSA KKKKIIIRHH NYYWWL--DD NNIIMIIIKA PPTLLLRAS- CAGTTCCLLI
          GEQQIINNAA KKKKIIIRHH KYYDDL--DD NNIIMIIIKS PPVIIIRST- PAGTTCCLLI
          GEQQIINNAA KKKKIIIRHH KYYDDL--DD NNIIMIIIKS PPVIIIRST- PAGTTCCLLI
          GEQQIISSSS KKKKVIIRHH GYYYYL--DD NNIIMIIIKS PPSLLLANT- CAGTTCCLLI
          GEQQIIDDAA KKKKMIILHH DYYWWV--DD NNIIMIIIKK PPTLLLKST- CAGTTCCLLV
          GEQQIIDDAA KKKKMIILHH DYYWWV--DD NNIIMIIIKK PPTLLLKST- CAGTTCCLLV
          GEQQVVGGVQ KKKKIVVVHH YWWDDVAAGG YYIIALLLRA SSTLLLYQLG INNSSCCYYI
          GEQQVVSSVQ KKKKIMMVHH TWWNNVAAGG YYIIALLLRA SSTLLLYQLG INNNNCCYYI
          SSLLVVSSVS KKKKIVVVHH DWWNNISSGG NNIIALLLKA PPSLLLKQLG INNYYCCYYV
          SSLLVVQQVS KKKKLVVVHH KWWQQLSSGG NNIIAVVVKA PPALLLKQTG INNYYCCYYV
          PSLLVVKKVS KKKKLVVVHH DWWNNLSSGG NNIIALLLKA PPSLLLKQLG INNYYCCYYV
          ASAAVVQQVS KKKKLVVVHH RWWQQVGGGG YYIIAIIIKA PPTLLLNQTG IRNYYCCYYV
          GEQQIIPPIE EEEELFFVHH LWWSSVAAGG NNIIAIIIKS SSQLLLAQLG INKTTCCYYI
          SSLLVVSSVS KKKKIVVVHH DWWNNVSSGG NNIIALLLKA PPSLLLKQLG INNYYCCYYV
          GEQQIIPPIN SSSSLFFVHH LWWSSVAAGG NNIIAIIIKS SSQLLLAQLG INETTCCYYI
          ELQQLLSSVS RRRRAIITHH SWWTTM--NN NNVVTLLLKA PPQYYYRSPN AEGLLCCVVT
          EIQQLLKKIA KKKKVFFKNN KFFFFI--NN NNIITLLLKA PPRFFFTSAT DAGTTCCVVT
          ETQQLLKKIG KKKKVFFKNN KFFLLV--RR NNIITLLLKA PPQFFFTSAD DAGMMCCAAT
          EIQQLLKKIA KKKKVFFKNN KFFLLV--NN NNIITLLLKA PPRFFFTSAD DAGTTCCAAT
          EIQQLLKKIA QQQQVFFKNN KFFFFV--RR NNIITLLLKA PPQFFFTSAD DPGTTCCAAT
          AQVVIITTST DDDDFFFTHH NWWWWL--TT NNIIAIIIRP PPSLLLNKTD -VGTTVVTTP
          AQVVIITTST DDDDFFFTHH NWWWWL--TT NNIIAIIIKP PPSLLLNKTD -VGTTVVTTP
          GEQQSSSSVT SSSSYTTNHH NYYNNAGGPP NNIIALLLRT SSDTTTSVGV RCRTTMMYYD
          KEAAYYNNAK EEEELIIVNN NYYIIL--II NNIIGIIIRS DDSFFFLQPN IGD--VVVVL

          SSGGGGNNTT TSSSSTSYDV LLLKCLALSD DCK----SYG QIIINNNFAA GGYYLEGGGS
          SSGGGGNNTT TIIIIQNYDV LLLQCLALSD DCR----NYG QIIINNNMLL GGYYMEGGGS
          SSGGGGNNTT TSSSSTNYSL LLLQCLALSD DCK----SYG KIIINNNFLL GGFFLEGGGS
          SSGGGGNNTT TSSSSTNYEL LLLQCLALTQ QCE----AYG QIIINNNIAA GGFFLEGGGS
          SSGGGGNNTT TSSSSADYDE LLLQCLALSQ QCE----AYG KIIINNNFVV GGFFLEGGGS
          SSGGGGNNTT TSSSSADYDE LLLQCLALSQ QCE----AYG KIIINNNFVV GGFFLEGGGS
          SSGGGGNNTT TSSSSVNEDL LLLQCLALPQ QCE----AYG KIIINNNVVV GGFFLEGGGS
          SSGGGGNNLL LSSSSSNYDT LLLRCLLLSS SCN----SYG QIIINNNFAA GGFFMEGGGS
          SSGGGGNNTT TNNNNVNNDL LLLQCVALPQ QCE----AYG DIIINNNIVV GGFFLEGGGS
          SSGGGGNNTT TFFFFADYDE LLLKCLALTQ QCK----AYG KIIISSSFVV GGFFLEGGGS
          SSGGGGNNTT TFFFFADYDE LLLKCLALRE ECK----ACG KIIISSSFVV GGFFLEGGGS
          SSGGGGNNTT TNNNNSNYDL LLLQCLALTN NCN----SYG EIIINNNIVV GGYYMEGGGS
          SSGGGGVVLL LFFFFFESSV LLLQCLALSD DCH----KYR QIIINNNFLL GGFFLEGGGS
          SSGGGGVVLL LFFFFFESSV LLLQCLALSD DCH----KYR QIIINNNFLL GGFFLEGGGS
          TTGGGGLLTT TNNNN-QLQT LLLQQALVDY YCSSSSSSWS TVVVSSSVAA GG--GDGGGG
          TTGGGGRRTT TNNNN-QLQT LLLQQALVDY YCSSSSSSWS TVVVTTTVAA GG--GDGGGG
          TTGGGGRRLL LNNNN-AVDV LLLQQGLVDY YCSSSSSAWS SVVVSSSIAA GG--GDGGGS
          TTGGGGRRLL LNNNN-ATDV LLLQQGLVDY YCSSSAASWS SVVVNNNVAA GG--GDGGGS
          TTGGGGRRLL LNNNN-ASDI LLLQQGLVDY YCSKKPPGWS TVVVNNNIAA GG--GDGGGS
          TTGGGGLLLL LNNNN-NSDT LLLRQGLVDY YCSSSAASWS SVVVSSSVAA GG--GDGGGS
          TTGGGGRRLL LNNNN-PLDK LLLQQALVDY YCSRRWWNWS TVVVTTTVAA GG--GY---G
          TTGGGGRRLL LNNNN-ALDD LLLKQGLVDY YCSSSSSGWS TVVVNNNIAA GG--GDGGGT
          TTGGGGRRLL LNNNN-PLDK LLLQEALVDY YCSRRWWNWS SVVVTTTVAA GG--GD---G
          TTGGGGRRLL LVVVV-NVAH LLLQQVLVTV VCRQQ---WS SIIISSSIAA GG--GAGGGS
          TTGGGGLLTT TNNNN-NTDK LLLQQALLSN NCKKK---WS KIIILLLVAA GG--ASGGGS
          TTGGGGKKTT TNNNN-KTDK LLLQQALVSN NCRKK---WS RVVVVVVIAA GG--ASGGGS
          TTGGGGKKTT TNNNN-NTDK LLLQQALLSN NCKKK---WR RIIIVVVIAA GG--ASGGGS
          TTGGGGKKTT TNNNN-KTEK LLLQQALVSE ECKKK---WS KIIIVVVTAA GG--ASGGGS
          TTGGGGRRPP PSSSS-SIDV LLLRQVVMTN NCDSS---YG IVVVGGGVII DD--GTGGGT
          TTGGGGRRPP PSSSS-GIDV LLLRQVVMTN NCDAA---YG IVVVGGGVII DD--SEGGGT
          QQRRGGKKTT TRRRR-QHNN LLLQKVMLTN NCSSSSSGSA TVVVGGGIII FF--ESGGGA
          TTGGGGRRII INNNN-PINN LLLQQILVNQ QCKSS--KW- GLLLSSSITT FF--TKRRRA

          CCCCQGDDSG GGGGGPVVCS -------QGI SWGGGS-GCA GYTTVNNNYY YVSTTTTISS
          CCCCQGDDSG GGGGGPVVCN -------QGV SWGGGA-GCA GSPPVKKKYY YVSTTTTIAA
          CCCCQGDDSG GGGGGPVVCN -------QGV SWGGGY-GCA GYTTVNNNYY YVNTTTTVAA
          CCCCQGDDSG GGGGGPVVCN -------QGI SWGGGY-GCA GYTTVNNNFF FVDTTTTIAA
          CCCCQGDDSG GGGGGPVVCN -------QGV SWGGGD-GCA GYTTVNNNYY YVKTTTTIAA
          CCCCQGDDSG GGGGGPVVSN -------QGI SWGGGY-GCA GYTTVNNNYY YVDTTTTIAA
          CCCCQGDDSG GGGGGPVVCN -------QGI SWGGGY-GCA GYTTVNNNYY YVDTTTTIAA
          CCCCQGDDSG GGGGGPVVCN -------QGV SWGGGY-GCA GYTTVNNNYY YRSTTTTMSS
          CCCCQGDDSG GGGGGPVVCN -------QGI SWGGGY-GCA GYTTVNNNYY YVDTTTTIDD
          CCCCQRDDSG GGGGGPVVCN -------QGV SWGGGH-GCA GYTTVNNNYY YVDTTTTIAA
          WWWWKRDDSG GGGGGPVVCN -------QGV SWGGGH-GCA GYTTVNNNYY YVDTTTTIAA
          CCCCQGDDSG GGGGGPVVCN -------QGV SWGGGY-GCA GYTTVNNNYY YNATTTTIAA
          CCCCQYDDSG GGGGGPVVCN -------QGI SWGGGD-GCA GYTTVNNNYY YLNTTTTIEE
          CCCCQYDDSG GGGGGPVVCN -------QGI SWGGGD-GCA GYTTVNNNYY YLNTTTTVAA
          CCCCQGDDSG GGGGGPLLCL VVNGGGQHGV SFVVVSRGCN TFTTVAAAYY YISVVVVISS
          CCCCQGDDSG GGGGGPLLCL VVNGGGQHGV SFVVVSSGCN TFTTVAAAYY YISVVVVI--
          CCCCNGDDSG GGGGGPLLCQ AADGGGRHGI SFGGGSRGCN SFTTVNNNYY YIDVVVVINN
          CCCCNGDDSG GGGGGPLLCQ AANGGGQHGI SFGGGSTGCN SFTTVNNNYY YIDVVVVIKK
          CCCCNGDDSG GGGGGPLLCQ GGNGGGQHGI SFGGGSSGCN SFTTVNNNYY YIDVVVVINN
          CCCCNGDDSG GGGGGPLLCR AANGGGQHGI SFGGGSSGCN SFTTVNNNYY YIDVVVVMRR
          CCCCNGDDSG GGGGGPLLCP TTDGGGGHGV SFVVVSAGCN TFTTVAAAFF FIDTTTTISS
          CCCCNGDDSG GGGGGPLLCQ AADGGGRHGI SLTTTSVGCN SFTTVNNNYY YNDVVVVINN
          CCCCNGDDSG GGGGGPLLCP TTDGGGGHGV SFVVVSAGCN TFTTVAAAFF FIDTTTTISS
          CCCCQGDDSG GGGGGPLLCQ KKGNNNTIGI SWGGGT-NCN AYTTVKKKFF FSTVVVVIYY
          CCCCMGDDSG GGGGGPLLCQ KKDGGGAVGI SWGGGS-GTC GYAAVKKKLL LIPIIIILAA
          CCCCMGDDSG GGGGGPLLCQ KKNGGGAAGI SWGGGS-STC AYAAVAAALL LMPTTTTLAA
          CCCCMGDDSG GGGGGPLLCQ KKDGGGAVGI SWGGGS-DTC GYAAVKKKLL LIPIIIILAA
          CCCCMGDDSG GGGGGPLLCQ KKDGGGVAGI SWGGGS-GVC AYSSVAAALL LMPIIIILAA
          CCCCNGDDSG GGGGGPLLLN GG-----YGI SFGGGSSGCE AFTTVYYYYY YLD-------
          CCCCNGDDSG GGGGGPLLLN GG-----YGI SFGGGSSGCE DFTTVYYYYY YLD-------
          CCCCSGDDSG GGGGGPLLCG -------TGI SWGGGI-SCS SYTTVSSSFF FYN-------
          CCCCHGDDSG GGGGGPLLAN GG-----IGI SYGGGH-PCA NFTTVSSSFF FLD-------

          NN
          NN
          NN
          NN
          NN
          NN
          NN
          NN
          NN
          NN
          NN
          NN
          NN
          NN
          NN
          --
          NN
          NN
          NN
          NN
          HH
          NN
          HH
          NN
          NN
          NN
          NN
          NN
          --
          --
          --
          --

   32   242
2ptn-bovinVGGYYTCCGV PPPPYQVSNN NSS----YHF FCGGIQWVSA HCCCKK-GGG VVVLGEEEEE
try1_canfaVGGYYTCCSV PPPPYQVSNN NSS----YHF FCGGIQWVSA HCCCKK-RRR VVVLGEEEEE
try3_rat  VGGYYTCCQL PPPPYQVSNN NAA----YHF FCGGIQWVSA HCCCKK-RRR VVVLGEEEEE
try2_canfaVGGYYTCCEV PPPPYQVSNN NAA----YHF FCGGIQWVSA HCCCKK-RRR VVVLGEEEEE
try1_humanVGGYYNCCEV PPPPYQVSNN NSS----YHF FCGGIQWVSA HCCCKK-RRR VVVLGEEEEE
try2_humanVGGYYICCEV PPPPYQVSNN NSS----YHF FCGGIQWVSA HCCCKK-RRR VVVLGEEEEE
try2_rat  VGGYYTCCQV PPPPYQVSNN NSS----YHF FCGGIQWVSA HCCCKK-RRR VVVLGEEEEE
try3_salsaVGGYYECCRA SSSSYQASQQ QSS----YHF FCGGITWVSA HCCCKK-RRR VVVLGEEEEE
tryp_mouseVGGYYTCCRV PPPPYQVSNN NAA----YHF FCGGIQWVSA HCCCKK-RRR VVVLGEEEEE
try4_humanVGGYYTCCEL PPPPYQVSNN NSS----SHF FCGGIQWVSA HCCCKK-RRR VVVLGEEEEE
try3_humanVGGYYTCCEL PPPPYQVSNN NSS----SHF FCGGIQWVSA HCCCKK-RRR VVVLGEEEEE
tryp_xenlaIGGAATCCAV PPPPYIVSNN NSS----YHF FCGGIQWVSA HCCCKK-SSS VVVLGEEEEE
trya_rat  VGGYYTCCQV PPPPYQVSNN NAA----SHI ICGGIQWVSA HCCCHH-QQQ VVVLGEEEEE
tryb_rat  VGGYYTCCQV PPPPYQVSNN NAA----SHI ICGGIQWVSA HCCCHH-QQQ VVVLGEEEEE
3est-pig  VGGTTEAAQW PPPPSQISQQ QYYRSGSAHT TCGGINWVTA HCCCDDETTT VVVVGEEEEE
el1_rat   VGGAAEAARW PPPPSQISQQ QYYLSGSYHT TCGGINWVTA HCCCSSQTTT VVVVGDDDDD
el2a_humanVGGEEEAARW PPPPWQVSQQ QYYSSNKYHT TCGGISWVTA HCCCSSSTTT VVVLGRRRRR
el2_rat   VGGQQEAASW PPPPWQVSQQ QYYLSSKHHT TCGGVNWVTA HCCCSSSTTT VVVLGRRRRR
el2_pig   VGGEEDAARW PPPPWQVSQQ QYYDSSQRHT TCGGVSWVTA HCCCSSSTTT VVVLGRRRRR
el2_mouse VGGQQEAATW PPPPWQVSQQ QVVLSSRRHN NCGGVNWVTA HCCCSSYTTT VVVLGAAAAA
el3a_humanVHHEEDAAVW PPPPWQVSQQ QYYEKSSYHT TCGGIDWVTA HCCCSSDTTT VVVLGEEEEE
el2b_humanLGGEEEAARW PPPPWQVSQQ QYYSSNQYHT TCGGISWVTA HCCCSSSIII VVVLGQQQQQ
el3b_humanVNNEEDAAVW PPPPWQVSQQ QYYEKSSYHT TCGGIDWVTA HCCCSSSTTT VVVLGEEEEE
ctrl_humanVNNEENAAVW PPPPWQVSQQ QDDSSG--HF FCGGISWVTA HCCCVVPRRR VVVLGEEEEE
ctr2_canfaVNNEEDAAVW PPPPWQVSQQ QDDSTG--HF FCGGIDWVTA HCCCVVTTTT VVVAGEEEEE
ctrb_bovinVNNEEDAAVW PPPPWQVSQQ QDDSTG--HF FCGGIDWVTA HCCCVVTSSS VVVAGEEEEE
ctrb_humanVNNEEDAAVW PPPPWQVSQQ QDDKTG--HF FCGGIDWVTA HCCCVVTSSS VVVAGEEEEE
ctrb_rat  VNNEEDAAIW PPPPWQVSQQ QDDKTG--HF FCGGIDWVTA HCCCVVTSSS VVVAGEEEEE
ctr1_penvaVGGVVEAATW PPPPHQAAFF FIIDD--MYF FCGGIEWVTA HCCCDDAFFF VVVLGAAAAA
ctr2_penvaVGGVVEAATW PPPPHQAAFF FIIDD--MYF FCGGIEWVTA HCCCDDAFFF VVVLGAAAAA
ctrl_halruVGGSSNAAAF PPPPWQGSQQ QVVRSGSFHI ICGCYSKATA HCCCSSASSS LLLFGMMMMM
ctr2_vesorVGGTTNAAPY PPPPYQVSRR R-----AKHF FCGGIRYVTA HCCCVVKEEE VVVVGSSSSS

          EENNIINNVV VVGNEEIIAV HPSYYYYLL- NNNIMIKKLA ASLLLNNNSR AASTT----S
          EENNIIAAVV SSGGEEIIAR HPRYYYYII- NNNIMIKKLA ATLLLNNNSR SSAKK----S
          EENNIIDDVV VVGGEEIIAR HPSYYYYFF- NNNIMIKKLA ATLLLNNNSR SSTRR----S
          EENNIIDDVV LLGNEEIISR HPNYYYYLL- NNNIMIKKLA AVLLLNNNAR AATRR----A
          EENNIIEEVV LLGNEEIIAR HPQYYYYLL- NNNIMIKKLA AVIIINNNAR SSTTT----A
          EENNIIEEVV LLGNEEIIAR HPKYYYYLL- NNNILIKKLA AVIIINNNSR SSATT----A
          EENNIINNVV LLGDEEIIAK HPNFFFFLL- NNNIMIKKLV VKLLLNNNAR AATSS----S
          EENNIIAAVV NNGTEEIISM HPSYYYYLL- NNNIMIKKLA ASLLLNNNSY SSTSS----S
          EENNIINNVV LLGNEEVVSR HPNYYYYLL- NNNIMIKKLV VTLLLNNNAR AASSS----S
          EENNIIKKVV LLGNEEIIAR HPKYYYYLL- NNNIMIKKLA AVIIINNNAR SSTTT----A
          EENNIIKKVV LLGNEEIIAR HPKYYYYLL- NNNIMIKKLA AVIIINNNAR SSTTT----A
          EENNIIAALL SSGTEEIISR HSGYYYYLL- NNNIMIKKLA ASLLLNNNAA NNTSS----G
          EENNIIYYEE IIGAEEIIAL HPDYYYYVV- NNNIMIKKLA ATLLLNNNSK SSTQQ----Y
          EENNIIYYEE IIGAEEIIAL HPDYYYYVV- NNNIMIKKLA ATLLLNNNSK SSTQQ----Y
          EENNLLNNQQ NNGTEEVVVV HPYWWWWVVA YYYIALRRLV VTLLLNNNSY QQLRRAGGGT
          DDNNLLSSQQ NNGTEEVVVV HPTWWWWVVA YYYIALRRLV VTLLLNNNNY QQLQQEGGGT
          RRNNLLYYVV AASGSSVVVV HKDWWWWIIK NNNIALKKLV VSLLLTTTDK QQLPPAGGGT
          RRSSLLSSTT SSSGSSVVVV HEKWWWWLLN NNNIAVKKLV VALLLTTTSK QQTPPAGGGT
          RRSSLLSSTT NNPGSSVVVV HQDWWWWLLN NNNIALKKLV VSLLLTTTDK QQLAAAGGGT
          AASSLLSSNN PPAGSSVVVV HQRWWWWVVN YYYIAIKKLV VTLLLSSSKN QQTPPAGGGT
          EENNLLAAVV KKGPEEIIIV HPLWWWWVVC NNNIAIKKLA AQLLLGGGDA QQLPPAGGGD
          QQNNLLYYVV AASGSSVVVV HKDWWWWVVK NNNIALKKLV VSLLLTTTDK QQLPPAGGGT
          EEDDRRAAVV KKGPEEIIIV HPLWWWWVVC NNNIAIKKLA AQLLLGGGDA QQLPPAGGGD
          EEDDRRSSSS NNEPLLLLVT HPSWWWWMM- NNNVTLKKLA AQYYYTTTTR SSPSSSNNNE
          EEDDQQGGSS DDESIILLIK NPKFFFFII- NNNITLKKLA ARFFFSSSKT SSAQQATTTD
          EEDDQQGGLL EEEDTTLLIK NPKFFFFVV- NNNITLKKLA AQFFFSSSET SSASSADDDE
          EEDDQQGGSS DDENIILLIK NPKFFFFVV- NNNITLKKLA ARFFFSSSQT SSASSADDDD
          EEDDQQGGSS DDENIILLIK NPKFFFFVV- NNNITLKKLA AQFFFSSSET SSANNVDDDD
          AANNIIRRQQ NNASQQIIST HENWWWWLL- NNNIAIRRLV VSLLLNNNSN KKTSSSDDD-
          AANNIIRRQQ NNASQQIIST HENWWWWLL- NNNIAIKKLV VSLLLNNNSN KKTSSSDDD-
          MMRRMMNNNN VVGTEESSVN HPNYYYYAAY NNNIALRRLM MDTTTSSSSS VVGLLLVVVE
          SSLLLL---- --KEEEYYAV NKNYYYYLL- NNNIGIRRVI ISFFFTTTQL QQPVVSNNNT

          SSASSAATQC LLIWWGNKKS GGSPDVLKCC LKAILLLLSD SSCCCKKKAY YNFCCCCCYG
          SSPAAAATQC LLIWWGNQQS GGNPDVLQCC LKAILLLLSD SVCCCRRRAY YNMCCCCCYG
          SSGSSSSTKC LLVWWGNLLS GGNPSLLQCC LDAVLLLLSD SSCCCKKKSY YNFCCCCCFG
          AAAAAPPTQC LLIWWGNLLS GGNPELLQCC LDAILLLLTQ AQCCCEEESY YNICCCCCFG
          AAPAATTTKC LLIWWGNAAS GGDPDELQCC LDAVLLLLSQ AKCCCEEESY YNFCCCCCFG
          AAPAAAATES LLIWWGNLLS GGDPDELQCC LDAVLLLLSQ AECCCEEESY YNFCCCCCFG
          SSAPPAATQC LLIWWGNLLS GGNPDLLQCC LDALLLLLPQ ADCCCEEESY YNVCCCCCFG
          SSASSSSTRC LLVWWGNSSG SSNPDTLRCC LDLILLLLSS SSCCCNNNAY YNFCCCCCFG
          SSAPPAATQC LLIWWGNLLS GGNPDLLQCC VDAVLLLLPQ ADCCCEEESY YNICCCCCFG
          AAPAAAATEC LLIWWGNLLS GGDPDELKCC LDAVLLLLTQ AECCCKKKSY YSFCCCCCFG
          AAPAAAATEC LLIWWGNLLS GGDPDELKCC LDAVLLLLRE AECCCKKKSC CSFCCCCCFG
          GGSAAAATSC LLIWWGNLLS GGNPDLLQCC LNAILLLLTN AQCCCNNNAY YNICCCCCYG
          YYPTTAATEC LLVWWGVKK- GGEPSVLQCC LDAVLLLLSD SVCCCHHHAY YNFCCCCCFG
          YYPTTAATEC LLVWWGVKK- GGEPSVLQCC LDAVLLLLSD SVCCCHHHAY YNFCCCCCFG
          TTLAANNSPC YYIWWGLRRT GGQAQTLQQQ AYLTVVVVDY AICCCSSSYW WSVCCCCC-G
          TTLAANNNPC YYIWWGRRRT GGQSQTLQQQ AYLSVVVVDY SICCCSSSYW WTVCCCCC-G
          TTLPPNNYPC YYVWWGRQQT GGAPDVLQQQ GRLVVVVVDY ATCCCSSSWW WSICCCCC-G
          TTLPPNNYPC YYVWWGRQQT GGAPDVLQQQ GRLVVVVVDY ATCCCSSSWW WNVCCCCC-G
          TTLPPNNYVC YYVWWGRQQT GGAPDILQQQ GQLVVVVVDY ATCCCSSSWW WNICCCCC-G
          TTLPPRRYVC YYVWWGLQQT GGNPDTLRQQ GRLVVVVVDY ATCCCSSSWW WSVCCCCC-G
          DDLPPNNTPC YYIWWGRYYT GGPPDKLQQQ ARLVVVVVDY KHCCCSSSWW WTVCCCCC--
          TTLPPNNYPC YYVWWGRQQT GGAPDDLKQQ GRLVVVVVDY ATCCCSSSWW WNICCCCC-G
          DDLPPNNTPC YYIWWGRYYT GGPPDKLQEE ALLVVVVVDY EHCCCSSSWW WTVCCCCC--
          EELTTEELTC VVTWWGRSSG GGNPAHLQQQ VALLVVVVTV NQCCCRRRYW WSICCCCC-G
          DDFPPAATLC VVTWWGLHHT AANPDKLQQQ AALLLLLLSN AECCCKKKFW WLVCCCCC-G
          EEFPPAAMLC AATWWGKKKY AAKPDKLQQQ ATLIVVVVSN TDCCCRRRYW WVICCCCC-G
          DDFPPAATLC AATWWGKKKY AANPDKLQQQ AALLLLLLSN AECCCKKKSW WVICCCCC-G
          DDFPPPPTVC AATWWGKKKY AAKPEKLQQQ AALIVVVVSE ADCCCKKKSW WVTCCCCC-G
          --VSSVVTTV TTPWWGRSSD AASSDVLRQQ VNVVMMMMTN ADCCCDDDVY YGVCCCCC-G
          --VAAVVTTV TTPWWGRLLD GGGSDVLRQQ VDVIMMMMTN DDCCCDDDVY YGVCCCCC-G
          EEL--CCTNM YYDMMGKQQW WWQPNNLQKK VDMVLLLLTN SDCCCSSSIS SGICCCCC-G
          TTKAAGG-PV VVLWWGRYYV GGPPNNLQQQ ITLIVVVVNQ QTCCCKKKHW WSICCCCC-R

          GGGGDSCGDD SGGGPPVVCS S------LQG ISSS----GG GQPGVKKKVY YYVSWIIIQQ
          GGGGDSCGDD SGGGPPVVCN N------LQG VAAA----GG GQPGVKKKVY YYVSWIIIQQ
          GGGGDSCGDD SGGGPPVVCN N------LQG VYYY----GG GQPGVKKKVY YYVNWIIIQQ
          GGGGDSCGDD SGGGPPVVCN N------LQG IYYY----GG GQPGVKKKVF FFVDWIIISS
          GGGGDSCGDD SGGGPPVVCN N------LQG VDDD----GG GQPGVKKKVY YYVKWIIINN
          GGGGDSCGDD SGGGPPVVSN N------LQG IYYY----GG GQPGVKKKVY YYVDWIIIDD
          GGGGDSCGDD SGGGPPVVCN N------LQG IYYY----GG GLPGVKKKVY YYVDWIIIDD
          GGGGDSCGDD SGGGPPVVCN N------LQG VYYY----GG GQPGVKKKVY YYRSWIIISS
          GGGGDSCGDD SGGGPPVVCN N------LQG IYYY----GG GQPGVKKKVY YYVDWIIINN
          GGGGDSCRDD SGGGPPVVCN N------LQG VHHH----GG GWPGVKKKVY YYVDWIIIDD
          GGGGDSWRDD SGGGPPVVCN N------LQG VHHH----GG GWPGVKKKVY YYVDWIIIDD
          GGGGDSCGDD SGGGPPVVCN N------LQG VYYY----GG GMPGVKKKVY YYNAWIIINN
          GGGGDSCYDD SGGGPPVVCN N------VQG IDDD----GG GLPGVKKKVY YYLNWIIIQQ
          GGGGDSCYDD SGGGPPVVCN N------VQG IDDD----GG GLPGVKKKVY YYLNWIIIQQ
          VVVVSGCGDD SGGGPPLHCL LVNNNGQVHG VSSSRRRLGG GVPTVRRRVY YYISWIIINN
          VVVVSGCGDD SGGGPPLHCL LVNNNGQVHG VSSSSSSMGG GVPTVRRRVY YYISWMMMNN
          VVVVSSCGDD SGGGPPLNCQ QADDDGRVHG ISSSRRRLGG GYPSVRRRVY YYIDWIIISS
          VVVVSSCGDD SGGGPPLNCQ QANNNGQVHG ISSSTTTLGG GYPSVRRRVY YYIDWIIISS
          IIIISSCGDD SGGGPPLNCQ QGNNNGQVHG ISSSSSSLGG GYPSVRRRVY YYIDWIIISS
          VVVVSSCGDD SGGGPPLNCR RANNNGQVHG ISSSSSSLGG GYPSVRRRVY YYIDWIIISS
          IIIISGCGDD SGGGPPLNCP PTDDDGGVHG VSSSAAAFGG GFPTVRRRVF FFIDWIIIEE
          VVVVCTCGDD SGGGPPLNCQ QADDDGRVHG ISSSVVVLGG GYPSIRRRVY YYNDWIIISS
          IIIISGCGDD SGGGPPLNCP PTDDDGGVHG VSSSAAAFGG GTPTVRRRVF FFIDWIIIEE
          AAAASSCGDD SGGGPPLVCQ QKGGGNTLIG ITTT---KNN NVPAVRRRVF FFSTWIIIQQ
          VVVVSSCGDD SGGGPPLVCQ QKDDDGALVG ISSS----GG GSPGVRRRVL LLIPWVVVQQ
          VVVVSSCGDD SGGGPPLVCQ QKNNNGALAG ISSS----SS SSPAVRRRVL LLMPWVVVEE
          VVVVSSCGDD SGGGPPLVCQ QKDDDGALVG ISSS----DD DSPGVRRRVL LLIPWVVVKK
          VVVVSSCGDD SGGGPPLVCQ QKDDDGVLAG ISSS----GG GSPAVRRRVL LLMPWVVVQQ
          GGGGSTCGDD SGGGPPLNLN NG-----TYG ISSSSSSAGG GKPAARRRVY YYLDWIIIQQ
          GGGGGTCGDD SGGGPPLNLN NG-----TYG ISSSSSSAGG GVPDARRRVY YYLDWIIIQQ
          ----SACGDD SGGGPPLVCG G------LTG IIII---SSS SGPSVRRRVF FFYNWVVV--
          GGGGGACGDD SGGGPPLVAN NG-----QIG IHHH----PP PIPNVRRRVF FFLDWIIIKK

          IN
          IN
          VN
          IN
          IN
          IN
          IN
          MN
          IN
          IN
          IN
          IN
          IN
          VN
          IN
          I-
          IN
          IN
          IN
          MN
          IH
          IN
          IH
          IN
          LN
          LN
          LN
          LN
          --
          --
          --
          --

   32   242
2ptn-bovinIVGGGGYGAN NNNPYQSSLL LSSSS----- -GGYCGGGSS QQWVAAAHYY YKS-IQRLGG
try1_canfaIVGGGGYSRN NNNPYQSSLL LSSSS----- -GGYCGGGSS QQWVAAAHYY YKS-IQRLGG
try3_rat  IVGGGGYQKN NNNPYQSSLL LAAAA----- -GGYCGGGSS QQWVAAAHYY YKS-IQRLGG
try2_canfaIVGGGGYEEN NNNPYQSSLL LAAAA----- -GGYCGGGDD QQWVAAAHYY YKS-IQRLGG
try1_humanIVGGGGYEEN NNNPYQSSLL LSSSS----- -GGYCGGGEE QQWVAGGHYY YKS-IQRLGG
try2_humanIVGGGGYEEN NNNPYQSSLL LSSSS----- -GGYCGGGEE QQWVAGGHYY YKS-IQRLGG
try2_rat  IVGGGGYQEN NNNPYQSSLL LSSSS----- -GGYCGGGDD QQWVAAAHYY YKS-IQRLGG
try3_salsaIVGGGGYRKN NNNSYQSSLL LSSSS----- -GGYCGGGSS TTWVAAAHYY YKS-IQRLGG
tryp_mouseIVGGGGYRES SSSPYQSSLL LAAAA----- -GGYCGGGDD QQWVAAAHYY YKY-IQRLGG
try4_humanIVGGGGYEEN NNNPYQSSLL LSSSS----- -GGSCGGGEE QQWVAAAHYY YKT-IQRLGG
try3_humanIVGGGGYEEN NNNPYQSSLL LSSSS----- -GGSCGGGEE QQWVAAAHYY YKT-IQRLGG
tryp_xenlaIIGGGGAAKS SSSPYISSLL LSSSS----- -GGYCGGGNN QQWVAAAHYY YKA-IQRLGG
trya_rat  IVGGGGYQEH HHHPYQSSLL LAAAA----- -GGSCGGGDD QQWLAAAHYY YHP-LQRLGG
tryb_rat  IVGGGGYQEH HHHPYQSSLL LAAAA----- -GGSCGGGDD QQWLAAAHYY YHP-LQRLGG
3est-pig  VVGGGGTQRN NNNPSQSSLL LYYYYSSSSS SWWACGGGQQ NNWMAAAHVV VDREFRVVGG
el1_rat   VVGGGGARRN NNNPSQSSLL LYYYYSGGSS SWWYCGGGRR NNWMAAAHVV VSSQFRVVGG
el2a_humanVVGGGGERPN NNNPWQSSLL LYYYYSGGKK KWWYCGGGNN SSWLAAAHII ISSSYRGLGG
el2_rat   VVGGGGQSPN NNNPWQSSLL LYYYYSGGKK KWWHCGGGNN NNWLAAAHII ISNSYRLLGG
el2_pig   VVGGGGERPN NNNPWQSSLL LYYYYSGGQQ QWWRCGGGQQ SSWLAAAHII ISSSYRVLGG
el2_mouse VVGGGGQTPN NNNPWQSSLL LVVVVSGGRR RWWRCGGGNN NNWLAAAHLL LSNYYRLLGG
el3a_humanVVHHGGEVPY YYYPWQSSLL LYYYYKGGSS SFFYCGGGPP DDWVAGGHII ISRDYQVLGG
el2b_humanMLGGGGERPN NNNPWQSSLL LYYYYSGGQQ QWWYCGGGNN SSWLAAAHII ISSSYRMLGG
el3b_humanVVNNGGEVPY YYYPWQSSLL LYYYYKGGSS SFFYCGGGPP DDWVAGGHII ISSSYQVLGG
ctrl_humanIVNNGGEVLG GGGPWQSSLL LDDDDSFF-- ----CGGGQQ SSWVAAAHNN NVSPHFVLGG
ctr2_canfaIVNNGGEVPG GGGPWQSSLL LDDDDTFF-- ----CGGGEE DDWVAAAHGG GVRTHQVAGG
ctrb_bovinIVNNGGEVPG GGGPWQSSLL LDDDDTFF-- ----CGGGEE DDWVAAAHGG GVTTDVVAGG
ctrb_humanIVNNGGEVPG GGGPWQSSLL LDDDDTFF-- ----CGGGEE DDWVAAAHGG GVRTDVVAGG
ctrb_rat  IVNNGGEIPG GGGPWQSSLL LDDDDTFF-- ----CGGGEE DDWVAAAHGG GVKTDVVAGG
ctr1_penvaIVGGGGVTPH HHHPHQAALL LIIIID---- ---MCGGGSS EEWLAAAHMM MDGAVEVLGG
ctr2_penvaIVGGGGVTPH HHHPHQAALL LIIIID---- ---MCGGGSS EEWLAAAHMM MDGAVEVLGG
ctrl_halruIVGGGGSAAG GGGPWQSSLL LVVVVSTTSS SWWFCGCCTT SSKLAAAHLL LSSAYRGFGG
ctr2_vesorIVGGGGTPRG GGGPYQSSLL L-------AA APPKCGGGKK RRYLAAAHLL LVGKHQTVGG

          DDDNVEEGQF AKVHPSYYNN NSSSSNNTTT TTTLL-NDIM IIKLKKAAAS LSASIILLPP
          YYYNSEEGQF AKRHPRYYNN NAAAANNTTT TTTII-NDIM IIKLSSPPAT LSSAIILLPP
          HHHNVEEGQF AKRHPSYYNN NAAAANNTTT TTTFF-NDIM IIKLNNPPAT LSSTVVLLPP
          YYYNLEEGQF SKRHPNYYNN NSSSSWWIII IIILL-NDIM IIKLSSPPAV LAATIILLPP
          HHHNLEEGQF AKRHPQYYDD DRRRRKKTTT TTTLL-NDIM IIKLSSRRAV IASTIILLPP
          HHHNLEEGQF AKRHPKYYNN NSSSSRRTTT TTTLL-NDIL IIKLSSPPAV ISSAIILLPP
          HHHNLEEGQF AKKHPNFFDD DRRRRKKTTT TTTLL-NDIM IIKLSSPPVK LAATVVLLPP
          HHHNNEEGQF SKMHPSYYNN NSSSSRRNNN NNNLL-NDIM IIKLSSPPAS LSSTVVLLPP
          HHHNLEEGQF SKRHPNYYNN NSSSSWWTTT TTTLL-NDIM IIKLAAPPVT LAASVVLLPP
          HHHNLEEGQF AKRHPKYYNN NRRRRDDTTT TTTLL-NDIM IIKLSSPPAV IASTIILLPP
          HHHNLEEGQF AKRHPKYYNN NRRRRDDTTT TTTLL-NDIM IIKLSSPPAV IASTIILLPP
          HHHNSEEGQF SKRHSGYYNN NSSSSYYTTT TTTLL-NDIM IIKLSSPPAS LANTVVLLPP
          HHHNIEEGQF AKLHPDYYDD DKKKKWWTTT TTTVV-NDIM IIKLKKPPAT LSSTIILLPP
          HHHNIEEGQF AKLHPDYYDD DKKKKWWTTT TTTVV-NDIM IIKLKKPPAT LSSTIILLPP
          HHHNNNNGQY VKVHPYWWNN NTTTTDDDDD DDDVVAYDIA LLRLAASSVT LSQLGGLLPP
          HHHNNDDGQY VKVHPTWWNN NSSSSNNNNN NNNVVAYDIA LLRLAASSVT LNQLAALLPP
          HHHNAEESLA VKVHKDWWNN NSSSSNNQQQ QQQIISNDIA LLKLAAPPVS LDQLAALLPP
          HHHSSEESLA VKVHEKWWNN NAAAAQQKKK KKKLLSNDIA VVKLAAPPVA LSQTAALLPP
          HHHSNEEPLA VKVHQDWWNN NSSSSNNQQQ QQQLLSNDIA LLKLAAPPVS LDQLGGLLPP
          HHHSPGGAAA VKVHQRWWNN NSSSSQQNNN NNNVVGYDIA IIKLAAPPVT LKQTAALLPP
          YYYNKEEGQV IEVHPLWWNN NRRRRSSCCC CCCVVANDIA IIKLSSSSAQ LDQLAALLPP
          HHHNAEESLA VKVHKDWWNN NSSSSNNQQQ QQQVVSNDIA LLKLAAPPVS LDQLAALLPP
          YYYDKEEGQV ISVHPLWWNN NRRRRSSCCC CCCVVANDIA IIKLSSSSAQ LDQLAALLPP
          YYYDNAAEQV VRTHPSWWNN NSSSSTTTTT TTTMM-NDVT LLKLAAPPAQ YTSPVVLLAA
          FFFDDAAEQV IKKNPKFFNN NMMMMFFTTT TTTII-NDIT LLKLAAPPAR FKSAVVLLPP
          FFFDETTEQV IKKNPKFFSS SIIIILLTTT TTTVV-NDIT LLKLAAPPAQ FESAVVLLPP
          FFFDDEEEQV IKKNPKFFSS SIIIILLTTT TTTVV-NDIT LLKLAAPPAR FQSAVVLLPP
          FFFDDEEEQV IQKNPKFFNN NMMMMFFTTT TTTVV-NDIT LLKLAAPPAQ FESAVVLLPP
          HHHNNEEAVS SDTHENWWNN NSSSSWWLLL LLLLL-NDIA IIRLPPPPVS LSKTVVLLPP
          HHHNNEEAVS SDTHENWWNN NSSSSWWLLL LLLLL-NDIA IIKLPPPPVS LSKTVVLLPP
          LLLRVDDGQY VSNHPNYYNN NGGGGNNAAA AAAAAGNDIA LLRLTTSSMD TSVGPPVVWW
          VVVL-NNKAV AEVNKNYYNN NSSSSIIRRR RRRLL-NDIG IIRVSSDDIS FQQPVVLLPP

          T-----CAAA AATTTQCLLS NTTTKKSSGT SDVKCCKKPI SSSS-SQITN MMMFGYYEEE
          K-----CPPP PATTTQCLLS NTTTQQSIGQ NDVQCCKKPI SVVV-NQISN MMMMGYYEEE
          R-----CGGG GSTTTKCLLS NTTTLLSSGT NSLQCCDDPV SSSS-SKITN MMMFGFFEEE
          R-----CAAA APTTTQCLLS NTTTLLSSGT NELQCCDDPI TQQQ-AQITN MMMIGFFEEE
          T-----PPPP PTTTTKCLLS NTTTAASSGA DDEQCCDDPV SKKK-AKITN MMMFGFFEEE
          T-----PPPP PATTTESLLS NTTTLLSSGA DDEQCCDDPV SEEE-AKITN MMMFGFFEEE
          S-----CAAA AATTTQCLLS NTTTLLSSGV NDLQCCDDPL PDDD-AKITN MMMVGFFEEE
          S-----CAAA ASTTTRCLLS NLLLSSGSSS NDTRCCDDPI SSSS-SQITN MMMFGFFEEE
          S-----CAAA AATTTQCLLS NTTTLLSNGV NDLQCCDDPV PDDD-ADITN MMMIGFFEEE
          T-----PPPP PATTTECLLS NTTTLLSFGA DDEKCCDDPV TEEE-AKITS MMMFGFFEEE
          T-----PPPP PATTTECLLS NTTTLLSFGA DDEKCCDDPV REEE-AKITS MMMFGFFEEE
          S-----CSSS SATTTSCLLS NTTTLLSNGS NDLQCCNNPI TQQQ-SEITN MMMIGYYEEE
          Q-----CPPP PATTTECLLS VLLLKK-FGF ESVQCCDDPV SVVV-KQITN MMMFGFFEEE
          Q-----CPPP PATTTECLLS VLLLKK-FGF ESVQCCDDPV SVVV-KQITN MMMFGFFEEE
          RAAAGGILLL LNSSSPCYYT LTTTRRTNG- QQTQQQYYPT DIIISSTVKS MMMVG--DDD
          QEEEGGILLL LNNNNPCYYT RTTTRRTNG- QQTQQQYYPS DIIISSTVKT MMMVG--DDD
          PAAAGGILLL LNYYYPCYYT RLLLQQTNG- ADVQQQRRLV DTTTSASVKS MMMIG--DDD
          PAAAGGILLL LNYYYPCYYT RLLLQQTNG- ADVQQQRRLV DTTTASSVKN MMMVG--DDD
          AAAAGGILLL LNYYYVCYYT RLLLQQTNG- ADIQQQQQLV DTTTPGTVKN MMMIG--DDD
          PAAAGGILLL LRYYYVCYYT LLLLQQTNG- NDTRQQRRLV DTTTASSVKS MMMVG--DDD
          PAAAGGILLL LNTTTPCYYT RLLLYYTNG- PDKQQQRRPV DHHHWNTVKT MMMVG--YYY
          PAAAGGILLL LNYYYPCYYT RLLLQQTNG- ADDKQQRRLV DTTTSGTVKN MMMIG--DDD
          PAAAGGILLL LNTTTPCYYT RLLLYYTNG- PDKQEELLPV DHHHWNSVKT MMMVG--DDD
          SSSSNNALLL LELLLTCVVT RLLLSSGVG- NAHQQQAAPL TQQQ--SITS MMMIG--AAA
          QAAATTDFFF FATTTLCVVT LTTTHHTNA- NDKQQQAAPL SEEE--KITL MMMVG--SSS
          SAAADDDFFF FAMMMLCAAT KTTTKKYNA- KDKQQQTTPI SDDD--RVTV MMMIG--SSS
          SAAADDDFFF FATTTLCAAT KTTTKKYNA- NDKQQQAAPL SEEE--RITV MMMIG--SSS
          NVVVDDDFFF FPTTTVCAAT KTTTKKYNA- KEKQQQAAPI SDDD--KITV MMMTG--SSS
          SSSSDD-VVV VVTTTTVTTT RPPPSSDSA- SDVRQQNNPV TDDD--IVGG VVVVD--TTT
          SSSSDD-VVV VVTTTTVTTT RPPPLLDSG- GDVRQQDDPI TDDD--IVGG VVVVD--EEE
          LLLLVVRLLL LCTTTNMYYQ KTTTQQWRW- QNNQKKDDTV TDDDSGTVNG HHHIF--SSS
          VSSSNNIKKK KG---PVVVT RIIIYYVNG- PNNQQQTTSI NTTT-KGLTS QQQIF--KKK

          EKKQQQQQGD GGPVCCS--- ---GGKLGIV SWGG---GGK KPGYYTTKNY YYWIKQQIIS
          EKKQQQQQGD GGPVCCN--- ---GGELGVV SWGG---GGK KPGSSPPKKY YYWIQQQIIA
          EKKQQQQQGD GGPVCCN--- ---GGQLGVV SWGG---GGK KPGYYTTKNY YYWIQQQVVA
          EKKQQQQQGD GGPVCCN--- ---GGELGIV SWGG---GGK KPGYYTTKNF FFWIQSSIIA
          EKKQQQQQGD GGPVCCN--- ---GGQLGVV SWGG---GGK KPGYYTTKNY YYWIKNNIIA
          EKKQQQQQGD GGPVSSN--- ---GGELGIV SWGG---GGR RPGYYTTKNY YYWIKDDIIA
          EKKQQQQQGD GGPVCCN--- ---GGELGIV SWGG---GGN NPGYYTTKNY YYWIQDDIIA
          EKKQQQQQGD GGPVCCN--- ---GGQLGVV SWGG---GGK KPGYYTTKNY YYWISSSMMS
          EKKQQQQQGD GGPVCCN--- ---GGELGIV SWGG---GGA APGYYTTKNY YYWIQNNIID
          EKKQQQQQRD GGPVCCN--- ---GGQLGVV SWGG---GGR RPGYYTTKNY YYWIKDDIIA
          EKKKKKKKRD GGPVCCN--- ---GGQLGVV SWGG---GGR RPGYYTTKNY YYWIKDDIIA
          EKKQQQQQGD GGPVCCN--- ---GGQLGVV SWGG---GGY YPGYYTTKNY YYWIQNNIIA
          EKKQQQQQYD GGPVCCN--- ---GGEVGIV SWGG---GGK KPGYYTTKNY YYWIHQQIIE
          EKKQQQQQYD GGPVCCN--- ---GGEVGIV SWGG---GGK KPGYYTTKNY YYWIQQQVVA
          DRRQQQQQGD GGPLCCLVNG QQQYYAVGVT SFVVRRLGGK KPTFFTTRAY YYWINNNIIS
          DRRQQQQQGD GGPLCCLVNG QQQYYSVGVT SFVVSSMGGK KPTFFTTRAY YYWMNNNII-
          DIINNNNNGD GGPLCCQADG RRRWWQVGIV SFGGRRLGGK KPSFFTTRNY YYWINSSIIN
          DTTNNNNNGD GGPLCCQANG QQQWWQVGIV SFGGTTLGGK KPSFFTTRNY YYWINSSIIK
          DIINNNNNGD GGPLCCQGNG QQQWWQVGIV SFGGSSLGGK KPSFFTTRNY YYWINSSIIN
          DTTNNNNNGD GGPLCCRANG QQQWWQVGIV SFGGSSLGGK KPSFFTTRNY YYWINSSMMR
          YRRNNNNNGD GGPLCCPTDG GGGWWQVGVT SFVVAAFGGK KPTFFTTRAF FFWIEEEIIS
          DIINNNNNGD GGPLCCQADG RRRWWEVGIG SLTTVVLGGK KPSFFTTRNY YYWINSSIIN
          DRRNNNNNGD GGPLCCPTDG GGGWWQVGVT SFVVAAFGGK KPTFFTTRAF FFWIEEEIIS
          A--QQQQQGD GGPLCCQKGN TTTWWVLGIV SWGG--KNNA APAYYTTRKF FFWINQQIIY
          S--MMMMMGD GGPLCCQKDG AAAWWTLGIV SWGG---GGT TPGYYAARKL LLWVQQQLLA
          S--MMMMMGD GGPLCCQKNG AAAWWTLGIV SWGG---SST TPAYYAARAL LLWVQEELLA
          S--MMMMMGD GGPLCCQKDG AAAWWTLGIV SWGG---DDS SPGYYAARKL LLWVQKKLLA
          S--MMMMMGD GGPLCCQKDG VVVWWTLGIV SWGG---GGT TPAYYSSRAL LLWVQQQLLA
          TKKNNNNNGD GGPLLLNG-- -----MTGIT SFGGSSAGGY YPAFFTTRYY YYWIQQQ---
          EKKNNNNNGD GGPLLLNG-- -----MTGIT SFGGSSAGGY YPDFFTTRYY YYWIEQQ---
          SRRSSSSSGD GGPLCCG--- ---NNTLGIT SWGG--SSSY YPSYYTTRSF FFWVQ-----
          KEEHHHHHGD GGPLAANG-- -----VQGIV SYGG---PPS SPNFFTTRSF FFWIQKK---

          SN
          AN
          AN
          AN
          AN
          AN
          AN
          SN
          DN
          AN
          AN
          AN
          EN
          AN
          SN
          --
          NN
          KN
          NN
          RN
          SH
          NN
          SH
          YN
          AN
          AN
          AN
          AN
          --
          --
          --
          --

   32   242
2ptn-bovinIVVGYYTCGG ANTVVVYVL- ----GYHFCC GGGSLINSSS SSQVACYKK- --GQQQLGGD
try1_canfaIVVGYYTCSS RNSVVVYVL- ----GYHFCC GGGSLINSSS SSQVACYKK- --RQQQLGGY
try3_rat  IVVGYYTCQQ KNSLLLYVL- ----GYHFCC GGGSLINSSS SSQVACYKK- --RQQQLGGH
try2_canfaIVVGYYTCEE ENSVVVYVL- ----GYHFCC GGGSLISDDD DDQVACYKK- --RQQQLGGY
try1_humanIVVGYYNCEE ENSVVVYVL- ----GYHFCC GGGSLINEEE EEQVGCYKK- --RQQQLGGH
try2_humanIVVGYYICEE ENSVVVYVL- ----GYHFCC GGGSLISEEE EEQVGCYKK- --RQQQLGGH
try2_rat  IVVGYYTCQQ ENSVVVYVL- ----GYHFCC GGGSLINDDD DDQVACYKK- --RQQQLGGH
try3_salsaIVVGYYECRR KNSAAAYAL- ----GYHFCC GGGSLISSSS SSTVACYKK- --RQQQLGGH
tryp_mouseIVVGYYTCRR ESSVVVYVL- ----GYHFCC GGGSLINDDD DDQVACYKK- --RQQQLGGH
try4_humanIVVGYYTCEE ENSLLLYVL- ----GSHFCC GGGSLISEEE EEQVACYKK- --RQQQLGGH
try3_humanIVVGYYTCEE ENSLLLYVL- ----GSHFCC GGGSLISEEE EEQVACYKK- --RQQQLGGH
tryp_xenlaIIIGAATCAA KSSVVVYVL- ----GYHFCC GGGSLITNNN NNQVACYKK- --SQQQLGGH
trya_rat  IVVGYYTCQQ EHSVVVYVL- ----GSHICC GGGSLITDDD DDQLACYHH- --QQQQLGGH
tryb_rat  IVVGYYTCQQ EHSVVVYVL- ----GSHICC GGGSLITDDD DDQLACYHH- --QQQQLGGH
3est-pig  VVVGTTEAQQ RNSWWWSILS SSSSWAHTCC GGGTLIRQQQ QQNMACVDDE ELTRRRVGGH
el1_rat   VVVGAAEARR RNSWWWSILS SSSSWYHTCC GGGTLIRRRR RRNMACVSSQ QMTRRRVGGH
el2a_humanVVVGEEEARR PNSWWWWVLS SSSKWYHTCC GGGSLIANNN NNSLACISSS SRTRRRLGGH
el2_rat   VVVGQQEASS PNSWWWWVLS SSSKWHHTCC GGGSLVANNN NNNLACISSS SRTRRRLGGH
el2_pig   VVVGEEDARR PNSWWWWVLS SSSQWRHTCC GGGTLVDQQQ QQSLACISSS SRTRRRLGGH
el2_mouse VVVGQQEATT PNTWWWWVLS SSSRWRHNCC GGGSLVANNN NNNLACLSSY YQTRRRLGGH
el3a_humanVVVGEEDAVV PYSWWWWVLK KKKSFYHTCC GGGSLIAPPP PPDVGCISSD DLTQQQLGGY
el2b_humanMLLGEEEARR PNSWWWWVLS SSSQWYHTCC GGGSLIANNN NNSLACISSS SRIRRRLGGH
el3b_humanVVVGEEDAVV PYSWWWWVLK KKKSFYHTCC GGGSLIAPPP PPDVGCISSS SRTQQQLGGY
ctrl_humanIVVGEENAVV LGSWWWWVLS SSS---HFCC GGGSLISQQQ QQSVACNVVP PGRFFFLGGY
ctr2_canfaIVVGEEDAVV PGSWWWWVLT TTT---HFCC GGGSLISEEE EEDVACGVVT T-TQQQAGGF
ctrb_bovinIVVGEEDAVV PGSWWWWVLT TTT---HFCC GGGSLISEEE EEDVACGVVT T-SVVVAGGF
ctrb_humanIVVGEEDAVV PGSWWWWVLT TTT---HFCC GGGSLISEEE EEDVACGVVT T-SVVVAGGF
ctrb_rat  IVVGEEDAII PGSWWWWVLT TTT---HFCC GGGSLISEEE EEDVACGVVT T-SVVVAGGF
ctr1_penvaIVVGVVEATT PHSWWWHALD DDD--MYFCC GGGSLISSSS SSELACMDDA AGFEEELGGH
ctr2_penvaIVVGVVEATT PHSWWWHALD DDD--MYFCC GGGSLISSSS SSELACMDDA AGFEEELGGH
ctrl_halruIVVGSSNAAA AGEFFFWGLS SSSSWFHICC GGCVLYTTTT TTSLACLSSA ASSRRRFGGL
ctr2_vesorIVVGTTNAPP RGKYYYYVL- ---APKHFCC GGGS-ISKKK KKRLACLVVK KSEQQQVGGV

          DNVVVENQQF ISSSSIVHHH HPYYNNSNTL -----NDDDI IMIKKKLSSS AALNNNSRRS
          YNVVVEGQQF INNIIIRHHH HPYYNNANTI -----NDDDI IMIKKKLSSS PALNNNSRRA
          HNVVVEGQQF IDDIIIRHHH HPYYNNANTF -----NDDDI IMIKKKLSSS PALNNNSRRT
          YNVVVENQQF INNVVIRHHH HPYYNNSWIL -----NDDDI IMIKKKLSSS PALNNNARRT
          HNVVVENQQF INNIIIRHHH HPYYDDRKTL -----NDDDI IMIKKKLSSS RAINNNARRT
          HNVVVENQQF INNIIIRHHH HPYYNNSRTL -----NDDDI ILIKKKLSSS PAINNNSRRA
          HNVVVEDQQF INNIIIKHHH HPFFDDRKTL -----NDDDI IMIKKKLSSS PVLNNNARRT
          HNVVVETQQF IDDVVIMHHH HPYYNNSRNL -----NDDDI IMIKKKLKKK PALNNNSYYT
          HNVVVENQQF VDDIIIRHHH HPYYNNSWTL -----NDDDI IMIKKKLSSS PVLNNNARRS
          HNVVVENQQF INNIIIRHHH HPYYNNRDTL -----NDDDI IMIKKKLSSS PAINNNARRT
          HNVVVENQQF INNIIIRHHH HPYYNNRDTL -----NDDDI IMIKKKLSSS PAINNNARRT
          HNLLLETQQF ISSVVIRHHH HSYYNNSYTL -----NDDDI IMIKKKLSSS PALNNNAAAT
          HNEEEEAQQF IDDMMILHHH HPYYDDKWTV -----NDDDI IMIKKKLSSS PALNNNSKKT
          HNEEEEAQQF IDDMMILHHH HPYYDDKWTV -----NDDDI IMIKKKLSSS PALNNNSKKT
          HNQQQNTQQY VGGIIVVHHH HPWWNNTDDV AAAAAYDDDI IALRRRLQQQ SVLNNNSYYL
          HNQQQDTQQY VSSIIMVHHH HPWWNNSNNV AAAAAYDDDI IALRRRLQQQ SVLNNNNYYL
          HNVVVEGLLA VSSIIVVHHH HKWWNNSNQI SKKKKNDDDI IALKKKLNNN PVLTTTDKKL
          HSTTTEGLLA VQQLLVVHHH HEWWNNAQKL SNNNNNDDDI IAVKKKLSSS PVLTTTSKKT
          HSTTTEGLLA VKKLLVVHHH HQWWNNSNQL SNNNNNDDDI IALKKKLSSS PVLTTTDKKL
          HSNNNGGAAA VQQLLVVHHH HQWWNNSQNV GNNNNYDDDI IAIKKKLSSS PVLSSSKNNT
          YNVVVEPQQV IPPLLFVHHH HPWWNNRSCV ACCCCNDDDI IAIKKKLRRR SALGGGDAAL
          HNVVVEGLLA VSSIIVVHHH HKWWNNSNQV SKKKKNDDDI IALKKKLNNN PVLTTTDKKL
          YDVVVEPQQV IPPLLFVHHH HPWWNNRSCV ACCCCNDDDI IAIKKKLRRR SALGGGDAAL
          YDSSSAPQQV LSSAAITHHH HPWWNNSTTM -----NDDDV VTLKKKLSSS PAYTTTTRRP
          FDSSSASQQV LKKVVFKNNN NPFFNNMFTI -----NDDDI ITLKKKLTTT PAFSSSKTTA
          FDLLLTDQQV LKKVVFKNNN NPFFSSILTV -----NDDDI ITLKKKLTTT PAFSSSETTA
          FDSSSENQQV LKKVVFKNNN NPFFSSILTV -----NDDDI ITLKKKLTTT PAFSSSQTTA
          FDSSSENQQV LKKVVFKNNN NPFFNNMFTV -----NDDDI ITLKKKLTTT PAFSSSETTA
          HNQQQESVVS ITTFFFTHHH HEWWNNSWLL -----NDDDI IAIRRRLSSS PVLNNNSNNT
          HNQQQESVVS ITTFFFTHHH HEWWNNSWLL -----NDDDI IAIKKKLSSS PVLNNNSNNT
          LRNNNDTQQY SSSYYTNHHH HPYYNNGNAA GYYYYNDDDI IALRRRLSSS SMTSSSSSSG
          VL---NEAAV YNNLLIVNNN NKYYNNSIRL -----NDDDI IGIRRRVKKK DIFTTTQLLP

          SPT---CAAS LIGGGGKKSS SSSGTDVLKC CCCKPSDSSS SSCK--SSAP GQIINFCCGY
          APK---CPPA LIGGGGQQSS IIIGQDVLQC CCCKPSDSSS SVCR--NNAP GQIINMCCGY
          TPR---CGGS LVGGGGLLSS SSSGTSLLQC CCCDPSDSSS SSCK--SSSP GKIINFCCGF
          TPR---CAAA LIGGGGLLSS SSSGTELLQC CCCDPTQAAA AQCE--AASP GQIINICCGF
          TPT---PPPA LIGGGGAASS SSSGADELQC CCCDPSQAAA AKCE--AASP GKIINFCCGF
          APT---PPPA LIGGGGLLSS SSSGADELQC CCCDPSQAAA AECE--AASP GKIINFCCGF
          TPS---CAAP LIGGGGLLSS SSSGVDLLQC CCCDPPQAAA ADCE--AASP GKIINVCCGF
          TPS---CAAS LVGGGGSSGG SSSSSDTLRC CCCDPSSSSS SSCN--SSAP GQIINFCCGF
          SPS---CAAP LIGGGGLLSS NNNGVDLLQC CCCDPPQAAA ADCE--AASP GDIINICCGF
          TPT---PPPA LIGGGGLLSS FFFGADELKC CCCDPTQAAA AECK--AASP GKIISFCCGF
          TPT---PPPA LIGGGGLLSS FFFGADELKC CCCDPREAAA AECK--AASP GKIISFCCGF
          TPS---CSSA LIGGGGLLSS NNNGSDLLQC CCCNPTNAAA AQCN--SSAP GEIINICCGY
          TPQ---CPPT LVGGGGKK-- FFFGFSVLQC CCCDPSDSSS SVCH--KKAP RQIINFCCGF
          TPQ---CPPT LVGGGGKK-- FFFGFSVLQC CCCDPSDSSS SVCH--KKAP RQIINFCCGF
          LPRAGGILLA YIGGGGRRTT NNNG-QTLQQ QQQYPDYAAA AICSSSSSYG STVVSVCCG-
          LPQEGGILLA YIGGGGRRTT NNNG-QTLQQ QQQYPDYSSS SICSSSSSYG STVVTVCCG-
          LPPAGGILLP YVGGGGQQTT NNNG-DVLQQ QQQRLDYAAA ATCSSSAAWG SSVVSICCG-
          TPPAGGILLP YVGGGGQQTT NNNG-DVLQQ QQQRLDYAAA ATCSSSSSWG SSVVNVCCG-
          LPAAGGILLP YVGGGGQQTT NNNG-DILQQ QQQQLDYAAA ATCSKKGGWG STVVNICCG-
          TPPAGGILLP YVGGGGQQTT NNNG-DTLRQ QQQRLDYAAA ATCSSSSSWG SSVVSVCCG-
          LPPAGGILLP YIGGGGYYTT NNNG-DKLQQ QQQRPDYKKK KHCSRRNNWG STVVTVCCG-
          LPPAGGILLP YVGGGGQQTT NNNG-DDLKQ QQQRLDYAAA ATCSSSGGWG STVVNICCG-
          LPPAGGILLP YIGGGGYYTT NNNG-DKLQE EEELPDYEEE EHCSRRNNWG SSVVTVCCG-
          PASSNNALLT VTGGGGSSGG VVVG-AHLQQ QQQAPTVNNN NQCRQQ--YG SSIISICCG-
          APQATTDFFP VTGGGGHHTT NNNA-DKLQQ QQQAPSNAAA AECKKK--FG SKIILVCCG-
          APSADDDFFP ATGGGGKKYY NNNA-DKLQQ QQQTPSNTTT TDCRKK--YG SRVVVICCG-
          APSADDDFFP ATGGGGKKYY NNNA-DKLQQ QQQAPSNAAA AECKKK--SG RRIIVICCG-
          APNVDDDFFP ATGGGGKKYY NNNA-EKLQQ QQQAPSEAAA ADCKKK--SG SKIIVTCCG-
          TPSSDD-VVS TPGGGGSSDD SSSA-DVLRQ QQQNPTNAAA ADCDSS--V- GIVVGVCCD-
          TPSSDD-VVA TPGGGGLLDD SSSG-DVLRQ QQQDPTNDDD DDCDAA--V- GIVVGVCCD-
          GWLLVVRLL- YDRRRGQQWW RRRW-NNLQK KKKDTTNSSS SDCSSSGGIG ATVVGICCF-
          PPVSNNIKKA VLGGGGYYVV NNNG-NNLQQ QQQTSNQQQQ QTCKSSKKH- -GLLSICCF-

          YYLLEGKGGV VVVVS--GKK KLLLGGIVVS WGGSS--CCA AKKKPVVYCC NVIIQQTIAA
          YYMMEGKGGV VVVVN--GEE ELLLGGVVVS WGGAA--CCA AKKKPVVSCC KVIIQQTIAA
          FFLLEGKGGV VVVVN--GQQ QLLLGGVVVS WGGYY--CCA AKKKPVVYCC NVIIQQTVAA
          FFLLEGKGGV VVVVN--GEE ELLLGGIVVS WGGYY--CCA AKKKPVVYCC NVIISSTIAA
          FFLLEGKGGV VVVVN--GQQ QLLLGGVVVS WGGDD--CCA AKKKPVVYYY NVIINNTIAA
          FFLLEGKGGV VVVVN--GEE ELLLGGIVVS WGGYY--CCA AKRRPVVYYY NVIIDDTIAA
          FFLLEGKGGV VVVVN--GEE ELLLGGIVVS WGGYY--CCA APNNPVVYCC NVIIDDTIAA
          FFMMEGKGGV VVVVN--GQQ QLLLGGVVVS WGGYY--CCA ARKKPVVYCC NRIISSTMSS
          FFLLEGKGGV VVVVN--GEE ELLLGGIVVS WGGYY--CCA APAAPVVYCC NVIINNTIAA
          FFLLEGKRGV VVVVN--GQQ QLLLGGVVVS WGGHH--CCA AKRRPVVYYY NVIIDDTIAA
          FFLLEGKRGV VVVVN--GQQ QLLLGGVVVS WGGHH--CCA AKRRPVVYYY NVIIDDTIAA
          YYMMEGKGGV VVVVN--GQQ QLLLGGVVVS WGGYY--CCA ARYYPVVYCC NNIINNTIAA
          FFLLEGKYGV VVVVN--GEE EVVVGGIVVS WGGDD--CCA AEKKPVVYCC NLIIQQTIAA
          FFLLEGKYGV VVVVN--GEE EVVVGGIVVS WGGDD--CCA AEKKPVVYCC NLIIQQTVAA
          --GGDVRGGL HHHHLNNYAA AVVVGGVTTS FVVSSRRCCN NTKKPVVFSS AIIINNVIAA
          --GGDVRGGL HHHHLNNYSS SVVVGGVTTS FVVSSSSCCN NSKKPVVFSS AIMMNNVIAA
          --GGDVIGGL NNNNQDDWQQ QVVVGGIVVS FGGSSRRCCN NYKKPVVFSS NIIISSVIAA
          --GGDVTGGL NNNNQNNWQQ QVVVGGIVVS FGGSSTTCCN NPKKPVVFSS NIIISSVIAA
          --GGDIIGGL NNNNQNNWQQ QVVVGGIVVS FGGSSSSCCN NYKKPVVFSS NIIISSVIAA
          --GGDVTGGL NNNNRNNWQQ QVVVGGIVVS FGGSSSSCCN NPKKPVVFSS NIIISSVMAA
          --GGYIRGGL NNNNPDDWQQ QVVVGGVTTS FVVSSAACCN NIKKPVVFSS AIIIEETIAA
          --GGDVIGGL NNNNQDDWEE EVVVGGIGGS LTTSSVVCCN NYKKPIIFSS NNIISSVIAA
          --GGDIRGGL NNNNPDDWQQ QVVVGGVTTS FVVSSAACCN NRKKPVVFSS AIIIEETIAA
          --GGAA-GGL VVVVQGGWVV VLLLGGIVVS WGGTT--CCN N-AAPVVYSS KSIIQQVIAA
          --AASV-GGL VVVVQDDWTT TLLLGGIVVS WGGSS--TTC CTTTPVVYTT KIVVQQILQQ
          --AASV-GGL VVVVQNNWTT TLLLGGIVVS WGGSS--TTC CTTTPVVYTT AMVVEETLAA
          --AASV-GGL VVVVQDDWTT TLLLGGIVVS WGGSS--TTC CTSSPVVYTT KIVVKKILAA
          --AASV-GGL VVVVQDDWTT TLLLGGIVVS WGGSS--VVC CTTTPVVYTT AMVVQQILEE
          --GGTGKGGL NNNNN---MM MTTTGGITTS FGGSSSSCCE E-YYPAAFYY YLIIQQ----
          --SSEGKGGL NNNNN---MM MTTTGGITTS FGGSSSSCCE E-YYPAAFYY YLIIQQ----
          --EES-RGGL VVVVG--NTT TLLLGGITTS WGGII--CCS SSYYPVVYSS SYVV------
          --TTKGEGGL VVVVN---VV VQQQGGIVVS YGGHH--CCA A-SSPVVFYY SLIIKK----

          SN
          AN
          AN
          AN
          AN
          AN
          AN
          SN
          DN
          AN
          AN
          AN
          EN
          AN
          SN
          --
          NN
          KN
          NN
          RN
          SH
          NN
          SH
          YN
          AN
          AN
          AN
          AN
          --
          --
          --
          --

   32   242
2ptn-bovinVGGYTTTCNN TTVVYYYQSS N-------GC SNSQWVVVVV VSSSSAHSSS -IIQVRLDNI
try1_canfaVGGYTTTCNN SSVVYYYQSS N-------GC SNSQWVVVVV VSSSSAHSSS -IIQVRLYNI
try3_rat  VGGYTTTCNN SSLLYYYQSS N-------GC SNSQWVVVVV VSSSSAHSSS -IIQVRLHNI
try2_canfaVGGYTTTCNN SSVVYYYQSS N-------GC SSDQWVVVVV VSSSSAHSSS -IIQVRLYNI
try1_humanVGGYNNNCNN SSVVYYYQSS N-------GC SNEQWVVVVV VSSSSGHSSS -IIQVRLHNI
try2_humanVGGYIIICNN SSVVYYYQSS N-------GC SSEQWVVVVV VSSSSGHSSS -IIQVRLHNI
try2_rat  VGGYTTTCNN SSVVYYYQSS N-------GC SNDQWVVVVV VSSSSAHSSS -IIQVRLHNI
try3_salsaVGGYEEECNN SSAAYYYQSS Q-------GC SSSTWVVVVV VSSSSAHSSS -IIQVRLHNI
tryp_mouseVGGYTTTCSS SSVVYYYQSS N-------GC SNDQWVVVVV VSSSSAHYYY -IIQVRLHNI
try4_humanVGGYTTTCNN SSLLYYYQSS N-------GC SSEQWVVVVV VSSSSAHTTT -IIQVRLHNI
try3_humanVGGYTTTCNN SSLLYYYQSS N-------GC SSEQWVVVVV VSSSSAHTTT -IIQVRLHNI
tryp_xenlaIGGATTTCSS SSVVYYYISS N-------GC STNQWVVVVV VSSSSAHAAA -IIQVRLHNI
trya_rat  VGGYTTTCHH SSVVYYYQSS N-------GC STDQWVLLLL LSSSSAHPPP -LLQVRLHNI
tryb_rat  VGGYTTTCHH SSVVYYYQSS N-------GC STDQWVLLLL LSSSSAHPPP -LLQVRLHNI
3est-pig  VGGTEEEANN SSWWSSSQSS QRRRSGSSWC TRQNWVMMMM MTTTTAHRRR LFFRVVVHNL
el1_rat   VGGAEEEANN SSWWSSSQSS QLLLSGGSWC TRRNWVMMMM MTTTTAHSSS MFFRVVVHNL
el2a_humanVGGEEEEANN SSWWWWWQSS QSSSSNGKWC SANSWVLLLL LTTTTAHSSS RYYRVGLHNL
el2_rat   VGGQEEEANN SSWWWWWQSS QLLLSSGKWC SANNWVLLLL LTTTTAHNNN RYYRVLLHSL
el2_pig   VGGEDDDANN SSWWWWWQSS QDDDSSGQWC TDQSWVLLLL LTTTTAHSSS RYYRVVLHSL
el2_mouse VGGQEEEANN TTWWWWWQSS QLLLSSGRWC SANNWVLLLL LTTTTAHNNN QYYRVLLHSL
el3a_humanVHGEDDDAYY SSWWWWWQSS QEEEKSGSFC SAPDWVVVVV VTTTTGHRRR LYYQVVLYNL
el2b_humanLGGEEEEANN SSWWWWWQSS QSSSSNGQWC SANSWVLLLL LTTTTAHSSS RYYRVMLHNL
el3b_humanVNGEDDDAYY SSWWWWWQSS QEEEKSGSFC SAPDWVVVVV VTTTTGHSSS RYYQVVLYDR
ctrl_humanVNGENNNAGG SSWWWWWQSS QSSSSGF--C SSQSWVVVVV VTTTTAHSSS GHHFVVLYDR
ctr2_canfaVNGEDDDAGG SSWWWWWQSS QSSSTGF--C SSEDWVVVVV VTTTTAHRRR -HHQVVAFDQ
ctrb_bovinVNGEDDDAGG SSWWWWWQSS QSSSTGF--C SSEDWVVVVV VTTTTAHTTT -DDVVVAFDQ
ctrb_humanVNGEDDDAGG SSWWWWWQSS QKKKTGF--C SSEDWVVVVV VTTTTAHRRR -DDVVVAFDQ
ctrb_rat  VNGEDDDAGG SSWWWWWQSS QKKKTGF--C SSEDWVVVVV VTTTTAHKKK -DDVVVAFDQ
ctr1_penvaVGGVEEEAHH SSWWHHHQAA FDDDD----C SSSEWVLLLL LTTTTAHGGG GVVEVVLHNI
ctr2_penvaVGGVEEEAHH SSWWHHHQAA FDDDD----C SSSEWVLLLL LTTTTAHGGG GVVEVVLHNI
ctrl_halruVGGSNNNAGG EEFFWWWQSS QRRRSGTSWC VTTSKALLLL LTTTTAHSSS SYYRLGFLRM
ctr2_vesorVGGTNNNAGG KKYYYYYQSS R------APC SSKRYVLLLL LTTTTAHGGG SHHQVTVVLL

          INVVVVEEGN FFIISSSSSV VPPSSSS--N NMKKSAASRA AASSSIIIIL LPP--CAAAG
          IAVSSSEEGG FFIINNAIIR RPPRAAA--D NMKSSPASRS SSAAAIIIIL LPP--CPAAG
          IDVVVVEEGG FFIIDDAIIR RPPSAAA--D NMKNSPASRS SSTTTVVVVL LPP--CGSSG
          IDVLLLEEGN FFIINNAVVR RPPNSSS--D NMKSSPAARA AATTTIIIIL LPP--CAPPG
          IEVLLLEEGN FFIINNAIIR RPPQRRR--N NMKSSRAARS SSTTTIIIIL LPP--PPTTG
          IEVLLLEEGN FFIINNAIIR RPPKSSS--D NLKSSPASRS SSAAAIIIIL LPP--PPAAG
          INVLLLEEGD FFIINNAIIK KPPNRRR--N NMKSSPVARA AATTTVVVVL LPP--CAAAG
          IAVNNNEEGT FFIIDDVVVM MPPSSSS--D NMKSKPASYS SSTTTVVVVL LPP--CASSG
          INVLLLEEGN FFVVDDAIIR RPPNSSS--D NMKASPVARA AASSSVVVVL LPP--CAAAG
          IKVLLLEEGN FFIINNAIIR RPPKRRR--D NMKSSPAARS SSTTTIIIIL LPP--PPAAG
          IKVLLLEEGN FFIINNAIIR RPPKRRR--D NMKSSPAARS SSTTTIIIIL LPP--PPAAG
          IALSSSEEGT FFIISSSVVR RSSGSSS--D NMKSSPAAAN NNTTTVVVVL LPP--CSAAG
          IYEIIIEEGA FFIIDDAMML LPPDKKK--D NMKKSPASKS SSTTTIIIIL LPP--CPAAG
          IYEIIIEEGA FFIIDDAMML LPPDKKK--D NMKKSPASKS SSTTTIIIIL LPP--CPAAG
          LNQNNNNNGT YYVVGGQIIV VPPYTTTAAG YARAQSVSYQ QQLLLGGGGL LPPGGILNNN
          LSQNNNDDGT YYVVSSQIIV VPPTSSSAAG YARAQSVNYQ QQLLLAAAAL LPPGGILNNN
          LYVAAAEESG AAVVSSSIIV VKKDSSSKKG NAKANPVDKQ QQLLLAAAAL LPPGGILNNN
          LSTSSSEESG AAVVQQSLLV VEEKAAANNG NAKASPVSKQ QQTTTAAAAL LPPGGILNNN
          LSTNNNEEPG AAVVKKSLLV VQQDSSSNNG NAKASPVDKQ QQLLLGGGGL LPPGGILNNN
          LSNPPPGGAG AAVVQQSLLV VQQRSSSNNG YAKASPVKNQ QQTTTAAAAL LPPGGILRRN
          LAVKKKEEGP VVIIPPELLV VPPLRRRCCG NAKSRSADAQ QQLLLAAAAL LPPGGILNNK
          LYVAAAEESG AAVVSSSIIV VKKDSSSKKG NAKANPVDKQ QQLLLAAAAL LPPGGILNNN
          RAVKKKEEGP VVIIPPNLLV VPPLRRRCCG NAKSRSADAQ QQLLLAAAAL LPPGGILNNE
          RSSNNNAAEP VVLLSSSAAT TPPSSSS--N NTKASPATRS SSPPPVVVVL LAANNALEEG
          QGSDDDAAES VVLLKKAVVK KPPKMMM--N NTKATPAKTS SSAAAVVVVL LPPTTDFAAG
          QGLEEETTED VVLLKKGVVK KPPKIII--R NTKATPAETS SSAAAVVVVL LPPDDDFAAG
          QGSDDDEEEN VVLLKKAVVK KPPKIII--N NTKATPAQTS SSAAAVVVVL LPPDDDFAAG
          QGSDDDEEEN VVLLKKAVVK KPPKMMM--R NTKATPAETS SSAAAVVVVL LPPDDDFPPG
          IRQNNNEEAS SSIITTTFFT TEENSSS--T NARPSPVSNK KKTTTVVVVL LPPDD-VVVG
          IRQNNNEEAS SSIITTTFFT TEENSSS--T NAKPSPVSNK KKTTTVVVVL LPPDD-VVVG
          MNNVVVDDGT YYSSSSTYYN NPPNGGGYYP NARTSSMSSV VVGGGPPPPV VWWVVRLCCR
          L-----NNKE VVYYNNKLLV VKKNSSS--I NGRSKDIQLQ QQPPPVVVVL LPPNNIKGGD

          CCIISSSSGG GTTTKSGGGG YYCLLKPPII LLSC--SAAP PGQITTTTSS SNMFCAGYLE
          CCIISSSSGG GTTTQSGGGG YYCLLKPPII LLSC--NAAP PGQISSSSSS SNMMCLGYME
          CCVVSSSSGG GTTTLSGGGG YYCLLDPPVV LLSC--SSSP PGKITTTTSS SNMFCLGFLE
          CCIISSSSGG GTTTLSGGGG YYCLLDPPII LLTC--ASSP PGQITTTTEE ENMICAGFLE
          CCIISSSSGG GTTTASGGGG YYCLLDPPVV LLSC--ASSP PGKITTTTSS SNMFCVGFLE
          SSIISSSSGG GTTTLSGGGG YYCLLDPPVV LLSC--ASSP PGKITTTTNN NNMFCVGFLE
          CCIISSSSGG GTTTLSGGGG EECLLDPPLL LLPC--ASSP PGKITTTTDD DNMVCVGFLE
          CCVVSSSSGG GLLLSGSSSS YYCLLDPPII LLSC--SAAP PGQITTTTSS SNMFCAGFME
          CCIISSSSGG GTTTLSGGGG NNCVVDPPVV LLPC--ASSP PGDITTTTNN NNMICVGFLE
          CCIISSSSGG GTTTLSGGGG YYCLLDPPVV LLTC--ASSP PGKITTTTNN NSMFCVGFLE
          CCIISSSSGG GTTTLSGGGG YYCLLDPPVV LLRC--ASSP PGKITTTTNN NSMFCVGFLE
          CCIISSSSGG GTTTLSGGGG YYCLLNPPII LLTC--SAAP PGEITTTTAA ANMICVGYME
          CCVVSSSSGG GLLLK-GGGG SSCLLDPPVV LLSC--KAAP PRQITTTTNN NNMFCLGFLE
          CCVVSSSSGG GLLLK-GGGG SSCLLDPPVV LLSC--KAAP PRQITTTTNN NNMFCLGFLE
          CCIITTTTGG GTTTRTGGGG LLQAAYPPTT VVDCSSSYYG GSTVKKKKNN NSMVCAG-GD
          CCIITTTTGG GTTTRTGGGG LLQAAYPPSS VVDCSSSYYG GSTVKKKKTT TTMVCAG-GD
          CCVVTTTTGG GLLLQTGGGG VVQGGRLLVV VVDCSSAWWG GSSVKKKKTT TSMICAG-GD
          CCVVTTTTGG GLLLQTGGGG TTQGGRLLVV VVDCSASWWG GSSVKKKKTT TNMVCAG-GD
          CCVVTTTTGG GLLLQTGGGG SSQGGQLLVV VVDCKPGWWG GSTVKKKKTT TNMICAG-GD
          CCVVTTTTGG GLLLQTGGGG SSQGGRLLVV VVDCSASWWG GSSVKKKKSS SSMVCAG-GD
          CCIITTTTGG GLLLYTGGGG LLQAARPPVV VVDCRWNWWG GSTVKKKKKK KTMVCAG-GY
          CCVVTTTTGG GLLLQTGGGG LLQGGRLLVV VVDCSSGWWG GSTVKKKKTT TNMICAG-GD
          CCIITTTTGG GLLLYTGGGG LLEAALPPVV VVDCRWNWWG GSSVKKKKKK KTMVCAG-GD
          CCTTTTTTGG GLLLSGGGGG VVQVVAPPLL VVTCQ--YYG GSSITTTTDD DSMICAG-GA
          CCTTTTTTGG GTTTHTAAAA TTQAAAPPLL LLSCK--FFG GSKITTTTDD DLMVCAG-AS
          CCTTTTTTGG GTTTKYAAAA TTQAATPPII VVSCK--YYG GSRVTTTTDD DVMICAG-AS
          CCTTTTTTGG GTTTKYAAAA TTQAAAPPLL LLSCK--SSG GRRITTTTDD DVMICAG-AS
          CCTTTTTTGG GTTTKYAAAA TTQAAAPPII VVSCK--SSG GSKITTTTDD DVMTCAG-AS
          VVPPTTTTGG GPPPSDAAAA IIQVVNPPVV MMTCS--VV- -GIVGGGGDD DGVVCID-GT
          VVPPTTTTGG GPPPLDGGGG IIQVVDPPII MMTCA--VV- -GIVGGGGNN NGVVCID-SE
          MMDDQQQQRR GTTTQWWWWW HHKVVDTTVV LLTCSSGIIG GATVNNNNSS SGHICIF-ES
          VVLLTTTTGG GIIIYVGGGG IIQIITSSII VVNCS-KHH- --GLTTTTDD DSQICTF-TK

          KDDSSCCGGG VCC--GGKKK KIIIVSSSWG SSS---GGGG AANKPPGYTV NYVVSSSQQQ
          KDDSSCCGGG VCC--GGEEE EVVVVSSSWG AAA---GGGG AAGKPPGSPV KYVVSSSQQQ
          KDDSSCCGGG VCC--GGQQQ QVVVVSSSWG YYY---GGGG AAGKPPGYTV NYVVNNNQQQ
          KDDSSCCGGG VCC--GGEEE EIIIVSSSWG YYY---GGGG AANKPPGYTV NFVVDDDSSS
          KDDSSCCGGG VCC--GGQQQ QVVVVSSSWG DDD---GGGG AANKPPGYTV NYVVKKKNNN
          KDDSSCCGGG VSS--GGEEE EIIIVSSSWG YYY---GGGG AANRPPGYTV NYVVDDDDDD
          KDDSSCCGGG VCC--GGEEE EIIIVSSSWG YYY---GGGG AADNPPGYTV NYVVDDDDDD
          KDDSSCCGGG VCC--GGQQQ QVVVVSSSWG YYY---GGGG AANKPPGYTV NYRRSSSSSS
          KDDSSCCGGG VCC--GGEEE EIIIVSSSWG YYY---GGGG AADAPPGYTV NYVVDDDNNN
          KDDSSCCRRG VCC--GGQQQ QVVVVSSSWG HHH---GGGG AANRPPGYTV NYVVDDDDDD
          KDDSSWWRRG VCC--GGQQQ QVVVVSSSWG HHH---GGGG AANRPPGYTV NYVVDDDDDD
          KDDSSCCGGG VCC--GGQQQ QVVVVSSSWG YYY---GGGG AANYPPGYTV NYNNAAANNN
          KDDSSCCYYG VCC--GGEEE EIIIVSSSWG DDD---GGGG AAGKPPGYTV NYLLNNNQQQ
          KDDSSCCYYG VCC--GGEEE EIIIVSSSWG DDD---GGGG AAGKPPGYTV NYLLNNNQQQ
          RSSGGCCGGG HCCGQYYAAA AVVVTSSSFV SSSRRLGGGG NNRKPPTFTV AYIISSSNNN
          RSSGGCCGGG HCCGQYYSSS SVVVTSSSFV SSSSSMGGGG NNKKPPTFTV AYIISSSNNN
          ISSSSCCGGG NCCGRWWQQQ QIIIVSSSFG SSSRRLGGGG NNHKPPSFTV NYIIDDDSSS
          TSSSSCCGGG NCCGQWWQQQ QIIIVSSSFG SSSTTLGGGG NNRKPPSFTV NYIIDDDSSS
          ISSSSCCGGG NCCGQWWQQQ QIIIVSSSFG SSSSSLGGGG NNHKPPSFTV NYIIDDDSSS
          TSSSSCCGGG NCCGQWWQQQ QIIIVSSSFG SSSSSLGGGG NNRKPPSFTV NYIIDDDSSS
          RSSGGCCGGG NCCGGWWQQQ QVVVTSSSFV SSSAAFGGGG NNWKPPTFTV AFIIDDDEEE
          ICCTTCCGGG NCCGRWWEEE EIIIGSSSLT SSSVVLGGGG NNYKPPSFTV NYNNDDDSSS
          RSSGGCCGGG NCCGGWWQQQ QVVVTSSSFV SSSAAFGGGG NNRKPPTFTV AFIIDDDEEE
          -SSSSCCGGG VCCNTWWVVV VIIIVSSSWG TTT--KNNNN NNRAPPAYTV KFSSTTTQQQ
          -SSSSCCGGG VCCGAWWTTT TIIIVSSSWG SSS---GGGG CCSTPPGYAV KLIIPPPQQQ
          -SSSSCCGGG VCCGAWWTTT TIIIVSSSWG SSS---SSSS CCSTPPAYAV ALMMPPPEEE
          -SSSSCCGGG VCCGAWWTTT TIIIVSSSWG SSS---DDDD CCSSPPGYAV KLIIPPPKKK
          -SSSSCCGGG VCCGVWWTTT TIIIVSSSWG SSS---GGGG CCSTPPAYSV ALMMPPPQQQ
          KSSTTCCGGG NLL----MMM MIIITSSSFG SSSSSAGGGG EEGYPPAFTV YYLLDDDQQQ
          KGGTTCCGGG NLL----MMM MIIITSSSFG SSSSSAGGGG EEGYPPDFTV YYLLDDDQQQ
          RSSAACCGGG VCC--NNTTT TIIITSSSWG III--SSSSS SS-YPPSYTV SFYYNNN---
          EGGAACCGGG VAA----VVV VIIIVSSSYG HHH---PPPP AAGSPPNFTV SFLLDDDKKK

          IS
          IA
          VA
          IA
          IA
          IA
          IA
          MS
          ID
          IA
          IA
          IA
          IE
          VA
          IS
          I-
          IN
          IK
          IN
          MR
          IS
          IN
          IS
          IY
          LA
          LA
          LA
          LA
          --
          --
          --
          --

   32   242
2ptn-bovinIGYYTCCCCG GNNVPPVVSL NN----GHHF CCCCGLIIVV VVVSAAHKS- ---GIVVRLG
try1_canfaIGYYTCCCCS SNNVPPVVSL NN----GHHF CCCCGLIIVV VVVSAAHKS- ---RIVVRLG
try3_rat  IGYYTCCCCQ QNNLPPVVSL NN----GHHF CCCCGLIIVV VVVSAAHKS- ---RIVVRLG
try2_canfaIGYYTCCCCE ENNVPPVVSL NN----GHHF CCCCGLIIVV VVVSAAHKS- ---RIVVRLG
try1_humanIGYYNCCCCE ENNVPPVVSL NN----GHHF CCCCGLIIVV VVVSAAHKS- ---RIVVRLG
try2_humanIGYYICCCCE ENNVPPVVSL NN----GHHF CCCCGLIIVV VVVSAAHKS- ---RIVVRLG
try2_rat  IGYYTCCCCQ QNNVPPVVSL NN----GHHF CCCCGLIIVV VVVSAAHKS- ---RIVVRLG
try3_salsaIGYYECCCCR RNNASSAASL QQ----GHHF CCCCGLIIVV VVVSAAHKS- ---RIVVRLG
tryp_mouseIGYYTCCCCR RSSVPPVVSL NN----GHHF CCCCGLIIVV VVVSAAHKY- ---RIVVRLG
try4_humanIGYYTCCCCE ENNLPPVVSL NN----GHHF CCCCGLIIVV VVVSAAHKT- ---RIVVRLG
try3_humanIGYYTCCCCE ENNLPPVVSL NN----GHHF CCCCGLIIVV VVVSAAHKT- ---RIVVRLG
tryp_xenlaIGAATCCCCA ASSVPPVVSL NN----GHHF CCCCGLIIVV VVVSAAHKA- ---SIVVRLG
trya_rat  IGYYTCCCCQ QHHVPPVVSL NN----GHHI CCCCGLIIVV LLLSAAHHP- ---QLVVRLG
tryb_rat  IGYYTCCCCQ QHHVPPVVSL NN----GHHI CCCCGLIIVV LLLSAAHHP- ---QLVVRLG
3est-pig  VGTTEAAAAQ QNNWPPIISL QQRRSSWHHT CCCCGLIIVV MMMTAAHDRE ELLTFVVVVG
el1_rat   VGAAEAAAAR RNNWPPIISL QQLLSGWHHT CCCCGLIIVV MMMTAAHSSQ QMMTFVVVVG
el2a_humanVGEEEAAAAR RNNWPPVVSL QQSSSGWHHT CCCCGLIIVV LLLTAAHSSS SRRTYVVGLG
el2_rat   VGQQEAAAAS SNNWPPVVSL QQLLSGWHHT CCCCGLVVVV LLLTAAHSNS SRRTYVVLLG
el2_pig   VGEEDAAAAR RNNWPPVVSL QQDDSGWHHT CCCCGLVVVV LLLTAAHSSS SRRTYVVVLG
el2_mouse VGQQEAAAAT TNNWPPVVSL QQLLSGWHHN CCCCGLVVVV LLLTAAHSNY YQQTYVVLLG
el3a_humanVGEEDAAAAV VYYWPPVVSL QQEEKGFHHT CCCCGLIIVV VVVTAAHSRD DLLTYVVVLG
el2b_humanMGEEEAAAAR RNNWPPVVSL QQSSSGWHHT CCCCGLIIVV LLLTAAHSSS SRRIYVVMLG
el3b_humanVGEEDAAAAV VYYWPPVVSL QQEEKGFHHT CCCCGLIIVV VVVTAAHSSS SRRTYVVVLG
ctrl_humanIGEENAAAAV VGGWPPVVSL QQSSSF-HHF CCCCGLIIVV VVVTAAHVSP PGGRHVVVLG
ctr2_canfaIGEEDAAAAV VGGWPPVVSL QQSSTF-HHF CCCCGLIIVV VVVTAAHVRT T--THVVVAG
ctrb_bovinIGEEDAAAAV VGGWPPVVSL QQSSTF-HHF CCCCGLIIVV VVVTAAHVTT T--SDVVVAG
ctrb_humanIGEEDAAAAV VGGWPPVVSL QQKKTF-HHF CCCCGLIIVV VVVTAAHVRT T--SDVVVAG
ctrb_rat  IGEEDAAAAI IGGWPPVVSL QQKKTF-HHF CCCCGLIIVV VVVTAAHVKT T--SDVVVAG
ctr1_penvaIGVVEAAAAT THHWPPAAAL FFDDD--YYF CCCCGLIIVV LLLTAAHDGA AGGFVVVVLG
ctr2_penvaIGVVEAAAAT THHWPPAAAL FFDDD--YYF CCCCGLIIVV LLLTAAHDGA AGGFVVVVLG
ctrl_halruIGSSNAAAAA AGGFPPGGSL QQRRSTWHHI CCCCCLYYAA LLLTAAHSSA ASSSYLLGFG
ctr2_vesorIGTTNAAAAP PGGYPPVVSL RR----PHHF CCCCG-IIVV LLLTAAHVGK KSSEHVVTVG

          GEDDDINVVG NNEISAASKK SSSIIIIIIV VHSSYYNNTT TT-IMMMLLI LLSSSAASSN
          GEYYYIAVSG GGEINAAAKK IIIIIIIIIR RHRRYYNNTT TT-IMMMLLI LLSSSAATTN
          GEHHHIDVVG GGEIDAAAKK IIIIIIIIIR RHSSYYNNTT TT-IMMMLLI LLSSSAATTN
          GEYYYIDVLG NNEINSSAKK VVVIIIIIIR RHNNYYWWII II-IMMMLLI LLSSSAAVVN
          GEHHHIEVLG NNEINAAAKK IIIIIIIIIR RHQQYYKKTT TT-IMMMLLI LLSSSAAVVN
          GEHHHIEVLG NNEINAAAKK IIIIIIIIIR RHKKYYRRTT TT-ILLLLLI LLSSSAAVVN
          GEHHHINVLG DDEINAAAKK IIIIIIIIIK KHNNFFKKTT TT-IMMMLLI LLSSSVVKKN
          GEHHHIAVNG TTEIDSSVKK VVVIIIIIIM MHSSYYRRNN NN-IMMMLLI LLKKKAASSN
          GEHHHINVLG NNEVDSSAKK IIIIIIIIIR RHNNYYWWTT TT-IMMMLLI LLSSSVVTTN
          GEHHHIKVLG NNEINAAAKK IIIIIIIIIR RHKKYYDDTT TT-IMMMLLI LLSSSAAVVN
          GEHHHIKVLG NNEINAAAKK IIIIIIIIIR RHKKYYDDTT TT-IMMMLLI LLSSSAAVVN
          GEHHHIALSG TTEISSSSKK VVVIIIIIIR RHGGYYYYTT TT-IMMMLLI LLSSSAASSN
          GEHHHIYEIG AAEIDAAAKK MMMIIIIIIL LHDDYYWWTT TT-IMMMLLI LLSSSAATTN
          GEHHHIYEIG AAEIDAAAKK MMMIIIIIIL LHDDYYWWTT TT-IMMMLLI LLSSSAATTN
          GEHHHLNQNG TTEVGVVQKK IIIVVVVVVV VHYYWWDDDD DDAIAAALLL LLQQQVVTTN
          GDHHHLSQNG TTEVSVVQKK IIIMMMMMMV VHTTWWNNNN NNAIAAALLL LLQQQVVTTN
          GRHHHLYVAS GGSVSVVSKK IIIVVVVVVV VHDDWWNNQQ QQSIAAALLL LLNNNVVSST
          GRHHHLSTSS GGSVQVVSKK LLLVVVVVVV VHKKWWQQKK KKSIAAALLV LLSSSVVAAT
          GRHHHLSTNP GGSVKVVSKK LLLVVVVVVV VHDDWWNNQQ QQSIAAALLL LLSSSVVSST
          GAHHHLSNPA GGSVQVVSKK LLLVVVVVVV VHRRWWQQNN NNGIAAALLI LLSSSVVTTS
          GEYYYLAVKG PPEIPIIEEE LLLFFFFFFV VHLLWWSSCC CCAIAAALLI LLRRRAAQQG
          GQHHHLYVAS GGSVSVVSKK IIIVVVVVVV VHDDWWNNQQ QQSIAAALLL LLNNNVVSST
          GEYYYRAVKG PPEIPIINSS LLLFFFFFFV VHLLWWSSCC CCAIAAALLI LLRRRAAQQG
          GEYYYRSSNE PPLLSVVSRR AAAIIIIIIT THSSWWTTTT TT-VTTTLLL LLSSSAAQQT
          GEFFFQGSDE SSILKIIAKK VVVFFFFFFK KNKKFFFFTT TT-ITTTLLL LLTTTAARRS
          GEFFFQGLEE DDTLKIIGKK VVVFFFFFFK KNKKFFLLTT TT-ITTTLLL LLTTTAAQQS
          GEFFFQGSDE NNILKIIAKK VVVFFFFFFK KNKKFFLLTT TT-ITTTLLL LLTTTAARRS
          GEFFFQGSDE NNILKIIAQQ VVVFFFFFFK KNKKFFFFTT TT-ITTTLLL LLTTTAAQQS
          GAHHHIRQNA SSQITSSTDD FFFFFFFFFT THNNWWWWLL LL-IAAALLI LLSSSVVSSN
          GAHHHIRQNA SSQITSSTDD FFFFFFFFFT THNNWWWWLL LL-IAAALLI LLSSSVVSSN
          GMLLLMNNVG TTESSVVTSS YYYTTTTTTN NHNNYYNNAA AAGIAAAVVL LLSSSMMDDS
          GSVVVL---K EEEYNAAKEE LLLIIIIIIV VNNNYYIIRR RR-IGGGLLI VVKKKIISST

          SRVVAAASSS LLPPPPT--A ATQCLWGTSS STSYYPLLLK CLLAPPIIII SS--SPGQIT
          SRVVSSSAAA LLPPPPK--P PTQCLWGTII IQNYYPLLLQ CLLAPPIIII SV--NPGQIS
          SRVVSSSTSS LLPPPPR--G GTKCLWGTSS STNYYPLLLQ CLLAPPVVVV SS--SPGKIT
          ARVVAAATSS LLPPPPR--A ATQCLWGTSS STNYYPLLLQ CLLAPPIIII AQ--APGQIT
          ARVVSSSTSS LLPPPPT--P PTKCLWGTSS SADYYPLLLQ CLLAPPVVVV AK--APGKIT
          SRVVSSSASS LLPPPPT--P PTESLWGTSS SADYYPLLLQ CLLAPPVVVV AE--APGKIT
          ARVVAAATAA LLPPPPS--A ATQCLWGTSS SVNEEPLLLQ CLLAPPLLLL AD--APGKIT
          SYVVSSSTAA LLPPPPS--A ATRCLWGLSS SSNYYPLLLR CLLLPPIIII SS--SPGQIT
          ARVVAAASPP LLPPPPS--A ATQCLWGTNN NVNNNPLLLQ CVVAPPVVVV AD--APGDIT
          ARVVSSSTSS LLPPPPT--P PTECLWGTFF FADYYPLLLK CLLAPPVVVV AE--APGKIT
          ARVVSSSTSS LLPPPPT--P PTECLWGTFF FADYYPLLLK CLLAPPVVVV AE--APGKIT
          AAVVNNNTPP LLPPPPS--S STSCLWGTNN NSNYYPLLLQ CLLAPPIIII AQ--SPGEIT
          SKVVSSSTPP LLPPPPQ--P PTECLWGLFF FFESSPLLLQ CLLAPPVVVV SV--KPRQIT
          SKVVSSSTPP LLPPPPQ--P PTECLWGLFF FFESSPLLLQ CLLAPPVVVV SV--KPRQIT
          SYVVQQQLVV LLPPPPRGGL LSPCYWGTNN N-QLLALLLQ QAALPPTTTT AISSSGSTVK
          NYVVQQQLVV LLPPPPQGGL LNPCYWGTNN N-QLLSLLLQ QAALPPSSSS SISSSGSTVK
          DKIIQQQLCC LLPPPPPGGL LYPCYWGLNN N-AVVPLLLQ QGGLLLVVVV ATSSAGSSVK
          SKIIQQQTCC LLPPPPPGGL LYPCYWGLNN N-ATTPLLLQ QGGLLLVVVV ATSSSGSSVK
          DKIIQQQLCC LLPPPPAGGL LYVCYWGLNN N-ASSPLLLQ QGGLLLVVVV ATKKGGSTVK
          KNIIQQQTCC LLPPPPPGGL LYVCYWGLNN N-NSSPLLLR QGGLLLVVVV ATSSSGSSVK
          DAVVQQQLSS LLPPPPPGGL LTPCYWGLNN N-PLLPLLLQ QAALPPVVVV KHRRNGSTVK
          DKIIQQQLCC LLPPPPPGGL LYPCYWGLNN N-ALLPLLLK QGGLLLVVVV ATSSGGSTVK
          DAVVQQQLSS LLPPPPPGGL LTPCYWGLNN N-PLLPLLLQ EAALPPVVVV EHRRNGSSVK
          TRIISSSPCC LLAAAASNNL LLTCVWGLVV V-NVVPLLLQ QVVLPPLLLL NQQQ-GSSIT
          KTVVSSSACC LLPPPPQTTF FTLCVWGTNN N-NTTPLLLQ QAALPPLLLL AEKK-GSKIT
          ETVVSSSACC LLPPPPSDDF FMLCAWGTNN N-KTTPLLLQ QAALPPIIII TDKK-GSRVT
          QTVVSSSACC LLPPPPSDDF FTLCAWGTNN N-NTTPLLLQ QAALPPLLLL AEKK-GRRIT
          ETVVSSSACC LLPPPPNDDF FTVCAWGTNN N-KTTPLLLQ QAALPPIIII ADKK-GSKIT
          SNIIKKKTKK LLPPPPSDDV VTTVTWGPSS S-SIISLLLR QVVVPPVVVV ADSS--GIVG
          SNIIKKKTKK LLPPPPSDDV VTTVTWGPSS S-GIISLLLR QVVVPPIIII DDAA--GIVG
          SSAAVVVGSS VVWWWWLVVL LTNMYMGTRR R-QHHPLLLQ KVVMTTVVVV SDSSGGATVN
          QLVVQQQPKK LLPPPPVNNK K-PVVWGINN N-PIIPLLLQ QIILSSIIII QTSSK--GLT

          TNFFFCCCCC AAYLLLEGGG KDSCCDSGPV VVSS---KVV SCKPPPPGVN NYVVWITTIA
          SNMMMCCCCC LLYMMMEGGG KDSCCDSGPV VVNN---EVV SCKPPPPGVK KYVVWITTIA
          TNFFFCCCCC LLFLLLEGGG KDSCCDSGPV VVNN---QVV SCKPPPPGVN NYVVWITTVA
          TNIIICCCCC AAFLLLEGGG KDSCCDSGPV VVNN---EVV SCKPPPPGVN NFVVWITTIA
          TNFFFCCCCC VVFLLLEGGG KDSCCDSGPV VVNN---QVV SCKPPPPGVN NYVVWITTIA
          TNFFFCCCCC VVFLLLEGGG KDSCCDSGPV VVNN---EVV SCRPPPPGVN NYVVWITTIA
          TNVVVCCCCC VVFLLLEGGG KDSCCDSGPV VVNN---EVV SCNPPPPGVN NYVVWITTIA
          TNFFFCCCCC AAFMMMEGGG KDSCCDSGPV VVNN---QVV SCKPPPPGVN NYRRWITTMS
          TNIIICCCCC VVFLLLEGGG KDSCCDSGPV VVNN---EVV SCAPPPPGVN NYVVWITTIA
          TSFFFCCCCC VVFLLLEGGG KDSCCDSGPV VVNN---QVV SCRPPPPGVN NYVVWITTIA
          TSFFFCCCCC VVFLLLEGGG KDSWWDSGPV VVNN---QVV SCRPPPPGVN NYVVWITTIA
          TNIIICCCCC VVYMMMEGGG KDSCCDSGPV VVNN---QVV SCYPPPPGVN NYNNWITTIA
          TNFFFCCCCC LLFLLLEGGG KDSCCDSGPV VVNN---EVV SCKPPPPGVN NYLLWITTIA
          TNFFFCCCCC LLFLLLEGGG KDSCCDSGPV VVNN---EVV SCKPPPPGVN NYLLWITTVA
          KSVVVCCCCC AA-GGGDGVV RSGCCDSGPL HHLLVGQATT SCKPPPPTVA AYIIWIVVIA
          KTVVVCCCCC AA-GGGDGVV RSGCCDSGPL HHLLVGQSTT SCKPPPPTVA AYIIWMVVIA
          KSIIICCCCC AA-GGGDGVV ISSCCDSGPL NNQQAGRQVV SCKPPPPSVN NYIIWIVVIA
          KNVVVCCCCC AA-GGGDGVV TSSCCDSGPL NNQQAGQQVV SCKPPPPSVN NYIIWIVVIA
          KNIIICCCCC AA-GGGDGII ISSCCDSGPL NNQQGGQQVV SCKPPPPSVN NYIIWIVVIA
          KSVVVCCCCC AA-GGGDGVV TSSCCDSGPL NNRRAGQQVV SCKPPPPSVN NYIIWIVVMA
          KTVVVCCCCC AA-GGGY-II RSGCCDSGPL NNPPTGGQTT SCKPPPPTVA AFIIWITTIA
          KNIIICCCCC AA-GGGDGVV ICTCCDSGPL NNQQAGREGG SCKPPPPSVN NYNNWIVVIA
          KTVVVCCCCC AA-GGGD-II RSGCCDSGPL NNPPTGGQTT SCKPPPPTVA AFIIWITTIA
          TSIIICCCCC AA-GGGAGAA -SSCCDSGPL VVQQKNTVVV SCAPPPPAVK KFSSWIVVIA
          TLVVVCCCCC AA-AAASGVV -SSCCDSGPL VVQQKGATVV STTPPPPGVK KLIIWVIILQ
          TVIIICCCCC AA-AAASGVV -SSCCDSGPL VVQQKGATVV STTPPPPAVA ALMMWVTTLA
          TVIIICCCCC AA-AAASGVV -SSCCDSGPL VVQQKGATVV STSPPPPGVK KLIIWVIILA
          TVTTTCCCCC AA-AAASGVV -SSCCDSGPL VVQQKGVTVV SVTPPPPAVA ALMMWVIILE
          GGVVVCCCCC II-GGGTGGG KSTCCDSGPL NNNNG--MTT SCYPPPPAVY YYLLWI----
          GGVVVCCCCC II-SSSEGGG KGTCCDSGPL NNNNG--MTT SCYPPPPDVY YYLLWI----
          NGIIICCCCC II-EEESG-- RSACCDSGPL VVGG---TTT SCYPPPPSVS SFYYWV----
          TSIIICCCCC TT-TTTKRGG EGACCDSGPL VVNNG--VVV SCSPPPPNVS SFLLWI----

          AN
          AN
          AN
          AN
          AN
          AN
          AN
          SN
          AN
          AN
          AN
          AN
          AN
          AN
          AN
          A-
          AN
          AN
          AN
          AN
          AH
          AN
          AH
          AN
          QN
          AN
          AN
          EN
          --
          --
          --
          --

   32   242
2ptn-bovinVVGGTGNTVP YLNNSSSSS- ---GYHFFGS LLISSSAHCC YKSS---GGQ VRDNIINNVV
try1_canfaVVGGTSNSVP YLNNSSSSS- ---GYHFFGS LLISSSAHCC YKSS---RRQ VRYNIIAAVV
try3_rat  VVGGTQNSLP YLNNAAAAA- ---GYHFFGS LLISSSAHCC YKSS---RRQ VRHNIIDDVV
try2_canfaVVGGTENSVP YLNNAAAAA- ---GYHFFGS LLIDSSAHCC YKSS---RRQ VRYNIIDDVV
try1_humanVVGGNENSVP YLNNSSSSS- ---GYHFFGS LLIESSGHCC YKSS---RRQ VRHNIIEEVV
try2_humanVVGGIENSVP YLNNSSSSS- ---GYHFFGS LLIESSGHCC YKSS---RRQ VRHNIIEEVV
try2_rat  VVGGTQNSVP YLNNSSSSS- ---GYHFFGS LLIDSSAHCC YKSS---RRQ VRHNIINNVV
try3_salsaVVGGERNSAS YLQQSSSSS- ---GYHFFGS LLISSSAHCC YKSS---RRQ VRHNIIAAVV
tryp_mouseVVGGTRSSVP YLNNAAAAA- ---GYHFFGS LLIDSSAHCC YKYY---RRQ VRHNIINNVV
try4_humanVVGGTENSLP YLNNSSSSS- ---GSHFFGS LLIESSAHCC YKTT---RRQ VRHNIIKKVV
try3_humanVVGGTENSLP YLNNSSSSS- ---GSHFFGS LLIESSAHCC YKTT---RRQ VRHNIIKKVV
tryp_xenlaIIGGTASSVP YLNNSSSSS- ---GYHFFGS LLINSSAHCC YKAA---SSQ VRHNIIAALL
trya_rat  VVGGTQHSVP YLNNAAAAA- ---GSHIIGS LLIDSSAHCC YHPP---QQQ VRHNIIYYEE
tryb_rat  VVGGTQHSVP YLNNAAAAA- ---GSHIIGS LLIDSSAHCC YHPP---QQQ VRHNIIYYEE
3est-pig  VVGGEQNSWP SLQQYYYYYS SSSWAHTTGT LLIQTTAHCC VDRREELTTR VVHNLLNNQQ
el1_rat   VVGGERNSWP SLQQYYYYYS SGSWYHTTGT LLIRTTAHCC VSSSQQMTTR VVHNLLSSQQ
el2a_humanVVGGERNSWP WLQQYYYYYS SGKWYHTTGS LLINTTAHCC ISSSSSRTTR VGHNLLYYVV
el2_rat   VVGGESNSWP WLQQYYYYYS SGKWHHTTGS LLVNTTAHCC ISNNSSRTTR VLHSLLSSTT
el2_pig   VVGGDRNSWP WLQQYYYYYS SGQWRHTTGT LLVQTTAHCC ISSSSSRTTR VVHSLLSSTT
el2_mouse VVGGETNTWP WLQQVVVVVS SGRWRHNNGS LLVNTTAHCC LSNNYYQTTR VLHSLLSSNN
el3a_humanVVHHDVYSWP WLQQYYYYYK KGSFYHTTGS LLIPTTGHCC ISRRDDLTTQ VVYNLLAAVV
el2b_humanLLGGERNSWP WLQQYYYYYS SGQWYHTTGS LLINTTAHCC ISSSSSRIIR VMHNLLYYVV
el3b_humanVVNNDVYSWP WLQQYYYYYK KGSFYHTTGS LLIPTTGHCC ISSSSSRTTQ VVYDRRAAVV
ctrl_humanVVNNNVGSWP WLQQDDDDDS SF---HFFGS LLIQTTAHCC NVSSPPGRRF VVYDRRSSSS
ctr2_canfaVVNNDVGSWP WLQQDDDDDT TF---HFFGS LLIETTAHCC GVRRTT-TTQ VVFDQQGGSS
ctrb_bovinVVNNDVGSWP WLQQDDDDDT TF---HFFGS LLIETTAHCC GVTTTT-SSV VVFDQQGGLL
ctrb_humanVVNNDVGSWP WLQQDDDDDT TF---HFFGS LLIETTAHCC GVRRTT-SSV VVFDQQGGSS
ctrb_rat  VVNNDIGSWP WLQQDDDDDT TF---HFFGS LLIETTAHCC GVKKTT-SSV VVFDQQGGSS
ctr1_penvaVVGGETHSWP HLFFIIIIID D---MYFFGS LLISTTAHCC MDGGAAGFFE VVHNIIRRQQ
ctr2_penvaVVGGETHSWP HLFFIIIIID D---MYFFGS LLISTTAHCC MDGGAAGFFE VVHNIIRRQQ
ctrl_halruVVGGNAGEFP WLQQVVVVVS STSWFHIIGV LLYTTTAHCC LSSSAASSSR LGLRMMNNNN
ctr2_vesorVVGGNPGKYP YLRR------ --APKHFFGS --IKTTAHCC LVGGKKSEEQ VTVLLL----

          VVVEGNNNEQ FFIIASKSSI VHHPPSSYSS L--NDDIMMM IIIIIKKKSA SNNSSRVASL
          SSSEGGGGEQ FFIIAAKIII RHHPPRRYAA I--DDDIMMM IIIIIKSSSA TNNSSRVSAL
          VVVEGGGGEQ FFIIAAKIII RHHPPSSYAA F--DDDIMMM IIIIIKNNSA TNNSSRVSSL
          LLLEGNNNEQ FFIISAKVVI RHHPPNNYSS L--DDDIMMM IIIIIKSSSA VNNAARVASL
          LLLEGNNNEQ FFIIAAKIII RHHPPQQYRR L--NDDIMMM IIIIIKSSSA VNNAARVSSL
          LLLEGNNNEQ FFIIAAKIII RHHPPKKYSS L--DDDILLL IIIIIKSSSA VNNSSRVSSL
          LLLEGDDDEQ FFIIAAKIII KHHPPNNFRR L--NDDIMMM IIIIIKSSSV KNNAARVAAL
          NNNEGTTTEQ FFIISVKVVI MHHPPSSYSS L--DDDIMMM IIIIIKSSKA SNNSSYVSAL
          LLLEGNNNEQ FFVVSAKIII RHHPPNNYSS L--DDDIMMM IIIIIKAASV TNNAARVAPL
          LLLEGNNNEQ FFIIAAKIII RHHPPKKYRR L--DDDIMMM IIIIIKSSSA VNNAARVSSL
          LLLEGNNNEQ FFIIAAKIII RHHPPKKYRR L--DDDIMMM IIIIIKSSSA VNNAARVSSL
          SSSEGTTTEQ FFIISSKVVI RHHSSGGYSS L--DDDIMMM IIIIIKSSSA SNNAAAVNPL
          IIIEGAAAEQ FFIIAAKMMI LHHPPDDYKK V--DDDIMMM IIIIIKKKSA TNNSSKVSPL
          IIIEGAAAEQ FFIIAAKMMI LHHPPDDYKK V--DDDIMMM IIIIIKKKSA TNNSSKVSPL
          NNNNGTTTEQ YYVVVQKIIV VHHPPYYWTT VAAGDDIAAA LLLLLRAAQV TNNSSYVQVL
          NNNDGTTTEQ YYVVVQKIIM VHHPPTTWSS VAAGDDIAAA LLLLLRAAQV TNNNNYVQVL
          AAAESGGGSL AAVVVSKIIV VHHKKDDWSS ISSGDDIAAA LLLLLKAANV STTDDKIQCL
          SSSESGGGSL AAVVVSKLLV VHHEEKKWAA LSSGDDIAAA VVVVVKAASV ATTSSKIQCL
          NNNEPGGGSL AAVVVSKLLV VHHQQDDWSS LSSGDDIAAA LLLLLKAASV STTDDKIQCL
          PPPGAGGGSA AAVVVSKLLV VHHQQRRWSS VGGGDDIAAA IIIIIKAASV TSSKKNIQCL
          KKKEGPPPEQ VVIIIEELLF VHHPPLLWRR VAAGDDIAAA IIIIIKSSRA QGGDDAVQSL
          AAAESGGGSL AAVVVSKIIV VHHKKDDWSS VSSGDDIAAA LLLLLKAANV STTDDKIQCL
          KKKEGPPPEQ VVIIINSLLF VHHPPLLWRR VAAGDDIAAA IIIIIKSSRA QGGDDAVQSL
          NNNAEPPPLQ VVLLVSRAAI THHPPSSWSS M--NDDVTTT LLLLLKAASA QTTTTRISCL
          DDDAESSSIQ VVLLIAKVVF KNNPPKKFMM I--NDDITTT LLLLLKAATA RSSKKTVSCL
          EEETEDDDTQ VVLLIGKVVF KNNPPKKFII V--RDDITTT LLLLLKAATA QSSEETVSCL
          DDDEENNNIQ VVLLIAKVVF KNNPPKKFII V--NDDITTT LLLLLKAATA RSSQQTVSCL
          DDDEENNNIQ VVLLIAQVVF KNNPPKKFMM V--RDDITTT LLLLLKAATA QSSEETVSCL
          NNNEASSSQV SSIISTDFFF THHEENNWSS L--TDDIAAA IIIIIRPPSV SNNSSNIKKL
          NNNEASSSQV SSIISTDFFF THHEENNWSS L--TDDIAAA IIIIIKPPSV SNNSSNIKKL
          VVVDGTTTEQ YYSSVTSYYT NHHPPNNYGG AGGPDDIAAA LLLLLRTTSM DSSSSSAVSV
          ---NKEEEEA VVYYAKELLI VNNKKNNYSS L--IDDIGGG IIIIIRSSKI STTQQLVQKL

          ---SSCCCGQ CSGWWTTTTT KKSSGGTYYD LKKKLPILKK AAYYYYYPPP PGQITSNMCG
          ---SSCCCGQ CSGWWTTTTT QQSIGGQYYD LQQQLPILRR AAYYYYYPPP PGQISSNMCG
          ---SSCCCGK CSGWWTTTTT LLSSGGTYYS LQQQLPVLKK SSYYYYYPPP PGKITSNMCG
          ---AACCCGQ CSGWWTTTTT LLSSGGTYYE LQQQLPILEE SSYYYYYPPP PGQITENMCG
          ---AAPPPGK CSGWWTTTTT AASSGGAYYD LQQQLPVLEE SSYYYYYPPP PGKITSNMCG
          ---AAPPPGE SSGWWTTTTT LLSSGGAYYD LQQQLPVLEE SSYYYYYPPP PGKITNNMCG
          ---SSCCCGQ CSGWWTTTTT LLSSGGVEED LQQQLPLLEE SSYYYYYPPP PGKITDNMCG
          ---SSCCCGR CSGWWLLLLL SSGSSSSYYD LRRRLPILNN AAYYYYYPPP PGQITSNMCG
          ---SSCCCGQ CSGWWTTTTT LLSNGGVNND LQQQVPVLEE SSYYYYYPPP PGDITNNMCG
          ---AAPPPGE CSGWWTTTTT LLSFGGAYYD LKKKLPVLKK SSYYYYYPPP PGKITNSMCG
          ---AAPPPGE CSGWWTTTTT LLSFGGAYYD LKKKLPVLKK SSCCCCCPPP PGKITNSMCG
          ---GGCCCGS CSGWWTTTTT LLSNGGSYYD LQQQLPILNN AAYYYYYPPP PGEITANMCG
          ---YYCCCGE CSGWWLLLLL KK-FGGFSSS LQQQLPVLHH AAYYYYYPPP PRQITNNMCG
          ---YYCCCGE CSGWWLLLLL KK-FGGFSSS LQQQLPVLHH AAYYYYYPPP PRQITNNMCG
          GGGTTIIINP CTGWWTTTTT RRTNGG-LLQ LQQQAPTVSS YYWWWWWGGG GSTVKNSMCG
          GGGTTIIINP CTGWWTTTTT RRTNGG-LLQ LQQQAPSVSS YYWWWWWGGG GSTVKTTMCG
          GGGTTIIINP CTGWWLLLLL QQTNGG-VVD LQQQGLVVSS WWWWWWWGGG GSSVKTSMCG
          GGGTTIIINP CTGWWLLLLL QQTNGG-TTD LQQQGLVVSS WWWWWWWGGG GSSVKTNMCG
          GGGTTIIINV CTGWWLLLLL QQTNGG-SSD LQQQGLVVSS WWWWWWWGGG GSTVKTNMCG
          GGGTTIIINV CTGWWLLLLL QQTNGG-SSD LRRRGLVVSS WWWWWWWGGG GSSVKSSMCG
          GGGDDIIIKP CTGWWLLLLL YYTNGG-LLD LQQQAPVVSS WWWWWWWGGG GSTVKKTMCG
          GGGTTIIINP CTGWWLLLLL QQTNGG-LLD LKKKGLVVSS WWWWWWWGGG GSTVKTNMCG
          GGGDDIIIEP CTGWWLLLLL YYTNGG-LLD LQQQAPVVSS WWWWWWWGGG GSSVKKTMCG
          NNNEEAAAGT CTGWWLLLLL SSGVGG-VVA LQQQVPLVRR YYWWWWWGGG GSSITDSMCG
          TTTDDDDDGL CTGWWTTTTT HHTNAA-TTD LQQQAPLLKK FFWWWWWGGG GSKITDLMCG
          DDDEEDDDGL CTGWWTTTTT KKYNAA-TTD LQQQAPIVRR YYWWWWWGGG GSRVTDVMCG
          DDDDDDDDGL CTGWWTTTTT KKYNAA-TTD LQQQAPLLKK SSWWWWWGGG GRRITDVMCG
          DDDDDDDDGV CTGWWTTTTT KKYNAA-TTE LQQQAPIVKK SSWWWWWGGG GSKITDVMCG
          DDD-----GT VTGWWPPPPP SSDSAA-IID LRRRVPVMDD VVYYYYY--- -GIVGDGVCD
          DDD-----GT VTGWWPPPPP LLDSGG-IID LRRRVPIMDD VVYYYYY--- -GIVGNGVCD
          VVVEERRRRN MQRMMTTTTT QQWRWW-HHN LQQQVTVLSS IISSSSSGGG GATVNSGHCF
          NNNTTIIIDP VTGWWIIIII YYVNGG-IIN LQQQISIVKK HHWWWWW--- --GLTDSQCF

          YYLLEEEEGK DCCCQDGGGV CC---GGQQG GIWGG-CKKN KKGVYYTTTK VVVVIIKQII
          YYMMEEEEGK DCCCQDGGGV CC---GGQQG GVWGG-CKKG KKGVSSPPPK VVVVIIQQII
          FFLLEEEEGK DCCCQDGGGV CC---GGQQG GVWGG-CKKG KKGVYYTTTK VVVVIIQQVV
          FFLLEEEEGK DCCCQDGGGV CC---GGQQG GIWGG-CKKN KKGVYYTTTK VVVVIIQSII
          FFLLEEEEGK DCCCQDGGGV CC---GGQQG GVWGG-CKKN KKGVYYTTTK VVVVIIKNII
          FFLLEEEEGK DCCCQDGGGV SS---GGQQG GIWGG-CKKN RRGVYYTTTK VVVVIIKDII
          FFLLEEEEGK DCCCQDGGGV CC---GGQQG GIWGG-CPPD NNGVYYTTTK VVVVIIQDII
          FFMMEEEEGK DCCCQDGGGV CC---GGQQG GVWGG-CRRN KKGVYYTTTK VVVRIISSMM
          FFLLEEEEGK DCCCQDGGGV CC---GGQQG GIWGG-CPPD AAGVYYTTTK VVVVIIQNII
          FFLLEEEEGK DCCCQDGGGV CC---GGQQG GVWGG-CKKN RRGVYYTTTK VVVVIIKDII
          FFLLEEEEGK DWWWKDGGGV CC---GGQQG GVWGG-CKKN RRGVYYTTTK VVVVIIKDII
          YYMMEEEEGK DCCCQDGGGV CC---GGQQG GVWGG-CRRN YYGVYYTTTK VVVNIIQNII
          FFLLEEEEGK DCCCQDGGGV CC---GGQQG GIWGG-CEEG KKGVYYTTTK VVVLIIHQII
          FFLLEEEEGK DCCCQDGGGV CC---GGQQG GIWGG-CEEG KKGVYYTTTK VVVLIIQQVV
          --GGDDDDVR SCCCQDGGGL CCGQQYYHHG GVFVVLCTTR KKTVFFTTTR VVVIIINNII
          --GGDDDDVR SCCCQDGGGL CCGQQYYHHG GVFVVMCSSK KKTVFFTTTR VVVIMMNNII
          --GGDDDDVI SCCCNDGGGL CCGRRWWHHG GIFGGLCYYH KKSVFFTTTR VVVIIINSII
          --GGDDDDVT SCCCNDGGGL CCGQQWWHHG GIFGGLCPPR KKSVFFTTTR VVVIIINSII
          --GGDDDDII SCCCNDGGGL CCGQQWWHHG GIFGGLCYYH KKSVFFTTTR VVVIIINSII
          --GGDDDDVT SCCCNDGGGL CCGQQWWHHG GIFGGLCPPR KKSVFFTTTR VVVIIINSMM
          --GGYYYYIR SCCCNDGGGL CCGGGWWHHG GVFVVFCIIW KKTVFFTTTR VVVIIIEEII
          --GGDDDDVI CCCCNDGGGL CCGRRWWHHG GILTTLCYYY KKSIFFTTTR VVVNIINSII
          --GGDDDDIR SCCCNDGGGL CCGGGWWHHG GVFVVFCRRR KKTVFFTTTR VVVIIIEEII
          --GGAAAAA- SCCCQDGGGL CCNTTWWIIG GIWGGKC--R AAAVYYTTTR VVVSIINQII
          --AASSSSV- SCCCMDGGGL CCGAAWWVVG GIWGG-TTTS TTGVYYAAAR VVVIVVQQLL
          --AASSSSV- SCCCMDGGGL CCGAAWWAAG GIWGG-TTTS TTAVYYAAAR VVVMVVQELL
          --AASSSSV- SCCCMDGGGL CCGAAWWVVG GIWGG-TTTS SSGVYYAAAR VVVIVVQKLL
          --AASSSSV- SCCCMDGGGL CCGVVWWAAG GIWGG-VTTS TTAVYYSSSR VVVMVVQQLL
          --GGTTTTGK SCCCNDGGGL LL-----YYG GIFGGAC--G YYAAFFTTTR VVVLIIQQ--
          --SSEEEEGK GCCCNDGGGL LL-----YYG GIFGGAC--G YYDAFFTTTR VVVLIIEQ--
          --EESSSS-R SCCCSDGGGL CC---NNTTG GIWGGSCSS- YYSVYYTTTR VVVYVVQ---
          --TTKKKKGE GCCCHDGGGL AA-----IIG GIYGG-C--G SSNVFFTTTR VVVLIIQK--

          AS
          AA
          AA
          AA
          AA
          AA
          AA
          SS
          AD
          AA
          AA
          AA
          AE
          AA
          AS
          A-
          AN
          AK
          AN
          AR
          AS
          AN
          AS
          AY
          QA
          AA
          AA
          EA
          --
          --
          --
          --

   32   242
2ptn-bovinGYCGNTVVPY YYQVVSNNNS -----HHCGG GSSLINSQWA CCCCCYYK-- -GQLLLGGEN
try1_canfaGYCSNSVVPY YYQVVSNNNS -----HHCGG GSSLINSQWA CCCCCYYK-- -RQLLLGGEN
try3_rat  GYCQNSLLPY YYQVVSNNNA -----HHCGG GSSLINSQWA CCCCCYYK-- -RQLLLGGEN
try2_canfaGYCENSVVPY YYQVVSNNNA -----HHCGG GSSLISDQWA CCCCCYYK-- -RQLLLGGEN
try1_humanGYCENSVVPY YYQVVSNNNS -----HHCGG GSSLINEQWA CCCCCYYK-- -RQLLLGGEN
try2_humanGYCENSVVPY YYQVVSNNNS -----HHCGG GSSLISEQWA CCCCCYYK-- -RQLLLGGEN
try2_rat  GYCQNSVVPY YYQVVSNNNS -----HHCGG GSSLINDQWA CCCCCYYK-- -RQLLLGGEN
try3_salsaGYCRNSAASY YYQAASQQQS -----HHCGG GSSLISSTWA CCCCCYYK-- -RQLLLGGEN
tryp_mouseGYCRSSVVPY YYQVVSNNNA -----HHCGG GSSLINDQWA CCCCCYYK-- -RQLLLGGEN
try4_humanGYCENSLLPY YYQVVSNNNS -----HHCGG GSSLISEQWA CCCCCYYK-- -RQLLLGGEN
try3_humanGYCENSLLPY YYQVVSNNNS -----HHCGG GSSLISEQWA CCCCCYYK-- -RQLLLGGEN
tryp_xenlaGACASSVVPY YYIVVSNNNS -----HHCGG GSSLITNQWA CCCCCYYK-- -SQLLLGGEN
trya_rat  GYCQHSVVPY YYQVVSNNNA -----HHCGG GSSLITDQWA CCCCCYYH-- -QQLLLGGEN
tryb_rat  GYCQHSVVPY YYQVVSNNNA -----HHCGG GSSLITDQWA CCCCCYYH-- -QQLLLGGEN
3est-pig  GTAQNSWWPS SSQIISQQQY SGGSSHHCGG GTTLIRQNWA CCCCCVVDEE LTRVVVGGEN
el1_rat   GAARNSWWPS SSQIISQQQY SGGGGHHCGG GTTLIRRNWA CCCCCVVSQQ MTRVVVGGDN
el2a_humanGEARNSWWPW WWQVVSQQQY SNNGGHHCGG GSSLIANSWA CCCCCIISSS RTRLLLGGRN
el2_rat   GQASNSWWPW WWQVVSQQQY SSSGGHHCGG GSSLVANNWA CCCCCIISSS RTRLLLGGRS
el2_pig   GEARNSWWPW WWQVVSQQQY SSSGGHHCGG GTTLVDQSWA CCCCCIISSS RTRLLLGGRS
el2_mouse GQATNTWWPW WWQVVSQQQV SSSGGHHCGG GSSLVANNWA CCCCCLLSYY QTRLLLGGAS
el3a_humanGEAVYSWWPW WWQVVSQQQY KSSGGHHCGG GSSLIAPDWA CCCCCIISDD LTQLLLGGEN
el2b_humanGEARNSWWPW WWQVVSQQQY SNNGGHHCGG GSSLIANSWA CCCCCIISSS RIRLLLGGQN
el3b_humanGEAVYSWWPW WWQVVSQQQY KSSGGHHCGG GSSLIAPDWA CCCCCIISSS RTQLLLGGED
ctrl_humanGEAVGSWWPW WWQVVSQQQD SGGFFHHCGG GSSLISQSWA CCCCCNNVPP GRFLLLGGED
ctr2_canfaGEAVGSWWPW WWQVVSQQQD TGGFFHHCGG GSSLISEDWA CCCCCGGVTT -TQAAAGGED
ctrb_bovinGEAVGSWWPW WWQVVSQQQD TGGFFHHCGG GSSLISEDWA CCCCCGGVTT -SVAAAGGED
ctrb_humanGEAVGSWWPW WWQVVSQQQD TGGFFHHCGG GSSLISEDWA CCCCCGGVTT -SVAAAGGED
ctrb_rat  GEAIGSWWPW WWQVVSQQQD TGGFFHHCGG GSSLISEDWA CCCCCGGVTT -SVAAAGGED
ctr1_penvaGVATHSWWPH HHQAAAFFFI D----YYCGG GSSLISSEWA CCCCCMMDAA GFELLLGGAN
ctr2_penvaGVATHSWWPH HHQAAAFFFI D----YYCGG GSSLISSEWA CCCCCMMDAA GFELLLGGAN
ctrl_halruGSAAGEFFPW WWQGGSQQQV SGGTTHHCGC CVVLYTTSKA CCCCCLLSAA SSRFFFGGMR
ctr2_vesorGTAPGKYYPY YYQVVSRRR- -----HHCGG GSS-ISKRYA CCCCCLLVKK SEQVVVGGSL

          NNNNVVEGNE EQFSAASSKK IIHSYNNTLL -NKLLKSSAA LSRRSISSSL PT-----SCS
          NAAASSEGGE EQFNAAAAKK IIHRYNNTII -NKLLSSSPA LSRRAIAAAL PK-----SCA
          NDDDVVEGGE EQFDAAAAKK IIHSYNNTFF -NKLLNSSPA LSRRTVSSSL PR-----SCS
          NDDDLLEGNE EQFNSSAAKK IIHNYNNILL -NKLLSSSPA LARRTISSSL PR-----ACA
          NEEELLEGNE EQFNAAAAKK IIHQYDDTLL -NKLLSSSRA IARRTISSSL PT-----APA
          NEEELLEGNE EQFNAAAAKK IIHKYNNTLL -NKLLSSSPA ISRRAISSSL PT-----APA
          NNNNLLEGDE EQFNAAAAKK IIHNFDDTLL -NKLLSSSPV LARRTVAAAL PS-----SCP
          NAAANNEGTE EQFDSSVVKK IIHSYNNNLL -NKLLSKKPA LSYYTVAAAL PS-----SCS
          NNNNLLEGNE EQFDSSAAKK IIHNYNNTLL -NKLLASSPV LARRSVPPPL PS-----SCP
          NKKKLLEGNE EQFNAAAAKK IIHKYNNTLL -NKLLSSSPA IARRTISSSL PT-----APA
          NKKKLLEGNE EQFNAAAAKK IIHKYNNTLL -NKLLSSSPA IARRTISSSL PT-----APA
          NAAASSEGTE EQFSSSSSKK IIHGYNNTLL -NKLLSSSPA LAAATVPPPL PS-----GCA
          NYYYIIEGAE EQFDAAAAKK IIHDYDDTVV -NKLLKSSPA LSKKTIPPPL PQ-----YCT
          NYYYIIEGAE EQFDAAAAKK IIHDYDDTVV -NKLLKSSPA LSKKTIPPPL PQ-----YCT
          NNNNNNNGTE EQYGVVQQKK VVHYWNNDVV AYRLLAQQSV LSYYLGVVVL PRAAGGGTIA
          NSSSNNDGTE EQYSVVQQKK MMHTWNNNVV AYRLLAQQSV LNYYLAVVVL PQEEGGGTIA
          NYYYAAESGS SLASVVSSKK VVHDWNNQII KNKLLANNPV LDKKLACCCL PPAAGGGTIP
          SSSSSSESGS SLAQVVSSKK VVHKWNNKLL NNKLLASSPV LSKKTACCCL PPAAGGGTIP
          SSSSNNEPGS SLAKVVSSKK VVHDWNNQLL NNKLLASSPV LDKKLGCCCL PAAAGGGTIP
          SSSSPPGAGS SAAQVVSSKK VVHRWNNNVV NYKLLASSPV LKNNTACCCL PPAAGGGTIP
          NAAAKKEGPE EQVPIIEEEE FFHLWNNCVV CNKLLSRRSA LDAALASSSL PPAAGGGDIP
          NYYYAAESGS SLASVVSSKK VVHDWNNQVV KNKLLANNPV LDKKLACCCL PPAAGGGTIP
          DAAAKKEGPE EQVPIINNSS FFHLWNNCVV CNKLLSRRSA LDAALASSSL PPAAGGGDIP
          DSSSNNAEPL LQVSVVSSRR IIHSWNNTMM -NKLLASSPA YTRRPVCCCL ASSSNNNEAT
          DGGGDDAESI IQVKIIAAKK FFNKFNNTII -NKLLATTPA FKTTAVCCCL PQAATTTDDP
          DGGGEETEDT TQVKIIGGKK FFNKFSSTVV -NKLLATTPA FETTAVCCCL PSAADDDEDP
          DGGGDDEENI IQVKIIAAKK FFNKFSSTVV -NKLLATTPA FQTTAVCCCL PSAADDDDDP
          DGGGDDEENI IQVKIIAAQQ FFNKFNNTVV -NKLLATTPA FETTAVCCCL PNVVDDDDDP
          NRRRNNEASQ QVSTSSTTDD FFHNWNNLLL -NRLLPSSPV LSNNTVKKKL PSSSDDD--S
          NRRRNNEASQ QVSTSSTTDD FFHNWNNLLL -NKLLPSSPV LSNNTVKKKL PSSSDDD--A
          RNNNVVDGTE EQYSVVTTSS TTHNYNNAAA YNRLLTSSSM TSSSGPSSSV WLLLVVVER-
          L-----NKEE EAVNAAKKEE IINNYNNRLL -NRVVSKKDI FQLLPVKKKL PVSSNNNTIA

          SCLISSGGNN TKKKKKTPDL LKKKKKAPPL SDSSCK--AA AAYYPPIISN MMCCGLGDDD
          ACLISSGGNN TQQQQQQPDL LQQQKKAPPL SDSVCR--AA AAYYPPIISN MMCCGMGDDD
          SCLVSSGGNN TLLLLLTPSL LQQQDDAPPL SDSSCK--SS SSYYPPIISN MMCCGLGDDD
          ACLISSGGNN TLLLLLTPEL LQQQDDAPPL TQAQCE--SS SSYYPPIIEN MMCCGLGDDD
          ACLISSGGNN TAAAAAAPDL LQQQDDAPPL SQAKCE--SS SSYYPPIISN MMCCGLGDDD
          ASLISSGGNN TLLLLLAPDL LQQQDDAPPL SQAECE--SS SSYYPPIINN MMCCGLGDDD
          PCLISSGGNN TLLLLLVPDL LQQQDDAPPL PQADCE--SS SSYYPPIIDN MMCCGLGDDD
          SCLVSSGGNN LSSSSSSPDL LRRRDDLPPL SSSSCN--AA AAYYPPIISN MMCCGMGDDD
          PCLISSGGNN TLLLLLVPDL LQQQDDAPPL PQADCE--SS SSYYPPIINN MMCCGLGDDD
          ACLISSGGNN TLLLLLAPDL LKKKDDAPPL TQAECK--SS SSYYPPIINS MMCCGLGDDD
          ACLISSGGNN TLLLLLAPDL LKKKDDAPPL REAECK--SS SSCCPPIINS MMCCGLGDDD
          ACLISSGGNN TLLLLLSPDL LQQQNNAPPL TNAQCN--AA AAYYPPIIAN MMCCGMGDDD
          TCLVSSGGVV LKKKKKFPSL LQQQDDAPPL SDSVCH--AA AAYYPPIINN MMCCGLGDDD
          TCLVSSGGVV LKKKKKFPSL LQQQDDAPPL SDSVCH--AA AAYYPPIINN MMCCGLGDDD
          ACYITTGGLL TRRRRR-AQL LQQQYYLPPV DYAICSSSYY YYWWGGVVNS MMCCGGVSDD
          ACYITTGGRR TRRRRR-SQL LQQQYYLPPV DYSICSSSYY YYWWGGVVTT MMCCGGVSDD
          PCYVTTGGRR LQQQQQ-PDL LQQQRRLLLV DYATCSSSWW WWWWGGVVTS MMCCGGVSDD
          PCYVTTGGRR LQQQQQ-PDL LQQQRRLLLV DYATCSSAWW WWWWGGVVTN MMCCGGVSDD
          PCYVTTGGRR LQQQQQ-PDL LQQQQQLLLV DYATCSKPWW WWWWGGVVTN MMCCGGISDD
          PCYVTTGGLL LQQQQQ-PDL LRRRRRLLLV DYATCSSAWW WWWWGGVVSS MMCCGGVSDD
          PCYITTGGRR LYYYYY-PDL LQQQRRLPPV DYKHCSRWWW WWWWGGVVKT MMCCGGISDD
          PCYVTTGGRR LQQQQQ-PDL LKKKRRLLLV DYATCSSSWW WWWWGGVVTN MMCCGGVCDD
          PCYITTGGRR LYYYYY-PDL LQQQLLLPPV DYEHCSRWWW WWWWGGVVKT MMCCGGISDD
          TCVTTTGGRR LSSSSS-PAL LQQQAALPPV TVNQCRQ-YY YYWWGGIIDS MMCCGGASDD
          PCVTTTGGLL THHHHH-PDL LQQQAALPPL SNAECKK-FF FFWWGGIIDL MMCCGAVSDD
          PCATTTGGKK TKKKKK-PDL LQQQTTLPPV SNTDCRK-YY YYWWGGVVDV MMCCGAVSDD
          PCATTTGGKK TKKKKK-PDL LQQQAALPPL SNAECKK-SS SSWWGGIIDV MMCCGAVSDD
          PCATTTGGKK TKKKKK-PEL LQQQAALPPV SEADCKK-SS SSWWGGIIDV MMCCGAVSDD
          SVTPTTGGRR PSSSSS-SDL LRRRNNVPPM TNADCDS-VV VVYY--VVDG VVCCDGGSDD
          AVTPTTGGRR PLLLLL-SDL LRRRDDVPPM TNDDCDA-VV VVYY--VVNG VVCCDSGGDD
          -MYDQQRRKK TQQQQQ-PNL LQQQDDMTTL TNSDCSSSII IISSGGVVSG HHCCFE-SDD
          AVVLTTGGRR IYYYYY-PNL LQQQTTLSSV NQQTCKS-HH HHWW--LLDS QQCCFTGGDD

          SGGGPVVCS- -GKKKLQQGG GISWGGSSSS ---QNNNNNK KKPGNNYYVV VSSWIKTTIS
          SGGGPVVCN- -GEEELQQGG GVSWGGAAAA ---QGGGGGK KKPGKKYYVV VSSWIQTTIA
          SGGGPVVCN- -GQQQLQQGG GVSWGGYYYY ---QGGGGGK KKPGNNYYVV VNNWIQTTVA
          SGGGPVVCN- -GEEELQQGG GISWGGYYYY ---QNNNNNK KKPGNNFFVV VDDWIQTTIA
          SGGGPVVCN- -GQQQLQQGG GVSWGGDDDD ---QNNNNNK KKPGNNYYVV VKKWIKTTIA
          SGGGPVVSN- -GEEELQQGG GISWGGYYYY ---QNNNNNR RRPGNNYYVV VDDWIKTTIA
          SGGGPVVCN- -GEEELQQGG GISWGGYYYY ---LDDDDDN NNPGNNYYVV VDDWIQTTIA
          SGGGPVVCN- -GQQQLQQGG GVSWGGYYYY ---QNNNNNK KKPGNNYYRR RSSWISTTMS
          SGGGPVVCN- -GEEELQQGG GISWGGYYYY ---QDDDDDA AAPGNNYYVV VDDWIQTTID
          SGGGPVVCN- -GQQQLQQGG GVSWGGHHHH ---WNNNNNR RRPGNNYYVV VDDWIKTTIA
          SGGGPVVCN- -GQQQLQQGG GVSWGGHHHH ---WNNNNNR RRPGNNYYVV VDDWIKTTIA
          SGGGPVVCN- -GQQQLQQGG GVSWGGYYYY ---MNNNNNY YYPGNNYYNN NAAWIQTTIA
          SGGGPVVCN- -GEEEVQQGG GISWGGDDDD ---LGGGGGK KKPGNNYYLL LNNWIHTTIE
          SGGGPVVCN- -GEEEVQQGG GISWGGDDDD ---LGGGGGK KKPGNNYYLL LNNWIQTTVA
          SGGGPLLCLV QYAAAVHHGG GVSFVVSSSS RRLVRRRRRK KKPTAAYYII ISSWINVVIS
          SGGGPLLCLV QYSSSVHHGG GVSFVVSSSS SSMVKKKKKK KKPTAAYYII ISSWMNVVI-
          SGGGPLLCQA RWQQQVHHGG GISFGGSSSS RRLYHHHHHK KKPSNNYYII IDDWINVVIN
          SGGGPLLCQA QWQQQVHHGG GISFGGSSSS TTLYRRRRRK KKPSNNYYII IDDWINVVIK
          SGGGPLLCQG QWQQQVHHGG GISFGGSSSS SSLYHHHHHK KKPSNNYYII IDDWINVVIN
          SGGGPLLCRA QWQQQVHHGG GISFGGSSSS SSLYRRRRRK KKPSNNYYII IDDWINVVMR
          SGGGPLLCPT GWQQQVHHGG GVSFVVSSSS AAFFWWWWWK KKPTAAFFII IDDWIETTIS
          SGGGPLLCQA RWEEEVHHGG GISLTTSSSS VVLYYYYYYK KKPSNNYYNN NDDWINVVIN
          SGGGPLLCPT GWQQQVHHGG GVSFVVSSSS AAFTRRRRRK KKPTAAFFII IDDWIETTIS
          SGGGPLLCQK TWVVVLIIGG GISWGGTTTT --KVRRRRRA AAPAKKFFSS STTWINVVIY
          SGGGPLLCQK AWTTTLVVGG GISWGGSSSS ---SSSSSST TTPGKKLLII IPPWVQIILA
          SGGGPLLCQK AWTTTLAAGG GISWGGSSSS ---SSSSSST TTPAAALLMM MPPWVQTTLA
          SGGGPLLCQK AWTTTLVVGG GISWGGSSSS ---SSSSSSS SSPGKKLLII IPPWVQIILA
          SGGGPLLCQK VWTTTLAAGG GISWGGSSSS ---SSSSSST TTPAAALLMM MPPWVQIILA
          SGGGPLLLNG --MMMTYYGG GISFGGSSSS SSAKGGGGGY YYPAYYYYLL LDDWIQ----
          SGGGPLLLNG --MMMTYYGG GISFGGSSSS SSAVGGGGGY YYPDYYYYLL LDDWIE----
          SGGGPLLCG- -NTTTLTTGG GISWGGIIII --SG-----Y YYPSSSFFYY YNNWVQ----
          SGGGPLLANG --VVVQIIGG GISYGGHHHH ---IGGGGGS SSPNSSFFLL LDDWIQ----

          NN
          NN
          NN
          NN
          NN
          NN
          NN
          NN
          NN
          NN
          NN
          NN
          NN
          NN
          NN
          --
          NN
          NN
          NN
          NN
          HH
          NN
          HH
          NN
          NN
          NN
          NN
          NN
          --
          --
          --
          --

   32   242
2ptn-bovinIIIVGYYTTG AANVVPQVSS LLLLS--GYY FFCCGGSLII NSSSQWSSSA HHHHCCY---
try1_canfaIIIVGYYTTS RRNVVPQVSS LLLLS--GYY FFCCGGSLII NSSSQWSSSA HHHHCCY---
try3_rat  IIIVGYYTTQ KKNLLPQVSS LLLLA--GYY FFCCGGSLII NSSSQWSSSA HHHHCCY---
try2_canfaIIIVGYYTTE EENVVPQVSS LLLLA--GYY FFCCGGSLII SDDDQWSSSA HHHHCCY---
try1_humanIIIVGYYNNE EENVVPQVSS LLLLS--GYY FFCCGGSLII NEEEQWSSSG HHHHCCY---
try2_humanIIIVGYYIIE EENVVPQVSS LLLLS--GYY FFCCGGSLII SEEEQWSSSG HHHHCCY---
try2_rat  IIIVGYYTTQ EENVVPQVSS LLLLS--GYY FFCCGGSLII NDDDQWSSSA HHHHCCY---
try3_salsaIIIVGYYEER KKNAASQASS LLLLS--GYY FFCCGGSLII SSSSTWSSSA HHHHCCY---
tryp_mouseIIIVGYYTTR EESVVPQVSS LLLLA--GYY FFCCGGSLII NDDDQWSSSA HHHHCCY---
try4_humanIIIVGYYTTE EENLLPQVSS LLLLS--GSS FFCCGGSLII SEEEQWSSSA HHHHCCY---
try3_humanIIIVGYYTTE EENLLPQVSS LLLLS--GSS FFCCGGSLII SEEEQWSSSA HHHHCCY---
tryp_xenlaIIIIGAATTA KKSVVPIVSS LLLLS--GYY FFCCGGSLII TNNNQWSSSA HHHHCCY---
trya_rat  IIIVGYYTTQ EEHVVPQVSS LLLLA--GSS IICCGGSLII TDDDQWSSSA HHHHCCY---
tryb_rat  IIIVGYYTTQ EEHVVPQVSS LLLLA--GSS IICCGGSLII TDDDQWSSSA HHHHCCY---
3est-pig  VVVVGTTEEQ RRNWWPQISS LLLLYGSWAA TTCCGGTLII RQQQNWTTTA HHHHCCVEEL
el1_rat   VVVVGAAEER RRNWWPQISS LLLLYGGWYY TTCCGGTLII RRRRNWTTTA HHHHCCVQQM
el2a_humanVVVVGEEEER PPNWWPQVSS LLLLYNGWYY TTCCGGSLII ANNNSWTTTA HHHHCCISSR
el2_rat   VVVVGQQEES PPNWWPQVSS LLLLYSGWHH TTCCGGSLVV ANNNNWTTTA HHHHCCISSR
el2_pig   VVVVGEEDDR PPNWWPQVSS LLLLYSGWRR TTCCGGTLVV DQQQSWTTTA HHHHCCISSR
el2_mouse VVVVGQQEET PPNWWPQVSS LLLLVSGWRR NNCCGGSLVV ANNNNWTTTA HHHHCCLYYQ
el3a_humanVVVVGEEDDV PPYWWPQVSS LLLLYSGFYY TTCCGGSLII APPPDWTTTG HHHHCCIDDL
el2b_humanMMMLGEEEER PPNWWPQVSS LLLLYNGWYY TTCCGGSLII ANNNSWTTTA HHHHCCISSR
el3b_humanVVVVGEEDDV PPYWWPQVSS LLLLYSGFYY TTCCGGSLII APPPDWTTTG HHHHCCISSR
ctrl_humanIIIVGEENNV LLGWWPQVSS LLLLDGF--- FFCCGGSLII SQQQSWTTTA HHHHCCNPPG
ctr2_canfaIIIVGEEDDV PPGWWPQVSS LLLLDGF--- FFCCGGSLII SEEEDWTTTA HHHHCCGTT-
ctrb_bovinIIIVGEEDDV PPGWWPQVSS LLLLDGF--- FFCCGGSLII SEEEDWTTTA HHHHCCGTT-
ctrb_humanIIIVGEEDDV PPGWWPQVSS LLLLDGF--- FFCCGGSLII SEEEDWTTTA HHHHCCGTT-
ctrb_rat  IIIVGEEDDI PPGWWPQVSS LLLLDGF--- FFCCGGSLII SEEEDWTTTA HHHHCCGTT-
ctr1_penvaIIIVGVVEET PPHWWPQAAA LLLLI---MM FFCCGGSLII SSSSEWTTTA HHHHCCMAAG
ctr2_penvaIIIVGVVEET PPHWWPQAAA LLLLI---MM FFCCGGSLII SSSSEWTTTA HHHHCCMAAG
ctrl_halruIIIVGSSNNA AAGFFPQGSS LLLLVGTWFF IICCGCVLYY TTTTSKTTTA HHHHCCLAAS
ctr2_vesorIIIVGTTNNP RRGYYPQVSS LLLL---PKK FFCCGGS-II SKKKRYTTTA HHHHCCLKKS

          -GQRRLEEEE DNVNNEEQFF KKSSSIVVHS SYNSL--NNI MLIIKKSSAA ASLNSSRVSS
          -RQRRLEEEE YASGGEEQFF KKIIIIRRHR RYNAI--DNI MLIIKSSSPP ATLNSSRVAA
          -RQRRLEEEE HDVGGEEQFF KKIIIIRRHS SYNAF--DNI MLIIKNSSPP ATLNSSRVTT
          -RQRRLEEEE YDLNNEEQFF KKVVVIRRHN NYNSL--DNI MLIIKSSSPP AVLNAARVTT
          -RQRRLEEEE HELNNEEQFF KKIIIIRRHQ QYDRL--NNI MLIIKSSSRR AVINAARVTT
          -RQRRLEEEE HELNNEEQFF KKIIIIRRHK KYNSL--DNI LLIIKSSSPP AVINSSRVAA
          -RQRRLEEEE HNLDDEEQFF KKIIIIKKHN NFDRL--NNI MLIIKSSSPP VKLNAARVTT
          -RQRRLEEEE HANTTEEQFF KKVVVIMMHS SYNSL--DNI MLIIKSKKPP ASLNSSYVTT
          -RQRRLEEEE HNLNNEEQFF KKIIIIRRHN NYNSL--DNI MLIIKASSPP VTLNAARVSS
          -RQRRLEEEE HKLNNEEQFF KKIIIIRRHK KYNRL--DNI MLIIKSSSPP AVINAARVTT
          -RQRRLEEEE HKLNNEEQFF KKIIIIRRHK KYNRL--DNI MLIIKSSSPP AVINAARVTT
          -SQRRLEEEE HASTTEEQFF KKVVVIRRHG GYNSL--DNI MLIIKSSSPP ASLNAAAVTT
          -QQRRLEEEE HYIAAEEQFF KKMMMILLHD DYDKV--DNI MLIIKKSSPP ATLNSSKVTT
          -QQRRLEEEE HYIAAEEQFF KKMMMILLHD DYDKV--DNI MLIIKKSSPP ATLNSSKVTT
          LTRVVVEEEE HNNTTEEQYY KKIIIVVVHY YWNTVAAGYI ALLLRAQQSS VTLNSSYVLL
          MTRVVVDDDD HSNTTEEQYY KKIIIMVVHT TWNSVAAGYI ALLLRAQQSS VTLNNNYVLL
          RTRGGLRRRR HYAGGSSLAA KKIIIVVVHD DWNSISKGNI ALLLKANNPP VSLTDDKILL
          RTRLLLRRRR HSSGGSSLAA KKLLLVVVHK KWNALSNGNI ALVVKASSPP VALTSSKITT
          RTRVVLRRRR HSNGGSSLAA KKLLLVVVHD DWNSLSNGNI ALLLKASSPP VSLTDDKILL
          QTRLLLAAAA HSPGGSSAAA KKLLLVVVHR RWNSVGNGYI ALIIKASSPP VTLSKKNITT
          LTQVVLEEEE YAKPPEEQVV EELLLFVVHL LWNRVACGNI ALIIKSRRSS AQLGDDAVLL
          RIRMMLQQQQ HYAGGSSLAA KKIIIVVVHD DWNSVSKGNI ALLLKANNPP VSLTDDKILL
          RTQVVLEEEE YAKPPEEQVV SSLLLFVVHL LWNRVACGNI ALIIKSRRSS AQLGDDAVLL
          GRFVVLEEEE YSNPPLLQVV RRAAAITTHS SWNSM--NNV TLLLKASSPP AQYTTTRIPP
          -TQVVAEEEE FGDSSIIQVV KKVVVFKKNK KFNMI--NNI TLLLKATTPP ARFSKKTVAA
          -SVVVAEEEE FGEDDTTQVV KKVVVFKKNK KFSIV--RNI TLLLKATTPP AQFSEETVAA
          -SVVVAEEEE FGDNNIIQVV KKVVVFKKNK KFSIV--NNI TLLLKATTPP ARFSQQTVAA
          -SVVVAEEEE FGDNNIIQVV QQVVVFKKNK KFNMV--RNI TLLLKATTPP AQFSEETVAA
          GFEVVLAAAA HRNSSQQVSS DDFFFFTTHN NWNSL--TNI ALIIRPSSPP VSLNSSNITT
          GFEVVLAAAA HRNSSQQVSS DDFFFFTTHN NWNSL--TNI ALIIKPSSPP VSLNSSNITT
          SSRGGFMMMM LNVTTEEQYY SSYYYTNNHN NYNGAGYPNI AVLLRTSSSS MDTSSSSAGG
          SEQTTVSSSS V--EEEEAVV EELLLIVVNN NYNSL--INI GLIIRSKKDD ISFTQQLVPP

          ILLPT-SSAA SAQLLGGGNN TKSSGGGYYP DKLAAAPILL DDSK---SSG QNMFFLEGGK
          ILLPK-SSPP AAQLLGGGNN TQSIGGGYYP DQLAAAPILL DDSR---NNG QNMMMMEGGK
          VLLPR-SSGG SSKLLGGGNN TLSSGGGYYP SQLAAAPVLL DDSK---SSG KNMFFLEGGK
          ILLPR-AAAA APQLLGGGNN TLSSGGGYYP EQLAAAPILL QQAE---AAG QNMIILEGGK
          ILLPT-AAPP ATKLLGGGNN TASSGGGYYP DQLAAAPVLL QQAE---AAG KNMFFLEGGK
          ILLPT-AAPP AAELLGGGNN TLSSGGGYYP DQLAAAPVLL QQAE---AAG KNMFFLEGGK
          VLLPS-SSAA PAQLLGGGNN TLSSGGGEEP DQLAAAPLLL QQAE---AAG KNMVVLEGGK
          VLLPS-SSAA SSRLLGGGNN LSGSSSSYYP DRLLLLPILL SSSN---SSG QNMFFMEGGK
          VLLPS-SSAA PAQLLGGGNN TLSNGGGNNP DQVAAAPVLL QQAE---AAG DNMIILEGGK
          ILLPT-AAPP AAELLGGGNN TLSFGGGYYP DKLAAAPVLL QQAK---AAG KSMFFLEGGK
          ILLPT-AAPP AAELLGGGNN TLSFGGGYYP DKLAAAPVLL EEAK---AAG KSMFFLEGGK
          VLLPS-GGSS AASLLGGGNN TLSNGGGYYP DQLAAAPILL NNAN---SSG ENMIIMEGGK
          ILLPQ-YYPP TAELLGGGVV LK-FGGGSSP SQLAAAPVLL DDSH---KKR QNMFFLEGGK
          ILLPQ-YYPP TAELLGGGVV LK-FGGGSSP SQLAAAPVLL DDSH---KKR QNMFFLEGGK
          GLLPRGTTLL ANPYYGGGLL TRTNGGGLLA QQALLLPTVV YYASSSSSSS TSMVVGDGVR
          ALLPQGTTLL ANPYYGGGRR TRTNGGGLLS QQALLLPSVV YYSSSSSSSS TTMVVGDGVR
          ALLPPGTTLL PNPYYGGGRR LQTNGGGVVP DQGLLLLVVV YYASSSSAAS SSMIIGDGVI
          ALLPPGTTLL PNPYYGGGRR LQTNGGGTTP DQGLLLLVVV YYASSAASSS SNMVVGDGVT
          GLLPAGTTLL PNVYYGGGRR LQTNGGGSSP DQGLLLLVVV YYASKPPGGS TNMIIGDGII
          ALLPPGTTLL PRVYYGGGLL LQTNGGGSSP DRGLLLLVVV YYASSAASSS SSMVVGDGVT
          ALLPPGDDLL PNPYYGGGRR LYTNGGGLLP DQALLLPVVV YYKSRWWNNS TTMVVGY-IR
          ALLPPGTTLL PNPYYGGGRR LQTNGGGLLP DKGLLLLVVV YYASSSSGGS TNMIIGDGVI
          ALLPPGDDLL PNPYYGGGRR LYTNGGGLLP DQALLLPVVV YYESRWWNNS STMVVGD-IR
          VLLASNEELL TETVVGGGRR LSGVGGGVVP AQVLLLPLVV VVNRQ----S SSMIIGAGA-
          VLLPQTDDFF PALVVGGGLL THTNAAATTP DQALLLPLLL NNAKK----S KLMVVASGV-
          VLLPSDEEFF PALAAGGGKK TKYNAAATTP DQALLLPIVV NNTRK----S RVMIIASGV-
          VLLPSDDDFF PALAAGGGKK TKYNAAATTP DQALLLPLLL NNAKK----R RVMIIASGV-
          VLLPNDDDFF PPVAAGGGKK TKYNAAATTP EQALLLPIVV EEAKK----S KVMTTASGV-
          VLLPSD--VV SVTTTGGGRR PSDSAAAIIS DRVVVVPVMM NNADS----G IGVVVGTGGK
          VLLPSD--VV AVTTTGGGRR PLDSGGGIIS DRVVVVPIMM NNDDA----G IGVVVSEGGK
          PVVWLVEELL -CNYYRGGKK TQWRWWWHHP NQVMMMTVLL NNSSSSSGGA TGHIIESG-R
          VLLPVNTTKK AGPVVGGGRR IYVNGGGIIP NQILLLSIVV QQQKS--KK- GSQIITKRGE

          SQGGDDSGVC CS--LLGIII IVSWGGG-GG CAQQKKKPGY TKVVNYYSWI IIKKKQQQQT
          SQGGDDSGVC CN--LLGVVV VVSWGGG-GG CAQQKKKPGS PKVVKYYSWI IIQQQQQQQT
          SQGGDDSGVC CN--LLGVVV VVSWGGG-GG CAQQKKKPGY TKVVNYYNWI IIQQQQQQQT
          SQGGDDSGVC CN--LLGIII IVSWGGG-GG CAQQKKKPGY TKVVNFFDWI IIQQQSSSST
          SQGGDDSGVC CN--LLGVVV VVSWGGG-GG CAQQKKKPGY TKVVNYYKWI IIKKKNNNNT
          SQGGDDSGVS SN--LLGIII IVSWGGG-GG CAQQKKKPGY TKVVNYYDWI IIKKKDDDDT
          SQGGDDSGVC CN--LLGIII IVSWGGG-GG CALLPPPPGY TKVVNYYDWI IIQQQDDDDT
          SQGGDDSGVC CN--LLGVVV VVSWGGG-GG CAQQRRRPGY TKVVNYYSWI IISSSSSSST
          SQGGDDSGVC CN--LLGIII IVSWGGG-GG CAQQPPPPGY TKVVNYYDWI IIQQQNNNNT
          SQRRDDSGVC CN--LLGVVV VVSWGGG-GG CAWWKKKPGY TKVVNYYDWI IIKKKDDDDT
          SKRRDDSGVC CN--LLGVVV VVSWGGG-GG CAWWKKKPGY TKVVNYYDWI IIKKKDDDDT
          SQGGDDSGVC CN--LLGVVV VVSWGGG-GG CAMMRRRPGY TKVVNYYAWI IIQQQNNNNT
          SQYYDDSGVC CN--VVGIII IVSWGGG-GG CALLEEEPGY TKVVNYYNWI IIHHHQQQQT
          SQYYDDSGVC CN--VVGIII IVSWGGG-GG CALLEEEPGY TKVVNYYNWI IIQQQQQQQT
          GQGGDDSGHC CLVQVVGVVV VTSFVVVLGG CNVVTTTPTF TRVVAYYSWI IINNNNNNNV
          GQGGDDSGHC CLVQVVGVVV VTSFVVVMGG CNVVSSSPTF TRVVAYYSWM MMNNNNNNNV
          SNGGDDSGNC CQARVVGIII IVSFGGGLGG CNYYYYYPSF TRVVNYYDWI IINNNSSSSV
          SNGGDDSGNC CQAQVVGIII IVSFGGGLGG CNYYPPPPSF TRVVNYYDWI IINNNSSSSV
          SNGGDDSGNC CQGQVVGIII IVSFGGGLGG CNYYYYYPSF TRVVNYYDWI IINNNSSSSV
          SNGGDDSGNC CRAQVVGIII IVSFGGGLGG CNYYPPPPSF TRVVNYYDWI IINNNSSSSV
          GNGGDDSGNC CPTGVVGVVV VTSFVVVFGG CNFFIIIPTF TRVVAFFDWI IIEEEEEEET
          TNGGDDSGNC CQARVVGIII IGSLTTTLGG CNYYYYYPSF TRVVNYYDWI IINNNSSSSV
          GNGGDDSGNC CPTGVVGVVV VTSFVVVFGG CNTTRRRPTF TRVVAFFDWI IIEEEEEEET
          SQGGDDSGVC CQKTLLGIII IVSWGGGKNN CNVV---PAY TRVVKFFTWI IINNNQQQQV
          SMGGDDSGVC CQKALLGIII IVSWGGG-GG TCSSTTTPGY ARVVKLLPWV VVQQQQQQQI
          SMGGDDSGVC CQKALLGIII IVSWGGG-SS TCSSTTTPAY ARVVALLPWV VVQQQEEEET
          SMGGDDSGVC CQKALLGIII IVSWGGG-DD TCSSTTTPGY ARVVKLLPWV VVQQQKKKKI
          SMGGDDSGVC CQKVLLGIII IVSWGGG-GG VCSSTTTPAY SRVVALLPWV VVQQQQQQQI
          TNGGDDSGNL LNG-TTGIII ITSFGGGAGG CEKK---PAF TRVVYYYDWI IIQQQQQQQ-
          TNGGDDSGNL LNG-TTGIII ITSFGGGAGG CEVV---PDF TRVVYYYDWI IIEEEQQQQ-
          ASGGDDSGVC CG--LLGIII ITSWGGGSSS CSGGSSSPSY TRVVSFFNWV VVQQQ-----
          AHGGDDSGVA ANG-QQGIII IVSYGGG-PP CAII---PNF TRVVSFFDWI IIQQQKKKK-

          SN
          AN
          AN
          AN
          AN
          AN
          AN
          SN
          DN
          AN
          AN
          AN
          EN
          AN
          SN
          --
          NN
          KN
          NN
          RN
          SH
          NN
          SH
          YN
          AN
          AN
          AN
          AN
          --
          --
          --
          --

   32   242
2ptn-bovinIVVGGGTTCA PYYVVSNS-- -FSSSLISVV SSSSSACYYY -----QQVLG EDNNNVVVEE
try1_canfaIVVGGGTTCR PYYVVSNS-- -FSSSLISVV SSSSSACYYY -----QQVLG EYNNAVVSEE
try3_rat  IVVGGGTTCK PYYVVSNA-- -FSSSLISVV SSSSSACYYY -----QQVLG EHNNDVVVEE
try2_canfaIVVGGGTTCE PYYVVSNA-- -FSSSLIDVV SSSSSACYYY -----QQVLG EYNNDVVLEE
try1_humanIVVGGGNNCE PYYVVSNS-- -FSSSLIEVV SSSSSACYYY -----QQVLG EHNNEVVLEE
try2_humanIVVGGGIICE PYYVVSNS-- -FSSSLIEVV SSSSSACYYY -----QQVLG EHNNEVVLEE
try2_rat  IVVGGGTTCE PYYVVSNS-- -FSSSLIDVV SSSSSACYYY -----QQVLG EHNNNVVLEE
try3_salsaIVVGGGEECK SYYAASQS-- -FSSSLISVV SSSSSACYYY -----QQVLG EHNNAVVNEE
tryp_mouseIVVGGGTTCE PYYVVSNA-- -FSSSLIDVV SSSSSACYYY -----QQVLG EHNNNVVLEE
try4_humanIVVGGGTTCE PYYVVSNS-- -FSSSLIEVV SSSSSACYYY -----QQVLG EHNNKVVLEE
try3_humanIVVGGGTTCE PYYVVSNS-- -FSSSLIEVV SSSSSACYYY -----QQVLG EHNNKVVLEE
tryp_xenlaIIIGGGTTCK PYYVVSNS-- -FSSSLINVV SSSSSACYYY -----QQVLG EHNNALLSEE
trya_rat  IVVGGGTTCE PYYVVSNA-- -ISSSLIDVL SSSSSACYYY -----QQVLG EHNNYEEIEE
tryb_rat  IVVGGGTTCE PYYVVSNA-- -ISSSLIDVL SSSSSACYYY -----QQVLG EHNNYEEIEE
3est-pig  VVVGGGEEAR PSSIISQYSS STTTTLIQVM TTTTTACVVV ELLLLRRVVG EHNNNQQNNN
el1_rat   VVVGGGEEAR PSSIISQYGS STTTTLIRVM TTTTTACVVV QMMMMRRVVG DHNNSQQNDD
el2a_humanVVVGGGEEAP PWWVVSQYGK KTSSSLINVL TTTTTACIII SRRRRRRVLG RHNNYVVAEE
el2_rat   VVVGGGEEAP PWWVVSQYGK KTSSSLVNVL TTTTTACIII SRRRRRRVLG RHSSSTTSEE
el2_pig   VVVGGGDDAP PWWVVSQYGQ QTTTTLVQVL TTTTTACIII SRRRRRRVLG RHSSSTTNEE
el2_mouse VVVGGGEEAP PWWVVSQVGR RNSSSLVNVL TTTTTACLLL YQQQQRRVLG AHSSSNNPGG
el3a_humanVVVHHGDDAP PWWVVSQYGS STSSSLIPVV TTTTTACIII DLLLLQQVLG EYNNAVVKEE
el2b_humanMLLGGGEEAP PWWVVSQYGQ QTSSSLINVL TTTTTACIII SRRRRRRVLG QHNNYVVAEE
el3b_humanVVVNNGDDAP PWWVVSQYGS STSSSLIPVV TTTTTACIII SRRRRQQVLG EYDDAVVKEE
ctrl_humanIVVNNGNNAL PWWVVSQDF- -FSSSLIQVV TTTTTACNNN PGGGGFFVLG EYDDSSSNAA
ctr2_canfaIVVNNGDDAP PWWVVSQDF- -FSSSLIEVV TTTTTACGGG T----QQVAG EFDDGSSDAA
ctrb_bovinIVVNNGDDAP PWWVVSQDF- -FSSSLIEVV TTTTTACGGG T----VVVAG EFDDGLLETT
ctrb_humanIVVNNGDDAP PWWVVSQDF- -FSSSLIEVV TTTTTACGGG T----VVVAG EFDDGSSDEE
ctrb_rat  IVVNNGDDAP PWWVVSQDF- -FSSSLIEVV TTTTTACGGG T----VVVAG EFDDGSSDEE
ctr1_penvaIVVGGGEEAP PHHAAAFI-- -FSSSLISVL TTTTTACMMM AGGGGEEVLG AHNNRQQNEE
ctr2_penvaIVVGGGEEAP PHHAAAFI-- -FSSSLISVL TTTTTACMMM AGGGGEEVLG AHNNRQQNEE
ctrl_halruIVVGGGNNAA PWWGGSQVTS SIVVVLYTAL TTTTTACLLL ASSSSRRLFG MLRRNNNVDD
ctr2_vesorIVVGGGNNAR PYYVVSR--A AFSSS-IKVL TTTTTACLLL KSSSSQQVVG SVLL----NN

          GGNNEQFFSS AAAKKIIIHS YSNT--NNMM KKKSSRASSI SSPPPT---A SSGGGISSSG
          GGGGEQFFNN AAAKKIIIHR YANT--NNMM KSSTTRSAAI AAPPPK---P AAGGGISSSG
          GGGGEQFFDD AAAKKIIIHS YANT--NNMM KNNTTRSTTV SSPPPR---G SSGGGVSSSG
          GGNNEQFFNN SSSKKIIIHN YSWI--NNMM KSSVVRATTI SSPPPR---A AAGGGISSSG
          GGNNEQFFNN AAAKKIIIHQ YRKT--NNMM KSSVVRSTTI SSPPPT---P AAGGGISSSG
          GGNNEQFFNN AAAKKIIIHK YSRT--NNLL KSSVVRSAAI SSPPPT---P AAGGGISSSG
          GGDDEQFFNN AAAKKIIIHN FRKT--NNMM KSSKKRATTV AAPPPS---A PPGGGISSSG
          GGTTEQFFDD SSSKKIIIHS YSRN--NNMM KSSSSYSTTV AAPPPS---A SSGGGVSSSG
          GGNNEQFFDD SSSKKIIIHN YSWT--NNMM KAATTRASSV PPPPPS---A PPGGGISSSG
          GGNNEQFFNN AAAKKIIIHK YRDT--NNMM KSSVVRSTTI SSPPPT---P AAGGGISSSG
          GGNNEQFFNN AAAKKIIIHK YRDT--NNMM KSSVVRSTTI SSPPPT---P AAGGGISSSG
          GGTTEQFFSS SSSKKIIIHG YSYT--NNMM KSSSSANTTV PPPPPS---S AAGGGISSSG
          GGAAEQFFDD AAAKKIIIHD YKWT--NNMM KKKTTKSTTI PPPPPQ---P TTGGGVSSSG
          GGAAEQFFDD AAAKKIIIHD YKWT--NNMM KKKTTKSTTI PPPPPQ---P TTGGGVSSSG
          GGTTEQYYGG VVVKKVVVHY WTDDAAYYAA RAATTYQLLG VVPPPRAGGL AANNNITTTG
          GGTTEQYYSS VVVKKMMMHT WSNNAAYYAA RAATTYQLLA VVPPPQEGGL AANNNITTTG
          SSGGSLAASS VVVKKVVVHD WSNQSKNNAA KAASSKQLLA CCPPPPAGGL PPNNNVTTTG
          SSGGSLAAQQ VVVKKVVVHK WAQKSNNNAA KAAAAKQTTA CCPPPPAGGL PPNNNVTTTG
          PPGGSLAAKK VVVKKVVVHD WSNQSNNNAA KAASSKQLLG CCPPPAAGGL PPNNNVTTTG
          AAGGSAAAQQ VVVKKVVVHR WSQNGNYYAA KAATTNQTTA CCPPPPAGGL PPNNNVTTTG
          GGPPEQVVPP IIIEEFFFHL WRSCACNNAA KSSQQAQLLA SSPPPPAGGL PPKKKITTTG
          SSGGSLAASS VVVKKVVVHD WSNQSKNNAA KAASSKQLLA CCPPPPAGGL PPNNNVTTTG
          GGPPEQVVPP IIISSFFFHL WRSCACNNAA KSSQQAQLLA SSPPPPAGGL PPEEEITTTG
          EEPPLQVVSS VVVRRIIIHS WSTT--NNTT KAAQQRSPPV CCAAASSNNL TTGGGTTTTG
          EESSIQVVKK IIIKKFFFNK FMFT--NNTT KAARRTSAAV CCPPPQATTF PPGGGTTTTG
          EEDDTQVVKK IIIKKFFFNK FILT--NNTT KAAQQTSAAV CCPPPSADDF PPGGGTTTTG
          EENNIQVVKK IIIKKFFFNK FILT--NNTT KAARRTSAAV CCPPPSADDF PPGGGTTTTG
          EENNIQVVKK IIIQQFFFNK FMFT--NNTT KAAQQTSAAV CCPPPNVDDF PPGGGTTTTG
          AASSQVSSTT SSSDDFFFHN WSWL--NNAA RPPSSNKTTV KKPPPSSDDV SSGGGPTTTG
          AASSQVSSTT SSSDDFFFHN WSWL--NNAA KPPSSNKTTV KKPPPSSDDV AAGGGPTTTG
          GGTTEQYYSS VVVSSTTTHN YGNAGYNNAA RTTDDSVGGP SSWWWLLVVL --RRRDQQQR
          KKEEEAVVNN AAAEEIIINN YSIR--NNGG RSSSSLQPPV KKPPPVSNNK AADDDLTTTG

          WTKKSTTTSS DLLKCCLKAA PLSSSSSSK- --SSSPPSSS NFFCCAAGYY LGGGDDDCCC
          WTQQSQQQNN DLLQCCLKAA PLSSSVVVR- --NNNPPSSS NMMCCLLGYY MGGGDDDCCC
          WTLLSTTTNN SLLQCCLDAA PLSSSSSSK- --SSSPPSSS NFFCCLLGFF LGGGDDDCCC
          WTLLSTTTNN ELLQCCLDAA PLTTAQQQE- --AAAPPEEE NIICCAAGFF LGGGDDDCCC
          WTAASAAADD DLLQCCLDAA PLSSAKKKE- --AAAPPSSS NFFCCVVGFF LGGGDDDCCC
          WTLLSAAADD DLLQCCLDAA PLSSAEEEE- --AAAPPNNN NFFCCVVGFF LGGGDDDCCC
          WTLLSVVVNN DLLQCCLDAA PLPPADDDE- --AAAPPDDD NVVCCVVGFF LGGGDDDCCC
          WLSSGSSSNN DLLRCCLDLL PLSSSSSSN- --SSSPPSSS NFFCCAAGFF MGGGDDDCCC
          WTLLSVVVNN DLLQCCVDAA PLPPADDDE- --AAAPPNNN NIICCVVGFF LGGGDDDCCC
          WTLLSAAADD DLLKCCLDAA PLTTAEEEK- --AAAPPNNN SFFCCVVGFF LGGGDDDCCC
          WTLLSAAADD DLLKCCLDAA PLRRAEEEK- --AAAPPNNN SFFCCVVGFF LGGGDDDWWW
          WTLLSSSSNN DLLQCCLNAA PLTTAQQQN- --SSSPPAAA NIICCVVGYY MGGGDDDCCC
          WLKK-FFFEE SLLQCCLDAA PLSSSVVVH- --KKKPPNNN NFFCCLLGFF LGGGDDDCCC
          WLKK-FFFEE SLLQCCLDAA PLSSSVVVH- --KKKPPNNN NFFCCLLGFF LGGGDDDCCC
          WTRRT---QQ QLLQQQAYLL PVDDAIIISS SSSSSGGNNN SVVCCAAG-- GVVVSSSCCC
          WTRRT---QQ QLLQQQAYLL PVDDSIIISS SSSSSGGTTT TVVCCAAG-- GVVVSSSCCC
          WLQQT---AA DLLQQQGRLL LVDDATTTSS SSAAAGGTTT SIICCAAG-- GVVVSSSCCC
          WLQQT---AA DLLQQQGRLL LVDDATTTSS AASSSGGTTT NVVCCAAG-- GVVVSSSCCC
          WLQQT---AA DLLQQQGQLL LVDDATTTSK PPGGGGGTTT NIICCAAG-- GIIISSSCCC
          WLQQT---NN DLLRQQGRLL LVDDATTTSS AASSSGGSSS SVVCCAAG-- GVVVSSSCCC
          WLYYT---PP DLLQQQARLL PVDDKHHHSR WWNNNGGKKK TVVCCAAG-- GIIISSSCCC
          WLQQT---AA DLLKQQGRLL LVDDATTTSS SSGGGGGTTT NIICCAAG-- GVVVCCCCCC
          WLYYT---PP DLLQEEALLL PVDDEHHHSR WWNNNGGKKK TVVCCAAG-- GIIISSSCCC
          WLSSG---NN ALLQQQVALL PVTTNQQQRQ -----GGDDD SIICCAAG-- GAAASSSCCC
          WTHHT---NN DLLQQQAALL PLSSAEEEKK -----GGDDD LVVCCAAG-- AVVVSSSCCC
          WTKKY---KK DLLQQQATLL PVSSTDDDRK -----GGDDD VIICCAAG-- AVVVSSSCCC
          WTKKY---NN DLLQQQAALL PLSSAEEEKK -----GGDDD VIICCAAG-- AVVVSSSCCC
          WTKKY---KK ELLQQQAALL PVSSADDDKK -----GGDDD VTTCCAAG-- AVVVSSSCCC
          WPSSD---SS DLLRQQVNVV PMTTADDDDS -------DDD GVVCCIID-- GGGGSSSCCC
          WPLLD---GG DLLRQQVDVV PMTTDDDDDA -------NNN GVVCCIID-- SGGGGGGCCC
          MTQQW---QQ NLLQKKVDMM TLTTSDDDSS SSGGGGGSSS GIICCIIF-- E---SSSCCC
          WIYYV---PP NLLQQQITLL SVNNQTTTKS --KKK--DDD SIICCTTF-- TGGGGGGCCC

          QGDDSSGVCS S---KKLLQI SGS--GCAAA QQKNKKVKKV VCCCNVSSWW IKKKQQIISS
          QGDDSSGVCN N---EELLQV SGA--GCAAA QQKGKKVKKV VCCCKVSSWW IQQQQQIIAA
          QGDDSSGVCN N---QQLLQV SGY--GCAAA QQKGKKVKKV VCCCNVNNWW IQQQQQVVAA
          QGDDSSGVCN N---EELLQI SGY--GCAAA QQKNKKVKKV VCCCNVDDWW IQQQSSIIAA
          QGDDSSGVCN N---QQLLQV SGD--GCAAA QQKNKKVKKV VYYYNVKKWW IKKKNNIIAA
          QGDDSSGVSN N---EELLQI SGY--GCAAA QQKNRRVKKV VYYYNVDDWW IKKKDDIIAA
          QGDDSSGVCN N---EELLQI SGY--GCAAA LLPDNNVKKV VCCCNVDDWW IQQQDDIIAA
          QGDDSSGVCN N---QQLLQV SGY--GCAAA QQRNKKVKKV VCCCNRSSWW ISSSSSMMSS
          QGDDSSGVCN N---EELLQI SGY--GCAAA QQPDAAVKKV VCCCNVDDWW IQQQNNIIDD
          QRDDSSGVCN N---QQLLQV SGH--GCAAA WWKNRRVKKV VYYYNVDDWW IKKKDDIIAA
          KRDDSSGVCN N---QQLLQV SGH--GCAAA WWKNRRVKKV VYYYNVDDWW IKKKDDIIAA
          QGDDSSGVCN N---QQLLQV SGY--GCAAA MMRNYYVKKV VCCCNNAAWW IQQQNNIIAA
          QYDDSSGVCN N---EEVVQI SGD--GCAAA LLEGKKVKKV VCCCNLNNWW IHHHQQIIEE
          QYDDSSGVCN N---EEVVQI SGD--GCAAA LLEGKKVKKV VCCCNLNNWW IQQQQQVVAA
          QGDDSSGLCL LQQQAAVVHV SVSLLGCNNN VVTRKKVRRV VSSSAISSWW INNNNNIISS
          QGDDSSGLCL LQQQSSVVHV SVSMMGCNNN VVSKKKVRRV VSSSAISSWW MNNNNNII--
          NGDDSSGLCQ QRRRQQVVHI SGSLLGCNNN YYYHKKVRRV VSSSNIDDWW INNNSSIINN
          NGDDSSGLCQ QQQQQQVVHI SGSLLGCNNN YYPRKKVRRV VSSSNIDDWW INNNSSIIKK
          NGDDSSGLCQ QQQQQQVVHI SGSLLGCNNN YYYHKKVRRV VSSSNIDDWW INNNSSIINN
          NGDDSSGLCR RQQQQQVVHI SGSLLGCNNN YYPRKKVRRV VSSSNIDDWW INNNSSMMRR
          NGDDSSGLCP PGGGQQVVHV SVSFFGCNNN FFIWKKVRRV VSSSAIDDWW IEEEEEIISS
          NGDDSSGLCQ QRRREEVVHI STSLLGCNNN YYYYKKIRRV VSSSNNDDWW INNNSSIINN
          NGDDSSGLCP PGGGQQVVHV SVSFFGCNNN TTRRKKVRRV VSSSAIDDWW IEEEEEIISS
          QGDDSSGLCQ QTTTVVLLII SGTKKNCNNN VV-RAAVRRV VSSSKSTTWW INNNQQIIYY
          MGDDSSGLCQ QAAATTLLVI SGS--GTCCC SSTSTTVRRV VTTTKIPPWW VQQQQQLLAA
          MGDDSSGLCQ QAAATTLLAI SGS--STCCC SSTSTTVRRV VTTTAMPPWW VQQQEELLAA
          MGDDSSGLCQ QAAATTLLVI SGS--DTCCC SSTSSSVRRV VTTTKIPPWW VQQQKKLLAA
          MGDDSSGLCQ QVVVTTLLAI SGS--GVCCC SSTSTTVRRV VTTTAMPPWW VQQQQQLLAA
          NGDDSSGLLN N---MMTTYI SGSAAGCEEE KK-GYYARRV VYYYYLDDWW IQQQQQ----
          NGDDSSGLLN N---MMTTYI SGSAAGCEEE VV-GYYARRV VYYYYLDDWW IEEEQQ----
          SGDDSSGLCG G---TTLLTI SGISSSCSSS GGS-YYVRRV VSSSSYNNWW VQQQ------
          HGDDSSGLAN N---VVQQII SGH--PCAAA II-GSSVRRV VYYYSLDDWW IQQQKK----

          NN
          NN
          NN
          NN
          NN
          NN
          NN
          NN
          NN
          NN
          NN
          NN
          NN
          NN
          NN
          --
          NN
          NN
          NN
          NN
          HH
          NN
          HH
          NN
          NN
          NN
          NN
          NN
          --
          --
          --
          --

   32   242
2ptn-bovinIVGGGGGCCC GGAPYLNNN- ------YYHH HFCCGGSLNN SSQQQVVAYY KKSS--VGGG
try1_canfaIVGGGGGCCC SSRPYLNNN- ------YYHH HFCCGGSLNN SSQQQVVAYY KKSS--VGGG
try3_rat  IVGGGGGCCC QQKPYLNNN- ------YYHH HFCCGGSLNN SSQQQVVAYY KKSS--VGGG
try2_canfaIVGGGGGCCC EEEPYLNNN- ------YYHH HFCCGGSLSS DDQQQVVAYY KKSS--VGGG
try1_humanIVGGGGGCCC EEEPYLNNN- ------YYHH HFCCGGSLNN EEQQQVVAYY KKSS--VGGG
try2_humanIVGGGGGCCC EEEPYLNNN- ------YYHH HFCCGGSLSS EEQQQVVAYY KKSS--VGGG
try2_rat  IVGGGGGCCC QQEPYLNNN- ------YYHH HFCCGGSLNN DDQQQVVAYY KKSS--VGGG
try3_salsaIVGGGGGCCC RRKSYLQQQ- ------YYHH HFCCGGSLSS SSTTTVVAYY KKSS--VGGG
tryp_mouseIVGGGGGCCC RREPYLNNN- ------YYHH HFCCGGSLNN DDQQQVVAYY KKYY--VGGG
try4_humanIVGGGGGCCC EEEPYLNNN- ------SSHH HFCCGGSLSS EEQQQVVAYY KKTT--VGGG
try3_humanIVGGGGGCCC EEEPYLNNN- ------SSHH HFCCGGSLSS EEQQQVVAYY KKTT--VGGG
tryp_xenlaIIGGGGGCCC AAKPYLNNN- ------YYHH HFCCGGSLTT NNQQQVVAYY KKAA--VGGG
trya_rat  IVGGGGGCCC QQEPYLNNN- ------SSHH HICCGGSLTT DDQQQLLAYY HHPP--VGGG
tryb_rat  IVGGGGGCCC QQEPYLNNN- ------SSHH HICCGGSLTT DDQQQLLAYY HHPP--VGGG
3est-pig  VVGGGGGAAA QQRPSLQQQR RRRSSSAAHH HTCCGGTLRR QQNNNMMAVV DDRRELVGGG
el1_rat   VVGGGGGAAA RRRPSLQQQL LLLGGSYYHH HTCCGGTLRR RRNNNMMAVV SSSSQMVGGG
el2a_humanVVGGGGGAAA RRPPWLQQQS SSSGGKYYHH HTCCGGSLAA NNSSSLLAII SSSSSRVGGG
el2_rat   VVGGGGGAAA SSPPWLQQQL LLLGGKHHHH HTCCGGSLAA NNNNNLLAII SSNNSRVGGG
el2_pig   VVGGGGGAAA RRPPWLQQQD DDDGGQRRHH HTCCGGTLDD QQSSSLLAII SSSSSRVGGG
el2_mouse VVGGGGGAAA TTPPWLQQQL LLLGGRRRHH HNCCGGSLAA NNNNNLLALL SSNNYQVGGG
el3a_humanVVHHHGGAAA VVPPWLQQQE EEEGGSYYHH HTCCGGSLAA PPDDDVVAII SSRRDLVGGG
el2b_humanMLGGGGGAAA RRPPWLQQQS SSSGGQYYHH HTCCGGSLAA NNSSSLLAII SSSSSRVGGG
el3b_humanVVNNNGGAAA VVPPWLQQQE EEEGGSYYHH HTCCGGSLAA PPDDDVVAII SSSSSRVGGG
ctrl_humanIVNNNGGAAA VVLPWLQQQS SSSFF---HH HFCCGGSLSS QQSSSVVANN VVSSPGVGGG
ctr2_canfaIVNNNGGAAA VVPPWLQQQS SSSFF---HH HFCCGGSLSS EEDDDVVAGG VVRRT-VGGG
ctrb_bovinIVNNNGGAAA VVPPWLQQQS SSSFF---HH HFCCGGSLSS EEDDDVVAGG VVTTT-VGGG
ctrb_humanIVNNNGGAAA VVPPWLQQQK KKKFF---HH HFCCGGSLSS EEDDDVVAGG VVRRT-VGGG
ctrb_rat  IVNNNGGAAA IIPPWLQQQK KKKFF---HH HFCCGGSLSS EEDDDVVAGG VVKKT-VGGG
ctr1_penvaIVGGGGGAAA TTPPHLFFFD DDD---MMYY YFCCGGSLSS SSEEELLAMM DDGGAGVGGG
ctr2_penvaIVGGGGGAAA TTPPHLFFFD DDD---MMYY YFCCGGSLSS SSEEELLAMM DDGGAGVGGG
ctrl_halruIVGGGGGAAA AAAPWLQQQR RRRTTSFFHH HICCGCVLTT TTSSSLLALL SSSSASLGGG
ctr2_vesorIVGGGGGAAA PPRPYLRRR- -----AKKHH HFCCGGS-SS KKRRRLLALL VVGGKSVGGG

          GEENNNNEEE QFFIASSSSS SIHHHSSYYY NSNLLL-NNI IMIKSSLNSS SSSRVVVAAA
          GEENAAGEEE QFFIAAAAAI IIHHHRRYYY NANIII-DDI IMIKSTLNSS SSSRVVVSSS
          GEENDDGEEE QFFIAAAAAI IIHHHSSYYY NANFFF-DDI IMIKSTLNSS SSSRVVVSSS
          GEENDDNEEE QFFISAAAAV VIHHHNNYYY NSWLLL-DDI IMIKSVLNAA AAARVVVAAA
          GEENEENEEE QFFIAAAAAI IIHHHQQYYY DRKLLL-NNI IMIKSVINAA AAARVVVSSS
          GEENEENEEE QFFIAAAAAI IIHHHKKYYY NSRLLL-DDI ILIKSVINSS SSSRVVVSSS
          GEENNNDEEE QFFIAAAAAI IIHHHNNFFF DRKLLL-NNI IMIKSKLNAA AAARVVVAAA
          GEENAATEEE QFFISVVVVV VIHHHSSYYY NSRLLL-DDI IMIKKSLNSS SSSYVVVSSS
          GEENNNNEEE QFFVSAAAAI IIHHHNNYYY NSWLLL-DDI IMIKSTLNAA AAARVVVAAA
          GEENKKNEEE QFFIAAAAAI IIHHHKKYYY NRDLLL-DDI IMIKSVINAA AAARVVVSSS
          GEENKKNEEE QFFIAAAAAI IIHHHKKYYY NRDLLL-DDI IMIKSVINAA AAARVVVSSS
          GEENAATEEE QFFISSSSSV VIHHHGGYYY NSYLLL-DDI IMIKSSLNAA AAAAVVVNNN
          GEENYYAEEE QFFIAAAAAM MIHHHDDYYY DKWVVV-DDI IMIKSTLNSS SSSKVVVSSS
          GEENYYAEEE QFFIAAAAAM MIHHHDDYYY DKWVVV-DDI IMIKSTLNSS SSSKVVVSSS
          GEENNNTEEE QYYVVQQQQI IVHHHYYWWW NTDVVVAGGI IALRQTLNSS SSSYVVVQQQ
          GDDNSSTEEE QYYVVQQQQI IMHHHTTWWW NSNVVVAGGI IALRQTLNNN NNNYVVVQQQ
[truncated: 616,161 more chars]
