# Supplementary material for: MPI-PHYLIP: Parallelizing Computationally Intensive Phylogenetic Analysis Routines for the Analysis of Large Protein Families
Source: PLoS One. 2010 Nov 15;5(11):e13999. doi: 10.1371/journal.pone.0013999 (PMC2981553; doi:10.1371/journal.pone.0013999)
Supplement: File S1 — MPI Source Code for the Parallel PHYLIP methods (in .tar.gz format). (1.11 MB GZ) [file pone.0013999.s001.gz › MPIsrc/test/MPI_dnadist_100_4pe.job]

#!/bin/sh
#PBS -q batch
#PBS -j oe
#PBS -l walltime=15:00
#PBS -l ncpus=4
#-------------------------------------------------------
# Set up parallel environment on the cluster.
# These variables may need to be modified for
# your specific environment:
#   1) Point MYHOME to MPIsrc directory
#   2) Point SCRATCH to scratch/temp directory
#   3) Point PE to be the number of processors to be 
#      used by the run (ie the number of MPI processes)
#--------------------------------------------------------
MYHOME=$HOME/MPIsrc
export MYHOME
#
SCRATCH=/tmp
export SCRATCH
#
PE=4
export PE
#---------------------------------------------------
# Set additional environment variables pointing to
# the executable name, plus the bin, test, and 
# result directories: 
#---------------------------------------------------
PGMNAME=dnadist
export PGMNAME
#
MYBIN=$MYHOME/bin
export MYBIN
#
MYTEST=$MYHOME/test
export MYTEST
#
MYRESULT=$MYHOME/result
export MYRESULT
#----------------------------------------------
# Set additional run parameters and Copy files
#----------------------------------------------
echo $PE
set -v
set -x
mkdir $SCRATCH/$$
cd $SCRATCH/$$
cp $MYBIN/MPI${PGMNAME} .
cp $MYTEST/MPI_${PGMNAME}_100.stdin stdin 
cp $MYTEST/MPI_DNA_100.boot infile
#--------------------------
# Run the MPI Executable
#--------------------------
time mpirun -np ${PE} ./MPI${PGMNAME}
#----------------------------------------------
# Save the results, clean up scratch directory
#----------------------------------------------
cp outfile $MYRESULT/MPI_${PGMNAME}_100_${PE}pe.outfile
#cp outtree $MYRESULT/MPI_${PGMNAME}_100_${PE}pe.outtree
#
rm infile
rm stdin
rm -r $SCRATCH/$$
