# Supplementary material for: MPI-PHYLIP: Parallelizing Computationally Intensive Phylogenetic Analysis Routines for the Analysis of Large Protein Families
Source: PLoS One. 2010 Nov 15;5(11):e13999. doi: 10.1371/journal.pone.0013999 (PMC2981553; doi:10.1371/journal.pone.0013999)
Supplement: File S1 — MPI Source Code for the Parallel PHYLIP methods (in .tar.gz format). (1.11 MB GZ) [file pone.0013999.s001.gz › MPIsrc/output/MPI_dnacomp_100_4pe.outfile]

DNA compatibility algorithm, version 3.67

Data set # 1:


     3 trees in all found


                       +-----gi|1090941
        +--------------5  
        !              !  +--gi|191125|
        !              +--9  
     +--3                 +--gi|4771687
     !  !  
     !  !        +-----------gi|1497432
     !  !        !  
     !  +--------4     +-----gi|1615982
     !           !  +--8  
  +--2           !  !  !  +--gi|1696350
  !  !           +--6  +--7  
  !  !              !     +--gi|1146863
  !  !              !  
  1  !              +--------gi|7396971
  !  !  
  !  +-----------------------gi|2818984
  !  
  +--------------------------gi|5716431

  remember: this is an unrooted tree!


total number of compatible sites is      449.0


                          +--gi|191125|
                       +--9  
        +--------------5  +--gi|1090941
        !              !  
        !              +-----gi|4771687
     +--3  
     !  !        +-----------gi|1497432
     !  !        !  
     !  +--------4     +-----gi|1615982
     !           !  +--8  
  +--2           !  !  !  +--gi|1696350
  !  !           +--6  +--7  
  !  !              !     +--gi|1146863
  !  !              !  
  1  !              +--------gi|7396971
  !  !  
  !  +-----------------------gi|2818984
  !  
  +--------------------------gi|5716431

  remember: this is an unrooted tree!


total number of compatible sites is      449.0


                       +-----gi|191125|
        +--------------9  
        !              !  +--gi|1090941
        !              +--5  
     +--3                 +--gi|4771687
     !  !  
     !  !        +-----------gi|1497432
     !  !        !  
     !  +--------4     +-----gi|1615982
     !           !  +--8  
  +--2           !  !  !  +--gi|1696350
  !  !           +--6  +--7  
  !  !              !     +--gi|1146863
  !  !              !  
  1  !              +--------gi|7396971
  !  !  
  !  +-----------------------gi|2818984
  !  
  +--------------------------gi|5716431

  remember: this is an unrooted tree!


total number of compatible sites is      449.0

Data set # 2:


     3 trees in all found


                       +-----gi|1090941
        +--------------5  
        !              !  +--gi|191125|
        !              +--9  
     +--3                 +--gi|4771687
     !  !  
     !  !        +-----------gi|1497432
     !  !        !  
     !  +--------4        +--gi|1696350
     !           !  +-----7  
  +--2           !  !     +--gi|1146863
  !  !           +--6  
  !  !              !     +--gi|1615982
  !  !              +-----8  
  1  !                    +--gi|7396971
  !  !  
  !  +-----------------------gi|2818984
  !  
  +--------------------------gi|5716431

  remember: this is an unrooted tree!


total number of compatible sites is      445.0


                       +-----gi|1090941
        +--------------5  
        !              !  +--gi|191125|
        !              +--9  
     +--3                 +--gi|4771687
     !  !  
     !  !        +-----------gi|1497432
     !  !        !  
     !  +--------4  +--------gi|1615982
     !           !  !  
  +--2           +--8     +--gi|1696350
  !  !              !  +--7  
  !  !              +--6  +--gi|1146863
  !  !                 !  
  1  !                 +-----gi|7396971
  !  !  
  !  +-----------------------gi|2818984
  !  
  +--------------------------gi|5716431

  remember: this is an unrooted tree!


total number of compatible sites is      445.0


                       +-----gi|1090941
        +--------------5  
        !              !  +--gi|191125|
        !              +--9  
     +--3                 +--gi|4771687
     !  !  
     !  !        +-----------gi|1497432
     !  !        !  
     !  +--------4     +-----gi|1615982
     !           !  +--8  
  +--2           !  !  !  +--gi|1696350
  !  !           +--6  +--7  
  !  !              !     +--gi|1146863
  !  !              !  
  1  !              +--------gi|7396971
  !  !  
  !  +-----------------------gi|2818984
  !  
  +--------------------------gi|5716431

  remember: this is an unrooted tree!


total number of compatible sites is      445.0

Data set # 3:


One most parsimonious tree found:


                       +-----gi|1090941
        +--------------5  
        !              !  +--gi|191125|
        !              +--9  
     +--3                 +--gi|4771687
     !  !  
     !  !        +-----------gi|1497432
     !  !        !  
     !  +--------4  +--------gi|1615982
     !           !  !  
  +--2           +--8     +--gi|1696350
  !  !              !  +--7  
  !  !              +--6  +--gi|1146863
  !  !                 !  
  1  !                 +-----gi|7396971
  !  !  
  !  +-----------------------gi|2818984
  !  
  +--------------------------gi|5716431

  remember: this is an unrooted tree!


total number of compatible sites is      453.0

Data set # 4:


     2 trees in all found


     +-----------------------gi|1615982
     !  
     !           +-----------gi|1090941
     !           !  
  +--8  +--------5        +--gi|1696350
  !  !  !        !  +-----7  
  !  !  !        !  !     +--gi|1146863
  !  !  !        +--6  
  !  !  !           !     +--gi|1497432
  !  +--2           +-----4  
  !     !                 +--gi|7396971
  1     !  
  !     !                 +--gi|191125|
  !     !              +--9  
  !     +--------------3  +--gi|4771687
  !                    !  
  !                    +-----gi|2818984
  !  
  +--------------------------gi|5716431

  remember: this is an unrooted tree!


total number of compatible sites is      416.0


     +-----------------------gi|1615982
     !  
     !           +-----------gi|1090941
     !           !  
  +--8  +--------5        +--gi|1696350
  !  !  !        !  +-----7  
  !  !  !        !  !     +--gi|1146863
  !  !  !        +--6  
  !  +--2           !     +--gi|1497432
  !     !           +-----4  
  !     !                 +--gi|7396971
  1     !  
  !     !              +-----gi|191125|
  !     +--------------9  
  !                    !  +--gi|4771687
  !                    +--3  
  !                       +--gi|2818984
  !  
  +--------------------------gi|5716431

  remember: this is an unrooted tree!


total number of compatible sites is      416.0

Data set # 5:


     3 trees in all found


                       +-----gi|1090941
        +--------------5  
        !              !  +--gi|191125|
        !              +--9  
     +--3                 +--gi|4771687
     !  !  
     !  !        +-----------gi|1497432
     !  !        !  
     !  +--------4        +--gi|1696350
     !           !  +-----7  
  +--2           !  !     +--gi|1146863
  !  !           +--6  
  !  !              !     +--gi|1615982
  !  !              +-----8  
  1  !                    +--gi|7396971
  !  !  
  !  +-----------------------gi|2818984
  !  
  +--------------------------gi|5716431

  remember: this is an unrooted tree!


total number of compatible sites is      446.0


                       +-----gi|1090941
        +--------------5  
        !              !  +--gi|191125|
        !              +--9  
     +--3                 +--gi|4771687
     !  !  
     !  !        +-----------gi|1497432
     !  !        !  
     !  +--------4  +--------gi|1615982
     !           !  !  
  +--2           +--8     +--gi|1696350
  !  !              !  +--7  
  !  !              +--6  +--gi|1146863
  !  !                 !  
  1  !                 +-----gi|7396971
  !  !  
  !  +-----------------------gi|2818984
  !  
  +--------------------------gi|5716431

  remember: this is an unrooted tree!


total number of compatible sites is      446.0


                       +-----gi|1090941
        +--------------5  
        !              !  +--gi|191125|
        !              +--9  
     +--3                 +--gi|4771687
     !  !  
     !  !        +-----------gi|1497432
     !  !        !  
     !  +--------4     +-----gi|1615982
     !           !  +--8  
  +--2           !  !  !  +--gi|1696350
  !  !           +--6  +--7  
  !  !              !     +--gi|1146863
  !  !              !  
  1  !              +--------gi|7396971
  !  !  
  !  +-----------------------gi|2818984
  !  
  +--------------------------gi|5716431

  remember: this is an unrooted tree!


total number of compatible sites is      446.0

Data set # 6:


    11 trees in all found


     +-----------------------gi|1615982
     !  
     !                    +--gi|1696350
     !                 +--7  
  +--8           +-----6  +--gi|1146863
  !  !           !     !  
  !  !  +--------5     +-----gi|1090941
  !  !  !        !  
  !  !  !        !        +--gi|1497432
  !  +--2        +--------4  
  !     !                 +--gi|7396971
  1     !  
  !     !              +-----gi|191125|
  !     +--------------9  
  !                    !  +--gi|4771687
  !                    +--3  
  !                       +--gi|2818984
  !  
  +--------------------------gi|5716431

  remember: this is an unrooted tree!


total number of compatible sites is      420.0


                          +--gi|1696350
                       +--7  
                 +-----6  +--gi|1146863
                 !     !  
     +-----------5     +-----gi|1090941
     !           !  
     !           !        +--gi|1497432
  +--2           +--------4  
  !  !                    +--gi|7396971
  !  !  
  !  !              +--------gi|1615982
  !  +--------------8  
  1                 !  +-----gi|191125|
  !                 +--9  
  !                    !  +--gi|4771687
  !                    +--3  
  !                       +--gi|2818984
  !  
  +--------------------------gi|5716431

  remember: this is an unrooted tree!


total number of compatible sites is      420.0


              +--------------gi|1615982
              !  
              !           +--gi|1696350
     +--------8        +--7  
     !        !  +-----6  +--gi|1146863
     !        !  !     !  
     !        +--5     +-----gi|1090941
     !           !  
  +--2           !        +--gi|1497432
  !  !           +--------4  
  !  !                    +--gi|7396971
  !  !  
  !  !                 +-----gi|191125|
  1  +-----------------9  
  !                    !  +--gi|4771687
  !                    +--3  
  !                       +--gi|2818984
  !  
  +--------------------------gi|5716431

  remember: this is an unrooted tree!


total number of compatible sites is      420.0


     +-----------------------gi|1615982
     !  
     !           +-----------gi|1090941
     !           !  
  +--8  +--------5        +--gi|1696350
  !  !  !        !  +-----7  
  !  !  !        !  !     +--gi|1146863
  !  !  !        +--6  
  !  +--2           !     +--gi|1497432
  !     !           +-----4  
  !     !                 +--gi|7396971
  1     !  
  !     !              +-----gi|191125|
  !     +--------------9  
  !                    !  +--gi|4771687
  !                    +--3  
  !                       +--gi|2818984
  !  
  +--------------------------gi|5716431

  remember: this is an unrooted tree!


total number of compatible sites is      420.0


                 +-----------gi|1090941
                 !  
     +-----------5        +--gi|1696350
     !           !  +-----7  
     !           !  !     +--gi|1146863
     !           +--6  
     !              !     +--gi|1497432
  +--2              +-----4  
  !  !                    +--gi|7396971
  !  !  
  !  !              +--------gi|1615982
  !  !              !  
  1  +--------------8     +--gi|191125|
  !                 !  +--9  
  !                 +--3  +--gi|4771687
  !                    !  
  !                    +-----gi|2818984
  !  
  +--------------------------gi|5716431

  remember: this is an unrooted tree!


total number of compatible sites is      420.0


                 +-----------gi|1090941
                 !  
     +-----------5        +--gi|1696350
     !           !  +-----7  
     !           !  !     +--gi|1146863
     !           +--6  
  +--2              !     +--gi|1497432
  !  !              +-----4  
  !  !                    +--gi|7396971
  !  !  
  !  !              +--------gi|1615982
  !  +--------------8  
  1                 !  +-----gi|191125|
  !                 +--9  
  !                    !  +--gi|4771687
  !                    +--3  
  !                       +--gi|2818984
  !  
  +--------------------------gi|5716431

  remember: this is an unrooted tree!


total number of compatible sites is      420.0


              +--------------gi|1615982
              !  
     +--------8  +-----------gi|1090941
     !        !  !  
     !        +--5        +--gi|1696350
     !           !  +-----7  
     !           !  !     +--gi|1146863
     !           +--6  
  +--2              !     +--gi|1497432
  !  !              +-----4  
  !  !                    +--gi|7396971
  !  !  
  !  !                    +--gi|191125|
  1  !                 +--9  
  !  +-----------------3  +--gi|4771687
  !                    !  
  !                    +-----gi|2818984
  !  
  +--------------------------gi|5716431

  remember: this is an unrooted tree!


total number of compatible sites is      420.0


              +--------------gi|1615982
              !  
     +--------8  +-----------gi|1090941
     !        !  !  
     !        +--5        +--gi|1696350
     !           !  +-----7  
     !           !  !     +--gi|1146863
  +--2           +--6  
  !  !              !     +--gi|1497432
  !  !              +-----4  
  !  !                    +--gi|7396971
  !  !  
  1  !                 +-----gi|191125|
  !  +-----------------9  
  !                    !  +--gi|4771687
  !                    +--3  
  !                       +--gi|2818984
  !  
  +--------------------------gi|5716431

  remember: this is an unrooted tree!


total number of compatible sites is      420.0


     +-----------------------gi|1615982
     !  
     !                    +--gi|1696350
     !           +--------7  
  +--8           !        +--gi|1146863
  !  !  +--------6  
  !  !  !        !     +-----gi|1090941
  !  !  !        +-----5  
  !  !  !              !  +--gi|1497432
  !  +--2              +--4  
  !     !                 +--gi|7396971
  1     !  
  !     !              +-----gi|191125|
  !     +--------------9  
  !                    !  +--gi|4771687
  !                    +--3  
  !                       +--gi|2818984
  !  
  +--------------------------gi|5716431

  remember: this is an unrooted tree!


total number of compatible sites is      420.0


                          +--gi|1696350
                 +--------7  
                 !        +--gi|1146863
     +-----------6  
     !           !     +-----gi|1090941
     !           +-----5  
     !                 !  +--gi|1497432
  +--2                 +--4  
  !  !                    +--gi|7396971
  !  !  
  !  !              +--------gi|1615982
  !  +--------------8  
  1                 !  +-----gi|191125|
  !                 +--9  
  !                    !  +--gi|4771687
  !                    +--3  
  !                       +--gi|2818984
  !  
  +--------------------------gi|5716431

  remember: this is an unrooted tree!


total number of compatible sites is      420.0


              +--------------gi|1615982
              !  
     +--------8           +--gi|1696350
     !        !  +--------7  
     !        !  !        +--gi|1146863
     !        +--6  
     !           !     +-----gi|1090941
  +--2           +-----5  
  !  !                 !  +--gi|1497432
  !  !                 +--4  
  !  !                    +--gi|7396971
  !  !  
  1  !                 +-----gi|191125|
  !  +-----------------9  
  !                    !  +--gi|4771687
  !                    +--3  
  !                       +--gi|2818984
  !  
  +--------------------------gi|5716431

  remember: this is an unrooted tree!


total number of compatible sites is      420.0

Data set # 7:


One most parsimonious tree found:


                       +-----gi|1090941
        +--------------5  
        !              !  +--gi|191125|
        !              +--9  
     +--3                 +--gi|4771687
     !  !  
     !  !        +-----------gi|1497432
     !  !        !  
     !  +--------4     +-----gi|1615982
     !           !  +--8  
  +--2           !  !  !  +--gi|1696350
  !  !           +--6  +--7  
  !  !              !     +--gi|1146863
  !  !              !  
  1  !              +--------gi|7396971
  !  !  
  !  +-----------------------gi|2818984
  !  
  +--------------------------gi|5716431

  remember: this is an unrooted tree!


total number of compatible sites is      441.0

Data set # 8:


One most parsimonious tree found:


                       +-----gi|1090941
        +--------------5  
        !              !  +--gi|191125|
        !              +--9  
     +--3                 +--gi|4771687
     !  !  
     !  !        +-----------gi|1497432
     !  !        !  
     !  +--------4     +-----gi|1615982
     !           !  +--8  
  +--2           !  !  !  +--gi|1696350
  !  !           +--6  +--7  
  !  !              !     +--gi|1146863
  !  !              !  
  1  !              +--------gi|7396971
  !  !  
  !  +-----------------------gi|2818984
  !  
  +--------------------------gi|5716431

  remember: this is an unrooted tree!


total number of compatible sites is      441.0

Data set # 9:


     3 trees in all found


                       +-----gi|1090941
        +--------------5  
        !              !  +--gi|191125|
        !              +--9  
     +--3                 +--gi|4771687
     !  !  
     !  !        +-----------gi|1497432
     !  !        !  
     !  +--------4        +--gi|1696350
     !           !  +-----7  
  +--2           !  !     +--gi|1146863
  !  !           +--6  
  !  !              !     +--gi|1615982
  !  !              +-----8  
  1  !                    +--gi|7396971
  !  !  
  !  +-----------------------gi|2818984
  !  
  +--------------------------gi|5716431

  remember: this is an unrooted tree!


total number of compatible sites is      430.0


                       +-----gi|1090941
        +--------------5  
        !              !  +--gi|191125|
        !              +--9  
     +--3                 +--gi|4771687
     !  !  
     !  !        +-----------gi|1497432
     !  !        !  
     !  +--------4  +--------gi|1615982
     !           !  !  
  +--2           +--8     +--gi|1696350
  !  !              !  +--7  
  !  !              +--6  +--gi|1146863
  !  !                 !  
  1  !                 +-----gi|7396971
  !  !  
  !  +-----------------------gi|2818984
  !  
  +--------------------------gi|5716431

  remember: this is an unrooted tree!


total number of compatible sites is      430.0


                       +-----gi|1090941
        +--------------5  
        !              !  +--gi|191125|
        !              +--9  
     +--3                 +--gi|4771687
     !  !  
     !  !        +-----------gi|1497432
     !  !        !  
     !  +--------4     +-----gi|1615982
     !           !  +--8  
  +--2           !  !  !  +--gi|1696350
  !  !           +--6  +--7  
  !  !              !     +--gi|1146863
  !  !              !  
  1  !              +--------gi|7396971
  !  !  
  !  +-----------------------gi|2818984
  !  
  +--------------------------gi|5716431

  remember: this is an unrooted tree!


total number of compatible sites is      430.0

Data set # 10:


One most parsimonious tree found:


                       +-----gi|1090941
        +--------------5  
        !              !  +--gi|191125|
        !              +--9  
        !                 +--gi|4771687
     +--3  
     !  !              +-----gi|1615982
     !  !        +-----8  
     !  !        !     !  +--gi|1696350
     !  !        !     +--7  
  +--2  +--------6        +--gi|1146863
  !  !           !  
  !  !           !        +--gi|1497432
  !  !           +--------4  
  1  !                    +--gi|7396971
  !  !  
  !  +-----------------------gi|2818984
  !  
  +--------------------------gi|5716431

  remember: this is an unrooted tree!


total number of compatible sites is      427.0

Data set # 11:


     2 trees in all found


                       +-----gi|1090941
        +--------------5  
        !              !  +--gi|191125|
        !              +--9  
     +--3                 +--gi|4771687
     !  !  
     !  !        +-----------gi|1497432
     !  !        !  
     !  +--------4        +--gi|1696350
     !           !  +-----7  
  +--2           !  !     +--gi|1146863
  !  !           +--6  
  !  !              !     +--gi|1615982
  !  !              +-----8  
  1  !                    +--gi|7396971
  !  !  
  !  +-----------------------gi|2818984
  !  
  +--------------------------gi|5716431

  remember: this is an unrooted tree!


total number of compatible sites is      451.0


                       +-----gi|1090941
        +--------------5  
        !              !  +--gi|191125|
        !              +--9  
     +--3                 +--gi|4771687
     !  !  
     !  !        +-----------gi|1497432
     !  !        !  
     !  +--------4     +-----gi|1615982
     !           !  +--8  
  +--2           !  !  !  +--gi|1696350
  !  !           +--6  +--7  
  !  !              !     +--gi|1146863
  !  !              !  
  1  !              +--------gi|7396971
  !  !  
  !  +-----------------------gi|2818984
  !  
  +--------------------------gi|5716431

  remember: this is an unrooted tree!


total number of compatible sites is      451.0

Data set # 12:


One most parsimonious tree found:


                       +-----gi|1090941
        +--------------5  
        !              !  +--gi|191125|
        !              +--9  
     +--3                 +--gi|4771687
     !  !  
     !  !        +-----------gi|1497432
     !  !        !  
     !  +--------4     +-----gi|1615982
     !           !  +--8  
  +--2           !  !  !  +--gi|1696350
  !  !           +--6  +--7  
  !  !              !     +--gi|1146863
  !  !              !  
  1  !              +--------gi|7396971
  !  !  
  !  +-----------------------gi|2818984
  !  
  +--------------------------gi|5716431

  remember: this is an unrooted tree!


total number of compatible sites is      437.0

Data set # 13:


     2 trees in all found


                       +-----gi|1090941
        +--------------5  
        !              !  +--gi|191125|
        !              +--9  
     +--3                 +--gi|4771687
     !  !  
     !  !        +-----------gi|1497432
     !  !        !  
     !  +--------4        +--gi|1696350
     !           !  +-----7  
  +--2           !  !     +--gi|1146863
  !  !           +--6  
  !  !              !     +--gi|1615982
  !  !              +-----8  
  1  !                    +--gi|7396971
  !  !  
  !  +-----------------------gi|2818984
  !  
  +--------------------------gi|5716431

  remember: this is an unrooted tree!


total number of compatible sites is      441.0


                       +-----gi|1090941
        +--------------5  
        !              !  +--gi|191125|
        !              +--9  
     +--3                 +--gi|4771687
     !  !  
     !  !        +-----------gi|1497432
     !  !        !  
     !  +--------4     +-----gi|1615982
     !           !  +--8  
  +--2           !  !  !  +--gi|1696350
  !  !           +--6  +--7  
  !  !              !     +--gi|1146863
  !  !              !  
  1  !              +--------gi|7396971
  !  !  
  !  +-----------------------gi|2818984
  !  
  +--------------------------gi|5716431

  remember: this is an unrooted tree!


total number of compatible sites is      441.0

Data set # 14:


     2 trees in all found


     +-----------------------gi|1615982
     !  
     !           +-----------gi|1090941
     !           !  
  +--8  +--------5        +--gi|1696350
  !  !  !        !  +-----7  
  !  !  !        !  !     +--gi|1146863
  !  !  !        +--6  
  !  !  !           !     +--gi|1497432
  !  +--2           +-----4  
  !     !                 +--gi|7396971
  1     !  
  !     !                 +--gi|191125|
  !     !              +--9  
  !     +--------------3  +--gi|4771687
  !                    !  
  !                    +-----gi|2818984
  !  
  +--------------------------gi|5716431

  remember: this is an unrooted tree!


total number of compatible sites is      444.0


     +-----------------------gi|1615982
     !  
     !           +-----------gi|1090941
     !           !  
  +--8  +--------5        +--gi|1696350
  !  !  !        !  +-----7  
  !  !  !        !  !     +--gi|1146863
  !  !  !        +--6  
  !  +--2           !     +--gi|1497432
  !     !           +-----4  
  !     !                 +--gi|7396971
  1     !  
  !     !              +-----gi|191125|
  !     +--------------9  
  !                    !  +--gi|4771687
  !                    +--3  
  !                       +--gi|2818984
  !  
  +--------------------------gi|5716431

  remember: this is an unrooted tree!


total number of compatible sites is      444.0

Data set # 15:


     3 trees in all found


                       +-----gi|1090941
        +--------------5  
        !              !  +--gi|191125|
        !              +--9  
     +--3                 +--gi|4771687
     !  !  
     !  !        +-----------gi|1497432
     !  !        !  
     !  +--------4  +--------gi|1615982
     !           !  !  
  +--2           +--8     +--gi|1696350
  !  !              !  +--7  
  !  !              +--6  +--gi|1146863
  !  !                 !  
  1  !                 +-----gi|7396971
  !  !  
  !  +-----------------------gi|2818984
  !  
  +--------------------------gi|5716431

  remember: this is an unrooted tree!


total number of compatible sites is      437.0


                          +--gi|191125|
                       +--9  
        +--------------5  +--gi|1090941
        !              !  
        !              +-----gi|4771687
     +--3  
     !  !        +-----------gi|1497432
     !  !        !  
     !  +--------4  +--------gi|1615982
     !           !  !  
  +--2           +--8     +--gi|1696350
  !  !              !  +--7  
  !  !              +--6  +--gi|1146863
  !  !                 !  
  1  !                 +-----gi|7396971
  !  !  
  !  +-----------------------gi|2818984
  !  
  +--------------------------gi|5716431

  remember: this is an unrooted tree!


total number of compatible sites is      437.0


                       +-----gi|191125|
        +--------------9  
        !              !  +--gi|1090941
        !              +--5  
     +--3                 +--gi|4771687
     !  !  
     !  !        +-----------gi|1497432
     !  !        !  
     !  +--------4  +--------gi|1615982
     !           !  !  
  +--2           +--8     +--gi|1696350
  !  !              !  +--7  
  !  !              +--6  +--gi|1146863
  !  !                 !  
  1  !                 +-----gi|7396971
  !  !  
  !  +-----------------------gi|2818984
  !  
  +--------------------------gi|5716431

  remember: this is an unrooted tree!


total number of compatible sites is      437.0

Data set # 16:


     2 trees in all found


                       +-----gi|1090941
        +--------------5  
        !              !  +--gi|191125|
        !              +--9  
     +--3                 +--gi|4771687
     !  !  
     !  !        +-----------gi|1497432
     !  !        !  
     !  +--------4        +--gi|1696350
     !           !  +-----7  
  +--2           !  !     +--gi|1146863
  !  !           +--6  
  !  !              !     +--gi|1615982
  !  !              +-----8  
  1  !                    +--gi|7396971
  !  !  
  !  +-----------------------gi|2818984
  !  
  +--------------------------gi|5716431

  remember: this is an unrooted tree!


total number of compatible sites is      431.0


                       +-----gi|1090941
        +--------------5  
        !              !  +--gi|191125|
        !              +--9  
     +--3                 +--gi|4771687
     !  !  
     !  !        +-----------gi|1497432
     !  !        !  
     !  +--------4     +-----gi|1615982
     !           !  +--8  
  +--2           !  !  !  +--gi|1696350
  !  !           +--6  +--7  
  !  !              !     +--gi|1146863
  !  !              !  
  1  !              +--------gi|7396971
  !  !  
  !  +-----------------------gi|2818984
  !  
  +--------------------------gi|5716431

  remember: this is an unrooted tree!


total number of compatible sites is      431.0

Data set # 17:


     3 trees in all found


                       +-----gi|1090941
        +--------------5  
        !              !  +--gi|191125|
        !              +--9  
        !                 +--gi|4771687
     +--3  
     !  !              +-----gi|1615982
     !  !        +-----8  
     !  !        !     !  +--gi|1696350
     !  !        !     +--7  
  +--2  +--------6        +--gi|1146863
  !  !           !  
  !  !           !        +--gi|1497432
  !  !           +--------4  
  1  !                    +--gi|7396971
  !  !  
  !  +-----------------------gi|2818984
  !  
  +--------------------------gi|5716431

  remember: this is an unrooted tree!


total number of compatible sites is      445.0


                          +--gi|191125|
                       +--9  
        +--------------5  +--gi|1090941
        !              !  
        !              +-----gi|4771687
        !  
     +--3              +-----gi|1615982
     !  !        +-----8  
     !  !        !     !  +--gi|1696350
     !  !        !     +--7  
     !  +--------6        +--gi|1146863
  +--2           !  
  !  !           !        +--gi|1497432
  !  !           +--------4  
  1  !                    +--gi|7396971
  !  !  
  !  +-----------------------gi|2818984
  !  
  +--------------------------gi|5716431

  remember: this is an unrooted tree!


total number of compatible sites is      445.0


                       +-----gi|191125|
        +--------------9  
        !              !  +--gi|1090941
        !              +--5  
        !                 +--gi|4771687
     +--3  
     !  !              +-----gi|1615982
     !  !        +-----8  
     !  !        !     !  +--gi|1696350
     !  !        !     +--7  
  +--2  +--------6        +--gi|1146863
  !  !           !  
  !  !           !        +--gi|1497432
  !  !           +--------4  
  1  !                    +--gi|7396971
  !  !  
  !  +-----------------------gi|2818984
  !  
  +--------------------------gi|5716431

  remember: this is an unrooted tree!


total number of compatible sites is      445.0

Data set # 18:


     2 trees in all found


                       +-----gi|1090941
        +--------------5  
        !              !  +--gi|191125|
        !              +--9  
     +--3                 +--gi|4771687
     !  !  
     !  !        +-----------gi|1497432
     !  !        !  
     !  +--------4        +--gi|1696350
     !           !  +-----7  
  +--2           !  !     +--gi|1146863
  !  !           +--6  
  !  !              !     +--gi|1615982
  !  !              +-----8  
  1  !                    +--gi|7396971
  !  !  
  !  +-----------------------gi|2818984
  !  
  +--------------------------gi|5716431

  remember: this is an unrooted tree!


total number of compatible sites is      453.0


                       +-----gi|1090941
        +--------------5  
        !              !  +--gi|191125|
        !              +--9  
     +--3                 +--gi|4771687
     !  !  
     !  !        +-----------gi|1497432
     !  !        !  
     !  +--------4     +-----gi|1615982
     !           !  +--8  
  +--2           !  !  !  +--gi|1696350
  !  !           +--6  +--7  
  !  !              !     +--gi|1146863
  !  !              !  
  1  !              +--------gi|7396971
  !  !  
  !  +-----------------------gi|2818984
  !  
  +--------------------------gi|5716431

  remember: this is an unrooted tree!


total number of compatible sites is      453.0

Data set # 19:


One most parsimonious tree found:


                       +-----gi|1090941
        +--------------5  
        !              !  +--gi|191125|
        !              +--9  
     +--3                 +--gi|4771687
     !  !  
     !  !        +-----------gi|1497432
     !  !        !  
     !  +--------4  +--------gi|1615982
     !           !  !  
  +--2           +--8     +--gi|1696350
  !  !              !  +--7  
  !  !              +--6  +--gi|1146863
  !  !                 !  
  1  !                 +-----gi|7396971
  !  !  
  !  +-----------------------gi|2818984
  !  
  +--------------------------gi|5716431

  remember: this is an unrooted tree!


total number of compatible sites is      438.0

Data set # 20:


One most parsimonious tree found:


                       +-----gi|1090941
        +--------------5  
        !              !  +--gi|191125|
        !              +--9  
        !                 +--gi|4771687
     +--3  
     !  !              +-----gi|1615982
     !  !        +-----8  
     !  !        !     !  +--gi|1696350
     !  !        !     +--7  
  +--2  +--------6        +--gi|1146863
  !  !           !  
  !  !           !        +--gi|1497432
  !  !           +--------4  
  1  !                    +--gi|7396971
  !  !  
  !  +-----------------------gi|2818984
  !  
  +--------------------------gi|5716431

  remember: this is an unrooted tree!


total number of compatible sites is      443.0

Data set # 21:


One most parsimonious tree found:


                       +-----gi|1090941
        +--------------5  
        !              !  +--gi|191125|
        !              +--9  
     +--3                 +--gi|4771687
     !  !  
     !  !        +-----------gi|1497432
     !  !        !  
     !  +--------4     +-----gi|1615982
     !           !  +--8  
  +--2           !  !  !  +--gi|1696350
  !  !           +--6  +--7  
  !  !              !     +--gi|1146863
  !  !              !  
  1  !              +--------gi|7396971
  !  !  
  !  +-----------------------gi|2818984
  !  
  +--------------------------gi|5716431

  remember: this is an unrooted tree!


total number of compatible sites is      434.0

Data set # 22:


One most parsimonious tree found:


                       +-----gi|1090941
        +--------------5  
        !              !  +--gi|191125|
        !              +--9  
     +--3                 +--gi|4771687
     !  !  
     !  !        +-----------gi|1497432
     !  !        !  
     !  +--------4     +-----gi|1615982
     !           !  +--8  
  +--2           !  !  !  +--gi|1696350
  !  !           +--6  +--7  
  !  !              !     +--gi|1146863
  !  !              !  
  1  !              +--------gi|7396971
  !  !  
  !  +-----------------------gi|2818984
  !  
  +--------------------------gi|5716431

  remember: this is an unrooted tree!


total number of compatible sites is      436.0

Data set # 23:


     3 trees in all found


                       +-----gi|1090941
        +--------------5  
        !              !  +--gi|191125|
        !              +--9  
     +--3                 +--gi|4771687
     !  !  
     !  !        +-----------gi|1497432
     !  !        !  
     !  +--------4     +-----gi|1615982
     !           !  +--8  
  +--2           !  !  !  +--gi|1696350
  !  !           +--6  +--7  
  !  !              !     +--gi|1146863
  !  !              !  
  1  !              +--------gi|7396971
  !  !  
  !  +-----------------------gi|2818984
  !  
  +--------------------------gi|5716431

  remember: this is an unrooted tree!


total number of compatible sites is      443.0


                          +--gi|191125|
                       +--9  
        +--------------5  +--gi|1090941
        !              !  
        !              +-----gi|4771687
     +--3  
     !  !        +-----------gi|1497432
     !  !        !  
     !  +--------4     +-----gi|1615982
     !           !  +--8  
  +--2           !  !  !  +--gi|1696350
  !  !           +--6  +--7  
  !  !              !     +--gi|1146863
  !  !              !  
  1  !              +--------gi|7396971
  !  !  
  !  +-----------------------gi|2818984
  !  
  +--------------------------gi|5716431

  remember: this is an unrooted tree!


total number of compatible sites is      443.0


                       +-----gi|191125|
        +--------------9  
        !              !  +--gi|1090941
        !              +--5  
     +--3                 +--gi|4771687
     !  !  
     !  !        +-----------gi|1497432
     !  !        !  
     !  +--------4     +-----gi|1615982
     !           !  +--8  
  +--2           !  !  !  +--gi|1696350
  !  !           +--6  +--7  
  !  !              !     +--gi|1146863
  !  !              !  
  1  !              +--------gi|7396971
  !  !  
  !  +-----------------------gi|2818984
  !  
  +--------------------------gi|5716431

  remember: this is an unrooted tree!


total number of compatible sites is      443.0

Data set # 24:


     2 trees in all found


                       +-----gi|1090941
        +--------------5  
        !              !  +--gi|191125|
        !              +--9  
     +--3                 +--gi|4771687
     !  !  
     !  !        +-----------gi|1497432
     !  !        !  
     !  +--------4  +--------gi|1615982
     !           !  !  
  +--2           +--8     +--gi|1696350
  !  !              !  +--7  
  !  !              +--6  +--gi|1146863
  !  !                 !  
  1  !                 +-----gi|7396971
  !  !  
  !  +-----------------------gi|2818984
  !  
  +--------------------------gi|5716431

  remember: this is an unrooted tree!


total number of compatible sites is      425.0


                       +-----gi|1090941
        +--------------5  
        !              !  +--gi|191125|
        !              +--9  
        !                 +--gi|4771687
     +--3  
     !  !              +-----gi|1615982
     !  !        +-----8  
     !  !        !     !  +--gi|1696350
     !  !        !     +--7  
  +--2  +--------6        +--gi|1146863
  !  !           !  
  !  !           !        +--gi|1497432
  !  !           +--------4  
  1  !                    +--gi|7396971
  !  !  
  !  +-----------------------gi|2818984
  !  
  +--------------------------gi|5716431

  remember: this is an unrooted tree!


total number of compatible sites is      425.0

Data set # 25:


     2 trees in all found


                       +-----gi|1090941
        +--------------5  
        !              !  +--gi|191125|
        !              +--9  
     +--3                 +--gi|4771687
     !  !  
     !  !        +-----------gi|1497432
     !  !        !  
     !  +--------4     +-----gi|1615982
     !           !  +--8  
  +--2           !  !  !  +--gi|1696350
  !  !           +--6  +--7  
  !  !              !     +--gi|1146863
  !  !              !  
  1  !              +--------gi|7396971
  !  !  
  !  +-----------------------gi|2818984
  !  
  +--------------------------gi|5716431

  remember: this is an unrooted tree!


total number of compatible sites is      451.0


                       +-----gi|1090941
        +--------------5  
        !              !  +--gi|191125|
        !              +--9  
        !                 +--gi|4771687
     +--3  
     !  !              +-----gi|1615982
     !  !        +-----8  
     !  !        !     !  +--gi|1696350
     !  !        !     +--7  
  +--2  +--------6        +--gi|1146863
  !  !           !  
  !  !           !        +--gi|1497432
  !  !           +--------4  
  1  !                    +--gi|7396971
  !  !  
  !  +-----------------------gi|2818984
  !  
  +--------------------------gi|5716431

  remember: this is an unrooted tree!


total number of compatible sites is      451.0


DNA compatibility algorithm, version 3.67

Data set # 26:


One most parsimonious tree found:


                       +-----gi|1090941
        +--------------5  
        !              !  +--gi|191125|
        !              +--9  
     +--3                 +--gi|4771687
     !  !  
     !  !        +-----------gi|1497432
     !  !        !  
     !  +--------4        +--gi|1696350
     !           !  +-----7  
  +--2           !  !     +--gi|1146863
  !  !           +--6  
  !  !              !     +--gi|1615982
  !  !              +-----8  
  1  !                    +--gi|7396971
  !  !  
  !  +-----------------------gi|2818984
  !  
  +--------------------------gi|5716431

  remember: this is an unrooted tree!


total number of compatible sites is      431.0

Data set # 27:


One most parsimonious tree found:


                       +-----gi|1090941
        +--------------5  
        !              !  +--gi|191125|
        !              +--9  
     +--3                 +--gi|4771687
     !  !  
     !  !        +-----------gi|1497432
     !  !        !  
     !  +--------4        +--gi|1696350
     !           !  +-----7  
  +--2           !  !     +--gi|1146863
  !  !           +--6  
  !  !              !     +--gi|1615982
  !  !              +-----8  
  1  !                    +--gi|7396971
  !  !  
  !  +-----------------------gi|2818984
  !  
  +--------------------------gi|5716431

  remember: this is an unrooted tree!


total number of compatible sites is      458.0

Data set # 28:


One most parsimonious tree found:


                       +-----gi|1090941
        +--------------5  
        !              !  +--gi|191125|
        !              +--9  
     +--3                 +--gi|4771687
     !  !  
     !  !        +-----------gi|1497432
     !  !        !  
     !  +--------4     +-----gi|1615982
     !           !  +--8  
  +--2           !  !  !  +--gi|1696350
  !  !           +--6  +--7  
  !  !              !     +--gi|1146863
  !  !              !  
  1  !              +--------gi|7396971
  !  !  
  !  +-----------------------gi|2818984
  !  
  +--------------------------gi|5716431

  remember: this is an unrooted tree!


total number of compatible sites is      451.0

Data set # 29:


     4 trees in all found


                          +--gi|1696350
                       +--7  
                 +-----6  +--gi|1146863
                 !     !  
     +-----------5     +-----gi|1090941
     !           !  
     !           !        +--gi|1497432
  +--2           +--------4  
  !  !                    +--gi|7396971
  !  !  
  !  !              +--------gi|1615982
  !  +--------------8  
  1                 !  +-----gi|191125|
  !                 +--9  
  !                    !  +--gi|4771687
  !                    +--3  
  !                       +--gi|2818984
  !  
  +--------------------------gi|5716431

  remember: this is an unrooted tree!


total number of compatible sites is      419.0


                 +-----------gi|1090941
                 !  
     +-----------5        +--gi|1696350
     !           !  +-----7  
     !           !  !     +--gi|1146863
     !           +--6  
  +--2              !     +--gi|1497432
  !  !              +-----4  
  !  !                    +--gi|7396971
  !  !  
  !  !              +--------gi|1615982
  !  +--------------8  
  1                 !  +-----gi|191125|
  !                 +--9  
  !                    !  +--gi|4771687
  !                    +--3  
  !                       +--gi|2818984
  !  
  +--------------------------gi|5716431

  remember: this is an unrooted tree!


total number of compatible sites is      419.0


                          +--gi|1696350
                 +--------7  
                 !        +--gi|1146863
     +-----------6  
     !           !     +-----gi|1090941
     !           +-----5  
     !                 !  +--gi|1497432
  +--2                 +--4  
  !  !                    +--gi|7396971
  !  !  
  !  !              +--------gi|1615982
  !  +--------------8  
  1                 !  +-----gi|191125|
  !                 +--9  
  !                    !  +--gi|4771687
  !                    +--3  
  !                       +--gi|2818984
  !  
  +--------------------------gi|5716431

  remember: this is an unrooted tree!


total number of compatible sites is      419.0


        +--------------------gi|4771687
        !  
     +--3  +-----------------gi|191125|
     !  !  !  
     !  +--9  +--------------gi|1615982
     !     !  !  
     !     +--8           +--gi|1696350
     !        !  +--------7  
     !        !  !        +--gi|1146863
  +--2        +--6  
  !  !           !     +-----gi|1090941
  !  !           +-----5  
  !  !                 !  +--gi|1497432
  1  !                 +--4  
  !  !                    +--gi|7396971
  !  !  
  !  +-----------------------gi|2818984
  !  
  +--------------------------gi|5716431

  remember: this is an unrooted tree!


total number of compatible sites is      419.0

Data set # 30:


     2 trees in all found


                       +-----gi|1090941
        +--------------5  
        !              !  +--gi|191125|
        !              +--9  
     +--3                 +--gi|4771687
     !  !  
     !  !        +-----------gi|1497432
     !  !        !  
     !  +--------4        +--gi|1696350
     !           !  +-----7  
  +--2           !  !     +--gi|1146863
  !  !           +--6  
  !  !              !     +--gi|1615982
  !  !              +-----8  
  1  !                    +--gi|7396971
  !  !  
  !  +-----------------------gi|2818984
  !  
  +--------------------------gi|5716431

  remember: this is an unrooted tree!


total number of compatible sites is      442.0


                       +-----gi|1090941
        +--------------5  
        !              !  +--gi|191125|
        !              +--9  
     +--3                 +--gi|4771687
     !  !  
     !  !        +-----------gi|1497432
     !  !        !  
     !  +--------4     +-----gi|1615982
     !           !  +--8  
  +--2           !  !  !  +--gi|1696350
  !  !           +--6  +--7  
  !  !              !     +--gi|1146863
  !  !              !  
  1  !              +--------gi|7396971
  !  !  
  !  +-----------------------gi|2818984
  !  
  +--------------------------gi|5716431

  remember: this is an unrooted tree!


total number of compatible sites is      442.0

Data set # 31:


One most parsimonious tree found:


                       +-----gi|1090941
        +--------------5  
        !              !  +--gi|191125|
        !              +--9  
     +--3                 +--gi|4771687
     !  !  
     !  !        +-----------gi|1497432
     !  !        !  
     !  +--------4  +--------gi|1615982
     !           !  !  
  +--2           +--8     +--gi|1696350
  !  !              !  +--7  
  !  !              +--6  +--gi|1146863
  !  !                 !  
  1  !                 +-----gi|7396971
  !  !  
  !  +-----------------------gi|2818984
  !  
  +--------------------------gi|5716431

  remember: this is an unrooted tree!


total number of compatible sites is      447.0

Data set # 32:


     6 trees in all found


                       +-----gi|1090941
        +--------------5  
        !              !  +--gi|191125|
        !              +--9  
     +--3                 +--gi|4771687
     !  !  
     !  !        +-----------gi|1497432
     !  !        !  
     !  +--------4        +--gi|1696350
     !           !  +-----7  
  +--2           !  !     +--gi|1146863
  !  !           +--6  
  !  !              !     +--gi|1615982
  !  !              +-----8  
  1  !                    +--gi|7396971
  !  !  
  !  +-----------------------gi|2818984
  !  
  +--------------------------gi|5716431

  remember: this is an unrooted tree!


total number of compatible sites is      443.0


                          +--gi|191125|
                       +--9  
        +--------------5  +--gi|1090941
        !              !  
        !              +-----gi|4771687
     +--3  
     !  !        +-----------gi|1497432
     !  !        !  
     !  +--------4        +--gi|1696350
     !           !  +-----7  
  +--2           !  !     +--gi|1146863
  !  !           +--6  
  !  !              !     +--gi|1615982
  !  !              +-----8  
  1  !                    +--gi|7396971
  !  !  
  !  +-----------------------gi|2818984
  !  
  +--------------------------gi|5716431

  remember: this is an unrooted tree!


total number of compatible sites is      443.0


                       +-----gi|191125|
        +--------------9  
        !              !  +--gi|1090941
        !              +--5  
     +--3                 +--gi|4771687
     !  !  
     !  !        +-----------gi|1497432
     !  !        !  
     !  +--------4        +--gi|1696350
     !           !  +-----7  
  +--2           !  !     +--gi|1146863
  !  !           +--6  
  !  !              !     +--gi|1615982
  !  !              +-----8  
  1  !                    +--gi|7396971
  !  !  
  !  +-----------------------gi|2818984
  !  
  +--------------------------gi|5716431

  remember: this is an unrooted tree!


total number of compatible sites is      443.0


                       +-----gi|1090941
        +--------------5  
        !              !  +--gi|191125|
        !              +--9  
     +--3                 +--gi|4771687
     !  !  
     !  !        +-----------gi|1497432
     !  !        !  
     !  +--------4     +-----gi|1615982
     !           !  +--8  
  +--2           !  !  !  +--gi|1696350
  !  !           +--6  +--7  
  !  !              !     +--gi|1146863
  !  !              !  
  1  !              +--------gi|7396971
  !  !  
  !  +-----------------------gi|2818984
  !  
  +--------------------------gi|5716431

  remember: this is an unrooted tree!


total number of compatible sites is      443.0


                          +--gi|191125|
                       +--9  
        +--------------5  +--gi|1090941
        !              !  
        !              +-----gi|4771687
     +--3  
     !  !        +-----------gi|1497432
     !  !        !  
     !  +--------4     +-----gi|1615982
     !           !  +--8  
  +--2           !  !  !  +--gi|1696350
  !  !           +--6  +--7  
  !  !              !     +--gi|1146863
  !  !              !  
  1  !              +--------gi|7396971
  !  !  
  !  +-----------------------gi|2818984
  !  
  +--------------------------gi|5716431

  remember: this is an unrooted tree!


total number of compatible sites is      443.0


                       +-----gi|191125|
        +--------------9  
        !              !  +--gi|1090941
        !              +--5  
     +--3                 +--gi|4771687
     !  !  
     !  !        +-----------gi|1497432
     !  !        !  
     !  +--------4     +-----gi|1615982
     !           !  +--8  
  +--2           !  !  !  +--gi|1696350
  !  !           +--6  +--7  
  !  !              !     +--gi|1146863
  !  !              !  
  1  !              +--------gi|7396971
  !  !  
  !  +-----------------------gi|2818984
  !  
  +--------------------------gi|5716431

  remember: this is an unrooted tree!


total number of compatible sites is      443.0

Data set # 33:


     2 trees in all found


                       +-----gi|1090941
        +--------------5  
        !              !  +--gi|191125|
        !              +--9  
     +--3                 +--gi|4771687
     !  !  
     !  !        +-----------gi|1497432
     !  !        !  
     !  +--------4  +--------gi|1615982
     !           !  !  
  +--2           +--8     +--gi|1696350
  !  !              !  +--7  
  !  !              +--6  +--gi|1146863
  !  !                 !  
  1  !                 +-----gi|7396971
  !  !  
  !  +-----------------------gi|2818984
  !  
  +--------------------------gi|5716431

  remember: this is an unrooted tree!


total number of compatible sites is      437.0


                       +-----gi|1090941
        +--------------5  
        !              !  +--gi|191125|
        !              +--9  
     +--3                 +--gi|4771687
     !  !  
     !  !        +-----------gi|1497432
     !  !        !  
     !  +--------4     +-----gi|1615982
     !           !  +--8  
  +--2           !  !  !  +--gi|1696350
  !  !           +--6  +--7  
  !  !              !     +--gi|1146863
  !  !              !  
  1  !              +--------gi|7396971
  !  !  
  !  +-----------------------gi|2818984
  !  
  +--------------------------gi|5716431

  remember: this is an unrooted tree!


total number of compatible sites is      437.0

Data set # 34:


     5 trees in all found


        +--------------------gi|1615982
        !  
        !                 +--gi|1696350
     +--8  +--------------7  
     !  !  !              +--gi|1146863
     !  !  !  
     !  +--6           +-----gi|1090941
     !     !     +-----5  
     !     !     !     !  +--gi|191125|
  +--2     !     !     +--9  
  !  !     +-----3        +--gi|4771687
  !  !           !  
  !  !           !        +--gi|1497432
  1  !           +--------4  
  !  !                    +--gi|7396971
  !  !  
  !  +-----------------------gi|2818984
  !  
  +--------------------------gi|5716431

  remember: this is an unrooted tree!


total number of compatible sites is      432.0


                       +-----gi|1615982
        +--------------8  
        !              !  +--gi|1696350
        !              +--7  
        !                 +--gi|1146863
     +--6  
     !  !              +-----gi|1090941
     !  !        +-----5  
     !  !        !     !  +--gi|191125|
     !  !        !     +--9  
  +--2  +--------3        +--gi|4771687
  !  !           !  
  !  !           !        +--gi|1497432
  !  !           +--------4  
  1  !                    +--gi|7396971
  !  !  
  !  +-----------------------gi|2818984
  !  
  +--------------------------gi|5716431

  remember: this is an unrooted tree!


total number of compatible sites is      432.0


        +--------------------gi|1615982
        !  
        !              +-----gi|1090941
     +--8  +-----------5  
     !  !  !           !  +--gi|191125|
     !  !  !           +--9  
     !  !  !              +--gi|4771687
     !  +--3  
     !     !              +--gi|1696350
  +--2     !        +-----7  
  !  !     !        !     +--gi|1146863
  !  !     +--------6  
  !  !              !     +--gi|1497432
  1  !              +-----4  
  !  !                    +--gi|7396971
  !  !  
  !  +-----------------------gi|2818984
  !  
  +--------------------------gi|5716431

  remember: this is an unrooted tree!


total number of compatible sites is      432.0


                       +-----gi|1090941
        +--------------5  
        !              !  +--gi|191125|
        !              +--9  
        !                 +--gi|4771687
     +--3  
     !  !              +-----gi|1615982
     !  !        +-----8  
     !  !        !     !  +--gi|1696350
     !  !        !     +--7  
  +--2  +--------6        +--gi|1146863
  !  !           !  
  !  !           !        +--gi|1497432
  !  !           +--------4  
  1  !                    +--gi|7396971
  !  !  
  !  +-----------------------gi|2818984
  !  
  +--------------------------gi|5716431

  remember: this is an unrooted tree!


total number of compatible sites is      432.0


                       +-----gi|1615982
              +--------8  
              !        !  +--gi|1696350
              !        +--7  
        +-----6           +--gi|1146863
        !     !  
        !     !        +-----gi|1090941
        !     +--------5  
     +--3              !  +--gi|191125|
     !  !              +--9  
     !  !                 +--gi|4771687
     !  !  
  +--2  !                 +--gi|1497432
  !  !  +-----------------4  
  !  !                    +--gi|7396971
  1  !  
  !  +-----------------------gi|2818984
  !  
  +--------------------------gi|5716431

  remember: this is an unrooted tree!


total number of compatible sites is      432.0

Data set # 35:


     2 trees in all found


                       +-----gi|1090941
        +--------------5  
        !              !  +--gi|191125|
        !              +--9  
     +--3                 +--gi|4771687
     !  !  
     !  !        +-----------gi|1497432
     !  !        !  
     !  +--------4        +--gi|1696350
     !           !  +-----7  
  +--2           !  !     +--gi|1146863
  !  !           +--6  
  !  !              !     +--gi|1615982
  !  !              +-----8  
  1  !                    +--gi|7396971
  !  !  
  !  +-----------------------gi|2818984
  !  
  +--------------------------gi|5716431

  remember: this is an unrooted tree!


total number of compatible sites is      447.0


                       +-----gi|1090941
        +--------------5  
        !              !  +--gi|191125|
        !              +--9  
     +--3                 +--gi|4771687
     !  !  
     !  !        +-----------gi|1497432
     !  !        !  
     !  +--------4     +-----gi|1615982
     !           !  +--8  
  +--2           !  !  !  +--gi|1696350
  !  !           +--6  +--7  
  !  !              !     +--gi|1146863
  !  !              !  
  1  !              +--------gi|7396971
  !  !  
  !  +-----------------------gi|2818984
  !  
  +--------------------------gi|5716431

  remember: this is an unrooted tree!


total number of compatible sites is      447.0

Data set # 36:


One most parsimonious tree found:


                       +-----gi|1090941
        +--------------5  
        !              !  +--gi|191125|
        !              +--9  
     +--3                 +--gi|4771687
     !  !  
     !  !        +-----------gi|1497432
     !  !        !  
     !  +--------4     +-----gi|1615982
     !           !  +--8  
  +--2           !  !  !  +--gi|1696350
  !  !           +--6  +--7  
  !  !              !     +--gi|1146863
  !  !              !  
  1  !              +--------gi|7396971
  !  !  
  !  +-----------------------gi|2818984
  !  
  +--------------------------gi|5716431

  remember: this is an unrooted tree!


total number of compatible sites is      440.0

Data set # 37:


     8 trees in all found


                       +-----gi|1090941
        +--------------5  
        !              !  +--gi|191125|
        !              +--9  
     +--3                 +--gi|4771687
     !  !  
     !  !        +-----------gi|1497432
     !  !        !  
     !  +--------4        +--gi|1696350
     !           !  +-----7  
  +--2           !  !     +--gi|1146863
  !  !           +--6  
  !  !              !     +--gi|1615982
  !  !              +-----8  
  1  !                    +--gi|7396971
  !  !  
  !  +-----------------------gi|2818984
  !  
  +--------------------------gi|5716431

  remember: this is an unrooted tree!


total number of compatible sites is      439.0


                       +-----gi|1090941
        +--------------5  
        !              !  +--gi|191125|
        !              +--9  
     +--3                 +--gi|4771687
     !  !  
     !  !        +-----------gi|1497432
     !  !        !  
     !  +--------4  +--------gi|1615982
     !           !  !  
  +--2           +--8     +--gi|1696350
  !  !              !  +--7  
  !  !              +--6  +--gi|1146863
  !  !                 !  
  1  !                 +-----gi|7396971
  !  !  
  !  +-----------------------gi|2818984
  !  
  +--------------------------gi|5716431

  remember: this is an unrooted tree!


total number of compatible sites is      439.0


                       +-----gi|1090941
        +--------------5  
        !              !  +--gi|191125|
        !              +--9  
     +--3                 +--gi|4771687
     !  !  
     !  !        +-----------gi|1497432
     !  !        !  
     !  +--------4     +-----gi|1615982
     !           !  +--8  
  +--2           !  !  !  +--gi|1696350
  !  !           +--6  +--7  
  !  !              !     +--gi|1146863
  !  !              !  
  1  !              +--------gi|7396971
  !  !  
  !  +-----------------------gi|2818984
  !  
  +--------------------------gi|5716431

  remember: this is an unrooted tree!


total number of compatible sites is      439.0


                    +--------gi|1497432
        +-----------4  
        !           !  +-----gi|1090941
        !           +--5  
        !              !  +--gi|191125|
        !              +--9  
     +--3                 +--gi|4771687
     !  !  
     !  !                 +--gi|1696350
     !  !           +-----7  
     !  !           !     +--gi|1146863
  +--2  +-----------6  
  !  !              !     +--gi|1615982
  !  !              +-----8  
  1  !                    +--gi|7396971
  !  !  
  !  +-----------------------gi|2818984
  !  
  +--------------------------gi|5716431

  remember: this is an unrooted tree!


total number of compatible sites is      439.0


                    +--------gi|1497432
        +-----------4  
        !           !  +-----gi|1090941
        !           +--5  
        !              !  +--gi|191125|
     +--3              +--9  
     !  !                 +--gi|4771687
     !  !  
     !  !           +--------gi|1615982
     !  !           !  
  +--2  +-----------8     +--gi|1696350
  !  !              !  +--7  
  !  !              +--6  +--gi|1146863
  !  !                 !  
  1  !                 +-----gi|7396971
  !  !  
  !  +-----------------------gi|2818984
  !  
  +--------------------------gi|5716431

  remember: this is an unrooted tree!


total number of compatible sites is      439.0


                    +--------gi|1497432
        +-----------4  
        !           !  +-----gi|1090941
        !           +--5  
        !              !  +--gi|191125|
        !              +--9  
     +--3                 +--gi|4771687
     !  !  
     !  !              +-----gi|1615982
     !  !           +--8  
     !  !           !  !  +--gi|1696350
  +--2  +-----------6  +--7  
  !  !              !     +--gi|1146863
  !  !              !  
  1  !              +--------gi|7396971
  !  !  
  !  +-----------------------gi|2818984
  !  
  +--------------------------gi|5716431

  remember: this is an unrooted tree!


total number of compatible sites is      439.0


        +--------------------gi|1497432
        !  
        !              +-----gi|1090941
     +--4  +-----------5  
     !  !  !           !  +--gi|191125|
     !  !  !           +--9  
     !  +--3              +--gi|4771687
     !     !  
     !     !        +--------gi|1615982
  +--2     !        !  
  !  !     +--------8     +--gi|1696350
  !  !              !  +--7  
  !  !              +--6  +--gi|1146863
  1  !                 !  
  !  !                 +-----gi|7396971
  !  !  
  !  +-----------------------gi|2818984
  !  
  +--------------------------gi|5716431

  remember: this is an unrooted tree!


total number of compatible sites is      439.0


        +--------------------gi|1497432
        !  
        !              +-----gi|1090941
     +--4  +-----------5  
     !  !  !           !  +--gi|191125|
     !  !  !           +--9  
     !  !  !              +--gi|4771687
     !  +--3  
     !     !           +-----gi|1615982
  +--2     !        +--8  
  !  !     !        !  !  +--gi|1696350
  !  !     +--------6  +--7  
  !  !              !     +--gi|1146863
  1  !              !  
  !  !              +--------gi|7396971
  !  !  
  !  +-----------------------gi|2818984
  !  
  +--------------------------gi|5716431

  remember: this is an unrooted tree!


total number of compatible sites is      439.0

Data set # 38:


One most parsimonious tree found:


                       +-----gi|1090941
        +--------------5  
        !              !  +--gi|191125|
        !              +--9  
     +--3                 +--gi|4771687
     !  !  
     !  !        +-----------gi|1497432
     !  !        !  
     !  +--------4  +--------gi|1615982
     !           !  !  
  +--2           +--8     +--gi|1696350
  !  !              !  +--7  
  !  !              +--6  +--gi|1146863
  !  !                 !  
  1  !                 +-----gi|7396971
  !  !  
  !  +-----------------------gi|2818984
  !  
  +--------------------------gi|5716431

  remember: this is an unrooted tree!


total number of compatible sites is      449.0

Data set # 39:


One most parsimonious tree found:


                       +-----gi|1090941
        +--------------5  
        !              !  +--gi|191125|
        !              +--9  
     +--3                 +--gi|4771687
     !  !  
     !  !        +-----------gi|1497432
     !  !        !  
     !  +--------4  +--------gi|1615982
     !           !  !  
  +--2           +--8     +--gi|1696350
  !  !              !  +--7  
  !  !              +--6  +--gi|1146863
  !  !                 !  
  1  !                 +-----gi|7396971
  !  !  
  !  +-----------------------gi|2818984
  !  
  +--------------------------gi|5716431

  remember: this is an unrooted tree!


total number of compatible sites is      443.0

Data set # 40:


One most parsimonious tree found:


                       +-----gi|1090941
        +--------------5  
        !              !  +--gi|191125|
        !              +--9  
     +--3                 +--gi|4771687
     !  !  
     !  !        +-----------gi|1497432
     !  !        !  
     !  +--------4     +-----gi|1615982
     !           !  +--8  
  +--2           !  !  !  +--gi|1696350
  !  !           +--6  +--7  
  !  !              !     +--gi|1146863
  !  !              !  
  1  !              +--------gi|7396971
  !  !  
  !  +-----------------------gi|2818984
  !  
  +--------------------------gi|5716431

  remember: this is an unrooted tree!


total number of compatible sites is      455.0

Data set # 41:


     8 trees in all found


     +-----------------------gi|1615982
     !  
     !           +-----------gi|1696350
     !           !  
  +--8  +--------7     +-----gi|1090941
  !  !  !        !  +--5  
  !  !  !        !  !  !  +--gi|1146863
  !  !  !        +--4  +--6  
  !  !  !           !     +--gi|1497432
  !  +--2           !  
  !     !           +--------gi|7396971
  1     !  
  !     !                 +--gi|191125|
  !     !              +--9  
  !     +--------------3  +--gi|4771687
  !                    !  
  !                    +-----gi|2818984
  !  
  +--------------------------gi|5716431

  remember: this is an unrooted tree!


total number of compatible sites is      413.0


                 +-----------gi|1696350
                 !  
     +-----------7     +-----gi|1090941
     !           !  +--5  
     !           !  !  !  +--gi|1146863
     !           +--4  +--6  
     !              !     +--gi|1497432
  +--2              !  
  !  !              +--------gi|7396971
  !  !  
  !  !              +--------gi|1615982
  !  !              !  
  1  +--------------8     +--gi|191125|
  !                 !  +--9  
  !                 +--3  +--gi|4771687
  !                    !  
  !                    +-----gi|2818984
  !  
  +--------------------------gi|5716431

  remember: this is an unrooted tree!


total number of compatible sites is      413.0


              +--------------gi|1615982
              !  
     +--------8  +-----------gi|1696350
     !        !  !  
     !        +--7     +-----gi|1090941
     !           !  +--5  
     !           !  !  !  +--gi|1146863
     !           +--4  +--6  
  +--2              !     +--gi|1497432
  !  !              !  
  !  !              +--------gi|7396971
  !  !  
  !  !                    +--gi|191125|
  1  !                 +--9  
  !  +-----------------3  +--gi|4771687
  !                    !  
  !                    +-----gi|2818984
  !  
  +--------------------------gi|5716431

  remember: this is an unrooted tree!


total number of compatible sites is      413.0


     +-----------------------gi|1615982
     !  
     !           +-----------gi|1696350
     !           !  
  +--8           !        +--gi|1146863
  !  !  +--------7     +--6  
  !  !  !        !  +--5  +--gi|1090941
  !  !  !        !  !  !  
  !  !  !        +--4  +-----gi|1497432
  !  +--2           !  
  !     !           +--------gi|7396971
  1     !  
  !     !                 +--gi|191125|
  !     !              +--9  
  !     +--------------3  +--gi|4771687
  !                    !  
  !                    +-----gi|2818984
  !  
  +--------------------------gi|5716431

  remember: this is an unrooted tree!


total number of compatible sites is      413.0


                 +-----------gi|1696350
                 !  
                 !        +--gi|1146863
     +-----------7     +--6  
     !           !  +--5  +--gi|1090941
     !           !  !  !  
     !           +--4  +-----gi|1497432
  +--2              !  
  !  !              +--------gi|7396971
  !  !  
  !  !              +--------gi|1615982
  !  !              !  
  1  +--------------8     +--gi|191125|
  !                 !  +--9  
  !                 +--3  +--gi|4771687
  !                    !  
  !                    +-----gi|2818984
  !  
  +--------------------------gi|5716431

  remember: this is an unrooted tree!


total number of compatible sites is      413.0


     +-----------------------gi|1615982
     !  
     !           +-----------gi|1696350
     !           !  
  +--8  +--------7     +-----gi|1146863
  !  !  !        !  +--6  
  !  !  !        !  !  !  +--gi|1090941
  !  !  !        +--4  +--5  
  !  !  !           !     +--gi|1497432
  !  +--2           !  
  !     !           +--------gi|7396971
  1     !  
  !     !                 +--gi|191125|
  !     !              +--9  
  !     +--------------3  +--gi|4771687
  !                    !  
  !                    +-----gi|2818984
  !  
  +--------------------------gi|5716431

  remember: this is an unrooted tree!


total number of compatible sites is      413.0


                 +-----------gi|1696350
                 !  
     +-----------7     +-----gi|1146863
     !           !  +--6  
     !           !  !  !  +--gi|1090941
     !           +--4  +--5  
     !              !     +--gi|1497432
  +--2              !  
  !  !              +--------gi|7396971
  !  !  
  !  !              +--------gi|1615982
  !  !              !  
  1  +--------------8     +--gi|191125|
  !                 !  +--9  
  !                 +--3  +--gi|4771687
  !                    !  
  !                    +-----gi|2818984
  !  
  +--------------------------gi|5716431

  remember: this is an unrooted tree!


total number of compatible sites is      413.0


              +--------------gi|1615982
              !  
     +--------8  +-----------gi|1696350
     !        !  !  
     !        +--7     +-----gi|1146863
     !           !  +--6  
     !           !  !  !  +--gi|1090941
     !           +--4  +--5  
  +--2              !     +--gi|1497432
  !  !              !  
  !  !              +--------gi|7396971
  !  !  
  !  !                    +--gi|191125|
  1  !                 +--9  
  !  +-----------------3  +--gi|4771687
  !                    !  
  !                    +-----gi|2818984
  !  
  +--------------------------gi|5716431

  remember: this is an unrooted tree!


total number of compatible sites is      413.0

Data set # 42:


One most parsimonious tree found:


                       +-----gi|1090941
        +--------------5  
        !              !  +--gi|191125|
        !              +--9  
        !                 +--gi|4771687
     +--3  
     !  !              +-----gi|1615982
     !  !        +-----8  
     !  !        !     !  +--gi|1696350
     !  !        !     +--7  
  +--2  +--------6        +--gi|1146863
  !  !           !  
  !  !           !        +--gi|1497432
  !  !           +--------4  
  1  !                    +--gi|7396971
  !  !  
  !  +-----------------------gi|2818984
  !  
  +--------------------------gi|5716431

  remember: this is an unrooted tree!


total number of compatible sites is      453.0

Data set # 43:


One most parsimonious tree found:


                       +-----gi|1090941
        +--------------5  
        !              !  +--gi|191125|
        !              +--9  
     +--3                 +--gi|4771687
     !  !  
     !  !        +-----------gi|1497432
     !  !        !  
     !  +--------4     +-----gi|1615982
     !           !  +--8  
  +--2           !  !  !  +--gi|1696350
  !  !           +--6  +--7  
  !  !              !     +--gi|1146863
  !  !              !  
  1  !              +--------gi|7396971
  !  !  
  !  +-----------------------gi|2818984
  !  
  +--------------------------gi|5716431

  remember: this is an unrooted tree!


total number of compatible sites is      448.0

Data set # 44:


One most parsimonious tree found:


                       +-----gi|1090941
        +--------------5  
        !              !  +--gi|191125|
        !              +--9  
     +--3                 +--gi|4771687
     !  !  
     !  !        +-----------gi|1497432
     !  !        !  
     !  +--------4        +--gi|1696350
     !           !  +-----7  
  +--2           !  !     +--gi|1146863
  !  !           +--6  
  !  !              !     +--gi|1615982
  !  !              +-----8  
  1  !                    +--gi|7396971
  !  !  
  !  +-----------------------gi|2818984
  !  
  +--------------------------gi|5716431

  remember: this is an unrooted tree!


total number of compatible sites is      428.0

Data set # 45:


     2 trees in all found


                       +-----gi|1090941
        +--------------5  
        !              !  +--gi|191125|
        !              +--9  
     +--3                 +--gi|4771687
     !  !  
     !  !        +-----------gi|1497432
     !  !        !  
     !  +--------4        +--gi|1696350
     !           !  +-----7  
  +--2           !  !     +--gi|1146863
  !  !           +--6  
  !  !              !     +--gi|1615982
  !  !              +-----8  
  1  !                    +--gi|7396971
  !  !  
  !  +-----------------------gi|2818984
  !  
  +--------------------------gi|5716431

  remember: this is an unrooted tree!


total number of compatible sites is      427.0


                       +-----gi|1090941
        +--------------5  
        !              !  +--gi|191125|
        !              +--9  
     +--3                 +--gi|4771687
     !  !  
     !  !        +-----------gi|1497432
     !  !        !  
     !  +--------4  +--------gi|1615982
     !           !  !  
  +--2           +--8     +--gi|1696350
  !  !              !  +--7  
  !  !              +--6  +--gi|1146863
  !  !                 !  
  1  !                 +-----gi|7396971
  !  !  
  !  +-----------------------gi|2818984
  !  
  +--------------------------gi|5716431

  remember: this is an unrooted tree!


total number of compatible sites is      427.0

Data set # 46:


One most parsimonious tree found:


                       +-----gi|1090941
        +--------------5  
        !              !  +--gi|191125|
        !              +--9  
     +--3                 +--gi|4771687
     !  !  
     !  !        +-----------gi|1497432
     !  !        !  
     !  +--------4        +--gi|1696350
     !           !  +-----7  
  +--2           !  !     +--gi|1146863
  !  !           +--6  
  !  !              !     +--gi|1615982
  !  !              +-----8  
  1  !                    +--gi|7396971
  !  !  
  !  +-----------------------gi|2818984
  !  
  +--------------------------gi|5716431

  remember: this is an unrooted tree!


total number of compatible sites is      426.0

Data set # 47:


One most parsimonious tree found:


                       +-----gi|1090941
        +--------------5  
        !              !  +--gi|191125|
        !              +--9  
     +--3                 +--gi|4771687
     !  !  
     !  !        +-----------gi|1497432
     !  !        !  
     !  +--------4        +--gi|1696350
     !           !  +-----7  
  +--2           !  !     +--gi|1146863
  !  !           +--6  
  !  !              !     +--gi|1615982
  !  !              +-----8  
  1  !                    +--gi|7396971
  !  !  
  !  +-----------------------gi|2818984
  !  
  +--------------------------gi|5716431

  remember: this is an unrooted tree!


total number of compatible sites is      451.0

Data set # 48:


     4 trees in all found


                       +-----gi|1090941
        +--------------5  
        !              !  +--gi|191125|
        !              +--9  
     +--3                 +--gi|4771687
     !  !  
     !  !        +-----------gi|1497432
     !  !        !  
     !  +--------4        +--gi|1696350
     !           !  +-----7  
  +--2           !  !     +--gi|1146863
  !  !           +--6  
  !  !              !     +--gi|1615982
  !  !              +-----8  
  1  !                    +--gi|7396971
  !  !  
  !  +-----------------------gi|2818984
  !  
  +--------------------------gi|5716431

  remember: this is an unrooted tree!


total number of compatible sites is      451.0


                       +-----gi|1090941
        +--------------5  
        !              !  +--gi|191125|
        !              +--9  
     +--3                 +--gi|4771687
     !  !  
     !  !        +-----------gi|1497432
     !  !        !  
     !  +--------4  +--------gi|1615982
     !           !  !  
  +--2           +--8     +--gi|1696350
  !  !              !  +--7  
  !  !              +--6  +--gi|1146863
  !  !                 !  
  1  !                 +-----gi|7396971
  !  !  
  !  +-----------------------gi|2818984
  !  
  +--------------------------gi|5716431

  remember: this is an unrooted tree!


total number of compatible sites is      451.0


                       +-----gi|1090941
        +--------------5  
        !              !  +--gi|191125|
        !              +--9  
     +--3                 +--gi|4771687
     !  !  
     !  !        +-----------gi|1497432
     !  !        !  
     !  +--------4     +-----gi|1615982
     !           !  +--8  
  +--2           !  !  !  +--gi|1696350
  !  !           +--6  +--7  
  !  !              !     +--gi|1146863
  !  !              !  
  1  !              +--------gi|7396971
  !  !  
  !  +-----------------------gi|2818984
  !  
  +--------------------------gi|5716431

  remember: this is an unrooted tree!


total number of compatible sites is      451.0


                       +-----gi|1090941
        +--------------5  
        !              !  +--gi|191125|
        !              +--9  
        !                 +--gi|4771687
     +--3  
     !  !              +-----gi|1615982
     !  !        +-----8  
     !  !        !     !  +--gi|1696350
     !  !        !     +--7  
  +--2  +--------6        +--gi|1146863
  !  !           !  
  !  !           !        +--gi|1497432
  !  !           +--------4  
  1  !                    +--gi|7396971
  !  !  
  !  +-----------------------gi|2818984
  !  
  +--------------------------gi|5716431

  remember: this is an unrooted tree!


total number of compatible sites is      451.0

Data set # 49:


     3 trees in all found


                       +-----gi|1090941
        +--------------5  
        !              !  +--gi|191125|
        !              +--9  
     +--3                 +--gi|4771687
     !  !  
     !  !        +-----------gi|1497432
     !  !        !  
     !  +--------4        +--gi|1696350
     !           !  +-----7  
  +--2           !  !     +--gi|1146863
  !  !           +--6  
  !  !              !     +--gi|1615982
  !  !              +-----8  
  1  !                    +--gi|7396971
  !  !  
  !  +-----------------------gi|2818984
  !  
  +--------------------------gi|5716431

  remember: this is an unrooted tree!


total number of compatible sites is      443.0


                    +--------gi|1497432
        +-----------4  
        !           !  +-----gi|1090941
        !           +--5  
        !              !  +--gi|191125|
        !              +--9  
     +--3                 +--gi|4771687
     !  !  
     !  !                 +--gi|1696350
     !  !           +-----7  
     !  !           !     +--gi|1146863
  +--2  +-----------6  
  !  !              !     +--gi|1615982
  !  !              +-----8  
  1  !                    +--gi|7396971
  !  !  
  !  +-----------------------gi|2818984
  !  
  +--------------------------gi|5716431

  remember: this is an unrooted tree!


total number of compatible sites is      443.0


        +--------------------gi|1497432
        !  
        !              +-----gi|1090941
     +--4  +-----------5  
     !  !  !           !  +--gi|191125|
     !  !  !           +--9  
     !  !  !              +--gi|4771687
     !  +--3  
     !     !              +--gi|1696350
  +--2     !        +-----7  
  !  !     !        !     +--gi|1146863
  !  !     +--------6  
  !  !              !     +--gi|1615982
  1  !              +-----8  
  !  !                    +--gi|7396971
  !  !  
  !  +-----------------------gi|2818984
  !  
  +--------------------------gi|5716431

  remember: this is an unrooted tree!


total number of compatible sites is      443.0

Data set # 50:


One most parsimonious tree found:


                       +-----gi|1090941
        +--------------5  
        !              !  +--gi|191125|
        !              +--9  
     +--3                 +--gi|4771687
     !  !  
     !  !        +-----------gi|1497432
     !  !        !  
     !  +--------4        +--gi|1696350
     !           !  +-----7  
  +--2           !  !     +--gi|1146863
  !  !           +--6  
  !  !              !     +--gi|1615982
  !  !              +-----8  
  1  !                    +--gi|7396971
  !  !  
  !  +-----------------------gi|2818984
  !  
  +--------------------------gi|5716431

  remember: this is an unrooted tree!


total number of compatible sites is      424.0


DNA compatibility algorithm, version 3.67

Data set # 51:


     2 trees in all found


                       +-----gi|1090941
        +--------------5  
        !              !  +--gi|191125|
        !              +--9  
     +--3                 +--gi|4771687
     !  !  
     !  !        +-----------gi|1497432
     !  !        !  
     !  +--------4        +--gi|1696350
     !           !  +-----7  
  +--2           !  !     +--gi|1146863
  !  !           +--6  
  !  !              !     +--gi|1615982
  !  !              +-----8  
  1  !                    +--gi|7396971
  !  !  
  !  +-----------------------gi|2818984
  !  
  +--------------------------gi|5716431

  remember: this is an unrooted tree!


total number of compatible sites is      457.0


                       +-----gi|1090941
        +--------------5  
        !              !  +--gi|191125|
        !              +--9  
     +--3                 +--gi|4771687
     !  !  
     !  !        +-----------gi|1497432
     !  !        !  
     !  +--------4  +--------gi|1615982
     !           !  !  
  +--2           +--8     +--gi|1696350
  !  !              !  +--7  
  !  !              +--6  +--gi|1146863
  !  !                 !  
  1  !                 +-----gi|7396971
  !  !  
  !  +-----------------------gi|2818984
  !  
  +--------------------------gi|5716431

  remember: this is an unrooted tree!


total number of compatible sites is      457.0

Data set # 52:


One most parsimonious tree found:


                       +-----gi|1090941
        +--------------5  
        !              !  +--gi|191125|
        !              +--9  
     +--3                 +--gi|4771687
     !  !  
     !  !        +-----------gi|1497432
     !  !        !  
     !  +--------4     +-----gi|1615982
     !           !  +--8  
  +--2           !  !  !  +--gi|1696350
  !  !           +--6  +--7  
  !  !              !     +--gi|1146863
  !  !              !  
  1  !              +--------gi|7396971
  !  !  
  !  +-----------------------gi|2818984
  !  
  +--------------------------gi|5716431

  remember: this is an unrooted tree!


total number of compatible sites is      453.0

Data set # 53:


One most parsimonious tree found:


                       +-----gi|1090941
        +--------------5  
        !              !  +--gi|191125|
        !              +--9  
     +--3                 +--gi|4771687
     !  !  
     !  !        +-----------gi|1497432
     !  !        !  
     !  +--------4     +-----gi|1615982
     !           !  +--8  
  +--2           !  !  !  +--gi|1696350
  !  !           +--6  +--7  
  !  !              !     +--gi|1146863
  !  !              !  
  1  !              +--------gi|7396971
  !  !  
  !  +-----------------------gi|2818984
  !  
  +--------------------------gi|5716431

  remember: this is an unrooted tree!


total number of compatible sites is      448.0

Data set # 54:


One most parsimonious tree found:


     +-----------------------gi|1615982
     !  
     !           +-----------gi|1090941
     !           !  
  +--8  +--------5        +--gi|1696350
  !  !  !        !  +-----7  
  !  !  !        !  !     +--gi|1146863
  !  !  !        +--6  
  !  +--2           !     +--gi|1497432
  !     !           +-----4  
  !     !                 +--gi|7396971
  1     !  
  !     !              +-----gi|191125|
  !     +--------------9  
  !                    !  +--gi|4771687
  !                    +--3  
  !                       +--gi|2818984
  !  
  +--------------------------gi|5716431

  remember: this is an unrooted tree!


total number of compatible sites is      411.0

Data set # 55:


     2 trees in all found


                       +-----gi|1090941
        +--------------5  
        !              !  +--gi|191125|
        !              +--9  
     +--3                 +--gi|4771687
     !  !  
     !  !        +-----------gi|1497432
     !  !        !  
     !  +--------4        +--gi|1696350
     !           !  +-----7  
  +--2           !  !     +--gi|1146863
  !  !           +--6  
  !  !              !     +--gi|1615982
  !  !              +-----8  
  1  !                    +--gi|7396971
  !  !  
  !  +-----------------------gi|2818984
  !  
  +--------------------------gi|5716431

  remember: this is an unrooted tree!


total number of compatible sites is      446.0


                       +-----gi|1090941
        +--------------5  
        !              !  +--gi|191125|
        !              +--9  
     +--3                 +--gi|4771687
     !  !  
     !  !        +-----------gi|1497432
     !  !        !  
     !  +--------4     +-----gi|1615982
     !           !  +--8  
  +--2           !  !  !  +--gi|1696350
  !  !           +--6  +--7  
  !  !              !     +--gi|1146863
  !  !              !  
  1  !              +--------gi|7396971
  !  !  
  !  +-----------------------gi|2818984
  !  
  +--------------------------gi|5716431

  remember: this is an unrooted tree!


total number of compatible sites is      446.0

Data set # 56:


One most parsimonious tree found:


                       +-----gi|1090941
        +--------------5  
        !              !  +--gi|191125|
        !              +--9  
     +--3                 +--gi|4771687
     !  !  
     !  !        +-----------gi|1497432
     !  !        !  
     !  +--------4     +-----gi|1615982
     !           !  +--8  
  +--2           !  !  !  +--gi|1696350
  !  !           +--6  +--7  
  !  !              !     +--gi|1146863
  !  !              !  
  1  !              +--------gi|7396971
  !  !  
  !  +-----------------------gi|2818984
  !  
  +--------------------------gi|5716431

  remember: this is an unrooted tree!


total number of compatible sites is      446.0

Data set # 57:


One most parsimonious tree found:


                       +-----gi|1090941
        +--------------5  
        !              !  +--gi|191125|
        !              +--9  
     +--3                 +--gi|4771687
     !  !  
     !  !        +-----------gi|1497432
     !  !        !  
     !  +--------4     +-----gi|1615982
     !           !  +--8  
  +--2           !  !  !  +--gi|1696350
  !  !           +--6  +--7  
  !  !              !     +--gi|1146863
  !  !              !  
  1  !              +--------gi|7396971
  !  !  
  !  +-----------------------gi|2818984
  !  
  +--------------------------gi|5716431

  remember: this is an unrooted tree!


total number of compatible sites is      446.0

Data set # 58:


     6 trees in all found


                       +-----gi|1090941
        +--------------5  
        !              !  +--gi|191125|
        !              +--9  
     +--3                 +--gi|4771687
     !  !  
     !  !        +-----------gi|1497432
     !  !        !  
     !  +--------4        +--gi|1696350
     !           !  +-----7  
  +--2           !  !     +--gi|1146863
  !  !           +--6  
  !  !              !     +--gi|1615982
  !  !              +-----8  
  1  !                    +--gi|7396971
  !  !  
  !  +-----------------------gi|2818984
  !  
  +--------------------------gi|5716431

  remember: this is an unrooted tree!


total number of compatible sites is      444.0


                          +--gi|191125|
                       +--9  
        +--------------5  +--gi|1090941
        !              !  
        !              +-----gi|4771687
     +--3  
     !  !        +-----------gi|1497432
     !  !        !  
     !  +--------4        +--gi|1696350
     !           !  +-----7  
  +--2           !  !     +--gi|1146863
  !  !           +--6  
  !  !              !     +--gi|1615982
  !  !              +-----8  
  1  !                    +--gi|7396971
  !  !  
  !  +-----------------------gi|2818984
  !  
  +--------------------------gi|5716431

  remember: this is an unrooted tree!


total number of compatible sites is      444.0


                       +-----gi|191125|
        +--------------9  
        !              !  +--gi|1090941
        !              +--5  
     +--3                 +--gi|4771687
     !  !  
     !  !        +-----------gi|1497432
     !  !        !  
     !  +--------4        +--gi|1696350
     !           !  +-----7  
  +--2           !  !     +--gi|1146863
  !  !           +--6  
  !  !              !     +--gi|1615982
  !  !              +-----8  
  1  !                    +--gi|7396971
  !  !  
  !  +-----------------------gi|2818984
  !  
  +--------------------------gi|5716431

  remember: this is an unrooted tree!


total number of compatible sites is      444.0


                       +-----gi|1090941
        +--------------5  
        !              !  +--gi|191125|
        !              +--9  
     +--3                 +--gi|4771687
     !  !  
     !  !        +-----------gi|1497432
     !  !        !  
     !  +--------4  +--------gi|1615982
     !           !  !  
  +--2           +--8     +--gi|1696350
  !  !              !  +--7  
  !  !              +--6  +--gi|1146863
  !  !                 !  
  1  !                 +-----gi|7396971
  !  !  
  !  +-----------------------gi|2818984
  !  
  +--------------------------gi|5716431

  remember: this is an unrooted tree!


total number of compatible sites is      444.0


                          +--gi|191125|
                       +--9  
        +--------------5  +--gi|1090941
        !              !  
        !              +-----gi|4771687
     +--3  
     !  !        +-----------gi|1497432
     !  !        !  
     !  +--------4  +--------gi|1615982
     !           !  !  
  +--2           +--8     +--gi|1696350
  !  !              !  +--7  
  !  !              +--6  +--gi|1146863
  !  !                 !  
  1  !                 +-----gi|7396971
  !  !  
  !  +-----------------------gi|2818984
  !  
  +--------------------------gi|5716431

  remember: this is an unrooted tree!


total number of compatible sites is      444.0


                       +-----gi|191125|
        +--------------9  
        !              !  +--gi|1090941
        !              +--5  
     +--3                 +--gi|4771687
     !  !  
     !  !        +-----------gi|1497432
     !  !        !  
     !  +--------4  +--------gi|1615982
     !           !  !  
  +--2           +--8     +--gi|1696350
  !  !              !  +--7  
  !  !              +--6  +--gi|1146863
  !  !                 !  
  1  !                 +-----gi|7396971
  !  !  
  !  +-----------------------gi|2818984
  !  
  +--------------------------gi|5716431

  remember: this is an unrooted tree!


total number of compatible sites is      444.0

Data set # 59:


One most parsimonious tree found:


                       +-----gi|1090941
        +--------------5  
        !              !  +--gi|191125|
        !              +--9  
     +--3                 +--gi|4771687
     !  !  
     !  !        +-----------gi|1497432
     !  !        !  
     !  +--------4        +--gi|1696350
     !           !  +-----7  
  +--2           !  !     +--gi|1146863
  !  !           +--6  
  !  !              !     +--gi|1615982
  !  !              +-----8  
  1  !                    +--gi|7396971
  !  !  
  !  +-----------------------gi|2818984
  !  
  +--------------------------gi|5716431

  remember: this is an unrooted tree!


total number of compatible sites is      452.0

Data set # 60:


     7 trees in all found


                       +-----gi|1090941
        +--------------5  
        !              !  +--gi|191125|
        !              +--9  
     +--3                 +--gi|4771687
     !  !  
     !  !        +-----------gi|1497432
     !  !        !  
     !  +--------4        +--gi|1696350
     !           !  +-----7  
  +--2           !  !     +--gi|1146863
  !  !           +--6  
  !  !              !     +--gi|1615982
  !  !              +-----8  
  1  !                    +--gi|7396971
  !  !  
  !  +-----------------------gi|2818984
  !  
  +--------------------------gi|5716431

  remember: this is an unrooted tree!


total number of compatible sites is      450.0


                          +--gi|191125|
                       +--9  
        +--------------5  +--gi|1090941
        !              !  
        !              +-----gi|4771687
     +--3  
     !  !        +-----------gi|1497432
     !  !        !  
     !  +--------4        +--gi|1696350
     !           !  +-----7  
  +--2           !  !     +--gi|1146863
  !  !           +--6  
  !  !              !     +--gi|1615982
  !  !              +-----8  
  1  !                    +--gi|7396971
  !  !  
  !  +-----------------------gi|2818984
  !  
  +--------------------------gi|5716431

  remember: this is an unrooted tree!


total number of compatible sites is      450.0


                       +-----gi|191125|
        +--------------9  
        !              !  +--gi|1090941
        !              +--5  
     +--3                 +--gi|4771687
     !  !  
     !  !        +-----------gi|1497432
     !  !        !  
     !  +--------4        +--gi|1696350
     !           !  +-----7  
  +--2           !  !     +--gi|1146863
  !  !           +--6  
  !  !              !     +--gi|1615982
  !  !              +-----8  
  1  !                    +--gi|7396971
  !  !  
  !  +-----------------------gi|2818984
  !  
  +--------------------------gi|5716431

  remember: this is an unrooted tree!


total number of compatible sites is      450.0


                       +-----gi|1090941
        +--------------5  
        !              !  +--gi|191125|
        !              +--9  
     +--3                 +--gi|4771687
     !  !  
     !  !        +-----------gi|1497432
     !  !        !  
     !  +--------4  +--------gi|1615982
     !           !  !  
  +--2           +--8     +--gi|1696350
  !  !              !  +--7  
  !  !              +--6  +--gi|1146863
  !  !                 !  
  1  !                 +-----gi|7396971
  !  !  
  !  +-----------------------gi|2818984
  !  
  +--------------------------gi|5716431

  remember: this is an unrooted tree!


total number of compatible sites is      450.0


                       +-----gi|191125|
        +--------------9  
        !              !  +--gi|1090941
        !              +--5  
     +--3                 +--gi|4771687
     !  !  
     !  !        +-----------gi|1497432
     !  !        !  
     !  +--------4  +--------gi|1615982
     !           !  !  
  +--2           +--8     +--gi|1696350
  !  !              !  +--7  
  !  !              +--6  +--gi|1146863
  !  !                 !  
  1  !                 +-----gi|7396971
  !  !  
  !  +-----------------------gi|2818984
  !  
  +--------------------------gi|5716431

  remember: this is an unrooted tree!


total number of compatible sites is      450.0


                       +-----gi|1090941
        +--------------5  
        !              !  +--gi|191125|
        !              +--9  
     +--3                 +--gi|4771687
     !  !  
     !  !        +-----------gi|1497432
     !  !        !  
     !  +--------4     +-----gi|1615982
     !           !  +--8  
  +--2           !  !  !  +--gi|1696350
  !  !           +--6  +--7  
  !  !              !     +--gi|1146863
  !  !              !  
  1  !              +--------gi|7396971
  !  !  
  !  +-----------------------gi|2818984
  !  
  +--------------------------gi|5716431

  remember: this is an unrooted tree!


total number of compatible sites is      450.0


                       +-----gi|191125|
        +--------------9  
        !              !  +--gi|1090941
        !              +--5  
     +--3                 +--gi|4771687
     !  !  
     !  !        +-----------gi|1497432
     !  !        !  
     !  +--------4     +-----gi|1615982
     !           !  +--8  
  +--2           !  !  !  +--gi|1696350
  !  !           +--6  +--7  
  !  !              !     +--gi|1146863
  !  !              !  
  1  !              +--------gi|7396971
  !  !  
  !  +-----------------------gi|2818984
  !  
  +--------------------------gi|5716431

  remember: this is an unrooted tree!


total number of compatible sites is      450.0

Data set # 61:


     7 trees in all found


                       +-----gi|1090941
        +--------------5  
        !              !  +--gi|191125|
        !              +--9  
     +--3                 +--gi|4771687
     !  !  
     !  !        +-----------gi|1497432
     !  !        !  
     !  +--------4     +-----gi|1615982
     !           !  +--8  
  +--2           !  !  !  +--gi|1696350
  !  !           +--6  +--7  
  !  !              !     +--gi|1146863
  !  !              !  
  1  !              +--------gi|7396971
  !  !  
  !  +-----------------------gi|2818984
  !  
  +--------------------------gi|5716431

  remember: this is an unrooted tree!


total number of compatible sites is      447.0


                          +--gi|191125|
                       +--9  
        +--------------5  +--gi|1090941
        !              !  
        !              +-----gi|4771687
     +--3  
     !  !        +-----------gi|1497432
     !  !        !  
     !  +--------4     +-----gi|1615982
     !           !  +--8  
  +--2           !  !  !  +--gi|1696350
  !  !           +--6  +--7  
  !  !              !     +--gi|1146863
  !  !              !  
  1  !              +--------gi|7396971
  !  !  
  !  +-----------------------gi|2818984
  !  
  +--------------------------gi|5716431

  remember: this is an unrooted tree!


total number of compatible sites is      447.0


                       +-----gi|191125|
        +--------------9  
        !              !  +--gi|1090941
        !              +--5  
     +--3                 +--gi|4771687
     !  !  
     !  !        +-----------gi|1497432
     !  !        !  
     !  +--------4     +-----gi|1615982
     !           !  +--8  
  +--2           !  !  !  +--gi|1696350
  !  !           +--6  +--7  
  !  !              !     +--gi|1146863
  !  !              !  
  1  !              +--------gi|7396971
  !  !  
  !  +-----------------------gi|2818984
  !  
  +--------------------------gi|5716431

  remember: this is an unrooted tree!


total number of compatible sites is      447.0


                    +--------gi|1497432
                    !  
        +-----------4     +--gi|191125|
        !           !  +--9  
        !           +--5  +--gi|1090941
        !              !  
     +--3              +-----gi|4771687
     !  !  
     !  !              +-----gi|1615982
     !  !           +--8  
     !  !           !  !  +--gi|1696350
  +--2  +-----------6  +--7  
  !  !              !     +--gi|1146863
  !  !              !  
  1  !              +--------gi|7396971
  !  !  
  !  +-----------------------gi|2818984
  !  
  +--------------------------gi|5716431

  remember: this is an unrooted tree!


total number of compatible sites is      447.0


                    +--------gi|1497432
        +-----------4  
        !           !  +-----gi|191125|
        !           +--9  
        !              !  +--gi|1090941
        !              +--5  
     +--3                 +--gi|4771687
     !  !  
     !  !              +-----gi|1615982
     !  !           +--8  
     !  !           !  !  +--gi|1696350
  +--2  +-----------6  +--7  
  !  !              !     +--gi|1146863
  !  !              !  
  1  !              +--------gi|7396971
  !  !  
  !  +-----------------------gi|2818984
  !  
  +--------------------------gi|5716431

  remember: this is an unrooted tree!


total number of compatible sites is      447.0


        +--------------------gi|1497432
        !  
        !                 +--gi|191125|
     +--4              +--9  
     !  !  +-----------5  +--gi|1090941
     !  !  !           !  
     !  !  !           +-----gi|4771687
     !  +--3  
     !     !           +-----gi|1615982
  +--2     !        +--8  
  !  !     !        !  !  +--gi|1696350
  !  !     +--------6  +--7  
  !  !              !     +--gi|1146863
  1  !              !  
  !  !              +--------gi|7396971
  !  !  
  !  +-----------------------gi|2818984
  !  
  +--------------------------gi|5716431

  remember: this is an unrooted tree!


total number of compatible sites is      447.0


        +--------------------gi|1497432
        !  
        !              +-----gi|191125|
     +--4  +-----------9  
     !  !  !           !  +--gi|1090941
     !  !  !           +--5  
     !  !  !              +--gi|4771687
     !  +--3  
     !     !           +-----gi|1615982
  +--2     !        +--8  
  !  !     !        !  !  +--gi|1696350
  !  !     +--------6  +--7  
  !  !              !     +--gi|1146863
  1  !              !  
  !  !              +--------gi|7396971
  !  !  
  !  +-----------------------gi|2818984
  !  
  +--------------------------gi|5716431

  remember: this is an unrooted tree!


total number of compatible sites is      447.0

Data set # 62:


One most parsimonious tree found:


                       +-----gi|1090941
        +--------------5  
        !              !  +--gi|191125|
        !              +--9  
        !                 +--gi|4771687
     +--3  
     !  !              +-----gi|1615982
     !  !        +-----8  
     !  !        !     !  +--gi|1696350
     !  !        !     +--7  
  +--2  +--------6        +--gi|1146863
  !  !           !  
  !  !           !        +--gi|1497432
  !  !           +--------4  
  1  !                    +--gi|7396971
  !  !  
  !  +-----------------------gi|2818984
  !  
  +--------------------------gi|5716431

  remember: this is an unrooted tree!


total number of compatible sites is      451.0

Data set # 63:


One most parsimonious tree found:


                       +-----gi|1090941
        +--------------5  
        !              !  +--gi|191125|
        !              +--9  
     +--3                 +--gi|4771687
     !  !  
     !  !        +-----------gi|1497432
     !  !        !  
     !  +--------4  +--------gi|1615982
     !           !  !  
  +--2           +--8     +--gi|1696350
  !  !              !  +--7  
  !  !              +--6  +--gi|1146863
  !  !                 !  
  1  !                 +-----gi|7396971
  !  !  
  !  +-----------------------gi|2818984
  !  
  +--------------------------gi|5716431

  remember: this is an unrooted tree!


total number of compatible sites is      442.0

Data set # 64:


One most parsimonious tree found:


                       +-----gi|1090941
        +--------------5  
        !              !  +--gi|191125|
        !              +--9  
     +--3                 +--gi|4771687
     !  !  
     !  !        +-----------gi|1497432
     !  !        !  
     !  +--------4        +--gi|1696350
     !           !  +-----7  
  +--2           !  !     +--gi|1146863
  !  !           +--6  
  !  !              !     +--gi|1615982
  !  !              +-----8  
  1  !                    +--gi|7396971
  !  !  
  !  +-----------------------gi|2818984
  !  
  +--------------------------gi|5716431

  remember: this is an unrooted tree!


total number of compatible sites is      421.0

Data set # 65:


     3 trees in all found


                       +-----gi|1090941
        +--------------5  
        !              !  +--gi|191125|
        !              +--9  
     +--3                 +--gi|4771687
     !  !  
     !  !        +-----------gi|1497432
     !  !        !  
     !  +--------4        +--gi|1696350
     !           !  +-----7  
  +--2           !  !     +--gi|1146863
  !  !           +--6  
  !  !              !     +--gi|1615982
  !  !              +-----8  
  1  !                    +--gi|7396971
  !  !  
  !  +-----------------------gi|2818984
  !  
  +--------------------------gi|5716431

  remember: this is an unrooted tree!


total number of compatible sites is      438.0


                       +-----gi|1090941
        +--------------5  
        !              !  +--gi|191125|
        !              +--9  
     +--3                 +--gi|4771687
     !  !  
     !  !        +-----------gi|1497432
     !  !        !  
     !  +--------4  +--------gi|1615982
     !           !  !  
  +--2           +--8     +--gi|1696350
  !  !              !  +--7  
  !  !              +--6  +--gi|1146863
  !  !                 !  
  1  !                 +-----gi|7396971
  !  !  
  !  +-----------------------gi|2818984
  !  
  +--------------------------gi|5716431

  remember: this is an unrooted tree!


total number of compatible sites is      438.0


                       +-----gi|1090941
        +--------------5  
        !              !  +--gi|191125|
        !              +--9  
     +--3                 +--gi|4771687
     !  !  
     !  !        +-----------gi|1497432
     !  !        !  
     !  +--------4     +-----gi|1615982
     !           !  +--8  
  +--2           !  !  !  +--gi|1696350
  !  !           +--6  +--7  
  !  !              !     +--gi|1146863
  !  !              !  
  1  !              +--------gi|7396971
  !  !  
  !  +-----------------------gi|2818984
  !  
  +--------------------------gi|5716431

  remember: this is an unrooted tree!


total number of compatible sites is      438.0

Data set # 66:


     6 trees in all found


     +-----------------------gi|1615982
     !  
     !           +-----------gi|1696350
     !           !  
  +--8  +--------7        +--gi|1146863
  !  !  !        !  +-----6  
  !  !  !        !  !     +--gi|1090941
  !  !  !        +--5  
  !  +--2           !     +--gi|1497432
  !     !           +-----4  
  !     !                 +--gi|7396971
  1     !  
  !     !              +-----gi|191125|
  !     +--------------9  
  !                    !  +--gi|4771687
  !                    +--3  
  !                       +--gi|2818984
  !  
  +--------------------------gi|5716431

  remember: this is an unrooted tree!


total number of compatible sites is      427.0


                 +-----------gi|1696350
                 !  
     +-----------7        +--gi|1146863
     !           !  +-----6  
     !           !  !     +--gi|1090941
     !           +--5  
  +--2              !     +--gi|1497432
  !  !              +-----4  
  !  !                    +--gi|7396971
  !  !  
  !  !              +--------gi|1615982
  !  +--------------8  
  1                 !  +-----gi|191125|
  !                 +--9  
  !                    !  +--gi|4771687
  !                    +--3  
  !                       +--gi|2818984
  !  
  +--------------------------gi|5716431

  remember: this is an unrooted tree!


total number of compatible sites is      427.0


              +--------------gi|1615982
              !  
     +--------8  +-----------gi|1696350
     !        !  !  
     !        +--7        +--gi|1146863
     !           !  +-----6  
     !           !  !     +--gi|1090941
  +--2           +--5  
  !  !              !     +--gi|1497432
  !  !              +-----4  
  !  !                    +--gi|7396971
  !  !  
  1  !                 +-----gi|191125|
  !  +-----------------9  
  !                    !  +--gi|4771687
  !                    +--3  
  !                       +--gi|2818984
  !  
  +--------------------------gi|5716431

  remember: this is an unrooted tree!


total number of compatible sites is      427.0


     +-----------------------gi|1615982
     !  
     !           +-----------gi|1696350
     !  +--------7  
  +--8  !        !  +--------gi|1090941
  !  !  !        +--5  
  !  !  !           !  +-----gi|1146863
  !  !  !           +--6  
  !  +--2              !  +--gi|1497432
  !     !              +--4  
  !     !                 +--gi|7396971
  1     !  
  !     !              +-----gi|191125|
  !     +--------------9  
  !                    !  +--gi|4771687
  !                    +--3  
  !                       +--gi|2818984
  !  
  +--------------------------gi|5716431

  remember: this is an unrooted tree!


total number of compatible sites is      427.0


                 +-----------gi|1696350
     +-----------7  
     !           !  +--------gi|1090941
     !           +--5  
     !              !  +-----gi|1146863
     !              +--6  
  +--2                 !  +--gi|1497432
  !  !                 +--4  
  !  !                    +--gi|7396971
  !  !  
  !  !              +--------gi|1615982
  !  +--------------8  
  1                 !  +-----gi|191125|
  !                 +--9  
  !                    !  +--gi|4771687
  !                    +--3  
  !                       +--gi|2818984
  !  
  +--------------------------gi|5716431

  remember: this is an unrooted tree!


total number of compatible sites is      427.0


              +--------------gi|1615982
     +--------8  
     !        !  +-----------gi|1696350
     !        +--7  
     !           !  +--------gi|1090941
     !           +--5  
     !              !  +-----gi|1146863
  +--2              +--6  
  !  !                 !  +--gi|1497432
  !  !                 +--4  
  !  !                    +--gi|7396971
  !  !  
  1  !                 +-----gi|191125|
  !  +-----------------9  
  !                    !  +--gi|4771687
  !                    +--3  
  !                       +--gi|2818984
  !  
  +--------------------------gi|5716431

  remember: this is an unrooted tree!


total number of compatible sites is      427.0

Data set # 67:


     2 trees in all found


                       +-----gi|1090941
        +--------------5  
        !              !  +--gi|191125|
        !              +--9  
     +--3                 +--gi|4771687
     !  !  
     !  !        +-----------gi|1497432
     !  !        !  
     !  +--------4        +--gi|1696350
     !           !  +-----7  
  +--2           !  !     +--gi|1146863
  !  !           +--6  
  !  !              !     +--gi|1615982
  !  !              +-----8  
  1  !                    +--gi|7396971
  !  !  
  !  +-----------------------gi|2818984
  !  
  +--------------------------gi|5716431

  remember: this is an unrooted tree!


total number of compatible sites is      443.0


                       +-----gi|1090941
        +--------------5  
        !              !  +--gi|191125|
        !              +--9  
     +--3                 +--gi|4771687
     !  !  
     !  !        +-----------gi|1497432
     !  !        !  
     !  +--------4     +-----gi|1615982
     !           !  +--8  
  +--2           !  !  !  +--gi|1696350
  !  !           +--6  +--7  
  !  !              !     +--gi|1146863
  !  !              !  
  1  !              +--------gi|7396971
  !  !  
  !  +-----------------------gi|2818984
  !  
  +--------------------------gi|5716431

  remember: this is an unrooted tree!


total number of compatible sites is      443.0

Data set # 68:


     3 trees in all found


                       +-----gi|1090941
        +--------------5  
        !              !  +--gi|191125|
        !              +--9  
     +--3                 +--gi|4771687
     !  !  
     !  !        +-----------gi|1497432
     !  !        !  
     !  +--------4     +-----gi|1615982
     !           !  +--8  
  +--2           !  !  !  +--gi|1696350
  !  !           +--6  +--7  
  !  !              !     +--gi|1146863
  !  !              !  
  1  !              +--------gi|7396971
  !  !  
  !  +-----------------------gi|2818984
  !  
  +--------------------------gi|5716431

  remember: this is an unrooted tree!


total number of compatible sites is      448.0


                    +--------gi|1497432
        +-----------4  
        !           !  +-----gi|1090941
        !           +--5  
        !              !  +--gi|191125|
        !              +--9  
     +--3                 +--gi|4771687
     !  !  
     !  !              +-----gi|1615982
     !  !           +--8  
     !  !           !  !  +--gi|1696350
  +--2  +-----------6  +--7  
  !  !              !     +--gi|1146863
  !  !              !  
  1  !              +--------gi|7396971
  !  !  
  !  +-----------------------gi|2818984
  !  
  +--------------------------gi|5716431

  remember: this is an unrooted tree!


total number of compatible sites is      448.0


        +--------------------gi|1497432
        !  
        !              +-----gi|1090941
     +--4  +-----------5  
     !  !  !           !  +--gi|191125|
     !  !  !           +--9  
     !  !  !              +--gi|4771687
     !  +--3  
     !     !           +-----gi|1615982
  +--2     !        +--8  
  !  !     !        !  !  +--gi|1696350
  !  !     +--------6  +--7  
  !  !              !     +--gi|1146863
  1  !              !  
  !  !              +--------gi|7396971
  !  !  
  !  +-----------------------gi|2818984
  !  
  +--------------------------gi|5716431

  remember: this is an unrooted tree!


total number of compatible sites is      448.0

Data set # 69:


One most parsimonious tree found:


                       +-----gi|1090941
        +--------------5  
        !              !  +--gi|191125|
        !              +--9  
     +--3                 +--gi|4771687
     !  !  
     !  !        +-----------gi|1497432
     !  !        !  
     !  +--------4        +--gi|1696350
     !           !  +-----7  
  +--2           !  !     +--gi|1146863
  !  !           +--6  
  !  !              !     +--gi|1615982
  !  !              +-----8  
  1  !                    +--gi|7396971
  !  !  
  !  +-----------------------gi|2818984
  !  
  +--------------------------gi|5716431

  remember: this is an unrooted tree!


total number of compatible sites is      452.0

Data set # 70:


One most parsimonious tree found:


                       +-----gi|1090941
        +--------------5  
        !              !  +--gi|191125|
        !              +--9  
     +--3                 +--gi|4771687
     !  !  
     !  !        +-----------gi|1497432
     !  !        !  
     !  +--------4        +--gi|1696350
     !           !  +-----7  
  +--2           !  !     +--gi|1146863
  !  !           +--6  
  !  !              !     +--gi|1615982
  !  !              +-----8  
  1  !                    +--gi|7396971
  !  !  
  !  +-----------------------gi|2818984
  !  
  +--------------------------gi|5716431

  remember: this is an unrooted tree!


total number of compatible sites is      447.0

Data set # 71:


     3 trees in all found


                       +-----gi|1090941
        +--------------5  
        !              !  +--gi|191125|
        !              +--9  
     +--3                 +--gi|4771687
     !  !  
     !  !        +-----------gi|1497432
     !  !        !  
     !  +--------4        +--gi|1696350
     !           !  +-----7  
  +--2           !  !     +--gi|1146863
  !  !           +--6  
  !  !              !     +--gi|1615982
  !  !              +-----8  
  1  !                    +--gi|7396971
  !  !  
  !  +-----------------------gi|2818984
  !  
  +--------------------------gi|5716431

  remember: this is an unrooted tree!


total number of compatible sites is      440.0


                       +-----gi|1090941
        +--------------5  
        !              !  +--gi|191125|
        !              +--9  
     +--3                 +--gi|4771687
     !  !  
     !  !        +-----------gi|1497432
     !  !        !  
     !  +--------4  +--------gi|1615982
     !           !  !  
  +--2           +--8     +--gi|1696350
  !  !              !  +--7  
  !  !              +--6  +--gi|1146863
  !  !                 !  
  1  !                 +-----gi|7396971
  !  !  
  !  +-----------------------gi|2818984
  !  
  +--------------------------gi|5716431

  remember: this is an unrooted tree!


total number of compatible sites is      440.0


                       +-----gi|1090941
        +--------------5  
        !              !  +--gi|191125|
        !              +--9  
     +--3                 +--gi|4771687
     !  !  
     !  !        +-----------gi|1497432
     !  !        !  
     !  +--------4     +-----gi|1615982
     !           !  +--8  
  +--2           !  !  !  +--gi|1696350
  !  !           +--6  +--7  
  !  !              !     +--gi|1146863
  !  !              !  
  1  !              +--------gi|7396971
  !  !  
  !  +-----------------------gi|2818984
  !  
  +--------------------------gi|5716431

  remember: this is an unrooted tree!


total number of compatible sites is      440.0

Data set # 72:


One most parsimonious tree found:


                       +-----gi|1090941
        +--------------5  
        !              !  +--gi|191125|
        !              +--9  
     +--3                 +--gi|4771687
     !  !  
     !  !        +-----------gi|1497432
     !  !        !  
     !  +--------4     +-----gi|1615982
     !           !  +--8  
  +--2           !  !  !  +--gi|1696350
  !  !           +--6  +--7  
  !  !              !     +--gi|1146863
  !  !              !  
  1  !              +--------gi|7396971
  !  !  
  !  +-----------------------gi|2818984
  !  
  +--------------------------gi|5716431

  remember: this is an unrooted tree!


total number of compatible sites is      442.0

Data set # 73:


     2 trees in all found


                       +-----gi|1090941
        +--------------5  
        !              !  +--gi|191125|
        !              +--9  
     +--3                 +--gi|4771687
     !  !  
     !  !        +-----------gi|1497432
     !  !        !  
     !  +--------4  +--------gi|1615982
     !           !  !  
  +--2           +--8     +--gi|1696350
  !  !              !  +--7  
  !  !              +--6  +--gi|1146863
  !  !                 !  
  1  !                 +-----gi|7396971
  !  !  
  !  +-----------------------gi|2818984
  !  
  +--------------------------gi|5716431

  remember: this is an unrooted tree!


total number of compatible sites is      440.0


                       +-----gi|1090941
        +--------------5  
        !              !  +--gi|191125|
        !              +--9  
     +--3                 +--gi|4771687
     !  !  
     !  !        +-----------gi|1497432
     !  !        !  
     !  +--------4     +-----gi|1615982
     !           !  +--8  
  +--2           !  !  !  +--gi|1696350
  !  !           +--6  +--7  
  !  !              !     +--gi|1146863
  !  !              !  
  1  !              +--------gi|7396971
  !  !  
  !  +-----------------------gi|2818984
  !  
  +--------------------------gi|5716431

  remember: this is an unrooted tree!


total number of compatible sites is      440.0

Data set # 74:


One most parsimonious tree found:


                       +-----gi|1090941
        +--------------5  
        !              !  +--gi|191125|
        !              +--9  
     +--3                 +--gi|4771687
     !  !  
     !  !        +-----------gi|1497432
     !  !        !  
     !  +--------4  +--------gi|1615982
     !           !  !  
  +--2           +--8     +--gi|1696350
  !  !              !  +--7  
  !  !              +--6  +--gi|1146863
  !  !                 !  
  1  !                 +-----gi|7396971
  !  !  
  !  +-----------------------gi|2818984
  !  
  +--------------------------gi|5716431

  remember: this is an unrooted tree!


total number of compatible sites is      442.0

Data set # 75:


One most parsimonious tree found:


                       +-----gi|1090941
        +--------------5  
        !              !  +--gi|191125|
        !              +--9  
     +--3                 +--gi|4771687
     !  !  
     !  !        +-----------gi|1497432
     !  !        !  
     !  +--------4  +--------gi|1615982
     !           !  !  
  +--2           +--8     +--gi|1696350
  !  !              !  +--7  
  !  !              +--6  +--gi|1146863
  !  !                 !  
  1  !                 +-----gi|7396971
  !  !  
  !  +-----------------------gi|2818984
  !  
  +--------------------------gi|5716431

  remember: this is an unrooted tree!


total number of compatible sites is      443.0


DNA compatibility algorithm, version 3.67

Data set # 76:


One most parsimonious tree found:


                       +-----gi|1090941
        +--------------5  
        !              !  +--gi|191125|
        !              +--9  
     +--3                 +--gi|4771687
     !  !  
     !  !        +-----------gi|1497432
     !  !        !  
     !  +--------4     +-----gi|1615982
     !           !  +--8  
  +--2           !  !  !  +--gi|1696350
  !  !           +--6  +--7  
  !  !              !     +--gi|1146863
  !  !              !  
  1  !              +--------gi|7396971
  !  !  
  !  +-----------------------gi|2818984
  !  
  +--------------------------gi|5716431

  remember: this is an unrooted tree!


total number of compatible sites is      435.0

Data set # 77:


     3 trees in all found


                       +-----gi|1090941
        +--------------5  
        !              !  +--gi|191125|
        !              +--9  
     +--3                 +--gi|4771687
     !  !  
     !  !        +-----------gi|1497432
     !  !        !  
     !  +--------4        +--gi|1696350
     !           !  +-----7  
  +--2           !  !     +--gi|1146863
  !  !           +--6  
  !  !              !     +--gi|1615982
  !  !              +-----8  
  1  !                    +--gi|7396971
  !  !  
  !  +-----------------------gi|2818984
  !  
  +--------------------------gi|5716431

  remember: this is an unrooted tree!


total number of compatible sites is      447.0


                          +--gi|191125|
                       +--9  
        +--------------5  +--gi|1090941
        !              !  
        !              +-----gi|4771687
     +--3  
     !  !        +-----------gi|1497432
     !  !        !  
     !  +--------4        +--gi|1696350
     !           !  +-----7  
  +--2           !  !     +--gi|1146863
  !  !           +--6  
  !  !              !     +--gi|1615982
  !  !              +-----8  
  1  !                    +--gi|7396971
  !  !  
  !  +-----------------------gi|2818984
  !  
  +--------------------------gi|5716431

  remember: this is an unrooted tree!


total number of compatible sites is      447.0


                       +-----gi|191125|
        +--------------9  
        !              !  +--gi|1090941
        !              +--5  
     +--3                 +--gi|4771687
     !  !  
     !  !        +-----------gi|1497432
     !  !        !  
     !  +--------4        +--gi|1696350
     !           !  +-----7  
  +--2           !  !     +--gi|1146863
  !  !           +--6  
  !  !              !     +--gi|1615982
  !  !              +-----8  
  1  !                    +--gi|7396971
  !  !  
  !  +-----------------------gi|2818984
  !  
  +--------------------------gi|5716431

  remember: this is an unrooted tree!


total number of compatible sites is      447.0

Data set # 78:


One most parsimonious tree found:


                       +-----gi|1090941
        +--------------5  
        !              !  +--gi|191125|
        !              +--9  
     +--3                 +--gi|4771687
     !  !  
     !  !        +-----------gi|1497432
     !  !        !  
     !  +--------4  +--------gi|1615982
     !           !  !  
  +--2           +--8     +--gi|1696350
  !  !              !  +--7  
  !  !              +--6  +--gi|1146863
  !  !                 !  
  1  !                 +-----gi|7396971
  !  !  
  !  +-----------------------gi|2818984
  !  
  +--------------------------gi|5716431

  remember: this is an unrooted tree!


total number of compatible sites is      445.0

Data set # 79:


One most parsimonious tree found:


                       +-----gi|1090941
        +--------------5  
        !              !  +--gi|191125|
        !              +--9  
     +--3                 +--gi|4771687
     !  !  
     !  !        +-----------gi|1497432
     !  !        !  
     !  +--------4  +--------gi|1615982
     !           !  !  
  +--2           +--8     +--gi|1696350
  !  !              !  +--7  
  !  !              +--6  +--gi|1146863
  !  !                 !  
  1  !                 +-----gi|7396971
  !  !  
  !  +-----------------------gi|2818984
  !  
  +--------------------------gi|5716431

  remember: this is an unrooted tree!


total number of compatible sites is      443.0

Data set # 80:


One most parsimonious tree found:


                       +-----gi|1090941
        +--------------5  
        !              !  +--gi|191125|
        !              +--9  
     +--3                 +--gi|4771687
     !  !  
     !  !        +-----------gi|1497432
     !  !        !  
     !  +--------4  +--------gi|1615982
     !           !  !  
  +--2           +--8     +--gi|1696350
  !  !              !  +--7  
  !  !              +--6  +--gi|1146863
  !  !                 !  
  1  !                 +-----gi|7396971
  !  !  
  !  +-----------------------gi|2818984
  !  
  +--------------------------gi|5716431

  remember: this is an unrooted tree!


total number of compatible sites is      455.0

Data set # 81:


     3 trees in all found


                       +-----gi|1090941
        +--------------5  
        !              !  +--gi|191125|
        !              +--9  
     +--3                 +--gi|4771687
     !  !  
     !  !        +-----------gi|1497432
     !  !        !  
     !  +--------4        +--gi|1696350
     !           !  +-----7  
  +--2           !  !     +--gi|1146863
  !  !           +--6  
  !  !              !     +--gi|1615982
  !  !              +-----8  
  1  !                    +--gi|7396971
  !  !  
  !  +-----------------------gi|2818984
  !  
  +--------------------------gi|5716431

  remember: this is an unrooted tree!


total number of compatible sites is      444.0


                    +--------gi|1497432
        +-----------4  
        !           !  +-----gi|1090941
        !           +--5  
        !              !  +--gi|191125|
        !              +--9  
     +--3                 +--gi|4771687
     !  !  
     !  !                 +--gi|1696350
     !  !           +-----7  
     !  !           !     +--gi|1146863
  +--2  +-----------6  
  !  !              !     +--gi|1615982
  !  !              +-----8  
  1  !                    +--gi|7396971
  !  !  
  !  +-----------------------gi|2818984
  !  
  +--------------------------gi|5716431

  remember: this is an unrooted tree!


total number of compatible sites is      444.0


        +--------------------gi|1497432
        !  
        !              +-----gi|1090941
     +--4  +-----------5  
     !  !  !           !  +--gi|191125|
     !  !  !           +--9  
     !  !  !              +--gi|4771687
     !  +--3  
     !     !              +--gi|1696350
  +--2     !        +-----7  
  !  !     !        !     +--gi|1146863
  !  !     +--------6  
  !  !              !     +--gi|1615982
  1  !              +-----8  
  !  !                    +--gi|7396971
  !  !  
  !  +-----------------------gi|2818984
  !  
  +--------------------------gi|5716431

  remember: this is an unrooted tree!


total number of compatible sites is      444.0

Data set # 82:


One most parsimonious tree found:


                       +-----gi|1090941
        +--------------5  
        !              !  +--gi|191125|
        !              +--9  
     +--3                 +--gi|4771687
     !  !  
     !  !        +-----------gi|1497432
     !  !        !  
     !  +--------4     +-----gi|1615982
     !           !  +--8  
  +--2           !  !  !  +--gi|1696350
  !  !           +--6  +--7  
  !  !              !     +--gi|1146863
  !  !              !  
  1  !              +--------gi|7396971
  !  !  
  !  +-----------------------gi|2818984
  !  
  +--------------------------gi|5716431

  remember: this is an unrooted tree!


total number of compatible sites is      449.0

Data set # 83:


One most parsimonious tree found:


                       +-----gi|1090941
        +--------------5  
        !              !  +--gi|191125|
        !              +--9  
     +--3                 +--gi|4771687
     !  !  
     !  !        +-----------gi|1497432
     !  !        !  
     !  +--------4     +-----gi|1615982
     !           !  +--8  
  +--2           !  !  !  +--gi|1696350
  !  !           +--6  +--7  
  !  !              !     +--gi|1146863
  !  !              !  
  1  !              +--------gi|7396971
  !  !  
  !  +-----------------------gi|2818984
  !  
  +--------------------------gi|5716431

  remember: this is an unrooted tree!


total number of compatible sites is      445.0

Data set # 84:


One most parsimonious tree found:


                       +-----gi|1090941
        +--------------5  
        !              !  +--gi|191125|
        !              +--9  
     +--3                 +--gi|4771687
     !  !  
     !  !        +-----------gi|1497432
     !  !        !  
     !  +--------4     +-----gi|1615982
     !           !  +--8  
  +--2           !  !  !  +--gi|1696350
  !  !           +--6  +--7  
  !  !              !     +--gi|1146863
  !  !              !  
  1  !              +--------gi|7396971
  !  !  
  !  +-----------------------gi|2818984
  !  
  +--------------------------gi|5716431

  remember: this is an unrooted tree!


total number of compatible sites is      454.0

Data set # 85:


One most parsimonious tree found:


                       +-----gi|1090941
        +--------------5  
        !              !  +--gi|191125|
        !              +--9  
        !                 +--gi|4771687
     +--3  
     !  !              +-----gi|1615982
     !  !        +-----8  
     !  !        !     !  +--gi|1696350
     !  !        !     +--7  
  +--2  +--------6        +--gi|1146863
  !  !           !  
  !  !           !        +--gi|1497432
  !  !           +--------4  
  1  !                    +--gi|7396971
  !  !  
  !  +-----------------------gi|2818984
  !  
  +--------------------------gi|5716431

  remember: this is an unrooted tree!


total number of compatible sites is      435.0

Data set # 86:


     3 trees in all found


                       +-----gi|1090941
        +--------------5  
        !              !  +--gi|191125|
        !              +--9  
     +--3                 +--gi|4771687
     !  !  
     !  !        +-----------gi|1497432
     !  !        !  
     !  +--------4     +-----gi|1615982
     !           !  +--8  
  +--2           !  !  !  +--gi|1696350
  !  !           +--6  +--7  
  !  !              !     +--gi|1146863
  !  !              !  
  1  !              +--------gi|7396971
  !  !  
  !  +-----------------------gi|2818984
  !  
  +--------------------------gi|5716431

  remember: this is an unrooted tree!


total number of compatible sites is      440.0


                          +--gi|191125|
                       +--9  
        +--------------5  +--gi|1090941
        !              !  
        !              +-----gi|4771687
     +--3  
     !  !        +-----------gi|1497432
     !  !        !  
     !  +--------4     +-----gi|1615982
     !           !  +--8  
  +--2           !  !  !  +--gi|1696350
  !  !           +--6  +--7  
  !  !              !     +--gi|1146863
  !  !              !  
  1  !              +--------gi|7396971
  !  !  
  !  +-----------------------gi|2818984
  !  
  +--------------------------gi|5716431

  remember: this is an unrooted tree!


total number of compatible sites is      440.0


                       +-----gi|191125|
        +--------------9  
        !              !  +--gi|1090941
        !              +--5  
     +--3                 +--gi|4771687
     !  !  
     !  !        +-----------gi|1497432
     !  !        !  
     !  +--------4     +-----gi|1615982
     !           !  +--8  
  +--2           !  !  !  +--gi|1696350
  !  !           +--6  +--7  
  !  !              !     +--gi|1146863
  !  !              !  
  1  !              +--------gi|7396971
  !  !  
  !  +-----------------------gi|2818984
  !  
  +--------------------------gi|5716431

  remember: this is an unrooted tree!


total number of compatible sites is      440.0

Data set # 87:


One most parsimonious tree found:


                       +-----gi|1090941
        +--------------5  
        !              !  +--gi|191125|
        !              +--9  
     +--3                 +--gi|4771687
     !  !  
     !  !        +-----------gi|1497432
     !  !        !  
     !  +--------4     +-----gi|1615982
     !           !  +--8  
  +--2           !  !  !  +--gi|1696350
  !  !           +--6  +--7  
  !  !              !     +--gi|1146863
  !  !              !  
  1  !              +--------gi|7396971
  !  !  
  !  +-----------------------gi|2818984
  !  
  +--------------------------gi|5716431

  remember: this is an unrooted tree!


total number of compatible sites is      448.0

Data set # 88:


One most parsimonious tree found:


                       +-----gi|1090941
        +--------------5  
        !              !  +--gi|191125|
        !              +--9  
     +--3                 +--gi|4771687
     !  !  
     !  !        +-----------gi|1497432
     !  !        !  
     !  +--------4  +--------gi|1615982
     !           !  !  
  +--2           +--8     +--gi|1696350
  !  !              !  +--7  
  !  !              +--6  +--gi|1146863
  !  !                 !  
  1  !                 +-----gi|7396971
  !  !  
  !  +-----------------------gi|2818984
  !  
  +--------------------------gi|5716431

  remember: this is an unrooted tree!


total number of compatible sites is      434.0

Data set # 89:


One most parsimonious tree found:


                       +-----gi|1090941
        +--------------5  
        !              !  +--gi|191125|
        !              +--9  
     +--3                 +--gi|4771687
     !  !  
     !  !        +-----------gi|1497432
     !  !        !  
     !  +--------4     +-----gi|1615982
     !           !  +--8  
  +--2           !  !  !  +--gi|1696350
  !  !           +--6  +--7  
  !  !              !     +--gi|1146863
  !  !              !  
  1  !              +--------gi|7396971
  !  !  
  !  +-----------------------gi|2818984
  !  
  +--------------------------gi|5716431

  remember: this is an unrooted tree!


total number of compatible sites is      456.0

Data set # 90:


One most parsimonious tree found:


                       +-----gi|1090941
        +--------------5  
        !              !  +--gi|191125|
        !              +--9  
     +--3                 +--gi|4771687
     !  !  
     !  !        +-----------gi|1497432
     !  !        !  
     !  +--------4     +-----gi|1615982
     !           !  +--8  
  +--2           !  !  !  +--gi|1696350
  !  !           +--6  +--7  
  !  !              !     +--gi|1146863
  !  !              !  
  1  !              +--------gi|7396971
  !  !  
  !  +-----------------------gi|2818984
  !  
  +--------------------------gi|5716431

  remember: this is an unrooted tree!


total number of compatible sites is      441.0

Data set # 91:


     7 trees in all found


                 +-----------gi|1696350
                 !  
     +-----------7     +-----gi|1090941
     !           !  +--5  
     !           !  !  !  +--gi|1146863
     !           +--4  +--6  
  +--2              !     +--gi|1497432
  !  !              !  
  !  !              +--------gi|7396971
  !  !  
  !  !              +--------gi|1615982
  !  +--------------8  
  1                 !  +-----gi|191125|
  !                 +--9  
  !                    !  +--gi|4771687
  !                    +--3  
  !                       +--gi|2818984
  !  
  +--------------------------gi|5716431

  remember: this is an unrooted tree!


total number of compatible sites is      429.0


                 +-----------gi|1696350
                 !  
                 !        +--gi|1146863
     +-----------7     +--6  
     !           !  +--5  +--gi|1090941
     !           !  !  !  
     !           +--4  +-----gi|1497432
  +--2              !  
  !  !              +--------gi|7396971
  !  !  
  !  !              +--------gi|1615982
  !  +--------------8  
  1                 !  +-----gi|191125|
  !                 +--9  
  !                    !  +--gi|4771687
  !                    +--3  
  !                       +--gi|2818984
  !  
  +--------------------------gi|5716431

  remember: this is an unrooted tree!


total number of compatible sites is      429.0


              +--------------gi|1615982
              !  
     +--------8  +-----------gi|1696350
     !        !  !  
     !        !  !        +--gi|1146863
     !        +--7     +--6  
     !           !  +--5  +--gi|1090941
  +--2           !  !  !  
  !  !           +--4  +-----gi|1497432
  !  !              !  
  !  !              +--------gi|7396971
  !  !  
  1  !                 +-----gi|191125|
  !  +-----------------9  
  !                    !  +--gi|4771687
  !                    +--3  
  !                       +--gi|2818984
  !  
  +--------------------------gi|5716431

  remember: this is an unrooted tree!


total number of compatible sites is      429.0


                 +-----------gi|1696350
                 !  
     +-----------7     +-----gi|1146863
     !           !  +--6  
     !           !  !  !  +--gi|1090941
     !           +--4  +--5  
  +--2              !     +--gi|1497432
  !  !              !  
  !  !              +--------gi|7396971
  !  !  
  !  !              +--------gi|1615982
  !  +--------------8  
  1                 !  +-----gi|191125|
  !                 +--9  
  !                    !  +--gi|4771687
  !                    +--3  
  !                       +--gi|2818984
  !  
  +--------------------------gi|5716431

  remember: this is an unrooted tree!


total number of compatible sites is      429.0


     +-----------------------gi|1615982
     !  
     !           +-----------gi|1696350
     !           !  
  +--8  +--------7        +--gi|1146863
  !  !  !        !  +-----6  
  !  !  !        !  !     +--gi|1090941
  !  !  !        +--5  
  !  +--2           !     +--gi|1497432
  !     !           +-----4  
  !     !                 +--gi|7396971
  1     !  
  !     !              +-----gi|191125|
  !     +--------------9  
  !                    !  +--gi|4771687
  !                    +--3  
  !                       +--gi|2818984
  !  
  +--------------------------gi|5716431

  remember: this is an unrooted tree!


total number of compatible sites is      429.0


                 +-----------gi|1696350
                 !  
     +-----------7        +--gi|1146863
     !           !  +-----6  
     !           !  !     +--gi|1090941
     !           +--5  
  +--2              !     +--gi|1497432
  !  !              +-----4  
  !  !                    +--gi|7396971
  !  !  
  !  !              +--------gi|1615982
  !  +--------------8  
  1                 !  +-----gi|191125|
  !                 +--9  
  !                    !  +--gi|4771687
  !                    +--3  
  !                       +--gi|2818984
  !  
  +--------------------------gi|5716431

  remember: this is an unrooted tree!


total number of compatible sites is      429.0


              +--------------gi|1615982
              !  
     +--------8  +-----------gi|1696350
     !        !  !  
     !        +--7        +--gi|1146863
     !           !  +-----6  
     !           !  !     +--gi|1090941
  +--2           +--5  
  !  !              !     +--gi|1497432
  !  !              +-----4  
  !  !                    +--gi|7396971
  !  !  
  1  !                 +-----gi|191125|
  !  +-----------------9  
  !                    !  +--gi|4771687
  !                    +--3  
  !                       +--gi|2818984
  !  
  +--------------------------gi|5716431

  remember: this is an unrooted tree!


total number of compatible sites is      429.0

Data set # 92:


     3 trees in all found


        +--------------------gi|4771687
        !  
        !                 +--gi|191125|
     +--3  +--------------9  
     !  !  !              +--gi|1615982
     !  !  !  
     !  +--8              +--gi|1696350
     !     !           +--7  
     !     !     +-----6  +--gi|1146863
  +--2     !     !     !  
  !  !     +-----5     +-----gi|1090941
  !  !           !  
  !  !           !        +--gi|1497432
  1  !           +--------4  
  !  !                    +--gi|7396971
  !  !  
  !  +-----------------------gi|2818984
  !  
  +--------------------------gi|5716431

  remember: this is an unrooted tree!


total number of compatible sites is      409.0


        +--------------------gi|4771687
        !  
     +--3                 +--gi|191125|
     !  !  +--------------9  
     !  !  !              +--gi|1615982
     !  +--8  
     !     !     +-----------gi|1090941
     !     !     !  
     !     +-----5        +--gi|1696350
  +--2           !  +-----7  
  !  !           !  !     +--gi|1146863
  !  !           +--6  
  !  !              !     +--gi|1497432
  1  !              +-----4  
  !  !                    +--gi|7396971
  !  !  
  !  +-----------------------gi|2818984
  !  
  +--------------------------gi|5716431

  remember: this is an unrooted tree!


total number of compatible sites is      409.0


        +--------------------gi|4771687
        !  
        !                 +--gi|191125|
     +--3  +--------------9  
     !  !  !              +--gi|1615982
     !  !  !  
     !  +--8              +--gi|1696350
     !     !     +--------7  
     !     !     !        +--gi|1146863
  +--2     +-----6  
  !  !           !     +-----gi|1090941
  !  !           +-----5  
  !  !                 !  +--gi|1497432
  1  !                 +--4  
  !  !                    +--gi|7396971
  !  !  
  !  +-----------------------gi|2818984
  !  
  +--------------------------gi|5716431

  remember: this is an unrooted tree!


total number of compatible sites is      409.0

Data set # 93:


One most parsimonious tree found:


                       +-----gi|1090941
        +--------------5  
        !              !  +--gi|191125|
        !              +--9  
     +--3                 +--gi|4771687
     !  !  
     !  !        +-----------gi|1497432
     !  !        !  
     !  +--------4     +-----gi|1615982
     !           !  +--8  
  +--2           !  !  !  +--gi|1696350
  !  !           +--6  +--7  
  !  !              !     +--gi|1146863
  !  !              !  
  1  !              +--------gi|7396971
  !  !  
  !  +-----------------------gi|2818984
  !  
  +--------------------------gi|5716431

  remember: this is an unrooted tree!


total number of compatible sites is      432.0

Data set # 94:


One most parsimonious tree found:


                       +-----gi|1090941
        +--------------5  
        !              !  +--gi|191125|
        !              +--9  
     +--3                 +--gi|4771687
     !  !  
     !  !        +-----------gi|1497432
     !  !        !  
     !  +--------4  +--------gi|1615982
     !           !  !  
  +--2           +--8     +--gi|1696350
  !  !              !  +--7  
  !  !              +--6  +--gi|1146863
  !  !                 !  
  1  !                 +-----gi|7396971
  !  !  
  !  +-----------------------gi|2818984
  !  
  +--------------------------gi|5716431

  remember: this is an unrooted tree!


total number of compatible sites is      438.0

Data set # 95:


One most parsimonious tree found:


                       +-----gi|1090941
        +--------------5  
        !              !  +--gi|191125|
        !              +--9  
     +--3                 +--gi|4771687
     !  !  
     !  !        +-----------gi|1497432
     !  !        !  
     !  +--------4  +--------gi|1615982
     !           !  !  
  +--2           +--8     +--gi|1696350
  !  !              !  +--7  
  !  !              +--6  +--gi|1146863
  !  !                 !  
  1  !                 +-----gi|7396971
  !  !  
  !  +-----------------------gi|2818984
  !  
  +--------------------------gi|5716431

  remember: this is an unrooted tree!


total number of compatible sites is      449.0

Data set # 96:


One most parsimonious tree found:


                       +-----gi|1090941
        +--------------5  
        !              !  +--gi|191125|
        !              +--9  
     +--3                 +--gi|4771687
     !  !  
     !  !        +-----------gi|1497432
     !  !        !  
     !  +--------4     +-----gi|1615982
     !           !  +--8  
  +--2           !  !  !  +--gi|1696350
  !  !           +--6  +--7  
  !  !              !     +--gi|1146863
  !  !              !  
  1  !              +--------gi|7396971
  !  !  
  !  +-----------------------gi|2818984
  !  
  +--------------------------gi|5716431

  remember: this is an unrooted tree!


total number of compatible sites is      456.0

Data set # 97:


     3 trees in all found


                       +-----gi|1090941
        +--------------5  
        !              !  +--gi|191125|
        !              +--9  
     +--3                 +--gi|4771687
     !  !  
     !  !        +-----------gi|1497432
     !  !        !  
     !  +--------4     +-----gi|1615982
     !           !  +--8  
  +--2           !  !  !  +--gi|1696350
  !  !           +--6  +--7  
  !  !              !     +--gi|1146863
  !  !              !  
  1  !              +--------gi|7396971
  !  !  
  !  +-----------------------gi|2818984
  !  
  +--------------------------gi|5716431

  remember: this is an unrooted tree!


total number of compatible sites is      452.0


                    +--------gi|1497432
        +-----------4  
        !           !  +-----gi|1090941
        !           +--5  
        !              !  +--gi|191125|
        !              +--9  
     +--3                 +--gi|4771687
     !  !  
     !  !              +-----gi|1615982
     !  !           +--8  
     !  !           !  !  +--gi|1696350
  +--2  +-----------6  +--7  
  !  !              !     +--gi|1146863
  !  !              !  
  1  !              +--------gi|7396971
  !  !  
  !  +-----------------------gi|2818984
  !  
  +--------------------------gi|5716431

  remember: this is an unrooted tree!


total number of compatible sites is      452.0


        +--------------------gi|1497432
        !  
        !              +-----gi|1090941
     +--4  +-----------5  
     !  !  !           !  +--gi|191125|
     !  !  !           +--9  
     !  !  !              +--gi|4771687
     !  +--3  
     !     !           +-----gi|1615982
  +--2     !        +--8  
  !  !     !        !  !  +--gi|1696350
  !  !     +--------6  +--7  
  !  !              !     +--gi|1146863
  1  !              !  
  !  !              +--------gi|7396971
  !  !  
  !  +-----------------------gi|2818984
  !  
  +--------------------------gi|5716431

  remember: this is an unrooted tree!


total number of compatible sites is      452.0

Data set # 98:


One most parsimonious tree found:


                       +-----gi|1090941
        +--------------5  
        !              !  +--gi|191125|
        !              +--9  
     +--3                 +--gi|4771687
     !  !  
     !  !        +-----------gi|1497432
     !  !        !  
     !  +--------4     +-----gi|1615982
     !           !  +--8  
  +--2           !  !  !  +--gi|1696350
  !  !           +--6  +--7  
  !  !              !     +--gi|1146863
  !  !              !  
  1  !              +--------gi|7396971
  !  !  
  !  +-----------------------gi|2818984
  !  
  +--------------------------gi|5716431

  remember: this is an unrooted tree!


total number of compatible sites is      454.0

Data set # 99:


     3 trees in all found


                       +-----gi|1090941
        +--------------5  
        !              !  +--gi|191125|
        !              +--9  
     +--3                 +--gi|4771687
     !  !  
     !  !        +-----------gi|1497432
     !  !        !  
     !  +--------4        +--gi|1696350
     !           !  +-----7  
  +--2           !  !     +--gi|1146863
  !  !           +--6  
  !  !              !     +--gi|1615982
  !  !              +-----8  
  1  !                    +--gi|7396971
  !  !  
  !  +-----------------------gi|2818984
  !  
  +--------------------------gi|5716431

  remember: this is an unrooted tree!


total number of compatible sites is      444.0


                          +--gi|191125|
                       +--9  
        +--------------5  +--gi|1090941
        !              !  
        !              +-----gi|4771687
     +--3  
     !  !        +-----------gi|1497432
     !  !        !  
     !  +--------4        +--gi|1696350
     !           !  +-----7  
  +--2           !  !     +--gi|1146863
  !  !           +--6  
  !  !              !     +--gi|1615982
  !  !              +-----8  
  1  !                    +--gi|7396971
  !  !  
  !  +-----------------------gi|2818984
  !  
  +--------------------------gi|5716431

  remember: this is an unrooted tree!


total number of compatible sites is      444.0


                       +-----gi|191125|
        +--------------9  
        !              !  +--gi|1090941
        !              +--5  
     +--3                 +--gi|4771687
     !  !  
     !  !        +-----------gi|1497432
     !  !        !  
     !  +--------4        +--gi|1696350
     !           !  +-----7  
  +--2           !  !     +--gi|1146863
  !  !           +--6  
  !  !              !     +--gi|1615982
  !  !              +-----8  
  1  !                    +--gi|7396971
  !  !  
  !  +-----------------------gi|2818984
  !  
  +--------------------------gi|5716431

  remember: this is an unrooted tree!


total number of compatible sites is      444.0

Data set # 100:


     3 trees in all found


                       +-----gi|1090941
        +--------------5  
        !              !  +--gi|191125|
        !              +--9  
     +--3                 +--gi|4771687
     !  !  
     !  !        +-----------gi|1497432
     !  !        !  
     !  +--------4        +--gi|1696350
     !           !  +-----7  
  +--2           !  !     +--gi|1146863
  !  !           +--6  
  !  !              !     +--gi|1615982
  !  !              +-----8  
  1  !                    +--gi|7396971
  !  !  
  !  +-----------------------gi|2818984
  !  
  +--------------------------gi|5716431

  remember: this is an unrooted tree!


total number of compatible sites is      444.0


                          +--gi|191125|
                       +--9  
        +--------------5  +--gi|1090941
        !              !  
        !              +-----gi|4771687
     +--3  
     !  !        +-----------gi|1497432
     !  !        !  
     !  +--------4        +--gi|1696350
     !           !  +-----7  
  +--2           !  !     +--gi|1146863
  !  !           +--6  
  !  !              !     +--gi|1615982
  !  !              +-----8  
  1  !                    +--gi|7396971
  !  !  
  !  +-----------------------gi|2818984
  !  
  +--------------------------gi|5716431

  remember: this is an unrooted tree!


total number of compatible sites is      444.0


                       +-----gi|191125|
        +--------------9  
        !              !  +--gi|1090941
        !              +--5  
     +--3                 +--gi|4771687
     !  !  
     !  !        +-----------gi|1497432
     !  !        !  
     !  +--------4        +--gi|1696350
     !           !  +-----7  
  +--2           !  !     +--gi|1146863
  !  !           +--6  
  !  !              !     +--gi|1615982
  !  !              +-----8  
  1  !                    +--gi|7396971
  !  !  
  !  +-----------------------gi|2818984
  !  
  +--------------------------gi|5716431

  remember: this is an unrooted tree!


total number of compatible sites is      444.0
