# Supplementary material for: MPI-PHYLIP: Parallelizing Computationally Intensive Phylogenetic Analysis Routines for the Analysis of Large Protein Families
Source: PLoS One. 2010 Nov 15;5(11):e13999. doi: 10.1371/journal.pone.0013999 (PMC2981553; doi:10.1371/journal.pone.0013999)
Supplement: File S1 — MPI Source Code for the Parallel PHYLIP methods (in .tar.gz format). (1.11 MB GZ) [file pone.0013999.s001.gz › MPIsrc/output/MPI_dnacomp_100_4pe.outtree]

((((gi|1090941,(gi|191125|,gi|4771687)),(gi|1497432,((gi|1615982,
(gi|1696350,gi|1146863)),gi|7396971))),gi|2818984),gi|5716431)[0.3333];
(((((gi|191125|,gi|1090941),gi|4771687),(gi|1497432,((gi|1615982,
(gi|1696350,gi|1146863)),gi|7396971))),gi|2818984),gi|5716431)[0.3333];
((((gi|191125|,(gi|1090941,gi|4771687)),(gi|1497432,((gi|1615982,
(gi|1696350,gi|1146863)),gi|7396971))),gi|2818984),gi|5716431)[0.3333];
((((gi|1090941,(gi|191125|,gi|4771687)),(gi|1497432,((gi|1696350,
gi|1146863),(gi|1615982,gi|7396971)))),gi|2818984),gi|5716431)[0.3333];
((((gi|1090941,(gi|191125|,gi|4771687)),(gi|1497432,(gi|1615982,
((gi|1696350,gi|1146863),gi|7396971)))),gi|2818984),gi|5716431)[0.3333];
((((gi|1090941,(gi|191125|,gi|4771687)),(gi|1497432,((gi|1615982,
(gi|1696350,gi|1146863)),gi|7396971))),gi|2818984),gi|5716431)[0.3333];
((((gi|1090941,(gi|191125|,gi|4771687)),(gi|1497432,(gi|1615982,
((gi|1696350,gi|1146863),gi|7396971)))),gi|2818984),gi|5716431);
((gi|1615982,((gi|1090941,((gi|1696350,gi|1146863),(gi|1497432,
gi|7396971))),((gi|191125|,gi|4771687),gi|2818984))),gi|5716431)[0.5000];
((gi|1615982,((gi|1090941,((gi|1696350,gi|1146863),(gi|1497432,
gi|7396971))),(gi|191125|,(gi|4771687,gi|2818984)))),gi|5716431)[0.5000];
((((gi|1090941,(gi|191125|,gi|4771687)),(gi|1497432,((gi|1696350,
gi|1146863),(gi|1615982,gi|7396971)))),gi|2818984),gi|5716431)[0.3333];
((((gi|1090941,(gi|191125|,gi|4771687)),(gi|1497432,(gi|1615982,
((gi|1696350,gi|1146863),gi|7396971)))),gi|2818984),gi|5716431)[0.3333];
((((gi|1090941,(gi|191125|,gi|4771687)),(gi|1497432,((gi|1615982,
(gi|1696350,gi|1146863)),gi|7396971))),gi|2818984),gi|5716431)[0.3333];
((gi|1615982,((((gi|1696350,gi|1146863),gi|1090941),(gi|1497432,
gi|7396971)),(gi|191125|,(gi|4771687,gi|2818984)))),gi|5716431)[0.0909];
(((((gi|1696350,gi|1146863),gi|1090941),(gi|1497432,gi|7396971)),
(gi|1615982,(gi|191125|,(gi|4771687,gi|2818984)))),gi|5716431)[0.0909];
(((gi|1615982,(((gi|1696350,gi|1146863),gi|1090941),(gi|1497432,
gi|7396971))),(gi|191125|,(gi|4771687,gi|2818984))),gi|5716431)[0.0909];
((gi|1615982,((gi|1090941,((gi|1696350,gi|1146863),(gi|1497432,
gi|7396971))),(gi|191125|,(gi|4771687,gi|2818984)))),gi|5716431)[0.0909];
(((gi|1090941,((gi|1696350,gi|1146863),(gi|1497432,gi|7396971))),
(gi|1615982,((gi|191125|,gi|4771687),gi|2818984))),gi|5716431)[0.0909];
(((gi|1090941,((gi|1696350,gi|1146863),(gi|1497432,gi|7396971))),
(gi|1615982,(gi|191125|,(gi|4771687,gi|2818984)))),gi|5716431)[0.0909];
(((gi|1615982,(gi|1090941,((gi|1696350,gi|1146863),(gi|1497432,
gi|7396971)))),((gi|191125|,gi|4771687),gi|2818984)),gi|5716431)[0.0909];
(((gi|1615982,(gi|1090941,((gi|1696350,gi|1146863),(gi|1497432,
gi|7396971)))),(gi|191125|,(gi|4771687,gi|2818984))),gi|5716431)[0.0909];
((gi|1615982,(((gi|1696350,gi|1146863),(gi|1090941,(gi|1497432,
gi|7396971))),(gi|191125|,(gi|4771687,gi|2818984)))),gi|5716431)[0.0909];
((((gi|1696350,gi|1146863),(gi|1090941,(gi|1497432,gi|7396971))),
(gi|1615982,(gi|191125|,(gi|4771687,gi|2818984)))),gi|5716431)[0.0909];
(((gi|1615982,((gi|1696350,gi|1146863),(gi|1090941,(gi|1497432,
gi|7396971)))),(gi|191125|,(gi|4771687,gi|2818984))),gi|5716431)[0.0909];
((((gi|1090941,(gi|191125|,gi|4771687)),(gi|1497432,((gi|1615982,
(gi|1696350,gi|1146863)),gi|7396971))),gi|2818984),gi|5716431);
((((gi|1090941,(gi|191125|,gi|4771687)),(gi|1497432,((gi|1615982,
(gi|1696350,gi|1146863)),gi|7396971))),gi|2818984),gi|5716431);
((((gi|1090941,(gi|191125|,gi|4771687)),(gi|1497432,((gi|1696350,
gi|1146863),(gi|1615982,gi|7396971)))),gi|2818984),gi|5716431)[0.3333];
((((gi|1090941,(gi|191125|,gi|4771687)),(gi|1497432,(gi|1615982,
((gi|1696350,gi|1146863),gi|7396971)))),gi|2818984),gi|5716431)[0.3333];
((((gi|1090941,(gi|191125|,gi|4771687)),(gi|1497432,((gi|1615982,
(gi|1696350,gi|1146863)),gi|7396971))),gi|2818984),gi|5716431)[0.3333];
((((gi|1090941,(gi|191125|,gi|4771687)),((gi|1615982,(gi|1696350,
gi|1146863)),(gi|1497432,gi|7396971))),gi|2818984),gi|5716431);
((((gi|1090941,(gi|191125|,gi|4771687)),(gi|1497432,((gi|1696350,
gi|1146863),(gi|1615982,gi|7396971)))),gi|2818984),gi|5716431)[0.5000];
((((gi|1090941,(gi|191125|,gi|4771687)),(gi|1497432,((gi|1615982,
(gi|1696350,gi|1146863)),gi|7396971))),gi|2818984),gi|5716431)[0.5000];
((((gi|1090941,(gi|191125|,gi|4771687)),(gi|1497432,((gi|1615982,
(gi|1696350,gi|1146863)),gi|7396971))),gi|2818984),gi|5716431);
((((gi|1090941,(gi|191125|,gi|4771687)),(gi|1497432,((gi|1696350,
gi|1146863),(gi|1615982,gi|7396971)))),gi|2818984),gi|5716431)[0.5000];
((((gi|1090941,(gi|191125|,gi|4771687)),(gi|1497432,((gi|1615982,
(gi|1696350,gi|1146863)),gi|7396971))),gi|2818984),gi|5716431)[0.5000];
((gi|1615982,((gi|1090941,((gi|1696350,gi|1146863),(gi|1497432,
gi|7396971))),((gi|191125|,gi|4771687),gi|2818984))),gi|5716431)[0.5000];
((gi|1615982,((gi|1090941,((gi|1696350,gi|1146863),(gi|1497432,
gi|7396971))),(gi|191125|,(gi|4771687,gi|2818984)))),gi|5716431)[0.5000];
((((gi|1090941,(gi|191125|,gi|4771687)),(gi|1497432,(gi|1615982,
((gi|1696350,gi|1146863),gi|7396971)))),gi|2818984),gi|5716431)[0.3333];
(((((gi|191125|,gi|1090941),gi|4771687),(gi|1497432,(gi|1615982,
((gi|1696350,gi|1146863),gi|7396971)))),gi|2818984),gi|5716431)[0.3333];
((((gi|191125|,(gi|1090941,gi|4771687)),(gi|1497432,(gi|1615982,
((gi|1696350,gi|1146863),gi|7396971)))),gi|2818984),gi|5716431)[0.3333];
((((gi|1090941,(gi|191125|,gi|4771687)),(gi|1497432,((gi|1696350,
gi|1146863),(gi|1615982,gi|7396971)))),gi|2818984),gi|5716431)[0.5000];
((((gi|1090941,(gi|191125|,gi|4771687)),(gi|1497432,((gi|1615982,
(gi|1696350,gi|1146863)),gi|7396971))),gi|2818984),gi|5716431)[0.5000];
((((gi|1090941,(gi|191125|,gi|4771687)),((gi|1615982,(gi|1696350,
gi|1146863)),(gi|1497432,gi|7396971))),gi|2818984),gi|5716431)[0.3333];
(((((gi|191125|,gi|1090941),gi|4771687),((gi|1615982,(gi|1696350,
gi|1146863)),(gi|1497432,gi|7396971))),gi|2818984),gi|5716431)[0.3333];
((((gi|191125|,(gi|1090941,gi|4771687)),((gi|1615982,(gi|1696350,
gi|1146863)),(gi|1497432,gi|7396971))),gi|2818984),gi|5716431)[0.3333];
((((gi|1090941,(gi|191125|,gi|4771687)),(gi|1497432,((gi|1696350,
gi|1146863),(gi|1615982,gi|7396971)))),gi|2818984),gi|5716431)[0.5000];
((((gi|1090941,(gi|191125|,gi|4771687)),(gi|1497432,((gi|1615982,
(gi|1696350,gi|1146863)),gi|7396971))),gi|2818984),gi|5716431)[0.5000];
((((gi|1090941,(gi|191125|,gi|4771687)),(gi|1497432,(gi|1615982,
((gi|1696350,gi|1146863),gi|7396971)))),gi|2818984),gi|5716431);
((((gi|1090941,(gi|191125|,gi|4771687)),((gi|1615982,(gi|1696350,
gi|1146863)),(gi|1497432,gi|7396971))),gi|2818984),gi|5716431);
((((gi|1090941,(gi|191125|,gi|4771687)),(gi|1497432,((gi|1615982,
(gi|1696350,gi|1146863)),gi|7396971))),gi|2818984),gi|5716431);
((((gi|1090941,(gi|191125|,gi|4771687)),(gi|1497432,((gi|1615982,
(gi|1696350,gi|1146863)),gi|7396971))),gi|2818984),gi|5716431);
((((gi|1090941,(gi|191125|,gi|4771687)),(gi|1497432,((gi|1615982,
(gi|1696350,gi|1146863)),gi|7396971))),gi|2818984),gi|5716431)[0.3333];
(((((gi|191125|,gi|1090941),gi|4771687),(gi|1497432,((gi|1615982,
(gi|1696350,gi|1146863)),gi|7396971))),gi|2818984),gi|5716431)[0.3333];
((((gi|191125|,(gi|1090941,gi|4771687)),(gi|1497432,((gi|1615982,
(gi|1696350,gi|1146863)),gi|7396971))),gi|2818984),gi|5716431)[0.3333];
((((gi|1090941,(gi|191125|,gi|4771687)),(gi|1497432,(gi|1615982,
((gi|1696350,gi|1146863),gi|7396971)))),gi|2818984),gi|5716431)[0.5000];
((((gi|1090941,(gi|191125|,gi|4771687)),((gi|1615982,(gi|1696350,
gi|1146863)),(gi|1497432,gi|7396971))),gi|2818984),gi|5716431)[0.5000];
((((gi|1090941,(gi|191125|,gi|4771687)),(gi|1497432,((gi|1615982,
(gi|1696350,gi|1146863)),gi|7396971))),gi|2818984),gi|5716431)[0.5000];
((((gi|1090941,(gi|191125|,gi|4771687)),((gi|1615982,(gi|1696350,
gi|1146863)),(gi|1497432,gi|7396971))),gi|2818984),gi|5716431)[0.5000];
((((gi|1090941,(gi|191125|,gi|4771687)),(gi|1497432,((gi|1696350,
gi|1146863),(gi|1615982,gi|7396971)))),gi|2818984),gi|5716431);
((((gi|1090941,(gi|191125|,gi|4771687)),(gi|1497432,((gi|1696350,
gi|1146863),(gi|1615982,gi|7396971)))),gi|2818984),gi|5716431);
((((gi|1090941,(gi|191125|,gi|4771687)),(gi|1497432,((gi|1615982,
(gi|1696350,gi|1146863)),gi|7396971))),gi|2818984),gi|5716431);
(((((gi|1696350,gi|1146863),gi|1090941),(gi|1497432,gi|7396971)),
(gi|1615982,(gi|191125|,(gi|4771687,gi|2818984)))),gi|5716431)[0.2500];
(((gi|1090941,((gi|1696350,gi|1146863),(gi|1497432,gi|7396971))),
(gi|1615982,(gi|191125|,(gi|4771687,gi|2818984)))),gi|5716431)[0.2500];
((((gi|1696350,gi|1146863),(gi|1090941,(gi|1497432,gi|7396971))),
(gi|1615982,(gi|191125|,(gi|4771687,gi|2818984)))),gi|5716431)[0.2500];
(((gi|4771687,(gi|191125|,(gi|1615982,((gi|1696350,gi|1146863),
(gi|1090941,(gi|1497432,gi|7396971)))))),gi|2818984),gi|5716431)[0.2500];
((((gi|1090941,(gi|191125|,gi|4771687)),(gi|1497432,((gi|1696350,
gi|1146863),(gi|1615982,gi|7396971)))),gi|2818984),gi|5716431)[0.5000];
((((gi|1090941,(gi|191125|,gi|4771687)),(gi|1497432,((gi|1615982,
(gi|1696350,gi|1146863)),gi|7396971))),gi|2818984),gi|5716431)[0.5000];
((((gi|1090941,(gi|191125|,gi|4771687)),(gi|1497432,(gi|1615982,
((gi|1696350,gi|1146863),gi|7396971)))),gi|2818984),gi|5716431);
((((gi|1090941,(gi|191125|,gi|4771687)),(gi|1497432,((gi|1696350,
gi|1146863),(gi|1615982,gi|7396971)))),gi|2818984),gi|5716431)[0.1667];
(((((gi|191125|,gi|1090941),gi|4771687),(gi|1497432,((gi|1696350,
gi|1146863),(gi|1615982,gi|7396971)))),gi|2818984),gi|5716431)[0.1667];
((((gi|191125|,(gi|1090941,gi|4771687)),(gi|1497432,((gi|1696350,
gi|1146863),(gi|1615982,gi|7396971)))),gi|2818984),gi|5716431)[0.1667];
((((gi|1090941,(gi|191125|,gi|4771687)),(gi|1497432,((gi|1615982,
(gi|1696350,gi|1146863)),gi|7396971))),gi|2818984),gi|5716431)[0.1667];
(((((gi|191125|,gi|1090941),gi|4771687),(gi|1497432,((gi|1615982,
(gi|1696350,gi|1146863)),gi|7396971))),gi|2818984),gi|5716431)[0.1667];
((((gi|191125|,(gi|1090941,gi|4771687)),(gi|1497432,((gi|1615982,
(gi|1696350,gi|1146863)),gi|7396971))),gi|2818984),gi|5716431)[0.1667];
((((gi|1090941,(gi|191125|,gi|4771687)),(gi|1497432,(gi|1615982,
((gi|1696350,gi|1146863),gi|7396971)))),gi|2818984),gi|5716431)[0.5000];
((((gi|1090941,(gi|191125|,gi|4771687)),(gi|1497432,((gi|1615982,
(gi|1696350,gi|1146863)),gi|7396971))),gi|2818984),gi|5716431)[0.5000];
(((gi|1615982,((gi|1696350,gi|1146863),((gi|1090941,(gi|191125|,
gi|4771687)),(gi|1497432,gi|7396971)))),gi|2818984),gi|5716431)[0.2000];
((((gi|1615982,(gi|1696350,gi|1146863)),((gi|1090941,(gi|191125|,
gi|4771687)),(gi|1497432,gi|7396971))),gi|2818984),gi|5716431)[0.2000];
(((gi|1615982,((gi|1090941,(gi|191125|,gi|4771687)),((gi|1696350,
gi|1146863),(gi|1497432,gi|7396971)))),gi|2818984),gi|5716431)[0.2000];
((((gi|1090941,(gi|191125|,gi|4771687)),((gi|1615982,(gi|1696350,
gi|1146863)),(gi|1497432,gi|7396971))),gi|2818984),gi|5716431)[0.2000];
(((((gi|1615982,(gi|1696350,gi|1146863)),(gi|1090941,(gi|191125|,
gi|4771687))),(gi|1497432,gi|7396971)),gi|2818984),gi|5716431)[0.2000];
((((gi|1090941,(gi|191125|,gi|4771687)),(gi|1497432,((gi|1696350,
gi|1146863),(gi|1615982,gi|7396971)))),gi|2818984),gi|5716431)[0.5000];
((((gi|1090941,(gi|191125|,gi|4771687)),(gi|1497432,((gi|1615982,
(gi|1696350,gi|1146863)),gi|7396971))),gi|2818984),gi|5716431)[0.5000];
((((gi|1090941,(gi|191125|,gi|4771687)),(gi|1497432,((gi|1615982,
(gi|1696350,gi|1146863)),gi|7396971))),gi|2818984),gi|5716431);
((((gi|1090941,(gi|191125|,gi|4771687)),(gi|1497432,((gi|1696350,
gi|1146863),(gi|1615982,gi|7396971)))),gi|2818984),gi|5716431)[0.1250];
((((gi|1090941,(gi|191125|,gi|4771687)),(gi|1497432,(gi|1615982,
((gi|1696350,gi|1146863),gi|7396971)))),gi|2818984),gi|5716431)[0.1250];
((((gi|1090941,(gi|191125|,gi|4771687)),(gi|1497432,((gi|1615982,
(gi|1696350,gi|1146863)),gi|7396971))),gi|2818984),gi|5716431)[0.1250];
((((gi|1497432,(gi|1090941,(gi|191125|,gi|4771687))),((gi|1696350,
gi|1146863),(gi|1615982,gi|7396971))),gi|2818984),gi|5716431)[0.1250];
((((gi|1497432,(gi|1090941,(gi|191125|,gi|4771687))),(gi|1615982,
((gi|1696350,gi|1146863),gi|7396971))),gi|2818984),gi|5716431)[0.1250];
((((gi|1497432,(gi|1090941,(gi|191125|,gi|4771687))),((gi|1615982,
(gi|1696350,gi|1146863)),gi|7396971)),gi|2818984),gi|5716431)[0.1250];
(((gi|1497432,((gi|1090941,(gi|191125|,gi|4771687)),(gi|1615982,
((gi|1696350,gi|1146863),gi|7396971)))),gi|2818984),gi|5716431)[0.1250];
(((gi|1497432,((gi|1090941,(gi|191125|,gi|4771687)),((gi|1615982,
(gi|1696350,gi|1146863)),gi|7396971))),gi|2818984),gi|5716431)[0.1250];
((((gi|1090941,(gi|191125|,gi|4771687)),(gi|1497432,(gi|1615982,
((gi|1696350,gi|1146863),gi|7396971)))),gi|2818984),gi|5716431);
((((gi|1090941,(gi|191125|,gi|4771687)),(gi|1497432,(gi|1615982,
((gi|1696350,gi|1146863),gi|7396971)))),gi|2818984),gi|5716431);
((((gi|1090941,(gi|191125|,gi|4771687)),(gi|1497432,((gi|1615982,
(gi|1696350,gi|1146863)),gi|7396971))),gi|2818984),gi|5716431);
((gi|1615982,((gi|1696350,((gi|1090941,(gi|1146863,gi|1497432)),
gi|7396971)),((gi|191125|,gi|4771687),gi|2818984))),gi|5716431)[0.1250];
(((gi|1696350,((gi|1090941,(gi|1146863,gi|1497432)),gi|7396971)),
(gi|1615982,((gi|191125|,gi|4771687),gi|2818984))),gi|5716431)[0.1250];
(((gi|1615982,(gi|1696350,((gi|1090941,(gi|1146863,gi|1497432)),
gi|7396971))),((gi|191125|,gi|4771687),gi|2818984)),gi|5716431)[0.1250];
((gi|1615982,((gi|1696350,(((gi|1146863,gi|1090941),gi|1497432),
gi|7396971)),((gi|191125|,gi|4771687),gi|2818984))),gi|5716431)[0.1250];
(((gi|1696350,(((gi|1146863,gi|1090941),gi|1497432),gi|7396971)),
(gi|1615982,((gi|191125|,gi|4771687),gi|2818984))),gi|5716431)[0.1250];
((gi|1615982,((gi|1696350,((gi|1146863,(gi|1090941,gi|1497432)),
gi|7396971)),((gi|191125|,gi|4771687),gi|2818984))),gi|5716431)[0.1250];
(((gi|1696350,((gi|1146863,(gi|1090941,gi|1497432)),gi|7396971)),
(gi|1615982,((gi|191125|,gi|4771687),gi|2818984))),gi|5716431)[0.1250];
(((gi|1615982,(gi|1696350,((gi|1146863,(gi|1090941,gi|1497432)),
gi|7396971))),((gi|191125|,gi|4771687),gi|2818984)),gi|5716431)[0.1250];
((((gi|1090941,(gi|191125|,gi|4771687)),((gi|1615982,(gi|1696350,
gi|1146863)),(gi|1497432,gi|7396971))),gi|2818984),gi|5716431);
((((gi|1090941,(gi|191125|,gi|4771687)),(gi|1497432,((gi|1615982,
(gi|1696350,gi|1146863)),gi|7396971))),gi|2818984),gi|5716431);
((((gi|1090941,(gi|191125|,gi|4771687)),(gi|1497432,((gi|1696350,
gi|1146863),(gi|1615982,gi|7396971)))),gi|2818984),gi|5716431);
((((gi|1090941,(gi|191125|,gi|4771687)),(gi|1497432,((gi|1696350,
gi|1146863),(gi|1615982,gi|7396971)))),gi|2818984),gi|5716431)[0.5000];
((((gi|1090941,(gi|191125|,gi|4771687)),(gi|1497432,(gi|1615982,
((gi|1696350,gi|1146863),gi|7396971)))),gi|2818984),gi|5716431)[0.5000];
((((gi|1090941,(gi|191125|,gi|4771687)),(gi|1497432,((gi|1696350,
gi|1146863),(gi|1615982,gi|7396971)))),gi|2818984),gi|5716431);
((((gi|1090941,(gi|191125|,gi|4771687)),(gi|1497432,((gi|1696350,
gi|1146863),(gi|1615982,gi|7396971)))),gi|2818984),gi|5716431);
((((gi|1090941,(gi|191125|,gi|4771687)),(gi|1497432,((gi|1696350,
gi|1146863),(gi|1615982,gi|7396971)))),gi|2818984),gi|5716431)[0.2500];
((((gi|1090941,(gi|191125|,gi|4771687)),(gi|1497432,(gi|1615982,
((gi|1696350,gi|1146863),gi|7396971)))),gi|2818984),gi|5716431)[0.2500];
((((gi|1090941,(gi|191125|,gi|4771687)),(gi|1497432,((gi|1615982,
(gi|1696350,gi|1146863)),gi|7396971))),gi|2818984),gi|5716431)[0.2500];
((((gi|1090941,(gi|191125|,gi|4771687)),((gi|1615982,(gi|1696350,
gi|1146863)),(gi|1497432,gi|7396971))),gi|2818984),gi|5716431)[0.2500];
((((gi|1090941,(gi|191125|,gi|4771687)),(gi|1497432,((gi|1696350,
gi|1146863),(gi|1615982,gi|7396971)))),gi|2818984),gi|5716431)[0.3333];
((((gi|1497432,(gi|1090941,(gi|191125|,gi|4771687))),((gi|1696350,
gi|1146863),(gi|1615982,gi|7396971))),gi|2818984),gi|5716431)[0.3333];
(((gi|1497432,((gi|1090941,(gi|191125|,gi|4771687)),((gi|1696350,
gi|1146863),(gi|1615982,gi|7396971)))),gi|2818984),gi|5716431)[0.3333];
((((gi|1090941,(gi|191125|,gi|4771687)),(gi|1497432,((gi|1696350,
gi|1146863),(gi|1615982,gi|7396971)))),gi|2818984),gi|5716431);
((((gi|1090941,(gi|191125|,gi|4771687)),(gi|1497432,((gi|1696350,
gi|1146863),(gi|1615982,gi|7396971)))),gi|2818984),gi|5716431)[0.5000];
((((gi|1090941,(gi|191125|,gi|4771687)),(gi|1497432,(gi|1615982,
((gi|1696350,gi|1146863),gi|7396971)))),gi|2818984),gi|5716431)[0.5000];
((((gi|1090941,(gi|191125|,gi|4771687)),(gi|1497432,((gi|1615982,
(gi|1696350,gi|1146863)),gi|7396971))),gi|2818984),gi|5716431);
((((gi|1090941,(gi|191125|,gi|4771687)),(gi|1497432,((gi|1615982,
(gi|1696350,gi|1146863)),gi|7396971))),gi|2818984),gi|5716431);
((gi|1615982,((gi|1090941,((gi|1696350,gi|1146863),(gi|1497432,
gi|7396971))),(gi|191125|,(gi|4771687,gi|2818984)))),gi|5716431);
((((gi|1090941,(gi|191125|,gi|4771687)),(gi|1497432,((gi|1696350,
gi|1146863),(gi|1615982,gi|7396971)))),gi|2818984),gi|5716431)[0.5000];
((((gi|1090941,(gi|191125|,gi|4771687)),(gi|1497432,((gi|1615982,
(gi|1696350,gi|1146863)),gi|7396971))),gi|2818984),gi|5716431)[0.5000];
((((gi|1090941,(gi|191125|,gi|4771687)),(gi|1497432,((gi|1615982,
(gi|1696350,gi|1146863)),gi|7396971))),gi|2818984),gi|5716431);
((((gi|1090941,(gi|191125|,gi|4771687)),(gi|1497432,((gi|1615982,
(gi|1696350,gi|1146863)),gi|7396971))),gi|2818984),gi|5716431);
((((gi|1090941,(gi|191125|,gi|4771687)),(gi|1497432,((gi|1696350,
gi|1146863),(gi|1615982,gi|7396971)))),gi|2818984),gi|5716431)[0.1667];
(((((gi|191125|,gi|1090941),gi|4771687),(gi|1497432,((gi|1696350,
gi|1146863),(gi|1615982,gi|7396971)))),gi|2818984),gi|5716431)[0.1667];
((((gi|191125|,(gi|1090941,gi|4771687)),(gi|1497432,((gi|1696350,
gi|1146863),(gi|1615982,gi|7396971)))),gi|2818984),gi|5716431)[0.1667];
((((gi|1090941,(gi|191125|,gi|4771687)),(gi|1497432,(gi|1615982,
((gi|1696350,gi|1146863),gi|7396971)))),gi|2818984),gi|5716431)[0.1667];
(((((gi|191125|,gi|1090941),gi|4771687),(gi|1497432,(gi|1615982,
((gi|1696350,gi|1146863),gi|7396971)))),gi|2818984),gi|5716431)[0.1667];
((((gi|191125|,(gi|1090941,gi|4771687)),(gi|1497432,(gi|1615982,
((gi|1696350,gi|1146863),gi|7396971)))),gi|2818984),gi|5716431)[0.1667];
((((gi|1090941,(gi|191125|,gi|4771687)),(gi|1497432,((gi|1696350,
gi|1146863),(gi|1615982,gi|7396971)))),gi|2818984),gi|5716431);
((((gi|1090941,(gi|191125|,gi|4771687)),(gi|1497432,((gi|1696350,
gi|1146863),(gi|1615982,gi|7396971)))),gi|2818984),gi|5716431)[0.1429];
(((((gi|191125|,gi|1090941),gi|4771687),(gi|1497432,((gi|1696350,
gi|1146863),(gi|1615982,gi|7396971)))),gi|2818984),gi|5716431)[0.1429];
((((gi|191125|,(gi|1090941,gi|4771687)),(gi|1497432,((gi|1696350,
gi|1146863),(gi|1615982,gi|7396971)))),gi|2818984),gi|5716431)[0.1429];
((((gi|1090941,(gi|191125|,gi|4771687)),(gi|1497432,(gi|1615982,
((gi|1696350,gi|1146863),gi|7396971)))),gi|2818984),gi|5716431)[0.1429];
((((gi|191125|,(gi|1090941,gi|4771687)),(gi|1497432,(gi|1615982,
((gi|1696350,gi|1146863),gi|7396971)))),gi|2818984),gi|5716431)[0.1429];
((((gi|1090941,(gi|191125|,gi|4771687)),(gi|1497432,((gi|1615982,
(gi|1696350,gi|1146863)),gi|7396971))),gi|2818984),gi|5716431)[0.1429];
((((gi|191125|,(gi|1090941,gi|4771687)),(gi|1497432,((gi|1615982,
(gi|1696350,gi|1146863)),gi|7396971))),gi|2818984),gi|5716431)[0.1429];
((((gi|1090941,(gi|191125|,gi|4771687)),(gi|1497432,((gi|1615982,
(gi|1696350,gi|1146863)),gi|7396971))),gi|2818984),gi|5716431)[0.1429];
(((((gi|191125|,gi|1090941),gi|4771687),(gi|1497432,((gi|1615982,
(gi|1696350,gi|1146863)),gi|7396971))),gi|2818984),gi|5716431)[0.1429];
((((gi|191125|,(gi|1090941,gi|4771687)),(gi|1497432,((gi|1615982,
(gi|1696350,gi|1146863)),gi|7396971))),gi|2818984),gi|5716431)[0.1429];
((((gi|1497432,((gi|191125|,gi|1090941),gi|4771687)),((gi|1615982,
(gi|1696350,gi|1146863)),gi|7396971)),gi|2818984),gi|5716431)[0.1429];
((((gi|1497432,(gi|191125|,(gi|1090941,gi|4771687))),((gi|1615982,
(gi|1696350,gi|1146863)),gi|7396971)),gi|2818984),gi|5716431)[0.1429];
(((gi|1497432,(((gi|191125|,gi|1090941),gi|4771687),((gi|1615982,
(gi|1696350,gi|1146863)),gi|7396971))),gi|2818984),gi|5716431)[0.1429];
(((gi|1497432,((gi|191125|,(gi|1090941,gi|4771687)),((gi|1615982,
(gi|1696350,gi|1146863)),gi|7396971))),gi|2818984),gi|5716431)[0.1429];
((((gi|1090941,(gi|191125|,gi|4771687)),((gi|1615982,(gi|1696350,
gi|1146863)),(gi|1497432,gi|7396971))),gi|2818984),gi|5716431);
((((gi|1090941,(gi|191125|,gi|4771687)),(gi|1497432,(gi|1615982,
((gi|1696350,gi|1146863),gi|7396971)))),gi|2818984),gi|5716431);
((((gi|1090941,(gi|191125|,gi|4771687)),(gi|1497432,((gi|1696350,
gi|1146863),(gi|1615982,gi|7396971)))),gi|2818984),gi|5716431);
((((gi|1090941,(gi|191125|,gi|4771687)),(gi|1497432,((gi|1696350,
gi|1146863),(gi|1615982,gi|7396971)))),gi|2818984),gi|5716431)[0.3333];
((((gi|1090941,(gi|191125|,gi|4771687)),(gi|1497432,(gi|1615982,
((gi|1696350,gi|1146863),gi|7396971)))),gi|2818984),gi|5716431)[0.3333];
((((gi|1090941,(gi|191125|,gi|4771687)),(gi|1497432,((gi|1615982,
(gi|1696350,gi|1146863)),gi|7396971))),gi|2818984),gi|5716431)[0.3333];
((gi|1615982,((gi|1696350,((gi|1146863,gi|1090941),(gi|1497432,
gi|7396971))),(gi|191125|,(gi|4771687,gi|2818984)))),gi|5716431)[0.1667];
(((gi|1696350,((gi|1146863,gi|1090941),(gi|1497432,gi|7396971))),
(gi|1615982,(gi|191125|,(gi|4771687,gi|2818984)))),gi|5716431)[0.1667];
(((gi|1615982,(gi|1696350,((gi|1146863,gi|1090941),(gi|1497432,
gi|7396971)))),(gi|191125|,(gi|4771687,gi|2818984))),gi|5716431)[0.1667];
((gi|1615982,((gi|1696350,(gi|1090941,(gi|1146863,(gi|1497432,
gi|7396971)))),(gi|191125|,(gi|4771687,gi|2818984)))),gi|5716431)[0.1667];
(((gi|1696350,(gi|1090941,(gi|1146863,(gi|1497432,gi|7396971)))),
(gi|1615982,(gi|191125|,(gi|4771687,gi|2818984)))),gi|5716431)[0.1667];
(((gi|1615982,(gi|1696350,(gi|1090941,(gi|1146863,(gi|1497432,
gi|7396971))))),(gi|191125|,(gi|4771687,gi|2818984))),gi|5716431)[0.1667];
((((gi|1090941,(gi|191125|,gi|4771687)),(gi|1497432,((gi|1696350,
gi|1146863),(gi|1615982,gi|7396971)))),gi|2818984),gi|5716431)[0.5000];
((((gi|1090941,(gi|191125|,gi|4771687)),(gi|1497432,((gi|1615982,
(gi|1696350,gi|1146863)),gi|7396971))),gi|2818984),gi|5716431)[0.5000];
((((gi|1090941,(gi|191125|,gi|4771687)),(gi|1497432,((gi|1615982,
(gi|1696350,gi|1146863)),gi|7396971))),gi|2818984),gi|5716431)[0.3333];
((((gi|1497432,(gi|1090941,(gi|191125|,gi|4771687))),((gi|1615982,
(gi|1696350,gi|1146863)),gi|7396971)),gi|2818984),gi|5716431)[0.3333];
(((gi|1497432,((gi|1090941,(gi|191125|,gi|4771687)),((gi|1615982,
(gi|1696350,gi|1146863)),gi|7396971))),gi|2818984),gi|5716431)[0.3333];
((((gi|1090941,(gi|191125|,gi|4771687)),(gi|1497432,((gi|1696350,
gi|1146863),(gi|1615982,gi|7396971)))),gi|2818984),gi|5716431);
((((gi|1090941,(gi|191125|,gi|4771687)),(gi|1497432,((gi|1696350,
gi|1146863),(gi|1615982,gi|7396971)))),gi|2818984),gi|5716431);
((((gi|1090941,(gi|191125|,gi|4771687)),(gi|1497432,((gi|1696350,
gi|1146863),(gi|1615982,gi|7396971)))),gi|2818984),gi|5716431)[0.3333];
((((gi|1090941,(gi|191125|,gi|4771687)),(gi|1497432,(gi|1615982,
((gi|1696350,gi|1146863),gi|7396971)))),gi|2818984),gi|5716431)[0.3333];
((((gi|1090941,(gi|191125|,gi|4771687)),(gi|1497432,((gi|1615982,
(gi|1696350,gi|1146863)),gi|7396971))),gi|2818984),gi|5716431)[0.3333];
((((gi|1090941,(gi|191125|,gi|4771687)),(gi|1497432,((gi|1615982,
(gi|1696350,gi|1146863)),gi|7396971))),gi|2818984),gi|5716431);
((((gi|1090941,(gi|191125|,gi|4771687)),(gi|1497432,(gi|1615982,
((gi|1696350,gi|1146863),gi|7396971)))),gi|2818984),gi|5716431)[0.5000];
((((gi|1090941,(gi|191125|,gi|4771687)),(gi|1497432,((gi|1615982,
(gi|1696350,gi|1146863)),gi|7396971))),gi|2818984),gi|5716431)[0.5000];
((((gi|1090941,(gi|191125|,gi|4771687)),(gi|1497432,(gi|1615982,
((gi|1696350,gi|1146863),gi|7396971)))),gi|2818984),gi|5716431);
((((gi|1090941,(gi|191125|,gi|4771687)),(gi|1497432,(gi|1615982,
((gi|1696350,gi|1146863),gi|7396971)))),gi|2818984),gi|5716431);
((((gi|1090941,(gi|191125|,gi|4771687)),(gi|1497432,((gi|1615982,
(gi|1696350,gi|1146863)),gi|7396971))),gi|2818984),gi|5716431);
((((gi|1090941,(gi|191125|,gi|4771687)),(gi|1497432,((gi|1696350,
gi|1146863),(gi|1615982,gi|7396971)))),gi|2818984),gi|5716431)[0.3333];
(((((gi|191125|,gi|1090941),gi|4771687),(gi|1497432,((gi|1696350,
gi|1146863),(gi|1615982,gi|7396971)))),gi|2818984),gi|5716431)[0.3333];
((((gi|191125|,(gi|1090941,gi|4771687)),(gi|1497432,((gi|1696350,
gi|1146863),(gi|1615982,gi|7396971)))),gi|2818984),gi|5716431)[0.3333];
((((gi|1090941,(gi|191125|,gi|4771687)),(gi|1497432,(gi|1615982,
((gi|1696350,gi|1146863),gi|7396971)))),gi|2818984),gi|5716431);
((((gi|1090941,(gi|191125|,gi|4771687)),(gi|1497432,(gi|1615982,
((gi|1696350,gi|1146863),gi|7396971)))),gi|2818984),gi|5716431);
((((gi|1090941,(gi|191125|,gi|4771687)),(gi|1497432,(gi|1615982,
((gi|1696350,gi|1146863),gi|7396971)))),gi|2818984),gi|5716431);
((((gi|1090941,(gi|191125|,gi|4771687)),(gi|1497432,((gi|1696350,
gi|1146863),(gi|1615982,gi|7396971)))),gi|2818984),gi|5716431)[0.3333];
((((gi|1497432,(gi|1090941,(gi|191125|,gi|4771687))),((gi|1696350,
gi|1146863),(gi|1615982,gi|7396971))),gi|2818984),gi|5716431)[0.3333];
(((gi|1497432,((gi|1090941,(gi|191125|,gi|4771687)),((gi|1696350,
gi|1146863),(gi|1615982,gi|7396971)))),gi|2818984),gi|5716431)[0.3333];
((((gi|1090941,(gi|191125|,gi|4771687)),(gi|1497432,((gi|1615982,
(gi|1696350,gi|1146863)),gi|7396971))),gi|2818984),gi|5716431);
((((gi|1090941,(gi|191125|,gi|4771687)),(gi|1497432,((gi|1615982,
(gi|1696350,gi|1146863)),gi|7396971))),gi|2818984),gi|5716431);
((((gi|1090941,(gi|191125|,gi|4771687)),(gi|1497432,((gi|1615982,
(gi|1696350,gi|1146863)),gi|7396971))),gi|2818984),gi|5716431);
((((gi|1090941,(gi|191125|,gi|4771687)),((gi|1615982,(gi|1696350,
gi|1146863)),(gi|1497432,gi|7396971))),gi|2818984),gi|5716431);
((((gi|1090941,(gi|191125|,gi|4771687)),(gi|1497432,((gi|1615982,
(gi|1696350,gi|1146863)),gi|7396971))),gi|2818984),gi|5716431)[0.3333];
(((((gi|191125|,gi|1090941),gi|4771687),(gi|1497432,((gi|1615982,
(gi|1696350,gi|1146863)),gi|7396971))),gi|2818984),gi|5716431)[0.3333];
((((gi|191125|,(gi|1090941,gi|4771687)),(gi|1497432,((gi|1615982,
(gi|1696350,gi|1146863)),gi|7396971))),gi|2818984),gi|5716431)[0.3333];
((((gi|1090941,(gi|191125|,gi|4771687)),(gi|1497432,((gi|1615982,
(gi|1696350,gi|1146863)),gi|7396971))),gi|2818984),gi|5716431);
((((gi|1090941,(gi|191125|,gi|4771687)),(gi|1497432,(gi|1615982,
((gi|1696350,gi|1146863),gi|7396971)))),gi|2818984),gi|5716431);
((((gi|1090941,(gi|191125|,gi|4771687)),(gi|1497432,((gi|1615982,
(gi|1696350,gi|1146863)),gi|7396971))),gi|2818984),gi|5716431);
((((gi|1090941,(gi|191125|,gi|4771687)),(gi|1497432,((gi|1615982,
(gi|1696350,gi|1146863)),gi|7396971))),gi|2818984),gi|5716431);
(((gi|1696350,((gi|1090941,(gi|1146863,gi|1497432)),gi|7396971)),
(gi|1615982,(gi|191125|,(gi|4771687,gi|2818984)))),gi|5716431)[0.1429];
(((gi|1696350,(((gi|1146863,gi|1090941),gi|1497432),gi|7396971)),
(gi|1615982,(gi|191125|,(gi|4771687,gi|2818984)))),gi|5716431)[0.1429];
(((gi|1615982,(gi|1696350,(((gi|1146863,gi|1090941),gi|1497432),
gi|7396971))),(gi|191125|,(gi|4771687,gi|2818984))),gi|5716431)[0.1429];
(((gi|1696350,((gi|1146863,(gi|1090941,gi|1497432)),gi|7396971)),
(gi|1615982,(gi|191125|,(gi|4771687,gi|2818984)))),gi|5716431)[0.1429];
((gi|1615982,((gi|1696350,((gi|1146863,gi|1090941),(gi|1497432,
gi|7396971))),(gi|191125|,(gi|4771687,gi|2818984)))),gi|5716431)[0.1429];
(((gi|1696350,((gi|1146863,gi|1090941),(gi|1497432,gi|7396971))),
(gi|1615982,(gi|191125|,(gi|4771687,gi|2818984)))),gi|5716431)[0.1429];
(((gi|1615982,(gi|1696350,((gi|1146863,gi|1090941),(gi|1497432,
gi|7396971)))),(gi|191125|,(gi|4771687,gi|2818984))),gi|5716431)[0.1429];
(((gi|4771687,((gi|191125|,gi|1615982),(((gi|1696350,gi|1146863),
gi|1090941),(gi|1497432,gi|7396971)))),gi|2818984),gi|5716431)[0.3333];
(((gi|4771687,((gi|191125|,gi|1615982),(gi|1090941,((gi|1696350,
gi|1146863),(gi|1497432,gi|7396971))))),gi|2818984),gi|5716431)[0.3333];
(((gi|4771687,((gi|191125|,gi|1615982),((gi|1696350,gi|1146863),
(gi|1090941,(gi|1497432,gi|7396971))))),gi|2818984),gi|5716431)[0.3333];
((((gi|1090941,(gi|191125|,gi|4771687)),(gi|1497432,((gi|1615982,
(gi|1696350,gi|1146863)),gi|7396971))),gi|2818984),gi|5716431);
((((gi|1090941,(gi|191125|,gi|4771687)),(gi|1497432,(gi|1615982,
((gi|1696350,gi|1146863),gi|7396971)))),gi|2818984),gi|5716431);
((((gi|1090941,(gi|191125|,gi|4771687)),(gi|1497432,(gi|1615982,
((gi|1696350,gi|1146863),gi|7396971)))),gi|2818984),gi|5716431);
((((gi|1090941,(gi|191125|,gi|4771687)),(gi|1497432,((gi|1615982,
(gi|1696350,gi|1146863)),gi|7396971))),gi|2818984),gi|5716431);
((((gi|1090941,(gi|191125|,gi|4771687)),(gi|1497432,((gi|1615982,
(gi|1696350,gi|1146863)),gi|7396971))),gi|2818984),gi|5716431)[0.3333];
((((gi|1497432,(gi|1090941,(gi|191125|,gi|4771687))),((gi|1615982,
(gi|1696350,gi|1146863)),gi|7396971)),gi|2818984),gi|5716431)[0.3333];
(((gi|1497432,((gi|1090941,(gi|191125|,gi|4771687)),((gi|1615982,
(gi|1696350,gi|1146863)),gi|7396971))),gi|2818984),gi|5716431)[0.3333];
((((gi|1090941,(gi|191125|,gi|4771687)),(gi|1497432,((gi|1615982,
(gi|1696350,gi|1146863)),gi|7396971))),gi|2818984),gi|5716431);
((((gi|1090941,(gi|191125|,gi|4771687)),(gi|1497432,((gi|1696350,
gi|1146863),(gi|1615982,gi|7396971)))),gi|2818984),gi|5716431)[0.3333];
(((((gi|191125|,gi|1090941),gi|4771687),(gi|1497432,((gi|1696350,
gi|1146863),(gi|1615982,gi|7396971)))),gi|2818984),gi|5716431)[0.3333];
((((gi|191125|,(gi|1090941,gi|4771687)),(gi|1497432,((gi|1696350,
gi|1146863),(gi|1615982,gi|7396971)))),gi|2818984),gi|5716431)[0.3333];
((((gi|1090941,(gi|191125|,gi|4771687)),(gi|1497432,((gi|1696350,
gi|1146863),(gi|1615982,gi|7396971)))),gi|2818984),gi|5716431)[0.3333];
(((((gi|191125|,gi|1090941),gi|4771687),(gi|1497432,((gi|1696350,
gi|1146863),(gi|1615982,gi|7396971)))),gi|2818984),gi|5716431)[0.3333];
((((gi|191125|,(gi|1090941,gi|4771687)),(gi|1497432,((gi|1696350,
gi|1146863),(gi|1615982,gi|7396971)))),gi|2818984),gi|5716431)[0.3333];
