# Supplementary material for: MPI-PHYLIP: Parallelizing Computationally Intensive Phylogenetic Analysis Routines for the Analysis of Large Protein Families
Source: PLoS One. 2010 Nov 15;5(11):e13999. doi: 10.1371/journal.pone.0013999 (PMC2981553; doi:10.1371/journal.pone.0013999)
Supplement: File S1 — MPI Source Code for the Parallel PHYLIP methods (in .tar.gz format). (1.11 MB GZ) [file pone.0013999.s001.gz › MPIsrc/output/MPI_dnadist_100_4pe.outfile]

   10
gi|5716431 0.000000 0.037871 0.225867 0.090450 0.164694 0.123733 0.126807
 0.155473 0.168612 0.170220
gi|2818984 0.037871 0.000000 0.189166 0.076132 0.115869 0.083533 0.104904
 0.126732 0.137183 0.140679
gi|7396971 0.225867 0.189166 0.000000 0.200592 0.201246 0.177265 0.173530
 0.184109 0.205191 0.235692
gi|4771687 0.090450 0.076132 0.200592 0.000000 0.078905 0.088585 0.080399
 0.093127 0.116273 0.149489
gi|1497432 0.164694 0.115869 0.201246 0.078905 0.000000 0.111285 0.120367
 0.140672 0.156136 0.143508
gi|1090941 0.123733 0.083533 0.177265 0.088585 0.111285 0.000000 0.028546
 0.027738 0.057779 0.105190
gi|1146863 0.126807 0.104904 0.173530 0.080399 0.120367 0.028546 0.000000
 0.018191 0.075930 0.130061
gi|1696350 0.155473 0.126732 0.184109 0.093127 0.140672 0.027738 0.018191
 0.000000 0.068659 0.128580
gi|1615982 0.168612 0.137183 0.205191 0.116273 0.156136 0.057779 0.075930
 0.068659 0.000000 0.132631
gi|191125| 0.170220 0.140679 0.235692 0.149489 0.143508 0.105190 0.130061
 0.128580 0.132631 0.000000

   10
gi|5716431 0.000000 0.031186 0.228218 0.115805 0.182765 0.139222 0.130016
 0.153390 0.160026 0.164402
gi|2818984 0.031186 0.000000 0.191511 0.125216 0.129780 0.104880 0.092431
 0.108921 0.136447 0.153343
gi|7396971 0.228218 0.191511 0.000000 0.215699 0.166522 0.209319 0.178965
 0.188537 0.225821 0.257731
gi|4771687 0.115805 0.125216 0.215699 0.000000 0.121650 0.097646 0.078452
 0.083478 0.115678 0.157644
gi|1497432 0.182765 0.129780 0.166522 0.121650 0.000000 0.101687 0.089300
 0.096142 0.136898 0.142146
gi|1090941 0.139222 0.104880 0.209319 0.097646 0.101687 0.000000 0.022480
 0.029986 0.068391 0.112389
gi|1146863 0.130016 0.092431 0.178965 0.078452 0.089300 0.022480 0.000000
 0.020209 0.055587 0.107948
gi|1696350 0.153390 0.108921 0.188537 0.083478 0.096142 0.029986 0.020209
 0.000000 0.056110 0.114379
gi|1615982 0.160026 0.136447 0.225821 0.115678 0.136898 0.068391 0.055587
 0.056110 0.000000 0.138687
gi|191125| 0.164402 0.153343 0.257731 0.157644 0.142146 0.112389 0.107948
 0.114379 0.138687 0.000000

   10
gi|5716431 0.000000 0.030569 0.167375 0.079935 0.141667 0.122394 0.150223
 0.160241 0.135565 0.140782
gi|2818984 0.030569 0.000000 0.158603 0.112572 0.104818 0.090488 0.123139
 0.132812 0.121349 0.119138
gi|7396971 0.167375 0.158603 0.000000 0.185098 0.161517 0.159560 0.159777
 0.171136 0.177078 0.215637
gi|4771687 0.079935 0.112572 0.185098 0.000000 0.115053 0.118788 0.134637
 0.149121 0.138028 0.166144
gi|1497432 0.141667 0.104818 0.161517 0.115053 0.000000 0.121579 0.142523
 0.148963 0.135444 0.155617
gi|1090941 0.122394 0.090488 0.159560 0.118788 0.121579 0.000000 0.039204
 0.055072 0.055648 0.100074
gi|1146863 0.150223 0.123139 0.159777 0.134637 0.142523 0.039204 0.000000
 0.012227 0.061675 0.130293
gi|1696350 0.160241 0.132812 0.171136 0.149121 0.148963 0.055072 0.012227
 0.000000 0.065337 0.140992
gi|1615982 0.135565 0.121349 0.177078 0.138028 0.135444 0.055648 0.061675
 0.065337 0.000000 0.125879
gi|191125| 0.140782 0.119138 0.215637 0.166144 0.155617 0.100074 0.130293
 0.140992 0.125879 0.000000

   10
gi|5716431 0.000000 0.050576 0.220574 0.122763 0.173692 0.153603 0.167004
 0.192979 0.174989 0.197614
gi|2818984 0.050576 0.000000 0.193021 0.114382 0.146633 0.137727 0.151410
 0.163241 0.160227 0.169273
gi|7396971 0.220574 0.193021 0.000000 0.176552 0.184134 0.154152 0.169049
 0.179761 0.186510 0.231823
gi|4771687 0.122763 0.114382 0.176552 0.000000 0.097311 0.115468 0.104169
 0.125821 0.117395 0.156871
gi|1497432 0.173692 0.146633 0.184134 0.097311 0.000000 0.121165 0.122488
 0.133968 0.146377 0.150214
gi|1090941 0.153603 0.137727 0.154152 0.115468 0.121165 0.000000 0.035463
 0.044251 0.060826 0.133149
gi|1146863 0.167004 0.151410 0.169049 0.104169 0.122488 0.035463 0.000000
 0.018153 0.072002 0.133640
gi|1696350 0.192979 0.163241 0.179761 0.125821 0.133968 0.044251 0.018153
 0.000000 0.077227 0.133466
gi|1615982 0.174989 0.160227 0.186510 0.117395 0.146377 0.060826 0.072002
 0.077227 0.000000 0.126223
gi|191125| 0.197614 0.169273 0.231823 0.156871 0.150214 0.133149 0.133640
 0.133466 0.126223 0.000000

   10
gi|5716431 0.000000 0.032409 0.198149 0.155703 0.198707 0.198159 0.194684
 0.212320 0.215294 0.181454
gi|2818984 0.032409 0.000000 0.161141 0.132101 0.129612 0.123937 0.148520
 0.154728 0.155226 0.156205
gi|7396971 0.198149 0.161141 0.000000 0.181570 0.165836 0.158153 0.156910
 0.156427 0.191723 0.194344
gi|4771687 0.155703 0.132101 0.181570 0.000000 0.114327 0.139967 0.117773
 0.137523 0.168658 0.174740
gi|1497432 0.198707 0.129612 0.165836 0.114327 0.000000 0.142075 0.141044
 0.144147 0.177736 0.172412
gi|1090941 0.198159 0.123937 0.158153 0.139967 0.142075 0.000000 0.041571
 0.045104 0.083892 0.135865
gi|1146863 0.194684 0.148520 0.156910 0.117773 0.141044 0.041571 0.000000
 0.020528 0.084139 0.146026
gi|1696350 0.212320 0.154728 0.156427 0.137523 0.144147 0.045104 0.020528
 0.000000 0.084779 0.143003
gi|1615982 0.215294 0.155226 0.191723 0.168658 0.177736 0.083892 0.084139
 0.084779 0.000000 0.140948
gi|191125| 0.181454 0.156205 0.194344 0.174740 0.172412 0.135865 0.146026
 0.143003 0.140948 0.000000

   10
gi|5716431 0.000000 0.030075 0.220178 0.120977 0.183496 0.165266 0.158958
 0.178756 0.164850 0.150934
gi|2818984 0.030075 0.000000 0.165281 0.105205 0.126871 0.109227 0.111628
 0.126719 0.120883 0.140804
gi|7396971 0.220178 0.165281 0.000000 0.207022 0.185996 0.194428 0.156967
 0.169826 0.177861 0.218730
gi|4771687 0.120977 0.105205 0.207022 0.000000 0.124015 0.128915 0.116886
 0.120021 0.137852 0.162283
gi|1497432 0.183496 0.126871 0.185996 0.124015 0.000000 0.138802 0.116030
 0.122972 0.144275 0.139005
gi|1090941 0.165266 0.109227 0.194428 0.128915 0.138802 0.000000 0.044747
 0.039488 0.082578 0.111389
gi|1146863 0.158958 0.111628 0.156967 0.116886 0.116030 0.044747 0.000000
 0.014096 0.072317 0.109598
gi|1696350 0.178756 0.126719 0.169826 0.120021 0.122972 0.039488 0.014096
 0.000000 0.069826 0.118564
gi|1615982 0.164850 0.120883 0.177861 0.137852 0.144275 0.082578 0.072317
 0.069826 0.000000 0.119536
gi|191125| 0.150934 0.140804 0.218730 0.162283 0.139005 0.111389 0.109598
 0.118564 0.119536 0.000000

   10
gi|5716431 0.000000 0.036392 0.205698 0.100747 0.210902 0.167251 0.192598
 0.213891 0.183799 0.161578
gi|2818984 0.036392 0.000000 0.181618 0.115454 0.173567 0.113354 0.157564
 0.167490 0.148831 0.132256
gi|7396971 0.205698 0.181618 0.000000 0.172983 0.194393 0.173812 0.199870
 0.205966 0.227780 0.172805
gi|4771687 0.100747 0.115454 0.172983 0.000000 0.117586 0.101224 0.121787
 0.130156 0.144997 0.149207
gi|1497432 0.210902 0.173567 0.194393 0.117586 0.000000 0.118000 0.141826
 0.147829 0.182181 0.147589
gi|1090941 0.167251 0.113354 0.173812 0.101224 0.118000 0.000000 0.051657
 0.053462 0.094835 0.125376
gi|1146863 0.192598 0.157564 0.199870 0.121787 0.141826 0.051657 0.000000
 0.014238 0.100869 0.157647
gi|1696350 0.213891 0.167490 0.205966 0.130156 0.147829 0.053462 0.014238
 0.000000 0.118298 0.158418
gi|1615982 0.183799 0.148831 0.227780 0.144997 0.182181 0.094835 0.100869
 0.118298 0.000000 0.148008
gi|191125| 0.161578 0.132256 0.172805 0.149207 0.147589 0.125376 0.157647
 0.158418 0.148008 0.000000

   10
gi|5716431 0.000000 0.047361 0.200926 0.133769 0.202585 0.175950 0.162028
 0.181429 0.198312 0.204492
gi|2818984 0.047361 0.000000 0.207324 0.106639 0.143012 0.133533 0.137804
 0.149340 0.171272 0.148647
gi|7396971 0.200926 0.207324 0.000000 0.184078 0.203585 0.179610 0.169751
 0.157736 0.199968 0.211884
gi|4771687 0.133769 0.106639 0.184078 0.000000 0.119470 0.141459 0.115037
 0.121931 0.157792 0.145536
gi|1497432 0.202585 0.143012 0.203585 0.119470 0.000000 0.150280 0.153513
 0.132843 0.177284 0.121851
gi|1090941 0.175950 0.133533 0.179610 0.141459 0.150280 0.000000 0.028554
 0.025206 0.076082 0.121885
gi|1146863 0.162028 0.137804 0.169751 0.115037 0.153513 0.028554 0.000000
 0.010306 0.057764 0.109512
gi|1696350 0.181429 0.149340 0.157736 0.121931 0.132843 0.025206 0.010306
 0.000000 0.063766 0.105427
gi|1615982 0.198312 0.171272 0.199968 0.157792 0.177284 0.076082 0.057764
 0.063766 0.000000 0.123312
gi|191125| 0.204492 0.148647 0.211884 0.145536 0.121851 0.121885 0.109512
 0.105427 0.123312 0.000000

   10
gi|5716431 0.000000 0.047269 0.255070 0.172793 0.201209 0.200090 0.208416
 0.226982 0.206957 0.192371
gi|2818984 0.047269 0.000000 0.213031 0.180216 0.165598 0.161996 0.182840
 0.193802 0.181323 0.166638
gi|7396971 0.255070 0.213031 0.000000 0.232850 0.174533 0.173915 0.161158
 0.160441 0.184696 0.210125
gi|4771687 0.172793 0.180216 0.232850 0.000000 0.135810 0.157121 0.147090
 0.160909 0.176162 0.186809
gi|1497432 0.201209 0.165598 0.174533 0.135810 0.000000 0.141157 0.147842
 0.140807 0.164081 0.157352
gi|1090941 0.200090 0.161996 0.173915 0.157121 0.141157 0.000000 0.042697
 0.038635 0.089081 0.125031
gi|1146863 0.208416 0.182840 0.161158 0.147090 0.147842 0.042697 0.000000
 0.006019 0.096055 0.135155
gi|1696350 0.226982 0.193802 0.160441 0.160909 0.140807 0.038635 0.006019
 0.000000 0.095184 0.134100
gi|1615982 0.206957 0.181323 0.184696 0.176162 0.164081 0.089081 0.096055
 0.095184 0.000000 0.159356
gi|191125| 0.192371 0.166638 0.210125 0.186809 0.157352 0.125031 0.135155
 0.134100 0.159356 0.000000

   10
gi|5716431 0.000000 0.051830 0.265760 0.159124 0.206470 0.199515 0.176970
 0.198866 0.199101 0.186466
gi|2818984 0.051830 0.000000 0.223247 0.129375 0.131614 0.145932 0.129952
 0.144700 0.165612 0.140602
gi|7396971 0.265760 0.223247 0.000000 0.259074 0.206830 0.223130 0.198611
 0.206836 0.242577 0.281423
gi|4771687 0.159124 0.129375 0.259074 0.000000 0.108329 0.161039 0.144670
 0.155770 0.188458 0.188131
gi|1497432 0.206470 0.131614 0.206830 0.108329 0.000000 0.176540 0.137987
 0.149399 0.187164 0.172007
gi|1090941 0.199515 0.145932 0.223130 0.161039 0.176540 0.000000 0.030307
 0.038551 0.090223 0.148326
gi|1146863 0.176970 0.129952 0.198611 0.144670 0.137987 0.030307 0.000000
 0.014216 0.072326 0.137630
gi|1696350 0.198866 0.144700 0.206836 0.155770 0.149399 0.038551 0.014216
 0.000000 0.077301 0.144747
gi|1615982 0.199101 0.165612 0.242577 0.188458 0.187164 0.090223 0.072326
 0.077301 0.000000 0.174702
gi|191125| 0.186466 0.140602 0.281423 0.188131 0.172007 0.148326 0.137630
 0.144747 0.174702 0.000000

   10
gi|5716431 0.000000 0.024967 0.220555 0.127179 0.181106 0.141921 0.148327
 0.161878 0.174835 0.139286
gi|2818984 0.024967 0.000000 0.180023 0.118417 0.125144 0.100845 0.121499
 0.120523 0.147852 0.137254
gi|7396971 0.220555 0.180023 0.000000 0.210088 0.183224 0.168672 0.159162
 0.167948 0.186869 0.207888
gi|4771687 0.127179 0.118417 0.210088 0.000000 0.127124 0.114961 0.122462
 0.124232 0.168015 0.149581
gi|1497432 0.181106 0.125144 0.183224 0.127124 0.000000 0.123088 0.125493
 0.134932 0.170710 0.166226
gi|1090941 0.141921 0.100845 0.168672 0.114961 0.123088 0.000000 0.025204
 0.029558 0.058066 0.115193
gi|1146863 0.148327 0.121499 0.159162 0.122462 0.125493 0.025204 0.000000
 0.014263 0.074406 0.119799
gi|1696350 0.161878 0.120523 0.167948 0.124232 0.134932 0.029558 0.014263
 0.000000 0.080097 0.121457
gi|1615982 0.174835 0.147852 0.186869 0.168015 0.170710 0.058066 0.074406
 0.080097 0.000000 0.143483
gi|191125| 0.139286 0.137254 0.207888 0.149581 0.166226 0.115193 0.119799
 0.121457 0.143483 0.000000

   10
gi|5716431 0.000000 0.042358 0.228000 0.139430 0.201721 0.176938 0.182502
 0.197096 0.175770 0.166451
gi|2818984 0.042358 0.000000 0.194252 0.131251 0.149850 0.135496 0.162321
 0.174291 0.144488 0.157200
gi|7396971 0.228000 0.194252 0.000000 0.204823 0.197899 0.165577 0.189488
 0.185139 0.202985 0.204165
gi|4771687 0.139430 0.131251 0.204823 0.000000 0.123642 0.117164 0.106460
 0.117664 0.155910 0.175069
gi|1497432 0.201721 0.149850 0.197899 0.123642 0.000000 0.137764 0.162296
 0.155443 0.171737 0.146478
gi|1090941 0.176938 0.135496 0.165577 0.117164 0.137764 0.000000 0.030873
 0.029869 0.072814 0.149867
gi|1146863 0.182502 0.162321 0.189488 0.106460 0.162296 0.030873 0.000000
 0.008049 0.073141 0.138017
gi|1696350 0.197096 0.174291 0.185139 0.117664 0.155443 0.029869 0.008049
 0.000000 0.078822 0.135685
gi|1615982 0.175770 0.144488 0.202985 0.155910 0.171737 0.072814 0.073141
 0.078822 0.000000 0.149997
gi|191125| 0.166451 0.157200 0.204165 0.175069 0.146478 0.149867 0.138017
 0.135685 0.149997 0.000000

   10
gi|5716431 0.000000 0.022181 0.190448 0.097944 0.134716 0.101979 0.123632
 0.138797 0.147400 0.148397
gi|2818984 0.022181 0.000000 0.178451 0.082224 0.097056 0.074514 0.109175
 0.118196 0.129406 0.136887
gi|7396971 0.190448 0.178451 0.000000 0.209302 0.141495 0.163946 0.162146
 0.174647 0.195398 0.221366
gi|4771687 0.097944 0.082224 0.209302 0.000000 0.116073 0.105321 0.097650
 0.113179 0.137337 0.137226
gi|1497432 0.134716 0.097056 0.141495 0.116073 0.000000 0.116444 0.123992
 0.134461 0.156021 0.136839
gi|1090941 0.101979 0.074514 0.163946 0.105321 0.116444 0.000000 0.029693
 0.046696 0.073809 0.128684
gi|1146863 0.123632 0.109175 0.162146 0.097650 0.123992 0.029693 0.000000
 0.014054 0.080265 0.136053
gi|1696350 0.138797 0.118196 0.174647 0.113179 0.134461 0.046696 0.014054
 0.000000 0.074707 0.146453
gi|1615982 0.147400 0.129406 0.195398 0.137337 0.156021 0.073809 0.080265
 0.074707 0.000000 0.143885
gi|191125| 0.148397 0.136887 0.221366 0.137226 0.136839 0.128684 0.136053
 0.146453 0.143885 0.000000

   10
gi|5716431 0.000000 0.028146 0.205999 0.114576 0.177575 0.138572 0.153953
 0.175136 0.149521 0.134077
gi|2818984 0.028146 0.000000 0.156178 0.103045 0.130650 0.087575 0.114410
 0.124956 0.124665 0.113569
gi|7396971 0.205999 0.156178 0.000000 0.179185 0.138308 0.154209 0.138228
 0.145456 0.172117 0.187971
gi|4771687 0.114576 0.103045 0.179185 0.000000 0.079962 0.099182 0.099535
 0.109406 0.127054 0.126812
gi|1497432 0.177575 0.130650 0.138308 0.079962 0.000000 0.110402 0.117088
 0.119338 0.143772 0.132496
gi|1090941 0.138572 0.087575 0.154209 0.099182 0.110402 0.000000 0.045297
 0.057827 0.078462 0.116269
gi|1146863 0.153953 0.114410 0.138228 0.099535 0.117088 0.045297 0.000000
 0.016426 0.089137 0.121618
gi|1696350 0.175136 0.124956 0.145456 0.109406 0.119338 0.057827 0.016426
 0.000000 0.093414 0.127575
gi|1615982 0.149521 0.124665 0.172117 0.127054 0.143772 0.078462 0.089137
 0.093414 0.000000 0.112180
gi|191125| 0.134077 0.113569 0.187971 0.126812 0.132496 0.116269 0.121618
 0.127575 0.112180 0.000000

   10
gi|5716431 0.000000 0.032165 0.210488 0.120903 0.197564 0.192290 0.181521
 0.202557 0.168813 0.166271
gi|2818984 0.032165 0.000000 0.170045 0.114477 0.124025 0.134324 0.112482
 0.129484 0.108526 0.142226
gi|7396971 0.210488 0.170045 0.000000 0.186919 0.155305 0.177882 0.160346
 0.161238 0.167486 0.193162
gi|4771687 0.120903 0.114477 0.186919 0.000000 0.106793 0.132501 0.100484
 0.109265 0.126008 0.179372
gi|1497432 0.197564 0.124025 0.155305 0.106793 0.000000 0.134107 0.122856
 0.122032 0.128331 0.159629
gi|1090941 0.192290 0.134324 0.177882 0.132501 0.134107 0.000000 0.037370
 0.043645 0.076115 0.161024
gi|1146863 0.181521 0.112482 0.160346 0.100484 0.122856 0.037370 0.000000
 0.016251 0.059999 0.130752
gi|1696350 0.202557 0.129484 0.161238 0.109265 0.122032 0.043645 0.016251
 0.000000 0.061971 0.135230
gi|1615982 0.168813 0.108526 0.167486 0.126008 0.128331 0.076115 0.059999
 0.061971 0.000000 0.129655
gi|191125| 0.166271 0.142226 0.193162 0.179372 0.159629 0.161024 0.130752
 0.135230 0.129655 0.000000

   10
gi|5716431 0.000000 0.046605 0.214432 0.145435 0.199981 0.154846 0.166758
 0.187994 0.165668 0.208729
gi|2818984 0.046605 0.000000 0.176764 0.137470 0.144667 0.119997 0.138214
 0.151380 0.142236 0.181543
gi|7396971 0.214432 0.176764 0.000000 0.210282 0.196244 0.182086 0.175698
 0.190070 0.222188 0.272557
gi|4771687 0.145435 0.137470 0.210282 0.000000 0.146717 0.168484 0.164982
 0.164412 0.180223 0.203326
gi|1497432 0.199981 0.144667 0.196244 0.146717 0.000000 0.147130 0.143926
 0.154144 0.176819 0.204857
gi|1090941 0.154846 0.119997 0.182086 0.168484 0.147130 0.000000 0.027383
 0.041685 0.068672 0.147416
gi|1146863 0.166758 0.138214 0.175698 0.164982 0.143926 0.027383 0.000000
 0.016226 0.083047 0.151830
gi|1696350 0.187994 0.151380 0.190070 0.164412 0.154144 0.041685 0.016226
 0.000000 0.075070 0.168879
gi|1615982 0.165668 0.142236 0.222188 0.180223 0.176819 0.068672 0.083047
 0.075070 0.000000 0.170101
gi|191125| 0.208729 0.181543 0.272557 0.203326 0.204857 0.147416 0.151830
 0.168879 0.170101 0.000000

   10
gi|5716431 0.000000 0.036853 0.186383 0.105292 0.173303 0.174929 0.161061
 0.185742 0.146428 0.133118
gi|2818984 0.036853 0.000000 0.146686 0.109435 0.127791 0.129867 0.118336
 0.140624 0.125844 0.121675
gi|7396971 0.186383 0.146686 0.000000 0.155200 0.126914 0.159248 0.153042
 0.157115 0.167618 0.165973
gi|4771687 0.105292 0.109435 0.155200 0.000000 0.106007 0.116232 0.104467
 0.113218 0.121705 0.163398
gi|1497432 0.173303 0.127791 0.126914 0.106007 0.000000 0.128870 0.114372
 0.110144 0.113084 0.142933
gi|1090941 0.174929 0.129867 0.159248 0.116232 0.128870 0.000000 0.030814
 0.039247 0.074781 0.120883
gi|1146863 0.161061 0.118336 0.153042 0.104467 0.114372 0.030814 0.000000
 0.016607 0.068760 0.122446
gi|1696350 0.185742 0.140624 0.157115 0.113218 0.110144 0.039247 0.016607
 0.000000 0.066533 0.126100
gi|1615982 0.146428 0.125844 0.167618 0.121705 0.113084 0.074781 0.068760
 0.066533 0.000000 0.121866
gi|191125| 0.133118 0.121675 0.165973 0.163398 0.142933 0.120883 0.122446
 0.126100 0.121866 0.000000

   10
gi|5716431 0.000000 0.023390 0.189001 0.119371 0.147098 0.156653 0.157715
 0.167830 0.149195 0.163547
gi|2818984 0.023390 0.000000 0.140530 0.104396 0.113812 0.111277 0.123471
 0.127084 0.124299 0.160224
gi|7396971 0.189001 0.140530 0.000000 0.176250 0.160588 0.156733 0.149849
 0.152935 0.173359 0.194170
gi|4771687 0.119371 0.104396 0.176250 0.000000 0.103496 0.102667 0.099623
 0.098168 0.118776 0.175570
gi|1497432 0.147098 0.113812 0.160588 0.103496 0.000000 0.116569 0.107415
 0.111526 0.134539 0.142728
gi|1090941 0.156653 0.111277 0.156733 0.102667 0.116569 0.000000 0.023120
 0.025468 0.065183 0.133803
gi|1146863 0.157715 0.123471 0.149849 0.099623 0.107415 0.023120 0.000000
 0.010069 0.065591 0.138746
gi|1696350 0.167830 0.127084 0.152935 0.098168 0.111526 0.025468 0.010069
 0.000000 0.065762 0.141368
gi|1615982 0.149195 0.124299 0.173359 0.118776 0.134539 0.065183 0.065591
 0.065762 0.000000 0.133290
gi|191125| 0.163547 0.160224 0.194170 0.175570 0.142728 0.133803 0.138746
 0.141368 0.133290 0.000000

   10
gi|5716431 0.000000 0.040941 0.234202 0.113171 0.154322 0.169669 0.176370
 0.193957 0.148799 0.198346
gi|2818984 0.040941 0.000000 0.207315 0.111603 0.109875 0.117848 0.142652
 0.155526 0.121557 0.177787
gi|7396971 0.234202 0.207315 0.000000 0.228772 0.202652 0.218689 0.190842
 0.201379 0.211942 0.251337
gi|4771687 0.113171 0.111603 0.228772 0.000000 0.104907 0.129463 0.135265
 0.141169 0.144900 0.184977
gi|1497432 0.154322 0.109875 0.202652 0.104907 0.000000 0.138240 0.141732
 0.142159 0.142771 0.159870
gi|1090941 0.169669 0.117848 0.218689 0.129463 0.138240 0.000000 0.049117
 0.050365 0.074008 0.128674
gi|1146863 0.176370 0.142652 0.190842 0.135265 0.141732 0.049117 0.000000
 0.012455 0.076373 0.147508
gi|1696350 0.193957 0.155526 0.201379 0.141169 0.142159 0.050365 0.012455
 0.000000 0.081842 0.146245
gi|1615982 0.148799 0.121557 0.211942 0.144900 0.142771 0.074008 0.076373
 0.081842 0.000000 0.154095
gi|191125| 0.198346 0.177787 0.251337 0.184977 0.159870 0.128674 0.147508
 0.146245 0.154095 0.000000

   10
gi|5716431 0.000000 0.041765 0.252052 0.127803 0.203430 0.152392 0.182820
 0.200756 0.163278 0.155876
gi|2818984 0.041765 0.000000 0.218482 0.115390 0.147317 0.091514 0.152081
 0.161805 0.126049 0.137386
gi|7396971 0.252052 0.218482 0.000000 0.220420 0.186708 0.180560 0.202822
 0.204826 0.247462 0.225686
gi|4771687 0.127803 0.115390 0.220420 0.000000 0.117251 0.114197 0.108277
 0.116716 0.131065 0.138054
gi|1497432 0.203430 0.147317 0.186708 0.117251 0.000000 0.114205 0.136917
 0.137746 0.169621 0.141714
gi|1090941 0.152392 0.091514 0.180560 0.114197 0.114205 0.000000 0.032638
 0.031421 0.083168 0.115963
gi|1146863 0.182820 0.152081 0.202822 0.108277 0.136917 0.032638 0.000000
 0.006093 0.089648 0.122961
gi|1696350 0.200756 0.161805 0.204826 0.116716 0.137746 0.031421 0.006093
 0.000000 0.099246 0.121380
gi|1615982 0.163278 0.126049 0.247462 0.131065 0.169621 0.083168 0.089648
 0.099246 0.000000 0.144997
gi|191125| 0.155876 0.137386 0.225686 0.138054 0.141714 0.115963 0.122961
 0.121380 0.144997 0.000000

   10
gi|5716431 0.000000 0.037726 0.242570 0.148643 0.208591 0.179210 0.199153
 0.218601 0.226329 0.185606
gi|2818984 0.037726 0.000000 0.190834 0.135850 0.131545 0.132041 0.139005
 0.157836 0.176694 0.138490
gi|7396971 0.242570 0.190834 0.000000 0.188979 0.163246 0.158822 0.162011
 0.163509 0.210011 0.198602
gi|4771687 0.148643 0.135850 0.188979 0.000000 0.098388 0.140029 0.136612
 0.141152 0.193005 0.169086
gi|1497432 0.208591 0.131545 0.163246 0.098388 0.000000 0.122252 0.136974
 0.138528 0.183419 0.126253
gi|1090941 0.179210 0.132041 0.158822 0.140029 0.122252 0.000000 0.048650
 0.049795 0.090443 0.145316
gi|1146863 0.199153 0.139005 0.162011 0.136612 0.136974 0.048650 0.000000
 0.010015 0.102898 0.142560
gi|1696350 0.218601 0.157836 0.163509 0.141152 0.138528 0.049795 0.010015
 0.000000 0.107234 0.143052
gi|1615982 0.226329 0.176694 0.210011 0.193005 0.183419 0.090443 0.102898
 0.107234 0.000000 0.149426
gi|191125| 0.185606 0.138490 0.198602 0.169086 0.126253 0.145316 0.142560
 0.143052 0.149426 0.000000

   10
gi|5716431 0.000000 0.052358 0.230815 0.133733 0.205923 0.172693 0.167532
 0.199779 0.196482 0.163805
gi|2818984 0.052358 0.000000 0.195339 0.126390 0.145399 0.120604 0.129827
 0.154007 0.148541 0.114790
gi|7396971 0.230815 0.195339 0.000000 0.214928 0.180195 0.164884 0.156767
 0.163842 0.188012 0.218598
gi|4771687 0.133733 0.126390 0.214928 0.000000 0.114225 0.137408 0.113429
 0.138778 0.153757 0.160554
gi|1497432 0.205923 0.145399 0.180195 0.114225 0.000000 0.132495 0.127135
 0.134506 0.164037 0.152518
gi|1090941 0.172693 0.120604 0.164884 0.137408 0.132495 0.000000 0.041711
 0.044855 0.083295 0.113610
gi|1146863 0.167532 0.129827 0.156767 0.113429 0.127135 0.041711 0.000000
 0.012376 0.086760 0.128345
gi|1696350 0.199779 0.154007 0.163842 0.138778 0.134506 0.044855 0.012376
 0.000000 0.083110 0.134250
gi|1615982 0.196482 0.148541 0.188012 0.153757 0.164037 0.083295 0.086760
 0.083110 0.000000 0.129007
gi|191125| 0.163805 0.114790 0.218598 0.160554 0.152518 0.113610 0.128345
 0.134250 0.129007 0.000000

   10
gi|5716431 0.000000 0.047035 0.203386 0.110610 0.179556 0.158769 0.167086
 0.200661 0.189032 0.182154
gi|2818984 0.047035 0.000000 0.172716 0.090179 0.101794 0.093407 0.125579
 0.141972 0.139048 0.137634
gi|7396971 0.203386 0.172716 0.000000 0.189744 0.185403 0.183204 0.179317
 0.193427 0.211632 0.258119
gi|4771687 0.110610 0.090179 0.189744 0.000000 0.099234 0.118730 0.104912
 0.146658 0.160383 0.184880
gi|1497432 0.179556 0.101794 0.185403 0.099234 0.000000 0.121578 0.124600
 0.133220 0.166447 0.170870
gi|1090941 0.158769 0.093407 0.183204 0.118730 0.121578 0.000000 0.034798
 0.043708 0.071751 0.134115
gi|1146863 0.167086 0.125579 0.179317 0.104912 0.124600 0.034798 0.000000
 0.019139 0.092404 0.147815
gi|1696350 0.200661 0.141972 0.193427 0.146658 0.133220 0.043708 0.019139
 0.000000 0.097198 0.151405
gi|1615982 0.189032 0.139048 0.211632 0.160383 0.166447 0.071751 0.092404
 0.097198 0.000000 0.131988
gi|191125| 0.182154 0.137634 0.258119 0.184880 0.170870 0.134115 0.147815
 0.151405 0.131988 0.000000

   10
gi|5716431 0.000000 0.038297 0.243250 0.142619 0.184516 0.193792 0.191211
 0.219781 0.186070 0.184542
gi|2818984 0.038297 0.000000 0.215634 0.139028 0.130227 0.134464 0.153202
 0.174832 0.163641 0.151590
gi|7396971 0.243250 0.215634 0.000000 0.240167 0.177341 0.169591 0.184451
 0.195457 0.234372 0.234574
gi|4771687 0.142619 0.139028 0.240167 0.000000 0.119290 0.131704 0.143356
 0.131425 0.136814 0.175481
gi|1497432 0.184516 0.130227 0.177341 0.119290 0.000000 0.129431 0.143158
 0.146363 0.168386 0.154102
gi|1090941 0.193792 0.134464 0.169591 0.131704 0.129431 0.000000 0.036100
 0.053739 0.096175 0.118994
gi|1146863 0.191211 0.153202 0.184451 0.143356 0.143158 0.036100 0.000000
 0.022647 0.108464 0.125073
gi|1696350 0.219781 0.174832 0.195457 0.131425 0.146363 0.053739 0.022647
 0.000000 0.100719 0.143814
gi|1615982 0.186070 0.163641 0.234372 0.136814 0.168386 0.096175 0.108464
 0.100719 0.000000 0.138351
gi|191125| 0.184542 0.151590 0.234574 0.175481 0.154102 0.118994 0.125073
 0.143814 0.138351 0.000000

   10
gi|5716431 0.000000 0.024538 0.205645 0.118351 0.165051 0.120730 0.123044
 0.140308 0.127553 0.141323
gi|2818984 0.024538 0.000000 0.167235 0.089973 0.102090 0.084481 0.089566
 0.102641 0.094675 0.118167
gi|7396971 0.205645 0.167235 0.000000 0.169420 0.149393 0.146907 0.156785
 0.156490 0.180475 0.207907
gi|4771687 0.118351 0.089973 0.169420 0.000000 0.096410 0.083120 0.074112
 0.077098 0.107729 0.127776
gi|1497432 0.165051 0.102090 0.149393 0.096410 0.000000 0.121418 0.113622
 0.116858 0.142385 0.134822
gi|1090941 0.120730 0.084481 0.146907 0.083120 0.121418 0.000000 0.032590
 0.033714 0.057580 0.116532
gi|1146863 0.123044 0.089566 0.156785 0.074112 0.113622 0.032590 0.000000
 0.008147 0.044789 0.115693
gi|1696350 0.140308 0.102641 0.156490 0.077098 0.116858 0.033714 0.008147
 0.000000 0.050900 0.115713
gi|1615982 0.127553 0.094675 0.180475 0.107729 0.142385 0.057580 0.044789
 0.050900 0.000000 0.130272
gi|191125| 0.141323 0.118167 0.207907 0.127776 0.134822 0.116532 0.115693
 0.115713 0.130272 0.000000

   10
gi|5716431 0.000000 0.044606 0.245396 0.159312 0.215247 0.177041 0.190113
 0.207709 0.189442 0.154116
gi|2818984 0.044606 0.000000 0.223891 0.138643 0.144126 0.122563 0.149086
 0.154952 0.135612 0.120462
gi|7396971 0.245396 0.223891 0.000000 0.229390 0.180268 0.230353 0.189529
 0.208613 0.212999 0.218592
gi|4771687 0.159312 0.138643 0.229390 0.000000 0.109425 0.130076 0.120949
 0.136471 0.157348 0.139960
gi|1497432 0.215247 0.144126 0.180268 0.109425 0.000000 0.160449 0.134203
 0.148138 0.166424 0.124279
gi|1090941 0.177041 0.122563 0.230353 0.130076 0.160449 0.000000 0.072516
 0.060270 0.099268 0.106553
gi|1146863 0.190113 0.149086 0.189529 0.120949 0.134203 0.072516 0.000000
 0.022751 0.097091 0.112488
gi|1696350 0.207709 0.154952 0.208613 0.136471 0.148138 0.060270 0.022751
 0.000000 0.103078 0.112260
gi|1615982 0.189442 0.135612 0.212999 0.157348 0.166424 0.099268 0.097091
 0.103078 0.000000 0.110549
gi|191125| 0.154116 0.120462 0.218592 0.139960 0.124279 0.106553 0.112488
 0.112260 0.110549 0.000000

   10
gi|5716431 0.000000 0.034892 0.197970 0.107409 0.171419 0.128559 0.135381
 0.153963 0.164317 0.164165
gi|2818984 0.034892 0.000000 0.163143 0.092849 0.120415 0.084695 0.109111
 0.115254 0.132962 0.144311
gi|7396971 0.197970 0.163143 0.000000 0.163709 0.154262 0.158211 0.167500
 0.169168 0.198724 0.206990
gi|4771687 0.107409 0.092849 0.163709 0.000000 0.102722 0.089827 0.076966
 0.090688 0.129054 0.133826
gi|1497432 0.171419 0.120415 0.154262 0.102722 0.000000 0.080627 0.092507
 0.097626 0.143662 0.138674
gi|1090941 0.128559 0.084695 0.158211 0.089827 0.080627 0.000000 0.024148
 0.030538 0.081701 0.093894
gi|1146863 0.135381 0.109111 0.167500 0.076966 0.092507 0.024148 0.000000
 0.012404 0.073540 0.105363
gi|1696350 0.153963 0.115254 0.169168 0.090688 0.097626 0.030538 0.012404
 0.000000 0.078096 0.102765
gi|1615982 0.164317 0.132962 0.198724 0.129054 0.143662 0.081701 0.073540
 0.078096 0.000000 0.123675
gi|191125| 0.164165 0.144311 0.206990 0.133826 0.138674 0.093894 0.105363
 0.102765 0.123675 0.000000

   10
gi|5716431 0.000000 0.027099 0.195551 0.095958 0.179112 0.146142 0.142815
 0.170808 0.164500 0.153785
gi|2818984 0.027099 0.000000 0.176221 0.093610 0.134049 0.102338 0.113886
 0.135192 0.143682 0.134774
gi|7396971 0.195551 0.176221 0.000000 0.163293 0.149626 0.157300 0.145970
 0.162007 0.160153 0.172597
gi|4771687 0.095958 0.093610 0.163293 0.000000 0.101767 0.088828 0.066294
 0.083300 0.102005 0.134795
gi|1497432 0.179112 0.134049 0.149626 0.101767 0.000000 0.096193 0.092502
 0.109034 0.129157 0.145568
gi|1090941 0.146142 0.102338 0.157300 0.088828 0.096193 0.000000 0.024782
 0.036384 0.054101 0.106739
gi|1146863 0.142815 0.113886 0.145970 0.066294 0.092502 0.024782 0.000000
 0.022575 0.053487 0.106949
gi|1696350 0.170808 0.135192 0.162007 0.083300 0.109034 0.036384 0.022575
 0.000000 0.052774 0.118750
gi|1615982 0.164500 0.143682 0.160153 0.102005 0.129157 0.054101 0.053487
 0.052774 0.000000 0.108444
gi|191125| 0.153785 0.134774 0.172597 0.134795 0.145568 0.106739 0.106949
 0.118750 0.108444 0.000000

   10
gi|5716431 0.000000 0.027599 0.236777 0.134574 0.210754 0.174354 0.201154
 0.213161 0.211341 0.192391
gi|2818984 0.027599 0.000000 0.191088 0.116315 0.135016 0.115387 0.151280
 0.161318 0.161011 0.177182
gi|7396971 0.236777 0.191088 0.000000 0.169377 0.163614 0.164417 0.175435
 0.174150 0.194774 0.197609
gi|4771687 0.134574 0.116315 0.169377 0.000000 0.108052 0.103920 0.087650
 0.099841 0.115541 0.141035
gi|1497432 0.210754 0.135016 0.163614 0.108052 0.000000 0.098050 0.122783
 0.118026 0.155367 0.120697
gi|1090941 0.174354 0.115387 0.164417 0.103920 0.098050 0.000000 0.034125
 0.040418 0.084179 0.112272
gi|1146863 0.201154 0.151280 0.175435 0.087650 0.122783 0.034125 0.000000
 0.009954 0.092623 0.108374
gi|1696350 0.213161 0.161318 0.174150 0.099841 0.118026 0.040418 0.009954
 0.000000 0.088568 0.110404
gi|1615982 0.211341 0.161011 0.194774 0.115541 0.155367 0.084179 0.092623
 0.088568 0.000000 0.126597
gi|191125| 0.192391 0.177182 0.197609 0.141035 0.120697 0.112272 0.108374
 0.110404 0.126597 0.000000

   10
gi|5716431 0.000000 0.043263 0.188253 0.112382 0.182707 0.175368 0.171877
 0.188767 0.180181 0.178979
gi|2818984 0.043263 0.000000 0.144337 0.109645 0.125311 0.114928 0.130305
 0.130109 0.140279 0.154203
gi|7396971 0.188253 0.144337 0.000000 0.149008 0.182443 0.147545 0.146750
 0.154763 0.167637 0.182605
gi|4771687 0.112382 0.109645 0.149008 0.000000 0.100878 0.127118 0.123788
 0.129043 0.144631 0.154220
gi|1497432 0.182707 0.125311 0.182443 0.100878 0.000000 0.110838 0.117370
 0.127575 0.162496 0.158030
gi|1090941 0.175368 0.114928 0.147545 0.127118 0.110838 0.000000 0.021515
 0.030682 0.056867 0.104684
gi|1146863 0.171877 0.130305 0.146750 0.123788 0.117370 0.021515 0.000000
 0.014092 0.074595 0.113944
gi|1696350 0.188767 0.130109 0.154763 0.129043 0.127575 0.030682 0.014092
 0.000000 0.076448 0.114106
gi|1615982 0.180181 0.140279 0.167637 0.144631 0.162496 0.056867 0.074595
 0.076448 0.000000 0.132930
gi|191125| 0.178979 0.154203 0.182605 0.154220 0.158030 0.104684 0.113944
 0.114106 0.132930 0.000000

   10
gi|5716431 0.000000 0.059351 0.233064 0.161105 0.211648 0.207678 0.200307
 0.224708 0.206220 0.194311
gi|2818984 0.059351 0.000000 0.159813 0.136002 0.120947 0.130736 0.140836
 0.143030 0.140192 0.157783
gi|7396971 0.233064 0.159813 0.000000 0.153528 0.162360 0.164022 0.142493
 0.149453 0.170689 0.179610
gi|4771687 0.161105 0.136002 0.153528 0.000000 0.092746 0.114014 0.113633
 0.116232 0.120315 0.142365
gi|1497432 0.211648 0.120947 0.162360 0.092746 0.000000 0.097496 0.094069
 0.103432 0.134357 0.134716
gi|1090941 0.207678 0.130736 0.164022 0.114014 0.097496 0.000000 0.054232
 0.057650 0.083392 0.135002
gi|1146863 0.200307 0.140836 0.142493 0.113633 0.094069 0.054232 0.000000
 0.010169 0.090493 0.134320
gi|1696350 0.224708 0.143030 0.149453 0.116232 0.103432 0.057650 0.010169
 0.000000 0.091770 0.144900
gi|1615982 0.206220 0.140192 0.170689 0.120315 0.134357 0.083392 0.090493
 0.091770 0.000000 0.122236
gi|191125| 0.194311 0.157783 0.179610 0.142365 0.134716 0.135002 0.134320
 0.144900 0.122236 0.000000

   10
gi|5716431 0.000000 0.032884 0.226732 0.112150 0.168429 0.166995 0.161413
 0.187778 0.189391 0.192337
gi|2818984 0.032884 0.000000 0.186906 0.096669 0.101565 0.123315 0.116586
 0.135495 0.148569 0.175006
gi|7396971 0.226732 0.186906 0.000000 0.216251 0.196621 0.190537 0.167386
 0.185779 0.226289 0.262840
gi|4771687 0.112150 0.096669 0.216251 0.000000 0.114432 0.137448 0.111620
 0.136246 0.172684 0.196507
gi|1497432 0.168429 0.101565 0.196621 0.114432 0.000000 0.121929 0.105866
 0.128480 0.167872 0.168650
gi|1090941 0.166995 0.123315 0.190537 0.137448 0.121929 0.000000 0.022964
 0.032514 0.062244 0.129370
gi|1146863 0.161413 0.116586 0.167386 0.111620 0.105866 0.022964 0.000000
 0.016343 0.075616 0.117842
gi|1696350 0.187778 0.135495 0.185779 0.136246 0.128480 0.032514 0.016343
 0.000000 0.079831 0.129145
gi|1615982 0.189391 0.148569 0.226289 0.172684 0.167872 0.062244 0.075616
 0.079831 0.000000 0.170294
gi|191125| 0.192337 0.175006 0.262840 0.196507 0.168650 0.129370 0.117842
 0.129145 0.170294 0.000000

   10
gi|5716431 0.000000 0.037365 0.229394 0.124562 0.184028 0.176843 0.189406
 0.206169 0.160277 0.200652
gi|2818984 0.037365 0.000000 0.208246 0.127894 0.136911 0.132341 0.155597
 0.166819 0.130239 0.187979
gi|7396971 0.229394 0.208246 0.000000 0.176859 0.174553 0.175706 0.169624
 0.173941 0.198956 0.247477
gi|4771687 0.124562 0.127894 0.176859 0.000000 0.111042 0.120187 0.140017
 0.148197 0.129891 0.169753
gi|1497432 0.184028 0.136911 0.174553 0.111042 0.000000 0.131410 0.141277
 0.144455 0.147888 0.159486
gi|1090941 0.176843 0.132341 0.175706 0.120187 0.131410 0.000000 0.052879
 0.049359 0.068726 0.130261
gi|1146863 0.189406 0.155597 0.169624 0.140017 0.141277 0.052879 0.000000
 0.013997 0.092024 0.159373
gi|1696350 0.206169 0.166819 0.173941 0.148197 0.144455 0.049359 0.013997
 0.000000 0.090935 0.160498
gi|1615982 0.160277 0.130239 0.198956 0.129891 0.147888 0.068726 0.092024
 0.090935 0.000000 0.137623
gi|191125| 0.200652 0.187979 0.247477 0.169753 0.159486 0.130261 0.159373
 0.160498 0.137623 0.000000

   10
gi|5716431 0.000000 0.039547 0.203293 0.121959 0.184872 0.178668 0.160931
 0.186717 0.162249 0.149570
gi|2818984 0.039547 0.000000 0.179771 0.110653 0.107740 0.150859 0.133859
 0.152797 0.136590 0.136592
gi|7396971 0.203293 0.179771 0.000000 0.179522 0.178206 0.192907 0.165759
 0.176780 0.209077 0.198259
gi|4771687 0.121959 0.110653 0.179522 0.000000 0.097611 0.129624 0.107145
 0.117209 0.150898 0.147739
gi|1497432 0.184872 0.107740 0.178206 0.097611 0.000000 0.142066 0.128601
 0.136377 0.169096 0.127509
gi|1090941 0.178668 0.150859 0.192907 0.129624 0.142066 0.000000 0.024465
 0.023938 0.076662 0.116912
gi|1146863 0.160931 0.133859 0.165759 0.107145 0.128601 0.024465 0.000000
 0.007912 0.084409 0.105082
gi|1696350 0.186717 0.152797 0.176780 0.117209 0.136377 0.023938 0.007912
 0.000000 0.086411 0.109012
gi|1615982 0.162249 0.136590 0.209077 0.150898 0.169096 0.076662 0.084409
 0.086411 0.000000 0.130651
gi|191125| 0.149570 0.136592 0.198259 0.147739 0.127509 0.116912 0.105082
 0.109012 0.130651 0.000000

   10
gi|5716431 0.000000 0.019351 0.177718 0.104173 0.137519 0.132330 0.133887
 0.140870 0.132311 0.149148
gi|2818984 0.019351 0.000000 0.148342 0.092974 0.086950 0.092404 0.095461
 0.104156 0.112541 0.135477
gi|7396971 0.177718 0.148342 0.000000 0.175479 0.159063 0.146996 0.141482
 0.142419 0.164412 0.205972
gi|4771687 0.104173 0.092974 0.175479 0.000000 0.092868 0.114831 0.119565
 0.113403 0.133425 0.160421
gi|1497432 0.137519 0.086950 0.159063 0.092868 0.000000 0.111676 0.110059
 0.104722 0.124781 0.138435
gi|1090941 0.132330 0.092404 0.146996 0.114831 0.111676 0.000000 0.024781
 0.025109 0.060248 0.124179
gi|1146863 0.133887 0.095461 0.141482 0.119565 0.110059 0.024781 0.000000
 0.009834 0.069848 0.116831
gi|1696350 0.140870 0.104156 0.142419 0.113403 0.104722 0.025109 0.009834
 0.000000 0.070760 0.116509
gi|1615982 0.132311 0.112541 0.164412 0.133425 0.124781 0.060248 0.069848
 0.070760 0.000000 0.131039
gi|191125| 0.149148 0.135477 0.205972 0.160421 0.138435 0.124179 0.116831
 0.116509 0.131039 0.000000

   10
gi|5716431 0.000000 0.039644 0.209722 0.133006 0.184769 0.168460 0.163374
 0.200440 0.200698 0.176049
gi|2818984 0.039644 0.000000 0.159554 0.121059 0.145883 0.126864 0.132917
 0.152469 0.180546 0.140374
gi|7396971 0.209722 0.159554 0.000000 0.168930 0.172018 0.168686 0.156868
 0.166970 0.216236 0.216080
gi|4771687 0.133006 0.121059 0.168930 0.000000 0.089538 0.094314 0.087689
 0.103794 0.154871 0.149626
gi|1497432 0.184769 0.145883 0.172018 0.089538 0.000000 0.120416 0.118833
 0.130278 0.192748 0.155101
gi|1090941 0.168460 0.126864 0.168686 0.094314 0.120416 0.000000 0.039289
 0.050821 0.108028 0.125423
gi|1146863 0.163374 0.132917 0.156868 0.087689 0.118833 0.039289 0.000000
 0.014483 0.106725 0.127877
gi|1696350 0.200440 0.152469 0.166970 0.103794 0.130278 0.050821 0.014483
 0.000000 0.118935 0.140631
gi|1615982 0.200698 0.180546 0.216236 0.154871 0.192748 0.108028 0.106725
 0.118935 0.000000 0.160587
gi|191125| 0.176049 0.140374 0.216080 0.149626 0.155101 0.125423 0.127877
 0.140631 0.160587 0.000000

   10
gi|5716431 0.000000 0.050794 0.178926 0.128450 0.179718 0.184228 0.158233
 0.185809 0.150578 0.184713
gi|2818984 0.050794 0.000000 0.134848 0.117475 0.100763 0.112705 0.122425
 0.135238 0.102163 0.141940
gi|7396971 0.178926 0.134848 0.000000 0.173524 0.152382 0.142990 0.154602
 0.157249 0.171122 0.201127
gi|4771687 0.128450 0.117475 0.173524 0.000000 0.100440 0.119983 0.114308
 0.130472 0.124814 0.191351
gi|1497432 0.179718 0.100763 0.152382 0.100440 0.000000 0.116604 0.127386
 0.119513 0.127564 0.149127
gi|1090941 0.184228 0.112705 0.142990 0.119983 0.116604 0.000000 0.028881
 0.035677 0.058850 0.136659
gi|1146863 0.158233 0.122425 0.154602 0.114308 0.127386 0.028881 0.000000
 0.008122 0.080308 0.121485
gi|1696350 0.185809 0.135238 0.157249 0.130472 0.119513 0.035677 0.008122
 0.000000 0.082989 0.136474
gi|1615982 0.150578 0.102163 0.171122 0.124814 0.127564 0.058850 0.080308
 0.082989 0.000000 0.134406
gi|191125| 0.184713 0.141940 0.201127 0.191351 0.149127 0.136659 0.121485
 0.136474 0.134406 0.000000

   10
gi|5716431 0.000000 0.037681 0.197801 0.108598 0.151089 0.146460 0.140161
 0.153762 0.153135 0.142605
gi|2818984 0.037681 0.000000 0.162448 0.085222 0.084615 0.085027 0.112884
 0.112726 0.098938 0.117588
gi|7396971 0.197801 0.162448 0.000000 0.170823 0.171977 0.179683 0.169640
 0.170907 0.198007 0.206684
gi|4771687 0.108598 0.085222 0.170823 0.000000 0.074829 0.082088 0.092791
 0.082837 0.097514 0.111903
gi|1497432 0.151089 0.084615 0.171977 0.074829 0.000000 0.095089 0.098801
 0.097185 0.112991 0.114142
gi|1090941 0.146460 0.085027 0.179683 0.082088 0.095089 0.000000 0.038232
 0.045220 0.070426 0.101951
gi|1146863 0.140161 0.112884 0.169640 0.092791 0.098801 0.038232 0.000000
 0.008406 0.077097 0.118671
gi|1696350 0.153762 0.112726 0.170907 0.082837 0.097185 0.045220 0.008406
 0.000000 0.076838 0.118089
gi|1615982 0.153135 0.098938 0.198007 0.097514 0.112991 0.070426 0.077097
 0.076838 0.000000 0.115907
gi|191125| 0.142605 0.117588 0.206684 0.111903 0.114142 0.101951 0.118671
 0.118089 0.115907 0.000000

   10
gi|5716431 0.000000 0.032986 0.234914 0.157473 0.208505 0.183875 0.200141
 0.209404 0.184160 0.193267
gi|2818984 0.032986 0.000000 0.177479 0.137932 0.141062 0.130803 0.151091
 0.147726 0.147346 0.164899
gi|7396971 0.234914 0.177479 0.000000 0.200060 0.202791 0.175907 0.154072
 0.165132 0.190438 0.220444
gi|4771687 0.157473 0.137932 0.200060 0.000000 0.110492 0.115320 0.115168
 0.124913 0.125201 0.140802
gi|1497432 0.208505 0.141062 0.202791 0.110492 0.000000 0.134030 0.135862
 0.150644 0.168081 0.139859
gi|1090941 0.183875 0.130803 0.175907 0.115320 0.134030 0.000000 0.037249
 0.047525 0.066436 0.122079
gi|1146863 0.200141 0.151091 0.154072 0.115168 0.135862 0.037249 0.000000
 0.018094 0.083233 0.124784
gi|1696350 0.209404 0.147726 0.165132 0.124913 0.150644 0.047525 0.018094
 0.000000 0.087478 0.131036
gi|1615982 0.184160 0.147346 0.190438 0.125201 0.168081 0.066436 0.083233
 0.087478 0.000000 0.150127
gi|191125| 0.193267 0.164899 0.220444 0.140802 0.139859 0.122079 0.124784
 0.131036 0.150127 0.000000

   10
gi|5716431 0.000000 0.039477 0.225260 0.144695 0.167064 0.163614 0.167441
 0.183750 0.185009 0.183900
gi|2818984 0.039477 0.000000 0.176055 0.118626 0.116061 0.110246 0.130352
 0.133014 0.139072 0.153780
gi|7396971 0.225260 0.176055 0.000000 0.198402 0.182575 0.172122 0.153943
 0.157128 0.159074 0.192041
gi|4771687 0.144695 0.118626 0.198402 0.000000 0.105457 0.110728 0.097476
 0.116654 0.131096 0.147275
gi|1497432 0.167064 0.116061 0.182575 0.105457 0.000000 0.127734 0.117953
 0.117711 0.124368 0.135943
gi|1090941 0.163614 0.110246 0.172122 0.110728 0.127734 0.000000 0.055049
 0.058710 0.079542 0.129146
gi|1146863 0.167441 0.130352 0.153943 0.097476 0.117953 0.055049 0.000000
 0.016595 0.073134 0.131197
gi|1696350 0.183750 0.133014 0.157128 0.116654 0.117711 0.058710 0.016595
 0.000000 0.069158 0.133644
gi|1615982 0.185009 0.139072 0.159074 0.131096 0.124368 0.079542 0.073134
 0.069158 0.000000 0.143267
gi|191125| 0.183900 0.153780 0.192041 0.147275 0.135943 0.129146 0.131197
 0.133644 0.143267 0.000000

   10
gi|5716431 0.000000 0.049607 0.206041 0.107671 0.198917 0.147620 0.163869
 0.177189 0.172617 0.220118
gi|2818984 0.049607 0.000000 0.167265 0.091030 0.126819 0.117066 0.123355
 0.130706 0.121117 0.197161
gi|7396971 0.206041 0.167265 0.000000 0.183990 0.181735 0.157010 0.160100
 0.161749 0.201278 0.246199
gi|4771687 0.107671 0.091030 0.183990 0.000000 0.116287 0.117026 0.101626
 0.115844 0.131457 0.178094
gi|1497432 0.198917 0.126819 0.181735 0.116287 0.000000 0.132219 0.131262
 0.130636 0.173384 0.150290
gi|1090941 0.147620 0.117066 0.157010 0.117026 0.132219 0.000000 0.031270
 0.035980 0.070448 0.155697
gi|1146863 0.163869 0.123355 0.160100 0.101626 0.131262 0.031270 0.000000
 0.006248 0.092493 0.164915
gi|1696350 0.177189 0.130706 0.161749 0.115844 0.130636 0.035980 0.006248
 0.000000 0.095222 0.157226
gi|1615982 0.172617 0.121117 0.201278 0.131457 0.173384 0.070448 0.092493
 0.095222 0.000000 0.183229
gi|191125| 0.220118 0.197161 0.246199 0.178094 0.150290 0.155697 0.164915
 0.157226 0.183229 0.000000

   10
gi|5716431 0.000000 0.048851 0.181760 0.160124 0.171922 0.142147 0.157882
 0.155608 0.169717 0.179249
gi|2818984 0.048851 0.000000 0.147689 0.130218 0.101330 0.111363 0.126291
 0.124742 0.133743 0.131777
gi|7396971 0.181760 0.147689 0.000000 0.190973 0.152514 0.156097 0.133556
 0.135203 0.165273 0.202743
gi|4771687 0.160124 0.130218 0.190973 0.000000 0.114525 0.160127 0.143725
 0.152911 0.169143 0.181275
gi|1497432 0.171922 0.101330 0.152514 0.114525 0.000000 0.137665 0.130967
 0.127814 0.157059 0.157845
gi|1090941 0.142147 0.111363 0.156097 0.160127 0.137665 0.000000 0.040051
 0.039491 0.069157 0.118974
gi|1146863 0.157882 0.126291 0.133556 0.143725 0.130967 0.040051 0.000000
 0.007989 0.068055 0.124008
gi|1696350 0.155608 0.124742 0.135203 0.152911 0.127814 0.039491 0.007989
 0.000000 0.075258 0.121719
gi|1615982 0.169717 0.133743 0.165273 0.169143 0.157059 0.069157 0.068055
 0.075258 0.000000 0.134297
gi|191125| 0.179249 0.131777 0.202743 0.181275 0.157845 0.118974 0.124008
 0.121719 0.134297 0.000000

   10
gi|5716431 0.000000 0.030259 0.213907 0.086185 0.176008 0.152690 0.166630
 0.185288 0.175313 0.151955
gi|2818984 0.030259 0.000000 0.174232 0.087615 0.124687 0.109451 0.148871
 0.162377 0.163297 0.156560
gi|7396971 0.213907 0.174232 0.000000 0.181119 0.203783 0.192884 0.172442
 0.175239 0.204157 0.232649
gi|4771687 0.086185 0.087615 0.181119 0.000000 0.106341 0.117172 0.110563
 0.118437 0.137681 0.142408
gi|1497432 0.176008 0.124687 0.203783 0.106341 0.000000 0.118897 0.134337
 0.136888 0.169344 0.150432
gi|1090941 0.152690 0.109451 0.192884 0.117172 0.118897 0.000000 0.045909
 0.051070 0.094312 0.130223
gi|1146863 0.166630 0.148871 0.172442 0.110563 0.134337 0.045909 0.000000
 0.013882 0.116817 0.135377
gi|1696350 0.185288 0.162377 0.175239 0.118437 0.136888 0.051070 0.013882
 0.000000 0.114089 0.139648
gi|1615982 0.175313 0.163297 0.204157 0.137681 0.169344 0.094312 0.116817
 0.114089 0.000000 0.145415
gi|191125| 0.151955 0.156560 0.232649 0.142408 0.150432 0.130223 0.135377
 0.139648 0.145415 0.000000

   10
gi|5716431 0.000000 0.048794 0.249868 0.142327 0.214391 0.197499 0.186927
 0.199713 0.188370 0.164172
gi|2818984 0.048794 0.000000 0.202592 0.121919 0.129590 0.127048 0.135960
 0.139337 0.130154 0.131028
gi|7396971 0.249868 0.202592 0.000000 0.235176 0.197929 0.190748 0.157162
 0.156723 0.171284 0.215505
gi|4771687 0.142327 0.121919 0.235176 0.000000 0.125987 0.155170 0.143530
 0.152268 0.185350 0.157014
gi|1497432 0.214391 0.129590 0.197929 0.125987 0.000000 0.155403 0.141853
 0.137231 0.178661 0.125982
gi|1090941 0.197499 0.127048 0.190748 0.155170 0.155403 0.000000 0.046443
 0.046181 0.096808 0.114225
gi|1146863 0.186927 0.135960 0.157162 0.143530 0.141853 0.046443 0.000000
 0.014098 0.081961 0.119587
gi|1696350 0.199713 0.139337 0.156723 0.152268 0.137231 0.046181 0.014098
 0.000000 0.095125 0.118019
gi|1615982 0.188370 0.130154 0.171284 0.185350 0.178661 0.096808 0.081961
 0.095125 0.000000 0.146136
gi|191125| 0.164172 0.131028 0.215505 0.157014 0.125982 0.114225 0.119587
 0.118019 0.146136 0.000000

   10
gi|5716431 0.000000 0.039350 0.201087 0.130362 0.190625 0.185524 0.201980
 0.213251 0.171628 0.175813
gi|2818984 0.039350 0.000000 0.156323 0.101964 0.123409 0.133636 0.154996
 0.161413 0.147568 0.159698
gi|7396971 0.201087 0.156323 0.000000 0.182880 0.167540 0.177268 0.151066
 0.158613 0.183535 0.225837
gi|4771687 0.130362 0.101964 0.182880 0.000000 0.117028 0.169575 0.152291
 0.168238 0.172169 0.196085
gi|1497432 0.190625 0.123409 0.167540 0.117028 0.000000 0.135498 0.127860
 0.133634 0.173780 0.144863
gi|1090941 0.185524 0.133636 0.177268 0.169575 0.135498 0.000000 0.054958
 0.058189 0.113523 0.131105
gi|1146863 0.201980 0.154996 0.151066 0.152291 0.127860 0.054958 0.000000
 0.018275 0.093414 0.137622
gi|1696350 0.213251 0.161413 0.158613 0.168238 0.133634 0.058189 0.018275
 0.000000 0.099659 0.142250
gi|1615982 0.171628 0.147568 0.183535 0.172169 0.173780 0.113523 0.093414
 0.099659 0.000000 0.151862
gi|191125| 0.175813 0.159698 0.225837 0.196085 0.144863 0.131105 0.137622
 0.142250 0.151862 0.000000

   10
gi|5716431 0.000000 0.046138 0.257475 0.132486 0.201499 0.155756 0.147747
 0.171696 0.184400 0.159933
gi|2818984 0.046138 0.000000 0.230175 0.116432 0.147021 0.121055 0.125021
 0.138847 0.147100 0.139825
gi|7396971 0.257475 0.230175 0.000000 0.258451 0.212182 0.188070 0.195880
 0.205331 0.233335 0.255569
gi|4771687 0.132486 0.116432 0.258451 0.000000 0.115916 0.109554 0.103747
 0.115218 0.158065 0.154612
gi|1497432 0.201499 0.147021 0.212182 0.115916 0.000000 0.136501 0.125773
 0.141588 0.174489 0.147248
gi|1090941 0.155756 0.121055 0.188070 0.109554 0.136501 0.000000 0.025978
 0.029811 0.059753 0.089633
gi|1146863 0.147747 0.125021 0.195880 0.103747 0.125773 0.025978 0.000000
 0.008361 0.072500 0.079501
gi|1696350 0.171696 0.138847 0.205331 0.115218 0.141588 0.029811 0.008361
 0.000000 0.079051 0.086144
gi|1615982 0.184400 0.147100 0.233335 0.158065 0.174489 0.059753 0.072500
 0.079051 0.000000 0.120282
gi|191125| 0.159933 0.139825 0.255569 0.154612 0.147248 0.089633 0.079501
 0.086144 0.120282 0.000000

   10
gi|5716431 0.000000 0.046953 0.189788 0.113532 0.177143 0.168240 0.161463
 0.183814 0.189695 0.174920
gi|2818984 0.046953 0.000000 0.143991 0.098033 0.116580 0.128692 0.133110
 0.141868 0.148659 0.161549
gi|7396971 0.189788 0.143991 0.000000 0.139491 0.131291 0.171798 0.158573
 0.166364 0.189904 0.200313
gi|4771687 0.113532 0.098033 0.139491 0.000000 0.101538 0.130742 0.124467
 0.112714 0.128595 0.163830
gi|1497432 0.177143 0.116580 0.131291 0.101538 0.000000 0.127675 0.118729
 0.125968 0.163303 0.130742
gi|1090941 0.168240 0.128692 0.171798 0.130742 0.127675 0.000000 0.054413
 0.055782 0.108060 0.142737
gi|1146863 0.161463 0.133110 0.158573 0.124467 0.118729 0.054413 0.000000
 0.023643 0.096525 0.142350
gi|1696350 0.183814 0.141868 0.166364 0.112714 0.125968 0.055782 0.023643
 0.000000 0.098259 0.144524
gi|1615982 0.189695 0.148659 0.189904 0.128595 0.163303 0.108060 0.096525
 0.098259 0.000000 0.176841
gi|191125| 0.174920 0.161549 0.200313 0.163830 0.130742 0.142737 0.142350
 0.144524 0.176841 0.000000

   10
gi|5716431 0.000000 0.038088 0.222485 0.136095 0.173207 0.136100 0.160174
 0.177051 0.158730 0.163398
gi|2818984 0.038088 0.000000 0.160446 0.138005 0.105332 0.098777 0.117601
 0.135391 0.119762 0.146877
gi|7396971 0.222485 0.160446 0.000000 0.243830 0.167889 0.160195 0.163724
 0.175300 0.188522 0.209186
gi|4771687 0.136095 0.138005 0.243830 0.000000 0.154378 0.142515 0.118504
 0.135799 0.153485 0.160802
gi|1497432 0.173207 0.105332 0.167889 0.154378 0.000000 0.128874 0.140651
 0.149848 0.147572 0.131519
gi|1090941 0.136100 0.098777 0.160195 0.142515 0.128874 0.000000 0.030547
 0.048400 0.080319 0.133732
gi|1146863 0.160174 0.117601 0.163724 0.118504 0.140651 0.030547 0.000000
 0.014496 0.088137 0.144158
gi|1696350 0.177051 0.135391 0.175300 0.135799 0.149848 0.048400 0.014496
 0.000000 0.086939 0.154071
gi|1615982 0.158730 0.119762 0.188522 0.153485 0.147572 0.080319 0.088137
 0.086939 0.000000 0.146892
gi|191125| 0.163398 0.146877 0.209186 0.160802 0.131519 0.133732 0.144158
 0.154071 0.146892 0.000000

   10
gi|5716431 0.000000 0.029671 0.190408 0.137222 0.177564 0.158731 0.157499
 0.175585 0.144312 0.166221
gi|2818984 0.029671 0.000000 0.168689 0.120555 0.114300 0.105570 0.117862
 0.134862 0.117553 0.143468
gi|7396971 0.190408 0.168689 0.000000 0.176005 0.174536 0.139711 0.149461
 0.145618 0.146004 0.197194
gi|4771687 0.137222 0.120555 0.176005 0.000000 0.099282 0.104370 0.103012
 0.103711 0.128983 0.154927
gi|1497432 0.177564 0.114300 0.174536 0.099282 0.000000 0.113446 0.122033
 0.117599 0.147832 0.128930
gi|1090941 0.158731 0.105570 0.139711 0.104370 0.113446 0.000000 0.032038
 0.028195 0.067240 0.135136
gi|1146863 0.157499 0.117862 0.149461 0.103012 0.122033 0.032038 0.000000
 0.014291 0.065437 0.146108
gi|1696350 0.175585 0.134862 0.145618 0.103711 0.117599 0.028195 0.014291
 0.000000 0.068086 0.140453
gi|1615982 0.144312 0.117553 0.146004 0.128983 0.147832 0.067240 0.065437
 0.068086 0.000000 0.152053
gi|191125| 0.166221 0.143468 0.197194 0.154927 0.128930 0.135136 0.146108
 0.140453 0.152053 0.000000

   10
gi|5716431 0.000000 0.049846 0.247524 0.157789 0.218238 0.191268 0.193353
 0.202408 0.198511 0.182439
gi|2818984 0.049846 0.000000 0.207753 0.171836 0.166161 0.167455 0.175337
 0.177115 0.163329 0.159650
gi|7396971 0.247524 0.207753 0.000000 0.219307 0.183244 0.214025 0.203711
 0.206801 0.227191 0.232502
gi|4771687 0.157789 0.171836 0.219307 0.000000 0.134259 0.130697 0.117317
 0.116470 0.155594 0.186413
gi|1497432 0.218238 0.166161 0.183244 0.134259 0.000000 0.135625 0.128576
 0.135052 0.165355 0.155308
gi|1090941 0.191268 0.167455 0.214025 0.130697 0.135625 0.000000 0.030189
 0.024348 0.080080 0.170913
gi|1146863 0.193353 0.175337 0.203711 0.117317 0.128576 0.030189 0.000000
 0.008055 0.089490 0.162642
gi|1696350 0.202408 0.177115 0.206801 0.116470 0.135052 0.024348 0.008055
 0.000000 0.087339 0.161623
gi|1615982 0.198511 0.163329 0.227191 0.155594 0.165355 0.080080 0.089490
 0.087339 0.000000 0.165325
gi|191125| 0.182439 0.159650 0.232502 0.186413 0.155308 0.170913 0.162642
 0.161623 0.165325 0.000000

   10
gi|5716431 0.000000 0.050189 0.228293 0.122647 0.177599 0.156565 0.161615
 0.171387 0.167681 0.165703
gi|2818984 0.050189 0.000000 0.208106 0.121950 0.122431 0.129892 0.123413
 0.130143 0.130314 0.135850
gi|7396971 0.228293 0.208106 0.000000 0.145734 0.170946 0.175211 0.146236
 0.155179 0.182991 0.208773
gi|4771687 0.122647 0.121950 0.145734 0.000000 0.097830 0.107302 0.086868
 0.097262 0.122688 0.134397
gi|1497432 0.177599 0.122431 0.170946 0.097830 0.000000 0.102295 0.086213
 0.092603 0.112024 0.141048
gi|1090941 0.156565 0.129892 0.175211 0.107302 0.102295 0.000000 0.040100
 0.050026 0.075382 0.123855
gi|1146863 0.161615 0.123413 0.146236 0.086868 0.086213 0.040100 0.000000
 0.016089 0.057033 0.114702
gi|1696350 0.171387 0.130143 0.155179 0.097262 0.092603 0.050026 0.016089
 0.000000 0.061742 0.118336
gi|1615982 0.167681 0.130314 0.182991 0.122688 0.112024 0.075382 0.057033
 0.061742 0.000000 0.144686
gi|191125| 0.165703 0.135850 0.208773 0.134397 0.141048 0.123855 0.114702
 0.118336 0.144686 0.000000

   10
gi|5716431 0.000000 0.031090 0.234378 0.114774 0.192180 0.171914 0.159038
 0.166980 0.151658 0.164146
gi|2818984 0.031090 0.000000 0.196355 0.118699 0.124469 0.108283 0.119815
 0.119350 0.116635 0.144317
gi|7396971 0.234378 0.196355 0.000000 0.215327 0.194604 0.197003 0.177317
 0.171117 0.200744 0.200426
gi|4771687 0.114774 0.118699 0.215327 0.000000 0.122617 0.097976 0.087715
 0.091387 0.122671 0.160178
gi|1497432 0.192180 0.124469 0.194604 0.122617 0.000000 0.116605 0.119073
 0.108033 0.134550 0.125834
gi|1090941 0.171914 0.108283 0.197003 0.097976 0.116605 0.000000 0.017312
 0.019385 0.078651 0.133219
gi|1146863 0.159038 0.119815 0.177317 0.087715 0.119073 0.017312 0.000000
 0.003989 0.071371 0.130412
gi|1696350 0.166980 0.119350 0.171117 0.091387 0.108033 0.019385 0.003989
 0.000000 0.077602 0.126257
gi|1615982 0.151658 0.116635 0.200744 0.122671 0.134550 0.078651 0.071371
 0.077602 0.000000 0.130735
gi|191125| 0.164146 0.144317 0.200426 0.160178 0.125834 0.133219 0.130412
 0.126257 0.130735 0.000000

   10
gi|5716431 0.000000 0.066777 0.173347 0.104241 0.173879 0.123858 0.173944
 0.180880 0.174901 0.159759
gi|2818984 0.066777 0.000000 0.134799 0.097981 0.128135 0.068655 0.136834
 0.133656 0.143370 0.128310
gi|7396971 0.173347 0.134799 0.000000 0.152002 0.148910 0.129599 0.145033
 0.147388 0.178413 0.171784
gi|4771687 0.104241 0.097981 0.152002 0.000000 0.096956 0.109002 0.110889
 0.111314 0.129325 0.169604
gi|1497432 0.173879 0.128135 0.148910 0.096956 0.000000 0.102562 0.115513
 0.122402 0.158966 0.148265
gi|1090941 0.123858 0.068655 0.129599 0.109002 0.102562 0.000000 0.039125
 0.035930 0.083393 0.124469
gi|1146863 0.173944 0.136834 0.145033 0.110889 0.115513 0.039125 0.000000
 0.008212 0.105383 0.135182
gi|1696350 0.180880 0.133656 0.147388 0.111314 0.122402 0.035930 0.008212
 0.000000 0.106669 0.128204
gi|1615982 0.174901 0.143370 0.178413 0.129325 0.158966 0.083393 0.105383
 0.106669 0.000000 0.144966
gi|191125| 0.159759 0.128310 0.171784 0.169604 0.148265 0.124469 0.135182
 0.128204 0.144966 0.000000

   10
gi|5716431 0.000000 0.035764 0.197475 0.123551 0.173246 0.165632 0.173770
 0.191861 0.168433 0.136474
gi|2818984 0.035764 0.000000 0.167852 0.128380 0.115778 0.132256 0.147121
 0.154535 0.147306 0.125213
gi|7396971 0.197475 0.167852 0.000000 0.165878 0.153133 0.172233 0.160508
 0.169455 0.195664 0.183181
gi|4771687 0.123551 0.128380 0.165878 0.000000 0.109456 0.133662 0.120569
 0.150671 0.172815 0.160264
gi|1497432 0.173246 0.115778 0.153133 0.109456 0.000000 0.127447 0.120383
 0.121929 0.159118 0.128724
gi|1090941 0.165632 0.132256 0.172233 0.133662 0.127447 0.000000 0.025210
 0.041721 0.091431 0.107185
gi|1146863 0.173770 0.147121 0.160508 0.120569 0.120383 0.025210 0.000000
 0.014474 0.083256 0.117347
gi|1696350 0.191861 0.154535 0.169455 0.150671 0.121929 0.041721 0.014474
 0.000000 0.092111 0.134111
gi|1615982 0.168433 0.147306 0.195664 0.172815 0.159118 0.091431 0.083256
 0.092111 0.000000 0.156013
gi|191125| 0.136474 0.125213 0.183181 0.160264 0.128724 0.107185 0.117347
 0.134111 0.156013 0.000000

   10
gi|5716431 0.000000 0.042273 0.184786 0.110443 0.153586 0.147972 0.149854
 0.163257 0.178148 0.175317
gi|2818984 0.042273 0.000000 0.136435 0.095791 0.083518 0.098923 0.107196
 0.112788 0.136277 0.139043
gi|7396971 0.184786 0.136435 0.000000 0.147898 0.150667 0.163356 0.173329
 0.174952 0.201208 0.204174
gi|4771687 0.110443 0.095791 0.147898 0.000000 0.098472 0.103990 0.095912
 0.098701 0.149824 0.165827
gi|1497432 0.153586 0.083518 0.150667 0.098472 0.000000 0.130166 0.129154
 0.128271 0.169866 0.138294
gi|1090941 0.147972 0.098923 0.163356 0.103990 0.130166 0.000000 0.033072
 0.037684 0.093969 0.168967
gi|1146863 0.149854 0.107196 0.173329 0.095912 0.129154 0.033072 0.000000
 0.012233 0.083612 0.154829
gi|1696350 0.163257 0.112788 0.174952 0.098701 0.128271 0.037684 0.012233
 0.000000 0.093982 0.156883
gi|1615982 0.178148 0.136277 0.201208 0.149824 0.169866 0.093969 0.083612
 0.093982 0.000000 0.165123
gi|191125| 0.175317 0.139043 0.204174 0.165827 0.138294 0.168967 0.154829
 0.156883 0.165123 0.000000

   10
gi|5716431 0.000000 0.032765 0.195812 0.127045 0.173926 0.184848 0.200840
 0.215070 0.174784 0.175936
gi|2818984 0.032765 0.000000 0.164002 0.110111 0.107489 0.123590 0.140483
 0.154127 0.126839 0.141945
gi|7396971 0.195812 0.164002 0.000000 0.162095 0.162366 0.137363 0.154144
 0.147724 0.177363 0.197249
gi|4771687 0.127045 0.110111 0.162095 0.000000 0.093594 0.128161 0.128890
 0.151183 0.139707 0.152720
gi|1497432 0.173926 0.107489 0.162366 0.093594 0.000000 0.097512 0.123368
 0.116492 0.134159 0.130840
gi|1090941 0.184848 0.123590 0.137363 0.128161 0.097512 0.000000 0.043314
 0.051264 0.074458 0.126862
gi|1146863 0.200840 0.140483 0.154144 0.128890 0.123368 0.043314 0.000000
 0.010336 0.092017 0.140344
gi|1696350 0.215070 0.154127 0.147724 0.151183 0.116492 0.051264 0.010336
 0.000000 0.091060 0.146597
gi|1615982 0.174784 0.126839 0.177363 0.139707 0.134159 0.074458 0.092017
 0.091060 0.000000 0.127737
gi|191125| 0.175936 0.141945 0.197249 0.152720 0.130840 0.126862 0.140344
 0.146597 0.127737 0.000000

   10
gi|5716431 0.000000 0.043083 0.219398 0.104764 0.182373 0.174316 0.174629
 0.188775 0.164753 0.159469
gi|2818984 0.043083 0.000000 0.162843 0.072966 0.127796 0.122968 0.155214
 0.153606 0.136901 0.124827
gi|7396971 0.219398 0.162843 0.000000 0.190863 0.187142 0.164928 0.171302
 0.173030 0.186420 0.202777
gi|4771687 0.104764 0.072966 0.190863 0.000000 0.081989 0.104940 0.107414
 0.108619 0.123350 0.135626
gi|1497432 0.182373 0.127796 0.187142 0.081989 0.000000 0.116939 0.123719
 0.123502 0.138707 0.131104
gi|1090941 0.174316 0.122968 0.164928 0.104940 0.116939 0.000000 0.034410
 0.033319 0.058660 0.097988
gi|1146863 0.174629 0.155214 0.171302 0.107414 0.123719 0.034410 0.000000
 0.006236 0.082874 0.103870
gi|1696350 0.188775 0.153606 0.173030 0.108619 0.123502 0.033319 0.006236
 0.000000 0.080516 0.099388
gi|1615982 0.164753 0.136901 0.186420 0.123350 0.138707 0.058660 0.082874
 0.080516 0.000000 0.096844
gi|191125| 0.159469 0.124827 0.202777 0.135626 0.131104 0.097988 0.103870
 0.099388 0.096844 0.000000

   10
gi|5716431 0.000000 0.044089 0.170165 0.103369 0.167437 0.172194 0.192492
 0.210176 0.182980 0.157574
gi|2818984 0.044089 0.000000 0.152571 0.095809 0.106203 0.120116 0.157003
 0.168541 0.137961 0.125840
gi|7396971 0.170165 0.152571 0.000000 0.149005 0.141631 0.166388 0.172719
 0.179312 0.183433 0.215087
gi|4771687 0.103369 0.095809 0.149005 0.000000 0.091671 0.112304 0.119797
 0.129565 0.145314 0.161043
gi|1497432 0.167437 0.106203 0.141631 0.091671 0.000000 0.101646 0.119708
 0.126086 0.138172 0.143916
gi|1090941 0.172194 0.120116 0.166388 0.112304 0.101646 0.000000 0.046258
 0.045624 0.060823 0.129347
gi|1146863 0.192492 0.157003 0.172719 0.119797 0.119708 0.046258 0.000000
 0.011925 0.110406 0.139880
gi|1696350 0.210176 0.168541 0.179312 0.129565 0.126086 0.045624 0.011925
 0.000000 0.106707 0.148348
gi|1615982 0.182980 0.137961 0.183433 0.145314 0.138172 0.060823 0.110406
 0.106707 0.000000 0.137319
gi|191125| 0.157574 0.125840 0.215087 0.161043 0.143916 0.129347 0.139880
 0.148348 0.137319 0.000000

   10
gi|5716431 0.000000 0.043947 0.215374 0.105081 0.169401 0.147035 0.151676
 0.162011 0.175647 0.157755
gi|2818984 0.043947 0.000000 0.178353 0.116851 0.120560 0.131294 0.142783
 0.149246 0.157976 0.168675
gi|7396971 0.215374 0.178353 0.000000 0.151549 0.181140 0.172742 0.156862
 0.167346 0.195730 0.177230
gi|4771687 0.105081 0.116851 0.151549 0.000000 0.087186 0.120166 0.086695
 0.094919 0.126964 0.144824
gi|1497432 0.169401 0.120560 0.181140 0.087186 0.000000 0.110710 0.114529
 0.124293 0.171919 0.137585
gi|1090941 0.147035 0.131294 0.172742 0.120166 0.110710 0.000000 0.027381
 0.032513 0.090376 0.104128
gi|1146863 0.151676 0.142783 0.156862 0.086695 0.114529 0.027381 0.000000
 0.008010 0.079933 0.087349
gi|1696350 0.162011 0.149246 0.167346 0.094919 0.124293 0.032513 0.008010
 0.000000 0.081967 0.084110
gi|1615982 0.175647 0.157976 0.195730 0.126964 0.171919 0.090376 0.079933
 0.081967 0.000000 0.121576
gi|191125| 0.157755 0.168675 0.177230 0.144824 0.137585 0.104128 0.087349
 0.084110 0.121576 0.000000

   10
gi|5716431 0.000000 0.044978 0.215589 0.112130 0.164669 0.168596 0.162339
 0.176375 0.147928 0.132865
gi|2818984 0.044978 0.000000 0.181030 0.108663 0.111942 0.106012 0.130301
 0.138960 0.118866 0.117669
gi|7396971 0.215589 0.181030 0.000000 0.165018 0.159008 0.175093 0.154189
 0.159166 0.178383 0.192302
gi|4771687 0.112130 0.108663 0.165018 0.000000 0.103661 0.088136 0.093640
 0.092139 0.113050 0.132226
gi|1497432 0.164669 0.111942 0.159008 0.103661 0.000000 0.112489 0.103732
 0.107368 0.121230 0.095361
gi|1090941 0.168596 0.106012 0.175093 0.088136 0.112489 0.000000 0.041103
 0.045785 0.078289 0.101163
gi|1146863 0.162339 0.130301 0.154189 0.093640 0.103732 0.041103 0.000000
 0.011963 0.075894 0.106077
gi|1696350 0.176375 0.138960 0.159166 0.092139 0.107368 0.045785 0.011963
 0.000000 0.075638 0.112326
gi|1615982 0.147928 0.118866 0.178383 0.113050 0.121230 0.078289 0.075894
 0.075638 0.000000 0.107414
gi|191125| 0.132865 0.117669 0.192302 0.132226 0.095361 0.101163 0.106077
 0.112326 0.107414 0.000000

   10
gi|5716431 0.000000 0.022737 0.202203 0.104044 0.176549 0.181600 0.162638
 0.189519 0.173075 0.168058
gi|2818984 0.022737 0.000000 0.162268 0.102575 0.160762 0.150963 0.142241
 0.167764 0.160234 0.165693
gi|7396971 0.202203 0.162268 0.000000 0.147173 0.150512 0.142075 0.129770
 0.136646 0.149255 0.198513
gi|4771687 0.104044 0.102575 0.147173 0.000000 0.089054 0.113401 0.080470
 0.101688 0.101475 0.154508
gi|1497432 0.176549 0.160762 0.150512 0.089054 0.000000 0.144637 0.129406
 0.119060 0.145705 0.154271
gi|1090941 0.181600 0.150963 0.142075 0.113401 0.144637 0.000000 0.023760
 0.026097 0.059414 0.117522
gi|1146863 0.162638 0.142241 0.129770 0.080470 0.129406 0.023760 0.000000
 0.008312 0.064428 0.110116
gi|1696350 0.189519 0.167764 0.136646 0.101688 0.119060 0.026097 0.008312
 0.000000 0.061153 0.114493
gi|1615982 0.173075 0.160234 0.149255 0.101475 0.145705 0.059414 0.064428
 0.061153 0.000000 0.129492
gi|191125| 0.168058 0.165693 0.198513 0.154508 0.154271 0.117522 0.110116
 0.114493 0.129492 0.000000

   10
gi|5716431 0.000000 0.032911 0.225003 0.102583 0.186781 0.130695 0.147607
 0.173123 0.173372 0.181885
gi|2818984 0.032911 0.000000 0.188244 0.090228 0.141894 0.092950 0.122310
 0.136632 0.146000 0.167762
gi|7396971 0.225003 0.188244 0.000000 0.161802 0.156364 0.163616 0.155604
 0.167481 0.195930 0.230635
gi|4771687 0.102583 0.090228 0.161802 0.000000 0.123011 0.090304 0.089605
 0.096669 0.114495 0.138192
gi|1497432 0.186781 0.141894 0.156364 0.123011 0.000000 0.130313 0.131410
 0.151004 0.180648 0.161325
gi|1090941 0.130695 0.092950 0.163616 0.090304 0.130313 0.000000 0.037712
 0.034831 0.050658 0.109757
gi|1146863 0.147607 0.122310 0.155604 0.089605 0.131410 0.037712 0.000000
 0.010103 0.059514 0.114462
gi|1696350 0.173123 0.136632 0.167481 0.096669 0.151004 0.034831 0.010103
 0.000000 0.068177 0.114361
gi|1615982 0.173372 0.146000 0.195930 0.114495 0.180648 0.050658 0.059514
 0.068177 0.000000 0.129649
gi|191125| 0.181885 0.167762 0.230635 0.138192 0.161325 0.109757 0.114462
 0.114361 0.129649 0.000000

   10
gi|5716431 0.000000 0.027380 0.221508 0.095292 0.167316 0.141838 0.146936
 0.176277 0.163811 0.163619
gi|2818984 0.027380 0.000000 0.177886 0.082586 0.105454 0.087605 0.099648
 0.125994 0.126378 0.135004
gi|7396971 0.221508 0.177886 0.000000 0.211166 0.206025 0.185152 0.179978
 0.186513 0.196475 0.252409
gi|4771687 0.095292 0.082586 0.211166 0.000000 0.113125 0.116101 0.099802
 0.108551 0.126983 0.178698
gi|1497432 0.167316 0.105454 0.206025 0.113125 0.000000 0.148871 0.147704
 0.151350 0.170187 0.163237
gi|1090941 0.141838 0.087605 0.185152 0.116101 0.148871 0.000000 0.044395
 0.051640 0.072135 0.170991
gi|1146863 0.146936 0.099648 0.179978 0.099802 0.147704 0.044395 0.000000
 0.018263 0.087638 0.153834
gi|1696350 0.176277 0.125994 0.186513 0.108551 0.151350 0.051640 0.018263
 0.000000 0.075269 0.163084
gi|1615982 0.163811 0.126378 0.196475 0.126983 0.170187 0.072135 0.087638
 0.075269 0.000000 0.150286
gi|191125| 0.163619 0.135004 0.252409 0.178698 0.163237 0.170991 0.153834
 0.163084 0.150286 0.000000

   10
gi|5716431 0.000000 0.049956 0.216063 0.167768 0.231847 0.191775 0.182958
 0.210786 0.203803 0.174430
gi|2818984 0.049956 0.000000 0.216686 0.147032 0.151756 0.162016 0.158051
 0.184101 0.170065 0.140790
gi|7396971 0.216063 0.216686 0.000000 0.216040 0.187356 0.179213 0.164706
 0.175903 0.195646 0.216797
gi|4771687 0.167768 0.147032 0.216040 0.000000 0.128369 0.169929 0.141473
 0.154891 0.178817 0.192053
gi|1497432 0.231847 0.151756 0.187356 0.128369 0.000000 0.141827 0.136056
 0.148684 0.177508 0.167263
gi|1090941 0.191775 0.162016 0.179213 0.169929 0.141827 0.000000 0.024923
 0.024762 0.073749 0.128774
gi|1146863 0.182958 0.158051 0.164706 0.141473 0.136056 0.024923 0.000000
 0.006039 0.083216 0.118571
gi|1696350 0.210786 0.184101 0.175903 0.154891 0.148684 0.024762 0.006039
 0.000000 0.082947 0.125044
gi|1615982 0.203803 0.170065 0.195646 0.178817 0.177508 0.073749 0.083216
 0.082947 0.000000 0.128083
gi|191125| 0.174430 0.140790 0.216797 0.192053 0.167263 0.128774 0.118571
 0.125044 0.128083 0.000000

   10
gi|5716431 0.000000 0.042113 0.223136 0.146365 0.216133 0.174214 0.203178
 0.204207 0.185862 0.183341
gi|2818984 0.042113 0.000000 0.190984 0.155743 0.148645 0.123462 0.156388
 0.156226 0.137149 0.155577
gi|7396971 0.223136 0.190984 0.000000 0.205361 0.204237 0.191083 0.180900
 0.188821 0.205196 0.222475
gi|4771687 0.146365 0.155743 0.205361 0.000000 0.141213 0.153150 0.125754
 0.147475 0.162623 0.192849
gi|1497432 0.216133 0.148645 0.204237 0.141213 0.000000 0.154892 0.149315
 0.148495 0.179110 0.174774
gi|1090941 0.174214 0.123462 0.191083 0.153150 0.154892 0.000000 0.039032
 0.043525 0.078917 0.125199
gi|1146863 0.203178 0.156388 0.180900 0.125754 0.149315 0.039032 0.000000
 0.008043 0.080475 0.125201
gi|1696350 0.204207 0.156226 0.188821 0.147475 0.148495 0.043525 0.008043
 0.000000 0.084525 0.125209
gi|1615982 0.185862 0.137149 0.205196 0.162623 0.179110 0.078917 0.080475
 0.084525 0.000000 0.128700
gi|191125| 0.183341 0.155577 0.222475 0.192849 0.174774 0.125199 0.125201
 0.125209 0.128700 0.000000

   10
gi|5716431 0.000000 0.042050 0.237550 0.104156 0.176749 0.160480 0.143165
 0.176287 0.156978 0.177033
gi|2818984 0.042050 0.000000 0.201960 0.081840 0.129984 0.115692 0.109788
 0.135757 0.142632 0.150597
gi|7396971 0.237550 0.201960 0.000000 0.202295 0.173933 0.207457 0.182913
 0.194221 0.211640 0.236437
gi|4771687 0.104156 0.081840 0.202295 0.000000 0.110294 0.102938 0.093970
 0.097310 0.124571 0.155725
gi|1497432 0.176749 0.129984 0.173933 0.110294 0.000000 0.136141 0.113483
 0.129457 0.167150 0.148324
gi|1090941 0.160480 0.115692 0.207457 0.102938 0.136141 0.000000 0.037398
 0.031678 0.086001 0.140965
gi|1146863 0.143165 0.109788 0.182913 0.093970 0.113483 0.037398 0.000000
 0.012312 0.074986 0.136725
gi|1696350 0.176287 0.135757 0.194221 0.097310 0.129457 0.031678 0.012312
 0.000000 0.076041 0.142652
gi|1615982 0.156978 0.142632 0.211640 0.124571 0.167150 0.086001 0.074986
 0.076041 0.000000 0.151205
gi|191125| 0.177033 0.150597 0.236437 0.155725 0.148324 0.140965 0.136725
 0.142652 0.151205 0.000000

   10
gi|5716431 0.000000 0.038885 0.186511 0.109495 0.151663 0.105460 0.133056
 0.144636 0.146213 0.153429
gi|2818984 0.038885 0.000000 0.153791 0.094217 0.114095 0.082220 0.123541
 0.131582 0.125995 0.131519
gi|7396971 0.186511 0.153791 0.000000 0.178176 0.153620 0.170432 0.174362
 0.176265 0.193216 0.195341
gi|4771687 0.109495 0.094217 0.178176 0.000000 0.098221 0.100743 0.112559
 0.115384 0.127371 0.149906
gi|1497432 0.151663 0.114095 0.153620 0.098221 0.000000 0.097163 0.113672
 0.116245 0.132571 0.137199
gi|1090941 0.105460 0.082220 0.170432 0.100743 0.097163 0.000000 0.051550
 0.057889 0.078882 0.134634
gi|1146863 0.133056 0.123541 0.174362 0.112559 0.113672 0.051550 0.000000
 0.010061 0.095045 0.139619
gi|1696350 0.144636 0.131582 0.176265 0.115384 0.116245 0.057889 0.010061
 0.000000 0.091030 0.137515
gi|1615982 0.146213 0.125995 0.193216 0.127371 0.132571 0.078882 0.095045
 0.091030 0.000000 0.141512
gi|191125| 0.153429 0.131519 0.195341 0.149906 0.137199 0.134634 0.139619
 0.137515 0.141512 0.000000

   10
gi|5716431 0.000000 0.036631 0.223894 0.124561 0.170038 0.184022 0.190963
 0.204628 0.199251 0.170880
gi|2818984 0.036631 0.000000 0.203741 0.128928 0.136973 0.167090 0.172971
 0.179679 0.166559 0.179876
gi|7396971 0.223894 0.203741 0.000000 0.190719 0.185823 0.178696 0.159602
 0.164555 0.198126 0.271387
gi|4771687 0.124561 0.128928 0.190719 0.000000 0.091785 0.127132 0.108176
 0.123430 0.138337 0.151112
gi|1497432 0.170038 0.136973 0.185823 0.091785 0.000000 0.134408 0.127275
 0.128618 0.159175 0.162346
gi|1090941 0.184022 0.167090 0.178696 0.127132 0.134408 0.000000 0.030317
 0.040164 0.077060 0.136894
gi|1146863 0.190963 0.172971 0.159602 0.108176 0.127275 0.030317 0.000000
 0.007999 0.066767 0.142935
gi|1696350 0.204628 0.179679 0.164555 0.123430 0.128618 0.040164 0.007999
 0.000000 0.070923 0.153775
gi|1615982 0.199251 0.166559 0.198126 0.138337 0.159175 0.077060 0.066767
 0.070923 0.000000 0.169133
gi|191125| 0.170880 0.179876 0.271387 0.151112 0.162346 0.136894 0.142935
 0.153775 0.169133 0.000000

   10
gi|5716431 0.000000 0.044683 0.209659 0.096196 0.176078 0.138689 0.149319
 0.169582 0.164523 0.149988
gi|2818984 0.044683 0.000000 0.168976 0.104585 0.115574 0.092268 0.111502
 0.124732 0.121085 0.129335
gi|7396971 0.209659 0.168976 0.000000 0.171778 0.186478 0.198530 0.194936
 0.195269 0.205734 0.188107
gi|4771687 0.096196 0.104585 0.171778 0.000000 0.099096 0.105377 0.102334
 0.104561 0.126500 0.131958
gi|1497432 0.176078 0.115574 0.186478 0.099096 0.000000 0.108011 0.125292
 0.126729 0.138974 0.110267
gi|1090941 0.138689 0.092268 0.198530 0.105377 0.108011 0.000000 0.050646
 0.051371 0.075302 0.119079
gi|1146863 0.149319 0.111502 0.194936 0.102334 0.125292 0.050646 0.000000
 0.014346 0.070999 0.122033
gi|1696350 0.169582 0.124732 0.195269 0.104561 0.126729 0.051371 0.014346
 0.000000 0.078839 0.122812
gi|1615982 0.164523 0.121085 0.205734 0.126500 0.138974 0.075302 0.070999
 0.078839 0.000000 0.131717
gi|191125| 0.149988 0.129335 0.188107 0.131958 0.110267 0.119079 0.122033
 0.122812 0.131717 0.000000

   10
gi|5716431 0.000000 0.049421 0.172512 0.090286 0.187740 0.144023 0.151034
 0.158843 0.179173 0.137733
gi|2818984 0.049421 0.000000 0.165991 0.108050 0.150339 0.088923 0.131514
 0.135386 0.135457 0.130470
gi|7396971 0.172512 0.165991 0.000000 0.170375 0.177096 0.178178 0.165420
 0.164301 0.190026 0.196033
gi|4771687 0.090286 0.108050 0.170375 0.000000 0.122480 0.106809 0.104643
 0.106640 0.131285 0.140408
gi|1497432 0.187740 0.150339 0.177096 0.122480 0.000000 0.115566 0.125830
 0.122552 0.169506 0.132780
gi|1090941 0.144023 0.088923 0.178178 0.106809 0.115566 0.000000 0.048939
 0.045712 0.108634 0.107782
gi|1146863 0.151034 0.131514 0.165420 0.104643 0.125830 0.048939 0.000000
 0.007892 0.113806 0.121061
gi|1696350 0.158843 0.135386 0.164301 0.106640 0.122552 0.045712 0.007892
 0.000000 0.108046 0.119220
gi|1615982 0.179173 0.135457 0.190026 0.131285 0.169506 0.108634 0.113806
 0.108046 0.000000 0.138497
gi|191125| 0.137733 0.130470 0.196033 0.140408 0.132780 0.107782 0.121061
 0.119220 0.138497 0.000000

   10
gi|5716431 0.000000 0.020341 0.194947 0.113387 0.183121 0.132903 0.143692
 0.156668 0.157261 0.137307
gi|2818984 0.020341 0.000000 0.149854 0.111891 0.109170 0.080832 0.091631
 0.106283 0.123220 0.131296
gi|7396971 0.194947 0.149854 0.000000 0.203066 0.180903 0.165994 0.170827
 0.172852 0.209676 0.220677
gi|4771687 0.113387 0.111891 0.203066 0.000000 0.108642 0.111138 0.114494
 0.118976 0.165529 0.169932
gi|1497432 0.183121 0.109170 0.180903 0.108642 0.000000 0.097868 0.096400
 0.097276 0.152356 0.134238
gi|1090941 0.132903 0.080832 0.165994 0.111138 0.097868 0.000000 0.024285
 0.023721 0.075158 0.104027
gi|1146863 0.143692 0.091631 0.170827 0.114494 0.096400 0.024285 0.000000
 0.006177 0.067802 0.105092
gi|1696350 0.156668 0.106283 0.172852 0.118976 0.097276 0.023721 0.006177
 0.000000 0.082754 0.109549
gi|1615982 0.157261 0.123220 0.209676 0.165529 0.152356 0.075158 0.067802
 0.082754 0.000000 0.149398
gi|191125| 0.137307 0.131296 0.220677 0.169932 0.134238 0.104027 0.105092
 0.109549 0.149398 0.000000

   10
gi|5716431 0.000000 0.048321 0.260748 0.136527 0.221224 0.152162 0.169527
 0.203224 0.193285 0.208476
gi|2818984 0.048321 0.000000 0.209214 0.105599 0.159023 0.110819 0.126574
 0.151467 0.146929 0.178855
gi|7396971 0.260748 0.209214 0.000000 0.208733 0.192741 0.197886 0.188497
 0.187378 0.225866 0.246935
gi|4771687 0.136527 0.105599 0.208733 0.000000 0.122901 0.122496 0.118199
 0.124126 0.141557 0.190669
gi|1497432 0.221224 0.159023 0.192741 0.122901 0.000000 0.145939 0.155353
 0.154366 0.194420 0.190595
gi|1090941 0.152162 0.110819 0.197886 0.122496 0.145939 0.000000 0.047629
 0.050400 0.079579 0.157053
gi|1146863 0.169527 0.126574 0.188497 0.118199 0.155353 0.047629 0.000000
 0.020388 0.085684 0.146804
gi|1696350 0.203224 0.151467 0.187378 0.124126 0.154366 0.050400 0.020388
 0.000000 0.092093 0.144920
gi|1615982 0.193285 0.146929 0.225866 0.141557 0.194420 0.079579 0.085684
 0.092093 0.000000 0.171335
gi|191125| 0.208476 0.178855 0.246935 0.190669 0.190595 0.157053 0.146804
 0.144920 0.171335 0.000000

   10
gi|5716431 0.000000 0.020176 0.206164 0.095815 0.156983 0.107236 0.137929
 0.140805 0.105685 0.119371
gi|2818984 0.020176 0.000000 0.171796 0.092515 0.100907 0.084367 0.111848
 0.110464 0.087452 0.117986
gi|7396971 0.206164 0.171796 0.000000 0.206244 0.184702 0.191672 0.156880
 0.160968 0.171375 0.215089
gi|4771687 0.095815 0.092515 0.206244 0.000000 0.082074 0.089808 0.088480
 0.090546 0.107717 0.138900
gi|1497432 0.156983 0.100907 0.184702 0.082074 0.000000 0.129712 0.131087
 0.120416 0.139862 0.122931
gi|1090941 0.107236 0.084367 0.191672 0.089808 0.129712 0.000000 0.035372
 0.038156 0.066562 0.128954
gi|1146863 0.137929 0.111848 0.156880 0.088480 0.131087 0.035372 0.000000
 0.005999 0.075564 0.121668
gi|1696350 0.140805 0.110464 0.160968 0.090546 0.120416 0.038156 0.005999
 0.000000 0.077760 0.119661
gi|1615982 0.105685 0.087452 0.171375 0.107717 0.139862 0.066562 0.075564
 0.077760 0.000000 0.108648
gi|191125| 0.119371 0.117986 0.215089 0.138900 0.122931 0.128954 0.121668
 0.119661 0.108648 0.000000

   10
gi|5716431 0.000000 0.034323 0.254519 0.137145 0.176025 0.198490 0.160740
 0.184781 0.209159 0.185044
gi|2818984 0.034323 0.000000 0.189713 0.126339 0.135058 0.130170 0.124218
 0.136802 0.154771 0.159806
gi|7396971 0.254519 0.189713 0.000000 0.212820 0.205168 0.201483 0.162726
 0.163522 0.212542 0.273339
gi|4771687 0.137145 0.126339 0.212820 0.000000 0.119838 0.135982 0.120680
 0.121749 0.159632 0.174539
gi|1497432 0.176025 0.135058 0.205168 0.119838 0.000000 0.163381 0.139002
 0.140241 0.191733 0.189185
gi|1090941 0.198490 0.130170 0.201483 0.135982 0.163381 0.000000 0.025223
 0.027279 0.080932 0.160600
gi|1146863 0.160740 0.124218 0.162726 0.120680 0.139002 0.025223 0.000000
 0.009840 0.072160 0.156023
gi|1696350 0.184781 0.136802 0.163522 0.121749 0.140241 0.027279 0.009840
 0.000000 0.072203 0.158150
gi|1615982 0.209159 0.154771 0.212542 0.159632 0.191733 0.080932 0.072160
 0.072203 0.000000 0.167822
gi|191125| 0.185044 0.159806 0.273339 0.174539 0.189185 0.160600 0.156023
 0.158150 0.167822 0.000000

   10
gi|5716431 0.000000 0.025908 0.199195 0.128741 0.168852 0.151764 0.179283
 0.190652 0.158210 0.160516
gi|2818984 0.025908 0.000000 0.158873 0.115241 0.107835 0.097299 0.137524
 0.147102 0.126848 0.138609
gi|7396971 0.199195 0.158873 0.000000 0.186260 0.176950 0.195283 0.184750
 0.189401 0.199590 0.197966
gi|4771687 0.128741 0.115241 0.186260 0.000000 0.115841 0.115479 0.102490
 0.107275 0.138675 0.152323
gi|1497432 0.168852 0.107835 0.176950 0.115841 0.000000 0.128335 0.142086
 0.128552 0.150261 0.135496
gi|1090941 0.151764 0.097299 0.195283 0.115479 0.128335 0.000000 0.043424
 0.050557 0.088114 0.127211
gi|1146863 0.179283 0.137524 0.184750 0.102490 0.142086 0.043424 0.000000
 0.012603 0.099853 0.128885
gi|1696350 0.190652 0.147102 0.189401 0.107275 0.128552 0.050557 0.012603
 0.000000 0.092155 0.131766
gi|1615982 0.158210 0.126848 0.199590 0.138675 0.150261 0.088114 0.099853
 0.092155 0.000000 0.120986
gi|191125| 0.160516 0.138609 0.197966 0.152323 0.135496 0.127211 0.128885
 0.131766 0.120986 0.000000

   10
gi|5716431 0.000000 0.038282 0.183553 0.113678 0.166175 0.153795 0.157264
 0.172606 0.183488 0.204841
gi|2818984 0.038282 0.000000 0.187484 0.123512 0.128128 0.124654 0.143601
 0.155757 0.160467 0.204464
gi|7396971 0.183553 0.187484 0.000000 0.205434 0.192090 0.212161 0.182597
 0.193126 0.227681 0.253844
gi|4771687 0.113678 0.123512 0.205434 0.000000 0.127666 0.152696 0.122915
 0.144787 0.163780 0.203231
gi|1497432 0.166175 0.128128 0.192090 0.127666 0.000000 0.122875 0.122175
 0.129119 0.162843 0.176744
gi|1090941 0.153795 0.124654 0.212161 0.152696 0.122875 0.000000 0.041091
 0.045865 0.089778 0.155282
gi|1146863 0.157264 0.143601 0.182597 0.122915 0.122175 0.041091 0.000000
 0.008236 0.092180 0.155754
gi|1696350 0.172606 0.155757 0.193126 0.144787 0.129119 0.045865 0.008236
 0.000000 0.088778 0.162799
gi|1615982 0.183488 0.160467 0.227681 0.163780 0.162843 0.089778 0.092180
 0.088778 0.000000 0.173145
gi|191125| 0.204841 0.204464 0.253844 0.203231 0.176744 0.155282 0.155754
 0.162799 0.173145 0.000000

   10
gi|5716431 0.000000 0.048833 0.211641 0.125118 0.177395 0.176693 0.172970
 0.194548 0.168982 0.177623
gi|2818984 0.048833 0.000000 0.185267 0.124248 0.131301 0.128149 0.141145
 0.151909 0.142795 0.146955
gi|7396971 0.211641 0.185267 0.000000 0.183091 0.147861 0.151624 0.142918
 0.153632 0.161822 0.176164
gi|4771687 0.125118 0.124248 0.183091 0.000000 0.122516 0.129364 0.117967
 0.129162 0.124100 0.160969
gi|1497432 0.177395 0.131301 0.147861 0.122516 0.000000 0.138871 0.123076
 0.131509 0.147871 0.142256
gi|1090941 0.176693 0.128149 0.151624 0.129364 0.138871 0.000000 0.055469
 0.061945 0.079621 0.100766
gi|1146863 0.172970 0.141145 0.142918 0.117967 0.123076 0.055469 0.000000
 0.014386 0.071914 0.109111
gi|1696350 0.194548 0.151909 0.153632 0.129162 0.131509 0.061945 0.014386
 0.000000 0.071161 0.116753
gi|1615982 0.168982 0.142795 0.161822 0.124100 0.147871 0.079621 0.071914
 0.071161 0.000000 0.106840
gi|191125| 0.177623 0.146955 0.176164 0.160969 0.142256 0.100766 0.109111
 0.116753 0.106840 0.000000

   10
gi|5716431 0.000000 0.039751 0.208893 0.109060 0.152844 0.127152 0.150609
 0.172609 0.160729 0.167413
gi|2818984 0.039751 0.000000 0.182170 0.101759 0.112859 0.103529 0.134614
 0.142883 0.140112 0.155433
gi|7396971 0.208893 0.182170 0.000000 0.196944 0.171439 0.161161 0.164906
 0.176314 0.206523 0.226770
gi|4771687 0.109060 0.101759 0.196944 0.000000 0.114948 0.117386 0.120971
 0.109363 0.130342 0.180768
gi|1497432 0.152844 0.112859 0.171439 0.114948 0.000000 0.124480 0.136438
 0.139239 0.180483 0.155752
gi|1090941 0.127152 0.103529 0.161161 0.117386 0.124480 0.000000 0.035407
 0.047498 0.095684 0.150398
gi|1146863 0.150609 0.134614 0.164906 0.120971 0.136438 0.035407 0.000000
 0.018308 0.103895 0.152938
gi|1696350 0.172609 0.142883 0.176314 0.109363 0.139239 0.047498 0.018308
 0.000000 0.099802 0.163073
gi|1615982 0.160729 0.140112 0.206523 0.130342 0.180483 0.095684 0.103895
 0.099802 0.000000 0.180225
gi|191125| 0.167413 0.155433 0.226770 0.180768 0.155752 0.150398 0.152938
 0.163073 0.180225 0.000000

   10
gi|5716431 0.000000 0.052720 0.222832 0.129836 0.177508 0.164945 0.179601
 0.197948 0.194372 0.202798
gi|2818984 0.052720 0.000000 0.187707 0.128506 0.108962 0.112659 0.153065
 0.159703 0.154581 0.174631
gi|7396971 0.222832 0.187707 0.000000 0.222181 0.160992 0.175404 0.168400
 0.166834 0.204774 0.221648
gi|4771687 0.129836 0.128506 0.222181 0.000000 0.127064 0.150097 0.157626
 0.161428 0.178872 0.191399
gi|1497432 0.177508 0.108962 0.160992 0.127064 0.000000 0.119862 0.141993
 0.134343 0.161183 0.152183
gi|1090941 0.164945 0.112659 0.175404 0.150097 0.119862 0.000000 0.026355
 0.028338 0.056126 0.119280
gi|1146863 0.179601 0.153065 0.168400 0.157626 0.141993 0.026355 0.000000
 0.012135 0.083772 0.147535
gi|1696350 0.197948 0.159703 0.166834 0.161428 0.134343 0.028338 0.012135
 0.000000 0.084797 0.148446
gi|1615982 0.194372 0.154581 0.204774 0.178872 0.161183 0.056126 0.083772
 0.084797 0.000000 0.140640
gi|191125| 0.202798 0.174631 0.221648 0.191399 0.152183 0.119280 0.147535
 0.148446 0.140640 0.000000

   10
gi|5716431 0.000000 0.029394 0.166212 0.104746 0.164699 0.104225 0.146271
 0.154733 0.160501 0.116939
gi|2818984 0.029394 0.000000 0.126667 0.082823 0.097398 0.064522 0.098076
 0.103237 0.119912 0.097199
gi|7396971 0.166212 0.126667 0.000000 0.143840 0.149078 0.125960 0.150146
 0.158209 0.185833 0.165973
gi|4771687 0.104746 0.082823 0.143840 0.000000 0.093051 0.072117 0.075979
 0.081637 0.125333 0.124213
gi|1497432 0.164699 0.097398 0.149078 0.093051 0.000000 0.103104 0.107768
 0.110260 0.157495 0.132657
gi|1090941 0.104225 0.064522 0.125960 0.072117 0.103104 0.000000 0.034452
 0.039415 0.076355 0.097582
gi|1146863 0.146271 0.098076 0.150146 0.075979 0.107768 0.034452 0.000000
 0.005987 0.101372 0.100434
gi|1696350 0.154733 0.103237 0.158209 0.081637 0.110260 0.039415 0.005987
 0.000000 0.100784 0.107759
gi|1615982 0.160501 0.119912 0.185833 0.125333 0.157495 0.076355 0.101372
 0.100784 0.000000 0.123220
gi|191125| 0.116939 0.097199 0.165973 0.124213 0.132657 0.097582 0.100434
 0.107759 0.123220 0.000000

   10
gi|5716431 0.000000 0.054995 0.226851 0.140221 0.215935 0.180891 0.166928
 0.180672 0.178686 0.163972
gi|2818984 0.054995 0.000000 0.217311 0.133687 0.149863 0.097072 0.137838
 0.134864 0.133978 0.129503
gi|7396971 0.226851 0.217311 0.000000 0.203069 0.203151 0.185840 0.190967
 0.189392 0.220956 0.203826
gi|4771687 0.140221 0.133687 0.203069 0.000000 0.125548 0.098491 0.087224
 0.101999 0.137147 0.151434
gi|1497432 0.215935 0.149863 0.203151 0.125548 0.000000 0.122842 0.127410
 0.128540 0.152873 0.151654
gi|1090941 0.180891 0.097072 0.185840 0.098491 0.122842 0.000000 0.038766
 0.043949 0.087505 0.104617
gi|1146863 0.166928 0.137838 0.190967 0.087224 0.127410 0.038766 0.000000
 0.006203 0.072902 0.109084
gi|1696350 0.180672 0.134864 0.189392 0.101999 0.128540 0.043949 0.006203
 0.000000 0.085949 0.110430
gi|1615982 0.178686 0.133978 0.220956 0.137147 0.152873 0.087505 0.072902
 0.085949 0.000000 0.122542
gi|191125| 0.163972 0.129503 0.203826 0.151434 0.151654 0.104617 0.109084
 0.110430 0.122542 0.000000

   10
gi|5716431 0.000000 0.033034 0.188772 0.108547 0.161412 0.144081 0.139306
 0.166356 0.172990 0.139286
gi|2818984 0.033034 0.000000 0.150468 0.108551 0.137860 0.120669 0.127986
 0.151318 0.156061 0.128242
gi|7396971 0.188772 0.150468 0.000000 0.169516 0.184610 0.174170 0.164814
 0.166335 0.185885 0.201778
gi|4771687 0.108547 0.108551 0.169516 0.000000 0.081269 0.090779 0.085394
 0.091782 0.116052 0.135306
gi|1497432 0.161412 0.137860 0.184610 0.081269 0.000000 0.106888 0.105868
 0.110270 0.143207 0.139716
gi|1090941 0.144081 0.120669 0.174170 0.090779 0.106888 0.000000 0.027029
 0.030954 0.076500 0.125789
gi|1146863 0.139306 0.127986 0.164814 0.085394 0.105868 0.027029 0.000000
 0.012001 0.079343 0.125489
gi|1696350 0.166356 0.151318 0.166335 0.091782 0.110270 0.030954 0.012001
 0.000000 0.073980 0.137950
gi|1615982 0.172990 0.156061 0.185885 0.116052 0.143207 0.076500 0.079343
 0.073980 0.000000 0.161192
gi|191125| 0.139286 0.128242 0.201778 0.135306 0.139716 0.125789 0.125489
 0.137950 0.161192 0.000000

   10
gi|5716431 0.000000 0.038508 0.166221 0.130392 0.181993 0.139449 0.162619
 0.172208 0.139790 0.141761
gi|2818984 0.038508 0.000000 0.137941 0.115369 0.138490 0.110488 0.132703
 0.132176 0.109442 0.115779
gi|7396971 0.166221 0.137941 0.000000 0.188648 0.185199 0.136629 0.140621
 0.146138 0.127204 0.153321
gi|4771687 0.130392 0.115369 0.188648 0.000000 0.108902 0.150450 0.128112
 0.136549 0.133206 0.168144
gi|1497432 0.181993 0.138490 0.185199 0.108902 0.000000 0.132712 0.125816
 0.120849 0.146584 0.117997
gi|1090941 0.139449 0.110488 0.136629 0.150450 0.132712 0.000000 0.023186
 0.028126 0.079820 0.091976
gi|1146863 0.162619 0.132703 0.140621 0.128112 0.125816 0.023186 0.000000
 0.012489 0.074405 0.091837
gi|1696350 0.172208 0.132176 0.146138 0.136549 0.120849 0.028126 0.012489
 0.000000 0.073901 0.092473
gi|1615982 0.139790 0.109442 0.127204 0.133206 0.146584 0.079820 0.074405
 0.073901 0.000000 0.099122
gi|191125| 0.141761 0.115779 0.153321 0.168144 0.117997 0.091976 0.091837
 0.092473 0.099122 0.000000

   10
gi|5716431 0.000000 0.030906 0.213691 0.105813 0.173099 0.156180 0.183703
 0.203614 0.169087 0.158837
gi|2818984 0.030906 0.000000 0.182019 0.110157 0.138333 0.127084 0.164544
 0.172384 0.140237 0.142752
gi|7396971 0.213691 0.182019 0.000000 0.150141 0.158612 0.182557 0.156139
 0.166906 0.168796 0.186079
gi|4771687 0.105813 0.110157 0.150141 0.000000 0.102688 0.095520 0.076939
 0.082048 0.103149 0.135628
gi|1497432 0.173099 0.138333 0.158612 0.102688 0.000000 0.103971 0.108692
 0.114855 0.141982 0.131194
gi|1090941 0.156180 0.127084 0.182557 0.095520 0.103971 0.000000 0.031727
 0.031295 0.059574 0.128924
gi|1146863 0.183703 0.164544 0.156139 0.076939 0.108692 0.031727 0.000000
 0.016254 0.072708 0.124146
gi|1696350 0.203614 0.172384 0.166906 0.082048 0.114855 0.031295 0.016254
 0.000000 0.079115 0.126951
gi|1615982 0.169087 0.140237 0.168796 0.103149 0.141982 0.059574 0.072708
 0.079115 0.000000 0.131008
gi|191125| 0.158837 0.142752 0.186079 0.135628 0.131194 0.128924 0.124146
 0.126951 0.131008 0.000000

   10
gi|5716431 0.000000 0.062488 0.232699 0.148084 0.210352 0.179597 0.181690
 0.202010 0.199718 0.183439
gi|2818984 0.062488 0.000000 0.225200 0.155162 0.163390 0.123501 0.144315
 0.162073 0.164682 0.153821
gi|7396971 0.232699 0.225200 0.000000 0.226319 0.188257 0.183391 0.170184
 0.179899 0.213921 0.232744
gi|4771687 0.148084 0.155162 0.226319 0.000000 0.145157 0.153493 0.123596
 0.133581 0.161102 0.157449
gi|1497432 0.210352 0.163390 0.188257 0.145157 0.000000 0.143936 0.135447
 0.139298 0.158748 0.156307
gi|1090941 0.179597 0.123501 0.183391 0.153493 0.143936 0.000000 0.041975
 0.047341 0.080305 0.133750
gi|1146863 0.181690 0.144315 0.170184 0.123596 0.135447 0.041975 0.000000
 0.016363 0.083996 0.127551
gi|1696350 0.202010 0.162073 0.179899 0.133581 0.139298 0.047341 0.016363
 0.000000 0.076603 0.127824
gi|1615982 0.199718 0.164682 0.213921 0.161102 0.158748 0.080305 0.083996
 0.076603 0.000000 0.141111
gi|191125| 0.183439 0.153821 0.232744 0.157449 0.156307 0.133750 0.127551
 0.127824 0.141111 0.000000

   10
gi|5716431 0.000000 0.042179 0.185473 0.128309 0.205763 0.175665 0.189532
 0.210136 0.208858 0.176816
gi|2818984 0.042179 0.000000 0.168707 0.102490 0.131898 0.134071 0.150214
 0.157593 0.154477 0.145477
gi|7396971 0.185473 0.168707 0.000000 0.196965 0.211708 0.200313 0.200839
 0.208273 0.209083 0.211740
gi|4771687 0.128309 0.102490 0.196965 0.000000 0.126498 0.161690 0.141497
 0.158059 0.161776 0.166533
gi|1497432 0.205763 0.131898 0.211708 0.126498 0.000000 0.129871 0.134446
 0.144649 0.170269 0.134579
gi|1090941 0.175665 0.134071 0.200313 0.161690 0.129871 0.000000 0.043725
 0.054699 0.091369 0.104876
gi|1146863 0.189532 0.150214 0.200839 0.141497 0.134446 0.043725 0.000000
 0.018469 0.076413 0.105580
gi|1696350 0.210136 0.157593 0.208273 0.158059 0.144649 0.054699 0.018469
 0.000000 0.087754 0.114710
gi|1615982 0.208858 0.154477 0.209083 0.161776 0.170269 0.091369 0.076413
 0.087754 0.000000 0.124155
gi|191125| 0.176816 0.145477 0.211740 0.166533 0.134579 0.104876 0.105580
 0.114710 0.124155 0.000000

   10
gi|5716431 0.000000 0.036893 0.198553 0.137363 0.170569 0.153646 0.155869
 0.178954 0.183434 0.153342
gi|2818984 0.036893 0.000000 0.148203 0.131301 0.144823 0.123721 0.153078
 0.167225 0.162036 0.152637
gi|7396971 0.198553 0.148203 0.000000 0.173061 0.162643 0.141688 0.157175
 0.150252 0.168804 0.201989
gi|4771687 0.137363 0.131301 0.173061 0.000000 0.117738 0.124190 0.116795
 0.120856 0.127788 0.177623
gi|1497432 0.170569 0.144823 0.162643 0.117738 0.000000 0.124161 0.136322
 0.133208 0.153447 0.153915
gi|1090941 0.153646 0.123721 0.141688 0.124190 0.124161 0.000000 0.035855
 0.034646 0.052941 0.113695
gi|1146863 0.155869 0.153078 0.157175 0.116795 0.136322 0.035855 0.000000
 0.008041 0.073518 0.128404
gi|1696350 0.178954 0.167225 0.150252 0.120856 0.133208 0.034646 0.008041
 0.000000 0.070041 0.131259
gi|1615982 0.183434 0.162036 0.168804 0.127788 0.153447 0.052941 0.073518
 0.070041 0.000000 0.141529
gi|191125| 0.153342 0.152637 0.201989 0.177623 0.153915 0.113695 0.128404
 0.131259 0.141529 0.000000

   10
gi|5716431 0.000000 0.061308 0.248797 0.132370 0.211879 0.170234 0.173239
 0.208476 0.190762 0.160590
gi|2818984 0.061308 0.000000 0.181526 0.099259 0.143943 0.105024 0.120503
 0.140946 0.122296 0.115796
gi|7396971 0.248797 0.181526 0.000000 0.161889 0.191255 0.184882 0.160604
 0.169174 0.193136 0.198208
gi|4771687 0.132370 0.099259 0.161889 0.000000 0.081761 0.084908 0.080021
 0.078561 0.081517 0.098386
gi|1497432 0.211879 0.143943 0.191255 0.081761 0.000000 0.107865 0.104352
 0.116303 0.123412 0.103767
gi|1090941 0.170234 0.105024 0.184882 0.084908 0.107865 0.000000 0.041168
 0.043360 0.057460 0.083221
gi|1146863 0.173239 0.120503 0.160604 0.080021 0.104352 0.041168 0.000000
 0.012267 0.056522 0.084433
gi|1696350 0.208476 0.140946 0.169174 0.078561 0.116303 0.043360 0.012267
 0.000000 0.052040 0.090746
gi|1615982 0.190762 0.122296 0.193136 0.081517 0.123412 0.057460 0.056522
 0.052040 0.000000 0.085606
gi|191125| 0.160590 0.115796 0.198208 0.098386 0.103767 0.083221 0.084433
 0.090746 0.085606 0.000000

   10
gi|5716431 0.000000 0.040656 0.199791 0.157989 0.193936 0.154454 0.165689
 0.181930 0.192731 0.203881
gi|2818984 0.040656 0.000000 0.159445 0.132708 0.130538 0.087527 0.120024
 0.122295 0.128299 0.160813
gi|7396971 0.199791 0.159445 0.000000 0.208491 0.200496 0.171011 0.185393
 0.182117 0.215846 0.207766
gi|4771687 0.157989 0.132708 0.208491 0.000000 0.130220 0.121048 0.120688
 0.114203 0.141267 0.186084
gi|1497432 0.193936 0.130538 0.200496 0.130220 0.000000 0.103732 0.125096
 0.125004 0.155905 0.166057
gi|1090941 0.154454 0.087527 0.171011 0.121048 0.103732 0.000000 0.033108
 0.034760 0.062183 0.142313
gi|1146863 0.165689 0.120024 0.185393 0.120688 0.125096 0.033108 0.000000
 0.006015 0.071064 0.147201
gi|1696350 0.181930 0.122295 0.182117 0.114203 0.125004 0.034760 0.006015
 0.000000 0.072583 0.142160
gi|1615982 0.192731 0.128299 0.215846 0.141267 0.155905 0.062183 0.071064
 0.072583 0.000000 0.149200
gi|191125| 0.203881 0.160813 0.207766 0.186084 0.166057 0.142313 0.147201
 0.142160 0.149200 0.000000

   10
gi|5716431 0.000000 0.031317 0.216917 0.132034 0.198957 0.192609 0.174893
 0.195065 0.185796 0.203048
gi|2818984 0.031317 0.000000 0.184706 0.121887 0.138700 0.122308 0.124698
 0.143244 0.151623 0.178391
gi|7396971 0.216917 0.184706 0.000000 0.200573 0.168770 0.190535 0.149001
 0.165758 0.203377 0.235061
gi|4771687 0.132034 0.121887 0.200573 0.000000 0.103488 0.126532 0.122310
 0.131692 0.146549 0.187997
gi|1497432 0.198957 0.138700 0.168770 0.103488 0.000000 0.131718 0.116883
 0.128552 0.152550 0.152778
gi|1090941 0.192609 0.122308 0.190535 0.126532 0.131718 0.000000 0.048440
 0.050619 0.077153 0.125552
gi|1146863 0.174893 0.124698 0.149001 0.122310 0.116883 0.048440 0.000000
 0.020536 0.076830 0.125642
gi|1696350 0.195065 0.143244 0.165758 0.131692 0.128552 0.050619 0.020536
 0.000000 0.085657 0.133723
gi|1615982 0.185796 0.151623 0.203377 0.146549 0.152550 0.077153 0.076830
 0.085657 0.000000 0.155880
gi|191125| 0.203048 0.178391 0.235061 0.187997 0.152778 0.125552 0.125642
 0.133723 0.155880 0.000000

   10
gi|5716431 0.000000 0.012694 0.206497 0.102979 0.177276 0.152372 0.164107
 0.166714 0.153335 0.159584
gi|2818984 0.012694 0.000000 0.139267 0.095623 0.120733 0.098214 0.111687
 0.113454 0.116369 0.148175
gi|7396971 0.206497 0.139267 0.000000 0.204329 0.186501 0.205352 0.200398
 0.201572 0.215308 0.223902
gi|4771687 0.102979 0.095623 0.204329 0.000000 0.100449 0.106447 0.101441
 0.106168 0.109480 0.162301
gi|1497432 0.177276 0.120733 0.186501 0.100449 0.000000 0.096790 0.108591
 0.104117 0.139490 0.111647
gi|1090941 0.152372 0.098214 0.205352 0.106447 0.096790 0.000000 0.019367
 0.016913 0.052221 0.117977
gi|1146863 0.164107 0.111687 0.200398 0.101441 0.108591 0.019367 0.000000
 0.004007 0.054225 0.120938
gi|1696350 0.166714 0.113454 0.201572 0.106168 0.104117 0.016913 0.004007
 0.000000 0.059395 0.116554
gi|1615982 0.153335 0.116369 0.215308 0.109480 0.139490 0.052221 0.054225
 0.059395 0.000000 0.123095
gi|191125| 0.159584 0.148175 0.223902 0.162301 0.111647 0.117977 0.120938
 0.116554 0.123095 0.000000

   10
gi|5716431 0.000000 0.043427 0.242501 0.147180 0.230509 0.191971 0.194410
 0.226173 0.213291 0.227160
gi|2818984 0.043427 0.000000 0.199280 0.124436 0.164479 0.153486 0.148772
 0.170011 0.165634 0.198590
gi|7396971 0.242501 0.199280 0.000000 0.197194 0.182094 0.177901 0.166910
 0.168672 0.190406 0.253862
gi|4771687 0.147180 0.124436 0.197194 0.000000 0.137670 0.133617 0.109005
 0.119830 0.145187 0.187462
gi|1497432 0.230509 0.164479 0.182094 0.137670 0.000000 0.167341 0.159182
 0.157775 0.190315 0.191408
gi|1090941 0.191971 0.153486 0.177901 0.133617 0.167341 0.000000 0.038207
 0.044371 0.070070 0.154629
gi|1146863 0.194410 0.148772 0.166910 0.109005 0.159182 0.038207 0.000000
 0.016279 0.083106 0.149026
gi|1696350 0.226173 0.170011 0.168672 0.119830 0.157775 0.044371 0.016279
 0.000000 0.074124 0.147929
gi|1615982 0.213291 0.165634 0.190406 0.145187 0.190315 0.070070 0.083106
 0.074124 0.000000 0.155695
gi|191125| 0.227160 0.198590 0.253862 0.187462 0.191408 0.154629 0.149026
 0.147929 0.155695 0.000000

   10
gi|5716431 0.000000 0.053111 0.213122 0.148402 0.186067 0.163546 0.158534
 0.188342 0.174639 0.170703
gi|2818984 0.053111 0.000000 0.167626 0.116003 0.111850 0.077996 0.099817
 0.117991 0.123012 0.113105
gi|7396971 0.213122 0.167626 0.000000 0.215709 0.156726 0.200764 0.181101
 0.187310 0.217838 0.216587
gi|4771687 0.148402 0.116003 0.215709 0.000000 0.112818 0.132684 0.124981
 0.130302 0.155519 0.152074
gi|1497432 0.186067 0.111850 0.156726 0.112818 0.000000 0.128248 0.118616
 0.125613 0.159133 0.131131
gi|1090941 0.163546 0.077996 0.200764 0.132684 0.128248 0.000000 0.039967
 0.038234 0.068343 0.113077
gi|1146863 0.158534 0.099817 0.181101 0.124981 0.118616 0.039967 0.000000
 0.006126 0.085797 0.116975
gi|1696350 0.188342 0.117991 0.187310 0.130302 0.125613 0.038234 0.006126
 0.000000 0.080795 0.118665
gi|1615982 0.174639 0.123012 0.217838 0.155519 0.159133 0.068343 0.085797
 0.080795 0.000000 0.123160
gi|191125| 0.170703 0.113105 0.216587 0.152074 0.131131 0.113077 0.116975
 0.118665 0.123160 0.000000

   10
gi|5716431 0.000000 0.040056 0.243867 0.132868 0.184947 0.170427 0.183258
 0.208583 0.183680 0.155699
gi|2818984 0.040056 0.000000 0.216047 0.130023 0.122770 0.098734 0.132927
 0.145354 0.148833 0.140758
gi|7396971 0.243867 0.216047 0.000000 0.253461 0.207094 0.237863 0.209776
 0.220792 0.262334 0.278962
gi|4771687 0.132868 0.130023 0.253461 0.000000 0.120968 0.114670 0.127319
 0.148209 0.158819 0.164191
gi|1497432 0.184947 0.122770 0.207094 0.120968 0.000000 0.122074 0.130216
 0.136545 0.154221 0.166107
gi|1090941 0.170427 0.098734 0.237863 0.114670 0.122074 0.000000 0.045803
 0.046792 0.097107 0.121295
gi|1146863 0.183258 0.132927 0.209776 0.127319 0.130216 0.045803 0.000000
 0.026051 0.104859 0.133788
gi|1696350 0.208583 0.145354 0.220792 0.148209 0.136545 0.046792 0.026051
 0.000000 0.120552 0.150937
gi|1615982 0.183680 0.148833 0.262334 0.158819 0.154221 0.097107 0.104859
 0.120552 0.000000 0.154397
gi|191125| 0.155699 0.140758 0.278962 0.164191 0.166107 0.121295 0.133788
 0.150937 0.154397 0.000000

   10
gi|5716431 0.000000 0.038370 0.246153 0.118001 0.164578 0.140407 0.169936
 0.188772 0.154813 0.172862
gi|2818984 0.038370 0.000000 0.192968 0.098500 0.106122 0.111089 0.122309
 0.135990 0.108486 0.136246
gi|7396971 0.246153 0.192968 0.000000 0.199361 0.172341 0.185717 0.178196
 0.184622 0.194400 0.249162
gi|4771687 0.118001 0.098500 0.199361 0.000000 0.086339 0.101407 0.115725
 0.120244 0.096888 0.159600
gi|1497432 0.164578 0.106122 0.172341 0.086339 0.000000 0.105976 0.116661
 0.123427 0.116998 0.143841
gi|1090941 0.140407 0.111089 0.185717 0.101407 0.105976 0.000000 0.054567
 0.067439 0.066107 0.139218
gi|1146863 0.169936 0.122309 0.178196 0.115725 0.116661 0.054567 0.000000
 0.015892 0.069863 0.140002
gi|1696350 0.188772 0.135990 0.184622 0.120244 0.123427 0.067439 0.015892
 0.000000 0.072329 0.155182
gi|1615982 0.154813 0.108486 0.194400 0.096888 0.116998 0.066107 0.069863
 0.072329 0.000000 0.131883
gi|191125| 0.172862 0.136246 0.249162 0.159600 0.143841 0.139218 0.140002
 0.155182 0.131883 0.000000

   10
gi|5716431 0.000000 0.029249 0.230129 0.099129 0.163087 0.118817 0.146607
 0.156956 0.168215 0.134518
gi|2818984 0.029249 0.000000 0.206406 0.090114 0.122271 0.082366 0.131885
 0.138272 0.138121 0.118958
gi|7396971 0.230129 0.206406 0.000000 0.189018 0.187608 0.172852 0.203198
 0.203428 0.225779 0.237831
gi|4771687 0.099129 0.090114 0.189018 0.000000 0.067747 0.074555 0.070689
 0.076276 0.113405 0.145286
gi|1497432 0.163087 0.122271 0.187608 0.067747 0.000000 0.083709 0.107414
 0.103794 0.136024 0.126740
gi|1090941 0.118817 0.082366 0.172852 0.074555 0.083709 0.000000 0.017518
 0.019708 0.062269 0.119004
gi|1146863 0.146607 0.131885 0.203198 0.070689 0.107414 0.017518 0.000000
 0.009943 0.092731 0.116241
gi|1696350 0.156956 0.138272 0.203428 0.076276 0.103794 0.019708 0.009943
 0.000000 0.087426 0.114215
gi|1615982 0.168215 0.138121 0.225779 0.113405 0.136024 0.062269 0.092731
 0.087426 0.000000 0.123669
gi|191125| 0.134518 0.118958 0.237831 0.145286 0.126740 0.119004 0.116241
 0.114215 0.123669 0.000000

   10
gi|5716431 0.000000 0.016607 0.213547 0.125458 0.170144 0.182058 0.171727
 0.178656 0.167323 0.187149
gi|2818984 0.016607 0.000000 0.183198 0.126696 0.118919 0.129973 0.141061
 0.141343 0.142447 0.179448
gi|7396971 0.213547 0.183198 0.000000 0.190350 0.191021 0.184328 0.162327
 0.162060 0.190526 0.243402
gi|4771687 0.125458 0.126696 0.190350 0.000000 0.124770 0.142527 0.122745
 0.132319 0.154418 0.189937
gi|1497432 0.170144 0.118919 0.191021 0.124770 0.000000 0.135729 0.123324
 0.120766 0.145556 0.157279
gi|1090941 0.182058 0.129973 0.184328 0.142527 0.135729 0.000000 0.038658
 0.043720 0.082983 0.156292
gi|1146863 0.171727 0.141061 0.162327 0.122745 0.123324 0.038658 0.000000
 0.009988 0.071154 0.136005
gi|1696350 0.178656 0.141343 0.162060 0.132319 0.120766 0.043720 0.009988
 0.000000 0.075573 0.144837
gi|1615982 0.167323 0.142447 0.190526 0.154418 0.145556 0.082983 0.071154
 0.075573 0.000000 0.161850
gi|191125| 0.187149 0.179448 0.243402 0.189937 0.157279 0.156292 0.136005
 0.144837 0.161850 0.000000

   10
gi|5716431 0.000000 0.046399 0.199757 0.094312 0.151168 0.143831 0.149036
 0.163614 0.174736 0.151863
gi|2818984 0.046399 0.000000 0.159880 0.093422 0.099687 0.115103 0.120466
 0.126599 0.149491 0.129441
gi|7396971 0.199757 0.159880 0.000000 0.180838 0.164687 0.192418 0.165268
 0.177594 0.209468 0.223342
gi|4771687 0.094312 0.093422 0.180838 0.000000 0.086324 0.116740 0.105513
 0.106115 0.126694 0.144210
gi|1497432 0.151168 0.099687 0.164687 0.086324 0.000000 0.118256 0.098778
 0.108562 0.142358 0.131546
gi|1090941 0.143831 0.115103 0.192418 0.116740 0.118256 0.000000 0.052132
 0.048287 0.096016 0.136667
gi|1146863 0.149036 0.120466 0.165268 0.105513 0.098778 0.052132 0.000000
 0.011970 0.094557 0.118627
gi|1696350 0.163614 0.126599 0.177594 0.106115 0.108562 0.048287 0.011970
 0.000000 0.098043 0.126794
gi|1615982 0.174736 0.149491 0.209468 0.126694 0.142358 0.096016 0.094557
 0.098043 0.000000 0.143048
gi|191125| 0.151863 0.129441 0.223342 0.144210 0.131546 0.136667 0.118627
 0.126794 0.143048 0.000000

   10
gi|5716431 0.000000 0.027501 0.257133 0.117724 0.175633 0.164925 0.196097
 0.220047 0.216781 0.170099
gi|2818984 0.027501 0.000000 0.194042 0.104699 0.122273 0.122286 0.164799
 0.175003 0.196403 0.152868
gi|7396971 0.257133 0.194042 0.000000 0.199324 0.186828 0.188425 0.184100
 0.192516 0.240211 0.223828
gi|4771687 0.117724 0.104699 0.199324 0.000000 0.091351 0.111401 0.121589
 0.115272 0.131479 0.157248
gi|1497432 0.175633 0.122273 0.186828 0.091351 0.000000 0.117575 0.129560
 0.137617 0.179249 0.143969
gi|1090941 0.164925 0.122286 0.188425 0.111401 0.117575 0.000000 0.032882
 0.039206 0.069795 0.107374
gi|1146863 0.196097 0.164799 0.184100 0.121589 0.129560 0.032882 0.000000
 0.015917 0.104433 0.120379
gi|1696350 0.220047 0.175003 0.192516 0.115272 0.137617 0.039206 0.015917
 0.000000 0.095775 0.131453
gi|1615982 0.216781 0.196403 0.240211 0.131479 0.179249 0.069795 0.104433
 0.095775 0.000000 0.127621
gi|191125| 0.170099 0.152868 0.223828 0.157248 0.143969 0.107374 0.120379
 0.131453 0.127621 0.000000

   10
gi|5716431 0.000000 0.039042 0.190655 0.126995 0.197260 0.156810 0.142217
 0.156332 0.163446 0.168253
gi|2818984 0.039042 0.000000 0.153880 0.102239 0.146239 0.124587 0.108030
 0.116388 0.137381 0.142041
gi|7396971 0.190655 0.153880 0.000000 0.162927 0.149153 0.148248 0.142697
 0.144378 0.162879 0.194838
gi|4771687 0.126995 0.102239 0.162927 0.000000 0.096298 0.095453 0.081772
 0.090432 0.129050 0.164980
gi|1497432 0.197260 0.146239 0.149153 0.096298 0.000000 0.136933 0.106850
 0.113691 0.159044 0.193755
gi|1090941 0.156810 0.124587 0.148248 0.095453 0.136933 0.000000 0.019753
 0.028709 0.090407 0.146498
gi|1146863 0.142217 0.108030 0.142697 0.081772 0.106850 0.019753 0.000000
 0.007996 0.071100 0.137392
gi|1696350 0.156332 0.116388 0.144378 0.090432 0.113691 0.028709 0.007996
 0.000000 0.072478 0.143026
gi|1615982 0.163446 0.137381 0.162879 0.129050 0.159044 0.090407 0.071100
 0.072478 0.000000 0.146816
gi|191125| 0.168253 0.142041 0.194838 0.164980 0.193755 0.146498 0.137392
 0.143026 0.146816 0.000000
