# Supplementary material for: MPI-PHYLIP: Parallelizing Computationally Intensive Phylogenetic Analysis Routines for the Analysis of Large Protein Families
Source: PLoS One. 2010 Nov 15;5(11):e13999. doi: 10.1371/journal.pone.0013999 (PMC2981553; doi:10.1371/journal.pone.0013999)
Supplement: File S1 — MPI Source Code for the Parallel PHYLIP methods (in .tar.gz format). (1.11 MB GZ) [file pone.0013999.s001.gz › MPIsrc/output/MPI_dnaml_100_4pe.outfile]

Nucleic acid sequence Maximum Likelihood method, version 3.67

Data set # 1:

Empirical Base Frequencies:

   A       0.21890
   C       0.31235
   G       0.28483
  T(U)     0.18391

Transition/transversion ratio =   2.000000


  +gi|2818984
  |  
  |     +--gi|1497432
  |  +--4  
  |  |  +-gi|4771687
  |  |  
  |  |        +--gi|1615982
  |  |     +--1  
  7--5     |  |  +gi|1090941
  |  |     |  +--3  
  |  |  +--6     |  +gi|1146863
  |  |  |  |     +--8  
  |  |  |  |        +gi|1696350
  |  +--2  |  
  |     |  +--------gi|7396971
  |     |  
  |     +----gi|191125|
  |  
  +--gi|5716431


remember: this is an unrooted tree!

Ln Likelihood = -1984.14270

 Between        And            Length      Approx. Confidence Limits
 -------        ---            ------      ------- ---------- ------

     7          gi|5716431        0.04349     (  0.02181,     0.06517) **
     7          gi|2818984        0.00428     (     zero,     0.01168)
     7             5              0.05240     (  0.02807,     0.07674) **
     5             4              0.01260     (     zero,     0.02540) **
     4          gi|1497432        0.05581     (  0.03272,     0.07890) **
     4          gi|4771687        0.02999     (  0.01180,     0.04820) **
     5             2              0.01346     (     zero,     0.02860) **
     2             6              0.01936     (  0.00433,     0.03440) **
     6             1              0.01818     (  0.00258,     0.03378) **
     1          gi|1615982        0.04505     (  0.02527,     0.06482) **
     1             3              0.00068     (     zero,     0.01070)
     3          gi|1090941        0.00527     (     zero,     0.01261) **
     3             8              0.02148     (  0.00813,     0.03482) **
     8          gi|1146863        0.01157     (  0.00194,     0.02119) **
     8          gi|1696350        0.00609     (     zero,     0.01316) **
     6          gi|7396971        0.14621     (  0.10806,     0.18435) **
     2          gi|191125|        0.09028     (  0.05830,     0.12227) **

     *  = significantly positive, P < 0.05
     ** = significantly positive, P < 0.01


Data set # 2:

Empirical Base Frequencies:

   A       0.21813
   C       0.29393
   G       0.29630
  T(U)     0.19165

Transition/transversion ratio =   2.000000


  +gi|2818984
  |  
  |                  +--gi|1615982
  |               +--8  
  |            +--5  +gi|1696350
  |            |  |  
  |         +--4  +gi|1146863
  |         |  |  
  |      +--2  +gi|1090941
  |      |  |  
  |   +--1  +----gi|191125|
  |   |  |  
  |   |  |  +--gi|1497432
  3---7  +--6  
  |   |     +--------gi|7396971
  |   |  
  |   +--gi|4771687
  |  
  +-gi|5716431


remember: this is an unrooted tree!

Ln Likelihood = -1951.15515

 Between        And            Length      Approx. Confidence Limits
 -------        ---            ------      ------- ---------- ------

     3          gi|5716431        0.02899     (  0.01039,     0.04758) **
     3          gi|2818984        0.00678     (     zero,     0.01661) *
     3             7              0.07259     (  0.04401,     0.10118) **
     7             1              0.01675     (     zero,     0.03399) **
     1             2              0.00581     (     zero,     0.01554) *
     2             4              0.01407     (  0.00165,     0.02651) **
     4             5              0.00469     (     zero,     0.01141) **
     5             8              0.01577     (  0.00407,     0.02747) **
     8          gi|1615982        0.05419     (  0.03263,     0.07575) **
     8          gi|1696350        0.00340     (     zero,     0.01066)
     5          gi|1146863        0.00040     (     zero,     0.00742)
     4          gi|1090941        0.01643     (  0.00380,     0.02906) **
     2          gi|191125|        0.08649     (  0.05579,     0.11719) **
     1             6              0.03004     (  0.01143,     0.04864) **
     6          gi|1497432        0.03987     (  0.01964,     0.06011) **
     6          gi|7396971        0.13898     (  0.10210,     0.17585) **
     7          gi|4771687        0.05209     (  0.02766,     0.07652) **

     *  = significantly positive, P < 0.05
     ** = significantly positive, P < 0.01


Data set # 3:

Empirical Base Frequencies:

   A       0.22428
   C       0.30071
   G       0.27322
  T(U)     0.20179

Transition/transversion ratio =   2.000000


     +gi|2818984
     |  
     |     +-----gi|191125|
     |     |  
  +--3  +--1     +gi|1090941
  |  |  |  |  +--5  
  |  |  |  |  |  |  +gi|1696350
  |  |  |  +--6  +--8  
  |  +--4     |     +gi|1146863
  |     |     |  
  |     |     +-gi|1615982
  |     |  
  |     |  +------gi|7396971
  |     +--2  
  |        +---gi|1497432
  |  
  7----gi|4771687
  |  
  +gi|5716431


remember: this is an unrooted tree!

Ln Likelihood = -1970.95686

 Between        And            Length      Approx. Confidence Limits
 -------        ---            ------      ------- ---------- ------

     7          gi|5716431        0.00296     (     zero,     0.00950)
     7             3              0.02627     (  0.00961,     0.04291) **
     3          gi|2818984        0.00602     (     zero,     0.01441) *
     3             4              0.04575     (  0.02334,     0.06816) **
     4             1              0.01912     (  0.00241,     0.03584) **
     1          gi|191125|        0.08496     (  0.05520,     0.11471) **
     1             6              0.02156     (  0.00573,     0.03739) **
     6             5              0.00696     (     zero,     0.01599) **
     5          gi|1090941        0.01547     (  0.00332,     0.02761) **
     5             8              0.03028     (  0.01461,     0.04596) **
     8          gi|1696350        0.01173     (  0.00230,     0.02116) **
     8          gi|1146863        0.00006     (     zero,     0.00540)
     6          gi|1615982        0.03003     (  0.01365,     0.04641) **
     4             2              0.01303     (     zero,     0.02700) **
     2          gi|7396971        0.11350     (  0.08089,     0.14610) **
     2          gi|1497432        0.05861     (  0.03476,     0.08246) **
     7          gi|4771687        0.07759     (  0.04967,     0.10551) **

     *  = significantly positive, P < 0.05
     ** = significantly positive, P < 0.01


Data set # 4:

Empirical Base Frequencies:

   A       0.20096
   C       0.33326
   G       0.27695
  T(U)     0.18882

Transition/transversion ratio =   2.000000


  +gi|2818984
  |  
  |      +-gi|4771687
  |   +--5  
  |   |  +--gi|1497432
  |   |  
  |   |     +-gi|1615982
  8---3  +--4  
  |   |  |  |  +------gi|191125|
  |   |  |  +--6  
  |   |  |     |  +gi|1090941
  |   +--1     +--2  
  |      |        |  +gi|1146863
  |      |        +--7  
  |      |           +gi|1696350
  |      |  
  |      +-------gi|7396971
  |  
  +-gi|5716431


remember: this is an unrooted tree!

Ln Likelihood = -2066.07247

 Between        And            Length      Approx. Confidence Limits
 -------        ---            ------      ------- ---------- ------

     8          gi|5716431        0.03644     (  0.01711,     0.05576) **
     8          gi|2818984        0.01673     (  0.00321,     0.03025) **
     8             3              0.06759     (  0.04098,     0.09421) **
     3             5              0.01177     (     zero,     0.02492) **
     5          gi|4771687        0.04209     (  0.02051,     0.06368) **
     5          gi|1497432        0.05879     (  0.03516,     0.08242) **
     3             1              0.02401     (  0.00710,     0.04091) **
     1             4              0.02421     (  0.00803,     0.04039) **
     4          gi|1615982        0.03831     (  0.02010,     0.05652) **
     4             6              0.00880     (     zero,     0.01907) **
     6          gi|191125|        0.10725     (  0.07354,     0.14095) **
     6             2              0.00620     (     zero,     0.01496) **
     2          gi|1090941        0.01226     (  0.00088,     0.02362) **
     2             7              0.01870     (  0.00634,     0.03106) **
     7          gi|1146863        0.00485     (     zero,     0.01248) *
     7          gi|1696350        0.01283     (  0.00221,     0.02344) **
     1          gi|7396971        0.12410     (  0.09016,     0.15803) **

     *  = significantly positive, P < 0.05
     ** = significantly positive, P < 0.01


Data set # 5:

Empirical Base Frequencies:

   A       0.23448
   C       0.30150
   G       0.26574
  T(U)     0.19829

Transition/transversion ratio =   2.000000


        +----gi|7396971
        |  
  +-----4     +--gi|1497432
  |     |  +--7  
  |     |  |  +---gi|4771687
  |     +--1  
  |        |  +----gi|191125|
  |        |  |  
  |        +--6     +gi|1090941
  |           |  +--5  
  |           |  |  |  +gi|1146863
  |           +--2  +--3  
  |              |     +gi|1696350
  |              |  
  |              +--gi|1615982
  |  
  8-gi|2818984
  |  
  +-gi|5716431


remember: this is an unrooted tree!

Ln Likelihood = -2103.86826

 Between        And            Length      Approx. Confidence Limits
 -------        ---            ------      ------- ---------- ------

     8          gi|5716431        0.03046     (  0.01019,     0.05073) **
     8             4              0.09260     (  0.06019,     0.12501) **
     4          gi|7396971        0.09736     (  0.06619,     0.12853) **
     4             1              0.01980     (  0.00345,     0.03615) **
     1             7              0.02168     (  0.00430,     0.03905) **
     7          gi|1497432        0.05358     (  0.03039,     0.07677) **
     7          gi|4771687        0.06402     (  0.03719,     0.09085) **
     1             6              0.01890     (  0.00293,     0.03487) **
     6          gi|191125|        0.09143     (  0.05946,     0.12339) **
     6             2              0.02015     (  0.00441,     0.03589) **
     2             5              0.00942     (     zero,     0.01934) **
     5          gi|1090941        0.02016     (  0.00604,     0.03427) **
     5             3              0.01587     (  0.00430,     0.02744) **
     3          gi|1146863        0.00934     (     zero,     0.01934) **
     3          gi|1696350        0.01058     (  0.00035,     0.02081) **
     2          gi|1615982        0.05373     (  0.03201,     0.07543) **
     8          gi|2818984        0.01065     (     zero,     0.02224) **

     *  = significantly positive, P < 0.05
     ** = significantly positive, P < 0.01


Data set # 6:

Empirical Base Frequencies:

   A       0.24157
   C       0.29056
   G       0.27550
  T(U)     0.19236

Transition/transversion ratio =   2.000000


  +gi|2818984
  |  
  |         +------gi|7396971
  |      +--6  
  |      |  |  +--gi|1615982
  |      |  +--8  
  |      |     |  +----gi|191125|
  |      |     +--2  
  |   +--1        |  +-gi|1090941
  |   |  |        +--4  
  |   |  |           |  +gi|1696350
  |   |  |           +--5  
  7---3  |              +gi|1146863
  |   |  |  
  |   |  +---gi|1497432
  |   |  
  |   +--gi|4771687
  |  
  +-gi|5716431


remember: this is an unrooted tree!

Ln Likelihood = -2041.07394

 Between        And            Length      Approx. Confidence Limits
 -------        ---            ------      ------- ---------- ------

     7          gi|5716431        0.03208     (  0.01144,     0.05271) **
     7          gi|2818984        0.00920     (     zero,     0.01954) **
     7             3              0.06487     (  0.03593,     0.09380) **
     3             1              0.02447     (  0.00323,     0.04571) **
     1             6              0.02615     (  0.00866,     0.04363) **
     6          gi|7396971        0.12089     (  0.08745,     0.15431) **
     6             8              0.00688     (     zero,     0.01696) *
     8          gi|1615982        0.04474     (  0.02480,     0.06467) **
     8             2              0.00617     (     zero,     0.01574)
     2          gi|191125|        0.08797     (  0.05725,     0.11868) **
     2             4              0.00598     (     zero,     0.01550) *
     4          gi|1090941        0.02836     (  0.01190,     0.04482) **
     4             5              0.01605     (  0.00454,     0.02757) **
     5          gi|1696350        0.01369     (  0.00348,     0.02390) **
     5          gi|1146863        0.00006     (     zero,     0.00763)
     1          gi|1497432        0.06807     (  0.04223,     0.09391) **
     3          gi|4771687        0.05721     (  0.03120,     0.08322) **

     *  = significantly positive, P < 0.05
     ** = significantly positive, P < 0.01


Data set # 7:

Empirical Base Frequencies:

   A       0.20077
   C       0.30264
   G       0.29369
  T(U)     0.20290

Transition/transversion ratio =   2.000000


                  +---gi|1615982
               +--1  
               |  |  +gi|1090941
               |  +--3  
            +--5     |  +gi|1146863
            |  |     +--4  
            |  |        +gi|1696350
         +--2  |  
         |  |  +---gi|1497432
      +--7  |  
      |  |  +-----gi|191125|
  +---6  |  
  |   |  +------gi|7396971
  |   |  
  |   +--gi|4771687
  |  
  8-gi|2818984
  |  
  +gi|5716431


remember: this is an unrooted tree!

Ln Likelihood = -2112.87586

 Between        And            Length      Approx. Confidence Limits
 -------        ---            ------      ------- ---------- ------

     8          gi|5716431        0.02267     (  0.00584,     0.03951) **
     8             6              0.06689     (  0.03910,     0.09469) **
     6             7              0.01243     (     zero,     0.03233)
     7             2              0.02510     (  0.00721,     0.04299) **
     2             5              0.00512     (     zero,     0.01563)
     5             1              0.02299     (  0.00593,     0.04005) **
     1          gi|1615982        0.06805     (  0.04309,     0.09300) **
     1             3              0.01333     (  0.00068,     0.02597) **
     3          gi|1090941        0.01787     (  0.00426,     0.03147) **
     3             4              0.03148     (  0.01515,     0.04783) **
     4          gi|1146863        0.00332     (     zero,     0.00953)
     4          gi|1696350        0.01050     (  0.00106,     0.01994) **
     5          gi|1497432        0.08054     (  0.05298,     0.10810) **
     2          gi|191125|        0.08830     (  0.05682,     0.11980) **
     7          gi|7396971        0.11847     (  0.08408,     0.15285) **
     6          gi|4771687        0.05249     (  0.02742,     0.07757) **
     8          gi|2818984        0.01695     (  0.00276,     0.03113) **

     *  = significantly positive, P < 0.05
     ** = significantly positive, P < 0.01


Data set # 8:

Empirical Base Frequencies:

   A       0.19304
   C       0.34017
   G       0.25411
  T(U)     0.21268

Transition/transversion ratio =   2.000000


  +gi|2818984
  |  
  |   +--gi|4771687
  |   |  
  1---5  +--------gi|7396971
  |   |  |  
  |   +--6  +---gi|1497432
  |      |  |  
  |      +--8  +----gi|191125|
  |         |  |  
  |         |  |        +gi|1696350
  |         +--3     +--7  
  |            |  +--4  +gi|1146863
  |            |  |  |  
  |            +--2  +gi|1090941
  |               |  
  |               +--gi|1615982
  |  
  +-gi|5716431


remember: this is an unrooted tree!

Ln Likelihood = -2016.09916

 Between        And            Length      Approx. Confidence Limits
 -------        ---            ------      ------- ---------- ------

     1          gi|5716431        0.03933     (  0.01896,     0.05969) **
     1          gi|2818984        0.01052     (     zero,     0.02241) **
     1             5              0.06687     (  0.03956,     0.09419) **
     5          gi|4771687        0.05087     (  0.02719,     0.07455) **
     5             6              0.00778     (     zero,     0.02194)
     6          gi|7396971        0.13520     (  0.09869,     0.17170) **
     6             8              0.01916     (  0.00336,     0.03497) **
     8          gi|1497432        0.07775     (  0.05039,     0.10512) **
     8             3              0.01403     (     zero,     0.02880) **
     3          gi|191125|        0.06892     (  0.04177,     0.09608) **
     3             2              0.03292     (  0.01380,     0.05205) **
     2             4              0.00718     (     zero,     0.01597) **
     4             7              0.00636     (     zero,     0.01371) **
     7          gi|1696350        0.00246     (     zero,     0.00721) *
     7          gi|1146863        0.00758     (     zero,     0.01550) **
     4          gi|1090941        0.01966     (  0.00586,     0.03345) **
     2          gi|1615982        0.04816     (  0.02778,     0.06854) **

     *  = significantly positive, P < 0.05
     ** = significantly positive, P < 0.01


Data set # 9:

Empirical Base Frequencies:

   A       0.23746
   C       0.30560
   G       0.26463
  T(U)     0.19231

Transition/transversion ratio =   2.000000


  +gi|2818984
  |  
  |    +----gi|4771687
  |    |  
  |    |                 +gi|1696350
  |    |              +--7  
  |    |           +--3  +gi|1146863
  |    |           |  |  
  5----4        +--1  +gi|1090941
  |    |        |  |  
  |    |     +--2  +--gi|1615982
  |    |     |  |  
  |    |  +--6  +------gi|7396971
  |    |  |  |  
  |    +--8  +---gi|191125|
  |       |  
  |       +--gi|1497432
  |  
  +-gi|5716431


remember: this is an unrooted tree!

Ln Likelihood = -2167.01073

 Between        And            Length      Approx. Confidence Limits
 -------        ---            ------      ------- ---------- ------

     5          gi|5716431        0.03587     (  0.01620,     0.05553) **
     5          gi|2818984        0.01452     (  0.00147,     0.02757) **
     5             4              0.08283     (  0.05122,     0.11444) **
     4          gi|4771687        0.08153     (  0.04969,     0.11336) **
     4             8              0.02690     (  0.00611,     0.04769) **
     8             6              0.02083     (  0.00214,     0.03953) **
     6             2              0.01833     (  0.00291,     0.03376) **
     2             1              0.01408     (  0.00071,     0.02744) **
     1             3              0.01636     (  0.00231,     0.03041) **
     3             7              0.01944     (  0.00688,     0.03202) **
     7          gi|1696350        0.00567     (     zero,     0.01217) **
     7          gi|1146863        0.00006     (     zero,     0.00398)
     3          gi|1090941        0.02111     (  0.00691,     0.03531) **
     1          gi|1615982        0.06115     (  0.03781,     0.08450) **
     2          gi|7396971        0.11599     (  0.08354,     0.14843) **
     6          gi|191125|        0.07623     (  0.04688,     0.10559) **
     8          gi|1497432        0.06472     (  0.03983,     0.08961) **

     *  = significantly positive, P < 0.05
     ** = significantly positive, P < 0.01


Data set # 10:

Empirical Base Frequencies:

   A       0.20841
   C       0.31483
   G       0.30116
  T(U)     0.17560

Transition/transversion ratio =   2.000000


         +----gi|191125|
         |  
         |        +gi|1090941
      +--4     +--5  
      |  |     |  |  +gi|1696350
      |  |  +--1  +--3  
      |  |  |  |     +gi|1146863
      |  +--6  |  
  +---7     |  +--gi|1615982
  |   |     |  
  |   |     +---------gi|7396971
  |   |  
  |   |  +--gi|1497432
  |   +--8  
  |      +--gi|4771687
  |  
  2-gi|2818984
  |  
  +--gi|5716431


remember: this is an unrooted tree!

Ln Likelihood = -2181.71131

 Between        And            Length      Approx. Confidence Limits
 -------        ---            ------      ------- ---------- ------

     2          gi|5716431        0.05690     (  0.03133,     0.08248) **
     2             7              0.07412     (  0.04426,     0.10398) **
     7             4              0.01870     (  0.00304,     0.03435) **
     4          gi|191125|        0.09069     (  0.05800,     0.12339) **
     4             6              0.03157     (  0.01263,     0.05049) **
     6             1              0.02098     (  0.00338,     0.03858) **
     1             5              0.00457     (     zero,     0.01382)
     5          gi|1090941        0.02031     (  0.00617,     0.03446) **
     5             3              0.00981     (  0.00105,     0.01856) **
     3          gi|1696350        0.00809     (     zero,     0.01663) **
     3          gi|1146863        0.00569     (     zero,     0.01335) **
     1          gi|1615982        0.06233     (  0.03881,     0.08584) **
     6          gi|7396971        0.16308     (  0.12219,     0.20396) **
     7             8              0.02226     (  0.00540,     0.03911) **
     8          gi|1497432        0.04553     (  0.02447,     0.06658) **
     8          gi|4771687        0.06184     (  0.03600,     0.08768) **
     2          gi|2818984        0.00929     (     zero,     0.02045) *

     *  = significantly positive, P < 0.05
     ** = significantly positive, P < 0.01


Data set # 11:

Empirical Base Frequencies:

   A       0.23362
   C       0.28227
   G       0.27843
  T(U)     0.20568

Transition/transversion ratio =   2.000000


  +gi|2818984
  |  
  |        +------gi|7396971
  |     +--3  
  |     |  +---gi|4771687
  |     |  
  |     |        +gi|1090941
  |  +--7     +--5  
  |  |  |     |  |  +gi|1146863
  |  |  |  +--1  +--6  
  |  |  |  |  |     +gi|1696350
  8--4  +--2  |  
  |  |     |  +--gi|1615982
  |  |     |  
  |  |     +----gi|1497432
  |  |  
  |  +----gi|191125|
  |  
  +gi|5716431


remember: this is an unrooted tree!

Ln Likelihood = -1991.78840

 Between        And            Length      Approx. Confidence Limits
 -------        ---            ------      ------- ---------- ------

     8          gi|5716431        0.02252     (  0.00635,     0.03869) **
     8          gi|2818984        0.00701     (     zero,     0.01578) **
     8             4              0.05821     (  0.03239,     0.08403) **
     4             7              0.01685     (  0.00121,     0.03249) **
     7             3              0.00006     (     zero,     0.00584)
     3          gi|7396971        0.11884     (  0.08560,     0.15209) **
     3          gi|4771687        0.07673     (  0.04772,     0.10575) **
     7             2              0.01703     (  0.00389,     0.03016) **
     2             1              0.01837     (  0.00278,     0.03397) **
     1             5              0.00292     (     zero,     0.01010)
     5          gi|1090941        0.00650     (     zero,     0.01505) **
     5             6              0.01799     (  0.00577,     0.03021) **
     6          gi|1146863        0.00287     (     zero,     0.00918)
     6          gi|1696350        0.01085     (  0.00122,     0.02049) **
     1          gi|1615982        0.05504     (  0.03322,     0.07684) **
     2          gi|1497432        0.08760     (  0.05922,     0.11597) **
     4          gi|191125|        0.07384     (  0.04543,     0.10225) **

     *  = significantly positive, P < 0.05
     ** = significantly positive, P < 0.01


Data set # 12:

Empirical Base Frequencies:

   A       0.25000
   C       0.28489
   G       0.27787
  T(U)     0.18723

Transition/transversion ratio =   2.000000


                     +gi|1696350
                  +--8  
               +--3  +gi|1146863
               |  |  
            +--1  +gi|1090941
            |  |  
         +--7  +--gi|1615982
         |  |  
      +--4  +-------gi|7396971
      |  |  
      |  |  +---gi|1497432
  +---2  +--5  
  |   |     +---gi|4771687
  |   |  
  |   +-----gi|191125|
  |  
  6-gi|2818984
  |  
  +-gi|5716431


remember: this is an unrooted tree!

Ln Likelihood = -2110.96773

 Between        And            Length      Approx. Confidence Limits
 -------        ---            ------      ------- ---------- ------

     6          gi|5716431        0.03137     (  0.01180,     0.05094) **
     6             2              0.07466     (  0.04493,     0.10440) **
     2             4              0.01241     (     zero,     0.02809) *
     4             7              0.01948     (  0.00340,     0.03555) **
     7             1              0.03143     (  0.01177,     0.05110) **
     1             3              0.01953     (  0.00413,     0.03493) **
     3             8              0.01869     (  0.00509,     0.03229) **
     8          gi|1696350        0.00283     (     zero,     0.00806) *
     8          gi|1146863        0.00503     (     zero,     0.01168) **
     3          gi|1090941        0.01463     (  0.00256,     0.02670) **
     1          gi|1615982        0.04262     (  0.02271,     0.06253) **
     7          gi|7396971        0.12835     (  0.09305,     0.16364) **
     4             5              0.02379     (  0.00557,     0.04201) **
     5          gi|1497432        0.06425     (  0.03834,     0.09015) **
     5          gi|4771687        0.06454     (  0.03683,     0.09226) **
     2          gi|191125|        0.08826     (  0.05604,     0.12047) **
     6          gi|2818984        0.01807     (  0.00396,     0.03218) **

     *  = significantly positive, P < 0.05
     ** = significantly positive, P < 0.01


Data set # 13:

Empirical Base Frequencies:

   A       0.23054
   C       0.29063
   G       0.27352
  T(U)     0.20530

Transition/transversion ratio =   2.000000


           +----gi|191125|
        +--2  
        |  +--gi|4771687
     +--1  
     |  |  +------gi|7396971
     |  |  |  
     |  +--4     +gi|1090941
     |     |  +--7  
  +--8     |  |  |  +gi|1696350
  |  |     +--5  +--6  
  |  |        |     +gi|1146863
  |  |        |  
  |  |        +---gi|1615982
  |  |  
  |  +---gi|1497432
  |  
  3-gi|2818984
  |  
  +gi|5716431


remember: this is an unrooted tree!

Ln Likelihood = -1969.16531

 Between        And            Length      Approx. Confidence Limits
 -------        ---            ------      ------- ---------- ------

     3          gi|5716431        0.02182     (  0.00461,     0.03902) **
     3             8              0.04981     (  0.02597,     0.07365) **
     8             1              0.00256     (     zero,     0.01111)
     1             2              0.01959     (  0.00376,     0.03541) **
     2          gi|191125|        0.08565     (  0.05413,     0.11715) **
     2          gi|4771687        0.05118     (  0.02680,     0.07557) **
     1             4              0.01962     (  0.00535,     0.03388) **
     4          gi|7396971        0.11728     (  0.08454,     0.15002) **
     4             5              0.01892     (  0.00450,     0.03334) **
     5             7              0.00354     (     zero,     0.01145)
     7          gi|1090941        0.01881     (  0.00555,     0.03206) **
     7             6              0.02005     (  0.00731,     0.03278) **
     6          gi|1696350        0.01353     (  0.00345,     0.02361) **
     6          gi|1146863        0.00006     (     zero,     0.00545)
     5          gi|1615982        0.05116     (  0.02995,     0.07238) **
     8          gi|1497432        0.05920     (  0.03639,     0.08201) **
     3          gi|2818984        0.00939     (     zero,     0.01924) **

     *  = significantly positive, P < 0.05
     ** = significantly positive, P < 0.01


Data set # 14:

Empirical Base Frequencies:

   A       0.24722
   C       0.30056
   G       0.27099
  T(U)     0.18123

Transition/transversion ratio =   2.000000


  +gi|2818984
  |  
  |         +--gi|1497432
  |      +--1  
  |      |  +--gi|4771687
  |   +--2  
  |   |  |  +-----gi|7396971
  |   |  +--4  
  |   |     |  +---gi|1615982
  |   |     +--8  
  3---6        |  +gi|1090941
  |   |        +--7  
  |   |           |  +gi|1146863
  |   |           +--5  
  |   |              +gi|1696350
  |   |  
  |   +---gi|191125|
  |  
  +-gi|5716431


remember: this is an unrooted tree!

Ln Likelihood = -1944.93103

 Between        And            Length      Approx. Confidence Limits
 -------        ---            ------      ------- ---------- ------

     3          gi|5716431        0.02743     (  0.00847,     0.04638) **
     3          gi|2818984        0.00905     (     zero,     0.01934) **
     3             6              0.06716     (  0.03857,     0.09576) **
     6             2              0.01694     (     zero,     0.03475) **
     2             1              0.02073     (  0.00446,     0.03699) **
     1          gi|1497432        0.04828     (  0.02667,     0.06988) **
     1          gi|4771687        0.03899     (  0.01841,     0.05957) **
     2             4              0.01028     (     zero,     0.02174) **
     4          gi|7396971        0.09887     (  0.06898,     0.12877) **
     4             8              0.01211     (  0.00111,     0.02312) **
     8          gi|1615982        0.05396     (  0.03210,     0.07581) **
     8             7              0.00595     (     zero,     0.01521)
     7          gi|1090941        0.02173     (  0.00733,     0.03615) **
     7             5              0.02503     (  0.01066,     0.03939) **
     5          gi|1146863        0.00423     (     zero,     0.01049) *
     5          gi|1696350        0.01171     (  0.00191,     0.02151) **
     6          gi|191125|        0.07085     (  0.04323,     0.09846) **

     *  = significantly positive, P < 0.05
     ** = significantly positive, P < 0.01


Data set # 15:

Empirical Base Frequencies:

   A       0.22101
   C       0.31671
   G       0.28538
  T(U)     0.17690

Transition/transversion ratio =   2.000000


  +gi|2818984
  |  
  |       +---gi|1497432
  |    +--7  
  |    |  +---gi|4771687
  |    |  
  |    |     +-----gi|191125|
  8----4     |  
  |    |  +--2     +-gi|1090941
  |    |  |  |  +--5  
  |    |  |  |  |  |  +gi|1696350
  |    |  |  +--1  +--6  
  |    +--3     |     +gi|1146863
  |       |     |  
  |       |     +-gi|1615982
  |       |  
  |       +------gi|7396971
  |  
  +-gi|5716431


remember: this is an unrooted tree!

Ln Likelihood = -2001.92668

 Between        And            Length      Approx. Confidence Limits
 -------        ---            ------      ------- ---------- ------

     8          gi|5716431        0.03856     (  0.01648,     0.06063) **
     8          gi|2818984        0.00647     (     zero,     0.01513) **
     8             4              0.08612     (  0.05495,     0.11727) **
     4             7              0.02115     (  0.00519,     0.03712) **
     7          gi|1497432        0.05616     (  0.03250,     0.07983) **
     7          gi|4771687        0.05125     (  0.02725,     0.07524) **
     4             3              0.00507     (     zero,     0.01522)
     3             2              0.01158     (     zero,     0.02389) **
     2          gi|191125|        0.09192     (  0.06016,     0.12368) **
     2             1              0.01619     (  0.00233,     0.03004) **
     1             5              0.01909     (  0.00504,     0.03314) **
     5          gi|1090941        0.02475     (  0.00927,     0.04023) **
     5             6              0.01041     (  0.00029,     0.02052) **
     6          gi|1696350        0.00974     (  0.00062,     0.01885) **
     6          gi|1146863        0.00605     (     zero,     0.01363) **
     1          gi|1615982        0.03203     (  0.01517,     0.04889) **
     3          gi|7396971        0.10557     (  0.07427,     0.13687) **

     *  = significantly positive, P < 0.05
     ** = significantly positive, P < 0.01


Data set # 16:

Empirical Base Frequencies:

   A       0.20042
   C       0.30758
   G       0.29853
  T(U)     0.19347

Transition/transversion ratio =   2.000000


  +gi|2818984
  |  
  |        +----gi|1497432
  |        |  
  |        |     +--gi|1615982
  |     +--1  +--3  
  |     |  |  |  |  +gi|1090941
  |     |  |  |  +--6  
  |     |  +--8     |  +gi|1696350
  |  +--2     |     +--7  
  |  |  |     |        +gi|1146863
  |  |  |     |  
  4--5  |     +------gi|191125|
  |  |  |  
  |  |  +-------gi|7396971
  |  |  
  |  +-----gi|4771687
  |  
  +--gi|5716431


remember: this is an unrooted tree!

Ln Likelihood = -2185.45810

 Between        And            Length      Approx. Confidence Limits
 -------        ---            ------      ------- ---------- ------

     4          gi|5716431        0.04779     (  0.02515,     0.07044) **
     4          gi|2818984        0.01218     (  0.00079,     0.02357) **
     4             5              0.04025     (  0.01773,     0.06277) **
     5             2              0.00186     (     zero,     0.01451)
     2             1              0.02535     (  0.00882,     0.04188) **
     1          gi|1497432        0.08482     (  0.05619,     0.11345) **
     1             8              0.01861     (  0.00296,     0.03425) **
     8             3              0.01681     (  0.00123,     0.03239) **
     3          gi|1615982        0.05459     (  0.03280,     0.07637) **
     3             6              0.00967     (     zero,     0.02010) **
     6          gi|1090941        0.01844     (  0.00514,     0.03174) **
     6             7              0.01657     (  0.00440,     0.02874) **
     7          gi|1696350        0.01565     (  0.00473,     0.02656) **
     7          gi|1146863        0.00006     (     zero,     0.00525)
     8          gi|191125|        0.12033     (  0.08364,     0.15703) **
     2          gi|7396971        0.13295     (  0.09723,     0.16868) **
     5          gi|4771687        0.09533     (  0.06340,     0.12725) **

     *  = significantly positive, P < 0.05
     ** = significantly positive, P < 0.01


Data set # 17:

Empirical Base Frequencies:

   A       0.19780
   C       0.32735
   G       0.29269
  T(U)     0.18216

Transition/transversion ratio =   2.000000


  +gi|2818984
  |  
  |        +--gi|1497432
  |     +--6  
  |     |  +----gi|7396971
  |  +--2  
  |  |  |  +---gi|191125|
  |  |  |  |  
  |  |  +--4     +gi|1090941
  |  |     |  +--7  
  8--1     |  |  |  +gi|1146863
  |  |     +--3  +--5  
  |  |        |     +gi|1696350
  |  |        |  
  |  |        +-gi|1615982
  |  |  
  |  +---gi|4771687
  |  
  +-gi|5716431


remember: this is an unrooted tree!

Ln Likelihood = -1967.23175

 Between        And            Length      Approx. Confidence Limits
 -------        ---            ------      ------- ---------- ------

     8          gi|5716431        0.02958     (  0.01080,     0.04836) **
     8          gi|2818984        0.01429     (  0.00183,     0.02676) **
     8             1              0.05831     (  0.03170,     0.08491) **
     1             2              0.02103     (  0.00049,     0.04158) **
     2             6              0.01657     (  0.00120,     0.03193) **
     6          gi|1497432        0.04864     (  0.02676,     0.07052) **
     6          gi|7396971        0.09309     (  0.06365,     0.12254) **
     2             4              0.01350     (  0.00083,     0.02617) **
     4          gi|191125|        0.07082     (  0.04342,     0.09822) **
     4             3              0.02011     (  0.00567,     0.03456) **
     3             7              0.02088     (  0.00695,     0.03480) **
     7          gi|1090941        0.01432     (  0.00258,     0.02605) **
     7             5              0.01172     (  0.00208,     0.02138) **
     5          gi|1146863        0.00424     (     zero,     0.01068) *
     5          gi|1696350        0.01156     (  0.00188,     0.02125) **
     3          gi|1615982        0.03535     (  0.01780,     0.05291) **
     1          gi|4771687        0.06009     (  0.03437,     0.08583) **

     *  = significantly positive, P < 0.05
     ** = significantly positive, P < 0.01


Data set # 18:

Empirical Base Frequencies:

   A       0.22225
   C       0.31119
   G       0.26726
  T(U)     0.19931

Transition/transversion ratio =   2.000000


            +----gi|191125|
         +--4  
         |  |  +-gi|1615982
         |  +--6  
         |     |  +gi|1090941
      +--2     +--7  
      |  |        |  +gi|1146863
      |  |        +--3  
      |  |           +gi|1696350
  +---5  |  
  |   |  +------gi|7396971
  |   |  
  |   |  +--gi|4771687
  |   +--1  
  |      +--gi|1497432
  |  
  8-gi|2818984
  |  
  +gi|5716431


remember: this is an unrooted tree!

Ln Likelihood = -1918.68796

 Between        And            Length      Approx. Confidence Limits
 -------        ---            ------      ------- ---------- ------

     8          gi|5716431        0.01830     (  0.00152,     0.03508) **
     8             5              0.07090     (  0.04289,     0.09890) **
     5             2              0.01305     (     zero,     0.02742) **
     2             4              0.01401     (  0.00045,     0.02757) **
     4          gi|191125|        0.09217     (  0.05960,     0.12475) **
     4             6              0.01526     (  0.00062,     0.02990) **
     6          gi|1615982        0.04183     (  0.02260,     0.06106) **
     6             7              0.01473     (  0.00317,     0.02629) **
     7          gi|1090941        0.00986     (     zero,     0.01973) **
     7             3              0.00982     (  0.00108,     0.01857) **
     3          gi|1146863        0.00006     (     zero,     0.00551)
     3          gi|1696350        0.00973     (  0.00116,     0.01830) **
     2          gi|7396971        0.10977     (  0.07733,     0.14220) **
     5             1              0.01596     (  0.00168,     0.03023) **
     1          gi|4771687        0.05106     (  0.02678,     0.07534) **
     1          gi|1497432        0.05037     (  0.02811,     0.07262) **
     8          gi|2818984        0.01242     (  0.00079,     0.02405) **

     *  = significantly positive, P < 0.05
     ** = significantly positive, P < 0.01


Data set # 19:

Empirical Base Frequencies:

   A       0.23037
   C       0.31038
   G       0.28807
  T(U)     0.17117

Transition/transversion ratio =   2.000000


        +--gi|1497432
     +--8  
     |  +---gi|4771687
     |  
     |        +------gi|191125|
     |        |  
  +--4     +--2     +gi|1696350
  |  |     |  |  +--1  
  |  |     |  +--6  +gi|1146863
  |  |  +--5     |  
  |  |  |  |     +gi|1090941
  |  +--3  |  
  |     |  +-gi|1615982
  |     |  
  |     +--------gi|7396971
  |  
  7-gi|2818984
  |  
  +-gi|5716431


remember: this is an unrooted tree!

Ln Likelihood = -2081.91918

 Between        And            Length      Approx. Confidence Limits
 -------        ---            ------      ------- ---------- ------

     7          gi|5716431        0.03622     (  0.01524,     0.05720) **
     7             4              0.05752     (  0.03153,     0.08351) **
     4             8              0.01484     (  0.00001,     0.02968) **
     8          gi|1497432        0.04825     (  0.02589,     0.07061) **
     8          gi|4771687        0.06151     (  0.03530,     0.08772) **
     4             3              0.02686     (  0.00873,     0.04500) **
     3             5              0.02507     (  0.00770,     0.04245) **
     5             2              0.01174     (     zero,     0.02496) **
     2          gi|191125|        0.10857     (  0.07401,     0.14313) **
     2             6              0.00892     (     zero,     0.02003) **
     6             1              0.02563     (  0.01069,     0.04057) **
     1          gi|1696350        0.00930     (  0.00004,     0.01855) **
     1          gi|1146863        0.00291     (     zero,     0.00942)
     6          gi|1090941        0.02015     (  0.00521,     0.03509) **
     5          gi|1615982        0.03887     (  0.02012,     0.05762) **
     3          gi|7396971        0.14647     (  0.10866,     0.18428) **
     7          gi|2818984        0.01476     (  0.00175,     0.02776) **

     *  = significantly positive, P < 0.05
     ** = significantly positive, P < 0.01


Data set # 20:

Empirical Base Frequencies:

   A       0.23746
   C       0.28288
   G       0.27341
  T(U)     0.20624

Transition/transversion ratio =   2.000000


  +gi|2818984
  |  
  |   +---gi|4771687
  |   |  
  4---1     +---gi|1497432
  |   |  +--6  
  |   |  |  +--------gi|7396971
  |   +--3  
  |      |  +----gi|191125|
  |      |  |  
  |      +--5  +---gi|1615982
  |         |  |  
  |         +--2     +gi|1146863
  |            |  +--8  
  |            +--7  +gi|1696350
  |               |  
  |               +gi|1090941
  |  
  +--gi|5716431


remember: this is an unrooted tree!

Ln Likelihood = -2073.80338

 Between        And            Length      Approx. Confidence Limits
 -------        ---            ------      ------- ---------- ------

     4          gi|5716431        0.04179     (  0.01859,     0.06500) **
     4          gi|2818984        0.01223     (     zero,     0.02473) **
     4             1              0.06954     (  0.03969,     0.09939) **
     1          gi|4771687        0.06203     (  0.03574,     0.08831) **
     1             3              0.01407     (     zero,     0.03358)
     3             6              0.02073     (  0.00304,     0.03841) **
     6          gi|1497432        0.06296     (  0.03706,     0.08887) **
     6          gi|7396971        0.14164     (  0.10371,     0.17956) **
     3             5              0.01564     (  0.00028,     0.03102) **
     5          gi|191125|        0.08301     (  0.05254,     0.11349) **
     5             2              0.02020     (  0.00431,     0.03609) **
     2          gi|1615982        0.05993     (  0.03648,     0.08338) **
     2             7              0.01307     (     zero,     0.02745) **
     7             8              0.02391     (  0.00880,     0.03901) **
     8          gi|1146863        0.00148     (     zero,     0.00550)
     8          gi|1696350        0.00440     (     zero,     0.01044) **
     7          gi|1090941        0.01212     (  0.00109,     0.02315) **

     *  = significantly positive, P < 0.05
     ** = significantly positive, P < 0.01


Data set # 21:

Empirical Base Frequencies:

   A       0.21555
   C       0.29947
   G       0.29862
  T(U)     0.18637

Transition/transversion ratio =   2.000000


  +gi|2818984
  |  
  |          +-gi|1497432
  |       +--8  
  |       |  +---gi|4771687
  |       |  
  |    +--4     +----gi|1615982
  |    |  |  +--2  
  |    |  |  |  |  +gi|1090941
  |    |  |  |  +--1  
  |    |  +--7     |  +gi|1696350
  5----3     |     +--6  
  |    |     |        +gi|1146863
  |    |     |  
  |    |     +-----gi|7396971
  |    |  
  |    +-----gi|191125|
  |  
  +--gi|5716431


remember: this is an unrooted tree!

Ln Likelihood = -2065.04818

 Between        And            Length      Approx. Confidence Limits
 -------        ---            ------      ------- ---------- ------

     5          gi|5716431        0.04442     (  0.02118,     0.06765) **
     5          gi|2818984        0.00565     (     zero,     0.01446)
     5             3              0.08995     (  0.05758,     0.12232) **
     3             4              0.00331     (     zero,     0.01473)
     4             8              0.01811     (  0.00266,     0.03356) **
     8          gi|1497432        0.04179     (  0.02128,     0.06230) **
     8          gi|4771687        0.06513     (  0.03832,     0.09194) **
     4             7              0.02087     (  0.00631,     0.03541) **
     7             2              0.02089     (  0.00594,     0.03584) **
     2          gi|1615982        0.07435     (  0.04864,     0.10006) **
     2             1              0.00607     (     zero,     0.01487) *
     1          gi|1090941        0.01522     (  0.00294,     0.02750) **
     1             6              0.02499     (  0.01105,     0.03893) **
     6          gi|1696350        0.00551     (     zero,     0.01256) **
     6          gi|1146863        0.00420     (     zero,     0.01066) *
     7          gi|7396971        0.10623     (  0.07496,     0.13750) **
     3          gi|191125|        0.08764     (  0.05645,     0.11883) **

     *  = significantly positive, P < 0.05
     ** = significantly positive, P < 0.01


Data set # 22:

Empirical Base Frequencies:

   A       0.22463
   C       0.29236
   G       0.30955
  T(U)     0.17346

Transition/transversion ratio =   2.000000


  +gi|2818984
  |  
  |         +------gi|7396971
  |      +--4  
  |      |  |  +---gi|1615982
  |      |  +--8  
  |      |     |  +gi|1090941
  |      |     +--2  
  |   +--6        |  +gi|1146863
  |   |  |        +--5  
  |   |  |           +gi|1696350
  |   |  |  
  3---1  |  +--gi|1497432
  |   |  +--7  
  |   |     +---gi|4771687
  |   |  
  |   +---gi|191125|
  |  
  +--gi|5716431


remember: this is an unrooted tree!

Ln Likelihood = -2030.46211

 Between        And            Length      Approx. Confidence Limits
 -------        ---            ------      ------- ---------- ------

     3          gi|5716431        0.05132     (  0.02798,     0.07465) **
     3          gi|2818984        0.00808     (     zero,     0.01835) **
     3             1              0.06641     (  0.03855,     0.09426) **
     1             6              0.01734     (  0.00056,     0.03411) **
     6             4              0.02195     (  0.00656,     0.03733) **
     4          gi|7396971        0.11771     (  0.08494,     0.15047) **
     4             8              0.01495     (  0.00273,     0.02718) **
     8          gi|1615982        0.05468     (  0.03285,     0.07651) **
     8             2              0.00602     (     zero,     0.01552)
     2          gi|1090941        0.01927     (  0.00571,     0.03283) **
     2             5              0.01980     (  0.00705,     0.03255) **
     5          gi|1146863        0.00222     (     zero,     0.00699)
     5          gi|1696350        0.00950     (  0.00082,     0.01817) **
     6             7              0.01645     (  0.00192,     0.03099) **
     7          gi|1497432        0.05109     (  0.02936,     0.07281) **
     7          gi|4771687        0.06109     (  0.03521,     0.08698) **
     1          gi|191125|        0.06722     (  0.03969,     0.09474) **

     *  = significantly positive, P < 0.05
     ** = significantly positive, P < 0.01


Data set # 23:

Empirical Base Frequencies:

   A       0.20135
   C       0.29244
   G       0.27849
  T(U)     0.22772

Transition/transversion ratio =   2.000000


        +------gi|7396971
     +--7  
     |  |  +-----gi|191125|
     |  +--4  
     |     |  +--gi|1615982
     |     +--8  
     |        |  +gi|1090941
  +--1        +--6  
  |  |           |  +gi|1146863
  |  |           +--5  
  |  |              +gi|1696350
  |  |  
  |  |  +--gi|1497432
  |  +--2  
  |     +--gi|4771687
  |  
  3-gi|2818984
  |  
  +--gi|5716431


remember: this is an unrooted tree!

Ln Likelihood = -2062.09796

 Between        And            Length      Approx. Confidence Limits
 -------        ---            ------      ------- ---------- ------

     3          gi|5716431        0.05282     (  0.02821,     0.07743) **
     3             1              0.05669     (  0.03035,     0.08303) **
     1             7              0.01945     (  0.00234,     0.03655) **
     7          gi|7396971        0.12445     (  0.08927,     0.15964) **
     7             4              0.02607     (  0.00787,     0.04428) **
     4          gi|191125|        0.10385     (  0.06896,     0.13874) **
     4             8              0.01440     (     zero,     0.02972) **
     8          gi|1615982        0.05733     (  0.03451,     0.08014) **
     8             6              0.00953     (     zero,     0.02083) **
     6          gi|1090941        0.01258     (  0.00098,     0.02418) **
     6             5              0.02305     (  0.00890,     0.03719) **
     5          gi|1146863        0.00412     (     zero,     0.01123)
     5          gi|1696350        0.01402     (  0.00304,     0.02499) **
     1             2              0.01823     (  0.00275,     0.03371) **
     2          gi|1497432        0.04980     (  0.02696,     0.07264) **
     2          gi|4771687        0.04880     (  0.02476,     0.07284) **
     3          gi|2818984        0.00668     (     zero,     0.01634) *

     *  = significantly positive, P < 0.05
     ** = significantly positive, P < 0.01


Data set # 24:

Empirical Base Frequencies:

   A       0.22455
   C       0.31359
   G       0.27102
  T(U)     0.19084

Transition/transversion ratio =   2.000000


                      +gi|1696350
                   +--3  
                +--8  +gi|1146863
                |  |  
             +--1  +gi|1090941
             |  |  
          +--5  +---gi|1615982
          |  |  
          |  |  +---gi|191125|
       +--4  +--2  
       |  |     +-------gi|7396971
  +----6  |  
  |    |  +--gi|1497432
  |    |  
  |    +---gi|4771687
  |  
  7-gi|2818984
  |  
  +-gi|5716431


remember: this is an unrooted tree!

Ln Likelihood = -2109.49966

 Between        And            Length      Approx. Confidence Limits
 -------        ---            ------      ------- ---------- ------

     7          gi|5716431        0.03705     (  0.01513,     0.05896) **
     7             6              0.07691     (  0.04588,     0.10794) **
     6             4              0.01636     (     zero,     0.03570) *
     4             5              0.02519     (  0.00732,     0.04305) **
     5             1              0.01558     (  0.00048,     0.03069) **
     1             8              0.01842     (  0.00360,     0.03323) **
     8             3              0.02468     (  0.01001,     0.03935) **
     3          gi|1696350        0.01852     (  0.00611,     0.03094) **
     3          gi|1146863        0.00332     (     zero,     0.00993)
     8          gi|1090941        0.01027     (     zero,     0.02087) **
     1          gi|1615982        0.07001     (  0.04451,     0.09551) **
     5             2              0.00663     (     zero,     0.01860)
     2          gi|191125|        0.07961     (  0.04899,     0.11023) **
     2          gi|7396971        0.13545     (  0.09945,     0.17146) **
     4          gi|1497432        0.06063     (  0.03627,     0.08498) **
     6          gi|4771687        0.06942     (  0.04054,     0.09830) **
     7          gi|2818984        0.01201     (     zero,     0.02407) **

     *  = significantly positive, P < 0.05
     ** = significantly positive, P < 0.01


Data set # 25:

Empirical Base Frequencies:

   A       0.21812
   C       0.31380
   G       0.28346
  T(U)     0.18462

Transition/transversion ratio =   2.000000


  +gi|2818984
  |  
  |        +--gi|4771687
  |     +--3  
  |     |  +---gi|1497432
  |  +--1  
  |  |  |  +------gi|7396971
  |  |  +--4  
  |  |     |  +-gi|1615982
  |  |     +--5  
  7--8        |  +gi|1090941
  |  |        +--2  
  |  |           |  +gi|1696350
  |  |           +--6  
  |  |              +gi|1146863
  |  |  
  |  +----gi|191125|
  |  
  +-gi|5716431


remember: this is an unrooted tree!

Ln Likelihood = -1897.08631

 Between        And            Length      Approx. Confidence Limits
 -------        ---            ------      ------- ---------- ------

     7          gi|5716431        0.03067     (  0.01222,     0.04911) **
     7          gi|2818984        0.00230     (     zero,     0.00734)
     7             8              0.04545     (  0.02232,     0.06858) **
     8             1              0.01428     (     zero,     0.02942) **
     1             3              0.01227     (     zero,     0.02507) **
     3          gi|4771687        0.04038     (  0.01968,     0.06108) **
     3          gi|1497432        0.05740     (  0.03473,     0.08006) **
     1             4              0.01306     (  0.00067,     0.02545) **
     4          gi|7396971        0.11483     (  0.08253,     0.14713) **
     4             5              0.02235     (  0.00738,     0.03733) **
     5          gi|1615982        0.03441     (  0.01708,     0.05175) **
     5             2              0.00632     (     zero,     0.01487) *
     2          gi|1090941        0.01960     (  0.00595,     0.03326) **
     2             6              0.01190     (  0.00191,     0.02188) **
     6          gi|1696350        0.00444     (     zero,     0.01056) **
     6          gi|1146863        0.00340     (     zero,     0.00895) *
     8          gi|191125|        0.08107     (  0.05189,     0.11024) **

     *  = significantly positive, P < 0.05
     ** = significantly positive, P < 0.01


Nucleic acid sequence Maximum Likelihood method, version 3.67


Empirical Base Frequencies:

   A       0.21890
   C       0.31235
   G       0.28483
  T(U)     0.18391

Transition/transversion ratio =   2.000000


Empirical Base Frequencies:

   A       0.21813
   C       0.29393
   G       0.29630
  T(U)     0.19165

Transition/transversion ratio =   2.000000


Empirical Base Frequencies:

   A       0.22428
   C       0.30071
   G       0.27322
  T(U)     0.20179

Transition/transversion ratio =   2.000000


Empirical Base Frequencies:

   A       0.20096
   C       0.33326
   G       0.27695
  T(U)     0.18882

Transition/transversion ratio =   2.000000


Empirical Base Frequencies:

   A       0.23448
   C       0.30150
   G       0.26574
  T(U)     0.19829

Transition/transversion ratio =   2.000000


Empirical Base Frequencies:

   A       0.24157
   C       0.29056
   G       0.27550
  T(U)     0.19236

Transition/transversion ratio =   2.000000


Empirical Base Frequencies:

   A       0.20077
   C       0.30264
   G       0.29369
  T(U)     0.20290

Transition/transversion ratio =   2.000000


Empirical Base Frequencies:

   A       0.19304
   C       0.34017
   G       0.25411
  T(U)     0.21268

Transition/transversion ratio =   2.000000


Empirical Base Frequencies:

   A       0.23746
   C       0.30560
   G       0.26463
  T(U)     0.19231

Transition/transversion ratio =   2.000000


Empirical Base Frequencies:

   A       0.20841
   C       0.31483
   G       0.30116
  T(U)     0.17560

Transition/transversion ratio =   2.000000


Empirical Base Frequencies:

   A       0.23362
   C       0.28227
   G       0.27843
  T(U)     0.20568

Transition/transversion ratio =   2.000000


Empirical Base Frequencies:

   A       0.25000
   C       0.28489
   G       0.27787
  T(U)     0.18723

Transition/transversion ratio =   2.000000


Empirical Base Frequencies:

   A       0.23054
   C       0.29063
   G       0.27352
  T(U)     0.20530

Transition/transversion ratio =   2.000000


Empirical Base Frequencies:

   A       0.24722
   C       0.30056
   G       0.27099
  T(U)     0.18123

Transition/transversion ratio =   2.000000


Empirical Base Frequencies:

   A       0.22101
   C       0.31671
   G       0.28538
  T(U)     0.17690

Transition/transversion ratio =   2.000000


Empirical Base Frequencies:

   A       0.20042
   C       0.30758
   G       0.29853
  T(U)     0.19347

Transition/transversion ratio =   2.000000


Empirical Base Frequencies:

   A       0.19780
   C       0.32735
   G       0.29269
  T(U)     0.18216

Transition/transversion ratio =   2.000000


Empirical Base Frequencies:

   A       0.22225
   C       0.31119
   G       0.26726
  T(U)     0.19931

Transition/transversion ratio =   2.000000


Empirical Base Frequencies:

   A       0.23037
   C       0.31038
   G       0.28807
  T(U)     0.17117

Transition/transversion ratio =   2.000000


Empirical Base Frequencies:

   A       0.23746
   C       0.28288
   G       0.27341
  T(U)     0.20624

Transition/transversion ratio =   2.000000


Empirical Base Frequencies:

   A       0.21555
   C       0.29947
   G       0.29862
  T(U)     0.18637

Transition/transversion ratio =   2.000000


Empirical Base Frequencies:

   A       0.22463
   C       0.29236
   G       0.30955
  T(U)     0.17346

Transition/transversion ratio =   2.000000


Empirical Base Frequencies:

   A       0.20135
   C       0.29244
   G       0.27849
  T(U)     0.22772

Transition/transversion ratio =   2.000000


Empirical Base Frequencies:

   A       0.22455
   C       0.31359
   G       0.27102
  T(U)     0.19084

Transition/transversion ratio =   2.000000


Empirical Base Frequencies:

   A       0.21812
   C       0.31380
   G       0.28346
  T(U)     0.18462

Transition/transversion ratio =   2.000000

Data set # 26:

Empirical Base Frequencies:

   A       0.21990
   C       0.31085
   G       0.30734
  T(U)     0.16191

Transition/transversion ratio =   2.000000


  +gi|2818984
  |  
  |          +--gi|1497432
  |       +--4  
  |       |  +--gi|4771687
  |       |  
  |       |        +-gi|1090941
  |    +--5     +--3  
  |    |  |     |  |  +gi|1146863
  |    |  |  +--1  +--8  
  |    |  |  |  |     +gi|1696350
  7----6  +--2  |  
  |    |     |  +---gi|1615982
  |    |     |  
  |    |     +---gi|191125|
  |    |  
  |    +-------gi|7396971
  |  
  +-gi|5716431


remember: this is an unrooted tree!

Ln Likelihood = -2070.18774

 Between        And            Length      Approx. Confidence Limits
 -------        ---            ------      ------- ---------- ------

     7          gi|5716431        0.04100     (  0.01866,     0.06333) **
     7          gi|2818984        0.01211     (     zero,     0.02448) **
     7             6              0.08030     (  0.04950,     0.11111) **
     6             5              0.01445     (     zero,     0.02909) **
     5             4              0.03063     (  0.01173,     0.04953) **
     4          gi|1497432        0.05374     (  0.03033,     0.07716) **
     4          gi|4771687        0.05456     (  0.02885,     0.08028) **
     5             2              0.00981     (     zero,     0.02415) **
     2             1              0.01649     (  0.00095,     0.03203) **
     1             3              0.01271     (     zero,     0.02554) **
     3          gi|1090941        0.03193     (  0.01303,     0.05085) **
     3             8              0.02606     (  0.01106,     0.04106) **
     8          gi|1146863        0.00962     (     zero,     0.02064) *
     8          gi|1696350        0.01232     (  0.00069,     0.02395) **
     1          gi|1615982        0.05935     (  0.03604,     0.08267) **
     2          gi|191125|        0.05866     (  0.03288,     0.08444) **
     6          gi|7396971        0.13628     (  0.09924,     0.17331) **

     *  = significantly positive, P < 0.05
     ** = significantly positive, P < 0.01


Data set # 27:

Empirical Base Frequencies:

   A       0.22120
   C       0.31986
   G       0.26806
  T(U)     0.19089

Transition/transversion ratio =   2.000000


  +gi|2818984
  |  
  |      +--gi|4771687
  |      |  
  |   +--7  +---gi|1497432
  |   |  |  |  
  |   |  +--6  +----gi|191125|
  |   |     |  |  
  |   |     +--2     +---gi|1615982
  |   |        |  +--8  
  3---1        |  |  |  +gi|1696350
  |   |        +--4  +--5  
  |   |           |     +gi|1146863
  |   |           |  
  |   |           +gi|1090941
  |   |  
  |   +------gi|7396971
  |  
  +-gi|5716431


remember: this is an unrooted tree!

Ln Likelihood = -1905.36583

 Between        And            Length      Approx. Confidence Limits
 -------        ---            ------      ------- ---------- ------

     3          gi|5716431        0.03274     (  0.01340,     0.05207) **
     3          gi|2818984        0.00821     (     zero,     0.01870) **
     3             1              0.06127     (  0.03465,     0.08791) **
     1             7              0.00747     (     zero,     0.01998)
     7          gi|4771687        0.04691     (  0.02407,     0.06975) **
     7             6              0.01964     (  0.00453,     0.03475) **
     6          gi|1497432        0.05723     (  0.03443,     0.08005) **
     6             2              0.00757     (     zero,     0.01924) *
     2          gi|191125|        0.08021     (  0.05088,     0.10953) **
     2             4              0.00964     (     zero,     0.02159) **
     4             8              0.00006     (     zero,     0.00908)
     8          gi|1615982        0.06039     (  0.03752,     0.08327) **
     8             5              0.01515     (  0.00408,     0.02622) **
     5          gi|1696350        0.00796     (     zero,     0.01625) **
     5          gi|1146863        0.00396     (     zero,     0.01040) *
     4          gi|1090941        0.01052     (  0.00007,     0.02098) **
     1          gi|7396971        0.12006     (  0.08583,     0.15428) **

     *  = significantly positive, P < 0.05
     ** = significantly positive, P < 0.01


Data set # 28:

Empirical Base Frequencies:

   A       0.21868
   C       0.29798
   G       0.25833
  T(U)     0.22501

Transition/transversion ratio =   2.000000


  +gi|2818984
  |  
  |      +---gi|1497432
  |      |  
  |      |     +----gi|191125|
  |   +--4  +--1  
  |   |  |  |  |  +-gi|1615982
  |   |  |  |  +--6  
  |   |  |  |     |  +gi|1090941
  |   |  +--2     +--5  
  3---7     |        |  +gi|1696350
  |   |     |        +--8  
  |   |     |           +gi|1146863
  |   |     |  
  |   |     +-----gi|7396971
  |   |  
  |   +-gi|4771687
  |  
  +gi|5716431


remember: this is an unrooted tree!

Ln Likelihood = -1955.79414

 Between        And            Length      Approx. Confidence Limits
 -------        ---            ------      ------- ---------- ------

     3          gi|5716431        0.02440     (  0.00720,     0.04162) **
     3          gi|2818984        0.00730     (     zero,     0.01709) *
     3             7              0.07266     (  0.04341,     0.10191) **
     7             4              0.02925     (  0.00731,     0.05118) **
     4          gi|1497432        0.05938     (  0.03549,     0.08327) **
     4             2              0.01278     (     zero,     0.02637) **
     2             1              0.00978     (     zero,     0.02199) **
     1          gi|191125|        0.07869     (  0.04950,     0.10786) **
     1             6              0.02053     (  0.00475,     0.03631) **
     6          gi|1615982        0.03871     (  0.02018,     0.05722) **
     6             5              0.00548     (     zero,     0.01525)
     5          gi|1090941        0.01624     (  0.00401,     0.02847) **
     5             8              0.00989     (  0.00074,     0.01905) **
     8          gi|1696350        0.02148     (  0.00869,     0.03426) **
     8          gi|1146863        0.00006     (     zero,     0.00716)
     2          gi|7396971        0.10792     (  0.07567,     0.14016) **
     7          gi|4771687        0.03446     (  0.01464,     0.05429) **

     *  = significantly positive, P < 0.05
     ** = significantly positive, P < 0.01


Data set # 29:

Empirical Base Frequencies:

   A       0.19826
   C       0.32057
   G       0.27931
  T(U)     0.20186

Transition/transversion ratio =   2.000000


  +gi|2818984
  |  
  |           +-------gi|7396971
  |        +--3  
  |        |  +--gi|1497432
  |     +--1  
  |     |  |  +----gi|191125|
  |     |  +--6  
  |     |     |  +--gi|1615982
  |     |     +--4  
  8-----5        |  +gi|1090941
  |     |        +--2  
  |     |           |  +gi|1146863
  |     |           +--7  
  |     |              +gi|1696350
  |     |  
  |     +-gi|4771687
  |  
  +-gi|5716431


remember: this is an unrooted tree!

Ln Likelihood = -2041.19076

 Between        And            Length      Approx. Confidence Limits
 -------        ---            ------      ------- ---------- ------

     8          gi|5716431        0.03227     (  0.01238,     0.05216) **
     8          gi|2818984        0.00291     (     zero,     0.01033)
     8             5              0.09629     (  0.06256,     0.13001) **
     5             1              0.02660     (  0.00402,     0.04917) **
     1             3              0.01650     (  0.00102,     0.03200) **
     3          gi|7396971        0.12549     (  0.09079,     0.16019) **
     3          gi|1497432        0.05116     (  0.02840,     0.07391) **
     1             6              0.01242     (     zero,     0.02624) **
     6          gi|191125|        0.07830     (  0.04901,     0.10758) **
     6             4              0.01322     (     zero,     0.02652) **
     4          gi|1615982        0.05626     (  0.03395,     0.07858) **
     4             2              0.00728     (     zero,     0.01720) **
     2          gi|1090941        0.01573     (  0.00364,     0.02783) **
     2             7              0.02432     (  0.00998,     0.03867) **
     7          gi|1146863        0.00303     (     zero,     0.00888)
     7          gi|1696350        0.00663     (     zero,     0.01424) **
     5          gi|4771687        0.04345     (  0.02114,     0.06576) **

     *  = significantly positive, P < 0.05
     ** = significantly positive, P < 0.01


Data set # 30:

Empirical Base Frequencies:

   A       0.24712
   C       0.30848
   G       0.28440
  T(U)     0.16000

Transition/transversion ratio =   2.000000


         +---gi|1497432
      +--7  
      |  +-gi|4771687
      |  
      |     +-gi|1615982
  +---4  +--2  
  |   |  |  |  +-----gi|191125|
  |   |  |  +--6  
  |   |  |     |  +gi|1090941
  |   +--1     +--5  
  |      |        |  +gi|1146863
  |      |        +--3  
  |      |           +gi|1696350
  |      |  
  |      +-----gi|7396971
  |  
  8-gi|2818984
  |  
  +--gi|5716431


remember: this is an unrooted tree!

Ln Likelihood = -2011.68435

 Between        And            Length      Approx. Confidence Limits
 -------        ---            ------      ------- ---------- ------

     8          gi|5716431        0.04378     (  0.02056,     0.06701) **
     8             4              0.06197     (  0.03438,     0.08958) **
     4             7              0.02067     (  0.00401,     0.03732) **
     7          gi|1497432        0.06736     (  0.04190,     0.09281) **
     7          gi|4771687        0.03805     (  0.01758,     0.05852) **
     4             1              0.02339     (  0.00660,     0.04019) **
     1             2              0.02645     (  0.00952,     0.04339) **
     2          gi|1615982        0.04632     (  0.02606,     0.06658) **
     2             6              0.01085     (  0.00009,     0.02160) **
     6          gi|191125|        0.09247     (  0.06163,     0.12330) **
     6             5              0.00331     (     zero,     0.01038)
     5          gi|1090941        0.00722     (     zero,     0.01548) **
     5             3              0.01062     (  0.00141,     0.01983) **
     3          gi|1146863        0.00339     (     zero,     0.00886) *
     3          gi|1696350        0.01026     (  0.00127,     0.01925) **
     1          gi|7396971        0.09742     (  0.06754,     0.12729) **
     8          gi|2818984        0.01513     (  0.00222,     0.02805) **

     *  = significantly positive, P < 0.05
     ** = significantly positive, P < 0.01


Data set # 31:

Empirical Base Frequencies:

   A       0.20892
   C       0.32193
   G       0.27517
  T(U)     0.19398

Transition/transversion ratio =   2.000000


  +gi|2818984
  |  
  |    +----gi|191125|
  |    |  
  7----3     +--gi|1497432
  |    |  +--1  
  |    |  |  +---gi|4771687
  |    +--2  
  |       |  +------gi|7396971
  |       +--6  
  |          |  +--gi|1615982
  |          +--8  
  |             |  +-gi|1090941
  |             +--4  
  |                |  +gi|1696350
  |                +--5  
  |                   +gi|1146863
  |  
  +---gi|5716431


remember: this is an unrooted tree!

Ln Likelihood = -2032.35592

 Between        And            Length      Approx. Confidence Limits
 -------        ---            ------      ------- ---------- ------

     7          gi|5716431        0.06558     (  0.03776,     0.09340) **
     7          gi|2818984        0.00974     (     zero,     0.02142) **
     7             3              0.07915     (  0.04781,     0.11049) **
     3          gi|191125|        0.08235     (  0.05118,     0.11353) **
     3             2              0.01390     (     zero,     0.03042) **
     2             1              0.01163     (     zero,     0.02594) *
     1          gi|1497432        0.04399     (  0.02345,     0.06452) **
     1          gi|4771687        0.05641     (  0.03078,     0.08203) **
     2             6              0.01199     (  0.00037,     0.02361) **
     6          gi|7396971        0.10785     (  0.07631,     0.13937) **
     6             8              0.00883     (     zero,     0.01827) **
     8          gi|1615982        0.05510     (  0.03275,     0.07745) **
     8             4              0.00943     (     zero,     0.02049) **
     4          gi|1090941        0.03205     (  0.01430,     0.04979) **
     4             5              0.02198     (  0.00838,     0.03557) **
     5          gi|1696350        0.00977     (  0.00116,     0.01837) **
     5          gi|1146863        0.00006     (     zero,     0.00582)

     *  = significantly positive, P < 0.05
     ** = significantly positive, P < 0.01


Data set # 32:

Empirical Base Frequencies:

   A       0.23303
   C       0.27129
   G       0.30112
  T(U)     0.19455

Transition/transversion ratio =   2.000000


                 +--gi|1615982
              +--1  
              |  |  +gi|1090941
              |  +--3  
           +--2     |  +gi|1146863
           |  |     +--4  
           |  |        +gi|1696350
        +--7  |  
        |  |  +-----gi|191125|
     +--5  |  
     |  |  +--------gi|7396971
  +--6  |  
  |  |  +--gi|1497432
  |  |  
  |  +---gi|4771687
  |  
  8-gi|2818984
  |  
  +-gi|5716431


remember: this is an unrooted tree!

Ln Likelihood = -2030.82733

 Between        And            Length      Approx. Confidence Limits
 -------        ---            ------      ------- ---------- ------

     8          gi|5716431        0.04097     (  0.01809,     0.06385) **
     8             6              0.05699     (  0.02930,     0.08469) **
     6             5              0.02135     (  0.00086,     0.04184) **
     5             7              0.02886     (  0.01048,     0.04725) **
     7             2              0.01307     (  0.00014,     0.02600) **
     2             1              0.01249     (     zero,     0.02604) **
     1          gi|1615982        0.05823     (  0.03530,     0.08116) **
     1             3              0.00734     (     zero,     0.01660) **
     3          gi|1090941        0.01457     (  0.00265,     0.02648) **
     3             4              0.01082     (  0.00085,     0.02079) **
     4          gi|1146863        0.00006     (     zero,     0.00602)
     4          gi|1696350        0.01577     (  0.00477,     0.02677) **
     2          gi|191125|        0.10098     (  0.06689,     0.13507) **
     7          gi|7396971        0.13991     (  0.10254,     0.17729) **
     5          gi|1497432        0.04723     (  0.02584,     0.06863) **
     6          gi|4771687        0.05373     (  0.02875,     0.07872) **
     8          gi|2818984        0.00658     (     zero,     0.01571) *

     *  = significantly positive, P < 0.05
     ** = significantly positive, P < 0.01


Data set # 33:

Empirical Base Frequencies:

   A       0.21647
   C       0.28226
   G       0.28926
  T(U)     0.21201

Transition/transversion ratio =   2.000000


  +gi|2818984
  |  
  |       +--gi|4771687
  |    +--5  
  |    |  +--gi|1497432
  1----8  
  |    |  +-----gi|191125|
  |    |  |  
  |    +--3  +--gi|1615982
  |       |  |  
  |       +--2     +-------gi|7396971
  |          |  +--6  
  |          |  |  |  +gi|1696350
  |          +--4  +--7  
  |             |     +gi|1146863
  |             |  
  |             +gi|1090941
  |  
  +-gi|5716431


remember: this is an unrooted tree!

Ln Likelihood = -2089.17741

 Between        And            Length      Approx. Confidence Limits
 -------        ---            ------      ------- ---------- ------

     1          gi|5716431        0.03006     (  0.01097,     0.04915) **
     1          gi|2818984        0.01433     (  0.00187,     0.02679) **
     1             8              0.08537     (  0.05487,     0.11586) **
     8             5              0.01175     (     zero,     0.02423) **
     5          gi|4771687        0.05885     (  0.03331,     0.08438) **
     5          gi|1497432        0.05330     (  0.03094,     0.07568) **
     8             3              0.01613     (  0.00167,     0.03060) **
     3          gi|191125|        0.09980     (  0.06652,     0.13308) **
     3             2              0.01693     (  0.00310,     0.03076) **
     2          gi|1615982        0.04434     (  0.02446,     0.06421) **
     2             4              0.01345     (  0.00246,     0.02443) **
     4             6              0.00230     (     zero,     0.00868)
     6          gi|7396971        0.13643     (  0.10149,     0.17137) **
     6             7              0.02525     (  0.01093,     0.03957) **
     7          gi|1696350        0.00853     (  0.00002,     0.01704) **
     7          gi|1146863        0.00509     (     zero,     0.01203) **
     4          gi|1090941        0.02331     (  0.00823,     0.03839) **

     *  = significantly positive, P < 0.05
     ** = significantly positive, P < 0.01


Data set # 34:

Empirical Base Frequencies:

   A       0.18997
   C       0.32179
   G       0.26532
  T(U)     0.22292

Transition/transversion ratio =   2.000000


  +gi|2818984
  |  
  |  +---gi|4771687
  |  |  
  |  |              +gi|1090941
  |  |           +--1  
  |  |           |  |  +gi|1696350
  5--4        +--3  +--7  
  |  |        |  |     +gi|1146863
  |  |     +--6  |  
  |  |     |  |  +--gi|1615982
  |  |  +--8  |  
  |  |  |  |  +---gi|191125|
  |  +--2  |  
  |     |  +---gi|1497432
  |     |  
  |     +-------gi|7396971
  |  
  +-gi|5716431


remember: this is an unrooted tree!

Ln Likelihood = -1994.63807

 Between        And            Length      Approx. Confidence Limits
 -------        ---            ------      ------- ---------- ------

     5          gi|5716431        0.03788     (  0.01674,     0.05901) **
     5          gi|2818984        0.01160     (     zero,     0.02329) **
     5             4              0.05750     (  0.03178,     0.08322) **
     4          gi|4771687        0.05850     (  0.03363,     0.08339) **
     4             2              0.00911     (     zero,     0.02397)
     2             8              0.01768     (  0.00271,     0.03265) **
     8             6              0.01516     (  0.00139,     0.02895) **
     6             3              0.02747     (  0.01055,     0.04440) **
     3             1              0.01660     (  0.00310,     0.03009) **
     1          gi|1090941        0.00991     (  0.00001,     0.01980) **
     1             7              0.01116     (  0.00075,     0.02157) **
     7          gi|1696350        0.00427     (     zero,     0.01020) **
     7          gi|1146863        0.00346     (     zero,     0.00893) *
     3          gi|1615982        0.05905     (  0.03613,     0.08197) **
     6          gi|191125|        0.05911     (  0.03443,     0.08378) **
     8          gi|1497432        0.06453     (  0.04013,     0.08891) **
     2          gi|7396971        0.12571     (  0.09109,     0.16034) **

     *  = significantly positive, P < 0.05
     ** = significantly positive, P < 0.01


Data set # 35:

Empirical Base Frequencies:

   A       0.20363
   C       0.29183
   G       0.27727
  T(U)     0.22726

Transition/transversion ratio =   2.000000


                 +------gi|7396971
              +--6  
              |  |  +gi|1090941
              |  +--5  
           +--1     |  +gi|1696350
           |  |     +--3  
           |  |        +gi|1146863
        +--4  |  
        |  |  +--gi|1615982
     +--8  |  
     |  |  +----gi|191125|
  +--7  |  
  |  |  +--gi|1497432
  |  |  
  |  +--gi|4771687
  |  
  2-gi|2818984
  |  
  +gi|5716431


remember: this is an unrooted tree!

Ln Likelihood = -1888.15002

 Between        And            Length      Approx. Confidence Limits
 -------        ---            ------      ------- ---------- ------

     2          gi|5716431        0.02264     (  0.00586,     0.03941) **
     2             7              0.04944     (  0.02531,     0.07357) **
     7             8              0.01628     (     zero,     0.03272) **
     8             4              0.01597     (  0.00186,     0.03009) **
     4             1              0.01456     (  0.00136,     0.02777) **
     1             6              0.00880     (     zero,     0.01806) **
     6          gi|7396971        0.11438     (  0.08272,     0.14604) **
     6             5              0.00632     (     zero,     0.01548) *
     5          gi|1090941        0.00788     (     zero,     0.01681) **
     5             3              0.01279     (  0.00283,     0.02275) **
     3          gi|1696350        0.00443     (     zero,     0.01051) **
     3          gi|1146863        0.00516     (     zero,     0.01163) **
     1          gi|1615982        0.04686     (  0.02685,     0.06688) **
     4          gi|191125|        0.08672     (  0.05601,     0.11744) **
     8          gi|1497432        0.04572     (  0.02532,     0.06611) **
     7          gi|4771687        0.05793     (  0.03252,     0.08334) **
     2          gi|2818984        0.00417     (     zero,     0.01103)

     *  = significantly positive, P < 0.05
     ** = significantly positive, P < 0.01


Data set # 36:

Empirical Base Frequencies:

   A       0.23363
   C       0.28423
   G       0.28040
  T(U)     0.20174

Transition/transversion ratio =   2.000000


  +gi|2818984
  |  
  |   +----gi|191125|
  |   |  
  8---7     +-gi|4771687
  |   |  +--4  
  |   |  |  +--gi|1497432
  |   +--3  
  |      |  +-----gi|7396971
  |      |  |  
  |      +--2     +-gi|1090941
  |         |  +--1  
  |         |  |  |  +gi|1146863
  |         +--5  +--6  
  |            |     +gi|1696350
  |            |  
  |            +----gi|1615982
  |  
  +-gi|5716431


remember: this is an unrooted tree!

Ln Likelihood = -2071.77580

 Between        And            Length      Approx. Confidence Limits
 -------        ---            ------      ------- ---------- ------

     8          gi|5716431        0.03941     (  0.01894,     0.05988) **
     8          gi|2818984        0.00581     (     zero,     0.01434) *
     8             7              0.06469     (  0.03734,     0.09204) **
     7          gi|191125|        0.09195     (  0.05965,     0.12424) **
     7             3              0.01631     (     zero,     0.03290) **
     3             4              0.01429     (     zero,     0.02895) **
     4          gi|4771687        0.04245     (  0.02091,     0.06399) **
     4          gi|1497432        0.05901     (  0.03513,     0.08290) **
     3             2              0.01554     (  0.00238,     0.02870) **
     2          gi|7396971        0.10827     (  0.07691,     0.13962) **
     2             5              0.01814     (  0.00420,     0.03207) **
     5             1              0.01015     (     zero,     0.02200) **
     1          gi|1090941        0.01850     (  0.00490,     0.03209) **
     1             6              0.01969     (  0.00684,     0.03253) **
     6          gi|1146863        0.00255     (     zero,     0.00777)
     6          gi|1696350        0.01122     (  0.00171,     0.02074) **
     5          gi|1615982        0.08091     (  0.05400,     0.10782) **

     *  = significantly positive, P < 0.05
     ** = significantly positive, P < 0.01


Data set # 37:

Empirical Base Frequencies:

   A       0.23120
   C       0.30855
   G       0.27148
  T(U)     0.18877

Transition/transversion ratio =   2.000000


              +------gi|191125|
              |  
           +--2     +gi|1090941
           |  |  +--3  
           |  |  |  |  +gi|1696350
           |  +--1  +--8  
        +--5     |     +gi|1146863
        |  |     |  
        |  |     +-gi|1615982
     +--7  |  
     |  |  +---gi|1497432
  +--4  |  
  |  |  +------gi|7396971
  |  |  
  |  +---gi|4771687
  |  
  6-gi|2818984
  |  
  +--gi|5716431


remember: this is an unrooted tree!

Ln Likelihood = -2007.34010

 Between        And            Length      Approx. Confidence Limits
 -------        ---            ------      ------- ---------- ------

     6          gi|5716431        0.05210     (  0.02806,     0.07614) **
     6             4              0.04414     (  0.02006,     0.06823) **
     4             7              0.01243     (     zero,     0.03013)
     7             5              0.01278     (     zero,     0.02594) **
     5             2              0.01701     (     zero,     0.03419) **
     2          gi|191125|        0.11073     (  0.07537,     0.14609) **
     2             1              0.01467     (     zero,     0.02975) **
     1             3              0.02086     (  0.00498,     0.03673) **
     3          gi|1090941        0.01283     (  0.00119,     0.02448) **
     3             8              0.02126     (  0.00697,     0.03554) **
     8          gi|1696350        0.00603     (     zero,     0.01326) **
     8          gi|1146863        0.00180     (     zero,     0.00680)
     1          gi|1615982        0.03761     (  0.01910,     0.05613) **
     5          gi|1497432        0.05946     (  0.03584,     0.08309) **
     7          gi|7396971        0.10261     (  0.07138,     0.13385) **
     4          gi|4771687        0.07764     (  0.04788,     0.10740) **
     6          gi|2818984        0.01016     (     zero,     0.02172) **

     *  = significantly positive, P < 0.05
     ** = significantly positive, P < 0.01


Data set # 38:

Empirical Base Frequencies:

   A       0.21006
   C       0.31952
   G       0.29210
  T(U)     0.17832

Transition/transversion ratio =   2.000000


                 +gi|1090941
              +--7  
              |  |  +gi|1696350
           +--5  +--6  
           |  |     +gi|1146863
        +--4  |  
        |  |  +--gi|1615982
        |  |  
     +--2  +---gi|191125|
     |  |  
     |  |  +--gi|1497432
  +--1  +--8  
  |  |     +--gi|4771687
  |  |  
  |  +------gi|7396971
  |  
  3-gi|2818984
  |  
  +--gi|5716431


remember: this is an unrooted tree!

Ln Likelihood = -1871.65755

 Between        And            Length      Approx. Confidence Limits
 -------        ---            ------      ------- ---------- ------

     3          gi|5716431        0.04612     (  0.02345,     0.06880) **
     3             1              0.04335     (  0.02004,     0.06665) **
     1             2              0.01835     (  0.00283,     0.03387) **
     2             4              0.00812     (     zero,     0.01943) **
     4             5              0.01436     (  0.00135,     0.02738) **
     5             7              0.00964     (     zero,     0.02085) **
     7          gi|1090941        0.01670     (  0.00417,     0.02922) **
     7             6              0.02094     (  0.00766,     0.03423) **
     6          gi|1696350        0.00794     (  0.00014,     0.01574) **
     6          gi|1146863        0.00006     (     zero,    infinity)
     5          gi|1615982        0.04574     (  0.02565,     0.06584) **
     4          gi|191125|        0.06947     (  0.04199,     0.09695) **
     2             8              0.01293     (     zero,     0.02621) **
     8          gi|1497432        0.03862     (  0.01933,     0.05790) **
     8          gi|4771687        0.03977     (  0.01877,     0.06077) **
     1          gi|7396971        0.13007     (  0.09451,     0.16563) **
     3          gi|2818984        0.00355     (     zero,     0.01105)

     *  = significantly positive, P < 0.05
     ** = significantly positive, P < 0.01


Data set # 39:

Empirical Base Frequencies:

   A       0.19354
   C       0.29662
   G       0.29748
  T(U)     0.21236

Transition/transversion ratio =   2.000000


  +gi|2818984
  |  
  |        +----gi|191125|
  |     +--6  
  |     |  |  +--gi|1615982
  |     |  +--8  
  |     |     |  +gi|1090941
  |     |     +--7  
  |     |        |  +-------gi|7396971
  3-----1        +--4  
  |     |           |  +gi|1146863
  |     |           +--5  
  |     |              +-gi|1696350
  |     |  
  |     |  +---gi|1497432
  |     +--2  
  |        +--gi|4771687
  |  
  +-gi|5716431


remember: this is an unrooted tree!

Ln Likelihood = -2042.49540

 Between        And            Length      Approx. Confidence Limits
 -------        ---            ------      ------- ---------- ------

     3          gi|5716431        0.03654     (  0.01520,     0.05788) **
     3          gi|2818984        0.00634     (     zero,     0.01522) *
     3             1              0.09472     (  0.06212,     0.12732) **
     1             6              0.00654     (     zero,     0.01597) **
     6          gi|191125|        0.08154     (  0.05158,     0.11150) **
     6             8              0.02415     (  0.00874,     0.03957) **
     8          gi|1615982        0.05016     (  0.02905,     0.07127) **
     8             7              0.00654     (     zero,     0.01437) **
     7          gi|1090941        0.01654     (  0.00403,     0.02906) **
     7             4              0.00281     (     zero,     0.00908)
     4          gi|7396971        0.12682     (  0.09289,     0.16075) **
     4             5              0.02276     (  0.00922,     0.03631) **
     5          gi|1146863        0.00006     (     zero,     0.00603)
     5          gi|1696350        0.01757     (  0.00602,     0.02912) **
     1             2              0.01133     (     zero,     0.02454) **
     2          gi|1497432        0.06739     (  0.04251,     0.09227) **
     2          gi|4771687        0.04981     (  0.02607,     0.07355) **

     *  = significantly positive, P < 0.05
     ** = significantly positive, P < 0.01


Data set # 40:

Empirical Base Frequencies:

   A       0.22565
   C       0.29394
   G       0.29030
  T(U)     0.19011

Transition/transversion ratio =   2.000000


  +gi|2818984
  |  
  |       +--gi|1497432
  |    +--7  
  |    |  +---gi|4771687
  |    |  
  8----4  +-----gi|191125|
  |    |  |  
  |    |  |     +-gi|1615982
  |    +--2  +--1  
  |       |  |  |  +--gi|1090941
  |       |  |  +--5  
  |       +--3     |  +gi|1696350
  |          |     +--6  
  |          |        +gi|1146863
  |          |  
  |          +------gi|7396971
  |  
  +-gi|5716431


remember: this is an unrooted tree!

Ln Likelihood = -2039.82379

 Between        And            Length      Approx. Confidence Limits
 -------        ---            ------      ------- ---------- ------

     8          gi|5716431        0.03677     (  0.01607,     0.05746) **
     8          gi|2818984        0.01111     (     zero,     0.02225) **
     8             4              0.07948     (  0.04984,     0.10913) **
     4             7              0.01515     (     zero,     0.03031) **
     7          gi|1497432        0.04992     (  0.02714,     0.07271) **
     7          gi|4771687        0.06660     (  0.03896,     0.09424) **
     4             2              0.00821     (     zero,     0.02184) *
     2          gi|191125|        0.09002     (  0.05851,     0.12152) **
     2             3              0.01637     (  0.00220,     0.03054) **
     3             1              0.00748     (     zero,     0.01757) *
     1          gi|1615982        0.03738     (  0.01937,     0.05538) **
     1             5              0.01250     (  0.00073,     0.02426) **
     5          gi|1090941        0.03659     (  0.01710,     0.05607) **
     5             6              0.01896     (  0.00650,     0.03142) **
     6          gi|1696350        0.01008     (     zero,     0.02017) **
     6          gi|1146863        0.00588     (     zero,     0.01481) *
     3          gi|7396971        0.11367     (  0.08120,     0.14614) **

     *  = significantly positive, P < 0.05
     ** = significantly positive, P < 0.01


Data set # 41:

Empirical Base Frequencies:

   A       0.20300
   C       0.31285
   G       0.28593
  T(U)     0.19822

Transition/transversion ratio =   2.000000


  +gi|2818984
  |  
  |        +-----gi|191125|
  |     +--8  
  |     |  +--gi|1497432
  |  +--1  
  |  |  |  +-------gi|7396971
  |  |  +--2  
  |  |     |  +---gi|1615982
  |  |     +--3  
  4--5        |  +gi|1090941
  |  |        +--6  
  |  |           |  +gi|1696350
  |  |           +--7  
  |  |              +gi|1146863
  |  |  
  |  +-gi|4771687
  |  
  +--gi|5716431


remember: this is an unrooted tree!

Ln Likelihood = -2009.63136

 Between        And            Length      Approx. Confidence Limits
 -------        ---            ------      ------- ---------- ------

     4          gi|5716431        0.05200     (  0.02836,     0.07564) **
     4          gi|2818984        0.00655     (     zero,     0.01579) *
     4             5              0.04171     (  0.01925,     0.06418) **
     5             1              0.02756     (  0.00706,     0.04805) **
     1             8              0.02515     (  0.00573,     0.04458) **
     8          gi|191125|        0.10367     (  0.06841,     0.13892) **
     8          gi|1497432        0.05281     (  0.02913,     0.07649) **
     1             2              0.02085     (  0.00526,     0.03644) **
     2          gi|7396971        0.12416     (  0.08967,     0.15864) **
     2             3              0.00965     (     zero,     0.02197) **
     3          gi|1615982        0.06409     (  0.03965,     0.08852) **
     3             6              0.00544     (     zero,     0.01939)
     6          gi|1090941        0.01466     (  0.00272,     0.02659) **
     6             7              0.02605     (  0.01090,     0.04119) **
     7          gi|1696350        0.00595     (     zero,     0.01272) **
     7          gi|1146863        0.00006     (     zero,     0.00490)
     5          gi|4771687        0.04753     (  0.02433,     0.07073) **

     *  = significantly positive, P < 0.05
     ** = significantly positive, P < 0.01


Data set # 42:

Empirical Base Frequencies:

   A       0.21355
   C       0.30365
   G       0.27622
  T(U)     0.20658

Transition/transversion ratio =   2.000000


  +gi|2818984
  |  
  |     +----gi|7396971
  |     |  
  |  +--2  +-----gi|191125|
  |  |  |  |  
  |  |  +--4     +gi|1090941
  |  |     |  +--7  
  |  |     |  |  |  +gi|1146863
  8--1     +--3  +--5  
  |  |        |     +gi|1696350
  |  |        |  
  |  |        +--gi|1615982
  |  |  
  |  |  +--gi|1497432
  |  +--6  
  |     +---gi|4771687
  |  
  +--gi|5716431


remember: this is an unrooted tree!

Ln Likelihood = -2017.93130

 Between        And            Length      Approx. Confidence Limits
 -------        ---            ------      ------- ---------- ------

     8          gi|5716431        0.04811     (  0.02544,     0.07079) **
     8          gi|2818984        0.00938     (     zero,     0.02041) **
     8             1              0.05683     (  0.03160,     0.08205) **
     1             2              0.01840     (  0.00158,     0.03521) **
     2          gi|7396971        0.09151     (  0.06186,     0.12116) **
     2             4              0.02284     (  0.00607,     0.03961) **
     4          gi|191125|        0.09459     (  0.06226,     0.12692) **
     4             3              0.00991     (     zero,     0.02288) *
     3             7              0.00519     (     zero,     0.01466)
     7          gi|1090941        0.01930     (  0.00576,     0.03285) **
     7             5              0.02100     (  0.00776,     0.03422) **
     5          gi|1146863        0.00776     (  0.00009,     0.01543) **
     5          gi|1696350        0.00006     (     zero,     0.00716)
     3          gi|1615982        0.04659     (  0.02639,     0.06679) **
     1             6              0.02115     (  0.00323,     0.03907) **
     6          gi|1497432        0.04907     (  0.02614,     0.07200) **
     6          gi|4771687        0.07559     (  0.04629,     0.10488) **

     *  = significantly positive, P < 0.05
     ** = significantly positive, P < 0.01


Data set # 43:

Empirical Base Frequencies:

   A       0.22407
   C       0.28446
   G       0.28254
  T(U)     0.20892

Transition/transversion ratio =   2.000000


         +--gi|1497432
      +--1  
      |  |  +-----gi|191125|
      |  +--4  
      |     |  +---gi|1615982
      |     +--6  
      |        |  +--------gi|7396971
  +---5        +--2  
  |   |           |  +gi|1090941
  |   |           +--7  
  |   |              |  +gi|1146863
  |   |              +--3  
  |   |                 +gi|1696350
  |   |  
  |   +-gi|4771687
  |  
  8-gi|2818984
  |  
  +gi|5716431


remember: this is an unrooted tree!

Ln Likelihood = -2062.60839

 Between        And            Length      Approx. Confidence Limits
 -------        ---            ------      ------- ---------- ------

     8          gi|5716431        0.02209     (  0.00446,     0.03972) **
     8             5              0.06348     (  0.03470,     0.09225) **
     5             1              0.03490     (  0.01200,     0.05778) **
     1          gi|1497432        0.05994     (  0.03666,     0.08322) **
     1             4              0.00978     (     zero,     0.02258) **
     4          gi|191125|        0.08900     (  0.05716,     0.12083) **
     4             6              0.01957     (  0.00425,     0.03488) **
     6          gi|1615982        0.06878     (  0.04383,     0.09372) **
     6             2              0.01350     (  0.00160,     0.02539) **
     2          gi|7396971        0.13841     (  0.10280,     0.17403) **
     2             7              0.00481     (     zero,     0.01538)
     7          gi|1090941        0.02250     (  0.00761,     0.03740) **
     7             3              0.02171     (  0.00819,     0.03523) **
     3          gi|1146863        0.00434     (     zero,     0.01053) **
     3          gi|1696350        0.00923     (  0.00060,     0.01786) **
     5          gi|4771687        0.03727     (  0.01609,     0.05845) **
     8          gi|2818984        0.01485     (  0.00193,     0.02777) **

     *  = significantly positive, P < 0.05
     ** = significantly positive, P < 0.01


Data set # 44:

Empirical Base Frequencies:

   A       0.20499
   C       0.33859
   G       0.27253
  T(U)     0.18389

Transition/transversion ratio =   2.000000


             +--gi|1497432
          +--8  
          |  +---gi|4771687
       +--4  
       |  |  +------gi|7396971
       |  |  |  
       |  +--5     +-gi|1090941
       |     |  +--6  
  +----2     |  |  |  +gi|1146863
  |    |     +--1  +--3  
  |    |        |     +gi|1696350
  |    |        |  
  |    |        +---gi|1615982
  |    |  
  |    +--gi|191125|
  |  
  7-gi|2818984
  |  
  +--gi|5716431


remember: this is an unrooted tree!

Ln Likelihood = -2098.15890

 Between        And            Length      Approx. Confidence Limits
 -------        ---            ------      ------- ---------- ------

     7          gi|5716431        0.05119     (  0.02745,     0.07493) **
     7             2              0.07539     (  0.04540,     0.10538) **
     2             4              0.01237     (     zero,     0.02752) *
     4             8              0.02563     (  0.00765,     0.04360) **
     8          gi|1497432        0.05053     (  0.02786,     0.07321) **
     8          gi|4771687        0.07453     (  0.04462,     0.10444) **
     4             5              0.02648     (  0.00960,     0.04335) **
     5          gi|7396971        0.11934     (  0.08630,     0.15238) **
     5             1              0.00654     (     zero,     0.01747)
     1             6              0.01473     (     zero,     0.03013) **
     6          gi|1090941        0.02827     (  0.01135,     0.04518) **
     6             3              0.02131     (  0.00723,     0.03540) **
     3          gi|1146863        0.00754     (     zero,     0.01702) *
     3          gi|1696350        0.00608     (     zero,     0.01491) **
     1          gi|1615982        0.06094     (  0.03746,     0.08442) **
     2          gi|191125|        0.06308     (  0.03591,     0.09025) **
     7          gi|2818984        0.00659     (     zero,     0.01571) *

     *  = significantly positive, P < 0.05
     ** = significantly positive, P < 0.01


Data set # 45:

Empirical Base Frequencies:

   A       0.20867
   C       0.26820
   G       0.29428
  T(U)     0.22886

Transition/transversion ratio =   2.000000


          +-gi|1497432
       +--6  
       |  +---gi|4771687
  +----1  
  |    |  +-----gi|7396971
  |    |  |  
  |    +--3  +-----gi|191125|
  |       |  |  
  |       +--5  +---gi|1615982
  |          |  |  
  |          +--2     +gi|1146863
  |             |  +--8  
  |             +--7  +gi|1696350
  |                |  
  |                +-gi|1090941
  |  
  4-gi|2818984
  |  
  +-gi|5716431


remember: this is an unrooted tree!

Ln Likelihood = -2157.82414

 Between        And            Length      Approx. Confidence Limits
 -------        ---            ------      ------- ---------- ------

     4          gi|5716431        0.03967     (  0.01641,     0.06294) **
     4             1              0.08854     (  0.05601,     0.12108) **
     1             6              0.02475     (  0.00737,     0.04212) **
     6          gi|1497432        0.04491     (  0.02342,     0.06640) **
     6          gi|4771687        0.06747     (  0.03914,     0.09581) **
     1             3              0.01939     (  0.00244,     0.03635) **
     3          gi|7396971        0.09551     (  0.06564,     0.12539) **
     3             5              0.02105     (  0.00417,     0.03792) **
     5          gi|191125|        0.09925     (  0.06579,     0.13272) **
     5             2              0.01118     (     zero,     0.02388) **
     2          gi|1615982        0.06676     (  0.04247,     0.09106) **
     2             7              0.00905     (     zero,     0.01969) **
     7             8              0.01878     (  0.00656,     0.03102) **
     8          gi|1146863        0.00470     (     zero,     0.01253) *
     8          gi|1696350        0.01283     (  0.00222,     0.02346) **
     7          gi|1090941        0.03252     (  0.01463,     0.05041) **
     4          gi|2818984        0.01411     (  0.00118,     0.02704) **

     *  = significantly positive, P < 0.05
     ** = significantly positive, P < 0.01


Data set # 46:

Empirical Base Frequencies:

   A       0.22139
   C       0.30840
   G       0.28654
  T(U)     0.18367

Transition/transversion ratio =   2.000000


  +gi|2818984
  |  
  |      +---gi|1497432
  |   +--8  
  |   |  +--gi|4771687
  |   |  
  |   |     +--gi|1615982
  5---4     |  
  |   |  +--2     +----gi|191125|
  |   |  |  |  +--1  
  |   |  |  |  |  |  +gi|1146863
  |   |  |  +--3  +--6  
  |   +--7     |     +gi|1696350
  |      |     |  
  |      |     +gi|1090941
  |      |  
  |      +---------gi|7396971
  |  
  +--gi|5716431


remember: this is an unrooted tree!

Ln Likelihood = -2049.71254

 Between        And            Length      Approx. Confidence Limits
 -------        ---            ------      ------- ---------- ------

     5          gi|5716431        0.04788     (  0.02489,     0.07088) **
     5          gi|2818984        0.00686     (     zero,     0.01647) *
     5             4              0.06861     (  0.04085,     0.09637) **
     4             8              0.01342     (     zero,     0.02786) **
     8          gi|1497432        0.06414     (  0.03955,     0.08874) **
     8          gi|4771687        0.05293     (  0.02813,     0.07772) **
     4             7              0.02279     (  0.00655,     0.03904) **
     7             2              0.01837     (  0.00383,     0.03291) **
     2          gi|1615982        0.05484     (  0.03259,     0.07708) **
     2             3              0.00326     (     zero,     0.01336)
     3             1              0.01086     (     zero,     0.02181) **
     1          gi|191125|        0.07981     (  0.05057,     0.10905) **
     1             6              0.00848     (     zero,     0.01926) **
     6          gi|1146863        0.00006     (     zero,     0.00441)
     6          gi|1696350        0.00796     (  0.00010,     0.01582) **
     3          gi|1090941        0.01709     (  0.00393,     0.03024) **
     7          gi|7396971        0.15785     (  0.11884,     0.19687) **

     *  = significantly positive, P < 0.05
     ** = significantly positive, P < 0.01


Data set # 47:

Empirical Base Frequencies:

   A       0.21703
   C       0.30750
   G       0.31259
  T(U)     0.16288

Transition/transversion ratio =   2.000000


  +gi|2818984
  |  
  |                    +gi|1146863
  |                 +--5  
  |              +--2  +gi|1696350
  |              |  |  
  |           +--8  +-gi|1090941
  |           |  |  
  |        +--1  +---gi|1615982
  |        |  |  
  |     +--7  +----gi|191125|
  |     |  |  
  |  +--4  +--gi|1497432
  |  |  |  
  3--6  +-----gi|7396971
  |  |  
  |  +--gi|4771687
  |  
  +--gi|5716431


remember: this is an unrooted tree!

Ln Likelihood = -2053.30960

 Between        And            Length      Approx. Confidence Limits
 -------        ---            ------      ------- ---------- ------

     3          gi|5716431        0.04330     (  0.02179,     0.06481) **
     3          gi|2818984        0.01067     (     zero,     0.02180) **
     3             6              0.05310     (  0.02777,     0.07845) **
     6             4              0.01036     (     zero,     0.02899)
     4             7              0.01744     (  0.00314,     0.03172) **
     7             1              0.01290     (     zero,     0.02704) **
     1             8              0.01931     (  0.00364,     0.03497) **
     8             2              0.00559     (     zero,     0.01473)
     2             5              0.02351     (  0.00955,     0.03747) **
     5          gi|1146863        0.01087     (  0.00038,     0.02137) **
     5          gi|1696350        0.01219     (  0.00137,     0.02300) **
     2          gi|1090941        0.02423     (  0.00840,     0.04006) **
     8          gi|1615982        0.07157     (  0.04642,     0.09671) **
     1          gi|191125|        0.09474     (  0.06213,     0.12735) **
     7          gi|1497432        0.05207     (  0.02986,     0.07428) **
     4          gi|7396971        0.09690     (  0.06646,     0.12735) **
     6          gi|4771687        0.05386     (  0.02879,     0.07893) **

     *  = significantly positive, P < 0.05
     ** = significantly positive, P < 0.01


Data set # 48:

Empirical Base Frequencies:

   A       0.22036
   C       0.32861
   G       0.26675
  T(U)     0.18428

Transition/transversion ratio =   2.000000


        +--gi|1497432
        |  
        |     +--gi|1615982
     +--2  +--8  
     |  |  |  |  +-------gi|7396971
     |  |  |  +--7  
     |  |  |     |  +gi|1090941
     |  +--4     +--6  
  +--1     |        |  +gi|1696350
  |  |     |        +--5  
  |  |     |           +gi|1146863
  |  |     |  
  |  |     +-----gi|191125|
  |  |  
  |  +----gi|4771687
  |  
  3-gi|2818984
  |  
  +--gi|5716431


remember: this is an unrooted tree!

Ln Likelihood = -2055.61210

 Between        And            Length      Approx. Confidence Limits
 -------        ---            ------      ------- ---------- ------

     3          gi|5716431        0.04740     (  0.02423,     0.07057) **
     3             1              0.04260     (  0.01792,     0.06729) **
     1             2              0.01900     (     zero,     0.03807) **
     2          gi|1497432        0.05583     (  0.03330,     0.07837) **
     2             4              0.01099     (     zero,     0.02317) **
     4             8              0.02334     (  0.00735,     0.03934) **
     8          gi|1615982        0.04820     (  0.02717,     0.06923) **
     8             7              0.00936     (     zero,     0.02076) *
     7          gi|7396971        0.12375     (  0.08957,     0.15793) **
     7             6              0.01568     (  0.00143,     0.02993) **
     6          gi|1090941        0.01689     (  0.00403,     0.02976) **
     6             5              0.02017     (  0.00627,     0.03406) **
     5          gi|1696350        0.01251     (  0.00250,     0.02253) **
     5          gi|1146863        0.00153     (     zero,     0.00553)
     4          gi|191125|        0.09073     (  0.05907,     0.12238) **
     1          gi|4771687        0.09272     (  0.06082,     0.12463) **
     3          gi|2818984        0.00405     (     zero,     0.01151)

     *  = significantly positive, P < 0.05
     ** = significantly positive, P < 0.01


Data set # 49:

Empirical Base Frequencies:

   A       0.21231
   C       0.32234
   G       0.28013
  T(U)     0.18522

Transition/transversion ratio =   2.000000


      +----gi|191125|
      |  
      |              +gi|1696350
      |           +--3  
      |        +--8  +gi|1146863
  +---2        |  |  
  |   |     +--1  +gi|1090941
  |   |     |  |  
  |   |  +--5  +--gi|1615982
  |   |  |  |  
  |   +--4  +-----gi|7396971
  |      |  
  |      |  +--gi|4771687
  |      +--6  
  |         +--gi|1497432
  |  
  7-gi|2818984
  |  
  +-gi|5716431


remember: this is an unrooted tree!

Ln Likelihood = -1978.32064

 Between        And            Length      Approx. Confidence Limits
 -------        ---            ------      ------- ---------- ------

     7          gi|5716431        0.03397     (  0.01423,     0.05372) **
     7             2              0.06943     (  0.04082,     0.09804) **
     2          gi|191125|        0.08628     (  0.05535,     0.11719) **
     2             4              0.01174     (     zero,     0.02657) *
     4             5              0.02932     (  0.01126,     0.04737) **
     5             1              0.01446     (  0.00016,     0.02876) **
     1             8              0.01561     (  0.00259,     0.02863) **
     8             3              0.01440     (  0.00374,     0.02507) **
     3          gi|1696350        0.00270     (     zero,     0.00817)
     3          gi|1146863        0.01118     (  0.00148,     0.02089) **
     8          gi|1090941        0.00939     (  0.00000,     0.01878) **
     1          gi|1615982        0.04126     (  0.02213,     0.06041) **
     5          gi|7396971        0.10184     (  0.07111,     0.13258) **
     4             6              0.01780     (  0.00290,     0.03269) **
     6          gi|4771687        0.05308     (  0.02843,     0.07772) **
     6          gi|1497432        0.04771     (  0.02607,     0.06935) **
     7          gi|2818984        0.00414     (     zero,     0.01113)

     *  = significantly positive, P < 0.05
     ** = significantly positive, P < 0.01


Data set # 50:

Empirical Base Frequencies:

   A       0.22725
   C       0.29927
   G       0.28310
  T(U)     0.19038

Transition/transversion ratio =   2.000000


  +gi|2818984
  |  
  |    +-------gi|7396971
  |    |  
  |    |     +-----gi|191125|
  |    |  +--8  
  7----1  |  |  +--gi|1615982
  |    |  |  +--5  
  |    |  |     |  +gi|1090941
  |    |  |     +--2  
  |    +--4        |  +gi|1696350
  |       |        +--6  
  |       |           +gi|1146863
  |       |  
  |       |  +---gi|1497432
  |       +--3  
  |          +---gi|4771687
  |  
  +-gi|5716431


remember: this is an unrooted tree!

Ln Likelihood = -2105.23557

 Between        And            Length      Approx. Confidence Limits
 -------        ---            ------      ------- ---------- ------

     7          gi|5716431        0.04166     (  0.02014,     0.06319) **
     7          gi|2818984        0.01313     (  0.00057,     0.02569) **
     7             1              0.07727     (  0.04759,     0.10694) **
     1          gi|7396971        0.14517     (  0.10742,     0.18292) **
     1             4              0.00937     (     zero,     0.02250)
     4             8              0.00974     (     zero,     0.02182) **
     8          gi|191125|        0.10769     (  0.07258,     0.14280) **
     8             5              0.02151     (  0.00570,     0.03730) **
     5          gi|1615982        0.04885     (  0.02789,     0.06981) **
     5             2              0.02442     (  0.00886,     0.03997) **
     2          gi|1090941        0.01221     (  0.00126,     0.02316) **
     2             6              0.01316     (  0.00199,     0.02433) **
     6          gi|1696350        0.00281     (     zero,     0.00814) *
     6          gi|1146863        0.00504     (     zero,     0.01178) **
     4             3              0.01071     (     zero,     0.02374) **
     3          gi|1497432        0.06685     (  0.04162,     0.09207) **
     3          gi|4771687        0.07324     (  0.04422,     0.10227) **

     *  = significantly positive, P < 0.05
     ** = significantly positive, P < 0.01


Nucleic acid sequence Maximum Likelihood method, version 3.67


Empirical Base Frequencies:

   A       0.21890
   C       0.31235
   G       0.28483
  T(U)     0.18391

Transition/transversion ratio =   2.000000


Empirical Base Frequencies:

   A       0.21813
   C       0.29393
   G       0.29630
  T(U)     0.19165

Transition/transversion ratio =   2.000000


Empirical Base Frequencies:

   A       0.22428
   C       0.30071
   G       0.27322
  T(U)     0.20179

Transition/transversion ratio =   2.000000


Empirical Base Frequencies:

   A       0.20096
   C       0.33326
   G       0.27695
  T(U)     0.18882

Transition/transversion ratio =   2.000000


Empirical Base Frequencies:

   A       0.23448
   C       0.30150
   G       0.26574
  T(U)     0.19829

Transition/transversion ratio =   2.000000


Empirical Base Frequencies:

   A       0.24157
   C       0.29056
   G       0.27550
  T(U)     0.19236

Transition/transversion ratio =   2.000000


Empirical Base Frequencies:

   A       0.20077
   C       0.30264
   G       0.29369
  T(U)     0.20290

Transition/transversion ratio =   2.000000


Empirical Base Frequencies:

   A       0.19304
   C       0.34017
   G       0.25411
  T(U)     0.21268

Transition/transversion ratio =   2.000000


Empirical Base Frequencies:

   A       0.23746
   C       0.30560
   G       0.26463
  T(U)     0.19231

Transition/transversion ratio =   2.000000


Empirical Base Frequencies:

   A       0.20841
   C       0.31483
   G       0.30116
  T(U)     0.17560

Transition/transversion ratio =   2.000000


Empirical Base Frequencies:

   A       0.23362
   C       0.28227
   G       0.27843
  T(U)     0.20568

Transition/transversion ratio =   2.000000


Empirical Base Frequencies:

   A       0.25000
   C       0.28489
   G       0.27787
  T(U)     0.18723

Transition/transversion ratio =   2.000000


Empirical Base Frequencies:

   A       0.23054
   C       0.29063
   G       0.27352
  T(U)     0.20530

Transition/transversion ratio =   2.000000


Empirical Base Frequencies:

   A       0.24722
   C       0.30056
   G       0.27099
  T(U)     0.18123

Transition/transversion ratio =   2.000000


Empirical Base Frequencies:

   A       0.22101
   C       0.31671
   G       0.28538
  T(U)     0.17690

Transition/transversion ratio =   2.000000


Empirical Base Frequencies:

   A       0.20042
   C       0.30758
   G       0.29853
  T(U)     0.19347

Transition/transversion ratio =   2.000000


Empirical Base Frequencies:

   A       0.19780
   C       0.32735
   G       0.29269
  T(U)     0.18216

Transition/transversion ratio =   2.000000


Empirical Base Frequencies:

   A       0.22225
   C       0.31119
   G       0.26726
  T(U)     0.19931

Transition/transversion ratio =   2.000000


Empirical Base Frequencies:

   A       0.23037
   C       0.31038
   G       0.28807
  T(U)     0.17117

Transition/transversion ratio =   2.000000


Empirical Base Frequencies:

   A       0.23746
   C       0.28288
   G       0.27341
  T(U)     0.20624

Transition/transversion ratio =   2.000000


Empirical Base Frequencies:

   A       0.21555
   C       0.29947
   G       0.29862
  T(U)     0.18637

Transition/transversion ratio =   2.000000


Empirical Base Frequencies:

   A       0.22463
   C       0.29236
   G       0.30955
  T(U)     0.17346

Transition/transversion ratio =   2.000000


Empirical Base Frequencies:

   A       0.20135
   C       0.29244
   G       0.27849
  T(U)     0.22772

Transition/transversion ratio =   2.000000


Empirical Base Frequencies:

   A       0.22455
   C       0.31359
   G       0.27102
  T(U)     0.19084

Transition/transversion ratio =   2.000000


Empirical Base Frequencies:

   A       0.21812
   C       0.31380
   G       0.28346
  T(U)     0.18462

Transition/transversion ratio =   2.000000


Empirical Base Frequencies:

   A       0.21990
   C       0.31085
   G       0.30734
  T(U)     0.16191

Transition/transversion ratio =   2.000000


Empirical Base Frequencies:

   A       0.22120
   C       0.31986
   G       0.26806
  T(U)     0.19089

Transition/transversion ratio =   2.000000


Empirical Base Frequencies:

   A       0.21868
   C       0.29798
   G       0.25833
  T(U)     0.22501

Transition/transversion ratio =   2.000000


Empirical Base Frequencies:

   A       0.19826
   C       0.32057
   G       0.27931
  T(U)     0.20186

Transition/transversion ratio =   2.000000


Empirical Base Frequencies:

   A       0.24712
   C       0.30848
   G       0.28440
  T(U)     0.16000

Transition/transversion ratio =   2.000000


Empirical Base Frequencies:

   A       0.20892
   C       0.32193
   G       0.27517
  T(U)     0.19398

Transition/transversion ratio =   2.000000


Empirical Base Frequencies:

   A       0.23303
   C       0.27129
   G       0.30112
  T(U)     0.19455

Transition/transversion ratio =   2.000000


Empirical Base Frequencies:

   A       0.21647
   C       0.28226
   G       0.28926
  T(U)     0.21201

Transition/transversion ratio =   2.000000


Empirical Base Frequencies:

   A       0.18997
   C       0.32179
   G       0.26532
  T(U)     0.22292

Transition/transversion ratio =   2.000000


Empirical Base Frequencies:

   A       0.20363
   C       0.29183
   G       0.27727
  T(U)     0.22726

Transition/transversion ratio =   2.000000


Empirical Base Frequencies:

   A       0.23363
   C       0.28423
   G       0.28040
  T(U)     0.20174

Transition/transversion ratio =   2.000000


Empirical Base Frequencies:

   A       0.23120
   C       0.30855
   G       0.27148
  T(U)     0.18877

Transition/transversion ratio =   2.000000


Empirical Base Frequencies:

   A       0.21006
   C       0.31952
   G       0.29210
  T(U)     0.17832

Transition/transversion ratio =   2.000000


Empirical Base Frequencies:

   A       0.19354
   C       0.29662
   G       0.29748
  T(U)     0.21236

Transition/transversion ratio =   2.000000


Empirical Base Frequencies:

   A       0.22565
   C       0.29394
   G       0.29030
  T(U)     0.19011

Transition/transversion ratio =   2.000000


Empirical Base Frequencies:

   A       0.20300
   C       0.31285
   G       0.28593
  T(U)     0.19822

Transition/transversion ratio =   2.000000


Empirical Base Frequencies:

   A       0.21355
   C       0.30365
   G       0.27622
  T(U)     0.20658

Transition/transversion ratio =   2.000000


Empirical Base Frequencies:

   A       0.22407
   C       0.28446
   G       0.28254
  T(U)     0.20892

Transition/transversion ratio =   2.000000


Empirical Base Frequencies:

   A       0.20499
   C       0.33859
   G       0.27253
  T(U)     0.18389

Transition/transversion ratio =   2.000000


Empirical Base Frequencies:

   A       0.20867
   C       0.26820
   G       0.29428
  T(U)     0.22886

Transition/transversion ratio =   2.000000


Empirical Base Frequencies:

   A       0.22139
   C       0.30840
   G       0.28654
  T(U)     0.18367

Transition/transversion ratio =   2.000000


Empirical Base Frequencies:

   A       0.21703
   C       0.30750
   G       0.31259
  T(U)     0.16288

Transition/transversion ratio =   2.000000


Empirical Base Frequencies:

   A       0.22036
   C       0.32861
   G       0.26675
  T(U)     0.18428

Transition/transversion ratio =   2.000000


Empirical Base Frequencies:

   A       0.21231
   C       0.32234
   G       0.28013
  T(U)     0.18522

Transition/transversion ratio =   2.000000


Empirical Base Frequencies:

   A       0.22725
   C       0.29927
   G       0.28310
  T(U)     0.19038

Transition/transversion ratio =   2.000000

Data set # 51:

Empirical Base Frequencies:

   A       0.20997
   C       0.33128
   G       0.27529
  T(U)     0.18346

Transition/transversion ratio =   2.000000


  +gi|2818984
  |  
  |       +------gi|7396971
  |    +--6  
  |    |  +-gi|4771687
  |    |  
  |    |           +-gi|1090941
  |    |        +--3  
  7----5        |  |  +gi|1146863
  |    |     +--1  +--8  
  |    |     |  |     +gi|1696350
  |    |  +--2  |  
  |    |  |  |  +-gi|1615982
  |    +--4  |  
  |       |  +----gi|191125|
  |       |  
  |       +--gi|1497432
  |  
  +-gi|5716431


remember: this is an unrooted tree!

Ln Likelihood = -1975.39443

 Between        And            Length      Approx. Confidence Limits
 -------        ---            ------      ------- ---------- ------

     7          gi|5716431        0.03534     (  0.01480,     0.05587) **
     7          gi|2818984        0.02139     (  0.00575,     0.03703) **
     7             5              0.07697     (  0.04833,     0.10562) **
     5             6              0.00006     (     zero,     0.01046)
     6          gi|7396971        0.12038     (  0.08686,     0.15389) **
     6          gi|4771687        0.04289     (  0.02151,     0.06427) **
     5             4              0.01758     (  0.00402,     0.03114) **
     4             2              0.00624     (     zero,     0.01496) **
     2             1              0.01197     (  0.00058,     0.02336) **
     1             3              0.00647     (     zero,     0.01464) **
     3          gi|1090941        0.02822     (  0.01167,     0.04479) **
     3             8              0.01070     (  0.00135,     0.02004) **
     8          gi|1146863        0.00336     (     zero,     0.00972)
     8          gi|1696350        0.01230     (  0.00212,     0.02247) **
     1          gi|1615982        0.03915     (  0.02089,     0.05740) **
     2          gi|191125|        0.08820     (  0.05744,     0.11895) **
     4          gi|1497432        0.05184     (  0.03034,     0.07333) **

     *  = significantly positive, P < 0.05
     ** = significantly positive, P < 0.01


Data set # 52:

Empirical Base Frequencies:

   A       0.23711
   C       0.27414
   G       0.29644
  T(U)     0.19230

Transition/transversion ratio =   2.000000


  +gi|2818984
  |  
  |          +--gi|1497432
  |       +--6  
  |       |  +----gi|191125|
  |       |  
  |       |           +gi|1696350
  |    +--1        +--5  
  |    |  |     +--4  +gi|1146863
  |    |  |     |  |  
  |    |  |  +--2  +gi|1090941
  3----7  |  |  |  
  |    |  +--8  +--------gi|7396971
  |    |     |  
  |    |     +--gi|1615982
  |    |  
  |    +--gi|4771687
  |  
  +-gi|5716431


remember: this is an unrooted tree!

Ln Likelihood = -1989.30739

 Between        And            Length      Approx. Confidence Limits
 -------        ---            ------      ------- ---------- ------

     3          gi|5716431        0.03519     (  0.01462,     0.05576) **
     3          gi|2818984        0.00575     (     zero,     0.01446)
     3             7              0.07739     (  0.04758,     0.10720) **
     7             1              0.01088     (     zero,     0.02788)
     1             6              0.01792     (  0.00281,     0.03303) **
     6          gi|1497432        0.05179     (  0.02904,     0.07453) **
     6          gi|191125|        0.07883     (  0.04920,     0.10845) **
     1             8              0.01777     (  0.00412,     0.03143) **
     8             2              0.01239     (  0.00044,     0.02436) **
     2             4              0.01534     (  0.00186,     0.02882) **
     4             5              0.00656     (     zero,     0.01399) **
     5          gi|1696350        0.00195     (     zero,     0.00580) *
     5          gi|1146863        0.00191     (     zero,     0.00575) *
     4          gi|1090941        0.00950     (  0.00013,     0.01887) **
     2          gi|7396971        0.14491     (  0.10808,     0.18172) **
     8          gi|1615982        0.04128     (  0.02194,     0.06063) **
     7          gi|4771687        0.06189     (  0.03607,     0.08771) **

     *  = significantly positive, P < 0.05
     ** = significantly positive, P < 0.01


Data set # 53:

Empirical Base Frequencies:

   A       0.20517
   C       0.31862
   G       0.29903
  T(U)     0.17718

Transition/transversion ratio =   2.000000


  +-gi|2818984
  |  
  |  +----gi|7396971
  |  |  
  |  |        +---gi|1615982
  |  |     +--1  
  3--2     |  |  +gi|1090941
  |  |     |  +--5  
  |  |  +--6     |  +gi|1696350
  |  |  |  |     +--8  
  |  |  |  |        +gi|1146863
  |  +--4  |  
  |     |  +-----gi|191125|
  |     |  
  |     |  +--gi|4771687
  |     +--7  
  |        +--gi|1497432
  |  
  +--gi|5716431


remember: this is an unrooted tree!

Ln Likelihood = -2017.20090

 Between        And            Length      Approx. Confidence Limits
 -------        ---            ------      ------- ---------- ------

     3          gi|5716431        0.05324     (  0.02846,     0.07802) **
     3          gi|2818984        0.02587     (  0.00863,     0.04311) **
     3             2              0.04905     (  0.02384,     0.07426) **
     2          gi|7396971        0.09088     (  0.06125,     0.12051) **
     2             4              0.01711     (  0.00179,     0.03243) **
     4             6              0.00645     (     zero,     0.01948)
     6             1              0.01516     (  0.00141,     0.02892) **
     1          gi|1615982        0.06746     (  0.04251,     0.09241) **
     1             5              0.01122     (     zero,     0.02346) **
     5          gi|1090941        0.01704     (  0.00404,     0.03003) **
     5             8              0.02632     (  0.01076,     0.04188) **
     8          gi|1696350        0.00620     (     zero,     0.01322) **
     8          gi|1146863        0.00173     (     zero,     0.00566)
     6          gi|191125|        0.09597     (  0.06302,     0.12891) **
     4             7              0.01616     (  0.00168,     0.03065) **
     7          gi|4771687        0.05725     (  0.03180,     0.08269) **
     7          gi|1497432        0.04432     (  0.02293,     0.06572) **

     *  = significantly positive, P < 0.05
     ** = significantly positive, P < 0.01


Data set # 54:

Empirical Base Frequencies:

   A       0.20906
   C       0.29663
   G       0.27238
  T(U)     0.22194

Transition/transversion ratio =   2.000000


  +gi|2818984
  |  
  |              +---gi|1615982
  |           +--4  
  |           |  |  +-gi|1090941
  |           |  +--2  
  |        +--1     |  +gi|1146863
  |        |  |     +--7  
  |        |  |        +gi|1696350
  |     +--6  |  
  |     |  |  +--gi|1497432
  |  +--3  |  
  |  |  |  +---gi|191125|
  8--5  |  
  |  |  +------gi|7396971
  |  |  
  |  +----gi|4771687
  |  
  +-gi|5716431


remember: this is an unrooted tree!

Ln Likelihood = -2046.01605

 Between        And            Length      Approx. Confidence Limits
 -------        ---            ------      ------- ---------- ------

     8          gi|5716431        0.02780     (  0.00949,     0.04612) **
     8          gi|2818984        0.01352     (  0.00106,     0.02599) **
     8             5              0.05048     (  0.02456,     0.07640) **
     5             3              0.02293     (  0.00148,     0.04439) **
     3             6              0.00563     (     zero,     0.01713)
     6             1              0.01420     (  0.00096,     0.02745) **
     1             4              0.03133     (  0.01327,     0.04940) **
     4          gi|1615982        0.05902     (  0.03628,     0.08176) **
     4             2              0.01384     (  0.00148,     0.02621) **
     2          gi|1090941        0.02108     (  0.00700,     0.03515) **
     2             7              0.01243     (  0.00195,     0.02291) **
     7          gi|1146863        0.00006     (     zero,     0.00555)
     7          gi|1696350        0.01371     (  0.00349,     0.02394) **
     1          gi|1497432        0.06101     (  0.03708,     0.08494) **
     6          gi|191125|        0.07794     (  0.04860,     0.10729) **
     3          gi|7396971        0.11484     (  0.08172,     0.14796) **
     5          gi|4771687        0.08051     (  0.05023,     0.11078) **

     *  = significantly positive, P < 0.05
     ** = significantly positive, P < 0.01


Data set # 55:

Empirical Base Frequencies:

   A       0.19369
   C       0.30887
   G       0.29053
  T(U)     0.20691

Transition/transversion ratio =   2.000000


  +gi|2818984
  |  
  |  +---gi|1497432
  |  |  
  8--7     +--gi|4771687
  |  |  +--1  
  |  |  |  +------gi|7396971
  |  +--4  
  |     |  +-----gi|191125|
  |     +--6  
  |        |  +---gi|1615982
  |        +--2  
  |           |  +gi|1090941
  |           +--5  
  |              |  +gi|1146863
  |              +--3  
  |                 +gi|1696350
  |  
  +--gi|5716431


remember: this is an unrooted tree!

Ln Likelihood = -2002.16247

 Between        And            Length      Approx. Confidence Limits
 -------        ---            ------      ------- ---------- ------

     8          gi|5716431        0.04717     (  0.02492,     0.06942) **
     8          gi|2818984        0.00637     (     zero,     0.01499) *
     8             7              0.03987     (  0.01853,     0.06121) **
     7          gi|1497432        0.06061     (  0.03754,     0.08368) **
     7             4              0.00309     (     zero,     0.01095)
     4             1              0.00187     (     zero,     0.01234)
     1          gi|4771687        0.05858     (  0.03358,     0.08358) **
     1          gi|7396971        0.12076     (  0.08677,     0.15475) **
     4             6              0.01633     (  0.00248,     0.03019) **
     6          gi|191125|        0.10091     (  0.06758,     0.13423) **
     6             2              0.02452     (  0.00764,     0.04140) **
     2          gi|1615982        0.05966     (  0.03676,     0.08256) **
     2             5              0.01484     (  0.00205,     0.02763) **
     5          gi|1090941        0.01720     (  0.00421,     0.03020) **
     5             3              0.01548     (  0.00376,     0.02720) **
     3          gi|1146863        0.00522     (     zero,     0.01257) **
     3          gi|1696350        0.00654     (     zero,     0.01445) **

     *  = significantly positive, P < 0.05
     ** = significantly positive, P < 0.01


Data set # 56:

Empirical Base Frequencies:

   A       0.19872
   C       0.34984
   G       0.26233
  T(U)     0.18911

Transition/transversion ratio =   2.000000


  +gi|2818984
  |  
  |      +--gi|1497432
  |      |  
  |      |     +----gi|7396971
  |   +--1  +--6  
  |   |  |  |  |  +--gi|1615982
  |   |  |  |  +--8  
  |   |  |  |     |  +gi|1090941
  |   |  +--2     +--4  
  7---3     |        |  +gi|1696350
  |   |     |        +--5  
  |   |     |           +gi|1146863
  |   |     |  
  |   |     +----gi|191125|
  |   |  
  |   +--gi|4771687
  |  
  +--gi|5716431


remember: this is an unrooted tree!

Ln Likelihood = -1988.83007

 Between        And            Length      Approx. Confidence Limits
 -------        ---            ------      ------- ---------- ------

     7          gi|5716431        0.04169     (  0.01901,     0.06438) **
     7          gi|2818984        0.00448     (     zero,     0.01212)
     7             3              0.06645     (  0.03681,     0.09609) **
     3             1              0.02331     (  0.00419,     0.04241) **
     1          gi|1497432        0.04219     (  0.02168,     0.06272) **
     1             2              0.01353     (     zero,     0.02896) **
     2             6              0.02234     (  0.00636,     0.03831) **
     6          gi|7396971        0.09342     (  0.06369,     0.12317) **
     6             8              0.02503     (  0.00852,     0.04153) **
     8          gi|1615982        0.05589     (  0.03363,     0.07815) **
     8             4              0.00121     (     zero,     0.01191)
     4          gi|1090941        0.01881     (  0.00551,     0.03210) **
     4             5              0.02798     (  0.01307,     0.04289) **
     5          gi|1696350        0.00482     (     zero,     0.01217) *
     5          gi|1146863        0.00516     (     zero,     0.01283) *
     2          gi|191125|        0.08206     (  0.05227,     0.11187) **
     3          gi|4771687        0.05757     (  0.03179,     0.08336) **

     *  = significantly positive, P < 0.05
     ** = significantly positive, P < 0.01


Data set # 57:

Empirical Base Frequencies:

   A       0.20170
   C       0.29700
   G       0.28982
  T(U)     0.21149

Transition/transversion ratio =   2.000000


              +-gi|1615982
           +--1  
           |  |  +-------gi|7396971
           |  +--7  
           |     |  +gi|1090941
        +--2     +--3  
        |  |        |  +gi|1146863
        |  |        +--4  
     +--5  |           +gi|1696350
     |  |  |  
     |  |  +--gi|191125|
  +--6  |  
  |  |  +--gi|1497432
  |  |  
  |  +-gi|4771687
  |  
  8-gi|2818984
  |  
  +--gi|5716431


remember: this is an unrooted tree!

Ln Likelihood = -1937.46212

 Between        And            Length      Approx. Confidence Limits
 -------        ---            ------      ------- ---------- ------

     8          gi|5716431        0.04867     (  0.02499,     0.07235) **
     8             6              0.05465     (  0.02680,     0.08250) **
     6             5              0.02857     (  0.00709,     0.05006) **
     5             2              0.02682     (  0.00841,     0.04522) **
     2             1              0.01538     (  0.00175,     0.02901) **
     1          gi|1615982        0.04165     (  0.02207,     0.06123) **
     1             7              0.00729     (     zero,     0.01729) *
     7          gi|7396971        0.12960     (  0.09462,     0.16457) **
     7             3              0.01059     (     zero,     0.02476) *
     3          gi|1090941        0.01478     (  0.00221,     0.02735) **
     3             4              0.02318     (  0.00855,     0.03782) **
     4          gi|1146863        0.00201     (     zero,     0.00761)
     4          gi|1696350        0.00396     (     zero,     0.01031) **
     2          gi|191125|        0.06228     (  0.03592,     0.08864) **
     5          gi|1497432        0.05239     (  0.02963,     0.07514) **
     6          gi|4771687        0.03494     (  0.01400,     0.05589) **
     8          gi|2818984        0.00573     (     zero,     0.01459)

     *  = significantly positive, P < 0.05
     ** = significantly positive, P < 0.01


Data set # 58:

Empirical Base Frequencies:

   A       0.21318
   C       0.30266
   G       0.27991
  T(U)     0.20425

Transition/transversion ratio =   2.000000


  +gi|2818984
  |  
  |      +--gi|4771687
  |   +--5  
  |   |  +-----gi|7396971
  1---6  
  |   |  +--gi|1497432
  |   |  |  
  |   +--8  +----gi|191125|
  |      |  |  
  |      |  |        +gi|1696350
  |      +--3     +--7  
  |         |  +--4  +gi|1146863
  |         |  |  |  
  |         +--2  +gi|1090941
  |            |  
  |            +--gi|1615982
  |  
  +--gi|5716431


remember: this is an unrooted tree!

Ln Likelihood = -2030.78113

 Between        And            Length      Approx. Confidence Limits
 -------        ---            ------      ------- ---------- ------

     1          gi|5716431        0.04627     (  0.02358,     0.06895) **
     1          gi|2818984        0.00761     (     zero,     0.01796) *
     1             6              0.06296     (  0.03663,     0.08930) **
     6             5              0.00621     (     zero,     0.01775)
     5          gi|4771687        0.05024     (  0.02567,     0.07482) **
     5          gi|7396971        0.09987     (  0.06906,     0.13068) **
     6             8              0.01137     (     zero,     0.02354) **
     8          gi|1497432        0.04792     (  0.02697,     0.06886) **
     8             3              0.01157     (     zero,     0.02437) **
     3          gi|191125|        0.08877     (  0.05718,     0.12036) **
     3             2              0.02603     (  0.00891,     0.04316) **
     2             4              0.01679     (  0.00188,     0.03169) **
     4             7              0.03542     (  0.01736,     0.05348) **
     7          gi|1696350        0.00784     (     zero,     0.01605) **
     7          gi|1146863        0.00382     (     zero,     0.01012)
     4          gi|1090941        0.01738     (  0.00384,     0.03090) **
     2          gi|1615982        0.04891     (  0.02782,     0.07000) **

     *  = significantly positive, P < 0.05
     ** = significantly positive, P < 0.01


Data set # 59:

Empirical Base Frequencies:

   A       0.22824
   C       0.30044
   G       0.28732
  T(U)     0.18399

Transition/transversion ratio =   2.000000


  +gi|2818984
  |  
  |      +--gi|1497432
  |   +--8  
  |   |  +-gi|4771687
  5---4  
  |   |  +------gi|7396971
  |   |  |  
  |   +--2  +---gi|1615982
  |      |  |  
  |      +--1  +----gi|191125|
  |         |  |  
  |         +--6     +gi|1696350
  |            |  +--7  
  |            +--3  +gi|1146863
  |               |  
  |               +-gi|1090941
  |  
  +-gi|5716431


remember: this is an unrooted tree!

Ln Likelihood = -1987.41851

 Between        And            Length      Approx. Confidence Limits
 -------        ---            ------      ------- ---------- ------

     5          gi|5716431        0.03134     (  0.01228,     0.05041) **
     5          gi|2818984        0.01857     (  0.00421,     0.03293) **
     5             4              0.06591     (  0.03909,     0.09273) **
     4             8              0.01816     (  0.00356,     0.03276) **
     8          gi|1497432        0.05495     (  0.03207,     0.07783) **
     8          gi|4771687        0.03350     (  0.01369,     0.05330) **
     4             2              0.01495     (  0.00060,     0.02929) **
     2          gi|7396971        0.11781     (  0.08488,     0.15074) **
     2             1              0.02538     (  0.00947,     0.04128) **
     1          gi|1615982        0.05609     (  0.03362,     0.07856) **
     1             6              0.01443     (  0.00187,     0.02699) **
     6          gi|191125|        0.07560     (  0.04717,     0.10403) **
     6             3              0.00396     (     zero,     0.01282)
     3             7              0.00560     (     zero,     0.01317) **
     7          gi|1696350        0.00779     (  0.00014,     0.01544) **
     7          gi|1146863        0.00006     (     zero,    infinity)
     3          gi|1090941        0.02167     (  0.00740,     0.03595) **

     *  = significantly positive, P < 0.05
     ** = significantly positive, P < 0.01


Data set # 60:

Empirical Base Frequencies:

   A       0.20264
   C       0.32687
   G       0.26998
  T(U)     0.20051

Transition/transversion ratio =   2.000000


               +--gi|1615982
            +--1  
            |  |  +gi|1090941
            |  +--5  
            |     |  +gi|1696350
         +--4     +--3  
         |  |        +gi|1146863
         |  |  
      +--6  |  +--gi|1497432
      |  |  +--8  
      |  |     +--gi|191125|
  +---7  |  
  |   |  +------gi|7396971
  |   |  
  |   +---gi|4771687
  |  
  2-gi|2818984
  |  
  +-gi|5716431


remember: this is an unrooted tree!

Ln Likelihood = -1942.47435

 Between        And            Length      Approx. Confidence Limits
 -------        ---            ------      ------- ---------- ------

     2          gi|5716431        0.02654     (  0.00761,     0.04546) **
     2             7              0.06856     (  0.04102,     0.09610) **
     7             6              0.00266     (     zero,     0.02019)
     6             4              0.01860     (  0.00444,     0.03278) **
     4             1              0.01314     (  0.00019,     0.02609) **
     1          gi|1615982        0.04461     (  0.02501,     0.06422) **
     1             5              0.01511     (  0.00288,     0.02733) **
     5          gi|1090941        0.01632     (  0.00322,     0.02943) **
     5             3              0.01970     (  0.00703,     0.03238) **
     3          gi|1696350        0.00707     (     zero,     0.01491) **
     3          gi|1146863        0.00455     (     zero,     0.01116) *
     4             8              0.01398     (  0.00036,     0.02761) **
     8          gi|1497432        0.04415     (  0.02419,     0.06411) **
     8          gi|191125|        0.05035     (  0.02716,     0.07352) **
     6          gi|7396971        0.10985     (  0.07765,     0.14205) **
     7          gi|4771687        0.05961     (  0.03363,     0.08560) **
     2          gi|2818984        0.02518     (  0.00840,     0.04198) **

     *  = significantly positive, P < 0.05
     ** = significantly positive, P < 0.01


Data set # 61:

Empirical Base Frequencies:

   A       0.23039
   C       0.27850
   G       0.28609
  T(U)     0.20503

Transition/transversion ratio =   2.000000


  +gi|2818984
  |  
  |    +-gi|4771687
  |    |  
  |    |  +--gi|1497432
  8----7  |  
  |    |  |     +----gi|7396971
  |    |  |     |  
  |    +--4  +--2     +gi|1090941
  |       |  |  |  +--1  
  |       |  |  |  |  |  +gi|1146863
  |       |  |  +--5  +--6  
  |       +--3     |     +gi|1696350
  |          |     |  
  |          |     +-gi|1615982
  |          |  
  |          +----gi|191125|
  |  
  +gi|5716431


remember: this is an unrooted tree!

Ln Likelihood = -1939.27837

 Between        And            Length      Approx. Confidence Limits
 -------        ---            ------      ------- ---------- ------

     8          gi|5716431        0.01223     (  0.00004,     0.02444) **
     8          gi|2818984        0.01258     (  0.00119,     0.02398) **
     8             7              0.08528     (  0.05445,     0.11611) **
     7          gi|4771687        0.02734     (  0.00929,     0.04538) **
     7             4              0.02401     (  0.00457,     0.04346) **
     4          gi|1497432        0.06489     (  0.03937,     0.09040) **
     4             3              0.01860     (  0.00084,     0.03637) **
     3             2              0.02019     (  0.00460,     0.03579) **
     2          gi|7396971        0.09017     (  0.06039,     0.11994) **
     2             5              0.02839     (  0.00860,     0.04820) **
     5             1              0.01016     (     zero,     0.02474)
     1          gi|1090941        0.01295     (  0.00155,     0.02435) **
     1             6              0.00930     (     zero,     0.01883) **
     6          gi|1146863        0.00356     (     zero,     0.00910) **
     6          gi|1696350        0.00441     (     zero,     0.01048) **
     5          gi|1615982        0.04167     (  0.02191,     0.06144) **
     3          gi|191125|        0.08429     (  0.05293,     0.11565) **

     *  = significantly positive, P < 0.05
     ** = significantly positive, P < 0.01


Data set # 62:

Empirical Base Frequencies:

   A       0.24081
   C       0.30149
   G       0.28176
  T(U)     0.17594

Transition/transversion ratio =   2.000000


            +----gi|191125|
            |  
         +--2  +gi|1090941
         |  |  |  
         |  +--1     +gi|1696350
         |     |  +--8  
      +--5     +--3  +gi|1146863
      |  |        |  
      |  |        +--gi|1615982
      |  |  
  +---4  |  +-----gi|7396971
  |   |  +--7  
  |   |     +--gi|1497432
  |   |  
  |   +--gi|4771687
  |  
  6-gi|2818984
  |  
  +-gi|5716431


remember: this is an unrooted tree!

Ln Likelihood = -1994.77924

 Between        And            Length      Approx. Confidence Limits
 -------        ---            ------      ------- ---------- ------

     6          gi|5716431        0.03424     (  0.01551,     0.05297) **
     6             4              0.07230     (  0.04440,     0.10021) **
     4             5              0.00787     (     zero,     0.02593)
     5             2              0.02431     (  0.00658,     0.04204) **
     2          gi|191125|        0.08011     (  0.05099,     0.10923) **
     2             1              0.01896     (  0.00373,     0.03420) **
     1          gi|1090941        0.01423     (  0.00244,     0.02603) **
     1             3              0.00006     (     zero,     0.00641)
     3             8              0.01908     (  0.00678,     0.03138) **
     8          gi|1696350        0.00631     (     zero,     0.01345) **
     8          gi|1146863        0.00349     (     zero,     0.00903) *
     3          gi|1615982        0.04576     (  0.02604,     0.06549) **
     5             7              0.03067     (  0.01112,     0.05022) **
     7          gi|7396971        0.10883     (  0.07597,     0.14169) **
     7          gi|1497432        0.06317     (  0.03789,     0.08844) **
     4          gi|4771687        0.04083     (  0.01984,     0.06180) **
     6          gi|2818984        0.00291     (     zero,     0.01021)

     *  = significantly positive, P < 0.05
     ** = significantly positive, P < 0.01


Data set # 63:

Empirical Base Frequencies:

   A       0.21596
   C       0.33128
   G       0.26830
  T(U)     0.18447

Transition/transversion ratio =   2.000000


     +---gi|4771687
     |  
     |     +---gi|1497432
  +--1  +--8  
  |  |  |  +-----gi|191125|
  |  |  |  
  |  |  |        +gi|1090941
  |  +--2     +--7  
  |     |     |  |  +gi|1696350
  |     |  +--5  +--6  
  |     |  |  |     +gi|1146863
  |     +--4  |  
  |        |  +-gi|1615982
  |        |  
  |        +-------gi|7396971
  |  
  3-gi|2818984
  |  
  +-gi|5716431


remember: this is an unrooted tree!

Ln Likelihood = -2035.77053

 Between        And            Length      Approx. Confidence Limits
 -------        ---            ------      ------- ---------- ------

     3          gi|5716431        0.03495     (  0.01449,     0.05540) **
     3             1              0.04033     (  0.01692,     0.06374) **
     1          gi|4771687        0.05494     (  0.03012,     0.07976) **
     1             2              0.02549     (  0.00533,     0.04564) **
     2             8              0.01279     (     zero,     0.02675) **
     8          gi|1497432        0.06373     (  0.03864,     0.08882) **
     8          gi|191125|        0.10016     (  0.06639,     0.13394) **
     2             4              0.02446     (  0.00769,     0.04123) **
     4             5              0.01907     (  0.00352,     0.03461) **
     5             7              0.00840     (     zero,     0.01888) **
     7          gi|1090941        0.01636     (  0.00318,     0.02954) **
     7             6              0.02200     (  0.00848,     0.03553) **
     6          gi|1696350        0.01101     (  0.00137,     0.02065) **
     6          gi|1146863        0.00663     (     zero,     0.01446) **
     5          gi|1615982        0.04897     (  0.02839,     0.06956) **
     4          gi|7396971        0.13008     (  0.09511,     0.16505) **
     3          gi|2818984        0.00335     (     zero,     0.01089)

     *  = significantly positive, P < 0.05
     ** = significantly positive, P < 0.01


Data set # 64:

Empirical Base Frequencies:

   A       0.19547
   C       0.32931
   G       0.27001
  T(U)     0.20521

Transition/transversion ratio =   2.000000


  +gi|2818984
  |  
  |          +---gi|191125|
  |       +--6  
  |       |  |  +--gi|1615982
  |       |  +--8  
  |       |     |  +gi|1090941
  |       |     +--7  
  |    +--1        |  +gi|1146863
  |    |  |        +--5  
  |    |  |           +gi|1696350
  |    |  |  
  3----4  |  +---gi|1497432
  |    |  +--2  
  |    |     +---gi|4771687
  |    |  
  |    +-------gi|7396971
  |  
  +--gi|5716431


remember: this is an unrooted tree!

Ln Likelihood = -2102.73010

 Between        And            Length      Approx. Confidence Limits
 -------        ---            ------      ------- ---------- ------

     3          gi|5716431        0.04913     (  0.02554,     0.07270) **
     3          gi|2818984        0.00944     (     zero,     0.02092) **
     3             4              0.08212     (  0.05154,     0.11270) **
     4             1              0.00822     (     zero,     0.02153)
     1             6              0.02456     (  0.00715,     0.04197) **
     6          gi|191125|        0.07430     (  0.04555,     0.10304) **
     6             8              0.02542     (  0.00838,     0.04247) **
     8          gi|1615982        0.04713     (  0.02621,     0.06806) **
     8             7              0.02032     (  0.00544,     0.03520) **
     7          gi|1090941        0.01183     (  0.00102,     0.02263) **
     7             5              0.01424     (  0.00241,     0.02608) **
     5          gi|1146863        0.00186     (     zero,     0.00583)
     5          gi|1696350        0.00403     (     zero,     0.00967) **
     1             2              0.02591     (  0.00811,     0.04370) **
     2          gi|1497432        0.05926     (  0.03502,     0.08349) **
     2          gi|4771687        0.06786     (  0.03991,     0.09583) **
     4          gi|7396971        0.12728     (  0.09219,     0.16237) **

     *  = significantly positive, P < 0.05
     ** = significantly positive, P < 0.01


Data set # 65:

Empirical Base Frequencies:

   A       0.21113
   C       0.31606
   G       0.29288
  T(U)     0.17994

Transition/transversion ratio =   2.000000


  +gi|2818984
  |  
  |       +----gi|1497432
  |    +--7  
  |    |  +----gi|4771687
  |    |  
  |    |           +gi|1090941
  |    |        +--5  
  8----4        |  |  +gi|1696350
  |    |     +--1  +--6  
  |    |     |  |     +gi|1146863
  |    |  +--2  |  
  |    |  |  |  +-gi|1615982
  |    +--3  |  
  |       |  +---gi|191125|
  |       |  
  |       +-------gi|7396971
  |  
  +-gi|5716431


remember: this is an unrooted tree!

Ln Likelihood = -2148.30012

 Between        And            Length      Approx. Confidence Limits
 -------        ---            ------      ------- ---------- ------

     8          gi|5716431        0.03722     (  0.01648,     0.05795) **
     8          gi|2818984        0.01220     (  0.00021,     0.02419) **
     8             4              0.07883     (  0.04932,     0.10835) **
     4             7              0.02380     (  0.00508,     0.04252) **
     7          gi|1497432        0.07683     (  0.04820,     0.10546) **
     7          gi|4771687        0.07750     (  0.04759,     0.10742) **
     4             3              0.00906     (     zero,     0.02249) *
     3             2              0.02150     (  0.00516,     0.03783) **
     2             1              0.01970     (  0.00408,     0.03532) **
     1             5              0.01587     (  0.00214,     0.02960) **
     5          gi|1090941        0.02220     (  0.00754,     0.03686) **
     5             6              0.01875     (  0.00567,     0.03183) **
     6          gi|1696350        0.00645     (     zero,     0.01388) **
     6          gi|1146863        0.00137     (     zero,     0.00627)
     1          gi|1615982        0.04536     (  0.02527,     0.06545) **
     2          gi|191125|        0.07947     (  0.04979,     0.10916) **
     3          gi|7396971        0.12948     (  0.09390,     0.16505) **

     *  = significantly positive, P < 0.05
     ** = significantly positive, P < 0.01


Data set # 66:

Empirical Base Frequencies:

   A       0.21643
   C       0.29350
   G       0.31883
  T(U)     0.17124

Transition/transversion ratio =   2.000000


  +gi|2818984
  |  
  |        +-------gi|7396971
  |     +--2  
  |     |  +--gi|1497432
  |  +--1  
  |  |  |  +-----gi|191125|
  |  |  +--8  
  |  |     |  +--gi|1615982
  |  |     +--3  
  4--5        |  +gi|1090941
  |  |        +--6  
  |  |           |  +gi|1696350
  |  |           +--7  
  |  |              +gi|1146863
  |  |  
  |  +--gi|4771687
  |  
  +--gi|5716431


remember: this is an unrooted tree!

Ln Likelihood = -2049.16930

 Between        And            Length      Approx. Confidence Limits
 -------        ---            ------      ------- ---------- ------

     4          gi|5716431        0.04262     (  0.02143,     0.06379) **
     4          gi|2818984        0.00645     (     zero,     0.01521) *
     4             5              0.04767     (  0.02332,     0.07203) **
     5             1              0.01472     (     zero,     0.03390) *
     1             2              0.02004     (  0.00328,     0.03680) **
     2          gi|7396971        0.12869     (  0.09336,     0.16403) **
     2          gi|1497432        0.05677     (  0.03272,     0.08083) **
     1             8              0.01827     (  0.00261,     0.03393) **
     8          gi|191125|        0.09452     (  0.06256,     0.12646) **
     8             3              0.02353     (  0.00692,     0.04015) **
     3          gi|1615982        0.05176     (  0.03008,     0.07344) **
     3             6              0.01404     (  0.00130,     0.02677) **
     6          gi|1090941        0.01908     (  0.00541,     0.03276) **
     6             7              0.01460     (  0.00325,     0.02594) **
     7          gi|1696350        0.00512     (     zero,     0.01212) **
     7          gi|1146863        0.00686     (     zero,     0.01481) **
     5          gi|4771687        0.04529     (  0.02336,     0.06723) **

     *  = significantly positive, P < 0.05
     ** = significantly positive, P < 0.01


Data set # 67:

Empirical Base Frequencies:

   A       0.21556
   C       0.32302
   G       0.28020
  T(U)     0.18122

Transition/transversion ratio =   2.000000


  +gi|2818984
  |  
  |        +----gi|191125|
  |        |  
  |     +--4     +gi|1090941
  |     |  |  +--7  
  |     |  |  |  |  +gi|1146863
  |     |  +--3  +--5  
  |  +--2     |     +gi|1696350
  |  |  |     |  
  |  |  |     +--gi|1615982
  8--1  |  
  |  |  +-------gi|7396971
  |  |  
  |  |  +--gi|1497432
  |  +--6  
  |     +--gi|4771687
  |  
  +-gi|5716431


remember: this is an unrooted tree!

Ln Likelihood = -1941.47071

 Between        And            Length      Approx. Confidence Limits
 -------        ---            ------      ------- ---------- ------

     8          gi|5716431        0.03321     (  0.01427,     0.05214) **
     8          gi|2818984        0.01191     (  0.00047,     0.02335) **
     8             1              0.05278     (  0.02937,     0.07621) **
     1             2              0.00483     (     zero,     0.01286)
     2             4              0.00508     (     zero,     0.01243) **
     4          gi|191125|        0.09109     (  0.05971,     0.12247) **
     4             3              0.01426     (  0.00202,     0.02649) **
     3             7              0.00620     (     zero,     0.01439) **
     7          gi|1090941        0.01464     (  0.00275,     0.02654) **
     7             5              0.03054     (  0.01494,     0.04613) **
     5          gi|1146863        0.00218     (     zero,     0.00694)
     5          gi|1696350        0.00753     (     zero,     0.01533) **
     3          gi|1615982        0.05240     (  0.03110,     0.07370) **
     2          gi|7396971        0.12690     (  0.09275,     0.16105) **
     1             6              0.01205     (  0.00058,     0.02351) **
     6          gi|1497432        0.04748     (  0.02700,     0.06795) **
     6          gi|4771687        0.04567     (  0.02356,     0.06777) **

     *  = significantly positive, P < 0.05
     ** = significantly positive, P < 0.01


Data set # 68:

Empirical Base Frequencies:

   A       0.21375
   C       0.26485
   G       0.34597
  T(U)     0.17543

Transition/transversion ratio =   2.000000


       +----gi|191125|
       |  
       |        +--gi|1615982
       |     +--6  
  +----5     |  |  +-gi|1090941
  |    |     |  +--7  
  |    |  +--2     |  +gi|1146863
  |    |  |  |     +--3  
  |    |  |  |        +gi|1696350
  |    +--4  |  
  |       |  +------gi|7396971
  |       |  
  |       |  +--gi|4771687
  |       +--1  
  |          +-gi|1497432
  |  
  8-gi|2818984
  |  
  +gi|5716431


remember: this is an unrooted tree!

Ln Likelihood = -2036.30675

 Between        And            Length      Approx. Confidence Limits
 -------        ---            ------      ------- ---------- ------

     8          gi|5716431        0.02214     (  0.00651,     0.03777) **
     8             5              0.07818     (  0.04853,     0.10782) **
     5          gi|191125|        0.09167     (  0.05898,     0.12435) **
     5             4              0.01656     (     zero,     0.03384) **
     4             2              0.03177     (  0.01355,     0.04999) **
     2             6              0.02528     (  0.00834,     0.04222) **
     6          gi|1615982        0.05202     (  0.03086,     0.07319) **
     6             7              0.00006     (     zero,     0.01055)
     7          gi|1090941        0.02422     (  0.00898,     0.03945) **
     7             3              0.01874     (  0.00654,     0.03094) **
     3          gi|1146863        0.00006     (     zero,     0.00479)
     3          gi|1696350        0.00773     (  0.00011,     0.01534) **
     2          gi|7396971        0.11776     (  0.08463,     0.15088) **
     4             1              0.01650     (  0.00194,     0.03106) **
     1          gi|4771687        0.04970     (  0.02585,     0.07356) **
     1          gi|1497432        0.04384     (  0.02308,     0.06461) **
     8          gi|2818984        0.01700     (  0.00376,     0.03023) **

     *  = significantly positive, P < 0.05
     ** = significantly positive, P < 0.01


Data set # 69:

Empirical Base Frequencies:

   A       0.20755
   C       0.26935
   G       0.29277
  T(U)     0.23033

Transition/transversion ratio =   2.000000


      +--gi|4771687
      |  
      |        +--gi|1497432
      |     +--8  
  +---4  +--3  +-------gi|7396971
  |   |  |  |  
  |   |  |  +---gi|191125|
  |   |  |  
  |   +--2        +gi|1696350
  |      |     +--1  
  |      |  +--6  +gi|1146863
  |      |  |  |  
  |      +--5  +gi|1090941
  |         |  
  |         +-gi|1615982
  |  
  7-gi|2818984
  |  
  +--gi|5716431


remember: this is an unrooted tree!

Ln Likelihood = -2011.20099

 Between        And            Length      Approx. Confidence Limits
 -------        ---            ------      ------- ---------- ------

     7          gi|5716431        0.04776     (  0.02487,     0.07066) **
     7             4              0.06457     (  0.03802,     0.09112) **
     4          gi|4771687        0.04965     (  0.02705,     0.07225) **
     4             2              0.00600     (     zero,     0.01744)
     2             3              0.01717     (  0.00395,     0.03038) **
     3             8              0.00517     (     zero,     0.01567)
     8          gi|1497432        0.05310     (  0.03027,     0.07592) **
     8          gi|7396971        0.14094     (  0.10415,     0.17773) **
     3          gi|191125|        0.06211     (  0.03679,     0.08744) **
     2             5              0.02276     (  0.00778,     0.03774) **
     5             6              0.00585     (     zero,     0.01408) **
     6             1              0.02399     (  0.00986,     0.03812) **
     1          gi|1696350        0.00883     (  0.00030,     0.01735) **
     1          gi|1146863        0.00502     (     zero,     0.01180) **
     6          gi|1090941        0.02448     (  0.00913,     0.03983) **
     5          gi|1615982        0.04441     (  0.02515,     0.06367) **
     7          gi|2818984        0.00695     (     zero,     0.01646) *

     *  = significantly positive, P < 0.05
     ** = significantly positive, P < 0.01


Data set # 70:

Empirical Base Frequencies:

   A       0.25331
   C       0.29535
   G       0.28340
  T(U)     0.16795

Transition/transversion ratio =   2.000000


  +-gi|2818984
  |  
  |   +-----gi|7396971
  |   |  
  4---3  +--gi|4771687
  |   |  |  
  |   +--1  +----gi|1615982
  |      |  |  
  |      +--2     +---gi|1497432
  |         |  +--6  
  |         |  |  +---gi|191125|
  |         +--5  
  |            |     +gi|1146863
  |            |  +--8  
  |            +--7  +gi|1696350
  |               |  
  |               +gi|1090941
  |  
  +-gi|5716431


remember: this is an unrooted tree!

Ln Likelihood = -2010.17703

 Between        And            Length      Approx. Confidence Limits
 -------        ---            ------      ------- ---------- ------

     4          gi|5716431        0.02511     (  0.00649,     0.04374) **
     4          gi|2818984        0.02993     (  0.01155,     0.04831) **
     4             3              0.06047     (  0.03450,     0.08644) **
     3          gi|7396971        0.10244     (  0.07108,     0.13381) **
     3             1              0.00912     (     zero,     0.02224)
     1          gi|4771687        0.05303     (  0.02856,     0.07749) **
     1             2              0.02050     (  0.00376,     0.03724) **
     2          gi|1615982        0.06839     (  0.04348,     0.09329) **
     2             5              0.00953     (     zero,     0.02034) **
     5             6              0.01916     (  0.00340,     0.03492) **
     6          gi|1497432        0.06931     (  0.04369,     0.09492) **
     6          gi|191125|        0.07000     (  0.04196,     0.09803) **
     5             7              0.00369     (     zero,     0.01181)
     7             8              0.02706     (  0.01194,     0.04218) **
     8          gi|1146863        0.00403     (     zero,     0.01044) *
     8          gi|1696350        0.00368     (     zero,     0.00988) *
     7          gi|1090941        0.02080     (  0.00638,     0.03524) **

     *  = significantly positive, P < 0.05
     ** = significantly positive, P < 0.01


Data set # 71:

Empirical Base Frequencies:

   A       0.21917
   C       0.30714
   G       0.27583
  T(U)     0.19787

Transition/transversion ratio =   2.000000


  +gi|2818984
  |  
  |            +----gi|191125|
  |            |  
  |            |        +gi|1146863
  |         +--3     +--6  
  |         |  |  +--1  +gi|1696350
  |         |  |  |  |  
  |      +--8  +--2  +gi|1090941
  |      |  |     |  
  |      |  |     +---gi|1615982
  |   +--4  |  
  |   |  |  +--gi|1497432
  5---7  |  
  |   |  +----gi|4771687
  |   |  
  |   +------gi|7396971
  |  
  +gi|5716431


remember: this is an unrooted tree!

Ln Likelihood = -1943.71588

 Between        And            Length      Approx. Confidence Limits
 -------        ---            ------      ------- ---------- ------

     5          gi|5716431        0.01946     (  0.00328,     0.03563) **
     5          gi|2818984        0.00726     (     zero,     0.01623) **
     5             7              0.06332     (  0.03669,     0.08994) **
     7             4              0.01156     (     zero,     0.02603) *
     4             8              0.02115     (  0.00570,     0.03661) **
     8             3              0.00603     (     zero,     0.01474) **
     3          gi|191125|        0.08668     (  0.05622,     0.11713) **
     3             2              0.01330     (  0.00111,     0.02550) **
     2             1              0.00006     (     zero,     0.00691)
     1             6              0.01748     (  0.00585,     0.02912) **
     6          gi|1146863        0.00241     (     zero,     0.00774)
     6          gi|1696350        0.00355     (     zero,     0.00949) *
     1          gi|1090941        0.00709     (     zero,     0.01539) **
     2          gi|1615982        0.06492     (  0.04126,     0.08858) **
     8          gi|1497432        0.05999     (  0.03696,     0.08302) **
     4          gi|4771687        0.06988     (  0.04222,     0.09754) **
     7          gi|7396971        0.11920     (  0.08520,     0.15320) **

     *  = significantly positive, P < 0.05
     ** = significantly positive, P < 0.01


Data set # 72:

Empirical Base Frequencies:

   A       0.21444
   C       0.30466
   G       0.29207
  T(U)     0.18884

Transition/transversion ratio =   2.000000


  +gi|2818984
  |  
  |            +---gi|1615982
  |            |  
  |         +--8     +gi|1146863
  |         |  |  +--5  
  |         |  +--2  +gi|1696350
  |      +--1     |  
  |      |  |     +-gi|1090941
  |      |  |  
  |   +--4  +------gi|191125|
  |   |  |  
  |   |  |  +---gi|1497432
  3---6  +--7  
  |   |     +-------gi|7396971
  |   |  
  |   +---gi|4771687
  |  
  +--gi|5716431


remember: this is an unrooted tree!

Ln Likelihood = -2176.22738

 Between        And            Length      Approx. Confidence Limits
 -------        ---            ------      ------- ---------- ------

     3          gi|5716431        0.04781     (  0.02512,     0.07048) **
     3          gi|2818984        0.00838     (     zero,     0.01865) **
     3             6              0.06961     (  0.04115,     0.09808) **
     6             4              0.02053     (  0.00038,     0.04067) **
     4             1              0.01230     (     zero,     0.02659) **
     1             8              0.01768     (  0.00332,     0.03203) **
     8          gi|1615982        0.06386     (  0.04043,     0.08729) **
     8             2              0.00276     (     zero,     0.00873)
     2             5              0.02313     (  0.00950,     0.03675) **
     5          gi|1146863        0.00937     (     zero,     0.01881) **
     5          gi|1696350        0.01035     (  0.00076,     0.01995) **
     2          gi|1090941        0.01903     (  0.00564,     0.03243) **
     1          gi|191125|        0.11284     (  0.07806,     0.14763) **
     4             7              0.01997     (  0.00316,     0.03678) **
     7          gi|1497432        0.07177     (  0.04453,     0.09902) **
     7          gi|7396971        0.13532     (  0.09865,     0.17199) **
     6          gi|4771687        0.05545     (  0.03105,     0.07984) **

     *  = significantly positive, P < 0.05
     ** = significantly positive, P < 0.01


Data set # 73:

Empirical Base Frequencies:

   A       0.22698
   C       0.29987
   G       0.25107
  T(U)     0.22208

Transition/transversion ratio =   2.000000


        +--gi|1497432
     +--1  
     |  +-gi|4771687
     |  
     |     +-gi|1615982
  +--4  +--8  
  |  |  |  |  +-------gi|7396971
  |  |  |  +--7  
  |  |  |     |  +gi|1090941
  |  +--2     +--6  
  |     |        |  +gi|1146863
  |     |        +--5  
  |     |           +gi|1696350
  |     |  
  |     +---gi|191125|
  |  
  3-gi|2818984
  |  
  +gi|5716431


remember: this is an unrooted tree!

Ln Likelihood = -1881.05445

 Between        And            Length      Approx. Confidence Limits
 -------        ---            ------      ------- ---------- ------

     3          gi|5716431        0.02173     (  0.00544,     0.03802) **
     3             4              0.05793     (  0.03327,     0.08258) **
     4             1              0.02488     (  0.00660,     0.04317) **
     1          gi|1497432        0.05751     (  0.03340,     0.08163) **
     1          gi|4771687        0.03846     (  0.01764,     0.05927) **
     4             2              0.00762     (     zero,     0.01804) **
     2             8              0.01571     (  0.00214,     0.02929) **
     8          gi|1615982        0.03739     (  0.01930,     0.05548) **
     8             7              0.00574     (     zero,     0.01416) **
     7          gi|7396971        0.13083     (  0.09654,     0.16513) **
     7             6              0.01206     (     zero,     0.02423) **
     6          gi|1090941        0.01490     (  0.00278,     0.02702) **
     6             5              0.01885     (  0.00630,     0.03139) **
     5          gi|1146863        0.00006     (     zero,     0.00448)
     5          gi|1696350        0.00579     (     zero,     0.01239) **
     2          gi|191125|        0.07498     (  0.04657,     0.10338) **
     3          gi|2818984        0.00502     (     zero,     0.01228) **

     *  = significantly positive, P < 0.05
     ** = significantly positive, P < 0.01


Data set # 74:

Empirical Base Frequencies:

   A       0.23519
   C       0.28809
   G       0.30348
  T(U)     0.17323

Transition/transversion ratio =   2.000000


         +-----gi|191125|
         |  
         |        +gi|1090941
      +--2     +--8  
      |  |     |  |  +gi|1696350
      |  |  +--1  +--3  
      |  |  |  |     +gi|1146863
      |  +--5  |  
  +---4     |  +---gi|1615982
  |   |     |  
  |   |     +-------gi|7396971
  |   |  
  |   |  +--gi|4771687
  |   +--6  
  |      +---gi|1497432
  |  
  7-gi|2818984
  |  
  +-gi|5716431


remember: this is an unrooted tree!

Ln Likelihood = -2110.55768

 Between        And            Length      Approx. Confidence Limits
 -------        ---            ------      ------- ---------- ------

     7          gi|5716431        0.03301     (  0.01330,     0.05272) **
     7             4              0.07459     (  0.04539,     0.10380) **
     4             2              0.01286     (     zero,     0.02994) *
     2          gi|191125|        0.10018     (  0.06626,     0.13411) **
     2             5              0.03517     (  0.01500,     0.05535) **
     5             1              0.01681     (  0.00185,     0.03178) **
     1             8              0.00779     (     zero,     0.01799) *
     8          gi|1090941        0.01502     (  0.00289,     0.02714) **
     8             3              0.00816     (  0.00003,     0.01628) **
     3          gi|1696350        0.00353     (     zero,     0.00976) *
     3          gi|1146863        0.00611     (     zero,     0.01362) **
     1          gi|1615982        0.05791     (  0.03529,     0.08052) **
     5          gi|7396971        0.13429     (  0.09832,     0.17027) **
     4             6              0.02130     (  0.00492,     0.03767) **
     6          gi|4771687        0.05264     (  0.02781,     0.07746) **
     6          gi|1497432        0.06519     (  0.03971,     0.09067) **
     7          gi|2818984        0.00889     (     zero,     0.01908) **

     *  = significantly positive, P < 0.05
     ** = significantly positive, P < 0.01


Data set # 75:

Empirical Base Frequencies:

   A       0.21102
   C       0.31072
   G       0.29113
  T(U)     0.18712

Transition/transversion ratio =   2.000000


  +gi|2818984
  |  
  |      +---gi|1497432
  |   +--3  
  |   |  +---gi|4771687
  |   |  
  |   |     +---gi|191125|
  7---4  +--8  
  |   |  |  |  +--gi|1615982
  |   |  |  +--5  
  |   |  |     |  +-gi|1090941
  |   +--1     +--2  
  |      |        |  +gi|1696350
  |      |        +--6  
  |      |           +gi|1146863
  |      |  
  |      +-------gi|7396971
  |  
  +-gi|5716431


remember: this is an unrooted tree!

Ln Likelihood = -2043.60593

 Between        And            Length      Approx. Confidence Limits
 -------        ---            ------      ------- ---------- ------

     7          gi|5716431        0.02999     (  0.01074,     0.04923) **
     7          gi|2818984        0.00506     (     zero,     0.01263) **
     7             4              0.06349     (  0.03660,     0.09038) **
     4             3              0.02032     (  0.00366,     0.03699) **
     3          gi|1497432        0.06581     (  0.03925,     0.09237) **
     3          gi|4771687        0.05950     (  0.03345,     0.08555) **
     4             1              0.00779     (     zero,     0.02059)
     1             8              0.02304     (  0.00420,     0.04187) **
     8          gi|191125|        0.07879     (  0.04940,     0.10819) **
     8             5              0.01395     (     zero,     0.02969) **
     5          gi|1615982        0.04901     (  0.02738,     0.07064) **
     5             2              0.02813     (  0.00938,     0.04688) **
     2          gi|1090941        0.02482     (  0.00900,     0.04065) **
     2             6              0.02086     (  0.00624,     0.03547) **
     6          gi|1696350        0.00904     (  0.00029,     0.01779) **
     6          gi|1146863        0.00304     (     zero,     0.00868)
     1          gi|7396971        0.12564     (  0.09053,     0.16074) **

     *  = significantly positive, P < 0.05
     ** = significantly positive, P < 0.01


Nucleic acid sequence Maximum Likelihood method, version 3.67


Empirical Base Frequencies:

   A       0.21890
   C       0.31235
   G       0.28483
  T(U)     0.18391

Transition/transversion ratio =   2.000000


Empirical Base Frequencies:

   A       0.21813
   C       0.29393
   G       0.29630
  T(U)     0.19165

Transition/transversion ratio =   2.000000


Empirical Base Frequencies:

   A       0.22428
   C       0.30071
   G       0.27322
  T(U)     0.20179

Transition/transversion ratio =   2.000000


Empirical Base Frequencies:

   A       0.20096
   C       0.33326
   G       0.27695
  T(U)     0.18882

Transition/transversion ratio =   2.000000


Empirical Base Frequencies:

   A       0.23448
   C       0.30150
   G       0.26574
  T(U)     0.19829

Transition/transversion ratio =   2.000000


Empirical Base Frequencies:

   A       0.24157
   C       0.29056
   G       0.27550
  T(U)     0.19236

Transition/transversion ratio =   2.000000


Empirical Base Frequencies:

   A       0.20077
   C       0.30264
   G       0.29369
  T(U)     0.20290

Transition/transversion ratio =   2.000000


Empirical Base Frequencies:

   A       0.19304
   C       0.34017
   G       0.25411
  T(U)     0.21268

Transition/transversion ratio =   2.000000


Empirical Base Frequencies:

   A       0.23746
   C       0.30560
   G       0.26463
  T(U)     0.19231

Transition/transversion ratio =   2.000000


Empirical Base Frequencies:

   A       0.20841
   C       0.31483
   G       0.30116
  T(U)     0.17560

Transition/transversion ratio =   2.000000


Empirical Base Frequencies:

   A       0.23362
   C       0.28227
   G       0.27843
  T(U)     0.20568

Transition/transversion ratio =   2.000000


Empirical Base Frequencies:

   A       0.25000
   C       0.28489
   G       0.27787
  T(U)     0.18723

Transition/transversion ratio =   2.000000


Empirical Base Frequencies:

   A       0.23054
   C       0.29063
   G       0.27352
  T(U)     0.20530

Transition/transversion ratio =   2.000000


Empirical Base Frequencies:

   A       0.24722
   C       0.30056
   G       0.27099
  T(U)     0.18123

Transition/transversion ratio =   2.000000


Empirical Base Frequencies:

   A       0.22101
   C       0.31671
   G       0.28538
  T(U)     0.17690

Transition/transversion ratio =   2.000000


Empirical Base Frequencies:

   A       0.20042
   C       0.30758
   G       0.29853
  T(U)     0.19347

Transition/transversion ratio =   2.000000


Empirical Base Frequencies:

   A       0.19780
   C       0.32735
   G       0.29269
  T(U)     0.18216

Transition/transversion ratio =   2.000000


Empirical Base Frequencies:

   A       0.22225
   C       0.31119
   G       0.26726
  T(U)     0.19931

Transition/transversion ratio =   2.000000


Empirical Base Frequencies:

   A       0.23037
   C       0.31038
   G       0.28807
  T(U)     0.17117

Transition/transversion ratio =   2.000000


Empirical Base Frequencies:

   A       0.23746
   C       0.28288
   G       0.27341
  T(U)     0.20624

Transition/transversion ratio =   2.000000


Empirical Base Frequencies:

   A       0.21555
   C       0.29947
   G       0.29862
  T(U)     0.18637

Transition/transversion ratio =   2.000000


Empirical Base Frequencies:

   A       0.22463
   C       0.29236
   G       0.30955
  T(U)     0.17346

Transition/transversion ratio =   2.000000


Empirical Base Frequencies:

   A       0.20135
   C       0.29244
   G       0.27849
  T(U)     0.22772

Transition/transversion ratio =   2.000000


Empirical Base Frequencies:

   A       0.22455
   C       0.31359
   G       0.27102
  T(U)     0.19084

Transition/transversion ratio =   2.000000


Empirical Base Frequencies:

   A       0.21812
   C       0.31380
   G       0.28346
  T(U)     0.18462

Transition/transversion ratio =   2.000000


Empirical Base Frequencies:

   A       0.21990
   C       0.31085
   G       0.30734
  T(U)     0.16191

Transition/transversion ratio =   2.000000


Empirical Base Frequencies:

   A       0.22120
   C       0.31986
   G       0.26806
  T(U)     0.19089

Transition/transversion ratio =   2.000000


Empirical Base Frequencies:

   A       0.21868
   C       0.29798
   G       0.25833
  T(U)     0.22501

Transition/transversion ratio =   2.000000


Empirical Base Frequencies:

   A       0.19826
   C       0.32057
   G       0.27931
  T(U)     0.20186

Transition/transversion ratio =   2.000000


Empirical Base Frequencies:

   A       0.24712
   C       0.30848
   G       0.28440
  T(U)     0.16000

Transition/transversion ratio =   2.000000


Empirical Base Frequencies:

   A       0.20892
   C       0.32193
   G       0.27517
  T(U)     0.19398

Transition/transversion ratio =   2.000000


Empirical Base Frequencies:

   A       0.23303
   C       0.27129
   G       0.30112
  T(U)     0.19455

Transition/transversion ratio =   2.000000


Empirical Base Frequencies:

   A       0.21647
   C       0.28226
   G       0.28926
  T(U)     0.21201

Transition/transversion ratio =   2.000000


Empirical Base Frequencies:

   A       0.18997
   C       0.32179
   G       0.26532
  T(U)     0.22292

Transition/transversion ratio =   2.000000


Empirical Base Frequencies:

   A       0.20363
   C       0.29183
   G       0.27727
  T(U)     0.22726

Transition/transversion ratio =   2.000000


Empirical Base Frequencies:

   A       0.23363
   C       0.28423
   G       0.28040
  T(U)     0.20174

Transition/transversion ratio =   2.000000


Empirical Base Frequencies:

   A       0.23120
   C       0.30855
   G       0.27148
  T(U)     0.18877

Transition/transversion ratio =   2.000000


Empirical Base Frequencies:

   A       0.21006
   C       0.31952
   G       0.29210
  T(U)     0.17832

Transition/transversion ratio =   2.000000


Empirical Base Frequencies:

   A       0.19354
   C       0.29662
   G       0.29748
  T(U)     0.21236

Transition/transversion ratio =   2.000000


Empirical Base Frequencies:

   A       0.22565
   C       0.29394
   G       0.29030
  T(U)     0.19011

Transition/transversion ratio =   2.000000


Empirical Base Frequencies:

   A       0.20300
   C       0.31285
   G       0.28593
  T(U)     0.19822

Transition/transversion ratio =   2.000000


Empirical Base Frequencies:

   A       0.21355
   C       0.30365
   G       0.27622
  T(U)     0.20658

Transition/transversion ratio =   2.000000


Empirical Base Frequencies:

   A       0.22407
   C       0.28446
   G       0.28254
  T(U)     0.20892

Transition/transversion ratio =   2.000000


Empirical Base Frequencies:

   A       0.20499
   C       0.33859
   G       0.27253
  T(U)     0.18389

Transition/transversion ratio =   2.000000


Empirical Base Frequencies:

   A       0.20867
   C       0.26820
   G       0.29428
  T(U)     0.22886

Transition/transversion ratio =   2.000000


Empirical Base Frequencies:

   A       0.22139
   C       0.30840
   G       0.28654
  T(U)     0.18367

Transition/transversion ratio =   2.000000


Empirical Base Frequencies:

   A       0.21703
   C       0.30750
   G       0.31259
  T(U)     0.16288

Transition/transversion ratio =   2.000000


Empirical Base Frequencies:

   A       0.22036
   C       0.32861
   G       0.26675
  T(U)     0.18428

Transition/transversion ratio =   2.000000


Empirical Base Frequencies:

   A       0.21231
   C       0.32234
   G       0.28013
  T(U)     0.18522

Transition/transversion ratio =   2.000000


Empirical Base Frequencies:

   A       0.22725
   C       0.29927
   G       0.28310
  T(U)     0.19038

Transition/transversion ratio =   2.000000


Empirical Base Frequencies:

   A       0.20997
   C       0.33128
   G       0.27529
  T(U)     0.18346

Transition/transversion ratio =   2.000000


Empirical Base Frequencies:

   A       0.23711
   C       0.27414
   G       0.29644
  T(U)     0.19230

Transition/transversion ratio =   2.000000


Empirical Base Frequencies:

   A       0.20517
   C       0.31862
   G       0.29903
  T(U)     0.17718

Transition/transversion ratio =   2.000000


Empirical Base Frequencies:

   A       0.20906
   C       0.29663
   G       0.27238
  T(U)     0.22194

Transition/transversion ratio =   2.000000


Empirical Base Frequencies:

   A       0.19369
   C       0.30887
   G       0.29053
  T(U)     0.20691

Transition/transversion ratio =   2.000000


Empirical Base Frequencies:

   A       0.19872
   C       0.34984
   G       0.26233
  T(U)     0.18911

Transition/transversion ratio =   2.000000


Empirical Base Frequencies:

   A       0.20170
   C       0.29700
   G       0.28982
  T(U)     0.21149

Transition/transversion ratio =   2.000000


Empirical Base Frequencies:

   A       0.21318
   C       0.30266
   G       0.27991
  T(U)     0.20425

Transition/transversion ratio =   2.000000


Empirical Base Frequencies:

   A       0.22824
   C       0.30044
   G       0.28732
  T(U)     0.18399

Transition/transversion ratio =   2.000000


Empirical Base Frequencies:

   A       0.20264
   C       0.32687
   G       0.26998
  T(U)     0.20051

Transition/transversion ratio =   2.000000


Empirical Base Frequencies:

   A       0.23039
   C       0.27850
   G       0.28609
  T(U)     0.20503

Transition/transversion ratio =   2.000000


Empirical Base Frequencies:

   A       0.24081
   C       0.30149
   G       0.28176
  T(U)     0.17594

Transition/transversion ratio =   2.000000


Empirical Base Frequencies:

   A       0.21596
   C       0.33128
   G       0.26830
  T(U)     0.18447

Transition/transversion ratio =   2.000000


Empirical Base Frequencies:

   A       0.19547
   C       0.32931
   G       0.27001
  T(U)     0.20521

Transition/transversion ratio =   2.000000


Empirical Base Frequencies:

   A       0.21113
   C       0.31606
   G       0.29288
  T(U)     0.17994

Transition/transversion ratio =   2.000000


Empirical Base Frequencies:

   A       0.21643
   C       0.29350
   G       0.31883
  T(U)     0.17124

Transition/transversion ratio =   2.000000


Empirical Base Frequencies:

   A       0.21556
   C       0.32302
   G       0.28020
  T(U)     0.18122

Transition/transversion ratio =   2.000000


Empirical Base Frequencies:

   A       0.21375
   C       0.26485
   G       0.34597
  T(U)     0.17543

Transition/transversion ratio =   2.000000


Empirical Base Frequencies:

   A       0.20755
   C       0.26935
   G       0.29277
  T(U)     0.23033

Transition/transversion ratio =   2.000000


Empirical Base Frequencies:

   A       0.25331
   C       0.29535
   G       0.28340
  T(U)     0.16795

Transition/transversion ratio =   2.000000


Empirical Base Frequencies:

   A       0.21917
   C       0.30714
   G       0.27583
  T(U)     0.19787

Transition/transversion ratio =   2.000000


Empirical Base Frequencies:

   A       0.21444
   C       0.30466
   G       0.29207
  T(U)     0.18884

Transition/transversion ratio =   2.000000


Empirical Base Frequencies:

   A       0.22698
   C       0.29987
   G       0.25107
  T(U)     0.22208

Transition/transversion ratio =   2.000000


Empirical Base Frequencies:

   A       0.23519
   C       0.28809
   G       0.30348
  T(U)     0.17323

Transition/transversion ratio =   2.000000


Empirical Base Frequencies:

   A       0.21102
   C       0.31072
   G       0.29113
  T(U)     0.18712

Transition/transversion ratio =   2.000000

Data set # 76:

Empirical Base Frequencies:

   A       0.20472
   C       0.30210
   G       0.27916
  T(U)     0.21402

Transition/transversion ratio =   2.000000


  +gi|2818984
  |  
  |  +---gi|4771687
  |  |  
  |  |              +gi|1090941
  |  |           +--3  
  |  |           |  |  +gi|1146863
  7--5        +--1  +--8  
  |  |        |  |     +gi|1696350
  |  |     +--2  |  
  |  |     |  |  +---gi|1615982
  |  |  +--4  |  
  |  |  |  |  +-------gi|191125|
  |  +--6  |  
  |     |  +---gi|1497432
  |     |  
  |     +------gi|7396971
  |  
  +gi|5716431


remember: this is an unrooted tree!

Ln Likelihood = -2074.35803

 Between        And            Length      Approx. Confidence Limits
 -------        ---            ------      ------- ---------- ------

     7          gi|5716431        0.01772     (  0.00192,     0.03352) **
     7          gi|2818984        0.02336     (  0.00683,     0.03989) **
     7             5              0.05444     (  0.02945,     0.07942) **
     5          gi|4771687        0.06684     (  0.03903,     0.09464) **
     5             6              0.00921     (     zero,     0.02571)
     6             4              0.02583     (  0.00808,     0.04359) **
     4             2              0.01375     (     zero,     0.02858) **
     2             1              0.02044     (  0.00469,     0.03618) **
     1             3              0.00297     (     zero,     0.01025)
     3          gi|1090941        0.02661     (  0.01053,     0.04270) **
     3             8              0.02159     (  0.00782,     0.03536) **
     8          gi|1146863        0.00006     (     zero,     0.00483)
     8          gi|1696350        0.00792     (  0.00011,     0.01574) **
     1          gi|1615982        0.06177     (  0.03806,     0.08549) **
     2          gi|191125|        0.12181     (  0.08414,     0.15948) **
     4          gi|1497432        0.06644     (  0.04132,     0.09156) **
     6          gi|7396971        0.12302     (  0.08787,     0.15816) **

     *  = significantly positive, P < 0.05
     ** = significantly positive, P < 0.01


Data set # 77:

Empirical Base Frequencies:

   A       0.20123
   C       0.32734
   G       0.28185
  T(U)     0.18959

Transition/transversion ratio =   2.000000


  +gi|2818984
  |  
  |            +---gi|191125|
  |            |  
  |         +--2  +--gi|1615982
  |         |  |  |  
  |         |  +--8     +gi|1696350
  |         |     |  +--5  
  |      +--1     +--4  +gi|1146863
  |      |  |        |  
  |      |  |        +-gi|1090941
  |   +--6  |  
  |   |  |  +-----gi|7396971
  3---7  |  
  |   |  +---gi|1497432
  |   |  
  |   +---gi|4771687
  |  
  +--gi|5716431


remember: this is an unrooted tree!

Ln Likelihood = -2011.06112

 Between        And            Length      Approx. Confidence Limits
 -------        ---            ------      ------- ---------- ------

     3          gi|5716431        0.04327     (  0.02185,     0.06468) **
     3          gi|2818984        0.01144     (     zero,     0.02308) **
     3             7              0.06361     (  0.03683,     0.09038) **
     7             6              0.00860     (     zero,     0.02436)
     6             1              0.02055     (  0.00528,     0.03581) **
     1             2              0.01289     (     zero,     0.02599) **
     2          gi|191125|        0.06693     (  0.04001,     0.09384) **
     2             8              0.01223     (     zero,     0.02593) **
     8          gi|1615982        0.04455     (  0.02473,     0.06437) **
     8             4              0.00632     (     zero,     0.01535) *
     4             5              0.02064     (  0.00759,     0.03369) **
     5          gi|1696350        0.01087     (  0.00130,     0.02044) **
     5          gi|1146863        0.00300     (     zero,     0.00893)
     4          gi|1090941        0.03270     (  0.01492,     0.05047) **
     1          gi|7396971        0.10054     (  0.06994,     0.13114) **
     6          gi|1497432        0.06147     (  0.03766,     0.08529) **
     7          gi|4771687        0.06549     (  0.03851,     0.09247) **

     *  = significantly positive, P < 0.05
     ** = significantly positive, P < 0.01


Data set # 78:

Empirical Base Frequencies:

   A       0.19349
   C       0.30736
   G       0.31100
  T(U)     0.18814

Transition/transversion ratio =   2.000000


  +gi|2818984
  |  
  |           +------gi|7396971
  |        +--2  
  |        |  |  +---gi|1615982
  |        |  +--1  
  |        |     |  +gi|1090941
  |     +--6     +--5  
  |     |  |        |  +gi|1696350
  |     |  |        +--8  
  |  +--4  |           +gi|1146863
  |  |  |  |  
  |  |  |  +-----gi|191125|
  3--7  |  
  |  |  +---gi|1497432
  |  |  
  |  +--gi|4771687
  |  
  +-gi|5716431


remember: this is an unrooted tree!

Ln Likelihood = -2030.80355

 Between        And            Length      Approx. Confidence Limits
 -------        ---            ------      ------- ---------- ------

     3          gi|5716431        0.03416     (  0.01418,     0.05413) **
     3          gi|2818984        0.01442     (  0.00198,     0.02685) **
     3             7              0.04348     (  0.01931,     0.06766) **
     7             4              0.02230     (  0.00248,     0.04213) **
     4             6              0.01238     (     zero,     0.02695) **
     6             2              0.01909     (  0.00354,     0.03465) **
     2          gi|7396971        0.12677     (  0.09187,     0.16167) **
     2             1              0.01311     (     zero,     0.02690) **
     1          gi|1615982        0.07436     (  0.04824,     0.10048) **
     1             5              0.00957     (     zero,     0.02194) *
     5          gi|1090941        0.01431     (  0.00247,     0.02614) **
     5             8              0.01998     (  0.00695,     0.03300) **
     8          gi|1696350        0.01766     (  0.00605,     0.02928) **
     8          gi|1146863        0.00006     (     zero,     0.00606)
     6          gi|191125|        0.09849     (  0.06491,     0.13208) **
     4          gi|1497432        0.06182     (  0.03719,     0.08646) **
     7          gi|4771687        0.05686     (  0.03135,     0.08236) **

     *  = significantly positive, P < 0.05
     ** = significantly positive, P < 0.01


Data set # 79:

Empirical Base Frequencies:

   A       0.21300
   C       0.30249
   G       0.29729
  T(U)     0.18722

Transition/transversion ratio =   2.000000


  +gi|2818984
  |  
  |     +--gi|1497432
  |     |  
  |     |     +-----gi|191125|
  |  +--3  +--6  
  |  |  |  |  |  +--gi|1615982
  |  |  |  |  +--4  
  |  |  |  |     |  +gi|1090941
  |  |  +--1     +--2  
  8--5     |        |  +gi|1146863
  |  |     |        +--7  
  |  |     |           +gi|1696350
  |  |     |  
  |  |     +------gi|7396971
  |  |  
  |  +----gi|4771687
  |  
  +--gi|5716431


remember: this is an unrooted tree!

Ln Likelihood = -2022.04212

 Between        And            Length      Approx. Confidence Limits
 -------        ---            ------      ------- ---------- ------

     8          gi|5716431        0.05144     (  0.02662,     0.07625) **
     8          gi|2818984        0.01542     (  0.00177,     0.02907) **
     8             5              0.05450     (  0.02695,     0.08205) **
     5             3              0.02345     (  0.00190,     0.04500) **
     3          gi|1497432        0.04933     (  0.02686,     0.07180) **
     3             1              0.02279     (  0.00545,     0.04014) **
     1             6              0.01681     (  0.00091,     0.03271) **
     6          gi|191125|        0.09982     (  0.06556,     0.13407) **
     6             4              0.01897     (  0.00308,     0.03487) **
     4          gi|1615982        0.05478     (  0.03267,     0.07687) **
     4             2              0.00315     (     zero,     0.01081)
     2          gi|1090941        0.00006     (     zero,    infinity)
     2             7              0.02470     (  0.01034,     0.03907) **
     7          gi|1146863        0.00597     (     zero,     0.01349) **
     7          gi|1696350        0.00582     (     zero,     0.01319) **
     1          gi|7396971        0.12303     (  0.08847,     0.15759) **
     5          gi|4771687        0.07636     (  0.04613,     0.10658) **

     *  = significantly positive, P < 0.05
     ** = significantly positive, P < 0.01


Data set # 80:

Empirical Base Frequencies:

   A       0.22522
   C       0.30115
   G       0.29838
  T(U)     0.17524

Transition/transversion ratio =   2.000000


        +------gi|7396971
        |  
     +--4  +---gi|1615982
     |  |  |  
     |  |  |     +gi|1090941
     |  +--1  +--5  
     |     |  |  |  +gi|1146863
     |     |  |  +--3  
  +--6     +--2     +gi|1696350
  |  |        |  
  |  |        |  +--gi|1497432
  |  |        +--7  
  |  |           +-gi|4771687
  |  |  
  |  +---gi|191125|
  |  
  8-gi|2818984
  |  
  +-gi|5716431


remember: this is an unrooted tree!

Ln Likelihood = -1886.10748

 Between        And            Length      Approx. Confidence Limits
 -------        ---            ------      ------- ---------- ------

     8          gi|5716431        0.03612     (  0.01621,     0.05603) **
     8             6              0.04003     (  0.01774,     0.06232) **
     6             4              0.01746     (  0.00166,     0.03326) **
     4          gi|7396971        0.10383     (  0.07347,     0.13419) **
     4             1              0.00402     (     zero,     0.01246)
     1          gi|1615982        0.06619     (  0.04186,     0.09051) **
     1             2              0.01259     (  0.00118,     0.02400) **
     2             5              0.00006     (     zero,     0.01189)
     5          gi|1090941        0.01644     (  0.00406,     0.02882) **
     5             3              0.02950     (  0.01387,     0.04512) **
     3          gi|1146863        0.00006     (     zero,    infinity)
     3          gi|1696350        0.00586     (     zero,     0.01250) **
     2             7              0.02339     (  0.00799,     0.03878) **
     7          gi|1497432        0.05359     (  0.03156,     0.07563) **
     7          gi|4771687        0.03840     (  0.01796,     0.05883) **
     6          gi|191125|        0.06444     (  0.03815,     0.09074) **
     8          gi|2818984        0.00255     (     zero,     0.00809)

     *  = significantly positive, P < 0.05
     ** = significantly positive, P < 0.01


Data set # 81:

Empirical Base Frequencies:

   A       0.22118
   C       0.28477
   G       0.29604
  T(U)     0.19800

Transition/transversion ratio =   2.000000


  +gi|2818984
  |  
  |            +---gi|1497432
  |         +--1  
  |         |  +---gi|4771687
  |      +--2  
  |      |  |  +-gi|1615982
  |      |  +--8  
  |      |     |  +gi|1090941
  |   +--6     +--4  
  |   |  |        |  +gi|1696350
  |   |  |        +--5  
  7---3  |           +gi|1146863
  |   |  |  
  |   |  +--------gi|7396971
  |   |  
  |   +---gi|191125|
  |  
  +--gi|5716431


remember: this is an unrooted tree!

Ln Likelihood = -2077.89270

 Between        And            Length      Approx. Confidence Limits
 -------        ---            ------      ------- ---------- ------

     7          gi|5716431        0.05131     (  0.02774,     0.07490) **
     7          gi|2818984        0.01141     (     zero,     0.02330) **
     7             3              0.06624     (  0.03894,     0.09355) **
     3             6              0.00856     (     zero,     0.02079) *
     6             2              0.00382     (     zero,     0.01643)
     2             1              0.02476     (  0.00801,     0.04151) **
     1          gi|1497432        0.06802     (  0.04240,     0.09363) **
     1          gi|4771687        0.05637     (  0.03122,     0.08152) **
     2             8              0.01371     (  0.00167,     0.02576) **
     8          gi|1615982        0.04592     (  0.02597,     0.06587) **
     8             4              0.01758     (  0.00386,     0.03131) **
     4          gi|1090941        0.02625     (  0.01049,     0.04202) **
     4             5              0.01476     (  0.00275,     0.02677) **
     5          gi|1696350        0.00581     (     zero,     0.01240) **
     5          gi|1146863        0.00006     (     zero,    infinity)
     6          gi|7396971        0.14988     (  0.11215,     0.18762) **
     3          gi|191125|        0.06791     (  0.04085,     0.09496) **

     *  = significantly positive, P < 0.05
     ** = significantly positive, P < 0.01


Data set # 82:

Empirical Base Frequencies:

   A       0.22082
   C       0.30973
   G       0.27686
  T(U)     0.19258

Transition/transversion ratio =   2.000000


              +--gi|1615982
           +--1  
           |  |  +gi|1090941
           |  +--3  
        +--7     |  +gi|1146863
        |  |     +--4  
        |  |        +gi|1696350
     +--5  |  
     |  |  +------gi|7396971
     |  |  
  +--2  |  +-gi|4771687
  |  |  +--6  
  |  |     +---gi|1497432
  |  |  
  |  +----gi|191125|
  |  
  8-gi|2818984
  |  
  +-gi|5716431


remember: this is an unrooted tree!

Ln Likelihood = -1951.15170

 Between        And            Length      Approx. Confidence Limits
 -------        ---            ------      ------- ---------- ------

     8          gi|5716431        0.02667     (  0.01020,     0.04313) **
     8             2              0.05336     (  0.02887,     0.07784) **
     2             5              0.02153     (  0.00358,     0.03949) **
     5             7              0.01858     (  0.00441,     0.03275) **
     7             1              0.01853     (  0.00426,     0.03280) **
     1          gi|1615982        0.04766     (  0.02718,     0.06815) **
     1             3              0.01586     (  0.00249,     0.02923) **
     3          gi|1090941        0.01444     (  0.00265,     0.02624) **
     3             4              0.01297     (  0.00203,     0.02391) **
     4          gi|1146863        0.00551     (     zero,     0.01233) **
     4          gi|1696350        0.00621     (     zero,     0.01332) **
     7          gi|7396971        0.12211     (  0.08839,     0.15583) **
     5             6              0.01661     (  0.00257,     0.03065) **
     6          gi|4771687        0.03006     (  0.01197,     0.04815) **
     6          gi|1497432        0.05050     (  0.02893,     0.07207) **
     2          gi|191125|        0.07756     (  0.04882,     0.10630) **
     8          gi|2818984        0.00724     (     zero,     0.01658) **

     *  = significantly positive, P < 0.05
     ** = significantly positive, P < 0.01


Data set # 83:

Empirical Base Frequencies:

   A       0.23818
   C       0.26773
   G       0.29619
  T(U)     0.19790

Transition/transversion ratio =   2.000000


  +gi|2818984
  |  
  |     +----gi|1497432
  |  +--8  
  |  |  +---gi|4771687
  |  |  
  1--5  +-----gi|7396971
  |  |  |  
  |  |  |     +---gi|191125|
  |  +--6     |  
  |     |  +--3     +gi|1696350
  |     |  |  |  +--7  
  |     |  |  +--4  +gi|1146863
  |     +--2     |  
  |        |     +gi|1090941
  |        |  
  |        +-gi|1615982
  |  
  +-gi|5716431


remember: this is an unrooted tree!

Ln Likelihood = -1914.18976

 Between        And            Length      Approx. Confidence Limits
 -------        ---            ------      ------- ---------- ------

     1          gi|5716431        0.03308     (  0.01314,     0.05302) **
     1          gi|2818984        0.01271     (  0.00052,     0.02490) **
     1             5              0.05558     (  0.03020,     0.08097) **
     5             8              0.03511     (  0.01271,     0.05750) **
     8          gi|1497432        0.06803     (  0.04049,     0.09555) **
     8          gi|4771687        0.05397     (  0.02857,     0.07937) **
     5             6              0.01880     (  0.00300,     0.03459) **
     6          gi|7396971        0.08633     (  0.05786,     0.11480) **
     6             2              0.01255     (     zero,     0.02570) **
     2             3              0.02056     (  0.00486,     0.03627) **
     3          gi|191125|        0.06423     (  0.03730,     0.09116) **
     3             4              0.01423     (     zero,     0.02892) **
     4             7              0.00959     (  0.00026,     0.01892) **
     7          gi|1696350        0.01061     (  0.00115,     0.02008) **
     7          gi|1146863        0.00138     (     zero,     0.00697)
     4          gi|1090941        0.01113     (  0.00047,     0.02180) **
     2          gi|1615982        0.03336     (  0.01585,     0.05086) **

     *  = significantly positive, P < 0.05
     ** = significantly positive, P < 0.01


Data set # 84:

Empirical Base Frequencies:

   A       0.25912
   C       0.25348
   G       0.29279
  T(U)     0.19461

Transition/transversion ratio =   2.000000


  +gi|2818984
  |  
  |       +--gi|1497432
  |    +--8  
  |    |  +-gi|4771687
  |    |  
  |    |        +-gi|1615982
  |    |        |  
  5----4     +--1     +gi|1696350
  |    |     |  |  +--7  
  |    |     |  +--3  +gi|1146863
  |    |  +--2     |  
  |    |  |  |     +gi|1090941
  |    +--6  |  
  |       |  +-----gi|7396971
  |       |  
  |       +---gi|191125|
  |  
  +-gi|5716431


remember: this is an unrooted tree!

Ln Likelihood = -1970.24341

 Between        And            Length      Approx. Confidence Limits
 -------        ---            ------      ------- ---------- ------

     5          gi|5716431        0.02683     (  0.00856,     0.04509) **
     5          gi|2818984        0.00970     (     zero,     0.02055) **
     5             4              0.08644     (  0.05591,     0.11696) **
     4             8              0.00790     (     zero,     0.01788) *
     8          gi|1497432        0.05536     (  0.03239,     0.07834) **
     8          gi|4771687        0.04256     (  0.02039,     0.06471) **
     4             6              0.00697     (     zero,     0.01873) *
     6             2              0.01680     (  0.00280,     0.03081) **
     2             1              0.01943     (  0.00429,     0.03458) **
     1          gi|1615982        0.04510     (  0.02495,     0.06526) **
     1             3              0.02303     (  0.00681,     0.03926) **
     3             7              0.01070     (     zero,     0.02195) **
     7          gi|1696350        0.01094     (  0.00113,     0.02075) **
     7          gi|1146863        0.00483     (     zero,     0.01220) *
     3          gi|1090941        0.01981     (  0.00524,     0.03439) **
     2          gi|7396971        0.10059     (  0.07027,     0.13090) **
     6          gi|191125|        0.07897     (  0.04922,     0.10873) **

     *  = significantly positive, P < 0.05
     ** = significantly positive, P < 0.01


Data set # 85:

Empirical Base Frequencies:

   A       0.23712
   C       0.28331
   G       0.29161
  T(U)     0.18795

Transition/transversion ratio =   2.000000


  +gi|2818984
  |  
  |       +-------gi|7396971
  |       |  
  |    +--6     +gi|1090941
  |    |  |  +--5  
  |    |  |  |  |  +gi|1696350
  |    |  +--1  +--3  
  |    |     |     +gi|1146863
  2----7     |  
  |    |     +--gi|1615982
  |    |  
  |    |  +----gi|191125|
  |    +--4  
  |       |  +---gi|1497432
  |       +--8  
  |          +---gi|4771687
  |  
  +--gi|5716431


remember: this is an unrooted tree!

Ln Likelihood = -2169.57679

 Between        And            Length      Approx. Confidence Limits
 -------        ---            ------      ------- ---------- ------

     2          gi|5716431        0.04992     (  0.02618,     0.07366) **
     2          gi|2818984        0.02161     (  0.00599,     0.03723) **
     2             7              0.07691     (  0.04790,     0.10591) **
     7             6              0.01228     (  0.00023,     0.02432) **
     6          gi|7396971        0.12965     (  0.09475,     0.16455) **
     6             1              0.02376     (  0.00808,     0.03943) **
     1             5              0.01240     (     zero,     0.02501) **
     5          gi|1090941        0.02484     (  0.00936,     0.04032) **
     5             3              0.01698     (  0.00444,     0.02952) **
     3          gi|1696350        0.01104     (  0.00149,     0.02058) **
     3          gi|1146863        0.00482     (     zero,     0.01146) **
     1          gi|1615982        0.05210     (  0.03044,     0.07377) **
     7             4              0.00157     (     zero,     0.01284)
     4          gi|191125|        0.08672     (  0.05609,     0.11735) **
     4             8              0.01332     (     zero,     0.02705) **
     8          gi|1497432        0.07246     (  0.04612,     0.09881) **
     8          gi|4771687        0.07831     (  0.04873,     0.10789) **

     *  = significantly positive, P < 0.05
     ** = significantly positive, P < 0.01


Data set # 86:

Empirical Base Frequencies:

   A       0.19814
   C       0.33411
   G       0.27976
  T(U)     0.18799

Transition/transversion ratio =   2.000000


  +gi|2818984
  |  
  |        +---gi|1497432
  |        |  
  |        |     +---gi|1615982
  |     +--4  +--5  
  |     |  |  |  |  +-gi|1090941
  |     |  |  |  +--1  
  |     |  +--3     |  +gi|1146863
  |  +--2     |     +--6  
  |  |  |     |        +gi|1696350
  |  |  |     |  
  8--7  |     +---gi|191125|
  |  |  |  
  |  |  +------gi|7396971
  |  |  
  |  +---gi|4771687
  |  
  +-gi|5716431


remember: this is an unrooted tree!

Ln Likelihood = -2108.30665

 Between        And            Length      Approx. Confidence Limits
 -------        ---            ------      ------- ---------- ------

     8          gi|5716431        0.04128     (  0.02042,     0.06215) **
     8          gi|2818984        0.00638     (     zero,     0.01618) *
     8             7              0.04664     (  0.02214,     0.07114) **
     7             2              0.01174     (     zero,     0.02949)
     2             4              0.03592     (  0.01437,     0.05748) **
     4          gi|1497432        0.07191     (  0.04551,     0.09830) **
     4             3              0.01380     (     zero,     0.03015) **
     3             5              0.02836     (  0.01001,     0.04672) **
     5          gi|1615982        0.05608     (  0.03410,     0.07805) **
     5             1              0.00306     (     zero,     0.01084)
     1          gi|1090941        0.02583     (  0.00977,     0.04189) **
     1             6              0.02191     (  0.00839,     0.03543) **
     6          gi|1146863        0.00469     (     zero,     0.01214) *
     6          gi|1696350        0.01306     (  0.00245,     0.02368) **
     3          gi|191125|        0.06602     (  0.03908,     0.09296) **
     2          gi|7396971        0.12370     (  0.08847,     0.15893) **
     7          gi|4771687        0.06972     (  0.04148,     0.09797) **

     *  = significantly positive, P < 0.05
     ** = significantly positive, P < 0.01


Data set # 87:

Empirical Base Frequencies:

   A       0.23111
   C       0.32275
   G       0.23513
  T(U)     0.21101

Transition/transversion ratio =   2.000000


             +-----gi|191125|
             |  
          +--2     +gi|1090941
          |  |  +--3  
          |  |  |  |  +gi|1696350
          |  +--1  +--8  
       +--7     |     +gi|1146863
       |  |     |  
       |  |     +-gi|1615982
  +----4  |  
  |    |  +-----gi|7396971
  |    |  
  |    |  +--gi|1497432
  |    +--5  
  |       +--gi|4771687
  |  
  6-gi|2818984
  |  
  +-gi|5716431


remember: this is an unrooted tree!

Ln Likelihood = -2019.06952

 Between        And            Length      Approx. Confidence Limits
 -------        ---            ------      ------- ---------- ------

     6          gi|5716431        0.02693     (  0.00982,     0.04405) **
     6             4              0.08039     (  0.05158,     0.10918) **
     4             7              0.02215     (  0.00485,     0.03943) **
     7             2              0.01540     (     zero,     0.03103) **
     2          gi|191125|        0.09872     (  0.06602,     0.13143) **
     2             1              0.00939     (     zero,     0.02210) **
     1             3              0.00544     (     zero,     0.01455)
     3          gi|1090941        0.01441     (  0.00271,     0.02610) **
     3             8              0.02217     (  0.00852,     0.03582) **
     8          gi|1696350        0.00249     (     zero,     0.00735)
     8          gi|1146863        0.00532     (     zero,     0.01205) **
     1          gi|1615982        0.04313     (  0.02369,     0.06258) **
     7          gi|7396971        0.10354     (  0.07231,     0.13476) **
     4             5              0.01263     (     zero,     0.02702) **
     5          gi|1497432        0.06418     (  0.03900,     0.08936) **
     5          gi|4771687        0.06043     (  0.03420,     0.08666) **
     6          gi|2818984        0.01231     (  0.00038,     0.02424) **

     *  = significantly positive, P < 0.05
     ** = significantly positive, P < 0.01


Data set # 88:

Empirical Base Frequencies:

   A       0.21202
   C       0.30890
   G       0.28574
  T(U)     0.19333

Transition/transversion ratio =   2.000000


            +--gi|1497432
         +--8  
         |  +-gi|4771687
         |  
         |        +gi|1090941
      +--1     +--7  
      |  |     |  |  +gi|1696350
      |  |  +--5  +--6  
      |  |  |  |     +gi|1146863
  +---2  +--4  |  
  |   |     |  +-gi|1615982
  |   |     |  
  |   |     +--gi|191125|
  |   |  
  |   +-------gi|7396971
  |  
  3-gi|2818984
  |  
  +---gi|5716431


remember: this is an unrooted tree!

Ln Likelihood = -1967.12262

 Between        And            Length      Approx. Confidence Limits
 -------        ---            ------      ------- ---------- ------

     3          gi|5716431        0.06113     (  0.03558,     0.08670) **
     3             2              0.06929     (  0.04044,     0.09813) **
     2             1              0.01724     (  0.00127,     0.03323) **
     1             8              0.01550     (  0.00097,     0.03003) **
     8          gi|1497432        0.05473     (  0.03165,     0.07780) **
     8          gi|4771687        0.03488     (  0.01484,     0.05493) **
     1             4              0.01280     (     zero,     0.02710) **
     4             5              0.01200     (     zero,     0.02444) **
     5             7              0.00370     (     zero,     0.01089) *
     7          gi|1090941        0.02188     (  0.00764,     0.03612) **
     7             6              0.01979     (  0.00700,     0.03258) **
     6          gi|1696350        0.00906     (  0.00046,     0.01768) **
     6          gi|1146863        0.00273     (     zero,     0.00797)
     5          gi|1615982        0.03249     (  0.01558,     0.04940) **
     4          gi|191125|        0.05496     (  0.03095,     0.07896) **
     2          gi|7396971        0.13244     (  0.09640,     0.16848) **
     3          gi|2818984        0.00938     (     zero,     0.02011) **

     *  = significantly positive, P < 0.05
     ** = significantly positive, P < 0.01


Data set # 89:

Empirical Base Frequencies:

   A       0.20758
   C       0.31116
   G       0.29579
  T(U)     0.18547

Transition/transversion ratio =   2.000000


  +gi|2818984
  |  
  |            +--gi|1615982
  |         +--8  
  |         |  |  +gi|1090941
  |         |  +--7  
  |      +--2     |  +gi|1146863
  |      |  |     +--5  
  |      |  |        +gi|1696350
  |   +--1  |  
  |   |  |  +---gi|1497432
  |   |  |  
  3---4  +----gi|4771687
  |   |  
  |   |  +------gi|191125|
  |   +--6  
  |      +-------gi|7396971
  |  
  +--gi|5716431


remember: this is an unrooted tree!

Ln Likelihood = -2059.25714

 Between        And            Length      Approx. Confidence Limits
 -------        ---            ------      ------- ---------- ------

     3          gi|5716431        0.04963     (  0.02724,     0.07202) **
     3          gi|2818984        0.00006     (     zero,     0.00498)
     3             4              0.06329     (  0.03699,     0.08959) **
     4             1              0.00434     (     zero,     0.01519)
     1             2              0.01092     (     zero,     0.02257) **
     2             8              0.02222     (  0.00627,     0.03817) **
     8          gi|1615982        0.05044     (  0.02951,     0.07136) **
     8             7              0.00243     (     zero,     0.00958)
     7          gi|1090941        0.01434     (  0.00260,     0.02609) **
     7             5              0.02203     (  0.00859,     0.03547) **
     5          gi|1146863        0.00188     (     zero,     0.00580)
     5          gi|1696350        0.00395     (     zero,     0.00946) **
     2          gi|1497432        0.07633     (  0.04990,     0.10277) **
     1          gi|4771687        0.08040     (  0.05102,     0.10979) **
     4             6              0.01066     (     zero,     0.02693)
     6          gi|191125|        0.10755     (  0.07263,     0.14248) **
     6          gi|7396971        0.12079     (  0.08620,     0.15538) **

     *  = significantly positive, P < 0.05
     ** = significantly positive, P < 0.01


Data set # 90:

Empirical Base Frequencies:

   A       0.20653
   C       0.30015
   G       0.30344
  T(U)     0.18987

Transition/transversion ratio =   2.000000


  +gi|2818984
  |  
  |        +--gi|1497432
  |     +--7  
  |     |  +-gi|4771687
  |     |  
  |     |     +--gi|1615982
  8-----4     |  
  |     |  +--2     +-----gi|191125|
  |     |  |  |  +--5  
  |     |  |  |  |  +gi|1090941
  |     |  |  +--1  
  |     +--3     |  +gi|1696350
  |        |     +--6  
  |        |        +gi|1146863
  |        |  
  |        +------gi|7396971
  |  
  +-gi|5716431


remember: this is an unrooted tree!

Ln Likelihood = -2026.94610

 Between        And            Length      Approx. Confidence Limits
 -------        ---            ------      ------- ---------- ------

     8          gi|5716431        0.03016     (  0.01008,     0.05023) **
     8          gi|2818984        0.00911     (     zero,     0.01999) **
     8             4              0.09207     (  0.05996,     0.12418) **
     4             7              0.01677     (  0.00152,     0.03201) **
     7          gi|1497432        0.05662     (  0.03311,     0.08013) **
     7          gi|4771687        0.04743     (  0.02361,     0.07125) **
     4             3              0.01003     (     zero,     0.02195) **
     3             2              0.02657     (  0.00954,     0.04360) **
     2          gi|1615982        0.05248     (  0.03068,     0.07429) **
     2             1              0.00996     (     zero,     0.02050) **
     1             5              0.00398     (     zero,     0.01347)
     5          gi|191125|        0.10487     (  0.07039,     0.13935) **
     5          gi|1090941        0.01873     (  0.00354,     0.03392) **
     1             6              0.02008     (  0.00715,     0.03302) **
     6          gi|1696350        0.01519     (  0.00363,     0.02676) **
     6          gi|1146863        0.00470     (     zero,     0.01252)
     3          gi|7396971        0.11057     (  0.07829,     0.14285) **

     *  = significantly positive, P < 0.05
     ** = significantly positive, P < 0.01


Data set # 91:

Empirical Base Frequencies:

   A       0.21427
   C       0.27904
   G       0.29773
  T(U)     0.20896

Transition/transversion ratio =   2.000000


  +gi|2818984
  |  
  |   +-------gi|7396971
  |   |  
  4---1  +--gi|4771687
  |   |  |  
  |   |  |     +----gi|191125|
  |   +--5  +--8  
  |      |  |  +--gi|1497432
  |      |  |  
  |      +--2     +gi|1090941
  |         |  +--6  
  |         |  |  |  +gi|1696350
  |         +--3  +--7  
  |            |     +gi|1146863
  |            |  
  |            +--gi|1615982
  |  
  +gi|5716431


remember: this is an unrooted tree!

Ln Likelihood = -1908.71050

 Between        And            Length      Approx. Confidence Limits
 -------        ---            ------      ------- ---------- ------

     4          gi|5716431        0.01873     (  0.00216,     0.03530) **
     4          gi|2818984        0.00179     (     zero,     0.00700)
     4             1              0.06085     (  0.03382,     0.08789) **
     1          gi|7396971        0.14048     (  0.10318,     0.17780) **
     1             5              0.01531     (     zero,     0.03290) *
     5          gi|4771687        0.05141     (  0.02744,     0.07538) **
     5             2              0.02639     (  0.00734,     0.04545) **
     2             8              0.01289     (     zero,     0.02900) *
     8          gi|191125|        0.08159     (  0.05200,     0.11119) **
     8          gi|1497432        0.04803     (  0.02575,     0.07032) **
     2             3              0.03521     (  0.01635,     0.05407) **
     3             6              0.00308     (     zero,     0.00937)
     6          gi|1090941        0.00468     (     zero,     0.01143) **
     6             7              0.01250     (  0.00247,     0.02253) **
     7          gi|1696350        0.00212     (     zero,     0.00626) *
     7          gi|1146863        0.00179     (     zero,     0.00566)
     3          gi|1615982        0.04238     (  0.02349,     0.06125) **

     *  = significantly positive, P < 0.05
     ** = significantly positive, P < 0.01


Data set # 92:

Empirical Base Frequencies:

   A       0.24142
   C       0.27017
   G       0.25923
  T(U)     0.22918

Transition/transversion ratio =   2.000000


  +gi|2818984
  |  
  |    +------gi|7396971
  |    |  
  |    |     +------gi|191125|
  |    |     |  
  8----1  +--4     +gi|1090941
  |    |  |  |  +--7  
  |    |  |  |  |  |  +gi|1146863
  |    |  |  +--3  +--5  
  |    +--2     |     +gi|1696350
  |       |     |  
  |       |     +--gi|1615982
  |       |  
  |       |  +----gi|1497432
  |       +--6  
  |          +--gi|4771687
  |  
  +--gi|5716431


remember: this is an unrooted tree!

Ln Likelihood = -2133.99762

 Between        And            Length      Approx. Confidence Limits
 -------        ---            ------      ------- ---------- ------

     8          gi|5716431        0.04653     (  0.02382,     0.06924) **
     8          gi|2818984        0.00410     (     zero,     0.01198)
     8             1              0.08979     (  0.05794,     0.12163) **
     1          gi|7396971        0.11600     (  0.08267,     0.14931) **
     1             2              0.00835     (     zero,     0.02045)
     2             4              0.02329     (  0.00605,     0.04053) **
     4          gi|191125|        0.10434     (  0.07008,     0.13860) **
     4             3              0.01972     (  0.00442,     0.03502) **
     3             7              0.00939     (     zero,     0.02015) **
     7          gi|1090941        0.01691     (  0.00424,     0.02958) **
     7             5              0.01811     (  0.00590,     0.03032) **
     5          gi|1146863        0.00636     (     zero,     0.01450) **
     5          gi|1696350        0.00936     (  0.00015,     0.01856) **
     3          gi|1615982        0.04635     (  0.02597,     0.06674) **
     2             6              0.01675     (  0.00177,     0.03173) **
     6          gi|1497432        0.08333     (  0.05463,     0.11203) **
     6          gi|4771687        0.05845     (  0.03263,     0.08427) **

     *  = significantly positive, P < 0.05
     ** = significantly positive, P < 0.01


Data set # 93:

Empirical Base Frequencies:

   A       0.20266
   C       0.31572
   G       0.25888
  T(U)     0.22274

Transition/transversion ratio =   2.000000


     +-------gi|7396971
     |  
     |     +---gi|191125|
     |  +--4  
  +--5  |  |  +---gi|1615982
  |  |  |  +--6  
  |  |  |     |  +gi|1090941
  |  |  |     +--7  
  |  +--1        |  +gi|1146863
  |     |        +--3  
  |     |           +gi|1696350
  |     |  
  |     |  +--gi|4771687
  |     +--2  
  |        +--gi|1497432
  |  
  8-gi|2818984
  |  
  +---gi|5716431


remember: this is an unrooted tree!

Ln Likelihood = -2041.87760

 Between        And            Length      Approx. Confidence Limits
 -------        ---            ------      ------- ---------- ------

     8          gi|5716431        0.06272     (  0.03672,     0.08871) **
     8             5              0.04808     (  0.02345,     0.07272) **
     5          gi|7396971        0.12727     (  0.09272,     0.16182) **
     5             1              0.01105     (     zero,     0.02361) **
     1             4              0.01741     (  0.00305,     0.03177) **
     4          gi|191125|        0.07768     (  0.04872,     0.10663) **
     4             6              0.01375     (  0.00105,     0.02645) **
     6          gi|1615982        0.05485     (  0.03332,     0.07639) **
     6             7              0.00494     (     zero,     0.01292)
     7          gi|1090941        0.01695     (  0.00400,     0.02989) **
     7             3              0.02229     (  0.00895,     0.03564) **
     3          gi|1146863        0.00191     (     zero,     0.00591)
     3          gi|1696350        0.00394     (     zero,     0.00946) **
     1             2              0.01956     (  0.00424,     0.03488) **
     2          gi|4771687        0.06267     (  0.03609,     0.08924) **
     2          gi|1497432        0.05140     (  0.02927,     0.07353) **
     8          gi|2818984        0.00796     (     zero,     0.01816) *

     *  = significantly positive, P < 0.05
     ** = significantly positive, P < 0.01


Data set # 94:

Empirical Base Frequencies:

   A       0.20622
   C       0.30763
   G       0.30827
  T(U)     0.17789

Transition/transversion ratio =   2.000000


               +--gi|1497432
            +--8  
            |  +---gi|4771687
            |  
         +--4        +gi|1696350
         |  |     +--1  
         |  |  +--6  +gi|1146863
         |  |  |  |  
      +--3  +--5  +gi|1090941
      |  |     |  
      |  |     +---gi|1615982
  +---2  |  
  |   |  +---------gi|7396971
  |   |  
  |   +----gi|191125|
  |  
  7-gi|2818984
  |  
  +-gi|5716431


remember: this is an unrooted tree!

Ln Likelihood = -2176.24638

 Between        And            Length      Approx. Confidence Limits
 -------        ---            ------      ------- ---------- ------

     7          gi|5716431        0.03210     (  0.01183,     0.05238) **
     7             2              0.06521     (  0.03571,     0.09470) **
     2             3              0.02751     (  0.00581,     0.04922) **
     3             4              0.00458     (     zero,     0.01709)
     4             8              0.01775     (  0.00293,     0.03257) **
     8          gi|1497432        0.05175     (  0.02890,     0.07461) **
     8          gi|4771687        0.06790     (  0.03976,     0.09604) **
     4             5              0.02302     (  0.00652,     0.03953) **
     5             6              0.02110     (  0.00549,     0.03672) **
     6             1              0.02222     (  0.00849,     0.03596) **
     1          gi|1696350        0.01067     (  0.00108,     0.02026) **
     1          gi|1146863        0.01503     (  0.00377,     0.02629) **
     6          gi|1090941        0.01257     (  0.00071,     0.02444) **
     5          gi|1615982        0.06574     (  0.04133,     0.09015) **
     3          gi|7396971        0.16907     (  0.12776,     0.21038) **
     2          gi|191125|        0.09059     (  0.05785,     0.12334) **
     7          gi|2818984        0.01618     (  0.00263,     0.02974) **

     *  = significantly positive, P < 0.05
     ** = significantly positive, P < 0.01


Data set # 95:

Empirical Base Frequencies:

   A       0.24229
   C       0.30608
   G       0.26156
  T(U)     0.19007

Transition/transversion ratio =   2.000000


  +gi|2818984
  |  
  |      +-gi|1497432
  |   +--6  
  |   |  +-gi|4771687
  4---1  
  |   |  +-------gi|7396971
  |   |  |  
  |   +--3     +------gi|191125|
  |      |  +--5  
  |      |  |  +-gi|1615982
  |      +--2  
  |         |     +gi|1146863
  |         |  +--8  
  |         +--7  +gi|1696350
  |            |  
  |            +gi|1090941
  |  
  +-gi|5716431


remember: this is an unrooted tree!

Ln Likelihood = -2002.11850

 Between        And            Length      Approx. Confidence Limits
 -------        ---            ------      ------- ---------- ------

     4          gi|5716431        0.03977     (  0.01824,     0.06132) **
     4          gi|2818984        0.00956     (     zero,     0.01992) **
     4             1              0.06172     (  0.03540,     0.08805) **
     1             6              0.01357     (  0.00047,     0.02666) **
     6          gi|1497432        0.04676     (  0.02603,     0.06750) **
     6          gi|4771687        0.03549     (  0.01560,     0.05538) **
     1             3              0.01720     (  0.00278,     0.03162) **
     3          gi|7396971        0.13797     (  0.10189,     0.17406) **
     3             2              0.01830     (  0.00387,     0.03273) **
     2             5              0.00791     (     zero,     0.01818) *
     5          gi|191125|        0.10911     (  0.07421,     0.14403) **
     5          gi|1615982        0.02476     (  0.00923,     0.04028) **
     2             7              0.00490     (     zero,     0.01294)
     7             8              0.03111     (  0.01538,     0.04684) **
     8          gi|1146863        0.00273     (     zero,     0.00861)
     8          gi|1696350        0.01278     (  0.00254,     0.02303) **
     7          gi|1090941        0.01996     (  0.00593,     0.03400) **

     *  = significantly positive, P < 0.05
     ** = significantly positive, P < 0.01


Data set # 96:

Empirical Base Frequencies:

   A       0.19681
   C       0.27758
   G       0.30351
  T(U)     0.22210

Transition/transversion ratio =   2.000000


  +gi|2818984
  |  
  |  +----gi|191125|
  |  |  
  |  |        +--gi|1615982
  |  |        |  
  |  |     +--2     +gi|1146863
  5--4     |  |  +--6  
  |  |     |  +--1  +gi|1696350
  |  |  +--7     |  
  |  |  |  |     +gi|1090941
  |  |  |  |  
  |  +--3  +--------gi|7396971
  |     |  
  |     |  +-gi|1497432
  |     +--8  
  |        +-gi|4771687
  |  
  +-gi|5716431


remember: this is an unrooted tree!

Ln Likelihood = -1959.79068

 Between        And            Length      Approx. Confidence Limits
 -------        ---            ------      ------- ---------- ------

     5          gi|5716431        0.02666     (  0.00951,     0.04380) **
     5          gi|2818984        0.00707     (     zero,     0.01618) **
     5             4              0.05026     (  0.02543,     0.07510) **
     4          gi|191125|        0.08053     (  0.05079,     0.11028) **
     4             3              0.02059     (  0.00251,     0.03867) **
     3             7              0.00528     (     zero,     0.01477)
     7             2              0.02269     (  0.00748,     0.03789) **
     2          gi|1615982        0.04950     (  0.02849,     0.07050) **
     2             1              0.02194     (  0.00594,     0.03794) **
     1             6              0.01378     (  0.00170,     0.02587) **
     6          gi|1146863        0.00568     (     zero,     0.01234) **
     6          gi|1696350        0.00404     (     zero,     0.00966) **
     1          gi|1090941        0.00475     (     zero,     0.01166) **
     7          gi|7396971        0.15335     (  0.11499,     0.19170) **
     3             8              0.02338     (  0.00672,     0.04005) **
     8          gi|1497432        0.03975     (  0.01939,     0.06011) **
     8          gi|4771687        0.03428     (  0.01482,     0.05374) **

     *  = significantly positive, P < 0.05
     ** = significantly positive, P < 0.01


Data set # 97:

Empirical Base Frequencies:

   A       0.18879
   C       0.30782
   G       0.30867
  T(U)     0.19471

Transition/transversion ratio =   2.000000


  +gi|2818984
  |  
  |            +--gi|1615982
  |         +--8  
  |         |  |  +-------gi|7396971
  |         |  +--4  
  |         |     |  +-gi|1090941
  |      +--1     +--2  
  |      |  |        |  +gi|1146863
  |      |  |        +--5  
  |   +--7  |           +gi|1696350
  |   |  |  |  
  |   |  |  +-----gi|191125|
  3---6  |  
  |   |  +--gi|1497432
  |   |  
  |   +----gi|4771687
  |  
  +gi|5716431


remember: this is an unrooted tree!

Ln Likelihood = -2063.58033

 Between        And            Length      Approx. Confidence Limits
 -------        ---            ------      ------- ---------- ------

     3          gi|5716431        0.01522     (  0.00164,     0.02880) **
     3          gi|2818984        0.00490     (     zero,     0.01227) **
     3             6              0.07477     (  0.04512,     0.10441) **
     6             7              0.02407     (  0.00327,     0.04488) **
     7             1              0.01656     (  0.00033,     0.03277) **
     1             8              0.02415     (  0.00728,     0.04103) **
     8          gi|1615982        0.04267     (  0.02325,     0.06209) **
     8             4              0.01085     (  0.00052,     0.02120) **
     4          gi|7396971        0.13488     (  0.09968,     0.17007) **
     4             2              0.00303     (     zero,     0.01331)
     2          gi|1090941        0.03487     (  0.01637,     0.05337) **
     2             5              0.01487     (  0.00349,     0.02624) **
     5          gi|1146863        0.00314     (     zero,     0.00893) *
     5          gi|1696350        0.00659     (     zero,     0.01418) **
     1          gi|191125|        0.10625     (  0.07159,     0.14092) **
     7          gi|1497432        0.05655     (  0.03313,     0.07997) **
     6          gi|4771687        0.07076     (  0.04200,     0.09951) **

     *  = significantly positive, P < 0.05
     ** = significantly positive, P < 0.01


Data set # 98:

Empirical Base Frequencies:

   A       0.20384
   C       0.30629
   G       0.26531
  T(U)     0.22455

Transition/transversion ratio =   2.000000


           +----gi|191125|
        +--4  
        |  |  +---gi|1615982
        |  +--8  
        |     |  +--------gi|7396971
        |     +--7  
     +--2        |  +gi|1090941
     |  |        +--6  
     |  |           |  +gi|1146863
     |  |           +--5  
  +--1  |              +gi|1696350
  |  |  |  
  |  |  +--gi|1497432
  |  |  
  |  +--gi|4771687
  |  
  3-gi|2818984
  |  
  +--gi|5716431


remember: this is an unrooted tree!

Ln Likelihood = -2041.96873

 Between        And            Length      Approx. Confidence Limits
 -------        ---            ------      ------- ---------- ------

     3          gi|5716431        0.04296     (  0.02073,     0.06518) **
     3             1              0.05042     (  0.02512,     0.07572) **
     1             2              0.01758     (     zero,     0.03620) **
     2             4              0.01267     (     zero,     0.02553) **
     4          gi|191125|        0.08910     (  0.05802,     0.12018) **
     4             8              0.01656     (  0.00295,     0.03016) **
     8          gi|1615982        0.06660     (  0.04245,     0.09074) **
     8             7              0.00758     (     zero,     0.01670) **
     7          gi|7396971        0.13690     (  0.10171,     0.17210) **
     7             6              0.00354     (     zero,     0.01204)
     6          gi|1090941        0.03237     (  0.01458,     0.05017) **
     6             5              0.01895     (  0.00652,     0.03139) **
     5          gi|1146863        0.00006     (     zero,     0.00499)
     5          gi|1696350        0.01154     (  0.00227,     0.02080) **
     2          gi|1497432        0.04130     (  0.02202,     0.06056) **
     1          gi|4771687        0.04704     (  0.02419,     0.06989) **
     3          gi|2818984        0.01465     (  0.00179,     0.02750) **

     *  = significantly positive, P < 0.05
     ** = significantly positive, P < 0.01


Data set # 99:

Empirical Base Frequencies:

   A       0.21998
   C       0.30414
   G       0.27141
  T(U)     0.20446

Transition/transversion ratio =   2.000000


              +----gi|191125|
              |  
           +--2     +gi|1090941
           |  |  +--8  
           |  |  |  |  +gi|1146863
           |  +--1  +--3  
        +--5     |     +gi|1696350
        |  |     |  
        |  |     +---gi|1615982
  +-----4  |  
  |     |  +-------gi|7396971
  |     |  
  |     |  +--gi|4771687
  |     +--6  
  |        +--gi|1497432
  |  
  7-gi|2818984
  |  
  +-gi|5716431


remember: this is an unrooted tree!

Ln Likelihood = -2060.52338

 Between        And            Length      Approx. Confidence Limits
 -------        ---            ------      ------- ---------- ------

     7          gi|5716431        0.02886     (  0.00994,     0.04778) **
     7             4              0.09203     (  0.06044,     0.12362) **
     4             5              0.02135     (  0.00446,     0.03823) **
     5             2              0.02107     (  0.00405,     0.03810) **
     2          gi|191125|        0.07453     (  0.04551,     0.10356) **
     2             1              0.01627     (  0.00013,     0.03240) **
     1             8              0.00910     (     zero,     0.01927) **
     8          gi|1090941        0.00790     (     zero,     0.01700) **
     8             3              0.01705     (  0.00541,     0.02869) **
     3          gi|1146863        0.00519     (     zero,     0.01198) **
     3          gi|1696350        0.01031     (  0.00124,     0.01938) **
     1          gi|1615982        0.06978     (  0.04497,     0.09459) **
     5          gi|7396971        0.13745     (  0.10082,     0.17409) **
     4             6              0.01230     (     zero,     0.02488) **
     6          gi|4771687        0.04155     (  0.01966,     0.06344) **
     6          gi|1497432        0.04770     (  0.02616,     0.06924) **
     7          gi|2818984        0.00590     (     zero,     0.01471) *

     *  = significantly positive, P < 0.05
     ** = significantly positive, P < 0.01


Data set # 100:

Empirical Base Frequencies:

   A       0.23941
   C       0.28847
   G       0.27694
  T(U)     0.19518

Transition/transversion ratio =   2.000000


  +gi|2818984
  |  
  |        +---gi|1497432
  |     +--3  
  |     |  +--gi|4771687
  |  +--1  
  |  |  |  +-----gi|7396971
  |  |  +--4  
  |  |     |  +--gi|1615982
  |  |     +--5  
  7--8        |  +-gi|1090941
  |  |        +--2  
  |  |           |  +gi|1696350
  |  |           +--6  
  |  |              +gi|1146863
  |  |  
  |  +-----gi|191125|
  |  
  +-gi|5716431


remember: this is an unrooted tree!

Ln Likelihood = -2007.58777

 Between        And            Length      Approx. Confidence Limits
 -------        ---            ------      ------- ---------- ------

     7          gi|5716431        0.03524     (  0.01533,     0.05516) **
     7          gi|2818984        0.01056     (     zero,     0.02165) **
     7             8              0.05457     (  0.02891,     0.08021) **
     8             1              0.02762     (  0.00769,     0.04755) **
     1             3              0.02560     (  0.00838,     0.04283) **
     3          gi|1497432        0.05802     (  0.03482,     0.08122) **
     3          gi|4771687        0.03725     (  0.01707,     0.05744) **
     1             4              0.00950     (     zero,     0.02081) **
     4          gi|7396971        0.10555     (  0.07473,     0.13637) **
     4             5              0.01372     (  0.00042,     0.02701) **
     5          gi|1615982        0.05051     (  0.02956,     0.07145) **
     5             2              0.01814     (  0.00460,     0.03167) **
     2          gi|1090941        0.01955     (  0.00593,     0.03316) **
     2             6              0.00541     (     zero,     0.01289) **
     6          gi|1696350        0.00452     (     zero,     0.01065) **
     6          gi|1146863        0.00322     (     zero,     0.00857) *
     8          gi|191125|        0.09638     (  0.06361,     0.12914) **

     *  = significantly positive, P < 0.05
     ** = significantly positive, P < 0.01
