# Supplementary material for: MPI-PHYLIP: Parallelizing Computationally Intensive Phylogenetic Analysis Routines for the Analysis of Large Protein Families
Source: PLoS One. 2010 Nov 15;5(11):e13999. doi: 10.1371/journal.pone.0013999 (PMC2981553; doi:10.1371/journal.pone.0013999)
Supplement: File S1 — MPI Source Code for the Parallel PHYLIP methods (in .tar.gz format). (1.11 MB GZ) [file pone.0013999.s001.gz › MPIsrc/output/MPI_dnaml_100_4pe.outtree]

(gi|2818984:0.00428,((gi|1497432:0.05581,gi|4771687:0.02999):0.01260,
(((gi|1615982:0.04505,(gi|1090941:0.00527,(gi|1146863:0.01157,
gi|1696350:0.00609):0.02148):0.00068):0.01818,
gi|7396971:0.14621):0.01936,gi|191125|:0.09028):0.01346):0.05240,
gi|5716431:0.04349);
(gi|2818984:0.00678,((((((gi|1615982:0.05419,gi|1696350:0.00340):0.01577,
gi|1146863:0.00040):0.00469,gi|1090941:0.01643):0.01407,
gi|191125|:0.08649):0.00581,(gi|1497432:0.03987,
gi|7396971:0.13898):0.03004):0.01675,gi|4771687:0.05209):0.07259,
gi|5716431:0.02899);
((gi|2818984:0.00602,((gi|191125|:0.08496,((gi|1090941:0.01547,
(gi|1696350:0.01173,gi|1146863:0.00006):0.03028):0.00696,
gi|1615982:0.03003):0.02156):0.01912,(gi|7396971:0.11350,
gi|1497432:0.05861):0.01303):0.04575):0.02627,
gi|4771687:0.07759,gi|5716431:0.00296);
(gi|2818984:0.01673,((gi|4771687:0.04209,gi|1497432:0.05879):0.01177,
((gi|1615982:0.03831,(gi|191125|:0.10725,(gi|1090941:0.01226,
(gi|1146863:0.00485,gi|1696350:0.01283):0.01870):0.00620):0.00880):0.02421,
gi|7396971:0.12410):0.02401):0.06759,gi|5716431:0.03644);
((gi|7396971:0.09736,((gi|1497432:0.05358,gi|4771687:0.06402):0.02168,
(gi|191125|:0.09143,((gi|1090941:0.02016,(gi|1146863:0.00934,
gi|1696350:0.01058):0.01587):0.00942,gi|1615982:0.05373):0.02015):0.01890):0.01980):0.09260,
gi|2818984:0.01065,gi|5716431:0.03046);
(gi|2818984:0.00920,(((gi|7396971:0.12089,(gi|1615982:0.04474,
(gi|191125|:0.08797,(gi|1090941:0.02836,(gi|1696350:0.01369,
gi|1146863:0.00006):0.01605):0.00598):0.00617):0.00688):0.02615,
gi|1497432:0.06807):0.02447,gi|4771687:0.05721):0.06487,
gi|5716431:0.03208);
((((((gi|1615982:0.06805,(gi|1090941:0.01787,(gi|1146863:0.00332,
gi|1696350:0.01050):0.03148):0.01333):0.02299,
gi|1497432:0.08054):0.00512,gi|191125|:0.08830):0.02510,
gi|7396971:0.11847):0.01243,gi|4771687:0.05249):0.06689,
gi|2818984:0.01695,gi|5716431:0.02267);
(gi|2818984:0.01052,(gi|4771687:0.05087,(gi|7396971:0.13520,
(gi|1497432:0.07775,(gi|191125|:0.06892,(((gi|1696350:0.00246,
gi|1146863:0.00758):0.00636,gi|1090941:0.01966):0.00718,
gi|1615982:0.04816):0.03292):0.01403):0.01916):0.00778):0.06687,
gi|5716431:0.03933);
(gi|2818984:0.01452,(gi|4771687:0.08153,((((((gi|1696350:0.00567,
gi|1146863:0.00006):0.01944,gi|1090941:0.02111):0.01636,
gi|1615982:0.06115):0.01408,gi|7396971:0.11599):0.01833,
gi|191125|:0.07623):0.02083,gi|1497432:0.06472):0.02690):0.08283,
gi|5716431:0.03587);
(((gi|191125|:0.09069,(((gi|1090941:0.02031,(gi|1696350:0.00809,
gi|1146863:0.00569):0.00981):0.00457,gi|1615982:0.06233):0.02098,
gi|7396971:0.16308):0.03157):0.01870,(gi|1497432:0.04553,
gi|4771687:0.06184):0.02226):0.07412,gi|2818984:0.00929,
gi|5716431:0.05690);
(gi|2818984:0.00701,(((gi|7396971:0.11884,gi|4771687:0.07673):0.00006,
(((gi|1090941:0.00650,(gi|1146863:0.00287,gi|1696350:0.01085):0.01799):0.00292,
gi|1615982:0.05504):0.01837,gi|1497432:0.08760):0.01703):0.01685,
gi|191125|:0.07384):0.05821,gi|5716431:0.02252);
(((((((gi|1696350:0.00283,gi|1146863:0.00503):0.01869,
gi|1090941:0.01463):0.01953,gi|1615982:0.04262):0.03143,
gi|7396971:0.12835):0.01948,(gi|1497432:0.06425,
gi|4771687:0.06454):0.02379):0.01241,gi|191125|:0.08826):0.07466,
gi|2818984:0.01807,gi|5716431:0.03137);
((((gi|191125|:0.08565,gi|4771687:0.05118):0.01959,
(gi|7396971:0.11728,((gi|1090941:0.01881,(gi|1696350:0.01353,
gi|1146863:0.00006):0.02005):0.00354,gi|1615982:0.05116):0.01892):0.01962):0.00256,
gi|1497432:0.05920):0.04981,gi|2818984:0.00939,
gi|5716431:0.02182);
(gi|2818984:0.00905,(((gi|1497432:0.04828,gi|4771687:0.03899):0.02073,
(gi|7396971:0.09887,(gi|1615982:0.05396,(gi|1090941:0.02173,
(gi|1146863:0.00423,gi|1696350:0.01171):0.02503):0.00595):0.01211):0.01028):0.01694,
gi|191125|:0.07085):0.06716,gi|5716431:0.02743);
(gi|2818984:0.00647,((gi|1497432:0.05616,gi|4771687:0.05125):0.02115,
((gi|191125|:0.09192,((gi|1090941:0.02475,(gi|1696350:0.00974,
gi|1146863:0.00605):0.01041):0.01909,gi|1615982:0.03203):0.01619):0.01158,
gi|7396971:0.10557):0.00507):0.08612,gi|5716431:0.03856);
(gi|2818984:0.01218,(((gi|1497432:0.08482,((gi|1615982:0.05459,
(gi|1090941:0.01844,(gi|1696350:0.01565,gi|1146863:0.00006):0.01657):0.00967):0.01681,
gi|191125|:0.12033):0.01861):0.02535,gi|7396971:0.13295):0.00186,
gi|4771687:0.09533):0.04025,gi|5716431:0.04779);
(gi|2818984:0.01429,(((gi|1497432:0.04864,gi|7396971:0.09309):0.01657,
(gi|191125|:0.07082,((gi|1090941:0.01432,(gi|1146863:0.00424,
gi|1696350:0.01156):0.01172):0.02088,gi|1615982:0.03535):0.02011):0.01350):0.02103,
gi|4771687:0.06009):0.05831,gi|5716431:0.02958);
((((gi|191125|:0.09217,(gi|1615982:0.04183,(gi|1090941:0.00986,
(gi|1146863:0.00006,gi|1696350:0.00973):0.00982):0.01473):0.01526):0.01401,
gi|7396971:0.10977):0.01305,(gi|4771687:0.05106,
gi|1497432:0.05037):0.01596):0.07090,gi|2818984:0.01242,
gi|5716431:0.01830);
(((gi|1497432:0.04825,gi|4771687:0.06151):0.01484,
(((gi|191125|:0.10857,((gi|1696350:0.00930,gi|1146863:0.00291):0.02563,
gi|1090941:0.02015):0.00892):0.01174,gi|1615982:0.03887):0.02507,
gi|7396971:0.14647):0.02686):0.05752,gi|2818984:0.01476,
gi|5716431:0.03622);
(gi|2818984:0.01223,(gi|4771687:0.06203,((gi|1497432:0.06296,
gi|7396971:0.14164):0.02073,(gi|191125|:0.08301,
(gi|1615982:0.05993,((gi|1146863:0.00148,gi|1696350:0.00440):0.02391,
gi|1090941:0.01212):0.01307):0.02020):0.01564):0.01407):0.06954,
gi|5716431:0.04179);
(gi|2818984:0.00565,(((gi|1497432:0.04179,gi|4771687:0.06513):0.01811,
((gi|1615982:0.07435,(gi|1090941:0.01522,(gi|1696350:0.00551,
gi|1146863:0.00420):0.02499):0.00607):0.02089,
gi|7396971:0.10623):0.02087):0.00331,gi|191125|:0.08764):0.08995,
gi|5716431:0.04442);
(gi|2818984:0.00808,(((gi|7396971:0.11771,(gi|1615982:0.05468,
(gi|1090941:0.01927,(gi|1146863:0.00222,gi|1696350:0.00950):0.01980):0.00602):0.01495):0.02195,
(gi|1497432:0.05109,gi|4771687:0.06109):0.01645):0.01734,
gi|191125|:0.06722):0.06641,gi|5716431:0.05132);
(((gi|7396971:0.12445,(gi|191125|:0.10385,(gi|1615982:0.05733,
(gi|1090941:0.01258,(gi|1146863:0.00412,gi|1696350:0.01402):0.02305):0.00953):0.01440):0.02607):0.01945,
(gi|1497432:0.04980,gi|4771687:0.04880):0.01823):0.05669,
gi|2818984:0.00668,gi|5716431:0.05282);
(((((((gi|1696350:0.01852,gi|1146863:0.00332):0.02468,
gi|1090941:0.01027):0.01842,gi|1615982:0.07001):0.01558,
(gi|191125|:0.07961,gi|7396971:0.13545):0.00663):0.02519,
gi|1497432:0.06063):0.01636,gi|4771687:0.06942):0.07691,
gi|2818984:0.01201,gi|5716431:0.03705);
(gi|2818984:0.00230,(((gi|4771687:0.04038,gi|1497432:0.05740):0.01227,
(gi|7396971:0.11483,(gi|1615982:0.03441,(gi|1090941:0.01960,
(gi|1696350:0.00444,gi|1146863:0.00340):0.01190):0.00632):0.02235):0.01306):0.01428,
gi|191125|:0.08107):0.04545,gi|5716431:0.03067);
(gi|2818984:0.01211,(((gi|1497432:0.05374,gi|4771687:0.05456):0.03063,
(((gi|1090941:0.03193,(gi|1146863:0.00962,gi|1696350:0.01232):0.02606):0.01271,
gi|1615982:0.05935):0.01649,gi|191125|:0.05866):0.00981):0.01445,
gi|7396971:0.13628):0.08030,gi|5716431:0.04100);
(gi|2818984:0.00821,((gi|4771687:0.04691,(gi|1497432:0.05723,
(gi|191125|:0.08021,((gi|1615982:0.06039,(gi|1696350:0.00796,
gi|1146863:0.00396):0.01515):0.00006,gi|1090941:0.01052):0.00964):0.00757):0.01964):0.00747,
gi|7396971:0.12006):0.06127,gi|5716431:0.03274);
(gi|2818984:0.00730,((gi|1497432:0.05938,((gi|191125|:0.07869,
(gi|1615982:0.03871,(gi|1090941:0.01624,(gi|1696350:0.02148,
gi|1146863:0.00006):0.00989):0.00548):0.02053):0.00978,
gi|7396971:0.10792):0.01278):0.02925,gi|4771687:0.03446):0.07266,
gi|5716431:0.02440);
(gi|2818984:0.00291,(((gi|7396971:0.12549,gi|1497432:0.05116):0.01650,
(gi|191125|:0.07830,(gi|1615982:0.05626,(gi|1090941:0.01573,
(gi|1146863:0.00303,gi|1696350:0.00663):0.02432):0.00728):0.01322):0.01242):0.02660,
gi|4771687:0.04345):0.09629,gi|5716431:0.03227);
(((gi|1497432:0.06736,gi|4771687:0.03805):0.02067,
((gi|1615982:0.04632,(gi|191125|:0.09247,(gi|1090941:0.00722,
(gi|1146863:0.00339,gi|1696350:0.01026):0.01062):0.00331):0.01085):0.02645,
gi|7396971:0.09742):0.02339):0.06197,gi|2818984:0.01513,
gi|5716431:0.04378);
(gi|2818984:0.00974,(gi|191125|:0.08235,((gi|1497432:0.04399,
gi|4771687:0.05641):0.01163,(gi|7396971:0.10785,
(gi|1615982:0.05510,(gi|1090941:0.03205,(gi|1696350:0.00977,
gi|1146863:0.00006):0.02198):0.00943):0.00883):0.01199):0.01390):0.07915,
gi|5716431:0.06558);
((((((gi|1615982:0.05823,(gi|1090941:0.01457,(gi|1146863:0.00006,
gi|1696350:0.01577):0.01082):0.00734):0.01249,
gi|191125|:0.10098):0.01307,gi|7396971:0.13991):0.02886,
gi|1497432:0.04723):0.02135,gi|4771687:0.05373):0.05699,
gi|2818984:0.00658,gi|5716431:0.04097);
(gi|2818984:0.01433,((gi|4771687:0.05885,gi|1497432:0.05330):0.01175,
(gi|191125|:0.09980,(gi|1615982:0.04434,((gi|7396971:0.13643,
(gi|1696350:0.00853,gi|1146863:0.00509):0.02525):0.00230,
gi|1090941:0.02331):0.01345):0.01693):0.01613):0.08537,
gi|5716431:0.03006);
(gi|2818984:0.01160,(gi|4771687:0.05850,(((((gi|1090941:0.00991,
(gi|1696350:0.00427,gi|1146863:0.00346):0.01116):0.01660,
gi|1615982:0.05905):0.02747,gi|191125|:0.05911):0.01516,
gi|1497432:0.06453):0.01768,gi|7396971:0.12571):0.00911):0.05750,
gi|5716431:0.03788);
((((((gi|7396971:0.11438,(gi|1090941:0.00788,(gi|1696350:0.00443,
gi|1146863:0.00516):0.01279):0.00632):0.00880,
gi|1615982:0.04686):0.01456,gi|191125|:0.08672):0.01597,
gi|1497432:0.04572):0.01628,gi|4771687:0.05793):0.04944,
gi|2818984:0.00417,gi|5716431:0.02264);
(gi|2818984:0.00581,(gi|191125|:0.09195,((gi|4771687:0.04245,
gi|1497432:0.05901):0.01429,(gi|7396971:0.10827,
((gi|1090941:0.01850,(gi|1146863:0.00255,gi|1696350:0.01122):0.01969):0.01015,
gi|1615982:0.08091):0.01814):0.01554):0.01631):0.06469,
gi|5716431:0.03941);
(((((gi|191125|:0.11073,((gi|1090941:0.01283,(gi|1696350:0.00603,
gi|1146863:0.00180):0.02126):0.02086,gi|1615982:0.03761):0.01467):0.01701,
gi|1497432:0.05946):0.01278,gi|7396971:0.10261):0.01243,
gi|4771687:0.07764):0.04414,gi|2818984:0.01016,
gi|5716431:0.05210);
((((((gi|1090941:0.01670,(gi|1696350:0.00794,gi|1146863:0.00006):0.02094):0.00964,
gi|1615982:0.04574):0.01436,gi|191125|:0.06947):0.00812,
(gi|1497432:0.03862,gi|4771687:0.03977):0.01293):0.01835,
gi|7396971:0.13007):0.04335,gi|2818984:0.00355,
gi|5716431:0.04612);
(gi|2818984:0.00634,((gi|191125|:0.08154,(gi|1615982:0.05016,
(gi|1090941:0.01654,(gi|7396971:0.12682,(gi|1146863:0.00006,
gi|1696350:0.01757):0.02276):0.00281):0.00654):0.02415):0.00654,
(gi|1497432:0.06739,gi|4771687:0.04981):0.01133):0.09472,
gi|5716431:0.03654);
(gi|2818984:0.01111,((gi|1497432:0.04992,gi|4771687:0.06660):0.01515,
(gi|191125|:0.09002,((gi|1615982:0.03738,(gi|1090941:0.03659,
(gi|1696350:0.01008,gi|1146863:0.00588):0.01896):0.01250):0.00748,
gi|7396971:0.11367):0.01637):0.00821):0.07948,
gi|5716431:0.03677);
(gi|2818984:0.00655,(((gi|191125|:0.10367,gi|1497432:0.05281):0.02515,
(gi|7396971:0.12416,(gi|1615982:0.06409,(gi|1090941:0.01466,
(gi|1696350:0.00595,gi|1146863:0.00006):0.02605):0.00544):0.00965):0.02085):0.02756,
gi|4771687:0.04753):0.04171,gi|5716431:0.05200);
(gi|2818984:0.00938,((gi|7396971:0.09151,(gi|191125|:0.09459,
((gi|1090941:0.01930,(gi|1146863:0.00776,gi|1696350:0.00006):0.02100):0.00519,
gi|1615982:0.04659):0.00991):0.02284):0.01840,
(gi|1497432:0.04907,gi|4771687:0.07559):0.02115):0.05683,
gi|5716431:0.04811);
(((gi|1497432:0.05994,(gi|191125|:0.08900,(gi|1615982:0.06878,
(gi|7396971:0.13841,(gi|1090941:0.02250,(gi|1146863:0.00434,
gi|1696350:0.00923):0.02171):0.00481):0.01350):0.01957):0.00978):0.03490,
gi|4771687:0.03727):0.06348,gi|2818984:0.01485,
gi|5716431:0.02209);
((((gi|1497432:0.05053,gi|4771687:0.07453):0.02563,
(gi|7396971:0.11934,((gi|1090941:0.02827,(gi|1146863:0.00754,
gi|1696350:0.00608):0.02131):0.01473,gi|1615982:0.06094):0.00654):0.02648):0.01237,
gi|191125|:0.06308):0.07539,gi|2818984:0.00659,
gi|5716431:0.05119);
(((gi|1497432:0.04491,gi|4771687:0.06747):0.02475,
(gi|7396971:0.09551,(gi|191125|:0.09925,(gi|1615982:0.06676,
((gi|1146863:0.00470,gi|1696350:0.01283):0.01878,
gi|1090941:0.03252):0.00905):0.01118):0.02105):0.01939):0.08854,
gi|2818984:0.01411,gi|5716431:0.03967);
(gi|2818984:0.00686,((gi|1497432:0.06414,gi|4771687:0.05293):0.01342,
((gi|1615982:0.05484,((gi|191125|:0.07981,(gi|1146863:0.00006,
gi|1696350:0.00796):0.00848):0.01086,gi|1090941:0.01709):0.00326):0.01837,
gi|7396971:0.15785):0.02279):0.06861,gi|5716431:0.04788);
(gi|2818984:0.01067,(((((((gi|1146863:0.01087,
gi|1696350:0.01219):0.02351,gi|1090941:0.02423):0.00559,
gi|1615982:0.07157):0.01931,gi|191125|:0.09474):0.01290,
gi|1497432:0.05207):0.01744,gi|7396971:0.09690):0.01036,
gi|4771687:0.05386):0.05310,gi|5716431:0.04330);
(((gi|1497432:0.05583,((gi|1615982:0.04820,(gi|7396971:0.12375,
(gi|1090941:0.01689,(gi|1696350:0.01251,gi|1146863:0.00153):0.02017):0.01568):0.00936):0.02334,
gi|191125|:0.09073):0.01099):0.01900,gi|4771687:0.09272):0.04260,
gi|2818984:0.00405,gi|5716431:0.04740);
((gi|191125|:0.08628,(((((gi|1696350:0.00270,gi|1146863:0.01118):0.01440,
gi|1090941:0.00939):0.01561,gi|1615982:0.04126):0.01446,
gi|7396971:0.10184):0.02932,(gi|4771687:0.05308,
gi|1497432:0.04771):0.01780):0.01174):0.06943,
gi|2818984:0.00414,gi|5716431:0.03397);
(gi|2818984:0.01313,(gi|7396971:0.14517,((gi|191125|:0.10769,
(gi|1615982:0.04885,(gi|1090941:0.01221,(gi|1696350:0.00281,
gi|1146863:0.00504):0.01316):0.02442):0.02151):0.00974,
(gi|1497432:0.06685,gi|4771687:0.07324):0.01071):0.00937):0.07727,
gi|5716431:0.04166);
(gi|2818984:0.02139,((gi|7396971:0.12038,gi|4771687:0.04289):0.00006,
((((gi|1090941:0.02822,(gi|1146863:0.00336,gi|1696350:0.01230):0.01070):0.00647,
gi|1615982:0.03915):0.01197,gi|191125|:0.08820):0.00624,
gi|1497432:0.05184):0.01758):0.07697,gi|5716431:0.03534);
(gi|2818984:0.00575,(((gi|1497432:0.05179,gi|191125|:0.07883):0.01792,
((((gi|1696350:0.00195,gi|1146863:0.00191):0.00656,
gi|1090941:0.00950):0.01534,gi|7396971:0.14491):0.01239,
gi|1615982:0.04128):0.01777):0.01088,gi|4771687:0.06189):0.07739,
gi|5716431:0.03519);
(gi|2818984:0.02587,(gi|7396971:0.09088,(((gi|1615982:0.06746,
(gi|1090941:0.01704,(gi|1696350:0.00620,gi|1146863:0.00173):0.02632):0.01122):0.01516,
gi|191125|:0.09597):0.00645,(gi|4771687:0.05725,
gi|1497432:0.04432):0.01616):0.01711):0.04905,
gi|5716431:0.05324);
(gi|2818984:0.01352,(((((gi|1615982:0.05902,(gi|1090941:0.02108,
(gi|1146863:0.00006,gi|1696350:0.01371):0.01243):0.01384):0.03133,
gi|1497432:0.06101):0.01420,gi|191125|:0.07794):0.00563,
gi|7396971:0.11484):0.02293,gi|4771687:0.08051):0.05048,
gi|5716431:0.02780);
(gi|2818984:0.00637,(gi|1497432:0.06061,((gi|4771687:0.05858,
gi|7396971:0.12076):0.00187,(gi|191125|:0.10091,
(gi|1615982:0.05966,(gi|1090941:0.01720,(gi|1146863:0.00522,
gi|1696350:0.00654):0.01548):0.01484):0.02452):0.01633):0.00309):0.03987,
gi|5716431:0.04717);
(gi|2818984:0.00448,((gi|1497432:0.04219,((gi|7396971:0.09342,
(gi|1615982:0.05589,(gi|1090941:0.01881,(gi|1696350:0.00482,
gi|1146863:0.00516):0.02798):0.00121):0.02503):0.02234,
gi|191125|:0.08206):0.01353):0.02331,gi|4771687:0.05757):0.06645,
gi|5716431:0.04169);
(((((gi|1615982:0.04165,(gi|7396971:0.12960,(gi|1090941:0.01478,
(gi|1146863:0.00201,gi|1696350:0.00396):0.02318):0.01059):0.00729):0.01538,
gi|191125|:0.06228):0.02682,gi|1497432:0.05239):0.02857,
gi|4771687:0.03494):0.05465,gi|2818984:0.00573,
gi|5716431:0.04867);
(gi|2818984:0.00761,((gi|4771687:0.05024,gi|7396971:0.09987):0.00621,
(gi|1497432:0.04792,(gi|191125|:0.08877,(((gi|1696350:0.00784,
gi|1146863:0.00382):0.03542,gi|1090941:0.01738):0.01679,
gi|1615982:0.04891):0.02603):0.01157):0.01137):0.06296,
gi|5716431:0.04627);
(gi|2818984:0.01857,((gi|1497432:0.05495,gi|4771687:0.03350):0.01816,
(gi|7396971:0.11781,(gi|1615982:0.05609,(gi|191125|:0.07560,
((gi|1696350:0.00779,gi|1146863:0.00006):0.00560,
gi|1090941:0.02167):0.00396):0.01443):0.02538):0.01495):0.06591,
gi|5716431:0.03134);
(((((gi|1615982:0.04461,(gi|1090941:0.01632,(gi|1696350:0.00707,
gi|1146863:0.00455):0.01970):0.01511):0.01314,
(gi|1497432:0.04415,gi|191125|:0.05035):0.01398):0.01860,
gi|7396971:0.10985):0.00266,gi|4771687:0.05961):0.06856,
gi|2818984:0.02518,gi|5716431:0.02654);
(gi|2818984:0.01258,(gi|4771687:0.02734,(gi|1497432:0.06489,
((gi|7396971:0.09017,((gi|1090941:0.01295,(gi|1146863:0.00356,
gi|1696350:0.00441):0.00930):0.01016,gi|1615982:0.04167):0.02839):0.02019,
gi|191125|:0.08429):0.01860):0.02401):0.08528,
gi|5716431:0.01223);
((((gi|191125|:0.08011,(gi|1090941:0.01423,((gi|1696350:0.00631,
gi|1146863:0.00349):0.01908,gi|1615982:0.04576):0.00006):0.01896):0.02431,
(gi|7396971:0.10883,gi|1497432:0.06317):0.03067):0.00787,
gi|4771687:0.04083):0.07230,gi|2818984:0.00291,
gi|5716431:0.03424);
((gi|4771687:0.05494,((gi|1497432:0.06373,gi|191125|:0.10016):0.01279,
(((gi|1090941:0.01636,(gi|1696350:0.01101,gi|1146863:0.00663):0.02200):0.00840,
gi|1615982:0.04897):0.01907,gi|7396971:0.13008):0.02446):0.02549):0.04033,
gi|2818984:0.00335,gi|5716431:0.03495);
(gi|2818984:0.00944,(((gi|191125|:0.07430,(gi|1615982:0.04713,
(gi|1090941:0.01183,(gi|1146863:0.00186,gi|1696350:0.00403):0.01424):0.02032):0.02542):0.02456,
(gi|1497432:0.05926,gi|4771687:0.06786):0.02591):0.00822,
gi|7396971:0.12728):0.08212,gi|5716431:0.04913);
(gi|2818984:0.01220,((gi|1497432:0.07683,gi|4771687:0.07750):0.02380,
((((gi|1090941:0.02220,(gi|1696350:0.00645,gi|1146863:0.00137):0.01875):0.01587,
gi|1615982:0.04536):0.01970,gi|191125|:0.07947):0.02150,
gi|7396971:0.12948):0.00906):0.07883,gi|5716431:0.03722);
(gi|2818984:0.00645,(((gi|7396971:0.12869,gi|1497432:0.05677):0.02004,
(gi|191125|:0.09452,(gi|1615982:0.05176,(gi|1090941:0.01908,
(gi|1696350:0.00512,gi|1146863:0.00686):0.01460):0.01404):0.02353):0.01827):0.01472,
gi|4771687:0.04529):0.04767,gi|5716431:0.04262);
(gi|2818984:0.01191,(((gi|191125|:0.09109,((gi|1090941:0.01464,
(gi|1146863:0.00218,gi|1696350:0.00753):0.03054):0.00620,
gi|1615982:0.05240):0.01426):0.00508,gi|7396971:0.12690):0.00483,
(gi|1497432:0.04748,gi|4771687:0.04567):0.01205):0.05278,
gi|5716431:0.03321);
((gi|191125|:0.09167,(((gi|1615982:0.05202,(gi|1090941:0.02422,
(gi|1146863:0.00006,gi|1696350:0.00773):0.01874):0.00006):0.02528,
gi|7396971:0.11776):0.03177,(gi|4771687:0.04970,
gi|1497432:0.04384):0.01650):0.01656):0.07818,
gi|2818984:0.01700,gi|5716431:0.02214);
((gi|4771687:0.04965,(((gi|1497432:0.05310,gi|7396971:0.14094):0.00517,
gi|191125|:0.06211):0.01717,(((gi|1696350:0.00883,
gi|1146863:0.00502):0.02399,gi|1090941:0.02448):0.00585,
gi|1615982:0.04441):0.02276):0.00600):0.06457,
gi|2818984:0.00695,gi|5716431:0.04776);
(gi|2818984:0.02993,(gi|7396971:0.10244,(gi|4771687:0.05303,
(gi|1615982:0.06839,((gi|1497432:0.06931,gi|191125|:0.07000):0.01916,
((gi|1146863:0.00403,gi|1696350:0.00368):0.02706,
gi|1090941:0.02080):0.00369):0.00953):0.02050):0.00912):0.06047,
gi|5716431:0.02511);
(gi|2818984:0.00726,((((gi|191125|:0.08668,(((gi|1146863:0.00241,
gi|1696350:0.00355):0.01748,gi|1090941:0.00709):0.00006,
gi|1615982:0.06492):0.01330):0.00603,gi|1497432:0.05999):0.02115,
gi|4771687:0.06988):0.01156,gi|7396971:0.11920):0.06332,
gi|5716431:0.01946);
(gi|2818984:0.00838,((((gi|1615982:0.06386,((gi|1146863:0.00937,
gi|1696350:0.01035):0.02313,gi|1090941:0.01903):0.00276):0.01768,
gi|191125|:0.11284):0.01230,(gi|1497432:0.07177,
gi|7396971:0.13532):0.01997):0.02053,gi|4771687:0.05545):0.06961,
gi|5716431:0.04781);
(((gi|1497432:0.05751,gi|4771687:0.03846):0.02488,
((gi|1615982:0.03739,(gi|7396971:0.13083,(gi|1090941:0.01490,
(gi|1146863:0.00006,gi|1696350:0.00579):0.01885):0.01206):0.00574):0.01571,
gi|191125|:0.07498):0.00762):0.05793,gi|2818984:0.00502,
gi|5716431:0.02173);
(((gi|191125|:0.10018,(((gi|1090941:0.01502,(gi|1696350:0.00353,
gi|1146863:0.00611):0.00816):0.00779,gi|1615982:0.05791):0.01681,
gi|7396971:0.13429):0.03517):0.01286,(gi|4771687:0.05264,
gi|1497432:0.06519):0.02130):0.07459,gi|2818984:0.00889,
gi|5716431:0.03301);
(gi|2818984:0.00506,((gi|1497432:0.06581,gi|4771687:0.05950):0.02032,
((gi|191125|:0.07879,(gi|1615982:0.04901,(gi|1090941:0.02482,
(gi|1696350:0.00904,gi|1146863:0.00304):0.02086):0.02813):0.01395):0.02304,
gi|7396971:0.12564):0.00779):0.06349,gi|5716431:0.02999);
(gi|2818984:0.02336,(gi|4771687:0.06684,(((((gi|1090941:0.02661,
(gi|1146863:0.00006,gi|1696350:0.00792):0.02159):0.00297,
gi|1615982:0.06177):0.02044,gi|191125|:0.12181):0.01375,
gi|1497432:0.06644):0.02583,gi|7396971:0.12302):0.00921):0.05444,
gi|5716431:0.01772);
(gi|2818984:0.01144,((((gi|191125|:0.06693,(gi|1615982:0.04455,
((gi|1696350:0.01087,gi|1146863:0.00300):0.02064,
gi|1090941:0.03270):0.00632):0.01223):0.01289,
gi|7396971:0.10054):0.02055,gi|1497432:0.06147):0.00860,
gi|4771687:0.06549):0.06361,gi|5716431:0.04327);
(gi|2818984:0.01442,((((gi|7396971:0.12677,(gi|1615982:0.07436,
(gi|1090941:0.01431,(gi|1696350:0.01766,gi|1146863:0.00006):0.01998):0.00957):0.01311):0.01909,
gi|191125|:0.09849):0.01238,gi|1497432:0.06182):0.02230,
gi|4771687:0.05686):0.04348,gi|5716431:0.03416);
(gi|2818984:0.01542,((gi|1497432:0.04933,((gi|191125|:0.09982,
(gi|1615982:0.05478,(gi|1090941:0.00006,(gi|1146863:0.00597,
gi|1696350:0.00582):0.02470):0.00315):0.01897):0.01681,
gi|7396971:0.12303):0.02279):0.02345,gi|4771687:0.07636):0.05450,
gi|5716431:0.05144);
(((gi|7396971:0.10383,(gi|1615982:0.06619,((gi|1090941:0.01644,
(gi|1146863:0.00006,gi|1696350:0.00586):0.02950):0.00006,
(gi|1497432:0.05359,gi|4771687:0.03840):0.02339):0.01259):0.00402):0.01746,
gi|191125|:0.06444):0.04003,gi|2818984:0.00255,
gi|5716431:0.03612);
(gi|2818984:0.01141,((((gi|1497432:0.06802,gi|4771687:0.05637):0.02476,
(gi|1615982:0.04592,(gi|1090941:0.02625,(gi|1696350:0.00581,
gi|1146863:0.00006):0.01476):0.01758):0.01371):0.00382,
gi|7396971:0.14988):0.00856,gi|191125|:0.06791):0.06624,
gi|5716431:0.05131);
(((((gi|1615982:0.04766,(gi|1090941:0.01444,(gi|1146863:0.00551,
gi|1696350:0.00621):0.01297):0.01586):0.01853,
gi|7396971:0.12211):0.01858,(gi|4771687:0.03006,
gi|1497432:0.05050):0.01661):0.02153,gi|191125|:0.07756):0.05336,
gi|2818984:0.00724,gi|5716431:0.02667);
(gi|2818984:0.01271,((gi|1497432:0.06803,gi|4771687:0.05397):0.03511,
(gi|7396971:0.08633,((gi|191125|:0.06423,((gi|1696350:0.01061,
gi|1146863:0.00138):0.00959,gi|1090941:0.01113):0.01423):0.02056,
gi|1615982:0.03336):0.01255):0.01880):0.05558,
gi|5716431:0.03308);
(gi|2818984:0.00970,((gi|1497432:0.05536,gi|4771687:0.04256):0.00790,
(((gi|1615982:0.04510,((gi|1696350:0.01094,gi|1146863:0.00483):0.01070,
gi|1090941:0.01981):0.02303):0.01943,gi|7396971:0.10059):0.01680,
gi|191125|:0.07897):0.00697):0.08644,gi|5716431:0.02683);
(gi|2818984:0.02161,((gi|7396971:0.12965,((gi|1090941:0.02484,
(gi|1696350:0.01104,gi|1146863:0.00482):0.01698):0.01240,
gi|1615982:0.05210):0.02376):0.01228,(gi|191125|:0.08672,
(gi|1497432:0.07246,gi|4771687:0.07831):0.01332):0.00157):0.07691,
gi|5716431:0.04992);
(gi|2818984:0.00638,(((gi|1497432:0.07191,((gi|1615982:0.05608,
(gi|1090941:0.02583,(gi|1146863:0.00469,gi|1696350:0.01306):0.02191):0.00306):0.02836,
gi|191125|:0.06602):0.01380):0.03592,gi|7396971:0.12370):0.01174,
gi|4771687:0.06972):0.04664,gi|5716431:0.04128);
((((gi|191125|:0.09872,((gi|1090941:0.01441,(gi|1696350:0.00249,
gi|1146863:0.00532):0.02217):0.00544,gi|1615982:0.04313):0.00939):0.01540,
gi|7396971:0.10354):0.02215,(gi|1497432:0.06418,
gi|4771687:0.06043):0.01263):0.08039,gi|2818984:0.01231,
gi|5716431:0.02693);
((((gi|1497432:0.05473,gi|4771687:0.03488):0.01550,
(((gi|1090941:0.02188,(gi|1696350:0.00906,gi|1146863:0.00273):0.01979):0.00370,
gi|1615982:0.03249):0.01200,gi|191125|:0.05496):0.01280):0.01724,
gi|7396971:0.13244):0.06929,gi|2818984:0.00938,
gi|5716431:0.06113);
(gi|2818984:0.00006,((((gi|1615982:0.05044,(gi|1090941:0.01434,
(gi|1146863:0.00188,gi|1696350:0.00395):0.02203):0.00243):0.02222,
gi|1497432:0.07633):0.01092,gi|4771687:0.08040):0.00434,
(gi|191125|:0.10755,gi|7396971:0.12079):0.01066):0.06329,
gi|5716431:0.04963);
(gi|2818984:0.00911,((gi|1497432:0.05662,gi|4771687:0.04743):0.01677,
((gi|1615982:0.05248,((gi|191125|:0.10487,gi|1090941:0.01873):0.00398,
(gi|1696350:0.01519,gi|1146863:0.00470):0.02008):0.00996):0.02657,
gi|7396971:0.11057):0.01003):0.09207,gi|5716431:0.03016);
(gi|2818984:0.00179,(gi|7396971:0.14048,(gi|4771687:0.05141,
((gi|191125|:0.08159,gi|1497432:0.04803):0.01289,
((gi|1090941:0.00468,(gi|1696350:0.00212,gi|1146863:0.00179):0.01250):0.00308,
gi|1615982:0.04238):0.03521):0.02639):0.01531):0.06085,
gi|5716431:0.01873);
(gi|2818984:0.00410,(gi|7396971:0.11600,((gi|191125|:0.10434,
((gi|1090941:0.01691,(gi|1146863:0.00636,gi|1696350:0.00936):0.01811):0.00939,
gi|1615982:0.04635):0.01972):0.02329,(gi|1497432:0.08333,
gi|4771687:0.05845):0.01675):0.00835):0.08979,
gi|5716431:0.04653);
((gi|7396971:0.12727,((gi|191125|:0.07768,(gi|1615982:0.05485,
(gi|1090941:0.01695,(gi|1146863:0.00191,gi|1696350:0.00394):0.02229):0.00494):0.01375):0.01741,
(gi|4771687:0.06267,gi|1497432:0.05140):0.01956):0.01105):0.04808,
gi|2818984:0.00796,gi|5716431:0.06272);
(((((gi|1497432:0.05175,gi|4771687:0.06790):0.01775,
(((gi|1696350:0.01067,gi|1146863:0.01503):0.02222,
gi|1090941:0.01257):0.02110,gi|1615982:0.06574):0.02302):0.00458,
gi|7396971:0.16907):0.02751,gi|191125|:0.09059):0.06521,
gi|2818984:0.01618,gi|5716431:0.03210);
(gi|2818984:0.00956,((gi|1497432:0.04676,gi|4771687:0.03549):0.01357,
(gi|7396971:0.13797,((gi|191125|:0.10911,gi|1615982:0.02476):0.00791,
((gi|1146863:0.00273,gi|1696350:0.01278):0.03111,
gi|1090941:0.01996):0.00490):0.01830):0.01720):0.06172,
gi|5716431:0.03977);
(gi|2818984:0.00707,(gi|191125|:0.08053,(((gi|1615982:0.04950,
((gi|1146863:0.00568,gi|1696350:0.00404):0.01378,
gi|1090941:0.00475):0.02194):0.02269,gi|7396971:0.15335):0.00528,
(gi|1497432:0.03975,gi|4771687:0.03428):0.02338):0.02059):0.05026,
gi|5716431:0.02666);
(gi|2818984:0.00490,((((gi|1615982:0.04267,(gi|7396971:0.13488,
(gi|1090941:0.03487,(gi|1146863:0.00314,gi|1696350:0.00659):0.01487):0.00303):0.01085):0.02415,
gi|191125|:0.10625):0.01656,gi|1497432:0.05655):0.02407,
gi|4771687:0.07076):0.07477,gi|5716431:0.01522);
((((gi|191125|:0.08910,(gi|1615982:0.06660,(gi|7396971:0.13690,
(gi|1090941:0.03237,(gi|1146863:0.00006,gi|1696350:0.01154):0.01895):0.00354):0.00758):0.01656):0.01267,
gi|1497432:0.04130):0.01758,gi|4771687:0.04704):0.05042,
gi|2818984:0.01465,gi|5716431:0.04296);
((((gi|191125|:0.07453,((gi|1090941:0.00790,(gi|1146863:0.00519,
gi|1696350:0.01031):0.01705):0.00910,gi|1615982:0.06978):0.01627):0.02107,
gi|7396971:0.13745):0.02135,(gi|4771687:0.04155,
gi|1497432:0.04770):0.01230):0.09203,gi|2818984:0.00590,
gi|5716431:0.02886);
(gi|2818984:0.01056,(((gi|1497432:0.05802,gi|4771687:0.03725):0.02560,
(gi|7396971:0.10555,(gi|1615982:0.05051,(gi|1090941:0.01955,
(gi|1696350:0.00452,gi|1146863:0.00322):0.00541):0.01814):0.01372):0.00950):0.02762,
gi|191125|:0.09638):0.05457,gi|5716431:0.03524);
