# Supplementary material for: MPI-PHYLIP: Parallelizing Computationally Intensive Phylogenetic Analysis Routines for the Analysis of Large Protein Families
Source: PLoS One. 2010 Nov 15;5(11):e13999. doi: 10.1371/journal.pone.0013999 (PMC2981553; doi:10.1371/journal.pone.0013999)
Supplement: File S1 — MPI Source Code for the Parallel PHYLIP methods (in .tar.gz format). (1.11 MB GZ) [file pone.0013999.s001.gz › MPIsrc/output/MPI_dnamlk_100_4pe.outfile]

Nucleic acid sequence
   Maximum Likelihood method with molecular clock, version 3.67

Data set # 1:


Empirical Base Frequencies:

   A       0.21890
   C       0.31235
   G       0.28483
  T(U)     0.18391

Transition/transversion ratio =   2.000000


  +-----------gi|7396971
  !  
  !  +--------gi|191125|
--7  !  
  !  !          +-gi|5716431
  !  !     +----8  
  +--3     !    +-gi|2818984
     !  +--6  
     !  !  !  +----gi|1497432
     !  !  +--5  
     !  !     +----gi|4771687
     +--1  
        !      +-gi|1090941
        !   +--4  
        !   !  !  +gi|1146863
        +---2  +--9  
            !     +gi|1696350
            !  
            +---gi|1615982


Ln Likelihood = -2007.16717

 Ancestor      Node      Node Height     Length
 --------      ----      ---- ------     ------
 root            7      
   7          gi|7396971    0.11702      0.11702
   7             3          0.03284      0.03284
   3          gi|191125|    0.11702      0.08418
   3             1          0.04092      0.00809
   1             6          0.05295      0.01202
   6             8          0.09739      0.04444
   8          gi|5716431    0.11702      0.01963
   8          gi|2818984    0.11702      0.01963
   6             5          0.07053      0.01758
   5          gi|1497432    0.11702      0.04649
   5          gi|4771687    0.11702      0.04649
   1             2          0.08130      0.04038
   2             4          0.09512      0.01381
   4          gi|1090941    0.11702      0.02190
   4             9          0.10901      0.01389
   9          gi|1146863    0.11702      0.00801
   9          gi|1696350    0.11702      0.00801
   2          gi|1615982    0.11702      0.03571


Data set # 2:


Empirical Base Frequencies:

   A       0.21813
   C       0.29393
   G       0.29630
  T(U)     0.19165

Transition/transversion ratio =   2.000000


        +------gi|191125|
        !  
     +--3  +-----gi|1497432
     !  !  !  
     !  +--7  +---gi|1615982
     !     !  !  
     !     +--9     +gi|1696350
  +--2        !  +--6  
  !  !        +--5  +gi|1146863
  !  !           !  
  !  !           +-gi|1090941
  !  !  
--1  !  +------gi|4771687
  !  +--8  
  !     !    +-gi|5716431
  !     +----4  
  !          +-gi|2818984
  !  
  +-----------gi|7396971


Ln Likelihood = -1966.69144

 Ancestor      Node      Node Height     Length
 --------      ----      ---- ------     ------
 root            1      
   1             2          0.02965      0.02965
   2             3          0.04902      0.01938
   3          gi|191125|    0.11243      0.06341
   3             7          0.05390      0.00488
   7          gi|1497432    0.11243      0.05853
   7             9          0.07790      0.02400
   9          gi|1615982    0.11243      0.03453
   9             5          0.09274      0.01484
   5             6          0.09976      0.00702
   6          gi|1696350    0.11243      0.01267
   6          gi|1146863    0.11243      0.01267
   5          gi|1090941    0.11243      0.01969
   2             8          0.04081      0.01116
   8          gi|4771687    0.11243      0.07162
   8             4          0.09720      0.05639
   4          gi|5716431    0.11243      0.01523
   4          gi|2818984    0.11243      0.01523
   1          gi|7396971    0.11243      0.11243


Data set # 3:


Empirical Base Frequencies:

   A       0.22428
   C       0.30071
   G       0.27322
  T(U)     0.20179

Transition/transversion ratio =   2.000000


  +---------gi|7396971
  !  
  !        +-----gi|4771687
  !     +--8  
--2     !  +-----gi|1497432
  !  +--5  
  !  !  !    +-gi|5716431
  !  !  +----4  
  +--3       +-gi|2818984
     !  
     !  +------gi|191125|
     !  !  
     +--7     +--gi|1090941
        !  +--6  
        !  !  !  +gi|1696350
        +--1  +--9  
           !     +gi|1146863
           !  
           +---gi|1615982


Ln Likelihood = -1979.65026

 Ancestor      Node      Node Height     Length
 --------      ----      ---- ------     ------
 root            2      
   2          gi|7396971    0.09748      0.09748
   2             3          0.01610      0.01610
   3             5          0.02701      0.01091
   5             8          0.04097      0.01396
   8          gi|4771687    0.09748      0.05651
   8          gi|1497432    0.09748      0.05651
   5             4          0.07921      0.05220
   4          gi|5716431    0.09748      0.01827
   4          gi|2818984    0.09748      0.01827
   3             7          0.03298      0.01687
   7          gi|191125|    0.09748      0.06450
   7             1          0.06221      0.02923
   1             6          0.06849      0.00628
   6          gi|1090941    0.09748      0.02899
   6             9          0.09218      0.02369
   9          gi|1696350    0.09748      0.00530
   9          gi|1146863    0.09748      0.00530
   1          gi|1615982    0.09748      0.03527


Data set # 4:


Empirical Base Frequencies:

   A       0.20096
   C       0.33326
   G       0.27695
  T(U)     0.18882

Transition/transversion ratio =   2.000000


        +------gi|191125|
     +--7  
     !  !  +---gi|1615982
     !  +--5  
     !     !  +--gi|1090941
     !     +--3  
     !        !  +gi|1146863
  +--2        +--8  
  !  !           +gi|1696350
  !  !  
  !  !        +-gi|5716431
  !  !  +-----9  
--1  !  !     +-gi|2818984
  !  +--4  
  !     !  +-----gi|4771687
  !     +--6  
  !        +-----gi|1497432
  !  
  +-----------gi|7396971


Ln Likelihood = -2077.57985

 Ancestor      Node      Node Height     Length
 --------      ----      ---- ------     ------
 root            1      
   1             2          0.01994      0.01994
   2             7          0.04128      0.02134
   7          gi|191125|    0.11102      0.06974
   7             5          0.07014      0.02886
   5          gi|1615982    0.11102      0.04088
   5             3          0.08662      0.01648
   3          gi|1090941    0.11102      0.02440
   3             8          0.10277      0.01615
   8          gi|1146863    0.11102      0.00825
   8          gi|1696350    0.11102      0.00825
   2             4          0.03349      0.01356
   4             9          0.08778      0.05429
   9          gi|5716431    0.11102      0.02324
   9          gi|2818984    0.11102      0.02324
   4             6          0.05201      0.01852
   6          gi|4771687    0.11102      0.05900
   6          gi|1497432    0.11102      0.05900
   1          gi|7396971    0.11102      0.11102


Data set # 5:


Empirical Base Frequencies:

   A       0.23448
   C       0.30150
   G       0.26574
  T(U)     0.19829

Transition/transversion ratio =   2.000000


              +-gi|2818984
     +--------9  
  +--5        +-gi|5716431
  !  !  
  !  +----------gi|7396971
--1  
  !     +-----gi|1497432
  !  +--8  
  !  !  +-----gi|4771687
  +--2  
     !  +------gi|191125|
     +--7  
        !  +---gi|1615982
        +--3  
           !  +--gi|1090941
           +--6  
              !  +gi|1146863
              +--4  
                 +gi|1696350


Ln Likelihood = -2108.55180

 Ancestor      Node      Node Height     Length
 --------      ----      ---- ------     ------
 root            1      
   1             5          0.00030      0.00030
   5             9          0.08767      0.08737
   9          gi|2818984    0.10618      0.01851
   9          gi|5716431    0.10618      0.01851
   5          gi|7396971    0.10618      0.10588
   1             2          0.02074      0.02074
   2             8          0.04466      0.02392
   8          gi|1497432    0.10618      0.06152
   8          gi|4771687    0.10618      0.06152
   2             7          0.03656      0.01581
   7          gi|191125|    0.10618      0.06962
   7             3          0.06246      0.02591
   3          gi|1615982    0.10618      0.04371
   3             6          0.07846      0.01600
   6          gi|1090941    0.10618      0.02772
   6             4          0.09566      0.01720
   4          gi|1146863    0.10618      0.01052
   4          gi|1696350    0.10618      0.01052


Data set # 6:


Empirical Base Frequencies:

   A       0.24157
   C       0.29056
   G       0.27550
  T(U)     0.19236

Transition/transversion ratio =   2.000000


     +--------gi|7396971
     !  
     !     +----gi|1615982
  +--7  +--9  
  !  !  !  !  +--gi|1090941
  !  !  !  +--5  
  !  +--3     !  +gi|1696350
  !     !     +--6  
--1     !        +gi|1146863
  !     !  
  !     +------gi|191125|
  !  
  !  +--------gi|1497432
  !  !  
  +--2       +-gi|5716431
     !  +----8  
     +--4    +-gi|2818984
        !  
        +------gi|4771687


Ln Likelihood = -2052.83329

 Ancestor      Node      Node Height     Length
 --------      ----      ---- ------     ------
 root            1      
   1             7          0.01066      0.01066
   7          gi|7396971    0.09843      0.08778
   7             3          0.03317      0.02252
   3             9          0.04925      0.01608
   9          gi|1615982    0.09843      0.04918
   9             5          0.07209      0.02284
   5          gi|1090941    0.09843      0.02635
   5             6          0.09089      0.01880
   6          gi|1696350    0.09843      0.00755
   6          gi|1146863    0.09843      0.00755
   3          gi|191125|    0.09843      0.06526
   1             2          0.01161      0.01161
   2          gi|1497432    0.09843      0.08683
   2             4          0.02927      0.01767
   4             8          0.08137      0.05209
   8          gi|5716431    0.09843      0.01707
   8          gi|2818984    0.09843      0.01707
   4          gi|4771687    0.09843      0.06916


Data set # 7:


Empirical Base Frequencies:

   A       0.20077
   C       0.30264
   G       0.29369
  T(U)     0.20290

Transition/transversion ratio =   2.000000


     +---------gi|7396971
  +--8  
  !  !  +-------gi|4771687
  !  +--7  
  !     !     +-gi|2818984
  !     +-----9  
--2           +-gi|5716431
  !  
  !  +--------gi|191125|
  !  !  
  +--3  +-------gi|1497432
     !  !  
     +--6     +--gi|1090941
        !  +--4  
        !  !  !  +gi|1146863
        +--1  +--5  
           !     +gi|1696350
           !  
           +-----gi|1615982


Ln Likelihood = -2119.04147

 Ancestor      Node      Node Height     Length
 --------      ----      ---- ------     ------
 root            2      
   2             8          0.00534      0.00534
   8          gi|7396971    0.10461      0.09926
   8             7          0.03083      0.02549
   7          gi|4771687    0.10461      0.07378
   7             9          0.08574      0.05491
   9          gi|2818984    0.10461      0.01887
   9          gi|5716431    0.10461      0.01887
   2             3          0.02030      0.02030
   3          gi|191125|    0.10461      0.08431
   3             6          0.02509      0.00479
   6          gi|1497432    0.10461      0.07952
   6             1          0.05029      0.02520
   1             4          0.07183      0.02154
   4          gi|1090941    0.10461      0.03277
   4             5          0.09811      0.02628
   5          gi|1146863    0.10461      0.00650
   5          gi|1696350    0.10461      0.00650
   1          gi|1615982    0.10461      0.05432


Data set # 8:


Empirical Base Frequencies:

   A       0.19304
   C       0.34017
   G       0.25411
  T(U)     0.21268

Transition/transversion ratio =   2.000000


  +-----------gi|7396971
  !  
  !     +-------gi|1497432
  !     !  
  !  +--9  +------gi|191125|
--7  !  !  !  
  !  !  !  !         +gi|1696350
  !  !  +--4      +--8  
  !  !     !   +--5  +gi|1146863
  !  !     !   !  !  
  +--1     +---3  +-gi|1090941
     !         !  
     !         +--gi|1615982
     !  
     !  +-------gi|4771687
     +--6  
        !     +-gi|5716431
        +-----2  
              +-gi|2818984


Ln Likelihood = -2025.38836

 Ancestor      Node      Node Height     Length
 --------      ----      ---- ------     ------
 root            7      
   7          gi|7396971    0.11347      0.11347
   7             1          0.02075      0.02075
   1             9          0.03729      0.01654
   9          gi|1497432    0.11347      0.07618
   9             4          0.04985      0.01256
   4          gi|191125|    0.11347      0.06362
   4             3          0.08102      0.03118
   3             5          0.09549      0.01447
   5             8          0.10710      0.01161
   8          gi|1696350    0.11347      0.00637
   8          gi|1146863    0.11347      0.00637
   5          gi|1090941    0.11347      0.01798
   3          gi|1615982    0.11347      0.03244
   1             6          0.03533      0.01458
   6          gi|4771687    0.11347      0.07814
   6             2          0.09040      0.05507
   2          gi|5716431    0.11347      0.02307
   2          gi|2818984    0.11347      0.02307


Data set # 9:


Empirical Base Frequencies:

   A       0.23746
   C       0.30560
   G       0.26463
  T(U)     0.19231

Transition/transversion ratio =   2.000000


        +--------gi|191125|
        !  
     +--7         +-gi|5716431
     !  !  +------6  
     !  !  !      +-gi|2818984
     !  +--5  
     !     !  +------gi|1497432
     !     +--9  
  +--3        +------gi|4771687
  !  !  
  !  !         +gi|1696350
  !  !      +--8  
  !  !   +--4  +gi|1146863
--1  !   !  !  
  !  +---2  +--gi|1090941
  !      !  
  !      +-----gi|1615982
  !  
  +----------gi|7396971


Ln Likelihood = -2181.01288

 Ancestor      Node      Node Height     Length
 --------      ----      ---- ------     ------
 root            1      
   1             3          0.00548      0.00548
   3             7          0.01565      0.01017
   7          gi|191125|    0.10804      0.09238
   7             5          0.02363      0.00798
   5             6          0.08760      0.06396
   6          gi|5716431    0.10804      0.02044
   6          gi|2818984    0.10804      0.02044
   5             9          0.04146      0.01782
   9          gi|1497432    0.10804      0.06658
   9          gi|4771687    0.10804      0.06658
   3             2          0.04648      0.04100
   2             4          0.08291      0.03643
   4             8          0.10488      0.02197
   8          gi|1696350    0.10804      0.00315
   8          gi|1146863    0.10804      0.00315
   4          gi|1090941    0.10804      0.02512
   2          gi|1615982    0.10804      0.06155
   1          gi|7396971    0.10804      0.10804


Data set # 10:


Empirical Base Frequencies:

   A       0.20841
   C       0.31483
   G       0.30116
  T(U)     0.17560

Transition/transversion ratio =   2.000000


     +-----------gi|7396971
  +--7  
  !  !  +---------gi|191125|
  !  +--5  
  !     !    +----gi|1615982
  !     +----2  
  !          !  +-gi|1090941
  !          +--6  
--1             !  +gi|1696350
  !             +--4  
  !                +gi|1146863
  !  
  !     +------gi|1497432
  !  +--9  
  !  !  +------gi|4771687
  +--8  
     !      +--gi|5716431
     +------3  
            +--gi|2818984


Ln Likelihood = -2204.76710

 Ancestor      Node      Node Height     Length
 --------      ----      ---- ------     ------
 root            1      
   1             7          0.00000      0.00000
   7          gi|7396971    0.11714      0.11714
   7             5          0.02415      0.02415
   5          gi|191125|    0.11714      0.09299
   5             2          0.07158      0.04743
   2          gi|1615982    0.11714      0.04556
   2             6          0.09377      0.02219
   6          gi|1090941    0.11714      0.02337
   6             4          0.10876      0.01499
   4          gi|1696350    0.11714      0.00839
   4          gi|1146863    0.11714      0.00839
   1             8          0.01851      0.01851
   8             9          0.05413      0.03562
   9          gi|1497432    0.11714      0.06301
   9          gi|4771687    0.11714      0.06301
   8             3          0.08822      0.06971
   3          gi|5716431    0.11714      0.02892
   3          gi|2818984    0.11714      0.02892


Data set # 11:


Empirical Base Frequencies:

   A       0.23362
   C       0.28227
   G       0.27843
  T(U)     0.20568

Transition/transversion ratio =   2.000000


  +---------gi|7396971
  !  
  !            +gi|5716431
  !     +------9  
--2     !      +gi|2818984
  !  +--8  
  !  !  !  +-----gi|4771687
  !  !  +--5  
  +--3     +-----gi|1497432
     !  
     !  +-------gi|191125|
     !  !  
     +--4   +---gi|1615982
        !   !  
        +---6     +gi|1146863
            !  +--7  
            +--1  +gi|1696350
               !  
               +-gi|1090941


Ln Likelihood = -2004.20758

 Ancestor      Node      Node Height     Length
 --------      ----      ---- ------     ------
 root            2      
   2          gi|7396971    0.10192      0.10192
   2             3          0.01721      0.01721
   3             8          0.02442      0.00721
   8             9          0.08778      0.06337
   9          gi|5716431    0.10192      0.01413
   9          gi|2818984    0.10192      0.01413
   8             5          0.04158      0.01717
   5          gi|4771687    0.10192      0.06033
   5          gi|1497432    0.10192      0.06033
   3             4          0.02347      0.00626
   4          gi|191125|    0.10192      0.07845
   4             6          0.06172      0.03825
   6          gi|1615982    0.10192      0.04020
   6             1          0.08136      0.01965
   1             7          0.09520      0.01383
   7          gi|1146863    0.10192      0.00672
   7          gi|1696350    0.10192      0.00672
   1          gi|1090941    0.10192      0.02055


Data set # 12:


Empirical Base Frequencies:

   A       0.25000
   C       0.28489
   G       0.27787
  T(U)     0.18723

Transition/transversion ratio =   2.000000


        +------gi|1497432
     +--6  
     !  +------gi|4771687
  +--5  
  !  !       +-gi|2818984
  !  +-------7  
--3          +-gi|5716431
  !  
  !  +----------gi|191125|
  !  !  
  +--2  +--------gi|7396971
     !  !  
     +--8    +---gi|1615982
        !    !  
        +----1     +gi|1696350
             !  +--9  
             +--4  +gi|1146863
                !  
                +-gi|1090941


Ln Likelihood = -2117.29771

 Ancestor      Node      Node Height     Length
 --------      ----      ---- ------     ------
 root            3      
   3             5          0.00624      0.00624
   5             6          0.03592      0.02968
   6          gi|1497432    0.10520      0.06928
   6          gi|4771687    0.10520      0.06928
   5             7          0.08118      0.07494
   7          gi|2818984    0.10520      0.02402
   7          gi|5716431    0.10520      0.02402
   3             2          0.00000      0.00000
   2          gi|191125|    0.10520      0.10520
   2             8          0.01494      0.01494
   8          gi|7396971    0.10520      0.09026
   8             1          0.06119      0.04625
   1          gi|1615982    0.10520      0.04400
   1             4          0.08547      0.02428
   4             9          0.10140      0.01592
   9          gi|1696350    0.10520      0.00380
   9          gi|1146863    0.10520      0.00380
   4          gi|1090941    0.10520      0.01972


Data set # 13:


Empirical Base Frequencies:

   A       0.23054
   C       0.29063
   G       0.27352
  T(U)     0.20530

Transition/transversion ratio =   2.000000


              +--gi|1090941
           +--8  
           !  !  +gi|1696350
        +--6  +--7  
        !  !     +gi|1146863
     +--5  !  
     !  !  +---gi|1615982
     !  !  
  +--3  +------gi|191125|
  !  !  
  !  !  +------gi|1497432
  !  +--9  
  !     !  +----gi|4771687
--1     +--2  
  !        !   +gi|2818984
  !        +---4  
  !            +gi|5716431
  !  
  +---------gi|7396971


Ln Likelihood = -1976.97838

 Ancestor      Node      Node Height     Length
 --------      ----      ---- ------     ------
 root            1      
   1             3          0.01812      0.01812
   3             5          0.02799      0.00987
   5             6          0.06002      0.03203
   6             8          0.07338      0.01336
   8          gi|1090941    0.10010      0.02672
   8             7          0.09299      0.01961
   7          gi|1696350    0.10010      0.00711
   7          gi|1146863    0.10010      0.00711
   6          gi|1615982    0.10010      0.04008
   5          gi|191125|    0.10010      0.07211
   3             9          0.03093      0.01281
   9          gi|1497432    0.10010      0.06916
   9             2          0.04999      0.01905
   2          gi|4771687    0.10010      0.05011
   2             4          0.08581      0.03582
   4          gi|2818984    0.10010      0.01429
   4          gi|5716431    0.10010      0.01429
   1          gi|7396971    0.10010      0.10010


Data set # 14:


Empirical Base Frequencies:

   A       0.24722
   C       0.30056
   G       0.27099
  T(U)     0.18123

Transition/transversion ratio =   2.000000


     +-------gi|191125|
  +--7  
  !  !     +-gi|5716431
  !  +-----4  
  !        +-gi|2818984
--2  
  !  +-------gi|7396971
  !  !  
  !  !     +----gi|1615982
  +--5  +--9  
     !  !  !  +--gi|1090941
     !  !  +--8  
     !  !     !  +gi|1146863
     +--3     +--6  
        !        +gi|1696350
        !  
        !  +----gi|4771687
        +--1  
           +----gi|1497432


Ln Likelihood = -1955.55316

 Ancestor      Node      Node Height     Length
 --------      ----      ---- ------     ------
 root            2      
   2             7          0.00847      0.00847
   7          gi|191125|    0.08785      0.07939
   7             4          0.07149      0.06302
   4          gi|5716431    0.08785      0.01636
   4          gi|2818984    0.08785      0.01636
   2             5          0.01256      0.01256
   5          gi|7396971    0.08785      0.07529
   5             3          0.01841      0.00585
   3             9          0.04028      0.02187
   9          gi|1615982    0.08785      0.04757
   9             8          0.05377      0.01349
   8          gi|1090941    0.08785      0.03408
   8             6          0.07957      0.02579
   6          gi|1146863    0.08785      0.00828
   6          gi|1696350    0.08785      0.00828
   3             1          0.04359      0.02518
   1          gi|4771687    0.08785      0.04426
   1          gi|1497432    0.08785      0.04426


Data set # 15:


Empirical Base Frequencies:

   A       0.22101
   C       0.31671
   G       0.28538
  T(U)     0.17690

Transition/transversion ratio =   2.000000


  +---------gi|7396971
  !  
  !              +-gi|5716431
  !        +-----9  
  !        !     +-gi|2818984
  !     +--5  
--4     !  !  +-----gi|1497432
  !     !  +--8  
  !  +--3     +-----gi|4771687
  !  !  !  
  !  !  !    +---gi|1615982
  !  !  +----2  
  !  !       !  +-gi|1090941
  +--1       +--6  
     !          !  +gi|1696350
     !          +--7  
     !             +gi|1146863
     !  
     +---------gi|191125|


Ln Likelihood = -2015.46281

 Ancestor      Node      Node Height     Length
 --------      ----      ---- ------     ------
 root            4      
   4          gi|7396971    0.09611      0.09611
   4             1          0.00391      0.00391
   1             3          0.01327      0.00936
   3             5          0.01643      0.00316
   5             9          0.07913      0.06269
   9          gi|5716431    0.09611      0.01699
   9          gi|2818984    0.09611      0.01699
   5             8          0.03991      0.02348
   8          gi|1497432    0.09611      0.05620
   8          gi|4771687    0.09611      0.05620
   3             2          0.05419      0.04092
   2          gi|1615982    0.09611      0.04192
   2             6          0.07428      0.02009
   6          gi|1090941    0.09611      0.02183
   6             7          0.08746      0.01317
   7          gi|1696350    0.09611      0.00866
   7          gi|1146863    0.09611      0.00866
   1          gi|191125|    0.09611      0.09220


Data set # 16:


Empirical Base Frequencies:

   A       0.20042
   C       0.30758
   G       0.29853
  T(U)     0.19347

Transition/transversion ratio =   2.000000


  +-----------gi|7396971
  !  
  !        +------gi|4771687
  !     +--6  
--3     !  +------gi|1497432
  !  +--2  
  !  !  !      +--gi|5716431
  !  !  +------5  
  +--1         +--gi|2818984
     !  
     !  +-------gi|191125|
     !  !  
     +--9     +--gi|1090941
        !  +--7  
        !  !  !  +gi|1696350
        +--4  +--8  
           !     +gi|1146863
           !  
           +----gi|1615982


Ln Likelihood = -2196.76178

 Ancestor      Node      Node Height     Length
 --------      ----      ---- ------     ------
 root            3      
   3          gi|7396971    0.11681      0.11681
   3             1          0.01161      0.01161
   1             2          0.02152      0.00990
   2             6          0.04617      0.02465
   6          gi|4771687    0.11681      0.07064
   6          gi|1497432    0.11681      0.07064
   2             5          0.08599      0.06447
   5          gi|5716431    0.11681      0.03082
   5          gi|2818984    0.11681      0.03082
   1             9          0.03736      0.02575
   9          gi|191125|    0.11681      0.07945
   9             4          0.06923      0.03186
   4             7          0.09204      0.02281
   7          gi|1090941    0.11681      0.02477
   7             8          0.10848      0.01645
   8          gi|1696350    0.11681      0.00833
   8          gi|1146863    0.11681      0.00833
   4          gi|1615982    0.11681      0.04758


Data set # 17:


Empirical Base Frequencies:

   A       0.19780
   C       0.32735
   G       0.29269
  T(U)     0.18216

Transition/transversion ratio =   2.000000


  +---------gi|7396971
  !  
  !     +------gi|191125|
  !     !  
--3  +--5     +-gi|1090941
  !  !  !  +--8  
  !  !  !  !  !  +gi|1146863
  !  !  +--4  +--6  
  !  !     !     +gi|1696350
  +--2     !  
     !     +---gi|1615982
     !  
     !        +-gi|5716431
     !  +-----9  
     !  !     +-gi|2818984
     +--1  
        !  +-----gi|1497432
        +--7  
           +-----gi|4771687


Ln Likelihood = -1974.95638

 Ancestor      Node      Node Height     Length
 --------      ----      ---- ------     ------
 root            3      
   3          gi|7396971    0.09062      0.09062
   3             2          0.01145      0.01145
   2             5          0.02726      0.01582
   5          gi|191125|    0.09062      0.06336
   5             4          0.05134      0.02408
   4             8          0.07285      0.02151
   8          gi|1090941    0.09062      0.01776
   8             6          0.08311      0.01026
   6          gi|1146863    0.09062      0.00751
   6          gi|1696350    0.09062      0.00751
   4          gi|1615982    0.09062      0.03928
   2             1          0.01145      0.00000
   1             9          0.07153      0.06008
   9          gi|5716431    0.09062      0.01909
   9          gi|2818984    0.09062      0.01909
   1             7          0.03072      0.01927
   7          gi|1497432    0.09062      0.05990
   7          gi|4771687    0.09062      0.05990


Data set # 18:


Empirical Base Frequencies:

   A       0.22225
   C       0.31119
   G       0.26726
  T(U)     0.19931

Transition/transversion ratio =   2.000000


  +---------gi|7396971
  !  
--2  +--------gi|191125|
  !  !  
  !  !         +gi|2818984
  +--5  +------9  
     !  !      +gi|5716431
     !  !  
     +--6  +------gi|1497432
        !  !  
        !  !      +--gi|1615982
        +--1  +---7  
           !  !   !  +gi|1090941
           !  !   +--8  
           +--3      !  +gi|1146863
              !      +--4  
              !         +gi|1696350
              !  
              +------gi|4771687


Ln Likelihood = -1939.37787

 Ancestor      Node      Node Height     Length
 --------      ----      ---- ------     ------
 root            2      
   2          gi|7396971    0.09938      0.09938
   2             5          0.00677      0.00677
   5          gi|191125|    0.09938      0.09261
   5             6          0.01878      0.01201
   6             9          0.08542      0.06664
   9          gi|2818984    0.09938      0.01395
   9          gi|5716431    0.09938      0.01395
   6             1          0.03413      0.01535
   1          gi|1497432    0.09938      0.06525
   1             3          0.03484      0.00071
   3             7          0.06729      0.03245
   7          gi|1615982    0.09938      0.03209
   7             8          0.08481      0.01752
   8          gi|1090941    0.09938      0.01457
   8             4          0.09449      0.00968
   4          gi|1146863    0.09938      0.00489
   4          gi|1696350    0.09938      0.00489
   3          gi|4771687    0.09938      0.06454


Data set # 19:


Empirical Base Frequencies:

   A       0.23037
   C       0.31038
   G       0.28807
  T(U)     0.17117

Transition/transversion ratio =   2.000000


  +------------gi|7396971
  !  
  !           +-gi|2818984
  !     +-----8  
--4     !     +-gi|5716431
  !  +--5  
  !  !  !  +-----gi|1497432
  !  !  +--9  
  +--3     +-----gi|4771687
     !  
     !  +-------gi|191125|
     +--1  
        !  +----gi|1615982
        +--6  
           !  +--gi|1090941
           +--7  
              !  +gi|1696350
              +--2  
                 +gi|1146863


Ln Likelihood = -2090.97559

 Ancestor      Node      Node Height     Length
 --------      ----      ---- ------     ------
 root            4      
   4          gi|7396971    0.12278      0.12278
   4             3          0.02663      0.02663
   3             5          0.04792      0.02129
   5             8          0.10001      0.05209
   8          gi|2818984    0.12278      0.02277
   8          gi|5716431    0.12278      0.02277
   5             9          0.06485      0.01693
   9          gi|1497432    0.12278      0.05793
   9          gi|4771687    0.12278      0.05793
   3             1          0.04780      0.02117
   1          gi|191125|    0.12278      0.07498
   1             6          0.07455      0.02675
   6          gi|1615982    0.12278      0.04822
   6             7          0.09350      0.01895
   7          gi|1090941    0.12278      0.02927
   7             2          0.11693      0.02342
   2          gi|1696350    0.12278      0.00585
   2          gi|1146863    0.12278      0.00585


Data set # 20:


Empirical Base Frequencies:

   A       0.23746
   C       0.28288
   G       0.27341
  T(U)     0.20624

Transition/transversion ratio =   2.000000


  +-----------gi|7396971
  !  
  !  +---------gi|1497432
--4  !  
  !  !        +------gi|191125|
  !  !        !  
  !  !     +--6  +----gi|1615982
  +--7     !  !  !  
     !     !  +--3     +gi|1146863
     !     !     !  +--9  
     !  +--2     +--8  +gi|1696350
     !  !  !        !  
     !  !  !        +-gi|1090941
     +--1  !  
        !  +--------gi|4771687
        !  
        !      +-gi|2818984
        +------5  
               +-gi|5716431


Ln Likelihood = -2084.95522

 Ancestor      Node      Node Height     Length
 --------      ----      ---- ------     ------
 root            4      
   4          gi|7396971    0.11770      0.11770
   4             7          0.02079      0.02079
   7          gi|1497432    0.11770      0.09692
   7             1          0.03344      0.01265
   1             2          0.03344      0.00000
   2             6          0.04795      0.01451
   6          gi|191125|    0.11770      0.06975
   6             3          0.06991      0.02195
   3          gi|1615982    0.11770      0.04780
   3             8          0.09722      0.02731
   8             9          0.11488      0.01766
   9          gi|1146863    0.11770      0.00282
   9          gi|1696350    0.11770      0.00282
   8          gi|1090941    0.11770      0.02048
   2          gi|4771687    0.11770      0.08427
   1             5          0.09518      0.06174
   5          gi|2818984    0.11770      0.02253
   5          gi|5716431    0.11770      0.02253


Data set # 21:


Empirical Base Frequencies:

   A       0.21555
   C       0.29947
   G       0.29862
  T(U)     0.18637

Transition/transversion ratio =   2.000000


                +-gi|5716431
        +-------6  
        !       +-gi|2818984
     +--5  
     !  !  +------gi|1497432
     !  +--9  
  +--4     +------gi|4771687
  !  !  
  !  !  +-------gi|7396971
  !  +--8  
  !     !  +----gi|1615982
  !     +--3  
--1        !  +--gi|1090941
  !        +--2  
  !           !  +gi|1146863
  !           +--7  
  !              +gi|1696350
  !  
  +---------gi|191125|


Ln Likelihood = -2083.15080

 Ancestor      Node      Node Height     Length
 --------      ----      ---- ------     ------
 root            1      
   1             4          0.00000      0.00000
   4             5          0.00000      0.00000
   5             6          0.07540      0.07540
   6          gi|5716431    0.09563      0.02023
   6          gi|2818984    0.09563      0.02023
   5             9          0.03049      0.03049
   9          gi|1497432    0.09563      0.06514
   9          gi|4771687    0.09563      0.06514
   4             8          0.01657      0.01657
   8          gi|7396971    0.09563      0.07906
   8             3          0.04385      0.02728
   3          gi|1615982    0.09563      0.05178
   3             2          0.06376      0.01990
   2          gi|1090941    0.09563      0.03187
   2             7          0.09053      0.02677
   7          gi|1146863    0.09563      0.00510
   7          gi|1696350    0.09563      0.00510
   1          gi|191125|    0.09563      0.09563


Data set # 22:


Empirical Base Frequencies:

   A       0.22463
   C       0.29236
   G       0.30955
  T(U)     0.17346

Transition/transversion ratio =   2.000000


  +----------gi|7396971
  !  
  !        +-----gi|1497432
  !     +--8  
--5     !  +-----gi|4771687
  !  +--7  
  !  !  !     +--gi|5716431
  !  !  +-----4  
  +--2        +--gi|2818984
     !  
     !  +-------gi|191125|
     !  !  
     +--1  +----gi|1615982
        !  !  
        +--9     +gi|1146863
           !  +--6  
           +--3  +gi|1696350
              !  
              +--gi|1090941


Ln Likelihood = -2049.17062

 Ancestor      Node      Node Height     Length
 --------      ----      ---- ------     ------
 root            5      
   5          gi|7396971    0.10667      0.10667
   5             2          0.01985      0.01985
   2             7          0.02290      0.00305
   7             8          0.04761      0.02472
   8          gi|1497432    0.10667      0.05905
   8          gi|4771687    0.10667      0.05905
   7             4          0.08175      0.05886
   4          gi|5716431    0.10667      0.02491
   4          gi|2818984    0.10667      0.02491
   2             1          0.03407      0.01422
   1          gi|191125|    0.10667      0.07260
   1             9          0.06132      0.02725
   9          gi|1615982    0.10667      0.04535
   9             3          0.07882      0.01750
   3             6          0.10029      0.02147
   6          gi|1146863    0.10667      0.00637
   6          gi|1696350    0.10667      0.00637
   3          gi|1090941    0.10667      0.02784


Data set # 23:


Empirical Base Frequencies:

   A       0.20135
   C       0.29244
   G       0.27849
  T(U)     0.22772

Transition/transversion ratio =   2.000000


  +----------gi|7396971
  !  
  !        +--gi|2818984
--8  +-----4  
  !  !     +--gi|5716431
  !  !  
  +--2  +--------gi|4771687
     !  !  
     !  !     +------gi|191125|
     +--1  +--5  
        !  !  !  +---gi|1615982
        !  !  +--9  
        !  !     !  +--gi|1090941
        +--3     +--7  
           !        !  +gi|1146863
           !        +--6  
           !           +gi|1696350
           !  
           +-------gi|1497432


Ln Likelihood = -2084.21762

 Ancestor      Node      Node Height     Length
 --------      ----      ---- ------     ------
 root            8      
   8          gi|7396971    0.11100      0.11100
   8             2          0.01831      0.01831
   2             4          0.08414      0.06582
   4          gi|2818984    0.11100      0.02686
   4          gi|5716431    0.11100      0.02686
   2             1          0.01832      0.00000
   1          gi|4771687    0.11100      0.09268
   1             3          0.03328      0.01496
   3             5          0.04528      0.01200
   5          gi|191125|    0.11100      0.06572
   5             9          0.06921      0.02393
   9          gi|1615982    0.11100      0.04178
   9             7          0.08448      0.01527
   7          gi|1090941    0.11100      0.02652
   7             6          0.10264      0.01817
   6          gi|1146863    0.11100      0.00835
   6          gi|1696350    0.11100      0.00835
   3          gi|1497432    0.11100      0.07772


Data set # 24:


Empirical Base Frequencies:

   A       0.22455
   C       0.31359
   G       0.27102
  T(U)     0.19084

Transition/transversion ratio =   2.000000


           +-gi|2818984
  +--------8  
  !        +-gi|5716431
  !  
--3     +-------gi|4771687
  !  +--7  
  !  !  +-------gi|1497432
  +--5  
     !  +--------gi|7396971
     +--6  
        !  +-------gi|191125|
        +--2  
           !  +-----gi|1615982
           +--1  
              !  +--gi|1090941
              +--9  
                 !  +gi|1146863
                 +--4  
                    +gi|1696350


Ln Likelihood = -2127.78244

 Ancestor      Node      Node Height     Length
 --------      ----      ---- ------     ------
 root            3      
   3             8          0.08439      0.08439
   8          gi|2818984    0.10723      0.02284
   8          gi|5716431    0.10723      0.02284
   3             5          0.00516      0.00516
   5             7          0.02793      0.02277
   7          gi|4771687    0.10723      0.07929
   7          gi|1497432    0.10723      0.07929
   5             6          0.01806      0.01290
   6          gi|7396971    0.10723      0.08917
   6             2          0.03067      0.01261
   2          gi|191125|    0.10723      0.07656
   2             1          0.04784      0.01717
   1          gi|1615982    0.10723      0.05939
   1             9          0.07917      0.03133
   9          gi|1090941    0.10723      0.02806
   9             4          0.09735      0.01818
   4          gi|1146863    0.10723      0.00988
   4          gi|1696350    0.10723      0.00988


Data set # 25:


Empirical Base Frequencies:

   A       0.21812
   C       0.31380
   G       0.28346
  T(U)     0.18462

Transition/transversion ratio =   2.000000


  +---------gi|7396971
  !  
  !        +-----gi|191125|
  !     +--9  
  !     !  !    +gi|5716431
--5     !  +----8  
  !  +--2       +gi|2818984
  !  !  !  
  !  !  !   +--gi|1615982
  !  !  +---6  
  !  !      !  +-gi|1090941
  +--1      +--3  
     !         !  +gi|1696350
     !         +--7  
     !            +gi|1146863
     !  
     !  +-----gi|4771687
     +--4  
        +-----gi|1497432


Ln Likelihood = -1911.24306

 Ancestor      Node      Node Height     Length
 --------      ----      ---- ------     ------
 root            5      
   5          gi|7396971    0.09667      0.09667
   5             1          0.02446      0.02446
   1             2          0.02447      0.00000
   2             9          0.03429      0.00982
   9          gi|191125|    0.09667      0.06238
   9             8          0.08266      0.04837
   8          gi|5716431    0.09667      0.01401
   8          gi|2818984    0.09667      0.01401
   2             6          0.06603      0.04157
   6          gi|1615982    0.09667      0.03063
   6             3          0.07635      0.01031
   3          gi|1090941    0.09667      0.02032
   3             7          0.09215      0.01580
   7          gi|1696350    0.09667      0.00452
   7          gi|1146863    0.09667      0.00452
   1             4          0.04315      0.01869
   4          gi|4771687    0.09667      0.05352
   4          gi|1497432    0.09667      0.05352


Nucleic acid sequence
   Maximum Likelihood method with molecular clock, version 3.67


Empirical Base Frequencies:

   A       0.21890
   C       0.31235
   G       0.28483
  T(U)     0.18391

Transition/transversion ratio =   2.000000


Empirical Base Frequencies:

   A       0.21813
   C       0.29393
   G       0.29630
  T(U)     0.19165

Transition/transversion ratio =   2.000000


Empirical Base Frequencies:

   A       0.22428
   C       0.30071
   G       0.27322
  T(U)     0.20179

Transition/transversion ratio =   2.000000


Empirical Base Frequencies:

   A       0.20096
   C       0.33326
   G       0.27695
  T(U)     0.18882

Transition/transversion ratio =   2.000000


Empirical Base Frequencies:

   A       0.23448
   C       0.30150
   G       0.26574
  T(U)     0.19829

Transition/transversion ratio =   2.000000


Empirical Base Frequencies:

   A       0.24157
   C       0.29056
   G       0.27550
  T(U)     0.19236

Transition/transversion ratio =   2.000000


Empirical Base Frequencies:

   A       0.20077
   C       0.30264
   G       0.29369
  T(U)     0.20290

Transition/transversion ratio =   2.000000


Empirical Base Frequencies:

   A       0.19304
   C       0.34017
   G       0.25411
  T(U)     0.21268

Transition/transversion ratio =   2.000000


Empirical Base Frequencies:

   A       0.23746
   C       0.30560
   G       0.26463
  T(U)     0.19231

Transition/transversion ratio =   2.000000


Empirical Base Frequencies:

   A       0.20841
   C       0.31483
   G       0.30116
  T(U)     0.17560

Transition/transversion ratio =   2.000000


Empirical Base Frequencies:

   A       0.23362
   C       0.28227
   G       0.27843
  T(U)     0.20568

Transition/transversion ratio =   2.000000


Empirical Base Frequencies:

   A       0.25000
   C       0.28489
   G       0.27787
  T(U)     0.18723

Transition/transversion ratio =   2.000000


Empirical Base Frequencies:

   A       0.23054
   C       0.29063
   G       0.27352
  T(U)     0.20530

Transition/transversion ratio =   2.000000


Empirical Base Frequencies:

   A       0.24722
   C       0.30056
   G       0.27099
  T(U)     0.18123

Transition/transversion ratio =   2.000000


Empirical Base Frequencies:

   A       0.22101
   C       0.31671
   G       0.28538
  T(U)     0.17690

Transition/transversion ratio =   2.000000


Empirical Base Frequencies:

   A       0.20042
   C       0.30758
   G       0.29853
  T(U)     0.19347

Transition/transversion ratio =   2.000000


Empirical Base Frequencies:

   A       0.19780
   C       0.32735
   G       0.29269
  T(U)     0.18216

Transition/transversion ratio =   2.000000


Empirical Base Frequencies:

   A       0.22225
   C       0.31119
   G       0.26726
  T(U)     0.19931

Transition/transversion ratio =   2.000000


Empirical Base Frequencies:

   A       0.23037
   C       0.31038
   G       0.28807
  T(U)     0.17117

Transition/transversion ratio =   2.000000


Empirical Base Frequencies:

   A       0.23746
   C       0.28288
   G       0.27341
  T(U)     0.20624

Transition/transversion ratio =   2.000000


Empirical Base Frequencies:

   A       0.21555
   C       0.29947
   G       0.29862
  T(U)     0.18637

Transition/transversion ratio =   2.000000


Empirical Base Frequencies:

   A       0.22463
   C       0.29236
   G       0.30955
  T(U)     0.17346

Transition/transversion ratio =   2.000000


Empirical Base Frequencies:

   A       0.20135
   C       0.29244
   G       0.27849
  T(U)     0.22772

Transition/transversion ratio =   2.000000


Empirical Base Frequencies:

   A       0.22455
   C       0.31359
   G       0.27102
  T(U)     0.19084

Transition/transversion ratio =   2.000000


Empirical Base Frequencies:

   A       0.21812
   C       0.31380
   G       0.28346
  T(U)     0.18462

Transition/transversion ratio =   2.000000

Data set # 26:


Empirical Base Frequencies:

   A       0.21990
   C       0.31085
   G       0.30734
  T(U)     0.16191

Transition/transversion ratio =   2.000000


  +------------gi|7396971
  !  
  !      +-----gi|1497432
--7  +---5  
  !  !   +-----gi|4771687
  !  !  
  +--1          +-gi|5716431
     !  +-------8  
     !  !       +-gi|2818984
     +--6  
        !  +------gi|191125|
        !  !  
        +--3     +---gi|1090941
           !  +--4  
           !  !  !  +gi|1146863
           +--2  +--9  
              !     +gi|1696350
              !  
              +-----gi|1615982


Ln Likelihood = -2079.58158

 Ancestor      Node      Node Height     Length
 --------      ----      ---- ------     ------
 root            7      
   7          gi|7396971    0.11916      0.11916
   7             1          0.02721      0.02721
   1             5          0.06215      0.03494
   5          gi|1497432    0.11916      0.05701
   5          gi|4771687    0.11916      0.05701
   1             6          0.02721      0.00000
   6             8          0.09617      0.06896
   8          gi|5716431    0.11916      0.02299
   8          gi|2818984    0.11916      0.02299
   6             3          0.04911      0.02190
   3          gi|191125|    0.11916      0.07005
   3             2          0.06538      0.01627
   2             4          0.08189      0.01650
   4          gi|1090941    0.11916      0.03727
   4             9          0.10805      0.02616
   9          gi|1146863    0.11916      0.01111
   9          gi|1696350    0.11916      0.01111
   2          gi|1615982    0.11916      0.05378


Data set # 27:


Empirical Base Frequencies:

   A       0.22120
   C       0.31986
   G       0.26806
  T(U)     0.19089

Transition/transversion ratio =   2.000000


        +-------gi|4771687
        !  
     +--8  +-----gi|191125|
     !  !  !  
     !  +--3  +-----gi|1497432
     !     !  !  
     !     +--7  +---gi|1615982
     !        !  !  
  +--2        +--9     +gi|1696350
  !  !           !  +--6  
  !  !           +--5  +gi|1146863
  !  !              !  
  !  !              +-gi|1090941
--1  !  
  !  !     +-gi|5716431
  !  +-----4  
  !        +-gi|2818984
  !  
  +---------gi|7396971


Ln Likelihood = -1920.44526

 Ancestor      Node      Node Height     Length
 --------      ----      ---- ------     ------
 root            1      
   1             2          0.02002      0.02002
   2             8          0.02625      0.00623
   8          gi|4771687    0.09956      0.07331
   8             3          0.04140      0.01515
   3          gi|191125|    0.09956      0.05816
   3             7          0.04489      0.00349
   7          gi|1497432    0.09956      0.05467
   7             9          0.06202      0.01713
   9          gi|1615982    0.09956      0.03754
   9             5          0.07677      0.01475
   5             6          0.09285      0.01608
   6          gi|1696350    0.09956      0.00671
   6          gi|1146863    0.09956      0.00671
   5          gi|1090941    0.09956      0.02279
   2             4          0.08041      0.06039
   4          gi|5716431    0.09956      0.01915
   4          gi|2818984    0.09956      0.01915
   1          gi|7396971    0.09956      0.09956


Data set # 28:


Empirical Base Frequencies:

   A       0.21868
   C       0.29798
   G       0.25833
  T(U)     0.22501

Transition/transversion ratio =   2.000000


  +---------gi|7396971
  !  
  !     +-----gi|4771687
--2  +--8  
  !  !  !    +gi|5716431
  !  !  +----4  
  +--3       +gi|2818984
     !  
     !  +------gi|1497432
     !  !  
     +--5  +-----gi|191125|
        !  !  
        +--7     +-gi|1090941
           !  +--6  
           !  !  !  +gi|1696350
           +--1  +--9  
              !     +gi|1146863
              !  
              +--gi|1615982


Ln Likelihood = -1969.44497

 Ancestor      Node      Node Height     Length
 --------      ----      ---- ------     ------
 root            2      
   2          gi|7396971    0.09489      0.09489
   2             3          0.00813      0.00813
   3             8          0.03801      0.02988
   8          gi|4771687    0.09489      0.05689
   8             4          0.08220      0.04419
   4          gi|5716431    0.09489      0.01269
   4          gi|2818984    0.09489      0.01269
   3             5          0.02152      0.01339
   5          gi|1497432    0.09489      0.07337
   5             7          0.03352      0.01200
   7          gi|191125|    0.09489      0.06137
   7             1          0.06195      0.02843
   1             6          0.07460      0.01266
   6          gi|1090941    0.09489      0.02029
   6             9          0.08387      0.00927
   9          gi|1696350    0.09489      0.01102
   9          gi|1146863    0.09489      0.01102
   1          gi|1615982    0.09489      0.03295


Data set # 29:


Empirical Base Frequencies:

   A       0.19826
   C       0.32057
   G       0.27931
  T(U)     0.20186

Transition/transversion ratio =   2.000000


        +-------gi|4771687
     +--6  
     !  !      +gi|5716431
     !  +------9  
     !         +gi|2818984
     !  
  +--4     +------gi|191125|
  !  !  +--7  
  !  !  !  !  +---gi|1615982
  !  !  !  +--5  
  !  !  !     !  +--gi|1090941
  !  +--2     +--3  
--1     !        !  +gi|1146863
  !     !        +--8  
  !     !           +gi|1696350
  !     !  
  !     +-------gi|1497432
  !  
  +----------gi|7396971


Ln Likelihood = -2054.16340

 Ancestor      Node      Node Height     Length
 --------      ----      ---- ------     ------
 root            1      
   1             4          0.01314      0.01314
   4             6          0.03300      0.01985
   6          gi|4771687    0.10722      0.07422
   6             9          0.09396      0.06096
   9          gi|5716431    0.10722      0.01326
   9          gi|2818984    0.10722      0.01326
   4             2          0.03462      0.02148
   2             7          0.04412      0.00950
   7          gi|191125|    0.10722      0.06310
   7             5          0.06390      0.01978
   5          gi|1615982    0.10722      0.04332
   5             3          0.07989      0.01598
   3          gi|1090941    0.10722      0.02733
   3             8          0.10231      0.02242
   8          gi|1146863    0.10722      0.00491
   8          gi|1696350    0.10722      0.00491
   2          gi|1497432    0.10722      0.07260
   1          gi|7396971    0.10722      0.10722


Data set # 30:


Empirical Base Frequencies:

   A       0.24712
   C       0.30848
   G       0.28440
  T(U)     0.16000

Transition/transversion ratio =   2.000000


  +---------gi|7396971
  !  
  !          +--gi|2818984
  !     +----9  
--1     !    +--gi|5716431
  !  +--5  
  !  !  !  +-----gi|1497432
  !  !  +--8  
  +--2     +-----gi|4771687
     !  
     !  +------gi|191125|
     +--7  
        !  +---gi|1615982
        +--3  
           !  +-gi|1090941
           +--6  
              !  +gi|1146863
              +--4  
                 +gi|1696350


Ln Likelihood = -2025.27360

 Ancestor      Node      Node Height     Length
 --------      ----      ---- ------     ------
 root            1      
   1          gi|7396971    0.09686      0.09686
   1             2          0.00154      0.00154
   2             5          0.01873      0.01719
   5             9          0.07206      0.05333
   9          gi|2818984    0.09686      0.02480
   9          gi|5716431    0.09686      0.02480
   5             8          0.04175      0.02302
   8          gi|1497432    0.09686      0.05511
   8          gi|4771687    0.09686      0.05511
   2             7          0.02884      0.02731
   7          gi|191125|    0.09686      0.06801
   7             3          0.05508      0.02624
   3          gi|1615982    0.09686      0.04178
   3             6          0.07997      0.02489
   6          gi|1090941    0.09686      0.01689
   6             4          0.09001      0.01004
   4          gi|1146863    0.09686      0.00684
   4          gi|1696350    0.09686      0.00684


Data set # 31:


Empirical Base Frequencies:

   A       0.20892
   C       0.32193
   G       0.27517
  T(U)     0.19398

Transition/transversion ratio =   2.000000


  +---------gi|7396971
  !  
  !  +--------gi|191125|
--7  !  
  !  !     +-----gi|1615982
  !  !  +--9  
  +--1  !  !  +--gi|1090941
     !  !  +--5  
     !  !     !  +gi|1696350
     !  !     +--6  
     +--3        +gi|1146863
        !  
        !       +--gi|5716431
        !  +----8  
        !  !    +--gi|2818984
        +--4  
           !  +-----gi|1497432
           +--2  
              +-----gi|4771687


Ln Likelihood = -2059.39363

 Ancestor      Node      Node Height     Length
 --------      ----      ---- ------     ------
 root            7      
   7          gi|7396971    0.09792      0.09792
   7             1          0.00801      0.00801
   1          gi|191125|    0.09792      0.08991
   1             3          0.01493      0.00692
   3             9          0.04392      0.02899
   9          gi|1615982    0.09792      0.05400
   9             5          0.06530      0.02138
   5          gi|1090941    0.09792      0.03262
   5             6          0.09240      0.02710
   6          gi|1696350    0.09792      0.00552
   6          gi|1146863    0.09792      0.00552
   3             4          0.01653      0.00160
   4             8          0.07010      0.05358
   8          gi|5716431    0.09792      0.02782
   8          gi|2818984    0.09792      0.02782
   4             2          0.03981      0.02329
   2          gi|1497432    0.09792      0.05811
   2          gi|4771687    0.09792      0.05811


Data set # 32:


Empirical Base Frequencies:

   A       0.23303
   C       0.27129
   G       0.30112
  T(U)     0.19455

Transition/transversion ratio =   2.000000


  +-----------gi|7396971
  !  
  !     +------gi|1497432
  !  +--6  
--8  !  !  +-----gi|4771687
  !  !  +--7  
  !  !     !   +-gi|2818984
  !  !     +---9  
  +--2         +-gi|5716431
     !  
     !  +-------gi|191125|
     !  !  
     +--3     +-gi|1090941
        !  +--4  
        !  !  !  +gi|1146863
        +--1  +--5  
           !     +gi|1696350
           !  
           +----gi|1615982


Ln Likelihood = -2048.50956

 Ancestor      Node      Node Height     Length
 --------      ----      ---- ------     ------
 root            8      
   8          gi|7396971    0.11640      0.11640
   8             2          0.02480      0.02480
   2             6          0.04389      0.01909
   6          gi|1497432    0.11640      0.07250
   6             7          0.05666      0.01277
   7          gi|4771687    0.11640      0.05974
   7             9          0.09825      0.04160
   9          gi|2818984    0.11640      0.01814
   9          gi|5716431    0.11640      0.01814
   2             3          0.04222      0.01742
   3          gi|191125|    0.11640      0.07418
   3             1          0.07171      0.02949
   1             4          0.09548      0.02377
   4          gi|1090941    0.11640      0.02092
   4             5          0.10751      0.01203
   5          gi|1146863    0.11640      0.00889
   5          gi|1696350    0.11640      0.00889
   1          gi|1615982    0.11640      0.04468


Data set # 33:


Empirical Base Frequencies:

   A       0.21647
   C       0.28226
   G       0.28926
  T(U)     0.21201

Transition/transversion ratio =   2.000000


  +----------gi|7396971
  !  
  !     +-------gi|191125|
  !     !  
  !     !        +gi|1696350
--7  +--4     +--8  
  !  !  !  +--5  +gi|1146863
  !  !  !  !  !  
  !  !  +--3  +--gi|1090941
  !  !     !  
  +--1     +----gi|1615982
     !  
     !     +-----gi|1497432
     !  +--9  
     !  !  +-----gi|4771687
     +--6  
        !     +-gi|5716431
        +-----2  
              +-gi|2818984


Ln Likelihood = -2098.21889

 Ancestor      Node      Node Height     Length
 --------      ----      ---- ------     ------
 root            7      
   7          gi|7396971    0.10888      0.10888
   7             1          0.01784      0.01784
   1             4          0.03399      0.01615
   4          gi|191125|    0.10888      0.07489
   4             3          0.05752      0.02353
   3             5          0.07637      0.01885
   5             8          0.10212      0.02576
   8          gi|1696350    0.10888      0.00676
   8          gi|1146863    0.10888      0.00676
   5          gi|1090941    0.10888      0.03252
   3          gi|1615982    0.10888      0.05136
   1             6          0.02842      0.01058
   6             9          0.04615      0.01773
   9          gi|1497432    0.10888      0.06273
   9          gi|4771687    0.10888      0.06273
   6             2          0.08985      0.06143
   2          gi|5716431    0.10888      0.01903
   2          gi|2818984    0.10888      0.01903


Data set # 34:


Empirical Base Frequencies:

   A       0.18997
   C       0.32179
   G       0.26532
  T(U)     0.22292

Transition/transversion ratio =   2.000000


              +-gi|5716431
        +-----6  
        !     +-gi|2818984
     +--5  
     !  !  +-----gi|1497432
     !  +--9  
     !     +-----gi|4771687
  +--3  
  !  !  +------gi|191125|
  !  !  !  
  !  !  !        +gi|1696350
  !  +--7     +--8  
--1     !  +--4  +gi|1146863
  !     !  !  !  
  !     +--2  +gi|1090941
  !        !  
  !        +---gi|1615982
  !  
  +----------gi|7396971


Ln Likelihood = -1999.32247

 Ancestor      Node      Node Height     Length
 --------      ----      ---- ------     ------
 root            1      
   1             3          0.01926      0.01926
   3             5          0.02686      0.00759
   5             6          0.08506      0.05821
   6          gi|5716431    0.10693      0.02187
   6          gi|2818984    0.10693      0.02187
   5             9          0.04979      0.02294
   9          gi|1497432    0.10693      0.05713
   9          gi|4771687    0.10693      0.05713
   3             7          0.03750      0.01824
   7          gi|191125|    0.10693      0.06943
   7             2          0.06332      0.02582
   2             4          0.09267      0.02935
   4             8          0.10298      0.01031
   8          gi|1696350    0.10693      0.00395
   8          gi|1146863    0.10693      0.00395
   4          gi|1090941    0.10693      0.01426
   2          gi|1615982    0.10693      0.04361
   1          gi|7396971    0.10693      0.10693


Data set # 35:


Empirical Base Frequencies:

   A       0.20363
   C       0.29183
   G       0.27727
  T(U)     0.22726

Transition/transversion ratio =   2.000000


  +--------gi|7396971
  !  
  !     +------gi|191125|
  !  +--5  
--7  !  !  +---gi|1615982
  !  !  +--2  
  !  !     !  +-gi|1090941
  !  !     +--6  
  !  !        !  +gi|1696350
  +--1        +--4  
     !           +gi|1146863
     !  
     !     +----gi|1497432
     !  +--9  
     !  !  +----gi|4771687
     +--8  
        !    +gi|5716431
        +----3  
             +gi|2818984


Ln Likelihood = -1900.60951

 Ancestor      Node      Node Height     Length
 --------      ----      ---- ------     ------
 root            7      
   7          gi|7396971    0.09266      0.09266
   7             1          0.01641      0.01641
   1             5          0.02784      0.01142
   5          gi|191125|    0.09266      0.06482
   5             2          0.04948      0.02164
   2          gi|1615982    0.09266      0.04318
   2             6          0.07630      0.02683
   6          gi|1090941    0.09266      0.01635
   6             4          0.08790      0.01159
   4          gi|1696350    0.09266      0.00476
   4          gi|1146863    0.09266      0.00476
   1             8          0.03003      0.01362
   8             9          0.04382      0.01379
   9          gi|1497432    0.09266      0.04884
   9          gi|4771687    0.09266      0.04884
   8             3          0.08117      0.05114
   3          gi|5716431    0.09266      0.01149
   3          gi|2818984    0.09266      0.01149


Data set # 36:


Empirical Base Frequencies:

   A       0.23363
   C       0.28423
   G       0.28040
  T(U)     0.20174

Transition/transversion ratio =   2.000000


  +---------gi|7396971
  !  
  !           +-gi|5716431
  !     +-----9  
--2     !     +-gi|2818984
  !  +--8  
  !  !  !  +-----gi|4771687
  !  !  +--5  
  +--3     +-----gi|1497432
     !  
     !  +-------gi|191125|
     !  !  
     +--4  +-----gi|1615982
        !  !  
        +--6     +gi|1146863
           !  +--7  
           +--1  +gi|1696350
              !  
              +--gi|1090941


Ln Likelihood = -2086.22945

 Ancestor      Node      Node Height     Length
 --------      ----      ---- ------     ------
 root            2      
   2          gi|7396971    0.10042      0.10042
   2             3          0.00913      0.00913
   3             8          0.01865      0.00952
   8             9          0.08104      0.06239
   9          gi|5716431    0.10042      0.01938
   9          gi|2818984    0.10042      0.01938
   8             5          0.04283      0.02419
   5          gi|4771687    0.10042      0.05759
   5          gi|1497432    0.10042      0.05759
   3             4          0.02355      0.01442
   4          gi|191125|    0.10042      0.07687
   4             6          0.04086      0.01731
   6          gi|1615982    0.10042      0.05956
   6             1          0.07187      0.03101
   1             7          0.09292      0.02105
   7          gi|1146863    0.10042      0.00750
   7          gi|1696350    0.10042      0.00750
   1          gi|1090941    0.10042      0.02855


Data set # 37:


Empirical Base Frequencies:

   A       0.23120
   C       0.30855
   G       0.27148
  T(U)     0.18877

Transition/transversion ratio =   2.000000


     +-------gi|4771687
  +--5  
  !  !    +--gi|2818984
  !  +----7  
--3       +--gi|5716431
  !  
  !  +---------gi|7396971
  !  !  
  +--8  +-------gi|1497432
     !  !  
     +--6  +------gi|191125|
        !  !  
        +--2  +----gi|1615982
           !  !  
           +--1     +gi|1696350
              !  +--9  
              +--4  +gi|1146863
                 !  
                 +-gi|1090941


Ln Likelihood = -2018.20406

 Ancestor      Node      Node Height     Length
 --------      ----      ---- ------     ------
 root            3      
   3             5          0.01820      0.01820
   5          gi|4771687    0.09461      0.07641
   5             7          0.06514      0.04693
   7          gi|2818984    0.09461      0.02947
   7          gi|5716431    0.09461      0.02947
   3             8          0.00000      0.00000
   8          gi|7396971    0.09461      0.09461
   8             6          0.01559      0.01559
   6          gi|1497432    0.09461      0.07902
   6             2          0.02366      0.00807
   2          gi|191125|    0.09461      0.07095
   2             1          0.05034      0.02668
   1          gi|1615982    0.09461      0.04428
   1             4          0.07482      0.02449
   4             9          0.09098      0.01616
   9          gi|1696350    0.09461      0.00363
   9          gi|1146863    0.09461      0.00363
   4          gi|1090941    0.09461      0.01979


Data set # 38:


Empirical Base Frequencies:

   A       0.21006
   C       0.31952
   G       0.29210
  T(U)     0.17832

Transition/transversion ratio =   2.000000


              +--gi|1090941
           +--8  
           !  !  +gi|1696350
        +--6  +--7  
        !  !     +gi|1146863
        !  !  
     +--5  +---gi|1615982
     !  !  
     !  !  +----gi|191125|
     !  +--3  
  +--2     !  +---gi|1497432
  !  !     +--9  
  !  !        +---gi|4771687
  !  !  
--1  !     +-gi|2818984
  !  +-----4  
  !        +-gi|5716431
  !  
  +----------gi|7396971


Ln Likelihood = -1882.89686

 Ancestor      Node      Node Height     Length
 --------      ----      ---- ------     ------
 root            1      
   1             2          0.02362      0.02362
   2             5          0.04207      0.01845
   5             6          0.06068      0.01861
   6             8          0.07698      0.01630
   8          gi|1090941    0.10129      0.02431
   8             7          0.09721      0.02023
   7          gi|1696350    0.10129      0.00408
   7          gi|1146863    0.10129      0.00408
   6          gi|1615982    0.10129      0.04061
   5             3          0.04998      0.00791
   3          gi|191125|    0.10129      0.05131
   3             9          0.06339      0.01341
   9          gi|1497432    0.10129      0.03790
   9          gi|4771687    0.10129      0.03790
   2             4          0.07840      0.05478
   4          gi|2818984    0.10129      0.02289
   4          gi|5716431    0.10129      0.02289
   1          gi|7396971    0.10129      0.10129


Data set # 39:


Empirical Base Frequencies:

   A       0.19354
   C       0.29662
   G       0.29748
  T(U)     0.21236

Transition/transversion ratio =   2.000000


     +-------gi|7396971
  +--5  
  !  !  +----gi|1615982
  !  +--9  
  !     !  +--gi|1090941
  !     +--8  
  !        !  +gi|1146863
--3        +--6  
  !           +gi|1696350
  !  
  !  +--------gi|191125|
  !  !  
  +--7         +-gi|5716431
     !  +------4  
     !  !      +-gi|2818984
     +--2  
        !  +------gi|4771687
        +--1  
           +------gi|1497432


Ln Likelihood = -2065.00297

 Ancestor      Node      Node Height     Length
 --------      ----      ---- ------     ------
 root            3      
   3             5          0.01680      0.01680
   5          gi|7396971    0.09432      0.07752
   5             9          0.04353      0.02673
   9          gi|1615982    0.09432      0.05079
   9             8          0.06421      0.02068
   8          gi|1090941    0.09432      0.03011
   8             6          0.08553      0.02132
   6          gi|1146863    0.09432      0.00880
   6          gi|1696350    0.09432      0.00880
   3             7          0.00412      0.00412
   7          gi|191125|    0.09432      0.09021
   7             2          0.00412      0.00000
   2             4          0.07688      0.07276
   4          gi|5716431    0.09432      0.01745
   4          gi|2818984    0.09432      0.01745
   2             1          0.02455      0.02043
   1          gi|4771687    0.09432      0.06977
   1          gi|1497432    0.09432      0.06977


Data set # 40:


Empirical Base Frequencies:

   A       0.22565
   C       0.29394
   G       0.29030
  T(U)     0.19011

Transition/transversion ratio =   2.000000


              +-gi|5716431
        +-----9  
        !     +-gi|2818984
     +--5  
     !  !  +------gi|1497432
     !  +--8  
  +--3     +------gi|4771687
  !  !  
  !  !  +-------gi|7396971
  !  +--4  
  !     !  +----gi|1615982
  !     +--2  
--1        !  +--gi|1090941
  !        +--6  
  !           !  +gi|1696350
  !           +--7  
  !              +gi|1146863
  !  
  +--------gi|191125|


Ln Likelihood = -2051.17976

 Ancestor      Node      Node Height     Length
 --------      ----      ---- ------     ------
 root            1      
   1             3          0.00000      0.00000
   3             5          0.00881      0.00881
   5             9          0.07136      0.06255
   9          gi|5716431    0.09172      0.02036
   9          gi|2818984    0.09172      0.02036
   5             8          0.02801      0.01919
   8          gi|1497432    0.09172      0.06372
   8          gi|4771687    0.09172      0.06372
   3             4          0.01603      0.01603
   4          gi|7396971    0.09172      0.07569
   4             2          0.04254      0.02650
   2          gi|1615982    0.09172      0.04918
   2             6          0.05776      0.01522
   6          gi|1090941    0.09172      0.03396
   6             7          0.08266      0.02490
   7          gi|1696350    0.09172      0.00906
   7          gi|1146863    0.09172      0.00906
   1          gi|191125|    0.09172      0.09172


Data set # 41:


Empirical Base Frequencies:

   A       0.20300
   C       0.31285
   G       0.28593
  T(U)     0.19822

Transition/transversion ratio =   2.000000


  +----------gi|7396971
  !  
  !     +-------gi|191125|
--3  +--9  
  !  !  +-------gi|1497432
  !  !  
  !  !     +-----gi|4771687
  +--2  +--6  
     !  !  !   +-gi|5716431
     !  !  +---5  
     !  !      +-gi|2818984
     +--1  
        !     +--gi|1090941
        !  +--7  
        !  !  !  +gi|1696350
        +--4  +--8  
           !     +gi|1146863
           !  
           +----gi|1615982


Ln Likelihood = -2032.29938

 Ancestor      Node      Node Height     Length
 --------      ----      ---- ------     ------
 root            3      
   3          gi|7396971    0.10921      0.10921
   3             2          0.01521      0.01521
   2             9          0.03218      0.01697
   9          gi|191125|    0.10921      0.07703
   9          gi|1497432    0.10921      0.07703
   2             1          0.02781      0.01260
   1             6          0.05267      0.02487
   6          gi|4771687    0.10921      0.05653
   6             5          0.08506      0.03239
   5          gi|5716431    0.10921      0.02415
   5          gi|2818984    0.10921      0.02415
   1             4          0.05904      0.03124
   4             7          0.08471      0.02567
   7          gi|1090941    0.10921      0.02450
   7             8          0.10614      0.02144
   8          gi|1696350    0.10921      0.00307
   8          gi|1146863    0.10921      0.00307
   4          gi|1615982    0.10921      0.05017


Data set # 42:


Empirical Base Frequencies:

   A       0.21355
   C       0.30365
   G       0.27622
  T(U)     0.20658

Transition/transversion ratio =   2.000000


  +---------gi|7396971
  !  
  !     +------gi|191125|
  !     !  
--3  +--5     +--gi|1090941
  !  !  !  +--8  
  !  !  !  !  !  +gi|1146863
  !  !  +--4  +--6  
  !  !     !     +gi|1696350
  +--2     !  
     !     +---gi|1615982
     !  
     !       +--gi|5716431
     !  +----9  
     !  !    +--gi|2818984
     +--1  
        !  +-----gi|1497432
        +--7  
           +-----gi|4771687


Ln Likelihood = -2028.88203

 Ancestor      Node      Node Height     Length
 --------      ----      ---- ------     ------
 root            3      
   3          gi|7396971    0.09307      0.09307
   3             2          0.00078      0.00078
   2             5          0.02628      0.02550
   5          gi|191125|    0.09307      0.06679
   5             4          0.05092      0.02464
   4             8          0.06488      0.01396
   8          gi|1090941    0.09307      0.02819
   8             6          0.08880      0.02391
   6          gi|1146863    0.09307      0.00427
   6          gi|1696350    0.09307      0.00427
   4          gi|1615982    0.09307      0.04214
   2             1          0.01091      0.01014
   1             9          0.06665      0.05573
   9          gi|5716431    0.09307      0.02642
   9          gi|2818984    0.09307      0.02642
   1             7          0.03201      0.02109
   7          gi|1497432    0.09307      0.06106
   7          gi|4771687    0.09307      0.06106


Data set # 43:


Empirical Base Frequencies:

   A       0.22407
   C       0.28446
   G       0.28254
  T(U)     0.20892

Transition/transversion ratio =   2.000000


  +----------gi|7396971
  !  
  !     +------gi|1615982
--2  +--7  
  !  !  !   +--gi|1090941
  !  !  +---8  
  !  !      !  +gi|1146863
  +--3      +--4  
     !         +gi|1696350
     !  
     !  +-------gi|191125|
     !  !  
     +--5  +-------gi|1497432
        !  !  
        +--1     +-gi|2818984
           !  +--9  
           +--6  +-gi|5716431
              !  
              +----gi|4771687


Ln Likelihood = -2073.95990

 Ancestor      Node      Node Height     Length
 --------      ----      ---- ------     ------
 root            2      
   2          gi|7396971    0.10997      0.10997
   2             3          0.02218      0.02218
   3             7          0.04449      0.02231
   7          gi|1615982    0.10997      0.06548
   7             8          0.07767      0.03318
   8          gi|1090941    0.10997      0.03230
   8             4          0.10263      0.02496
   4          gi|1146863    0.10997      0.00734
   4          gi|1696350    0.10997      0.00734
   3             5          0.02886      0.00668
   5          gi|191125|    0.10997      0.08111
   5             1          0.03541      0.00655
   1          gi|1497432    0.10997      0.07456
   1             6          0.05950      0.02410
   6             9          0.09512      0.03562
   9          gi|2818984    0.10997      0.01484
   9          gi|5716431    0.10997      0.01484
   6          gi|4771687    0.10997      0.05046


Data set # 44:


Empirical Base Frequencies:

   A       0.20499
   C       0.33859
   G       0.27253
  T(U)     0.18389

Transition/transversion ratio =   2.000000


            +--gi|2818984
     +------8  
     !      +--gi|5716431
  +--5  
  !  !  +------gi|1497432
  !  +--9  
--3     +------gi|4771687
  !  
  !  +---------gi|191125|
  +--1  
     !  +-------gi|7396971
     +--4  
        !  +-----gi|1615982
        +--6  
           !  +--gi|1090941
           +--7  
              !  +gi|1696350
              +--2  
                 +gi|1146863


Ln Likelihood = -2115.78796

 Ancestor      Node      Node Height     Length
 --------      ----      ---- ------     ------
 root            3      
   3             5          0.00000      0.00000
   5             8          0.07243      0.07243
   8          gi|2818984    0.09829      0.02585
   8          gi|5716431    0.09829      0.02585
   5             9          0.03116      0.03116
   9          gi|1497432    0.09829      0.06712
   9          gi|4771687    0.09829      0.06712
   3             1          0.00401      0.00401
   1          gi|191125|    0.09829      0.09428
   1             4          0.02457      0.02056
   4          gi|7396971    0.09829      0.07372
   4             6          0.03769      0.01312
   6          gi|1615982    0.09829      0.06060
   6             7          0.06687      0.02918
   7          gi|1090941    0.09829      0.03141
   7             2          0.09076      0.02389
   2          gi|1696350    0.09829      0.00753
   2          gi|1146863    0.09829      0.00753


Data set # 45:


Empirical Base Frequencies:

   A       0.20867
   C       0.26820
   G       0.29428
  T(U)     0.22886

Transition/transversion ratio =   2.000000


     +---------gi|7396971
     !  
  +--4  +-------gi|191125|
  !  !  !  
  !  +--6  +-----gi|1615982
  !     !  !  
  !     +--3     +gi|1146863
  !        !  +--9  
--2        +--8  +gi|1696350
  !           !  
  !           +---gi|1090941
  !  
  !      +-----gi|1497432
  !  +---7  
  !  !   +-----gi|4771687
  +--1  
     !       +-gi|2818984
     +-------5  
             +-gi|5716431


Ln Likelihood = -2166.23384

 Ancestor      Node      Node Height     Length
 --------      ----      ---- ------     ------
 root            2      
   2             4          0.00868      0.00868
   4          gi|7396971    0.10402      0.09534
   4             6          0.02931      0.02062
   6          gi|191125|    0.10402      0.07471
   6             3          0.04837      0.01906
   3          gi|1615982    0.10402      0.05565
   3             8          0.06911      0.02074
   8             9          0.09393      0.02482
   9          gi|1146863    0.10402      0.01009
   9          gi|1696350    0.10402      0.01009
   8          gi|1090941    0.10402      0.03491
   2             1          0.00766      0.00766
   1             7          0.04215      0.03449
   7          gi|1497432    0.10402      0.06187
   7          gi|4771687    0.10402      0.06187
   1             5          0.08111      0.07345
   5          gi|2818984    0.10402      0.02291
   5          gi|5716431    0.10402      0.02291


Data set # 46:


Empirical Base Frequencies:

   A       0.22139
   C       0.30840
   G       0.28654
  T(U)     0.18367

Transition/transversion ratio =   2.000000


  +------------gi|7396971
  !  
  !            +-gi|5716431
  !      +-----6  
--8      !     +-gi|2818984
  !   +--5  
  !   !  !  +-----gi|1497432
  !   !  +--9  
  !   !     +-----gi|4771687
  +---4  
      !     +----gi|1615982
      !  +--3  
      !  !  !  +-gi|1090941
      !  !  +--2  
      +--1     !  +gi|1146863
         !     +--7  
         !        +gi|1696350
         !  
         +-----gi|191125|


Ln Likelihood = -2064.07296

 Ancestor      Node      Node Height     Length
 --------      ----      ---- ------     ------
 root            8      
   8          gi|7396971    0.12545      0.12545
   8             4          0.03774      0.03774
   4             5          0.04672      0.00898
   5             6          0.10216      0.05545
   6          gi|5716431    0.12545      0.02329
   6          gi|2818984    0.12545      0.02329
   5             9          0.06470      0.01798
   9          gi|1497432    0.12545      0.06075
   9          gi|4771687    0.12545      0.06075
   4             1          0.06379      0.02605
   1             3          0.08164      0.01785
   3          gi|1615982    0.12545      0.04381
   3             2          0.10392      0.02228
   2          gi|1090941    0.12545      0.02153
   2             7          0.12106      0.01714
   7          gi|1146863    0.12545      0.00439
   7          gi|1696350    0.12545      0.00439
   1          gi|191125|    0.12545      0.06166


Data set # 47:


Empirical Base Frequencies:

   A       0.21703
   C       0.30750
   G       0.31259
  T(U)     0.16288

Transition/transversion ratio =   2.000000


  +---------gi|191125|
  !  
  !     +--------gi|1497432
  !  +--8  
--1  !  !  +------gi|7396971
  !  !  +--5  
  !  !     !  +------gi|4771687
  !  !     +--7  
  !  !        !    +-gi|5716431
  +--2        +----4  
     !             +-gi|2818984
     !  
     !  +-----gi|1615982
     !  !  
     +--9     +gi|1146863
        !  +--6  
        +--3  +gi|1696350
           !  
           +---gi|1090941


Ln Likelihood = -2068.71869

 Ancestor      Node      Node Height     Length
 --------      ----      ---- ------     ------
 root            1      
   1          gi|191125|    0.09177      0.09177
   1             2          0.00416      0.00416
   2             8          0.01061      0.00646
   8          gi|1497432    0.09177      0.08116
   8             5          0.02111      0.01050
   5          gi|7396971    0.09177      0.07066
   5             7          0.02998      0.00886
   7          gi|4771687    0.09177      0.06180
   7             4          0.06939      0.03941
   4          gi|5716431    0.09177      0.02239
   4          gi|2818984    0.09177      0.02239
   2             9          0.03444      0.03029
   9          gi|1615982    0.09177      0.05733
   9             3          0.05288      0.01844
   3             6          0.07913      0.02625
   6          gi|1146863    0.09177      0.01264
   6          gi|1696350    0.09177      0.01264
   3          gi|1090941    0.09177      0.03889


Data set # 48:


Empirical Base Frequencies:

   A       0.22036
   C       0.32861
   G       0.26675
  T(U)     0.18428

Transition/transversion ratio =   2.000000


           +-gi|2818984
     +-----4  
  +--2     +-gi|5716431
  !  !  
  !  +-------gi|4771687
  !  
  !     +--------gi|191125|
--1  +--5  
  !  !  !  +-------gi|7396971
  !  !  +--8  
  !  !     !  +----gi|1615982
  !  !     +--9  
  +--3        !  +--gi|1090941
     !        +--7  
     !           !  +gi|1146863
     !           +--6  
     !              +gi|1696350
     !  
     +---------gi|1497432


Ln Likelihood = -2076.56372

 Ancestor      Node      Node Height     Length
 --------      ----      ---- ------     ------
 root            1      
   1             2          0.01784      0.01784
   2             4          0.07457      0.05673
   4          gi|2818984    0.09860      0.02403
   4          gi|5716431    0.09860      0.02403
   2          gi|4771687    0.09860      0.08076
   1             3          0.00697      0.00697
   3             5          0.01049      0.00352
   5          gi|191125|    0.09860      0.08811
   5             8          0.02621      0.01572
   8          gi|7396971    0.09860      0.07239
   8             9          0.04690      0.02069
   9          gi|1615982    0.09860      0.05170
   9             7          0.07387      0.02697
   7          gi|1090941    0.09860      0.02473
   7             6          0.09177      0.01790
   6          gi|1146863    0.09860      0.00683
   6          gi|1696350    0.09860      0.00683
   3          gi|1497432    0.09860      0.09163


Data set # 49:


Empirical Base Frequencies:

   A       0.21231
   C       0.32234
   G       0.28013
  T(U)     0.18522

Transition/transversion ratio =   2.000000


          +-gi|2818984
  +-------8  
  !       +-gi|5716431
  !  
--3  +---------gi|7396971
  !  !  
  !  !        +----gi|4771687
  +--6     +--7  
     !  +--5  +----gi|1497432
     !  !  !  
     !  !  +------gi|191125|
     +--2  
        !   +---gi|1615982
        +---1  
            !  +-gi|1090941
            +--9  
               !  +gi|1146863
               +--4  
                  +gi|1696350


Ln Likelihood = -1996.24056

 Ancestor      Node      Node Height     Length
 --------      ----      ---- ------     ------
 root            3      
   3             8          0.08032      0.08032
   8          gi|2818984    0.09739      0.01707
   8          gi|5716431    0.09739      0.01707
   3             6          0.00441      0.00441
   6          gi|7396971    0.09739      0.09298
   6             2          0.01657      0.01217
   2             5          0.03253      0.01595
   5             7          0.04901      0.01648
   7          gi|4771687    0.09739      0.04838
   7          gi|1497432    0.09739      0.04838
   5          gi|191125|    0.09739      0.06486
   2             1          0.05523      0.03865
   1          gi|1615982    0.09739      0.04216
   1             9          0.07821      0.02298
   9          gi|1090941    0.09739      0.01918
   9             4          0.09084      0.01263
   4          gi|1146863    0.09739      0.00655
   4          gi|1696350    0.09739      0.00655


Data set # 50:


Empirical Base Frequencies:

   A       0.22725
   C       0.29927
   G       0.28310
  T(U)     0.19038

Transition/transversion ratio =   2.000000


  +------------gi|7396971
  !  
--5  +----------gi|191125|
  !  !  
  !  !         +--gi|5716431
  +--9  +------8  
     !  !      +--gi|2818984
     !  !  
     +--2  +-------gi|4771687
        !  !  
        !  !     +----gi|1615982
        +--4  +--6  
           !  !  !  +-gi|1090941
           !  !  +--3  
           +--1     !  +gi|1696350
              !     +--7  
              !        +gi|1146863
              !  
              +-------gi|1497432


Ln Likelihood = -2112.24074

 Ancestor      Node      Node Height     Length
 --------      ----      ---- ------     ------
 root            5      
   5          gi|7396971    0.12292      0.12292
   5             9          0.01797      0.01797
   9          gi|191125|    0.12292      0.10495
   9             2          0.02972      0.01175
   2             8          0.09787      0.06815
   8          gi|5716431    0.12292      0.02505
   8          gi|2818984    0.12292      0.02505
   2             4          0.04323      0.01351
   4          gi|4771687    0.12292      0.07969
   4             1          0.04937      0.00614
   1             6          0.07827      0.02890
   6          gi|1615982    0.12292      0.04465
   6             3          0.10627      0.02800
   3          gi|1090941    0.12292      0.01665
   3             7          0.11900      0.01272
   7          gi|1696350    0.12292      0.00393
   7          gi|1146863    0.12292      0.00393
   1          gi|1497432    0.12292      0.07355


Nucleic acid sequence
   Maximum Likelihood method with molecular clock, version 3.67


Empirical Base Frequencies:

   A       0.21890
   C       0.31235
   G       0.28483
  T(U)     0.18391

Transition/transversion ratio =   2.000000


Empirical Base Frequencies:

   A       0.21813
   C       0.29393
   G       0.29630
  T(U)     0.19165

Transition/transversion ratio =   2.000000


Empirical Base Frequencies:

   A       0.22428
   C       0.30071
   G       0.27322
  T(U)     0.20179

Transition/transversion ratio =   2.000000


Empirical Base Frequencies:

   A       0.20096
   C       0.33326
   G       0.27695
  T(U)     0.18882

Transition/transversion ratio =   2.000000


Empirical Base Frequencies:

   A       0.23448
   C       0.30150
   G       0.26574
  T(U)     0.19829

Transition/transversion ratio =   2.000000


Empirical Base Frequencies:

   A       0.24157
   C       0.29056
   G       0.27550
  T(U)     0.19236

Transition/transversion ratio =   2.000000


Empirical Base Frequencies:

   A       0.20077
   C       0.30264
   G       0.29369
  T(U)     0.20290

Transition/transversion ratio =   2.000000


Empirical Base Frequencies:

   A       0.19304
   C       0.34017
   G       0.25411
  T(U)     0.21268

Transition/transversion ratio =   2.000000


Empirical Base Frequencies:

   A       0.23746
   C       0.30560
   G       0.26463
  T(U)     0.19231

Transition/transversion ratio =   2.000000


Empirical Base Frequencies:

   A       0.20841
   C       0.31483
   G       0.30116
  T(U)     0.17560

Transition/transversion ratio =   2.000000


Empirical Base Frequencies:

   A       0.23362
   C       0.28227
   G       0.27843
  T(U)     0.20568

Transition/transversion ratio =   2.000000


Empirical Base Frequencies:

   A       0.25000
   C       0.28489
   G       0.27787
  T(U)     0.18723

Transition/transversion ratio =   2.000000


Empirical Base Frequencies:

   A       0.23054
   C       0.29063
   G       0.27352
  T(U)     0.20530

Transition/transversion ratio =   2.000000


Empirical Base Frequencies:

   A       0.24722
   C       0.30056
   G       0.27099
  T(U)     0.18123

Transition/transversion ratio =   2.000000


Empirical Base Frequencies:

   A       0.22101
   C       0.31671
   G       0.28538
  T(U)     0.17690

Transition/transversion ratio =   2.000000


Empirical Base Frequencies:

   A       0.20042
   C       0.30758
   G       0.29853
  T(U)     0.19347

Transition/transversion ratio =   2.000000


Empirical Base Frequencies:

   A       0.19780
   C       0.32735
   G       0.29269
  T(U)     0.18216

Transition/transversion ratio =   2.000000


Empirical Base Frequencies:

   A       0.22225
   C       0.31119
   G       0.26726
  T(U)     0.19931

Transition/transversion ratio =   2.000000


Empirical Base Frequencies:

   A       0.23037
   C       0.31038
   G       0.28807
  T(U)     0.17117

Transition/transversion ratio =   2.000000


Empirical Base Frequencies:

   A       0.23746
   C       0.28288
   G       0.27341
  T(U)     0.20624

Transition/transversion ratio =   2.000000


Empirical Base Frequencies:

   A       0.21555
   C       0.29947
   G       0.29862
  T(U)     0.18637

Transition/transversion ratio =   2.000000


Empirical Base Frequencies:

   A       0.22463
   C       0.29236
   G       0.30955
  T(U)     0.17346

Transition/transversion ratio =   2.000000


Empirical Base Frequencies:

   A       0.20135
   C       0.29244
   G       0.27849
  T(U)     0.22772

Transition/transversion ratio =   2.000000


Empirical Base Frequencies:

   A       0.22455
   C       0.31359
   G       0.27102
  T(U)     0.19084

Transition/transversion ratio =   2.000000


Empirical Base Frequencies:

   A       0.21812
   C       0.31380
   G       0.28346
  T(U)     0.18462

Transition/transversion ratio =   2.000000


Empirical Base Frequencies:

   A       0.21990
   C       0.31085
   G       0.30734
  T(U)     0.16191

Transition/transversion ratio =   2.000000


Empirical Base Frequencies:

   A       0.22120
   C       0.31986
   G       0.26806
  T(U)     0.19089

Transition/transversion ratio =   2.000000


Empirical Base Frequencies:

   A       0.21868
   C       0.29798
   G       0.25833
  T(U)     0.22501

Transition/transversion ratio =   2.000000


Empirical Base Frequencies:

   A       0.19826
   C       0.32057
   G       0.27931
  T(U)     0.20186

Transition/transversion ratio =   2.000000


Empirical Base Frequencies:

   A       0.24712
   C       0.30848
   G       0.28440
  T(U)     0.16000

Transition/transversion ratio =   2.000000


Empirical Base Frequencies:

   A       0.20892
   C       0.32193
   G       0.27517
  T(U)     0.19398

Transition/transversion ratio =   2.000000


Empirical Base Frequencies:

   A       0.23303
   C       0.27129
   G       0.30112
  T(U)     0.19455

Transition/transversion ratio =   2.000000


Empirical Base Frequencies:

   A       0.21647
   C       0.28226
   G       0.28926
  T(U)     0.21201

Transition/transversion ratio =   2.000000


Empirical Base Frequencies:

   A       0.18997
   C       0.32179
   G       0.26532
  T(U)     0.22292

Transition/transversion ratio =   2.000000


Empirical Base Frequencies:

   A       0.20363
   C       0.29183
   G       0.27727
  T(U)     0.22726

Transition/transversion ratio =   2.000000


Empirical Base Frequencies:

   A       0.23363
   C       0.28423
   G       0.28040
  T(U)     0.20174

Transition/transversion ratio =   2.000000


Empirical Base Frequencies:

   A       0.23120
   C       0.30855
   G       0.27148
  T(U)     0.18877

Transition/transversion ratio =   2.000000


Empirical Base Frequencies:

   A       0.21006
   C       0.31952
   G       0.29210
  T(U)     0.17832

Transition/transversion ratio =   2.000000


Empirical Base Frequencies:

   A       0.19354
   C       0.29662
   G       0.29748
  T(U)     0.21236

Transition/transversion ratio =   2.000000


Empirical Base Frequencies:

   A       0.22565
   C       0.29394
   G       0.29030
  T(U)     0.19011

Transition/transversion ratio =   2.000000


Empirical Base Frequencies:

   A       0.20300
   C       0.31285
   G       0.28593
  T(U)     0.19822

Transition/transversion ratio =   2.000000


Empirical Base Frequencies:

   A       0.21355
   C       0.30365
   G       0.27622
  T(U)     0.20658

Transition/transversion ratio =   2.000000


Empirical Base Frequencies:

   A       0.22407
   C       0.28446
   G       0.28254
  T(U)     0.20892

Transition/transversion ratio =   2.000000


Empirical Base Frequencies:

   A       0.20499
   C       0.33859
   G       0.27253
  T(U)     0.18389

Transition/transversion ratio =   2.000000


Empirical Base Frequencies:

   A       0.20867
   C       0.26820
   G       0.29428
  T(U)     0.22886

Transition/transversion ratio =   2.000000


Empirical Base Frequencies:

   A       0.22139
   C       0.30840
   G       0.28654
  T(U)     0.18367

Transition/transversion ratio =   2.000000


Empirical Base Frequencies:

   A       0.21703
   C       0.30750
   G       0.31259
  T(U)     0.16288

Transition/transversion ratio =   2.000000


Empirical Base Frequencies:

   A       0.22036
   C       0.32861
   G       0.26675
  T(U)     0.18428

Transition/transversion ratio =   2.000000


Empirical Base Frequencies:

   A       0.21231
   C       0.32234
   G       0.28013
  T(U)     0.18522

Transition/transversion ratio =   2.000000


Empirical Base Frequencies:

   A       0.22725
   C       0.29927
   G       0.28310
  T(U)     0.19038

Transition/transversion ratio =   2.000000

Data set # 51:


Empirical Base Frequencies:

   A       0.20997
   C       0.33128
   G       0.27529
  T(U)     0.18346

Transition/transversion ratio =   2.000000


  +----------gi|7396971
  !  
--7  +--------gi|191125|
  !  !  
  !  !       +--gi|5716431
  +--3  +----8  
     !  !    +--gi|2818984
     !  !  
     +--6     +-----gi|1497432
        !  +--5  
        !  !  +-----gi|4771687
        !  !  
        +--1     +--gi|1090941
           !  +--4  
           !  !  !  +gi|1146863
           +--2  +--9  
              !     +gi|1696350
              !  
              +---gi|1615982


Ln Likelihood = -2000.92200

 Ancestor      Node      Node Height     Length
 --------      ----      ---- ------     ------
 root            7      
   7          gi|7396971    0.10622      0.10622
   7             3          0.02073      0.02073
   3          gi|191125|    0.10622      0.08549
   3             6          0.02635      0.00561
   6             8          0.08197      0.05562
   8          gi|5716431    0.10622      0.02426
   8          gi|2818984    0.10622      0.02426
   6             1          0.04371      0.01736
   1             5          0.05203      0.00832
   5          gi|1497432    0.10622      0.05419
   5          gi|4771687    0.10622      0.05419
   1             2          0.07208      0.02837
   2             4          0.08036      0.00827
   4          gi|1090941    0.10622      0.02587
   4             9          0.09678      0.01643
   9          gi|1146863    0.10622      0.00944
   9          gi|1696350    0.10622      0.00944
   2          gi|1615982    0.10622      0.03414


Data set # 52:


Empirical Base Frequencies:

   A       0.23711
   C       0.27414
   G       0.29644
  T(U)     0.19230

Transition/transversion ratio =   2.000000


        +------gi|1497432
        !  
     +--7  +------gi|191125|
     !  !  !  
     !  +--3  +---gi|1615982
     !     !  !  
     !     +--9     +gi|1696350
  +--2        !  +--6  
  !  !        +--5  +gi|1146863
  !  !           !  
  !  !           +gi|1090941
  !  !  
--1  !  +-------gi|4771687
  !  +--8  
  !     !     +-gi|5716431
  !     +-----4  
  !           +-gi|2818984
  !  
  +----------gi|7396971


Ln Likelihood = -1998.74109

 Ancestor      Node      Node Height     Length
 --------      ----      ---- ------     ------
 root            1      
   1             2          0.02513      0.02513
   2             7          0.04177      0.01664
   7          gi|1497432    0.11141      0.06964
   7             3          0.04736      0.00559
   3          gi|191125|    0.11141      0.06405
   3             9          0.06820      0.02084
   9          gi|1615982    0.11141      0.04321
   9             5          0.10084      0.03265
   5             6          0.10929      0.00845
   6          gi|1696350    0.11141      0.00212
   6          gi|1146863    0.11141      0.00212
   5          gi|1090941    0.11141      0.01057
   2             8          0.03430      0.00918
   8          gi|4771687    0.11141      0.07711
   8             4          0.09487      0.06057
   4          gi|5716431    0.11141      0.01654
   4          gi|2818984    0.11141      0.01654
   1          gi|7396971    0.11141      0.11141


Data set # 53:


Empirical Base Frequencies:

   A       0.20517
   C       0.31862
   G       0.29903
  T(U)     0.17718

Transition/transversion ratio =   2.000000


           +---gi|5716431
     +-----4  
  +--3     +---gi|2818984
  !  !  
  !  +---------gi|7396971
  !  
  !     +-------gi|191125|
--2  +--7  
  !  !  !  +-----gi|4771687
  !  !  +--8  
  !  !     +-----gi|1497432
  +--5  
     !     +--gi|1090941
     !  +--6  
     !  !  !  +gi|1696350
     +--1  +--9  
        !     +gi|1146863
        !  
        +-----gi|1615982


Ln Likelihood = -2024.48075

 Ancestor      Node      Node Height     Length
 --------      ----      ---- ------     ------
 root            2      
   2             3          0.00022      0.00022
   3             4          0.05298      0.05276
   4          gi|5716431    0.09150      0.03852
   4          gi|2818984    0.09150      0.03852
   3          gi|7396971    0.09150      0.09128
   2             5          0.01787      0.01787
   5             7          0.01878      0.00091
   7          gi|191125|    0.09150      0.07272
   7             8          0.03692      0.01815
   8          gi|4771687    0.09150      0.05458
   8          gi|1497432    0.09150      0.05458
   5             1          0.03862      0.02075
   1             6          0.06329      0.02467
   6          gi|1090941    0.09150      0.02821
   6             9          0.08742      0.02414
   9          gi|1696350    0.09150      0.00408
   9          gi|1146863    0.09150      0.00408
   1          gi|1615982    0.09150      0.05288


Data set # 54:


Empirical Base Frequencies:

   A       0.20906
   C       0.29663
   G       0.27238
  T(U)     0.22194

Transition/transversion ratio =   2.000000


     +--------gi|191125|
     !  
     !     +------gi|4771687
     !  +--6  
  +--7  !  !    +-gi|5716431
  !  !  !  +----9  
  !  !  !       +-gi|2818984
  !  !  !  
  !  +--4     +---gi|1615982
  !     !  +--5  
  !     !  !  !  +-gi|1090941
--1     !  !  +--3  
  !     +--2     !  +gi|1146863
  !        !     +--8  
  !        !        +gi|1696350
  !        !  
  !        +------gi|1497432
  !  
  +---------gi|7396971


Ln Likelihood = -2052.51832

 Ancestor      Node      Node Height     Length
 --------      ----      ---- ------     ------
 root            1      
   1             7          0.01159      0.01159
   7          gi|191125|    0.10321      0.09163
   7             4          0.01337      0.00179
   4             6          0.03252      0.01914
   6          gi|4771687    0.10321      0.07069
   6             9          0.08358      0.05106
   9          gi|5716431    0.10321      0.01963
   9          gi|2818984    0.10321      0.01963
   4             2          0.03035      0.01698
   2             5          0.05947      0.02912
   5          gi|1615982    0.10321      0.04374
   5             3          0.08191      0.02244
   3          gi|1090941    0.10321      0.02130
   3             8          0.09574      0.01384
   8          gi|1146863    0.10321      0.00747
   8          gi|1696350    0.10321      0.00747
   2          gi|1497432    0.10321      0.07286
   1          gi|7396971    0.10321      0.10321


Data set # 55:


Empirical Base Frequencies:

   A       0.19369
   C       0.30887
   G       0.29053
  T(U)     0.20691

Transition/transversion ratio =   2.000000


  +---------gi|7396971
  !  
  !          +--gi|2818984
--1     +----9  
  !  +--5    +--gi|5716431
  !  !  !  
  !  !  +-------gi|4771687
  +--2  
     !  +-------gi|1497432
     +--8  
        !  +------gi|191125|
        +--7  
           !  +---gi|1615982
           +--3  
              !  +-gi|1090941
              +--6  
                 !  +gi|1146863
                 +--4  
                    +gi|1696350


Ln Likelihood = -2015.11044

 Ancestor      Node      Node Height     Length
 --------      ----      ---- ------     ------
 root            1      
   1          gi|7396971    0.09955      0.09955
   1             2          0.02415      0.02415
   2             5          0.02415      0.00000
   5             9          0.07423      0.05008
   9          gi|2818984    0.09955      0.02532
   9          gi|5716431    0.09955      0.02532
   5          gi|4771687    0.09955      0.07540
   2             8          0.02415      0.00000
   8          gi|1497432    0.09955      0.07540
   8             7          0.03382      0.00967
   7          gi|191125|    0.09955      0.06573
   7             3          0.05655      0.02273
   3          gi|1615982    0.09955      0.04300
   3             6          0.07806      0.02152
   6          gi|1090941    0.09955      0.02149
   6             4          0.09353      0.01546
   4          gi|1146863    0.09955      0.00602
   4          gi|1696350    0.09955      0.00602


Data set # 56:


Empirical Base Frequencies:

   A       0.19872
   C       0.34984
   G       0.26233
  T(U)     0.18911

Transition/transversion ratio =   2.000000


        +-------gi|7396971
     +--7  
     !  !   +---gi|1615982
     !  +---9  
     !      !  +--gi|1090941
  +--3      +--5  
  !  !         !  +gi|1696350
  !  !         +--6  
  !  !            +gi|1146863
  !  !  
--1  +---------gi|191125|
  !  
  !         +-gi|5716431
  !  +------8  
  !  !      +-gi|2818984
  +--4  
     !  +-----gi|1497432
     +--2  
        +-----gi|4771687


Ln Likelihood = -2003.16107

 Ancestor      Node      Node Height     Length
 --------      ----      ---- ------     ------
 root            1      
   1             3          0.00000      0.00000
   3             7          0.01663      0.01663
   7          gi|7396971    0.09217      0.07553
   7             9          0.04964      0.03300
   9          gi|1615982    0.09217      0.04253
   9             5          0.06221      0.01257
   5          gi|1090941    0.09217      0.02995
   5             6          0.08732      0.02511
   6          gi|1696350    0.09217      0.00484
   6          gi|1146863    0.09217      0.00484
   3          gi|191125|    0.09217      0.09217
   1             4          0.00917      0.00917
   4             8          0.07389      0.06473
   8          gi|5716431    0.09217      0.01827
   8          gi|2818984    0.09217      0.01827
   4             2          0.03298      0.02382
   2          gi|1497432    0.09217      0.05918
   2          gi|4771687    0.09217      0.05918


Data set # 57:


Empirical Base Frequencies:

   A       0.20170
   C       0.29700
   G       0.28982
  T(U)     0.21149

Transition/transversion ratio =   2.000000


         +--gi|2818984
  +------9  
  !      +--gi|5716431
  !  
--2      +----gi|4771687
  !  +---7  
  !  !   +----gi|1497432
  +--6  
     !  +-------gi|7396971
     !  !  
     +--8  +-----gi|191125|
        !  !  
        +--3     +-gi|1090941
           !  +--4  
           !  !  !  +gi|1146863
           +--1  +--5  
              !     +gi|1696350
              !  
              +----gi|1615982


Ln Likelihood = -1949.33246

 Ancestor      Node      Node Height     Length
 --------      ----      ---- ------     ------
 root            2      
   2             9          0.06713      0.06713
   9          gi|2818984    0.09304      0.02591
   9          gi|5716431    0.09304      0.02591
   2             6          0.00128      0.00128
   6             7          0.04020      0.03892
   7          gi|4771687    0.09304      0.05284
   7          gi|1497432    0.09304      0.05284
   6             8          0.01099      0.00971
   8          gi|7396971    0.09304      0.08205
   8             3          0.03834      0.02735
   3          gi|191125|    0.09304      0.05469
   3             1          0.04891      0.01057
   1             4          0.07284      0.02393
   4          gi|1090941    0.09304      0.02019
   4             5          0.09022      0.01738
   5          gi|1146863    0.09304      0.00282
   5          gi|1696350    0.09304      0.00282
   1          gi|1615982    0.09304      0.04412


Data set # 58:


Empirical Base Frequencies:

   A       0.21318
   C       0.30266
   G       0.27991
  T(U)     0.20425

Transition/transversion ratio =   2.000000


     +-------gi|1497432
     !  
  +--9  +------gi|191125|
  !  !  !  
  !  !  !        +gi|1696350
  !  +--4     +--8  
  !     !  +--5  +gi|1146863
  !     !  !  !  
--1     +--3  +--gi|1090941
  !        !  
  !        +----gi|1615982
  !  
  !  +--------gi|7396971
  +--7  
     !  +-------gi|4771687
     +--6  
        !     +-gi|5716431
        +-----2  
              +-gi|2818984


Ln Likelihood = -2041.71271

 Ancestor      Node      Node Height     Length
 --------      ----      ---- ------     ------
 root            1      
   1             9          0.01264      0.01264
   9          gi|1497432    0.08942      0.07677
   9             4          0.02003      0.00739
   4          gi|191125|    0.08942      0.06938
   4             3          0.04195      0.02192
   3             5          0.06051      0.01856
   5             8          0.08441      0.02389
   8          gi|1696350    0.08942      0.00501
   8          gi|1146863    0.08942      0.00501
   5          gi|1090941    0.08942      0.02890
   3          gi|1615982    0.08942      0.04746
   1             7          0.00491      0.00491
   7          gi|7396971    0.08942      0.08451
   7             6          0.01320      0.00829
   6          gi|4771687    0.08942      0.07622
   6             2          0.06566      0.05246
   2          gi|5716431    0.08942      0.02376
   2          gi|2818984    0.08942      0.02376


Data set # 59:


Empirical Base Frequencies:

   A       0.22824
   C       0.30044
   G       0.28732
  T(U)     0.18399

Transition/transversion ratio =   2.000000


             +-gi|5716431
        +----6  
        !    +-gi|2818984
     +--5  
     !  !  +----gi|1497432
     !  +--9  
     !     +----gi|4771687
  +--3  
  !  !  +-----gi|191125|
  !  !  !  
  !  !  !        +gi|1696350
  !  +--7     +--8  
--1     !  +--4  +gi|1146863
  !     !  !  !  
  !     +--2  +-gi|1090941
  !        !  
  !        +----gi|1615982
  !  
  +---------gi|7396971


Ln Likelihood = -2000.94202

 Ancestor      Node      Node Height     Length
 --------      ----      ---- ------     ------
 root            1      
   1             3          0.01409      0.01409
   3             5          0.02874      0.01465
   5             6          0.07961      0.05087
   6          gi|5716431    0.10133      0.02172
   6          gi|2818984    0.10133      0.02172
   5             9          0.05257      0.02383
   9          gi|1497432    0.10133      0.04876
   9          gi|4771687    0.10133      0.04876
   3             7          0.04052      0.02643
   7          gi|191125|    0.10133      0.06081
   7             2          0.05357      0.01305
   2             4          0.08209      0.02852
   4             8          0.09604      0.01395
   8          gi|1696350    0.10133      0.00529
   8          gi|1146863    0.10133      0.00529
   4          gi|1090941    0.10133      0.01924
   2          gi|1615982    0.10133      0.04776
   1          gi|7396971    0.10133      0.10133


Data set # 60:


Empirical Base Frequencies:

   A       0.20264
   C       0.32687
   G       0.26998
  T(U)     0.20051

Transition/transversion ratio =   2.000000


  +---------gi|7396971
  !  
  !        +----gi|1497432
  !     +--9  
  !     !  +----gi|191125|
--7  +--5  
  !  !  !  +---gi|1615982
  !  !  +--2  
  !  !     !  +-gi|1090941
  !  !     +--6  
  +--1        !  +gi|1696350
     !        +--4  
     !           +gi|1146863
     !  
     !  +-------gi|4771687
     +--8  
        !     +-gi|5716431
        +-----3  
              +-gi|2818984


Ln Likelihood = -1944.99258

 Ancestor      Node      Node Height     Length
 --------      ----      ---- ------     ------
 root            7      
   7          gi|7396971    0.09462      0.09462
   7             1          0.01561      0.01561
   1             5          0.03618      0.02056
   5             9          0.04808      0.01191
   9          gi|1497432    0.09462      0.04653
   9          gi|191125|    0.09462      0.04653
   5             2          0.05266      0.01648
   2          gi|1615982    0.09462      0.04196
   2             6          0.07145      0.01879
   6          gi|1090941    0.09462      0.02317
   6             4          0.08905      0.01760
   4          gi|1696350    0.09462      0.00556
   4          gi|1146863    0.09462      0.00556
   1             8          0.02035      0.00473
   8          gi|4771687    0.09462      0.07427
   8             3          0.07134      0.05099
   3          gi|5716431    0.09462      0.02328
   3          gi|2818984    0.09462      0.02328


Data set # 61:


Empirical Base Frequencies:

   A       0.23039
   C       0.27850
   G       0.28609
  T(U)     0.20503

Transition/transversion ratio =   2.000000


  +---------gi|7396971
  !  
  !             +gi|5716431
  !        +----9  
--2     +--8    +gi|2818984
  !     !  !  
  !  +--5  +-----gi|4771687
  !  !  !  
  !  !  +-------gi|1497432
  +--3  
     !  +------gi|191125|
     !  !  
     +--4   +--gi|1615982
        !   !  
        +---6     +gi|1146863
            !  +--7  
            +--1  +gi|1696350
               !  
               +gi|1090941


Ln Likelihood = -1949.66758

 Ancestor      Node      Node Height     Length
 --------      ----      ---- ------     ------
 root            2      
   2          gi|7396971    0.09382      0.09382
   2             3          0.00060      0.00060
   3             5          0.01512      0.01452
   5             8          0.03625      0.02114
   8             9          0.08389      0.04763
   9          gi|5716431    0.09382      0.00994
   9          gi|2818984    0.09382      0.00994
   8          gi|4771687    0.09382      0.05757
   5          gi|1497432    0.09382      0.07870
   3             4          0.02093      0.02032
   4          gi|191125|    0.09382      0.07289
   4             6          0.05936      0.03844
   6          gi|1615982    0.09382      0.03446
   6             1          0.07966      0.02030
   1             7          0.08948      0.00982
   7          gi|1146863    0.09382      0.00434
   7          gi|1696350    0.09382      0.00434
   1          gi|1090941    0.09382      0.01416


Data set # 62:


Empirical Base Frequencies:

   A       0.24081
   C       0.30149
   G       0.28176
  T(U)     0.17594

Transition/transversion ratio =   2.000000


     +------gi|4771687
  +--5  
  !  !    +-gi|2818984
  !  +----7  
  !       +-gi|5716431
--3  
  !     +-------gi|7396971
  !  +--8  
  !  !  +-------gi|1497432
  +--6  
     !  +------gi|191125|
     !  !  
     +--2   +--gi|1615982
        !   !  
        +---1     +gi|1696350
            !  +--9  
            +--4  +gi|1146863
               !  
               +--gi|1090941


Ln Likelihood = -2013.63040

 Ancestor      Node      Node Height     Length
 --------      ----      ---- ------     ------
 root            3      
   3             5          0.02389      0.02389
   5          gi|4771687    0.09380      0.06991
   5             7          0.07767      0.05378
   7          gi|2818984    0.09380      0.01612
   7          gi|5716431    0.09380      0.01612
   3             6          0.00000      0.00000
   6             8          0.01976      0.01976
   8          gi|7396971    0.09380      0.07404
   8          gi|1497432    0.09380      0.07404
   6             2          0.02838      0.02838
   2          gi|191125|    0.09380      0.06541
   2             1          0.06240      0.03402
   1          gi|1615982    0.09380      0.03140
   1             4          0.06287      0.00046
   4             9          0.08816      0.02530
   9          gi|1696350    0.09380      0.00564
   9          gi|1146863    0.09380      0.00564
   4          gi|1090941    0.09380      0.03093


Data set # 63:


Empirical Base Frequencies:

   A       0.21596
   C       0.33128
   G       0.26830
  T(U)     0.18447

Transition/transversion ratio =   2.000000


               +--gi|1090941
            +--8  
            !  !  +gi|1696350
        +---6  +--7  
        !   !     +gi|1146863
     +--5   !  
     !  !   +----gi|1615982
     !  !  
  +--3  +--------gi|191125|
  !  !  
  !  !  +-------gi|1497432
  !  +--9  
  !     !  +-----gi|4771687
--1     +--2  
  !        !   +-gi|2818984
  !        +---4  
  !            +-gi|5716431
  !  
  +-----------gi|7396971


Ln Likelihood = -2052.25414

 Ancestor      Node      Node Height     Length
 --------      ----      ---- ------     ------
 root            1      
   1             3          0.02108      0.02108
   3             5          0.02575      0.00466
   5             6          0.06780      0.04205
   6             8          0.08386      0.01606
   8          gi|1090941    0.11291      0.02904
   8             7          0.10416      0.02030
   7          gi|1696350    0.11291      0.00875
   7          gi|1146863    0.11291      0.00875
   6          gi|1615982    0.11291      0.04510
   5          gi|191125|    0.11291      0.08716
   3             9          0.03580      0.01471
   9          gi|1497432    0.11291      0.07711
   9             2          0.05951      0.02371
   2          gi|4771687    0.11291      0.05340
   2             4          0.09706      0.03755
   4          gi|2818984    0.11291      0.01585
   4          gi|5716431    0.11291      0.01585
   1          gi|7396971    0.11291      0.11291


Data set # 64:


Empirical Base Frequencies:

   A       0.19547
   C       0.32931
   G       0.27001
  T(U)     0.20521

Transition/transversion ratio =   2.000000


     +----------gi|7396971
  +--5  
  !  !  +-------gi|191125|
  !  +--7  
  !     !  +----gi|1615982
  !     +--9  
  !        !  +-gi|1090941
  !        +--8  
--3           !  +gi|1146863
  !           +--6  
  !              +gi|1696350
  !  
  !          +--gi|5716431
  !  +-------4  
  !  !       +--gi|2818984
  +--2  
     !   +------gi|4771687
     +---1  
         +------gi|1497432


Ln Likelihood = -2110.32978

 Ancestor      Node      Node Height     Length
 --------      ----      ---- ------     ------
 root            3      
   3             5          0.00077      0.00077
   5          gi|7396971    0.10676      0.10598
   5             7          0.03291      0.03214
   7          gi|191125|    0.10676      0.07385
   7             9          0.06237      0.02946
   9          gi|1615982    0.10676      0.04439
   9             8          0.09089      0.02852
   8          gi|1090941    0.10676      0.01587
   8             6          0.10377      0.01288
   6          gi|1146863    0.10676      0.00299
   6          gi|1696350    0.10676      0.00299
   3             2          0.00343      0.00343
   2             4          0.08014      0.07672
   4          gi|5716431    0.10676      0.02661
   4          gi|2818984    0.10676      0.02661
   2             1          0.03738      0.03396
   1          gi|4771687    0.10676      0.06937
   1          gi|1497432    0.10676      0.06937


Data set # 65:


Empirical Base Frequencies:

   A       0.21113
   C       0.31606
   G       0.29288
  T(U)     0.17994

Transition/transversion ratio =   2.000000


  +-----------gi|7396971
  !  
  !             +-gi|5716431
  !     +-------9  
--4     !       +-gi|2818984
  !  +--5  
  !  !  !  +-------gi|1497432
  !  !  +--8  
  !  !     +-------gi|4771687
  +--3  
     !     +----gi|1615982
     !  +--2  
     !  !  !  +--gi|1090941
     !  !  +--6  
     +--1     !  +gi|1696350
        !     +--7  
        !        +gi|1146863
        !  
        +-------gi|191125|


Ln Likelihood = -2152.03342

 Ancestor      Node      Node Height     Length
 --------      ----      ---- ------     ------
 root            4      
   4          gi|7396971    0.11550      0.11550
   4             3          0.01344      0.01344
   3             5          0.01879      0.00534
   5             9          0.09286      0.07407
   9          gi|5716431    0.11550      0.02265
   9          gi|2818984    0.11550      0.02265
   5             8          0.04090      0.02212
   8          gi|1497432    0.11550      0.07460
   8          gi|4771687    0.11550      0.07460
   3             1          0.04223      0.02879
   1             2          0.07036      0.02812
   2          gi|1615982    0.11550      0.04515
   2             6          0.09144      0.02108
   6          gi|1090941    0.11550      0.02406
   6             7          0.11140      0.01996
   7          gi|1696350    0.11550      0.00411
   7          gi|1146863    0.11550      0.00411
   1          gi|191125|    0.11550      0.07327


Data set # 66:


Empirical Base Frequencies:

   A       0.21643
   C       0.29350
   G       0.31883
  T(U)     0.17124

Transition/transversion ratio =   2.000000


  +-----------gi|7396971
  !  
  !     +-------gi|1497432
  !  +--2  
--3  !  !  +-----gi|4771687
  !  !  +--6  
  !  !     !   +-gi|5716431
  !  !     +---5  
  +--1         +-gi|2818984
     !  
     !  +-------gi|191125|
     !  !  
     +--9     +-gi|1090941
        !  +--7  
        !  !  !  +gi|1696350
        +--4  +--8  
           !     +gi|1146863
           !  
           +----gi|1615982


Ln Likelihood = -2058.89801

 Ancestor      Node      Node Height     Length
 --------      ----      ---- ------     ------
 root            3      
   3          gi|7396971    0.11134      0.11134
   3             1          0.02287      0.02287
   1             2          0.03267      0.00980
   2          gi|1497432    0.11134      0.07867
   2             6          0.05511      0.02243
   6          gi|4771687    0.11134      0.05623
   6             5          0.09013      0.03503
   5          gi|5716431    0.11134      0.02120
   5          gi|2818984    0.11134      0.02120
   1             9          0.03725      0.01438
   9          gi|191125|    0.11134      0.07409
   9             4          0.06747      0.03022
   4             7          0.08855      0.02109
   7          gi|1090941    0.11134      0.02279
   7             8          0.10493      0.01638
   8          gi|1696350    0.11134      0.00641
   8          gi|1146863    0.11134      0.00641
   4          gi|1615982    0.11134      0.04387


Data set # 67:


Empirical Base Frequencies:

   A       0.21556
   C       0.32302
   G       0.28020
  T(U)     0.18122

Transition/transversion ratio =   2.000000


  +---------gi|7396971
  !  
  !  +-------gi|191125|
--3  !  
  !  !        +--gi|1090941
  !  !     +--8  
  +--5     !  !  +gi|1146863
     !  +--4  +--6  
     !  !  !     +gi|1696350
     !  !  !  
     !  !  +----gi|1615982
     +--2  
        !       +-gi|5716431
        !  +----9  
        !  !    +-gi|2818984
        +--1  
           !  +----gi|1497432
           +--7  
              +----gi|4771687


Ln Likelihood = -1950.31031

 Ancestor      Node      Node Height     Length
 --------      ----      ---- ------     ------
 root            3      
   3          gi|7396971    0.09900      0.09900
   3             5          0.01980      0.01980
   5          gi|191125|    0.09900      0.07920
   5             2          0.03206      0.01226
   2             4          0.05506      0.02300
   4             8          0.06674      0.01168
   8          gi|1090941    0.09900      0.03227
   8             6          0.09430      0.02756
   6          gi|1146863    0.09900      0.00470
   6          gi|1696350    0.09900      0.00470
   4          gi|1615982    0.09900      0.04394
   2             1          0.03629      0.00424
   1             9          0.07930      0.04301
   9          gi|5716431    0.09900      0.01970
   9          gi|2818984    0.09900      0.01970
   1             7          0.04972      0.01343
   7          gi|1497432    0.09900      0.04928
   7          gi|4771687    0.09900      0.04928


Data set # 68:


Empirical Base Frequencies:

   A       0.21375
   C       0.26485
   G       0.34597
  T(U)     0.17543

Transition/transversion ratio =   2.000000


  +----------gi|7396971
  !  
  !        +---gi|1615982
  !  +-----7  
--2  !     !  +--gi|1090941
  !  !     +--8  
  !  !        !  +gi|1146863
  !  !        +--4  
  !  !           +gi|1696350
  +--3  
     !          +-gi|2818984
     !     +----9  
     !  +--6    +-gi|5716431
     !  !  !  
     +--5  +------gi|191125|
        !  
        !  +-----gi|1497432
        +--1  
           +-----gi|4771687


Ln Likelihood = -2050.05783

 Ancestor      Node      Node Height     Length
 --------      ----      ---- ------     ------
 root            2      
   2          gi|7396971    0.10649      0.10649
   2             3          0.00887      0.00887
   3             7          0.06426      0.05538
   7          gi|1615982    0.10649      0.04224
   7             8          0.07960      0.01534
   8          gi|1090941    0.10649      0.02689
   8             4          0.10188      0.02229
   4          gi|1146863    0.10649      0.00461
   4          gi|1696350    0.10649      0.00461
   3             5          0.02700      0.01813
   5             6          0.03524      0.00823
   6             9          0.08974      0.05451
   9          gi|2818984    0.10649      0.01675
   9          gi|5716431    0.10649      0.01675
   6          gi|191125|    0.10649      0.07126
   5             1          0.05271      0.02571
   1          gi|1497432    0.10649      0.05378
   1          gi|4771687    0.10649      0.05378


Data set # 69:


Empirical Base Frequencies:

   A       0.20755
   C       0.26935
   G       0.29277
  T(U)     0.23033

Transition/transversion ratio =   2.000000


  +----------gi|7396971
  !  
  !     +------gi|1497432
--4  +--9  
  !  !  +------gi|191125|
  !  !  
  !  !         +-gi|2818984
  +--1     +---8  
     !  +--5   +-gi|5716431
     !  !  !  
     !  !  +-----gi|4771687
     +--3  
        !  +---gi|1615982
        +--6  
           !  +--gi|1090941
           +--7  
              !  +gi|1696350
              +--2  
                 +gi|1146863


Ln Likelihood = -2023.61217

 Ancestor      Node      Node Height     Length
 --------      ----      ---- ------     ------
 root            4      
   4          gi|7396971    0.11050      0.11050
   4             1          0.03243      0.03243
   1             9          0.04191      0.00948
   9          gi|1497432    0.11050      0.06858
   9          gi|191125|    0.11050      0.06858
   1             3          0.04306      0.01063
   3             5          0.04863      0.00557
   5             8          0.09002      0.04138
   8          gi|2818984    0.11050      0.02048
   8          gi|5716431    0.11050      0.02048
   5          gi|4771687    0.11050      0.06187
   3             6          0.07042      0.02736
   6          gi|1615982    0.11050      0.04008
   6             7          0.07899      0.00857
   7          gi|1090941    0.11050      0.03151
   7             2          0.10330      0.02431
   2          gi|1696350    0.11050      0.00720
   2          gi|1146863    0.11050      0.00720


Data set # 70:


Empirical Base Frequencies:

   A       0.25331
   C       0.29535
   G       0.28340
  T(U)     0.16795

Transition/transversion ratio =   2.000000


  +---------gi|7396971
  !  
  !     +------gi|1615982
  !     !  
--4  +--3      +gi|1146863
  !  !  !   +--9  
  !  !  +---8  +gi|1696350
  !  !      !  
  +--2      +--gi|1090941
     !  
     !  +------gi|4771687
     !  !  
     +--1     +-----gi|1497432
        !  +--7  
        !  !  +-----gi|191125|
        +--6  
           !    +-gi|2818984
           +----5  
                +-gi|5716431


Ln Likelihood = -2027.99516

 Ancestor      Node      Node Height     Length
 --------      ----      ---- ------     ------
 root            4      
   4          gi|7396971    0.10193      0.10193
   4             2          0.02211      0.02211
   2             3          0.03736      0.01526
   3          gi|1615982    0.10193      0.06457
   3             8          0.06891      0.03155
   8             9          0.09776      0.02885
   9          gi|1146863    0.10193      0.00417
   9          gi|1696350    0.10193      0.00417
   8          gi|1090941    0.10193      0.03302
   2             1          0.03095      0.00884
   1          gi|4771687    0.10193      0.07099
   1             6          0.03095      0.00000
   6             7          0.04341      0.01247
   7          gi|1497432    0.10193      0.05852
   7          gi|191125|    0.10193      0.05852
   6             5          0.07801      0.04706
   5          gi|2818984    0.10193      0.02392
   5          gi|5716431    0.10193      0.02392


Data set # 71:


Empirical Base Frequencies:

   A       0.21917
   C       0.30714
   G       0.27583
  T(U)     0.19787

Transition/transversion ratio =   2.000000


        +--------gi|7396971
     +--8  
     !  !       +gi|5716431
  +--5  +-------6  
  !  !          +gi|2818984
  !  !  
  !  +---------gi|4771687
--4  
  !  +------gi|1497432
  !  !  
  !  !     +---gi|1615982
  +--9  +--3  
     !  !  !  +-gi|1090941
     !  !  +--2  
     +--1     !  +gi|1146863
        !     +--7  
        !        +gi|1696350
        !  
        +-----gi|191125|


Ln Likelihood = -1960.79389

 Ancestor      Node      Node Height     Length
 --------      ----      ---- ------     ------
 root            4      
   4             5          0.00000      0.00000
   5             8          0.00461      0.00461
   8          gi|7396971    0.09272      0.08810
   8             6          0.08008      0.07546
   6          gi|5716431    0.09272      0.01264
   6          gi|2818984    0.09272      0.01264
   5          gi|4771687    0.09272      0.09272
   4             9          0.02595      0.02595
   9          gi|1497432    0.09272      0.06677
   9             1          0.03151      0.00557
   1             3          0.05128      0.01977
   3          gi|1615982    0.09272      0.04144
   3             2          0.07185      0.02057
   2          gi|1090941    0.09272      0.02087
   2             7          0.08952      0.01767
   7          gi|1146863    0.09272      0.00320
   7          gi|1696350    0.09272      0.00320
   1          gi|191125|    0.09272      0.06121


Data set # 72:


Empirical Base Frequencies:

   A       0.21444
   C       0.30466
   G       0.29207
  T(U)     0.18884

Transition/transversion ratio =   2.000000


  +-----------gi|191125|
  !  
  !        +------gi|1497432
  !     +--8  
--1     !  +------gi|4771687
  !  +--7  
  !  !  !      +--gi|5716431
  !  !  +------4  
  +--2         +--gi|2818984
     !  
     !  +---------gi|7396971
     !  !  
     +--5    +----gi|1615982
        !    !  
        +----9     +gi|1146863
             !  +--6  
             +--3  +gi|1696350
                !  
                +---gi|1090941


Ln Likelihood = -2201.17577

 Ancestor      Node      Node Height     Length
 --------      ----      ---- ------     ------
 root            1      
   1          gi|191125|    0.11160      0.11160
   1             2          0.01093      0.01093
   2             7          0.01662      0.00569
   7             8          0.03978      0.02316
   8          gi|1497432    0.11160      0.07183
   8          gi|4771687    0.11160      0.07183
   7             4          0.08689      0.07027
   4          gi|5716431    0.11160      0.02472
   4          gi|2818984    0.11160      0.02472
   2             5          0.01441      0.00347
   5          gi|7396971    0.11160      0.09720
   5             9          0.05949      0.04508
   9          gi|1615982    0.11160      0.05211
   9             3          0.07624      0.01675
   3             6          0.10104      0.02480
   6          gi|1146863    0.11160      0.01056
   6          gi|1696350    0.11160      0.01056
   3          gi|1090941    0.11160      0.03536


Data set # 73:


Empirical Base Frequencies:

   A       0.22698
   C       0.29987
   G       0.25107
  T(U)     0.22208

Transition/transversion ratio =   2.000000


  +----------gi|7396971
  !  
  !     +------gi|191125|
  !  +--5  
--8  !  !     +gi|2818984
  !  !  +-----4  
  !  !        +gi|5716431
  !  !  
  +--2     +---gi|1615982
     !  +--9  
     !  !  !  +-gi|1090941
     !  !  +--7  
     !  !     !  +gi|1146863
     +--3     +--6  
        !        +gi|1696350
        !  
        !  +---gi|4771687
        +--1  
           +---gi|1497432


Ln Likelihood = -1900.58531

 Ancestor      Node      Node Height     Length
 --------      ----      ---- ------     ------
 root            8      
   8          gi|7396971    0.10533      0.10533
   8             2          0.03067      0.03067
   2             5          0.03816      0.00749
   5          gi|191125|    0.10533      0.06718
   5             4          0.09406      0.05590
   4          gi|2818984    0.10533      0.01127
   4          gi|5716431    0.10533      0.01127
   2             3          0.03707      0.00640
   3             9          0.06092      0.02386
   9          gi|1615982    0.10533      0.04441
   9             7          0.08545      0.02453
   7          gi|1090941    0.10533      0.01988
   7             6          0.10248      0.01703
   6          gi|1146863    0.10533      0.00285
   6          gi|1696350    0.10533      0.00285
   3             1          0.06287      0.02581
   1          gi|4771687    0.10533      0.04246
   1          gi|1497432    0.10533      0.04246


Data set # 74:


Empirical Base Frequencies:

   A       0.23519
   C       0.28809
   G       0.30348
  T(U)     0.17323

Transition/transversion ratio =   2.000000


        +------gi|4771687
     +--7  
     !  +------gi|1497432
  +--5  
  !  !       +-gi|2818984
  !  +-------8  
--3          +-gi|5716431
  !  
  !  +----------gi|191125|
  +--2  
     !  +-------gi|7396971
     +--6  
        !  +----gi|1615982
        +--1  
           !  +-gi|1090941
           +--9  
              !  +gi|1146863
              +--4  
                 +gi|1696350


Ln Likelihood = -2125.83131

 Ancestor      Node      Node Height     Length
 --------      ----      ---- ------     ------
 root            3      
   3             5          0.01522      0.01522
   5             7          0.04240      0.02717
   7          gi|4771687    0.10772      0.06533
   7          gi|1497432    0.10772      0.06533
   5             8          0.08836      0.07313
   8          gi|2818984    0.10772      0.01937
   8          gi|5716431    0.10772      0.01937
   3             2          0.00000      0.00000
   2          gi|191125|    0.10772      0.10772
   2             6          0.02568      0.02568
   6          gi|7396971    0.10772      0.08205
   6             1          0.06267      0.03699
   1          gi|1615982    0.10772      0.04506
   1             9          0.08929      0.02662
   9          gi|1090941    0.10772      0.01843
   9             4          0.10186      0.01257
   4          gi|1146863    0.10772      0.00586
   4          gi|1696350    0.10772      0.00586


Data set # 75:


Empirical Base Frequencies:

   A       0.21102
   C       0.31072
   G       0.29113
  T(U)     0.18712

Transition/transversion ratio =   2.000000


  +----------gi|7396971
  !  
  !     +-----gi|1615982
  !  +--6  
--5  !  !  +--gi|1090941
  !  !  +--3  
  !  !     !  +gi|1696350
  !  !     +--7  
  !  !        +gi|1146863
  +--1  
     !     +------gi|4771687
     !  +--4  
     !  !  !    +-gi|5716431
     !  !  +----8  
     +--2       +-gi|2818984
        !  
        !  +-------gi|191125|
        +--9  
           +-------gi|1497432


Ln Likelihood = -2052.45008

 Ancestor      Node      Node Height     Length
 --------      ----      ---- ------     ------
 root            5      
   5          gi|7396971    0.10998      0.10998
   5             1          0.01962      0.01962
   1             6          0.05182      0.03220
   6          gi|1615982    0.10998      0.05816
   6             3          0.08292      0.03109
   3          gi|1090941    0.10998      0.02707
   3             7          0.10385      0.02094
   7          gi|1696350    0.10998      0.00613
   7          gi|1146863    0.10998      0.00613
   1             2          0.02873      0.00911
   2             4          0.04544      0.01671
   4          gi|4771687    0.10998      0.06454
   4             8          0.09536      0.04992
   8          gi|5716431    0.10998      0.01463
   8          gi|2818984    0.10998      0.01463
   2             9          0.03561      0.00688
   9          gi|191125|    0.10998      0.07437
   9          gi|1497432    0.10998      0.07437


Nucleic acid sequence
   Maximum Likelihood method with molecular clock, version 3.67


Empirical Base Frequencies:

   A       0.21890
   C       0.31235
   G       0.28483
  T(U)     0.18391

Transition/transversion ratio =   2.000000


Empirical Base Frequencies:

   A       0.21813
   C       0.29393
   G       0.29630
  T(U)     0.19165

Transition/transversion ratio =   2.000000


Empirical Base Frequencies:

   A       0.22428
   C       0.30071
   G       0.27322
  T(U)     0.20179

Transition/transversion ratio =   2.000000


Empirical Base Frequencies:

   A       0.20096
   C       0.33326
   G       0.27695
  T(U)     0.18882

Transition/transversion ratio =   2.000000


Empirical Base Frequencies:

   A       0.23448
   C       0.30150
   G       0.26574
  T(U)     0.19829

Transition/transversion ratio =   2.000000


Empirical Base Frequencies:

   A       0.24157
   C       0.29056
   G       0.27550
  T(U)     0.19236

Transition/transversion ratio =   2.000000


Empirical Base Frequencies:

   A       0.20077
   C       0.30264
   G       0.29369
  T(U)     0.20290

Transition/transversion ratio =   2.000000


Empirical Base Frequencies:

   A       0.19304
   C       0.34017
   G       0.25411
  T(U)     0.21268

Transition/transversion ratio =   2.000000


Empirical Base Frequencies:

   A       0.23746
   C       0.30560
   G       0.26463
  T(U)     0.19231

Transition/transversion ratio =   2.000000


Empirical Base Frequencies:

   A       0.20841
   C       0.31483
   G       0.30116
  T(U)     0.17560

Transition/transversion ratio =   2.000000


Empirical Base Frequencies:

   A       0.23362
   C       0.28227
   G       0.27843
  T(U)     0.20568

Transition/transversion ratio =   2.000000


Empirical Base Frequencies:

   A       0.25000
   C       0.28489
   G       0.27787
  T(U)     0.18723

Transition/transversion ratio =   2.000000


Empirical Base Frequencies:

   A       0.23054
   C       0.29063
   G       0.27352
  T(U)     0.20530

Transition/transversion ratio =   2.000000


Empirical Base Frequencies:

   A       0.24722
   C       0.30056
   G       0.27099
  T(U)     0.18123

Transition/transversion ratio =   2.000000


Empirical Base Frequencies:

   A       0.22101
   C       0.31671
   G       0.28538
  T(U)     0.17690

Transition/transversion ratio =   2.000000


Empirical Base Frequencies:

   A       0.20042
   C       0.30758
   G       0.29853
  T(U)     0.19347

Transition/transversion ratio =   2.000000


Empirical Base Frequencies:

   A       0.19780
   C       0.32735
   G       0.29269
  T(U)     0.18216

Transition/transversion ratio =   2.000000


Empirical Base Frequencies:

   A       0.22225
   C       0.31119
   G       0.26726
  T(U)     0.19931

Transition/transversion ratio =   2.000000


Empirical Base Frequencies:

   A       0.23037
   C       0.31038
   G       0.28807
  T(U)     0.17117

Transition/transversion ratio =   2.000000


Empirical Base Frequencies:

   A       0.23746
   C       0.28288
   G       0.27341
  T(U)     0.20624

Transition/transversion ratio =   2.000000


Empirical Base Frequencies:

   A       0.21555
   C       0.29947
   G       0.29862
  T(U)     0.18637

Transition/transversion ratio =   2.000000


Empirical Base Frequencies:

   A       0.22463
   C       0.29236
   G       0.30955
  T(U)     0.17346

Transition/transversion ratio =   2.000000


Empirical Base Frequencies:

   A       0.20135
   C       0.29244
   G       0.27849
  T(U)     0.22772

Transition/transversion ratio =   2.000000


Empirical Base Frequencies:

   A       0.22455
   C       0.31359
   G       0.27102
  T(U)     0.19084

Transition/transversion ratio =   2.000000


Empirical Base Frequencies:

   A       0.21812
   C       0.31380
   G       0.28346
  T(U)     0.18462

Transition/transversion ratio =   2.000000


Empirical Base Frequencies:

   A       0.21990
   C       0.31085
   G       0.30734
  T(U)     0.16191

Transition/transversion ratio =   2.000000


Empirical Base Frequencies:

   A       0.22120
   C       0.31986
   G       0.26806
  T(U)     0.19089

Transition/transversion ratio =   2.000000


Empirical Base Frequencies:

   A       0.21868
   C       0.29798
   G       0.25833
  T(U)     0.22501

Transition/transversion ratio =   2.000000


Empirical Base Frequencies:

   A       0.19826
   C       0.32057
   G       0.27931
  T(U)     0.20186

Transition/transversion ratio =   2.000000


Empirical Base Frequencies:

   A       0.24712
   C       0.30848
   G       0.28440
  T(U)     0.16000

Transition/transversion ratio =   2.000000


Empirical Base Frequencies:

   A       0.20892
   C       0.32193
   G       0.27517
  T(U)     0.19398

Transition/transversion ratio =   2.000000


Empirical Base Frequencies:

   A       0.23303
   C       0.27129
   G       0.30112
  T(U)     0.19455

Transition/transversion ratio =   2.000000


Empirical Base Frequencies:

   A       0.21647
   C       0.28226
   G       0.28926
  T(U)     0.21201

Transition/transversion ratio =   2.000000


Empirical Base Frequencies:

   A       0.18997
   C       0.32179
   G       0.26532
  T(U)     0.22292

Transition/transversion ratio =   2.000000


Empirical Base Frequencies:

   A       0.20363
   C       0.29183
   G       0.27727
  T(U)     0.22726

Transition/transversion ratio =   2.000000


Empirical Base Frequencies:

   A       0.23363
   C       0.28423
   G       0.28040
  T(U)     0.20174

Transition/transversion ratio =   2.000000


Empirical Base Frequencies:

   A       0.23120
   C       0.30855
   G       0.27148
  T(U)     0.18877

Transition/transversion ratio =   2.000000


Empirical Base Frequencies:

   A       0.21006
   C       0.31952
   G       0.29210
  T(U)     0.17832

Transition/transversion ratio =   2.000000


Empirical Base Frequencies:

   A       0.19354
   C       0.29662
   G       0.29748
  T(U)     0.21236

Transition/transversion ratio =   2.000000


Empirical Base Frequencies:

   A       0.22565
   C       0.29394
   G       0.29030
  T(U)     0.19011

Transition/transversion ratio =   2.000000


Empirical Base Frequencies:

   A       0.20300
   C       0.31285
   G       0.28593
  T(U)     0.19822

Transition/transversion ratio =   2.000000


Empirical Base Frequencies:

   A       0.21355
   C       0.30365
   G       0.27622
  T(U)     0.20658

Transition/transversion ratio =   2.000000


Empirical Base Frequencies:

   A       0.22407
   C       0.28446
   G       0.28254
  T(U)     0.20892

Transition/transversion ratio =   2.000000


Empirical Base Frequencies:

   A       0.20499
   C       0.33859
   G       0.27253
  T(U)     0.18389

Transition/transversion ratio =   2.000000


Empirical Base Frequencies:

   A       0.20867
   C       0.26820
   G       0.29428
  T(U)     0.22886

Transition/transversion ratio =   2.000000


Empirical Base Frequencies:

   A       0.22139
   C       0.30840
   G       0.28654
  T(U)     0.18367

Transition/transversion ratio =   2.000000


Empirical Base Frequencies:

   A       0.21703
   C       0.30750
   G       0.31259
  T(U)     0.16288

Transition/transversion ratio =   2.000000


Empirical Base Frequencies:

   A       0.22036
   C       0.32861
   G       0.26675
  T(U)     0.18428

Transition/transversion ratio =   2.000000


Empirical Base Frequencies:

   A       0.21231
   C       0.32234
   G       0.28013
  T(U)     0.18522

Transition/transversion ratio =   2.000000


Empirical Base Frequencies:

   A       0.22725
   C       0.29927
   G       0.28310
  T(U)     0.19038

Transition/transversion ratio =   2.000000


Empirical Base Frequencies:

   A       0.20997
   C       0.33128
   G       0.27529
  T(U)     0.18346

Transition/transversion ratio =   2.000000


Empirical Base Frequencies:

   A       0.23711
   C       0.27414
   G       0.29644
  T(U)     0.19230

Transition/transversion ratio =   2.000000


Empirical Base Frequencies:

   A       0.20517
   C       0.31862
   G       0.29903
  T(U)     0.17718

Transition/transversion ratio =   2.000000


Empirical Base Frequencies:

   A       0.20906
   C       0.29663
   G       0.27238
  T(U)     0.22194

Transition/transversion ratio =   2.000000


Empirical Base Frequencies:

   A       0.19369
   C       0.30887
   G       0.29053
  T(U)     0.20691

Transition/transversion ratio =   2.000000


Empirical Base Frequencies:

   A       0.19872
   C       0.34984
   G       0.26233
  T(U)     0.18911

Transition/transversion ratio =   2.000000


Empirical Base Frequencies:

   A       0.20170
   C       0.29700
   G       0.28982
  T(U)     0.21149

Transition/transversion ratio =   2.000000


Empirical Base Frequencies:

   A       0.21318
   C       0.30266
   G       0.27991
  T(U)     0.20425

Transition/transversion ratio =   2.000000


Empirical Base Frequencies:

   A       0.22824
   C       0.30044
   G       0.28732
  T(U)     0.18399

Transition/transversion ratio =   2.000000


Empirical Base Frequencies:

   A       0.20264
   C       0.32687
   G       0.26998
  T(U)     0.20051

Transition/transversion ratio =   2.000000


Empirical Base Frequencies:

   A       0.23039
   C       0.27850
   G       0.28609
  T(U)     0.20503

Transition/transversion ratio =   2.000000


Empirical Base Frequencies:

   A       0.24081
   C       0.30149
   G       0.28176
  T(U)     0.17594

Transition/transversion ratio =   2.000000


Empirical Base Frequencies:

   A       0.21596
   C       0.33128
   G       0.26830
  T(U)     0.18447

Transition/transversion ratio =   2.000000


Empirical Base Frequencies:

   A       0.19547
   C       0.32931
   G       0.27001
  T(U)     0.20521

Transition/transversion ratio =   2.000000


Empirical Base Frequencies:

   A       0.21113
   C       0.31606
   G       0.29288
  T(U)     0.17994

Transition/transversion ratio =   2.000000


Empirical Base Frequencies:

   A       0.21643
   C       0.29350
   G       0.31883
  T(U)     0.17124

Transition/transversion ratio =   2.000000


Empirical Base Frequencies:

   A       0.21556
   C       0.32302
   G       0.28020
  T(U)     0.18122

Transition/transversion ratio =   2.000000


Empirical Base Frequencies:

   A       0.21375
   C       0.26485
   G       0.34597
  T(U)     0.17543

Transition/transversion ratio =   2.000000


Empirical Base Frequencies:

   A       0.20755
   C       0.26935
   G       0.29277
  T(U)     0.23033

Transition/transversion ratio =   2.000000


Empirical Base Frequencies:

   A       0.25331
   C       0.29535
   G       0.28340
  T(U)     0.16795

Transition/transversion ratio =   2.000000


Empirical Base Frequencies:

   A       0.21917
   C       0.30714
   G       0.27583
  T(U)     0.19787

Transition/transversion ratio =   2.000000


Empirical Base Frequencies:

   A       0.21444
   C       0.30466
   G       0.29207
  T(U)     0.18884

Transition/transversion ratio =   2.000000


Empirical Base Frequencies:

   A       0.22698
   C       0.29987
   G       0.25107
  T(U)     0.22208

Transition/transversion ratio =   2.000000


Empirical Base Frequencies:

   A       0.23519
   C       0.28809
   G       0.30348
  T(U)     0.17323

Transition/transversion ratio =   2.000000


Empirical Base Frequencies:

   A       0.21102
   C       0.31072
   G       0.29113
  T(U)     0.18712

Transition/transversion ratio =   2.000000

Data set # 76:


Empirical Base Frequencies:

   A       0.20472
   C       0.30210
   G       0.27916
  T(U)     0.21402

Transition/transversion ratio =   2.000000


  +-----------gi|7396971
  !  
  !  +---------gi|191125|
--7  !  
  !  !     +-------gi|1497432
  !  !     !  
  +--3  +--5      +-gi|5716431
     !  !  !  +---8  
     !  !  +--6   +-gi|2818984
     !  !     !  
     !  !     +-----gi|4771687
     +--1  
        !      +--gi|1090941
        !   +--4  
        !   !  !  +gi|1146863
        +---2  +--9  
            !     +gi|1696350
            !  
            +----gi|1615982


Ln Likelihood = -2089.67613

 Ancestor      Node      Node Height     Length
 --------      ----      ---- ------     ------
 root            7      
   7          gi|7396971    0.11609      0.11609
   7             3          0.01572      0.01572
   3          gi|191125|    0.11609      0.10037
   3             1          0.02596      0.01024
   1             5          0.03842      0.01246
   5          gi|1497432    0.11609      0.07767
   5             6          0.05313      0.01471
   6             8          0.09677      0.04364
   8          gi|5716431    0.11609      0.01932
   8          gi|2818984    0.11609      0.01932
   6          gi|4771687    0.11609      0.06296
   1             2          0.06817      0.04221
   2             4          0.08374      0.01557
   4          gi|1090941    0.11609      0.03235
   4             9          0.11149      0.02775
   9          gi|1146863    0.11609      0.00461
   9          gi|1696350    0.11609      0.00461
   2          gi|1615982    0.11609      0.04792


Data set # 77:


Empirical Base Frequencies:

   A       0.20123
   C       0.32734
   G       0.28185
  T(U)     0.18959

Transition/transversion ratio =   2.000000


        +------gi|191125|
        !  
     +--3  +----gi|1615982
     !  !  !  
     !  +--9     +gi|1696350
     !     !  +--6  
  +--2     +--5  +gi|1146863
  !  !        !  
  !  !        +---gi|1090941
  !  !  
  !  !  +-------gi|1497432
  !  +--7  
--1     !  +------gi|4771687
  !     +--8  
  !        !    +-gi|5716431
  !        +----4  
  !             +-gi|2818984
  !  
  +---------gi|7396971


Ln Likelihood = -2019.84087

 Ancestor      Node      Node Height     Length
 --------      ----      ---- ------     ------
 root            1      
   1             2          0.00677      0.00677
   2             3          0.02838      0.02161
   3          gi|191125|    0.09292      0.06454
   3             9          0.04932      0.02094
   9          gi|1615982    0.09292      0.04360
   9             5          0.05918      0.00986
   5             6          0.08516      0.02598
   6          gi|1696350    0.09292      0.00776
   6          gi|1146863    0.09292      0.00776
   5          gi|1090941    0.09292      0.03374
   2             7          0.02018      0.01341
   7          gi|1497432    0.09292      0.07274
   7             8          0.02659      0.00642
   8          gi|4771687    0.09292      0.06633
   8             4          0.07060      0.04401
   4          gi|5716431    0.09292      0.02232
   4          gi|2818984    0.09292      0.02232
   1          gi|7396971    0.09292      0.09292


Data set # 78:


Empirical Base Frequencies:

   A       0.19349
   C       0.30736
   G       0.31100
  T(U)     0.18814

Transition/transversion ratio =   2.000000


  +----------gi|7396971
  !  
  !     +--------gi|191125|
  !  +--7  
--2  !  !  +------gi|1497432
  !  !  +--5  
  !  !     !  +-----gi|4771687
  !  !     +--8  
  !  !        !   +-gi|5716431
  +--3        +---4  
     !            +-gi|2818984
     !  
     !      +--gi|1090941
     !   +--6  
     !   !  !  +gi|1696350
     +---1  +--9  
         !     +gi|1146863
         !  
         +-----gi|1615982


Ln Likelihood = -2045.18568

 Ancestor      Node      Node Height     Length
 --------      ----      ---- ------     ------
 root            2      
   2          gi|7396971    0.10815      0.10815
   2             3          0.01647      0.01647
   3             7          0.02668      0.01021
   7          gi|191125|    0.10815      0.08147
   7             5          0.03655      0.00987
   5          gi|1497432    0.10815      0.07159
   5             8          0.05220      0.01565
   8          gi|4771687    0.10815      0.05594
   8             4          0.08719      0.03498
   4          gi|5716431    0.10815      0.02096
   4          gi|2818984    0.10815      0.02096
   3             1          0.04639      0.02992
   1             6          0.08116      0.03477
   6          gi|1090941    0.10815      0.02699
   6             9          0.09914      0.01798
   9          gi|1696350    0.10815      0.00900
   9          gi|1146863    0.10815      0.00900
   1          gi|1615982    0.10815      0.06176


Data set # 79:


Empirical Base Frequencies:

   A       0.21300
   C       0.30249
   G       0.29729
  T(U)     0.18722

Transition/transversion ratio =   2.000000


        +-------gi|191125|
     +--7  
     !  !  +----gi|1615982
     !  +--5  
     !     !  +-gi|1090941
     !     +--3  
     !        !  +gi|1146863
  +--2        +--8  
  !  !           +gi|1696350
  !  !  
  !  !       +--gi|5716431
  !  !  +----9  
--1  !  !    +--gi|2818984
  !  +--4  
  !     !  +------gi|4771687
  !     +--6  
  !        +------gi|1497432
  !  
  +----------gi|7396971


Ln Likelihood = -2046.48720

 Ancestor      Node      Node Height     Length
 --------      ----      ---- ------     ------
 root            1      
   1             2          0.01255      0.01255
   2             7          0.03474      0.02219
   7          gi|191125|    0.11018      0.07544
   7             5          0.06635      0.03161
   5          gi|1615982    0.11018      0.04383
   5             3          0.08898      0.02263
   3          gi|1090941    0.11018      0.02120
   3             8          0.10502      0.01604
   8          gi|1146863    0.11018      0.00516
   8          gi|1696350    0.11018      0.00516
   2             4          0.02942      0.01687
   4             9          0.08230      0.05288
   9          gi|5716431    0.11018      0.02788
   9          gi|2818984    0.11018      0.02788
   4             6          0.03824      0.00882
   6          gi|4771687    0.11018      0.07194
   6          gi|1497432    0.11018      0.07194
   1          gi|7396971    0.11018      0.11018


Data set # 80:


Empirical Base Frequencies:

   A       0.22522
   C       0.30115
   G       0.29838
  T(U)     0.17524

Transition/transversion ratio =   2.000000


  +--------gi|7396971
  !  
  !       +-gi|2818984
--1  +----9  
  !  !    +-gi|5716431
  !  !  
  +--5     +----gi|1497432
     !  +--8  
     !  !  +----gi|4771687
     +--2  
        !  +-----gi|191125|
        +--7  
           !  +----gi|1615982
           +--3  
              !  +--gi|1090941
              +--6  
                 !  +gi|1146863
                 +--4  
                    +gi|1696350


Ln Likelihood = -1903.13670

 Ancestor      Node      Node Height     Length
 --------      ----      ---- ------     ------
 root            1      
   1          gi|7396971    0.08632      0.08632
   1             5          0.01478      0.01478
   5             9          0.06808      0.05330
   9          gi|2818984    0.08632      0.01824
   9          gi|5716431    0.08632      0.01824
   5             2          0.01765      0.00287
   2             8          0.03967      0.02202
   8          gi|1497432    0.08632      0.04665
   8          gi|4771687    0.08632      0.04665
   2             7          0.02480      0.00715
   7          gi|191125|    0.08632      0.06152
   7             3          0.03387      0.00907
   3          gi|1615982    0.08632      0.05245
   3             6          0.05921      0.02534
   6          gi|1090941    0.08632      0.02711
   6             4          0.08334      0.02413
   4          gi|1146863    0.08632      0.00297
   4          gi|1696350    0.08632      0.00297


Data set # 81:


Empirical Base Frequencies:

   A       0.22118
   C       0.28477
   G       0.29604
  T(U)     0.19800

Transition/transversion ratio =   2.000000


  +-----------gi|7396971
  !  
  !         +----gi|1615982
  !      +--9  
  !      !  !  +--gi|1090941
  !      !  +--5  
--7      !     !  +gi|1696350
  !      !     +--6  
  !   +--3        +gi|1146863
  !   !  !  
  !   !  !       +--gi|5716431
  !   !  !  +----8  
  +---1  +--4    +--gi|2818984
      !     !  
      !     +-------gi|191125|
      !  
      !  +-----gi|1497432
      +--2  
         +-----gi|4771687


Ln Likelihood = -2090.42169

 Ancestor      Node      Node Height     Length
 --------      ----      ---- ------     ------
 root            7      
   7          gi|7396971    0.11547      0.11547
   7             1          0.03401      0.03401
   1             3          0.03401      0.00000
   3             9          0.06421      0.03020
   9          gi|1615982    0.11547      0.05126
   9             5          0.09043      0.02622
   5          gi|1090941    0.11547      0.02504
   5             6          0.11193      0.02150
   6          gi|1696350    0.11547      0.00354
   6          gi|1146863    0.11547      0.00354
   3             4          0.04084      0.00683
   4             8          0.08944      0.04861
   8          gi|5716431    0.11547      0.02603
   8          gi|2818984    0.11547      0.02603
   4          gi|191125|    0.11547      0.07463
   1             2          0.05675      0.02274
   2          gi|1497432    0.11547      0.05872
   2          gi|4771687    0.11547      0.05872


Data set # 82:


Empirical Base Frequencies:

   A       0.22082
   C       0.30973
   G       0.27686
  T(U)     0.19258

Transition/transversion ratio =   2.000000


     +-------gi|191125|
  +--3  
  !  !     +-gi|2818984
  !  +-----9  
  !        +-gi|5716431
--2  
  !      +----gi|4771687
  !  +---7  
  !  !   +----gi|1497432
  +--6  
     !  +------gi|7396971
     !  !  
     +--8     +-gi|1090941
        !  +--4  
        !  !  !  +gi|1146863
        +--1  +--5  
           !     +gi|1696350
           !  
           +---gi|1615982


Ln Likelihood = -1964.24936

 Ancestor      Node      Node Height     Length
 --------      ----      ---- ------     ------
 root            2      
   2             3          0.01512      0.01512
   3          gi|191125|    0.08959      0.07447
   3             9          0.07243      0.05731
   9          gi|2818984    0.08959      0.01716
   9          gi|5716431    0.08959      0.01716
   2             6          0.00555      0.00555
   6             7          0.03864      0.03308
   7          gi|4771687    0.08959      0.05095
   7          gi|1497432    0.08959      0.05095
   6             8          0.01700      0.01145
   8          gi|7396971    0.08959      0.07259
   8             1          0.04586      0.02886
   1             4          0.07059      0.02472
   4          gi|1090941    0.08959      0.01900
   4             5          0.08349      0.01290
   5          gi|1146863    0.08959      0.00610
   5          gi|1696350    0.08959      0.00610
   1          gi|1615982    0.08959      0.04373


Data set # 83:


Empirical Base Frequencies:

   A       0.23818
   C       0.26773
   G       0.29619
  T(U)     0.19790

Transition/transversion ratio =   2.000000


     +------gi|7396971
     !  
  +--7  +-----gi|191125|
  !  !  !  
  !  !  !         +gi|1696350
  !  +--4      +--8  
  !     !  +---5  +gi|1146863
  !     !  !   !  
--1     +--3   +gi|1090941
  !        !  
  !        +----gi|1615982
  !  
  !     +-----gi|1497432
  !  +--9  
  !  !  +-----gi|4771687
  +--6  
     !      +-gi|5716431
     +------2  
            +-gi|2818984


Ln Likelihood = -1924.86617

 Ancestor      Node      Node Height     Length
 --------      ----      ---- ------     ------
 root            1      
   1             7          0.02001      0.02001
   7          gi|7396971    0.09239      0.07238
   7             4          0.03571      0.01570
   4          gi|191125|    0.09239      0.05668
   4             3          0.04700      0.01129
   3             5          0.07841      0.03141
   5             8          0.08674      0.00832
   8          gi|1696350    0.09239      0.00565
   8          gi|1146863    0.09239      0.00565
   5          gi|1090941    0.09239      0.01398
   3          gi|1615982    0.09239      0.04539
   1             6          0.00308      0.00308
   6             9          0.03421      0.03113
   9          gi|1497432    0.09239      0.05818
   9          gi|4771687    0.09239      0.05818
   6             2          0.06953      0.06645
   2          gi|5716431    0.09239      0.02286
   2          gi|2818984    0.09239      0.02286


Data set # 84:


Empirical Base Frequencies:

   A       0.25912
   C       0.25348
   G       0.29279
  T(U)     0.19461

Transition/transversion ratio =   2.000000


              +gi|5716431
        +-----6  
        !     +gi|2818984
     +--5  
     !  !  +-----gi|1497432
     !  +--9  
     !     +-----gi|4771687
  +--3  
  !  !  +-------gi|191125|
  !  !  !  
  !  !  !        +gi|1696350
  !  +--7     +--8  
--1     !  +--4  +gi|1146863
  !     !  !  !  
  !     +--2  +-gi|1090941
  !        !  
  !        +----gi|1615982
  !  
  +--------gi|7396971


Ln Likelihood = -1981.69056

 Ancestor      Node      Node Height     Length
 --------      ----      ---- ------     ------
 root            1      
   1             3          0.00899      0.00899
   3             5          0.02232      0.01333
   5             6          0.07953      0.05721
   6          gi|5716431    0.09401      0.01448
   6          gi|2818984    0.09401      0.01448
   5             9          0.03521      0.01288
   9          gi|1497432    0.09401      0.05880
   9          gi|4771687    0.09401      0.05880
   3             7          0.01577      0.00678
   7          gi|191125|    0.09401      0.07824
   7             2          0.04707      0.03130
   2             4          0.07448      0.02741
   4             8          0.08575      0.01127
   8          gi|1696350    0.09401      0.00826
   8          gi|1146863    0.09401      0.00826
   4          gi|1090941    0.09401      0.01953
   2          gi|1615982    0.09401      0.04694
   1          gi|7396971    0.09401      0.09401


Data set # 85:


Empirical Base Frequencies:

   A       0.23712
   C       0.28331
   G       0.29161
  T(U)     0.18795

Transition/transversion ratio =   2.000000


  +-----------gi|7396971
  !  
  !     +--------gi|191125|
  !  +--5  
--7  !  !  +-------gi|1497432
  !  !  +--9  
  !  !     !  +----gi|1615982
  !  !     +--2  
  !  !        !  +--gi|1090941
  +--1        +--6  
     !           !  +gi|1696350
     !           +--4  
     !              +gi|1146863
     !  
     !  +--------gi|4771687
     +--8  
        !     +--gi|5716431
        +-----3  
              +--gi|2818984


Ln Likelihood = -2175.50220

 Ancestor      Node      Node Height     Length
 --------      ----      ---- ------     ------
 root            7      
   7          gi|7396971    0.11556      0.11556
   7             1          0.01952      0.01952
   1             5          0.02706      0.00754
   5          gi|191125|    0.11556      0.08851
   5             9          0.03847      0.01141
   9          gi|1497432    0.11556      0.07709
   9             2          0.06949      0.03102
   2          gi|1615982    0.11556      0.04607
   2             6          0.08861      0.01911
   6          gi|1090941    0.11556      0.02696
   6             4          0.10712      0.01851
   4          gi|1696350    0.11556      0.00845
   4          gi|1146863    0.11556      0.00845
   1             8          0.02603      0.00652
   8          gi|4771687    0.11556      0.08953
   8             3          0.08350      0.05747
   3          gi|5716431    0.11556      0.03206
   3          gi|2818984    0.11556      0.03206


Data set # 86:


Empirical Base Frequencies:

   A       0.19814
   C       0.33411
   G       0.27976
  T(U)     0.18799

Transition/transversion ratio =   2.000000


  +-----------gi|7396971
  !  
  !            +-gi|5716431
  !     +------9  
--2     !      +-gi|2818984
  !  +--8  
  !  !  !  +------gi|4771687
  !  !  +--5  
  +--3     +------gi|1497432
     !  
     !  +------gi|191125|
     !  !  
     +--4  +---gi|1615982
        !  !  
        +--6     +gi|1146863
           !  +--7  
           +--1  +gi|1696350
              !  
              +--gi|1090941


Ln Likelihood = -2124.64666

 Ancestor      Node      Node Height     Length
 --------      ----      ---- ------     ------
 root            2      
   2          gi|7396971    0.11109      0.11109
   2             3          0.01229      0.01229
   3             8          0.02355      0.01126
   8             9          0.08806      0.06451
   9          gi|5716431    0.11109      0.02303
   9          gi|2818984    0.11109      0.02303
   8             5          0.04539      0.02184
   5          gi|4771687    0.11109      0.06570
   5          gi|1497432    0.11109      0.06570
   3             4          0.04342      0.03113
   4          gi|191125|    0.11109      0.06768
   4             6          0.06854      0.02512
   6          gi|1615982    0.11109      0.04256
   6             1          0.08018      0.01164
   1             7          0.10170      0.02153
   7          gi|1146863    0.11109      0.00939
   7          gi|1696350    0.11109      0.00939
   1          gi|1090941    0.11109      0.03092


Data set # 87:


Empirical Base Frequencies:

   A       0.23111
   C       0.32275
   G       0.23513
  T(U)     0.21101

Transition/transversion ratio =   2.000000


        +------gi|1497432
     +--6  
     !  +------gi|4771687
  +--5  
  !  !      +-gi|2818984
  !  +------7  
--3         +-gi|5716431
  !  
  !  +--------gi|7396971
  !  !  
  +--8  +------gi|191125|
     !  !  
     +--2  +---gi|1615982
        !  !  
        +--1     +gi|1696350
           !  +--9  
           +--4  +gi|1146863
              !  
              +--gi|1090941


Ln Likelihood = -2028.66866

 Ancestor      Node      Node Height     Length
 --------      ----      ---- ------     ------
 root            3      
   3             5          0.00993      0.00993
   5             6          0.02795      0.01802
   6          gi|1497432    0.09606      0.06811
   6          gi|4771687    0.09606      0.06811
   5             7          0.07804      0.06812
   7          gi|2818984    0.09606      0.01802
   7          gi|5716431    0.09606      0.01802
   3             8          0.00857      0.00857
   8          gi|7396971    0.09606      0.08749
   8             2          0.02558      0.01700
   2          gi|191125|    0.09606      0.07048
   2             1          0.05539      0.02981
   1          gi|1615982    0.09606      0.04067
   1             4          0.06976      0.01437
   4             9          0.09199      0.02224
   9          gi|1696350    0.09606      0.00407
   9          gi|1146863    0.09606      0.00407
   4          gi|1090941    0.09606      0.02630


Data set # 88:


Empirical Base Frequencies:

   A       0.21202
   C       0.30890
   G       0.28574
  T(U)     0.19333

Transition/transversion ratio =   2.000000


                 +--gi|1090941
              +--8  
              !  !  +gi|1696350
           +--6  +--7  
           !  !     +gi|1146863
        +--5  !  
        !  !  +--gi|1615982
        !  !  
     +--3  +----gi|191125|
     !  !  
     !  !  +----gi|1497432
  +--2  +--9  
  !  !     +----gi|4771687
  !  !  
--1  !     +--gi|2818984
  !  +-----4  
  !        +--gi|5716431
  !  
  +----------gi|7396971


Ln Likelihood = -1976.88005

 Ancestor      Node      Node Height     Length
 --------      ----      ---- ------     ------
 root            1      
   1             2          0.01906      0.01906
   2             3          0.04821      0.02915
   3             5          0.06127      0.01306
   5             6          0.07904      0.01777
   6             8          0.08431      0.00526
   8          gi|1090941    0.11050      0.02619
   8             7          0.10444      0.02013
   7          gi|1696350    0.11050      0.00606
   7          gi|1146863    0.11050      0.00606
   6          gi|1615982    0.11050      0.03145
   5          gi|191125|    0.11050      0.04922
   3             9          0.06435      0.01614
   9          gi|1497432    0.11050      0.04614
   9          gi|4771687    0.11050      0.04614
   2             4          0.07894      0.05987
   4          gi|2818984    0.11050      0.03156
   4          gi|5716431    0.11050      0.03156
   1          gi|7396971    0.11050      0.11050


Data set # 89:


Empirical Base Frequencies:

   A       0.20758
   C       0.31116
   G       0.29579
  T(U)     0.18547

Transition/transversion ratio =   2.000000


  +----------gi|7396971
  !  
  !            +-gi|5716431
--5     +------4  
  !  +--2      +-gi|2818984
  !  !  !  
  !  !  +--------gi|4771687
  +--1  
     !  +---------gi|191125|
     !  !  
     !  !      +---gi|1615982
     +--7  +---9  
        !  !   !  +--gi|1090941
        !  !   +--8  
        +--3      !  +gi|1146863
           !      +--6  
           !         +gi|1696350
           !  
           +-------gi|1497432


Ln Likelihood = -2078.29260

 Ancestor      Node      Node Height     Length
 --------      ----      ---- ------     ------
 root            5      
   5          gi|7396971    0.10889      0.10889
   5             1          0.01683      0.01683
   1             2          0.02636      0.00953
   2             4          0.08690      0.06054
   4          gi|5716431    0.10889      0.02199
   4          gi|2818984    0.10889      0.02199
   2          gi|4771687    0.10889      0.08253
   1             7          0.01683      0.00000
   7          gi|191125|    0.10889      0.09206
   7             3          0.03568      0.01885
   3             9          0.07094      0.03526
   9          gi|1615982    0.10889      0.03795
   9             8          0.08407      0.01313
   8          gi|1090941    0.10889      0.02482
   8             6          0.10577      0.02170
   6          gi|1146863    0.10889      0.00312
   6          gi|1696350    0.10889      0.00312
   3          gi|1497432    0.10889      0.07321


Data set # 90:


Empirical Base Frequencies:

   A       0.20653
   C       0.30015
   G       0.30344
  T(U)     0.18987

Transition/transversion ratio =   2.000000


  +----------gi|7396971
  !  
  !              +-gi|5716431
  !        +-----9  
  !        !     +-gi|2818984
  !     +--5  
--4     !  !  +-----gi|1497432
  !     !  +--8  
  !  +--3     +-----gi|4771687
  !  !  !  
  !  !  !   +----gi|1615982
  !  !  +---2  
  !  !      !  +--gi|1090941
  +--1      +--6  
     !         !  +gi|1696350
     !         +--7  
     !            +gi|1146863
     !  
     +---------gi|191125|


Ln Likelihood = -2056.53706

 Ancestor      Node      Node Height     Length
 --------      ----      ---- ------     ------
 root            4      
   4          gi|7396971    0.10528      0.10528
   4             1          0.00724      0.00724
   1             3          0.01856      0.01133
   3             5          0.02686      0.00830
   5             9          0.09001      0.06315
   9          gi|5716431    0.10528      0.01526
   9          gi|2818984    0.10528      0.01526
   5             8          0.04723      0.02037
   8          gi|1497432    0.10528      0.05805
   8          gi|4771687    0.10528      0.05805
   3             2          0.05426      0.03570
   2          gi|1615982    0.10528      0.05102
   2             6          0.07168      0.01742
   6          gi|1090941    0.10528      0.03360
   6             7          0.09457      0.02289
   7          gi|1696350    0.10528      0.01071
   7          gi|1146863    0.10528      0.01071
   1          gi|191125|    0.10528      0.09804


Data set # 91:


Empirical Base Frequencies:

   A       0.21427
   C       0.27904
   G       0.29773
  T(U)     0.20896

Transition/transversion ratio =   2.000000


  +-----------gi|7396971
  !  
  !         +-----gi|191125|
  !      +--9  
  !      !  +-----gi|1497432
--3   +--2  
  !   !  !  +-----gi|4771687
  !   !  +--6  
  !   !     !    +gi|5716431
  !   !     +----5  
  +---1          +gi|2818984
      !  
      !       +gi|1090941
      !    +--7  
      !    !  !  +gi|1696350
      +----4  +--8  
           !     +gi|1146863
           !  
           +--gi|1615982


Ln Likelihood = -1927.77671

 Ancestor      Node      Node Height     Length
 --------      ----      ---- ------     ------
 root            3      
   3          gi|7396971    0.11856      0.11856
   3             1          0.03541      0.03541
   1             2          0.04056      0.00515
   2             9          0.05573      0.01516
   9          gi|191125|    0.11856      0.06284
   9          gi|1497432    0.11856      0.06284
   2             6          0.06251      0.02195
   6          gi|4771687    0.11856      0.05605
   6             5          0.11158      0.04907
   5          gi|5716431    0.11856      0.00698
   5          gi|2818984    0.11856      0.00698
   1             4          0.08706      0.05165
   4             7          0.10604      0.01898
   7          gi|1090941    0.11856      0.01252
   7             8          0.11664      0.01060
   8          gi|1696350    0.11856      0.00192
   8          gi|1146863    0.11856      0.00192
   4          gi|1615982    0.11856      0.03150


Data set # 92:


Empirical Base Frequencies:

   A       0.24142
   C       0.27017
   G       0.25923
  T(U)     0.22918

Transition/transversion ratio =   2.000000


  +----------gi|7396971
  !  
  !     +-------gi|191125|
  !     !  
--3  +--5      +--gi|1090941
  !  !  !   +--8  
  !  !  !   !  !  +gi|1146863
  !  !  +---4  +--6  
  !  !      !     +gi|1696350
  +--2      !  
     !      +---gi|1615982
     !  
     !          +-gi|5716431
     !  +-------9  
     !  !       +-gi|2818984
     +--1  
        !  +-------gi|1497432
        +--7  
           +-------gi|4771687


Ln Likelihood = -2148.37408

 Ancestor      Node      Node Height     Length
 --------      ----      ---- ------     ------
 root            3      
   3          gi|7396971    0.11140      0.11140
   3             2          0.00911      0.00911
   2             5          0.03439      0.02528
   5          gi|191125|    0.11140      0.07701
   5             4          0.06787      0.03348
   4             8          0.08523      0.01736
   8          gi|1090941    0.11140      0.02617
   8             6          0.10331      0.01808
   6          gi|1146863    0.11140      0.00809
   6          gi|1696350    0.11140      0.00809
   4          gi|1615982    0.11140      0.04353
   2             1          0.01038      0.00126
   1             9          0.08965      0.07928
   9          gi|5716431    0.11140      0.02175
   9          gi|2818984    0.11140      0.02175
   1             7          0.03268      0.02231
   7          gi|1497432    0.11140      0.07872
   7          gi|4771687    0.11140      0.07872


Data set # 93:


Empirical Base Frequencies:

   A       0.20266
   C       0.31572
   G       0.25888
  T(U)     0.22274

Transition/transversion ratio =   2.000000


  +----------gi|7396971
  !  
  !        +--gi|2818984
--2  +-----9  
  !  !     +--gi|5716431
  !  !  
  !  !     +-----gi|191125|
  +--6  +--5  
     !  !  !  +---gi|1615982
     !  !  +--7  
     !  !     !  +--gi|1090941
     !  !     +--8  
     +--3        !  +gi|1146863
        !        +--4  
        !           +gi|1696350
        !  
        !  +-----gi|1497432
        +--1  
           +-----gi|4771687


Ln Likelihood = -2053.80156

 Ancestor      Node      Node Height     Length
 --------      ----      ---- ------     ------
 root            2      
   2          gi|7396971    0.10676      0.10676
   2             6          0.01780      0.01780
   6             9          0.07421      0.05641
   9          gi|2818984    0.10676      0.03255
   9          gi|5716431    0.10676      0.03255
   6             3          0.03006      0.01226
   3             5          0.04719      0.01713
   5          gi|191125|    0.10676      0.05957
   5             7          0.06498      0.01779
   7          gi|1615982    0.10676      0.04178
   7             8          0.07903      0.01404
   8          gi|1090941    0.10676      0.02773
   8             4          0.10360      0.02457
   4          gi|1146863    0.10676      0.00316
   4          gi|1696350    0.10676      0.00316
   3             1          0.05020      0.02014
   1          gi|1497432    0.10676      0.05656
   1          gi|4771687    0.10676      0.05656


Data set # 94:


Empirical Base Frequencies:

   A       0.20622
   C       0.30763
   G       0.30827
  T(U)     0.17789

Transition/transversion ratio =   2.000000


  +-------------gi|7396971
  !  
  !   +---------gi|191125|
--4   !  
  !   !            +-gi|2818984
  !   !     +------8  
  +---1     !      +-gi|5716431
      !  +--5  
      !  !  !  +------gi|1497432
      !  !  +--9  
      +--3     +------gi|4771687
         !  
         !  +-----gi|1615982
         +--6  
            !  +--gi|1090941
            +--7  
               !  +gi|1696350
               +--2  
                  +gi|1146863


Ln Likelihood = -2190.64684

 Ancestor      Node      Node Height     Length
 --------      ----      ---- ------     ------
 root            4      
   4          gi|7396971    0.13024      0.13024
   4             1          0.03318      0.03318
   1          gi|191125|    0.13024      0.09706
   1             3          0.04182      0.00864
   3             5          0.04196      0.00014
   5             8          0.10875      0.06679
   8          gi|2818984    0.13024      0.02149
   8          gi|5716431    0.13024      0.02149
   5             9          0.06423      0.02226
   9          gi|1497432    0.13024      0.06601
   9          gi|4771687    0.13024      0.06601
   3             6          0.07068      0.02886
   6          gi|1615982    0.13024      0.05956
   6             7          0.10101      0.03032
   7          gi|1090941    0.13024      0.02923
   7             2          0.11850      0.01749
   2          gi|1696350    0.13024      0.01174
   2          gi|1146863    0.13024      0.01174


Data set # 95:


Empirical Base Frequencies:

   A       0.24229
   C       0.30608
   G       0.26156
  T(U)     0.19007

Transition/transversion ratio =   2.000000


  +-----------gi|7396971
  !  
  !        +-----gi|191125|
  !        !  
  !     +--6  +---gi|1615982
  !     !  !  !  
--4     !  +--3     +gi|1146863
  !     !     !  +--9  
  !  +--2     +--8  +gi|1696350
  !  !  !        !  
  !  !  !        +--gi|1090941
  !  !  !  
  +--1  !  +----gi|1497432
     !  +--7  
     !     +----gi|4771687
     !  
     !      +-gi|2818984
     +------5  
            +-gi|5716431


Ln Likelihood = -2020.96330

 Ancestor      Node      Node Height     Length
 --------      ----      ---- ------     ------
 root            4      
   4          gi|7396971    0.11380      0.11380
   4             1          0.03034      0.03034
   1             2          0.04096      0.01062
   2             6          0.05102      0.01006
   6          gi|191125|    0.11380      0.06278
   6             3          0.07558      0.02456
   3          gi|1615982    0.11380      0.03822
   3             8          0.08154      0.00596
   8             9          0.10676      0.02522
   9          gi|1146863    0.11380      0.00704
   9          gi|1696350    0.11380      0.00704
   8          gi|1090941    0.11380      0.03226
   2             7          0.06300      0.02204
   7          gi|1497432    0.11380      0.05080
   7          gi|4771687    0.11380      0.05080
   1             5          0.09224      0.06190
   5          gi|2818984    0.11380      0.02156
   5          gi|5716431    0.11380      0.02156


Data set # 96:


Empirical Base Frequencies:

   A       0.19681
   C       0.27758
   G       0.30351
  T(U)     0.22210

Transition/transversion ratio =   2.000000


  +-----------gi|7396971
  !  
  !           +-gi|5716431
  !     +-----6  
  !     !     +-gi|2818984
--8  +--5  
  !  !  !  +-----gi|1615982
  !  !  !  !  
  !  !  +--3     +--gi|1497432
  !  !     !  +--9  
  !  !     !  !  +--gi|4771687
  +--1     +--4  
     !        !    +gi|1090941
     !        +----2  
     !             !  +gi|1146863
     !             +--7  
     !                +gi|1696350
     !  
     +--------gi|191125|


Ln Likelihood = -1992.04583

 Ancestor      Node      Node Height     Length
 --------      ----      ---- ------     ------
 root            8      
   8          gi|7396971    0.12004      0.12004
   8             1          0.03605      0.03605
   1             5          0.03704      0.00100
   5             6          0.10384      0.06680
   6          gi|5716431    0.12004      0.01620
   6          gi|2818984    0.12004      0.01620
   5             3          0.05814      0.02110
   3          gi|1615982    0.12004      0.06191
   3             4          0.06512      0.00698
   4             9          0.08699      0.02188
   9          gi|1497432    0.12004      0.03305
   9          gi|4771687    0.12004      0.03305
   4             2          0.10725      0.04213
   2          gi|1090941    0.12004      0.01279
   2             7          0.11567      0.00842
   7          gi|1146863    0.12004      0.00437
   7          gi|1696350    0.12004      0.00437
   1          gi|191125|    0.12004      0.08400


Data set # 97:


Empirical Base Frequencies:

   A       0.18879
   C       0.30782
   G       0.30867
  T(U)     0.19471

Transition/transversion ratio =   2.000000


  +----------gi|191125|
  !  
  !        +------gi|1497432
  !     +--8  
--1     !  +------gi|4771687
  !  +--7  
  !  !  !       +gi|5716431
  !  !  +-------4  
  +--2          +gi|2818984
     !  
     !  +--------gi|7396971
     !  !  
     +--5   +----gi|1615982
        !   !  
        +---9     +gi|1146863
            !  +--6  
            +--3  +gi|1696350
               !  
               +--gi|1090941


Ln Likelihood = -2074.31588

 Ancestor      Node      Node Height     Length
 --------      ----      ---- ------     ------
 root            1      
   1          gi|191125|    0.10491      0.10491
   1             2          0.00670      0.00670
   2             7          0.02059      0.01389
   7             8          0.03544      0.01485
   8          gi|1497432    0.10491      0.06947
   8          gi|4771687    0.10491      0.06947
   7             4          0.09574      0.07515
   4          gi|5716431    0.10491      0.00917
   4          gi|2818984    0.10491      0.00917
   2             5          0.02149      0.01479
   5          gi|7396971    0.10491      0.08342
   5             9          0.05672      0.03523
   9          gi|1615982    0.10491      0.04820
   9             3          0.07628      0.01957
   3             6          0.09877      0.02249
   6          gi|1146863    0.10491      0.00614
   6          gi|1696350    0.10491      0.00614
   3          gi|1090941    0.10491      0.02863


Data set # 98:


Empirical Base Frequencies:

   A       0.20384
   C       0.30629
   G       0.26531
  T(U)     0.22455

Transition/transversion ratio =   2.000000


  +----------gi|7396971
  !  
  !       +--gi|2818984
--8  +----4  
  !  !    +--gi|5716431
  !  !  
  +--2  +-------gi|4771687
     !  !  
     !  !     +-----gi|191125|
     +--1  +--5  
        !  !  !  +----gi|1615982
        !  !  +--9  
        !  !     !  +--gi|1090941
        +--3     +--7  
           !        !  +gi|1146863
           !        +--6  
           !           +gi|1696350
           !  
           +------gi|1497432


Ln Likelihood = -2052.96623

 Ancestor      Node      Node Height     Length
 --------      ----      ---- ------     ------
 root            8      
   8          gi|7396971    0.10396      0.10396
   8             2          0.02138      0.02138
   2             4          0.07628      0.05490
   4          gi|2818984    0.10396      0.02768
   4          gi|5716431    0.10396      0.02768
   2             1          0.02936      0.00798
   1          gi|4771687    0.10396      0.07460
   1             3          0.03559      0.00623
   3             5          0.04312      0.00753
   5          gi|191125|    0.10396      0.06084
   5             9          0.05822      0.01510
   9          gi|1615982    0.10396      0.04574
   9             7          0.07615      0.01793
   7          gi|1090941    0.10396      0.02781
   7             6          0.09754      0.02139
   6          gi|1146863    0.10396      0.00642
   6          gi|1696350    0.10396      0.00642
   3          gi|1497432    0.10396      0.06837


Data set # 99:


Empirical Base Frequencies:

   A       0.21998
   C       0.30414
   G       0.27141
  T(U)     0.20446

Transition/transversion ratio =   2.000000


  +-----------gi|7396971
  !  
  !          +-gi|2818984
--6  +-------8  
  !  !       +-gi|5716431
  !  !  
  +--3     +-----gi|4771687
     !  +--7  
     !  !  +-----gi|1497432
     +--5  
        !  +-----gi|191125|
        +--2  
           !  +----gi|1615982
           +--1  
              !  +-gi|1090941
              +--9  
                 !  +gi|1146863
                 +--4  
                    +gi|1696350


Ln Likelihood = -2081.05532

 Ancestor      Node      Node Height     Length
 --------      ----      ---- ------     ------
 root            6      
   6          gi|7396971    0.11821      0.11821
   6             3          0.02145      0.02145
   3             8          0.10342      0.08197
   8          gi|2818984    0.11821      0.01480
   8          gi|5716431    0.11821      0.01480
   3             5          0.03373      0.01228
   5             7          0.06361      0.02988
   7          gi|4771687    0.11821      0.05461
   7          gi|1497432    0.11821      0.05461
   5             2          0.05571      0.02198
   2          gi|191125|    0.11821      0.06251
   2             1          0.07339      0.01768
   1          gi|1615982    0.11821      0.04482
   1             9          0.09599      0.02260
   9          gi|1090941    0.11821      0.02222
   9             4          0.11079      0.01480
   4          gi|1146863    0.11821      0.00742
   4          gi|1696350    0.11821      0.00742


Data set # 100:


Empirical Base Frequencies:

   A       0.23941
   C       0.28847
   G       0.27694
  T(U)     0.19518

Transition/transversion ratio =   2.000000


  +---------gi|7396971
  !  
  !     +-------gi|191125|
  !  +--9  
--5  !  !     +-gi|5716431
  !  !  +-----8  
  !  !        +-gi|2818984
  !  !  
  +--2     +----gi|1615982
     !  +--6  
     !  !  !  +-gi|1090941
     !  !  +--3  
     !  !     !  +gi|1696350
     +--1     +--7  
        !        +gi|1146863
        !  
        !  +----gi|4771687
        +--4  
           +----gi|1497432


Ln Likelihood = -2017.97003

 Ancestor      Node      Node Height     Length
 --------      ----      ---- ------     ------
 root            5      
   5          gi|7396971    0.09638      0.09638
   5             2          0.00276      0.00276
   2             9          0.02087      0.01810
   9          gi|191125|    0.09638      0.07551
   9             8          0.07516      0.05429
   8          gi|5716431    0.09638      0.02122
   8          gi|2818984    0.09638      0.02122
   2             1          0.02263      0.01986
   1             6          0.05109      0.02846
   6          gi|1615982    0.09638      0.04529
   6             3          0.07934      0.02825
   3          gi|1090941    0.09638      0.01704
   3             7          0.09123      0.01189
   7          gi|1696350    0.09638      0.00514
   7          gi|1146863    0.09638      0.00514
   1             4          0.04913      0.02650
   4          gi|4771687    0.09638      0.04725
   4          gi|1497432    0.09638      0.04725
