# Supplementary material for: MPI-PHYLIP: Parallelizing Computationally Intensive Phylogenetic Analysis Routines for the Analysis of Large Protein Families
Source: PLoS One. 2010 Nov 15;5(11):e13999. doi: 10.1371/journal.pone.0013999 (PMC2981553; doi:10.1371/journal.pone.0013999)
Supplement: File S1 — MPI Source Code for the Parallel PHYLIP methods (in .tar.gz format). (1.11 MB GZ) [file pone.0013999.s001.gz › MPIsrc/output/MPI_dnamlk_100_4pe.outtree]

(gi|7396971:0.11702,(gi|191125|:0.08418,(((gi|5716431:0.01963,
gi|2818984:0.01963):0.04444,(gi|1497432:0.04649,gi|4771687:0.04649):0.01758):0.01202,
((gi|1090941:0.02190,(gi|1146863:0.00801,gi|1696350:0.00801):0.01389):0.01381,
gi|1615982:0.03571):0.04038):0.00809):0.03284);
(((gi|191125|:0.06341,(gi|1497432:0.05853,(gi|1615982:0.03453,
((gi|1696350:0.01267,gi|1146863:0.01267):0.00702,gi|1090941:0.01969):0.01484):0.02400):0.00488):0.01938,
(gi|4771687:0.07162,(gi|5716431:0.01523,gi|2818984:0.01523):0.05639):0.01116):0.02965,
gi|7396971:0.11243);
(gi|7396971:0.09748,(((gi|4771687:0.05651,gi|1497432:0.05651):0.01396,
(gi|5716431:0.01827,gi|2818984:0.01827):0.05220):0.01091,
(gi|191125|:0.06450,((gi|1090941:0.02899,(gi|1696350:0.00530,
gi|1146863:0.00530):0.02369):0.00628,gi|1615982:0.03527):0.02923):0.01687):0.01610);
(((gi|191125|:0.06974,(gi|1615982:0.04088,(gi|1090941:0.02440,
(gi|1146863:0.00825,gi|1696350:0.00825):0.01615):0.01648):0.02886):0.02134,
((gi|5716431:0.02324,gi|2818984:0.02324):0.05429,(gi|4771687:0.05900,
gi|1497432:0.05900):0.01852):0.01356):0.01994,gi|7396971:0.11102);
(((gi|2818984:0.01851,gi|5716431:0.01851):0.08737,gi|7396971:0.10588):0.00030,
((gi|1497432:0.06152,gi|4771687:0.06152):0.02392,(gi|191125|:0.06962,
(gi|1615982:0.04371,(gi|1090941:0.02772,(gi|1146863:0.01052,
gi|1696350:0.01052):0.01720):0.01600):0.02591):0.01581):0.02074);
((gi|7396971:0.08778,((gi|1615982:0.04918,(gi|1090941:0.02635,
(gi|1696350:0.00755,gi|1146863:0.00755):0.01880):0.02284):0.01608,
gi|191125|:0.06526):0.02252):0.01066,(gi|1497432:0.08683,
((gi|5716431:0.01707,gi|2818984:0.01707):0.05209,gi|4771687:0.06916):0.01767):0.01161);
((gi|7396971:0.09926,(gi|4771687:0.07378,(gi|2818984:0.01887,
gi|5716431:0.01887):0.05491):0.02549):0.00534,(gi|191125|:0.08431,
(gi|1497432:0.07952,((gi|1090941:0.03277,(gi|1146863:0.00650,
gi|1696350:0.00650):0.02628):0.02154,gi|1615982:0.05432):0.02520):0.00479):0.02030);
(gi|7396971:0.11347,((gi|1497432:0.07618,(gi|191125|:0.06362,
(((gi|1696350:0.00637,gi|1146863:0.00637):0.01161,gi|1090941:0.01798):0.01447,
gi|1615982:0.03244):0.03118):0.01256):0.01654,(gi|4771687:0.07814,
(gi|5716431:0.02307,gi|2818984:0.02307):0.05507):0.01458):0.02075);
(((gi|191125|:0.09238,((gi|5716431:0.02044,gi|2818984:0.02044):0.06396,
(gi|1497432:0.06658,gi|4771687:0.06658):0.01782):0.00798):0.01017,
(((gi|1696350:0.00315,gi|1146863:0.00315):0.02197,gi|1090941:0.02512):0.03643,
gi|1615982:0.06155):0.04100):0.00548,gi|7396971:0.10804);
((gi|7396971:0.11714,(gi|191125|:0.09299,(gi|1615982:0.04556,
(gi|1090941:0.02337,(gi|1696350:0.00839,gi|1146863:0.00839):0.01499):0.02219):0.04743):0.02415):0.00000,
((gi|1497432:0.06301,gi|4771687:0.06301):0.03562,(gi|5716431:0.02892,
gi|2818984:0.02892):0.06971):0.01851);
(gi|7396971:0.10192,(((gi|5716431:0.01413,gi|2818984:0.01413):0.06337,
(gi|4771687:0.06033,gi|1497432:0.06033):0.01717):0.00721,
(gi|191125|:0.07845,(gi|1615982:0.04020,((gi|1146863:0.00672,
gi|1696350:0.00672):0.01383,gi|1090941:0.02055):0.01965):0.03825):0.00626):0.01721);
(((gi|1497432:0.06928,gi|4771687:0.06928):0.02968,(gi|2818984:0.02402,
gi|5716431:0.02402):0.07494):0.00624,(gi|191125|:0.10520,
(gi|7396971:0.09026,(gi|1615982:0.04400,((gi|1696350:0.00380,
gi|1146863:0.00380):0.01592,gi|1090941:0.01972):0.02428):0.04625):0.01494):0.00000);
(((((gi|1090941:0.02672,(gi|1696350:0.00711,gi|1146863:0.00711):0.01961):0.01336,
gi|1615982:0.04008):0.03203,gi|191125|:0.07211):0.00987,
(gi|1497432:0.06916,(gi|4771687:0.05011,(gi|2818984:0.01429,
gi|5716431:0.01429):0.03582):0.01905):0.01281):0.01812,gi|7396971:0.10010);
((gi|191125|:0.07939,(gi|5716431:0.01636,gi|2818984:0.01636):0.06302):0.00847,
(gi|7396971:0.07529,((gi|1615982:0.04757,(gi|1090941:0.03408,
(gi|1146863:0.00828,gi|1696350:0.00828):0.02579):0.01349):0.02187,
(gi|4771687:0.04426,gi|1497432:0.04426):0.02518):0.00585):0.01256);
(gi|7396971:0.09611,((((gi|5716431:0.01699,gi|2818984:0.01699):0.06269,
(gi|1497432:0.05620,gi|4771687:0.05620):0.02348):0.00316,
(gi|1615982:0.04192,(gi|1090941:0.02183,(gi|1696350:0.00866,
gi|1146863:0.00866):0.01317):0.02009):0.04092):0.00936,gi|191125|:0.09220):0.00391);
(gi|7396971:0.11681,(((gi|4771687:0.07064,gi|1497432:0.07064):0.02465,
(gi|5716431:0.03082,gi|2818984:0.03082):0.06447):0.00990,
(gi|191125|:0.07945,((gi|1090941:0.02477,(gi|1696350:0.00833,
gi|1146863:0.00833):0.01645):0.02281,gi|1615982:0.04758):0.03186):0.02575):0.01161);
(gi|7396971:0.09062,((gi|191125|:0.06336,((gi|1090941:0.01776,
(gi|1146863:0.00751,gi|1696350:0.00751):0.01026):0.02151,
gi|1615982:0.03928):0.02408):0.01582,((gi|5716431:0.01909,
gi|2818984:0.01909):0.06008,(gi|1497432:0.05990,gi|4771687:0.05990):0.01927):0.00000):0.01145);
(gi|7396971:0.09938,(gi|191125|:0.09261,((gi|2818984:0.01395,
gi|5716431:0.01395):0.06664,(gi|1497432:0.06525,((gi|1615982:0.03209,
(gi|1090941:0.01457,(gi|1146863:0.00489,gi|1696350:0.00489):0.00968):0.01752):0.03245,
gi|4771687:0.06454):0.00071):0.01535):0.01201):0.00677);
(gi|7396971:0.12278,(((gi|2818984:0.02277,gi|5716431:0.02277):0.05209,
(gi|1497432:0.05793,gi|4771687:0.05793):0.01693):0.02129,
(gi|191125|:0.07498,(gi|1615982:0.04822,(gi|1090941:0.02927,
(gi|1696350:0.00585,gi|1146863:0.00585):0.02342):0.01895):0.02675):0.02117):0.02663);
(gi|7396971:0.11770,(gi|1497432:0.09692,(((gi|191125|:0.06975,
(gi|1615982:0.04780,((gi|1146863:0.00282,gi|1696350:0.00282):0.01766,
gi|1090941:0.02048):0.02731):0.02195):0.01451,gi|4771687:0.08427):0.00000,
(gi|2818984:0.02253,gi|5716431:0.02253):0.06174):0.01265):0.02079);
((((gi|5716431:0.02023,gi|2818984:0.02023):0.07540,(gi|1497432:0.06514,
gi|4771687:0.06514):0.03049):0.00000,(gi|7396971:0.07906,
(gi|1615982:0.05178,(gi|1090941:0.03187,(gi|1146863:0.00510,
gi|1696350:0.00510):0.02677):0.01990):0.02728):0.01657):0.00000,
gi|191125|:0.09563);
(gi|7396971:0.10667,(((gi|1497432:0.05905,gi|4771687:0.05905):0.02472,
(gi|5716431:0.02491,gi|2818984:0.02491):0.05886):0.00305,
(gi|191125|:0.07260,(gi|1615982:0.04535,((gi|1146863:0.00637,
gi|1696350:0.00637):0.02147,gi|1090941:0.02784):0.01750):0.02725):0.01422):0.01985);
(gi|7396971:0.11100,((gi|2818984:0.02686,gi|5716431:0.02686):0.06582,
(gi|4771687:0.09268,((gi|191125|:0.06572,(gi|1615982:0.04178,
(gi|1090941:0.02652,(gi|1146863:0.00835,gi|1696350:0.00835):0.01817):0.01527):0.02393):0.01200,
gi|1497432:0.07772):0.01496):0.00000):0.01831);
((gi|2818984:0.02284,gi|5716431:0.02284):0.08439,((gi|4771687:0.07929,
gi|1497432:0.07929):0.02277,(gi|7396971:0.08917,(gi|191125|:0.07656,
(gi|1615982:0.05939,(gi|1090941:0.02806,(gi|1146863:0.00988,
gi|1696350:0.00988):0.01818):0.03133):0.01717):0.01261):0.01290):0.00516);
(gi|7396971:0.09667,(((gi|191125|:0.06238,(gi|5716431:0.01401,
gi|2818984:0.01401):0.04837):0.00982,(gi|1615982:0.03063,
(gi|1090941:0.02032,(gi|1696350:0.00452,gi|1146863:0.00452):0.01580):0.01031):0.04157):0.00000,
(gi|4771687:0.05352,gi|1497432:0.05352):0.01869):0.02446);
(gi|7396971:0.11916,((gi|1497432:0.05701,gi|4771687:0.05701):0.03494,
((gi|5716431:0.02299,gi|2818984:0.02299):0.06896,(gi|191125|:0.07005,
((gi|1090941:0.03727,(gi|1146863:0.01111,gi|1696350:0.01111):0.02616):0.01650,
gi|1615982:0.05378):0.01627):0.02190):0.00000):0.02721);
(((gi|4771687:0.07331,(gi|191125|:0.05816,(gi|1497432:0.05467,
(gi|1615982:0.03754,((gi|1696350:0.00671,gi|1146863:0.00671):0.01608,
gi|1090941:0.02279):0.01475):0.01713):0.00349):0.01515):0.00623,
(gi|5716431:0.01915,gi|2818984:0.01915):0.06039):0.02002,
gi|7396971:0.09956);
(gi|7396971:0.09489,((gi|4771687:0.05689,(gi|5716431:0.01269,
gi|2818984:0.01269):0.04419):0.02988,(gi|1497432:0.07337,
(gi|191125|:0.06137,((gi|1090941:0.02029,(gi|1696350:0.01102,
gi|1146863:0.01102):0.00927):0.01266,gi|1615982:0.03295):0.02843):0.01200):0.01339):0.00813);
(((gi|4771687:0.07422,(gi|5716431:0.01326,gi|2818984:0.01326):0.06096):0.01985,
((gi|191125|:0.06310,(gi|1615982:0.04332,(gi|1090941:0.02733,
(gi|1146863:0.00491,gi|1696350:0.00491):0.02242):0.01598):0.01978):0.00950,
gi|1497432:0.07260):0.02148):0.01314,gi|7396971:0.10722);
(gi|7396971:0.09686,(((gi|2818984:0.02480,gi|5716431:0.02480):0.05333,
(gi|1497432:0.05511,gi|4771687:0.05511):0.02302):0.01719,
(gi|191125|:0.06801,(gi|1615982:0.04178,(gi|1090941:0.01689,
(gi|1146863:0.00684,gi|1696350:0.00684):0.01004):0.02489):0.02624):0.02731):0.00154);
(gi|7396971:0.09792,(gi|191125|:0.08991,((gi|1615982:0.05400,
(gi|1090941:0.03262,(gi|1696350:0.00552,gi|1146863:0.00552):0.02710):0.02138):0.02899,
((gi|5716431:0.02782,gi|2818984:0.02782):0.05358,(gi|1497432:0.05811,
gi|4771687:0.05811):0.02329):0.00160):0.00692):0.00801);
(gi|7396971:0.11640,((gi|1497432:0.07250,(gi|4771687:0.05974,
(gi|2818984:0.01814,gi|5716431:0.01814):0.04160):0.01277):0.01909,
(gi|191125|:0.07418,((gi|1090941:0.02092,(gi|1146863:0.00889,
gi|1696350:0.00889):0.01203):0.02377,gi|1615982:0.04468):0.02949):0.01742):0.02480);
(gi|7396971:0.10888,((gi|191125|:0.07489,(((gi|1696350:0.00676,
gi|1146863:0.00676):0.02576,gi|1090941:0.03252):0.01885,
gi|1615982:0.05136):0.02353):0.01615,((gi|1497432:0.06273,
gi|4771687:0.06273):0.01773,(gi|5716431:0.01903,gi|2818984:0.01903):0.06143):0.01058):0.01784);
((((gi|5716431:0.02187,gi|2818984:0.02187):0.05821,(gi|1497432:0.05713,
gi|4771687:0.05713):0.02294):0.00759,(gi|191125|:0.06943,
(((gi|1696350:0.00395,gi|1146863:0.00395):0.01031,gi|1090941:0.01426):0.02935,
gi|1615982:0.04361):0.02582):0.01824):0.01926,gi|7396971:0.10693);
(gi|7396971:0.09266,((gi|191125|:0.06482,(gi|1615982:0.04318,
(gi|1090941:0.01635,(gi|1696350:0.00476,gi|1146863:0.00476):0.01159):0.02683):0.02164):0.01142,
((gi|1497432:0.04884,gi|4771687:0.04884):0.01379,(gi|5716431:0.01149,
gi|2818984:0.01149):0.05114):0.01362):0.01641);
(gi|7396971:0.10042,(((gi|5716431:0.01938,gi|2818984:0.01938):0.06239,
(gi|4771687:0.05759,gi|1497432:0.05759):0.02419):0.00952,
(gi|191125|:0.07687,(gi|1615982:0.05956,((gi|1146863:0.00750,
gi|1696350:0.00750):0.02105,gi|1090941:0.02855):0.03101):0.01731):0.01442):0.00913);
((gi|4771687:0.07641,(gi|2818984:0.02947,gi|5716431:0.02947):0.04693):0.01820,
(gi|7396971:0.09461,(gi|1497432:0.07902,(gi|191125|:0.07095,
(gi|1615982:0.04428,((gi|1696350:0.00363,gi|1146863:0.00363):0.01616,
gi|1090941:0.01979):0.02449):0.02668):0.00807):0.01559):0.00000);
(((((gi|1090941:0.02431,(gi|1696350:0.00408,gi|1146863:0.00408):0.02023):0.01630,
gi|1615982:0.04061):0.01861,(gi|191125|:0.05131,(gi|1497432:0.03790,
gi|4771687:0.03790):0.01341):0.00791):0.01845,(gi|2818984:0.02289,
gi|5716431:0.02289):0.05478):0.02362,gi|7396971:0.10129);
((gi|7396971:0.07752,(gi|1615982:0.05079,(gi|1090941:0.03011,
(gi|1146863:0.00880,gi|1696350:0.00880):0.02132):0.02068):0.02673):0.01680,
(gi|191125|:0.09021,((gi|5716431:0.01745,gi|2818984:0.01745):0.07276,
(gi|4771687:0.06977,gi|1497432:0.06977):0.02043):0.00000):0.00412);
((((gi|5716431:0.02036,gi|2818984:0.02036):0.06255,(gi|1497432:0.06372,
gi|4771687:0.06372):0.01919):0.00881,(gi|7396971:0.07569,
(gi|1615982:0.04918,(gi|1090941:0.03396,(gi|1696350:0.00906,
gi|1146863:0.00906):0.02490):0.01522):0.02650):0.01603):0.00000,
gi|191125|:0.09172);
(gi|7396971:0.10921,((gi|191125|:0.07703,gi|1497432:0.07703):0.01697,
((gi|4771687:0.05653,(gi|5716431:0.02415,gi|2818984:0.02415):0.03239):0.02487,
((gi|1090941:0.02450,(gi|1696350:0.00307,gi|1146863:0.00307):0.02144):0.02567,
gi|1615982:0.05017):0.03124):0.01260):0.01521);
(gi|7396971:0.09307,((gi|191125|:0.06679,((gi|1090941:0.02819,
(gi|1146863:0.00427,gi|1696350:0.00427):0.02391):0.01396,
gi|1615982:0.04214):0.02464):0.02550,((gi|5716431:0.02642,
gi|2818984:0.02642):0.05573,(gi|1497432:0.06106,gi|4771687:0.06106):0.02109):0.01014):0.00078);
(gi|7396971:0.10997,((gi|1615982:0.06548,(gi|1090941:0.03230,
(gi|1146863:0.00734,gi|1696350:0.00734):0.02496):0.03318):0.02231,
(gi|191125|:0.08111,(gi|1497432:0.07456,((gi|2818984:0.01484,
gi|5716431:0.01484):0.03562,gi|4771687:0.05046):0.02410):0.00655):0.00668):0.02218);
(((gi|2818984:0.02585,gi|5716431:0.02585):0.07243,(gi|1497432:0.06712,
gi|4771687:0.06712):0.03116):0.00000,(gi|191125|:0.09428,
(gi|7396971:0.07372,(gi|1615982:0.06060,(gi|1090941:0.03141,
(gi|1696350:0.00753,gi|1146863:0.00753):0.02389):0.02918):0.01312):0.02056):0.00401);
((gi|7396971:0.09534,(gi|191125|:0.07471,(gi|1615982:0.05565,
((gi|1146863:0.01009,gi|1696350:0.01009):0.02482,gi|1090941:0.03491):0.02074):0.01906):0.02062):0.00868,
((gi|1497432:0.06187,gi|4771687:0.06187):0.03449,(gi|2818984:0.02291,
gi|5716431:0.02291):0.07345):0.00766);
(gi|7396971:0.12545,(((gi|5716431:0.02329,gi|2818984:0.02329):0.05545,
(gi|1497432:0.06075,gi|4771687:0.06075):0.01798):0.00898,
((gi|1615982:0.04381,(gi|1090941:0.02153,(gi|1146863:0.00439,
gi|1696350:0.00439):0.01714):0.02228):0.01785,gi|191125|:0.06166):0.02605):0.03774);
(gi|191125|:0.09177,((gi|1497432:0.08116,(gi|7396971:0.07066,
(gi|4771687:0.06180,(gi|5716431:0.02239,gi|2818984:0.02239):0.03941):0.00886):0.01050):0.00646,
(gi|1615982:0.05733,((gi|1146863:0.01264,gi|1696350:0.01264):0.02625,
gi|1090941:0.03889):0.01844):0.03029):0.00416);
(((gi|2818984:0.02403,gi|5716431:0.02403):0.05673,gi|4771687:0.08076):0.01784,
((gi|191125|:0.08811,(gi|7396971:0.07239,(gi|1615982:0.05170,
(gi|1090941:0.02473,(gi|1146863:0.00683,gi|1696350:0.00683):0.01790):0.02697):0.02069):0.01572):0.00352,
gi|1497432:0.09163):0.00697);
((gi|2818984:0.01707,gi|5716431:0.01707):0.08032,(gi|7396971:0.09298,
(((gi|4771687:0.04838,gi|1497432:0.04838):0.01648,gi|191125|:0.06486):0.01595,
(gi|1615982:0.04216,(gi|1090941:0.01918,(gi|1146863:0.00655,
gi|1696350:0.00655):0.01263):0.02298):0.03865):0.01217):0.00441);
(gi|7396971:0.12292,(gi|191125|:0.10495,((gi|5716431:0.02505,
gi|2818984:0.02505):0.06815,(gi|4771687:0.07969,((gi|1615982:0.04465,
(gi|1090941:0.01665,(gi|1696350:0.00393,gi|1146863:0.00393):0.01272):0.02800):0.02890,
gi|1497432:0.07355):0.00614):0.01351):0.01175):0.01797);
(gi|7396971:0.10622,(gi|191125|:0.08549,((gi|5716431:0.02426,
gi|2818984:0.02426):0.05562,((gi|1497432:0.05419,gi|4771687:0.05419):0.00832,
((gi|1090941:0.02587,(gi|1146863:0.00944,gi|1696350:0.00944):0.01643):0.00827,
gi|1615982:0.03414):0.02837):0.01736):0.00561):0.02073);
(((gi|1497432:0.06964,(gi|191125|:0.06405,(gi|1615982:0.04321,
((gi|1696350:0.00212,gi|1146863:0.00212):0.00845,gi|1090941:0.01057):0.03265):0.02084):0.00559):0.01664,
(gi|4771687:0.07711,(gi|5716431:0.01654,gi|2818984:0.01654):0.06057):0.00918):0.02513,
gi|7396971:0.11141);
(((gi|5716431:0.03852,gi|2818984:0.03852):0.05276,gi|7396971:0.09128):0.00022,
((gi|191125|:0.07272,(gi|4771687:0.05458,gi|1497432:0.05458):0.01815):0.00091,
((gi|1090941:0.02821,(gi|1696350:0.00408,gi|1146863:0.00408):0.02414):0.02467,
gi|1615982:0.05288):0.02075):0.01787);
((gi|191125|:0.09163,((gi|4771687:0.07069,(gi|5716431:0.01963,
gi|2818984:0.01963):0.05106):0.01914,((gi|1615982:0.04374,
(gi|1090941:0.02130,(gi|1146863:0.00747,gi|1696350:0.00747):0.01384):0.02244):0.02912,
gi|1497432:0.07286):0.01698):0.00179):0.01159,gi|7396971:0.10321);
(gi|7396971:0.09955,(((gi|2818984:0.02532,gi|5716431:0.02532):0.05008,
gi|4771687:0.07540):0.00000,(gi|1497432:0.07540,(gi|191125|:0.06573,
(gi|1615982:0.04300,(gi|1090941:0.02149,(gi|1146863:0.00602,
gi|1696350:0.00602):0.01546):0.02152):0.02273):0.00967):0.00000):0.02415);
(((gi|7396971:0.07553,(gi|1615982:0.04253,(gi|1090941:0.02995,
(gi|1696350:0.00484,gi|1146863:0.00484):0.02511):0.01257):0.03300):0.01663,
gi|191125|:0.09217):0.00000,((gi|5716431:0.01827,gi|2818984:0.01827):0.06473,
(gi|1497432:0.05918,gi|4771687:0.05918):0.02382):0.00917);
((gi|2818984:0.02591,gi|5716431:0.02591):0.06713,((gi|4771687:0.05284,
gi|1497432:0.05284):0.03892,(gi|7396971:0.08205,(gi|191125|:0.05469,
((gi|1090941:0.02019,(gi|1146863:0.00282,gi|1696350:0.00282):0.01738):0.02393,
gi|1615982:0.04412):0.01057):0.02735):0.00971):0.00128);
((gi|1497432:0.07677,(gi|191125|:0.06938,(((gi|1696350:0.00501,
gi|1146863:0.00501):0.02389,gi|1090941:0.02890):0.01856,
gi|1615982:0.04746):0.02192):0.00739):0.01264,(gi|7396971:0.08451,
(gi|4771687:0.07622,(gi|5716431:0.02376,gi|2818984:0.02376):0.05246):0.00829):0.00491);
((((gi|5716431:0.02172,gi|2818984:0.02172):0.05087,(gi|1497432:0.04876,
gi|4771687:0.04876):0.02383):0.01465,(gi|191125|:0.06081,
(((gi|1696350:0.00529,gi|1146863:0.00529):0.01395,gi|1090941:0.01924):0.02852,
gi|1615982:0.04776):0.01305):0.02643):0.01409,gi|7396971:0.10133);
(gi|7396971:0.09462,(((gi|1497432:0.04653,gi|191125|:0.04653):0.01191,
(gi|1615982:0.04196,(gi|1090941:0.02317,(gi|1696350:0.00556,
gi|1146863:0.00556):0.01760):0.01879):0.01648):0.02056,(gi|4771687:0.07427,
(gi|5716431:0.02328,gi|2818984:0.02328):0.05099):0.00473):0.01561);
(gi|7396971:0.09382,((((gi|5716431:0.00994,gi|2818984:0.00994):0.04763,
gi|4771687:0.05757):0.02114,gi|1497432:0.07870):0.01452,
(gi|191125|:0.07289,(gi|1615982:0.03446,((gi|1146863:0.00434,
gi|1696350:0.00434):0.00982,gi|1090941:0.01416):0.02030):0.03844):0.02032):0.00060);
((gi|4771687:0.06991,(gi|2818984:0.01612,gi|5716431:0.01612):0.05378):0.02389,
((gi|7396971:0.07404,gi|1497432:0.07404):0.01976,(gi|191125|:0.06541,
(gi|1615982:0.03140,((gi|1696350:0.00564,gi|1146863:0.00564):0.02530,
gi|1090941:0.03093):0.00046):0.03402):0.02838):0.00000);
(((((gi|1090941:0.02904,(gi|1696350:0.00875,gi|1146863:0.00875):0.02030):0.01606,
gi|1615982:0.04510):0.04205,gi|191125|:0.08716):0.00466,
(gi|1497432:0.07711,(gi|4771687:0.05340,(gi|2818984:0.01585,
gi|5716431:0.01585):0.03755):0.02371):0.01471):0.02108,gi|7396971:0.11291);
((gi|7396971:0.10598,(gi|191125|:0.07385,(gi|1615982:0.04439,
(gi|1090941:0.01587,(gi|1146863:0.00299,gi|1696350:0.00299):0.01288):0.02852):0.02946):0.03214):0.00077,
((gi|5716431:0.02661,gi|2818984:0.02661):0.07672,(gi|4771687:0.06937,
gi|1497432:0.06937):0.03396):0.00343);
(gi|7396971:0.11550,(((gi|5716431:0.02265,gi|2818984:0.02265):0.07407,
(gi|1497432:0.07460,gi|4771687:0.07460):0.02212):0.00534,
((gi|1615982:0.04515,(gi|1090941:0.02406,(gi|1696350:0.00411,
gi|1146863:0.00411):0.01996):0.02108):0.02812,gi|191125|:0.07327):0.02879):0.01344);
(gi|7396971:0.11134,((gi|1497432:0.07867,(gi|4771687:0.05623,
(gi|5716431:0.02120,gi|2818984:0.02120):0.03503):0.02243):0.00980,
(gi|191125|:0.07409,((gi|1090941:0.02279,(gi|1696350:0.00641,
gi|1146863:0.00641):0.01638):0.02109,gi|1615982:0.04387):0.03022):0.01438):0.02287);
(gi|7396971:0.09900,(gi|191125|:0.07920,(((gi|1090941:0.03227,
(gi|1146863:0.00470,gi|1696350:0.00470):0.02756):0.01168,
gi|1615982:0.04394):0.02300,((gi|5716431:0.01970,gi|2818984:0.01970):0.04301,
(gi|1497432:0.04928,gi|4771687:0.04928):0.01343):0.00424):0.01226):0.01980);
(gi|7396971:0.10649,((gi|1615982:0.04224,(gi|1090941:0.02689,
(gi|1146863:0.00461,gi|1696350:0.00461):0.02229):0.01534):0.05538,
(((gi|2818984:0.01675,gi|5716431:0.01675):0.05451,gi|191125|:0.07126):0.00823,
(gi|1497432:0.05378,gi|4771687:0.05378):0.02571):0.01813):0.00887);
(gi|7396971:0.11050,((gi|1497432:0.06858,gi|191125|:0.06858):0.00948,
(((gi|2818984:0.02048,gi|5716431:0.02048):0.04138,gi|4771687:0.06187):0.00557,
(gi|1615982:0.04008,(gi|1090941:0.03151,(gi|1696350:0.00720,
gi|1146863:0.00720):0.02431):0.00857):0.02736):0.01063):0.03243);
(gi|7396971:0.10193,((gi|1615982:0.06457,((gi|1146863:0.00417,
gi|1696350:0.00417):0.02885,gi|1090941:0.03302):0.03155):0.01526,
(gi|4771687:0.07099,((gi|1497432:0.05852,gi|191125|:0.05852):0.01247,
(gi|2818984:0.02392,gi|5716431:0.02392):0.04706):0.00000):0.00884):0.02211);
(((gi|7396971:0.08810,(gi|5716431:0.01264,gi|2818984:0.01264):0.07546):0.00461,
gi|4771687:0.09272):0.00000,(gi|1497432:0.06677,((gi|1615982:0.04144,
(gi|1090941:0.02087,(gi|1146863:0.00320,gi|1696350:0.00320):0.01767):0.02057):0.01977,
gi|191125|:0.06121):0.00557):0.02595);
(gi|191125|:0.11160,(((gi|1497432:0.07183,gi|4771687:0.07183):0.02316,
(gi|5716431:0.02472,gi|2818984:0.02472):0.07027):0.00569,
(gi|7396971:0.09720,(gi|1615982:0.05211,((gi|1146863:0.01056,
gi|1696350:0.01056):0.02480,gi|1090941:0.03536):0.01675):0.04508):0.00347):0.01093);
(gi|7396971:0.10533,((gi|191125|:0.06718,(gi|2818984:0.01127,
gi|5716431:0.01127):0.05590):0.00749,((gi|1615982:0.04441,
(gi|1090941:0.01988,(gi|1146863:0.00285,gi|1696350:0.00285):0.01703):0.02453):0.02386,
(gi|4771687:0.04246,gi|1497432:0.04246):0.02581):0.00640):0.03067);
(((gi|4771687:0.06533,gi|1497432:0.06533):0.02717,(gi|2818984:0.01937,
gi|5716431:0.01937):0.07313):0.01522,(gi|191125|:0.10772,
(gi|7396971:0.08205,(gi|1615982:0.04506,(gi|1090941:0.01843,
(gi|1146863:0.00586,gi|1696350:0.00586):0.01257):0.02662):0.03699):0.02568):0.00000);
(gi|7396971:0.10998,((gi|1615982:0.05816,(gi|1090941:0.02707,
(gi|1696350:0.00613,gi|1146863:0.00613):0.02094):0.03109):0.03220,
((gi|4771687:0.06454,(gi|5716431:0.01463,gi|2818984:0.01463):0.04992):0.01671,
(gi|191125|:0.07437,gi|1497432:0.07437):0.00688):0.00911):0.01962);
(gi|7396971:0.11609,(gi|191125|:0.10037,((gi|1497432:0.07767,
((gi|5716431:0.01932,gi|2818984:0.01932):0.04364,gi|4771687:0.06296):0.01471):0.01246,
((gi|1090941:0.03235,(gi|1146863:0.00461,gi|1696350:0.00461):0.02775):0.01557,
gi|1615982:0.04792):0.04221):0.01024):0.01572);
(((gi|191125|:0.06454,(gi|1615982:0.04360,((gi|1696350:0.00776,
gi|1146863:0.00776):0.02598,gi|1090941:0.03374):0.00986):0.02094):0.02161,
(gi|1497432:0.07274,(gi|4771687:0.06633,(gi|5716431:0.02232,
gi|2818984:0.02232):0.04401):0.00642):0.01341):0.00677,gi|7396971:0.09292);
(gi|7396971:0.10815,((gi|191125|:0.08147,(gi|1497432:0.07159,
(gi|4771687:0.05594,(gi|5716431:0.02096,gi|2818984:0.02096):0.03498):0.01565):0.00987):0.01021,
((gi|1090941:0.02699,(gi|1696350:0.00900,gi|1146863:0.00900):0.01798):0.03477,
gi|1615982:0.06176):0.02992):0.01647);
(((gi|191125|:0.07544,(gi|1615982:0.04383,(gi|1090941:0.02120,
(gi|1146863:0.00516,gi|1696350:0.00516):0.01604):0.02263):0.03161):0.02219,
((gi|5716431:0.02788,gi|2818984:0.02788):0.05288,(gi|4771687:0.07194,
gi|1497432:0.07194):0.00882):0.01687):0.01255,gi|7396971:0.11018);
(gi|7396971:0.08632,((gi|2818984:0.01824,gi|5716431:0.01824):0.05330,
((gi|1497432:0.04665,gi|4771687:0.04665):0.02202,(gi|191125|:0.06152,
(gi|1615982:0.05245,(gi|1090941:0.02711,(gi|1146863:0.00297,
gi|1696350:0.00297):0.02413):0.02534):0.00907):0.00715):0.00287):0.01478);
(gi|7396971:0.11547,(((gi|1615982:0.05126,(gi|1090941:0.02504,
(gi|1696350:0.00354,gi|1146863:0.00354):0.02150):0.02622):0.03020,
((gi|5716431:0.02603,gi|2818984:0.02603):0.04861,gi|191125|:0.07463):0.00683):0.00000,
(gi|1497432:0.05872,gi|4771687:0.05872):0.02274):0.03401);
((gi|191125|:0.07447,(gi|2818984:0.01716,gi|5716431:0.01716):0.05731):0.01512,
((gi|4771687:0.05095,gi|1497432:0.05095):0.03308,(gi|7396971:0.07259,
((gi|1090941:0.01900,(gi|1146863:0.00610,gi|1696350:0.00610):0.01290):0.02472,
gi|1615982:0.04373):0.02886):0.01145):0.00555);
((gi|7396971:0.07238,(gi|191125|:0.05668,(((gi|1696350:0.00565,
gi|1146863:0.00565):0.00832,gi|1090941:0.01398):0.03141,
gi|1615982:0.04539):0.01129):0.01570):0.02001,((gi|1497432:0.05818,
gi|4771687:0.05818):0.03113,(gi|5716431:0.02286,gi|2818984:0.02286):0.06645):0.00308);
((((gi|5716431:0.01448,gi|2818984:0.01448):0.05721,(gi|1497432:0.05880,
gi|4771687:0.05880):0.01288):0.01333,(gi|191125|:0.07824,
(((gi|1696350:0.00826,gi|1146863:0.00826):0.01127,gi|1090941:0.01953):0.02741,
gi|1615982:0.04694):0.03130):0.00678):0.00899,gi|7396971:0.09401);
(gi|7396971:0.11556,((gi|191125|:0.08851,(gi|1497432:0.07709,
(gi|1615982:0.04607,(gi|1090941:0.02696,(gi|1696350:0.00845,
gi|1146863:0.00845):0.01851):0.01911):0.03102):0.01141):0.00754,
(gi|4771687:0.08953,(gi|5716431:0.03206,gi|2818984:0.03206):0.05747):0.00652):0.01952);
(gi|7396971:0.11109,(((gi|5716431:0.02303,gi|2818984:0.02303):0.06451,
(gi|4771687:0.06570,gi|1497432:0.06570):0.02184):0.01126,
(gi|191125|:0.06768,(gi|1615982:0.04256,((gi|1146863:0.00939,
gi|1696350:0.00939):0.02153,gi|1090941:0.03092):0.01164):0.02512):0.03113):0.01229);
(((gi|1497432:0.06811,gi|4771687:0.06811):0.01802,(gi|2818984:0.01802,
gi|5716431:0.01802):0.06812):0.00993,(gi|7396971:0.08749,
(gi|191125|:0.07048,(gi|1615982:0.04067,((gi|1696350:0.00407,
gi|1146863:0.00407):0.02224,gi|1090941:0.02630):0.01437):0.02981):0.01700):0.00857);
((((((gi|1090941:0.02619,(gi|1696350:0.00606,gi|1146863:0.00606):0.02013):0.00526,
gi|1615982:0.03145):0.01777,gi|191125|:0.04922):0.01306,
(gi|1497432:0.04614,gi|4771687:0.04614):0.01614):0.02915,
(gi|2818984:0.03156,gi|5716431:0.03156):0.05987):0.01906,
gi|7396971:0.11050);
(gi|7396971:0.10889,(((gi|5716431:0.02199,gi|2818984:0.02199):0.06054,
gi|4771687:0.08253):0.00953,(gi|191125|:0.09206,((gi|1615982:0.03795,
(gi|1090941:0.02482,(gi|1146863:0.00312,gi|1696350:0.00312):0.02170):0.01313):0.03526,
gi|1497432:0.07321):0.01885):0.00000):0.01683);
(gi|7396971:0.10528,((((gi|5716431:0.01526,gi|2818984:0.01526):0.06315,
(gi|1497432:0.05805,gi|4771687:0.05805):0.02037):0.00830,
(gi|1615982:0.05102,(gi|1090941:0.03360,(gi|1696350:0.01071,
gi|1146863:0.01071):0.02289):0.01742):0.03570):0.01133,gi|191125|:0.09804):0.00724);
(gi|7396971:0.11856,(((gi|191125|:0.06284,gi|1497432:0.06284):0.01516,
(gi|4771687:0.05605,(gi|5716431:0.00698,gi|2818984:0.00698):0.04907):0.02195):0.00515,
((gi|1090941:0.01252,(gi|1696350:0.00192,gi|1146863:0.00192):0.01060):0.01898,
gi|1615982:0.03150):0.05165):0.03541);
(gi|7396971:0.11140,((gi|191125|:0.07701,((gi|1090941:0.02617,
(gi|1146863:0.00809,gi|1696350:0.00809):0.01808):0.01736,
gi|1615982:0.04353):0.03348):0.02528,((gi|5716431:0.02175,
gi|2818984:0.02175):0.07928,(gi|1497432:0.07872,gi|4771687:0.07872):0.02231):0.00126):0.00911);
(gi|7396971:0.10676,((gi|2818984:0.03255,gi|5716431:0.03255):0.05641,
((gi|191125|:0.05957,(gi|1615982:0.04178,(gi|1090941:0.02773,
(gi|1146863:0.00316,gi|1696350:0.00316):0.02457):0.01404):0.01779):0.01713,
(gi|1497432:0.05656,gi|4771687:0.05656):0.02014):0.01226):0.01780);
(gi|7396971:0.13024,(gi|191125|:0.09706,(((gi|2818984:0.02149,
gi|5716431:0.02149):0.06679,(gi|1497432:0.06601,gi|4771687:0.06601):0.02226):0.00014,
(gi|1615982:0.05956,(gi|1090941:0.02923,(gi|1696350:0.01174,
gi|1146863:0.01174):0.01749):0.03032):0.02886):0.00864):0.03318);
(gi|7396971:0.11380,(((gi|191125|:0.06278,(gi|1615982:0.03822,
((gi|1146863:0.00704,gi|1696350:0.00704):0.02522,gi|1090941:0.03226):0.00596):0.02456):0.01006,
(gi|1497432:0.05080,gi|4771687:0.05080):0.02204):0.01062,
(gi|2818984:0.02156,gi|5716431:0.02156):0.06190):0.03034);
(gi|7396971:0.12004,(((gi|5716431:0.01620,gi|2818984:0.01620):0.06680,
(gi|1615982:0.06191,((gi|1497432:0.03305,gi|4771687:0.03305):0.02188,
(gi|1090941:0.01279,(gi|1146863:0.00437,gi|1696350:0.00437):0.00842):0.04213):0.00698):0.02110):0.00100,
gi|191125|:0.08400):0.03605);
(gi|191125|:0.10491,(((gi|1497432:0.06947,gi|4771687:0.06947):0.01485,
(gi|5716431:0.00917,gi|2818984:0.00917):0.07515):0.01389,
(gi|7396971:0.08342,(gi|1615982:0.04820,((gi|1146863:0.00614,
gi|1696350:0.00614):0.02249,gi|1090941:0.02863):0.01957):0.03523):0.01479):0.00670);
(gi|7396971:0.10396,((gi|2818984:0.02768,gi|5716431:0.02768):0.05490,
(gi|4771687:0.07460,((gi|191125|:0.06084,(gi|1615982:0.04574,
(gi|1090941:0.02781,(gi|1146863:0.00642,gi|1696350:0.00642):0.02139):0.01793):0.01510):0.00753,
gi|1497432:0.06837):0.00623):0.00798):0.02138);
(gi|7396971:0.11821,((gi|2818984:0.01480,gi|5716431:0.01480):0.08197,
((gi|4771687:0.05461,gi|1497432:0.05461):0.02988,(gi|191125|:0.06251,
(gi|1615982:0.04482,(gi|1090941:0.02222,(gi|1146863:0.00742,
gi|1696350:0.00742):0.01480):0.02260):0.01768):0.02198):0.01228):0.02145);
(gi|7396971:0.09638,((gi|191125|:0.07551,(gi|5716431:0.02122,
gi|2818984:0.02122):0.05429):0.01810,((gi|1615982:0.04529,
(gi|1090941:0.01704,(gi|1696350:0.00514,gi|1146863:0.00514):0.01189):0.02825):0.02846,
(gi|4771687:0.04725,gi|1497432:0.04725):0.02650):0.01986):0.00276);
