# Supplementary material for: MPI-PHYLIP: Parallelizing Computationally Intensive Phylogenetic Analysis Routines for the Analysis of Large Protein Families
Source: PLoS One. 2010 Nov 15;5(11):e13999. doi: 10.1371/journal.pone.0013999 (PMC2981553; doi:10.1371/journal.pone.0013999)
Supplement: File S1 — MPI Source Code for the Parallel PHYLIP methods (in .tar.gz format). (1.11 MB GZ) [file pone.0013999.s001.gz › MPIsrc/output/MPI_dnapars_100_4pe.outfile]

DNA parsimony algorithm, version 3.67


Data set # 1:


One most parsimonious tree found:


           +-------gi|1090941
     +-----4  
     |     |  +---gi|191125|
     |     +--8  
     |        +--gi|4771687
  +--2  
  |  |  +--gi|1615982
  |  |  |  
  |  +--7     +gi|1696350
  |     |  +--6  
  |     |  |  +---gi|1146863
  |     +--5  
  |        |  +------gi|1497432
  |        +--3  
  |           +-----gi|7396971
  |  
  1-------gi|2818984
  |  
  +--gi|5716431


requires a total of    617.000

  between      and       length
  -------      ---       ------
     1           2       0.055760
     2           4       0.099302
     4      gi|1090941   0.136306
     4           8       0.034509
     8      gi|191125|   0.060904
     8      gi|4771687   0.043782
     2           7       0.042681
     7      gi|1615982   0.044323
     7           5       0.051154
     5           6       0.038251
     6      gi|1696350   0.020036
     6      gi|1146863   0.063752
     5           3       0.039951
     3      gi|1497432   0.103522
     3      gi|7396971   0.101518
     1      gi|2818984   0.133217
     1      gi|5716431   0.054893


Data set # 2:


One most parsimonious tree found:


           +-------gi|1090941
     +-----4  
     |     |  +---gi|191125|
     |     +--8  
     |        +--gi|4771687
  +--2  
  |  |  +--gi|1615982
  |  |  |  
  |  +--7      +-gi|1696350
  |     |   +--6  
  |     |   |  +----gi|1146863
  |     +---5  
  |         |  +----gi|1497432
  |         +--3  
  |            +------gi|7396971
  |  
  1-------gi|2818984
  |  
  +--gi|5716431


requires a total of    601.000

  between      and       length
  -------      ---       ------
     1           2       0.057460
     2           4       0.086066
     4      gi|1090941   0.140070
     4           8       0.025280
     8      gi|191125|   0.059447
     8      gi|4771687   0.053982
     2           7       0.045595
     7      gi|1615982   0.040984
     7           5       0.059593
     5           6       0.028051
     6      gi|1696350   0.021251
     6      gi|1146863   0.072253
     5           3       0.040862
     3      gi|1497432   0.075713
     3      gi|7396971   0.110322
     1      gi|2818984   0.127146
     1      gi|5716431   0.050643


Data set # 3:


One most parsimonious tree found:


          +-------gi|1090941
     +----4  
     |    |  +--gi|191125|
     |    +--8  
     |       +---gi|4771687
  +--2  
  |  |  +gi|1615982
  |  |  |  
  |  +--7     +gi|1696350
  |     |  +--6  
  |     |  |  +----gi|1146863
  |     +--5  
  |        |  +---gi|1497432
  |        +--3  
  |           +----gi|7396971
  |  
  1-----gi|2818984
  |  
  +--gi|5716431


requires a total of    547.000

  between      and       length
  -------      ---       ------
     1           2       0.045134
     2           4       0.093382
     4      gi|1090941   0.121430
     4           8       0.022518
     8      gi|191125|   0.056350
     8      gi|4771687   0.066551
     2           7       0.030082
     7      gi|1615982   0.030510
     7           5       0.046145
     5           6       0.037492
     6      gi|1696350   0.016090
     6      gi|1146863   0.087128
     5           3       0.038130
     3      gi|1497432   0.077717
     3      gi|7396971   0.084669
     1      gi|2818984   0.099216
     1      gi|5716431   0.043812


Data set # 4:


One most parsimonious tree found:


           +--------gi|1090941
      +----4  
      |    |  +---gi|191125|
      |    +--8  
      |       +---gi|4771687
  +---2  
  |   |  +-gi|1615982
  |   |  |  
  |   +--7     +gi|1696350
  |      |  +--6  
  |      |  |  +---gi|1146863
  |      +--5  
  |         |  +----gi|1497432
  |         +--3  
  |            +-----gi|7396971
  |  
  1------gi|2818984
  |  
  +--gi|5716431


requires a total of    595.000

  between      and       length
  -------      ---       ------
     1           2       0.068512
     2           4       0.083860
     4      gi|1090941   0.144115
     4           8       0.036515
     8      gi|191125|   0.063520
     8      gi|4771687   0.054413
     2           7       0.036131
     7      gi|1615982   0.033768
     7           5       0.050891
     5           6       0.041985
     6      gi|1696350   0.017304
     6      gi|1146863   0.075592
     5           3       0.032665
     3      gi|1497432   0.086582
     3      gi|7396971   0.097966
     1      gi|2818984   0.113682
     1      gi|5716431   0.046287


Data set # 5:


One most parsimonious tree found:


            +-------gi|1090941
       +----4  
       |    |  +--gi|191125|
       |    +--8  
       |       +--gi|4771687
  +----2  
  |    |  +--gi|1615982
  |    |  |  
  |    +--7     +-gi|1696350
  |       |  +--6  
  |       |  |  +-----gi|1146863
  |       +--5  
  |          |  +----gi|1497432
  |          +--3  
  |             +----gi|7396971
  |  
  1------gi|2818984
  |  
  +---gi|5716431


requires a total of    626.000

  between      and       length
  -------      ---       ------
     1           2       0.076990
     2           4       0.089901
     4      gi|1090941   0.141112
     4           8       0.042837
     8      gi|191125|   0.058172
     8      gi|4771687   0.063454
     2           7       0.052224
     7      gi|1615982   0.045942
     7           5       0.046367
     5           6       0.032544
     6      gi|1696350   0.019429
     6      gi|1146863   0.085003
     5           3       0.042380
     3      gi|1497432   0.085974
     3      gi|7396971   0.081178
     1      gi|2818984   0.109973
     1      gi|5716431   0.066773


Data set # 6:


One most parsimonious tree found:


      +-gi|1615982
      |  
      |         +-gi|1696350
  +---7      +--6  
  |   |      |  +---gi|1146863
  |   |   +--5  
  |   |   |  |  +----------gi|1090941
  |   +---3  +--4  
  |       |     +---gi|1497432
  |       |  
  |       +----gi|7396971
  |  
  |         +--gi|191125|
  |  +------8  
  1--2      +-gi|4771687
  |  |  
  |  +------gi|2818984
  |  
  +--gi|5716431


requires a total of    612.000

  between      and       length
  -------      ---       ------
     1           7       0.061248
     7      gi|1615982   0.041818
     7           3       0.066712
     3           5       0.024894
     5           6       0.028992
     6      gi|1696350   0.029144
     6      gi|1146863   0.063752
     5           4       0.023679
     4      gi|1090941   0.192016
     4      gi|1497432   0.078476
     3      gi|7396971   0.094566
     1           2       0.039693
     2           8       0.102535
     8      gi|191125|   0.063145
     8      gi|4771687   0.048877
     2      gi|2818984   0.102231
     1      gi|5716431   0.052975


Data set # 7:


One most parsimonious tree found:


      +---gi|1615982
      |  
      |         +------gi|1090941
  +---7  +------4  
  |   |  |      |   +--gi|191125|
  |   |  |      +---8  
  |   +--2          +-gi|4771687
  |      |  
  |      |  +---gi|1497432
  |      |  |  
  |      +--3      +gi|1696350
  |         |  +---6  
  |         +--5   +---gi|1146863
  |            |  
  |            +------gi|7396971
  |  
  1-----gi|2818984
  |  
  +--gi|5716431


requires a total of    630.000

  between      and       length
  -------      ---       ------
     1           7       0.059654
     7      gi|1615982   0.073619
     7           2       0.045841
     2           4       0.104129
     4      gi|1090941   0.130844
     4           8       0.065877
     8      gi|191125|   0.059502
     8      gi|4771687   0.043109
     2           3       0.038555
     3      gi|1497432   0.078780
     3           5       0.024894
     5           6       0.057073
     6      gi|1696350   0.024894
     6      gi|1146863   0.068610
     5      gi|7396971   0.116424
     1      gi|2818984   0.106861
     1      gi|5716431   0.048877


Data set # 8:


One most parsimonious tree found:


           +--------gi|1090941
      +----4  
      |    |   +--gi|191125|
      |    +---8  
      |        +--gi|4771687
  +---2  
  |   |  +-----gi|1497432
  |   |  |  
  |   +--3     +----gi|1615982
  |      |  +--7  
  |      |  |  |  +gi|1696350
  |      +--5  +--6  
  |         |     +-----gi|1146863
  |         |  
  |         +-----gi|7396971
  |  
  1------gi|2818984
  |  
  +--gi|5716431


requires a total of    619.000

  between      and       length
  -------      ---       ------
     1           2       0.071676
     2           4       0.084244
     4      gi|1090941   0.146236
     4           8       0.053218
     8      gi|191125|   0.049636
     8      gi|4771687   0.054189
     2           3       0.036248
     3      gi|1497432   0.089041
     3           5       0.040225
     5           7       0.037917
     7      gi|1615982   0.073983
     7           6       0.018670
     6      gi|1696350   0.006436
     6      gi|1146863   0.087067
     5      gi|7396971   0.104554
     1      gi|2818984   0.117456
     1      gi|5716431   0.056709


Data set # 9:


One most parsimonious tree found:


             +-------gi|1090941
       +-----4  
       |     |  +---gi|191125|
       |     +--8  
       |        +----gi|4771687
  +----2  
  |    |  +--gi|1615982
  |    |  |  
  |    +--7     +gi|1696350
  |       |  +--6  
  |       |  |  +----gi|1146863
  |       +--5  
  |          |  +-----gi|1497432
  |          +--3  
  |             +-----gi|7396971
  |  
  1--------gi|2818984
  |  
  +--gi|5716431


requires a total of    659.000

  between      and       length
  -------      ---       ------
     1           2       0.079645
     2           4       0.105080
     4      gi|1090941   0.136735
     4           8       0.054418
     8      gi|191125|   0.057029
     8      gi|4771687   0.082530
     2           7       0.042594
     7      gi|1615982   0.047187
     7           5       0.047217
     5           6       0.038767
     6      gi|1696350   0.008197
     6      gi|1146863   0.071949
     5           3       0.031148
     3      gi|1497432   0.093685
     3      gi|7396971   0.091773
     1      gi|2818984   0.155339
     1      gi|5716431   0.057070


Data set # 10:


One most parsimonious tree found:


           +-------gi|1090941
      +----4  
      |    |  +--gi|191125|
      |    +--8  
      |       +---gi|4771687
  +---2  
  |   |  +--gi|1615982
  |   |  |  
  |   +--7      +gi|1696350
  |      |   +--6  
  |      |   |  +----gi|1146863
  |      +---5  
  |          |  +----gi|1497432
  |          +--3  
  |             +------gi|7396971
  |  
  1------gi|2818984
  |  
  +---gi|5716431


requires a total of    641.000

  between      and       length
  -------      ---       ------
     1           2       0.069139
     2           4       0.078142
     4      gi|1090941   0.142921
     4           8       0.044519
     8      gi|191125|   0.064067
     8      gi|4771687   0.077728
     2           7       0.036607
     7      gi|1615982   0.048148
     7           5       0.053430
     5           6       0.030540
     6      gi|1696350   0.012143
     6      gi|1146863   0.075896
     5           3       0.047602
     3      gi|1497432   0.083121
     3      gi|7396971   0.111354
     1      gi|2818984   0.122567
     1      gi|5716431   0.069653


Data set # 11:


One most parsimonious tree found:


          +-------gi|1090941
     +----4  
     |    |  +--gi|191125|
     |    +--8  
     |       +---gi|4771687
  +--2  
  |  |  +--gi|1615982
  |  |  |  
  |  +--7     +gi|1696350
  |     |  +--6  
  |     |  |  +----gi|1146863
  |     +--5  
  |        |  +-----gi|1497432
  |        +--3  
  |           +----gi|7396971
  |  
  1------gi|2818984
  |  
  +--gi|5716431


requires a total of    595.000

  between      and       length
  -------      ---       ------
     1           2       0.057359
     2           4       0.083748
     4      gi|1090941   0.128493
     4           8       0.045823
     8      gi|191125|   0.052707
     8      gi|4771687   0.055257
     2           7       0.045980
     7      gi|1615982   0.049079
     7           5       0.044525
     5           6       0.031269
     6      gi|1696350   0.016697
     6      gi|1146863   0.084092
     5           3       0.030419
     3      gi|1497432   0.101457
     3      gi|7396971   0.090346
     1      gi|2818984   0.121246
     1      gi|5716431   0.045290


Data set # 12:


One most parsimonious tree found:


            +-------gi|1090941
      +-----4  
      |     |  +---gi|191125|
      |     +--8  
      |        +---gi|4771687
  +---2  
  |   |  +-gi|1615982
  |   |  |  
  |   +--7     +gi|1696350
  |      |  +--6  
  |      |  |  +---gi|1146863
  |      +--5  
  |         |  +------gi|1497432
  |         +--3  
  |            +-----gi|7396971
  |  
  1-------gi|2818984
  |  
  +---gi|5716431


requires a total of    646.000

  between      and       length
  -------      ---       ------
     1           2       0.064382
     2           4       0.103916
     4      gi|1090941   0.135274
     4           8       0.051752
     8      gi|191125|   0.062726
     8      gi|4771687   0.058172
     2           7       0.048601
     7      gi|1615982   0.042835
     7           5       0.052004
     5           6       0.040528
     6      gi|1696350   0.010322
     6      gi|1146863   0.068610
     5           3       0.041226
     3      gi|1497432   0.108440
     3      gi|7396971   0.098755
     1      gi|2818984   0.127935
     1      gi|5716431   0.061208


Data set # 13:


One most parsimonious tree found:


          +---------gi|1090941
     +----4  
     |    |  +--gi|191125|
     |    +--8  
     |       +--gi|4771687
  +--2  
  |  |  +--gi|1615982
  |  |  |  
  |  +--7      +gi|1696350
  |     |   +--6  
  |     |   |  +---gi|1146863
  |     +---5  
  |         |  +----gi|1497432
  |         +--3  
  |            +----gi|7396971
  |  
  1-----gi|2818984
  |  
  +-gi|5716431


requires a total of    587.000

  between      and       length
  -------      ---       ------
     1           2       0.041712
     2           4       0.093018
     4      gi|1090941   0.158106
     4           8       0.052004
     8      gi|191125|   0.051184
     8      gi|4771687   0.040619
     2           7       0.044809
     7      gi|1615982   0.047237
     7           5       0.071645
     5           6       0.036005
     6      gi|1696350   0.017608
     6      gi|1146863   0.064967
     5           3       0.043655
     3      gi|1497432   0.085549
     3      gi|7396971   0.081906
     1      gi|2818984   0.099423
     1      gi|5716431   0.039769


Data set # 14:


One most parsimonious tree found:


     +--gi|1615982
     |  
  +--7      +---------gi|1090941
  |  |   +--4  
  |  |   |  +----gi|1497432
  |  +---3  
  |      |     +gi|1696350
  |      |  +--6  
  |      +--5  +---gi|1146863
  |         |  
  |         +-----gi|7396971
  |  
  |       +-gi|191125|
  |  +----8  
  1--2    +-gi|4771687
  |  |  
  |  +-----gi|2818984
  |  
  +---gi|5716431


requires a total of    571.000

  between      and       length
  -------      ---       ------
     1           7       0.049180
     7      gi|1615982   0.050243
     7           3       0.062386
     3           4       0.026563
     4      gi|1090941   0.167426
     4      gi|1497432   0.070431
     3           5       0.012902
     5           6       0.038555
     6      gi|1696350   0.020340
     6      gi|1146863   0.073619
     5      gi|7396971   0.085155
     1           2       0.044627
     2           8       0.080601
     8      gi|191125|   0.049636
     8      gi|4771687   0.043716
     2      gi|2818984   0.103673
     1      gi|5716431   0.061020


Data set # 15:


One most parsimonious tree found:


       +-gi|1615982
       |  
       |        +gi|1696350
  +----7     +--6  
  |    |     |  +---gi|1146863
  |    |  +--5  
  |    |  |  |  +--------gi|1090941
  |    +--3  +--4  
  |       |     +---gi|1497432
  |       |  
  |       +-----gi|7396971
  |  
  |        +---gi|191125|
  |  +-----8  
  1--2     +--gi|4771687
  |  |  
  |  +----gi|2818984
  |  
  +---gi|5716431


requires a total of    591.000

  between      and       length
  -------      ---       ------
     1           7       0.083561
     7      gi|1615982   0.037417
     7           3       0.052140
     3           5       0.022996
     5           6       0.024970
     6      gi|1696350   0.016242
     6      gi|1146863   0.073619
     5           4       0.040984
     4      gi|1090941   0.157635
     4      gi|1497432   0.073695
     3      gi|7396971   0.094414
     1           2       0.040756
     2           8       0.085838
     8      gi|191125|   0.070431
     8      gi|4771687   0.051154
     2      gi|2818984   0.079918
     1      gi|5716431   0.070735


Data set # 16:


One most parsimonious tree found:


          +--------gi|1090941
     +----4  
     |    |  +---gi|191125|
     |    +--8  
     |       +----gi|4771687
  +--2  
  |  |  +--gi|1615982
  |  |  |  
  |  +--7     +gi|1696350
  |     |  +--6  
  |     |  |  +---gi|1146863
  |     +--5  
  |        |  +-----gi|1497432
  |        +--3  
  |           +-----gi|7396971
  |  
  1------gi|2818984
  |  
  +---gi|5716431


requires a total of    631.000

  between      and       length
  -------      ---       ------
     1           2       0.055578
     2           4       0.085823
     4      gi|1090941   0.136124
     4           8       0.049718
     8      gi|191125|   0.063454
     8      gi|4771687   0.074565
     2           7       0.043440
     7      gi|1615982   0.043503
     7           5       0.055343
     5           6       0.030874
     6      gi|1696350   0.021251
     6      gi|1146863   0.066788
     5           3       0.042198
     3      gi|1497432   0.107529
     3      gi|7396971   0.099545
     1      gi|2818984   0.112786
     1      gi|5716431   0.060843


Data set # 17:


One most parsimonious tree found:


           +--------gi|1090941
     +-----4  
     |     |  +--gi|191125|
     |     +--8  
     |        +---gi|4771687
  +--2  
  |  |  +gi|1615982
  |  |  |  
  |  +--7     +gi|1696350
  |     |  +--6  
  |     |  |  +-----gi|1146863
  |     +--5  
  |        |  +--gi|1497432
  |        +--3  
  |           +---gi|7396971
  |  
  1-------gi|2818984
  |  
  +--gi|5716431


requires a total of    597.000

  between      and       length
  -------      ---       ------
     1           2       0.056308
     2           4       0.094455
     4      gi|1090941   0.154771
     4           8       0.031232
     8      gi|191125|   0.056781
     8      gi|4771687   0.067163
     2           7       0.036374
     7      gi|1615982   0.030338
     7           5       0.049828
     5           6       0.037644
     6      gi|1696350   0.015786
     6      gi|1146863   0.095932
     5           3       0.037280
     3      gi|1497432   0.060959
     3      gi|7396971   0.078081
     1      gi|2818984   0.127404
     1      gi|5716431   0.057095


Data set # 18:


One most parsimonious tree found:


        +---gi|1615982
     +--7  
     |  |      +--------gi|1090941
     |  +------4  
     |         |  +---gi|191125|
     |         +--8  
  +--2            +---gi|4771687
  |  |  
  |  |   +----gi|1497432
  |  |   |  
  |  +---3     +gi|1696350
  |      |  +--6  
  |      +--5  +---gi|1146863
  |         |  
  |         +----gi|7396971
  |  
  1-------gi|2818984
  |  
  +--gi|5716431


requires a total of    610.000

  between      and       length
  -------      ---       ------
     1           2       0.052653
     2           7       0.013955
     7      gi|1615982   0.058841
     7           4       0.111050
     4      gi|1090941   0.148398
     4           8       0.025162
     8      gi|191125|   0.064355
     8      gi|4771687   0.058806
     2           3       0.065999
     3      gi|1497432   0.073742
     3           5       0.028200
     5           6       0.050729
     6      gi|1696350   0.015179
     6      gi|1146863   0.068002
     5      gi|7396971   0.091834
     1      gi|2818984   0.135771
     1      gi|5716431   0.048433


Data set # 19:


One most parsimonious tree found:


           +--------gi|1090941
     +-----4  
     |     |  +---gi|191125|
     |     +--8  
     |        +---gi|4771687
  +--2  
  |  |  +-gi|1615982
  |  |  |  
  |  +--7     +gi|1696350
  |     |  +--6  
  |     |  |  +----gi|1146863
  |     +--5  
  |        |  +------gi|1497432
  |        +--3  
  |           +------gi|7396971
  |  
  1------gi|2818984
  |  
  +--gi|5716431


requires a total of    642.000

  between      and       length
  -------      ---       ------
     1           2       0.057563
     2           4       0.085873
     4      gi|1090941   0.159699
     4           8       0.028874
     8      gi|191125|   0.065160
     8      gi|4771687   0.066435
     2           7       0.037052
     7      gi|1615982   0.033293
     7           5       0.062072
     5           6       0.045355
     6      gi|1696350   0.017608
     6      gi|1146863   0.088646
     5           3       0.033333
     3      gi|1497432   0.103218
     3      gi|7396971   0.109168
     1      gi|2818984   0.122648
     1      gi|5716431   0.053401


Data set # 20:


One most parsimonious tree found:


     +---gi|1615982
     |  
     |          +gi|1696350
  +--7       +--6  
  |  |    +--5  +---gi|1146863
  |  |    |  |  
  |  +----4  +--------gi|1090941
  |       |  
  |       |  +---gi|1497432
  |       +--3  
  |          +------gi|7396971
  |  
  |        +--gi|191125|
  |  +-----8  
  1--2     +-gi|4771687
  |  |  
  |  +-----gi|2818984
  |  
  +---gi|5716431


requires a total of    625.000

  between      and       length
  -------      ---       ------
     1           7       0.052773
     7      gi|1615982   0.061085
     7           4       0.078093
     4           5       0.025038
     5           6       0.049831
     6      gi|1696350   0.013509
     6      gi|1146863   0.068458
     5      gi|1090941   0.150859
     4           3       0.032787
     3      gi|1497432   0.071833
     3      gi|7396971   0.116691
     1           2       0.043000
     2           8       0.105473
     8      gi|191125|   0.053734
     8      gi|4771687   0.039617
     2      gi|2818984   0.108878
     1      gi|5716431   0.066774


Data set # 21:


One most parsimonious tree found:


      +-----gi|1615982
      |  
      |        +-------gi|1090941
  +---7  +-----4  
  |   |  |     |   +---gi|191125|
  |   |  |     +---8  
  |   +--2         +---gi|4771687
  |      |  
  |      |  +----gi|1497432
  |      |  |  
  |      +--3     +gi|1696350
  |         |  +--6  
  |         +--5  +----gi|1146863
  |            |  
  |            +-----gi|7396971
  |  
  1-------gi|2818984
  |  
  +--gi|5716431


requires a total of    649.000

  between      and       length
  -------      ---       ------
     1           7       0.068711
     7      gi|1615982   0.095689
     7           2       0.036632
     2           4       0.093746
     4      gi|1090941   0.140781
     4           8       0.073851
     8      gi|191125|   0.059016
     8      gi|4771687   0.059927
     2           3       0.033738
     3      gi|1497432   0.075592
     3           5       0.035094
     5           6       0.049059
     6      gi|1696350   0.015058
     6      gi|1146863   0.073528
     5      gi|7396971   0.088828
     1      gi|2818984   0.125946
     1      gi|5716431   0.056952


Data set # 22:


One most parsimonious tree found:


            +-------gi|1090941
      +-----4  
      |     |  +--gi|191125|
      |     +--8  
      |        +--gi|4771687
  +---2  
  |   |  +-gi|1615982
  |   |  |  
  |   +--7     +gi|1696350
  |      |  +--6  
  |      |  |  +----gi|1146863
  |      +--5  
  |         |  +-----gi|1497432
  |         +--3  
  |            +----gi|7396971
  |  
  1------gi|2818984
  |  
  +---gi|5716431


requires a total of    627.000

  between      and       length
  -------      ---       ------
     1           2       0.063125
     2           4       0.095730
     4      gi|1090941   0.144880
     4           8       0.038838
     8      gi|191125|   0.049362
     8      gi|4771687   0.060474
     2           7       0.047673
     7      gi|1615982   0.047460
     7           5       0.049524
     5           6       0.032908
     6      gi|1696350   0.016697
     6      gi|1146863   0.089557
     5           3       0.036612
     3      gi|1497432   0.105161
     3      gi|7396971   0.088160
     1      gi|2818984   0.115979
     1      gi|5716431   0.059937


Data set # 23:


One most parsimonious tree found:


       +---gi|1497432
       |  
  +----3     +-----gi|1615982
  |    |  +--7  
  |    |  |  |  +gi|1696350
  |    +--5  +--6  
  |       |     +------gi|1146863
  |       |  
  |       +----gi|7396971
  |  
  |            +---gi|191125|
  |         +--8  
  |  +------4  +----------gi|1090941
  |  |      |  
  1--2      +-gi|4771687
  |  |  
  |  +------gi|2818984
  |  
  +--gi|5716431


requires a total of    669.000

  between      and       length
  -------      ---       ------
     1           3       0.081577
     3      gi|1497432   0.073064
     3           5       0.043863
     5           7       0.045993
     7      gi|1615982   0.088282
     7           6       0.039223
     6      gi|1696350   0.020036
     6      gi|1146863   0.119611
     5      gi|7396971   0.098573
     1           2       0.041409
     2           4       0.103764
     4           8       0.024200
     8      gi|191125|   0.060586
     8      gi|1090941   0.175709
     4      gi|4771687   0.041266
     2      gi|2818984   0.104402
     1      gi|5716431   0.057021


Data set # 24:


One most parsimonious tree found:


      +---gi|1615982
      |  
      |        +--------gi|1090941
  +---7  +-----4  
  |   |  |     |    +--gi|191125|
  |   |  |     +----8  
  |   +--2          +---gi|4771687
  |      |  
  |      |  +----gi|1497432
  |      |  |  
  |      +--3     +-gi|1696350
  |         |  +--6  
  |         +--5  +----gi|1146863
  |            |  
  |            +-----gi|7396971
  |  
  1-------gi|2818984
  |  
  +--gi|5716431


requires a total of    667.000

  between      and       length
  -------      ---       ------
     1           7       0.064106
     7      gi|1615982   0.073315
     7           2       0.041692
     2           4       0.100030
     4      gi|1090941   0.138636
     4           8       0.081158
     8      gi|191125|   0.053430
     8      gi|4771687   0.058895
     2           3       0.042704
     3      gi|1497432   0.078780
     3           5       0.029144
     5           6       0.056163
     6      gi|1696350   0.029751
     6      gi|1146863   0.080753
     5      gi|7396971   0.105191
     1      gi|2818984   0.127758
     1      gi|5716431   0.053430


Data set # 25:


     3 trees in all found


     +--gi|1615982
     |  
     |       +------gi|1090941
  +--7  +----4  
  |  |  |    |   +--gi|191125|
  |  |  |    +---8  
  |  |  |        +-gi|4771687
  |  +--2  
  |     |     +gi|1696350
  |     |  +--6  
  |     |  |  +-----gi|1146863
  |     +--5  
  |        |  +---gi|1497432
  |        +--3  
  |           +----gi|7396971
  |  
  1------gi|2818984
  |  
  +--gi|5716431


requires a total of    571.000

  between      and       length
  -------      ---       ------
     1           7       0.055454
     7      gi|1615982   0.039375
     7           2       0.036652
     2           4       0.088434
     4      gi|1090941   0.125885
     4           8       0.066282
     8      gi|191125|   0.058591
     8      gi|4771687   0.042502
     2           5       0.031745
     5           6       0.034062
     6      gi|1696350   0.010018
     6      gi|1146863   0.088342
     5           3       0.038251
     3      gi|1497432   0.071736
     3      gi|7396971   0.089162
     1      gi|2818984   0.117041
     1      gi|5716431   0.046539


          +--------gi|1090941
     +----4  
     |    |  +---gi|191125|
     |    +--8  
     |       +--gi|4771687
  +--2  
  |  |  +-gi|1615982
  |  |  |  
  |  +--7     +gi|1696350
  |     |  +--6  
  |     |  |  +----gi|1146863
  |     +--5  
  |        |  +---gi|1497432
  |        +--3  
  |           +----gi|7396971
  |  
  1------gi|2818984
  |  
  +--gi|5716431


requires a total of    571.000

  between      and       length
  -------      ---       ------
     1           2       0.048110
     2           4       0.083060
     4      gi|1090941   0.156615
     4           8       0.037423
     8      gi|191125|   0.056715
     8      gi|4771687   0.043964
     2           7       0.030538
     7      gi|1615982   0.032089
     7           5       0.057316
     5           6       0.027656
     6      gi|1696350   0.009107
     6      gi|1146863   0.089253
     5           3       0.043109
     3      gi|1497432   0.078567
     3      gi|7396971   0.084062
     1      gi|2818984   0.114820
     1      gi|5716431   0.047668


     +--gi|1615982
     |  
     |         +gi|1696350
     |      +--6  
  +--7      |  +-----gi|1146863
  |  |   +--5  
  |  |   |  |     +-----gi|1090941
  |  |   |  +-----4  
  |  |   |        |    +---gi|191125|
  |  +---2        +----8  
  |      |             +--gi|4771687
  |      |  
  |      |  +---gi|1497432
  |      +--3  
  |         +----gi|7396971
  |  
  1------gi|2818984
  |  
  +--gi|5716431


requires a total of    571.000

  between      and       length
  -------      ---       ------
     1           7       0.052260
     7      gi|1615982   0.042747
     7           2       0.058981
     2           5       0.011802
     5           6       0.034441
     6      gi|1696350   0.007387
     6      gi|1146863   0.091176
     5           4       0.088079
     4      gi|1090941   0.099589
     4           8       0.092043
     8      gi|191125|   0.059068
     8      gi|4771687   0.042155
     2           3       0.036271
     3      gi|1497432   0.070856
     3      gi|7396971   0.089435
     1      gi|2818984   0.117775
     1      gi|5716431   0.046008


DNA parsimony algorithm, version 3.67


Data set # 26:


One most parsimonious tree found:


      +---gi|1615982
      |  
      |         +-------gi|1090941
  +---7  +------4  
  |   |  |      |   +--gi|191125|
  |   |  |      +---8  
  |   |  |          +---gi|4771687
  |   +--2  
  |      |     +-gi|1696350
  |      |  +--6  
  |      |  |  +----gi|1146863
  |      +--5  
  |         |  +---gi|1497432
  |         +--3  
  |            +-----gi|7396971
  |  
  1-------gi|2818984
  |  
  +---gi|5716431


requires a total of    667.000

  between      and       length
  -------      ---       ------
     1           7       0.070431
     7      gi|1615982   0.054797
     7           2       0.038434
     2           4       0.120978
     4      gi|1090941   0.140528
     4           8       0.077838
     8      gi|191125|   0.038525
     8      gi|4771687   0.053977
     2           5       0.039982
     5           6       0.054706
     6      gi|1696350   0.032180
     6      gi|1146863   0.082574
     5           3       0.032028
     3      gi|1497432   0.074013
     3      gi|7396971   0.106163
     1      gi|2818984   0.138130
     1      gi|5716431   0.059654


Data set # 27:


One most parsimonious tree found:


           +--------gi|1090941
     +-----4  
     |     |  +--gi|191125|
     |     +--8  
     |        +--gi|4771687
  +--2  
  |  |  +--gi|1615982
  |  |  |  
  |  +--7      +gi|1696350
  |     |   +--6  
  |     |   |  +----gi|1146863
  |     +---5  
  |         |  +---gi|1497432
  |         +--3  
  |            +----gi|7396971
  |  
  1------gi|2818984
  |  
  +--gi|5716431


requires a total of    597.000

  between      and       length
  -------      ---       ------
     1           2       0.050739
     2           4       0.095608
     4      gi|1090941   0.147096
     4           8       0.035620
     8      gi|191125|   0.049909
     8      gi|4771687   0.044809
     2           7       0.051467
     7      gi|1615982   0.050739
     7           5       0.056932
     5           6       0.025319
     6      gi|1696350   0.014876
     6      gi|1146863   0.089557
     5           3       0.035883
     3      gi|1497432   0.076624
     3      gi|7396971   0.094778
     1      gi|2818984   0.110302
     1      gi|5716431   0.057175


Data set # 28:


One most parsimonious tree found:


        +-gi|4771687
        |  
  +-----2  +--gi|191125|
  |     |  |  
  |     +--8    +----gi|1090941
  |        |    |  
  |        |    |       +----gi|1615982
  |        +----4    +--7  
  |             |    |  |  +gi|1696350
  |             |    |  +--6  
  |             +----5     +----gi|1146863
  |                  |  
  |                  |  +---gi|1497432
  |                  +--3  
  |                     +----gi|7396971
  |  
  1-----gi|2818984
  |  
  +---gi|5716431


requires a total of    572.000

  between      and       length
  -------      ---       ------
     1           2       0.097146
     2      gi|4771687   0.029144
     2           8       0.022162
     8      gi|191125|   0.053582
     8           4       0.080623
     4      gi|1090941   0.091617
     4           5       0.080514
     5           7       0.026412
     7      gi|1615982   0.073597
     7           6       0.025718
     6      gi|1696350   0.017087
     6      gi|1146863   0.085784
     5           3       0.030337
     3      gi|1497432   0.066940
     3      gi|7396971   0.095477
     1      gi|2818984   0.094718
     1      gi|5716431   0.071038


Data set # 29:


     2 trees in all found


           +--gi|191125|
     +-----8  
     |     +-gi|4771687
  +--2  
  |  |   +---gi|1615982
  |  |   |  
  |  +---7       +--------gi|1090941
  |      |    +--4  
  |      |    |  +---gi|1497432
  |      +----3  
  |           |     +gi|1696350
  |           |  +--6  
  |           +--5  +---gi|1146863
  |              |  
  |              +------gi|7396971
  |  
  1-----gi|2818984
  |  
  +----gi|5716431


requires a total of    625.000

  between      and       length
  -------      ---       ------
     1           2       0.055925
     2           8       0.088424
     8      gi|191125|   0.060504
     8      gi|4771687   0.043321
     2           7       0.061786
     7      gi|1615982   0.061017
     7           3       0.083030
     3           4       0.032445
     4      gi|1090941   0.154438
     4      gi|1497432   0.068524
     3           5       0.017453
     5           6       0.039466
     6      gi|1696350   0.015908
     6      gi|1146863   0.065817
     5      gi|7396971   0.116424
     1      gi|2818984   0.097678
     1      gi|5716431   0.076275


           +--gi|191125|
     +-----8  
     |     +-gi|4771687
     |  
  +--2   +---gi|1615982
  |  |   |  
  |  |   |          +gi|1696350
  |  +---7       +--6  
  |      |       |  +---gi|1146863
  |      |    +--5  
  |      |    |  |  +--------gi|1090941
  |      +----3  +--4  
  |           |     +---gi|1497432
  |           |  
  |           +------gi|7396971
  |  
  1-----gi|2818984
  |  
  +---gi|5716431


requires a total of    625.000

  between      and       length
  -------      ---       ------
     1           2       0.054964
     2           8       0.089274
     8      gi|191125|   0.061293
     8      gi|4771687   0.042532
     2           7       0.069942
     7      gi|1615982   0.053844
     7           3       0.082242
     3           5       0.025005
     5           6       0.036262
     6      gi|1696350   0.020795
     6      gi|1146863   0.060868
     5           4       0.037048
     4      gi|1090941   0.150659
     4      gi|1497432   0.072327
     3      gi|7396971   0.107516
     1      gi|2818984   0.098954
     1      gi|5716431   0.074907


Data set # 30:


     2 trees in all found


     +---gi|1615982
     |  
     |            +gi|1696350
     |         +--6  
  +--7      +--5  +---gi|1146863
  |  |      |  |  
  |  |   +--4  +--------gi|1090941
  |  |   |  |  
  |  +---3  +---gi|1497432
  |      |  
  |      +----gi|7396971
  |  
  |        +---gi|191125|
  |  +-----8  
  1--2     +-gi|4771687
  |  |  
  |  +-------gi|2818984
  |  
  +---gi|5716431


requires a total of    596.000

  between      and       length
  -------      ---       ------
     1           7       0.052952
     7      gi|1615982   0.057485
     7           3       0.063676
     3           4       0.030201
     4           5       0.023058
     5           6       0.030869
     6      gi|1696350   0.024135
     6      gi|1146863   0.059654
     5      gi|1090941   0.152140
     4      gi|1497432   0.076158
     3      gi|7396971   0.084572
     1           2       0.036506
     2           8       0.094271
     8      gi|191125|   0.071776
     8      gi|4771687   0.040311
     2      gi|2818984   0.124243
     1      gi|5716431   0.063603


      +--gi|1615982
      |  
      |        +-gi|1696350
  +---7     +--6  
  |   |     |  +---gi|1146863
  |   |  +--5  
  |   |  |  |  +---------gi|1090941
  |   +--3  +--4  
  |      |     +----gi|1497432
  |      |  
  |      +-----gi|7396971
  |  
  |        +---gi|191125|
  |  +-----8  
  1--2     +-gi|4771687
  |  |  
  |  +-------gi|2818984
  |  
  +---gi|5716431


requires a total of    596.000

  between      and       length
  -------      ---       ------
     1           7       0.060606
     7      gi|1615982   0.049063
     7           3       0.060944
     3           5       0.027316
     5           6       0.025190
     6      gi|1696350   0.021403
     6      gi|1146863   0.062386
     5           4       0.024369
     4      gi|1090941   0.151812
     4      gi|1497432   0.083506
     3      gi|7396971   0.087928
     1           2       0.036506
     2           8       0.093959
     8      gi|191125|   0.071645
     8      gi|4771687   0.040376
     2      gi|2818984   0.124621
     1      gi|5716431   0.063980


Data set # 31:


One most parsimonious tree found:


             +--------gi|1090941
      +------4  
      |      |  +--gi|191125|
      |      +--8  
      |         +-gi|4771687
  +---2  
  |   |  +--gi|1615982
  |   |  |  
  |   +--7      +gi|1696350
  |      |   +--6  
  |      |   |  +---gi|1146863
  |      +---5  
  |          |  +----gi|1497432
  |          +--3  
  |             +-----gi|7396971
  |  
  1------gi|2818984
  |  
  +----gi|5716431


requires a total of    627.000

  between      and       length
  -------      ---       ------
     1           2       0.063167
     2           4       0.112083
     4      gi|1090941   0.150726
     4           8       0.049779
     8      gi|191125|   0.051797
     8      gi|4771687   0.046332
     2           7       0.039554
     7      gi|1615982   0.044809
     7           5       0.063509
     5           6       0.031937
     6      gi|1696350   0.016393
     6      gi|1146863   0.076503
     5           3       0.020947
     3      gi|1497432   0.078385
     3      gi|7396971   0.090407
     1      gi|2818984   0.121955
     1      gi|5716431   0.083794


Data set # 32:


One most parsimonious tree found:


             +---gi|191125|
          +--8  
     +----4  +---------gi|1090941
     |    |  
     |    +---gi|4771687
  +--2  
  |  |    +--gi|1497432
  |  |    |  
  |  +----3     +----gi|1615982
  |       |  +--7  
  |       |  |  |  +gi|1696350
  |       +--5  +--6  
  |          |     +----gi|1146863
  |          |  
  |          +-----gi|7396971
  |  
  1-----gi|2818984
  |  
  +----gi|5716431


requires a total of    629.000

  between      and       length
  -------      ---       ------
     1           2       0.032240
     2           4       0.092744
     4           8       0.027808
     8      gi|191125|   0.062750
     8      gi|1090941   0.163843
     4      gi|4771687   0.054797
     2           3       0.078021
     3      gi|1497432   0.061141
     3           5       0.050486
     5           7       0.028051
     7      gi|1615982   0.084851
     7           6       0.034760
     6      gi|1696350   0.017001
     6      gi|1146863   0.075288
     5      gi|7396971   0.105373
     1      gi|2818984   0.098786
     1      gi|5716431   0.077778


Data set # 33:


One most parsimonious tree found:


           +---------gi|1090941
      +----4  
      |    |  +---gi|191125|
      |    +--8  
      |       +---gi|4771687
  +---2  
  |   |  +-gi|1615982
  |   |  |  
  |   +--7       +gi|1696350
  |      |    +--6  
  |      |    |  +---gi|1146863
  |      +----5  
  |           |  +----gi|1497432
  |           +--3  
  |              +----gi|7396971
  |  
  1------gi|2818984
  |  
  +--gi|5716431


requires a total of    618.000

  between      and       length
  -------      ---       ------
     1           2       0.064157
     2           4       0.091510
     4      gi|1090941   0.162791
     4           8       0.035772
     8      gi|191125|   0.061566
     8      gi|4771687   0.055920
     2           7       0.036045
     7      gi|1615982   0.036986
     7           5       0.075359
     5           6       0.045446
     6      gi|1696350   0.015786
     6      gi|1146863   0.063145
     5           3       0.036551
     3      gi|1497432   0.081239
     3      gi|7396971   0.093716
     1      gi|2818984   0.114764
     1      gi|5716431   0.054928


Data set # 34:


One most parsimonious tree found:


     +--gi|1615982
     |  
     |          +gi|1696350
  +--7       +--6  
  |  |    +--5  +--gi|1146863
  |  |    |  |  
  |  +----4  +----------gi|1090941
  |       |  
  |       |  +----gi|1497432
  |       +--3  
  |          +------gi|7396971
  |  
  |       +---gi|191125|
  |  +----8  
  1--2    +--gi|4771687
  |  |  
  |  +-----gi|2818984
  |  
  +---gi|5716431


requires a total of    597.000

  between      and       length
  -------      ---       ------
     1           7       0.054392
     7      gi|1615982   0.051197
     7           4       0.073330
     4           5       0.027958
     5           6       0.030792
     6      gi|1696350   0.016090
     6      gi|1146863   0.053127
     5      gi|1090941   0.172218
     4           3       0.029447
     3      gi|1497432   0.068161
     3      gi|7396971   0.101845
     1           2       0.046426
     2           8       0.091161
     8      gi|191125|   0.060109
     8      gi|4771687   0.048270
     2      gi|2818984   0.100768
     1      gi|5716431   0.062140


Data set # 35:


One most parsimonious tree found:


           +---------gi|1090941
     +-----4  
     |     |  +--gi|191125|
     |     +--8  
     |        +--gi|4771687
  +--2  
  |  |  +-gi|1615982
  |  |  |  
  |  +--7     +gi|1696350
  |     |  +--6  
  |     |  |  +--gi|1146863
  |     +--5  
  |        |  +----gi|1497432
  |        +--3  
  |           +----gi|7396971
  |  
  1------gi|2818984
  |  
  +--gi|5716431


requires a total of    572.000

  between      and       length
  -------      ---       ------
     1           2       0.048330
     2           4       0.108531
     4      gi|1090941   0.159836
     4           8       0.038251
     8      gi|191125|   0.055373
     8      gi|4771687   0.058470
     2           7       0.029842
     7      gi|1615982   0.039526
     7           5       0.052368
     5           6       0.034062
     6      gi|1696350   0.010929
     6      gi|1146863   0.056466
     5           3       0.021190
     3      gi|1497432   0.085307
     3      gi|7396971   0.086217
     1      gi|2818984   0.114208
     1      gi|5716431   0.042987


Data set # 36:


One most parsimonious tree found:


            +--------gi|1090941
      +-----4  
      |     |  +---gi|191125|
      |     +--8  
      |        +--gi|4771687
  +---2  
  |   |  +---gi|1615982
  |   |  |  
  |   +--7     +-gi|1696350
  |      |  +--6  
  |      |  |  +-----gi|1146863
  |      +--5  
  |         |  +-----gi|1497432
  |         +--3  
  |            +-----gi|7396971
  |  
  1------gi|2818984
  |  
  +--gi|5716431


requires a total of    633.000

  between      and       length
  -------      ---       ------
     1           2       0.064159
     2           4       0.102631
     4      gi|1090941   0.149623
     4           8       0.036806
     8      gi|191125|   0.063272
     8      gi|4771687   0.043600
     2           7       0.042792
     7      gi|1615982   0.063074
     7           5       0.050233
     5           6       0.033242
     6      gi|1696350   0.019126
     6      gi|1146863   0.093807
     5           3       0.031087
     3      gi|1497432   0.098300
     3      gi|7396971   0.087462
     1      gi|2818984   0.117634
     1      gi|5716431   0.056158


Data set # 37:


One most parsimonious tree found:


            +---------gi|1090941
     +------4  
     |      |  +---gi|191125|
     |      +--8  
     |         +---gi|4771687
  +--2  
  |  |  +-gi|1615982
  |  |  |  
  |  +--7      +gi|1696350
  |     |   +--6  
  |     |   |  +----gi|1146863
  |     +---5  
  |         |  +-----gi|1497432
  |         +--3  
  |            +-----gi|7396971
  |  
  1-------gi|2818984
  |  
  +---gi|5716431


requires a total of    642.000

  between      and       length
  -------      ---       ------
     1           2       0.051793
     2           4       0.106567
     4      gi|1090941   0.177299
     4           8       0.042169
     8      gi|191125|   0.069465
     8      gi|4771687   0.060176
     2           7       0.032126
     7      gi|1615982   0.035985
     7           5       0.063034
     5           6       0.038737
     6      gi|1696350   0.011233
     6      gi|1146863   0.078628
     5           3       0.027505
     3      gi|1497432   0.092896
     3      gi|7396971   0.084882
     1      gi|2818984   0.129736
     1      gi|5716431   0.067168


Data set # 38:


One most parsimonious tree found:


           +-gi|191125|
     +-----8  
     |     +-gi|4771687
  +--2  
  |  |   +-gi|1615982
  |  |   |  
  |  +---7   +gi|1696350
  |      |   |  
  |      +---6     +----gi|1146863
  |          |  +--5  
  |          |  |  |  +--------gi|1090941
  |          +--3  +--4  
  |             |     +---gi|1497432
  |             |  
  |             +------gi|7396971
  |  
  1----gi|2818984
  |  
  +----gi|5716431


requires a total of    582.000

  between      and       length
  -------      ---       ------
     1           2       0.033394
     2           8       0.094794
     8      gi|191125|   0.044930
     8      gi|4771687   0.038859
     2           7       0.069748
     7      gi|1615982   0.032787
     7           6       0.059047
     6      gi|1696350   0.026715
     6           3       0.014572
     3           5       0.030358
     5      gi|1146863   0.083182
     5           4       0.038859
     4      gi|1090941   0.149362
     4      gi|1497432   0.064967
     3      gi|7396971   0.117790
     1      gi|2818984   0.084472
     1      gi|5716431   0.076275


Data set # 39:


One most parsimonious tree found:


           +--gi|191125|
     +-----8  
     |     +-gi|4771687
  +--2  
  |  |  +--gi|1615982
  |  |  |  
  |  +--7       +---------gi|1090941
  |     |    +--4  
  |     |    |  +----gi|1497432
  |     +----3  
  |          |     +gi|1696350
  |          |  +--6  
  |          +--5  +---gi|1146863
  |             |  
  |             +------gi|7396971
  |  
  1-----gi|2818984
  |  
  +---gi|5716431


requires a total of    618.000

  between      and       length
  -------      ---       ------
     1           2       0.052658
     2           8       0.096586
     8      gi|191125|   0.054341
     8      gi|4771687   0.042198
     2           7       0.047273
     7      gi|1615982   0.049901
     7           3       0.075926
     3           4       0.032732
     4      gi|1090941   0.173423
     4      gi|1497432   0.091577
     3           5       0.015019
     5           6       0.041287
     6      gi|1696350   0.021858
     6      gi|1146863   0.061931
     5      gi|7396971   0.102611
     1      gi|2818984   0.097662
     1      gi|5716431   0.068701


Data set # 40:


One most parsimonious tree found:


            +--------gi|1090941
      +-----4  
      |     |  +--gi|191125|
      |     +--8  
      |        +--gi|4771687
  +---2  
  |   |  +-gi|1615982
  |   |  |  
  |   +--7     +gi|1696350
  |      |  +--6  
  |      |  |  +-----gi|1146863
  |      +--5  
  |         |  +-----gi|1497432
  |         +--3  
  |            +-----gi|7396971
  |  
  1-----gi|2818984
  |  
  +---gi|5716431


requires a total of    605.000

  between      and       length
  -------      ---       ------
     1           2       0.061103
     2           4       0.101336
     4      gi|1090941   0.160926
     4           8       0.035936
     8      gi|191125|   0.056168
     8      gi|4771687   0.048700
     2           7       0.041254
     7      gi|1615982   0.035944
     7           5       0.048087
     5           6       0.034183
     6      gi|1696350   0.016090
     6      gi|1146863   0.094414
     5           3       0.021615
     3      gi|1497432   0.091621
     3      gi|7396971   0.090710
     1      gi|2818984   0.103679
     1      gi|5716431   0.060236


Data set # 41:


One most parsimonious tree found:


           +---------gi|1090941
     +-----4  
     |     |  +---gi|191125|
     |     +--8  
     |        +-gi|4771687
  +--2  
  |  |  +--gi|1615982
  |  |  |  
  |  +--7      +gi|1696350
  |     |   +--6  
  |     |   |  +-----gi|1146863
  |     +---5  
  |         |  +------gi|1497432
  |         +--3  
  |            +----gi|7396971
  |  
  1----gi|2818984
  |  
  +---gi|5716431


requires a total of    632.000

  between      and       length
  -------      ---       ------
     1           2       0.050599
     2           4       0.096782
     4      gi|1090941   0.169973
     4           8       0.045924
     8      gi|191125|   0.071833
     8      gi|4771687   0.045239
     2           7       0.030841
     7      gi|1615982   0.050061
     7           5       0.063692
     5           6       0.037432
     6      gi|1696350   0.011233
     6      gi|1146863   0.093200
     5           3       0.031876
     3      gi|1497432   0.115301
     3      gi|7396971   0.087948
     1      gi|2818984   0.089502
     1      gi|5716431   0.059751


Data set # 42:


One most parsimonious tree found:


            +-------gi|1090941
     +------4  
     |      |  +--gi|191125|
     |      +--8  
     |         +----gi|4771687
  +--2  
  |  |  +-gi|1615982
  |  |  |  
  |  +--7     +gi|1696350
  |     |  +--6  
  |     |  |  +---gi|1146863
  |     +--5  
  |        |  +----gi|1497432
  |        +--3  
  |           +---gi|7396971
  |  
  1------gi|2818984
  |  
  +--gi|5716431


requires a total of    588.000

  between      and       length
  -------      ---       ------
     1           2       0.057197
     2           4       0.105991
     4      gi|1090941   0.141082
     4           8       0.037221
     8      gi|191125|   0.055440
     8      gi|4771687   0.076205
     2           7       0.022472
     7      gi|1615982   0.042694
     7           5       0.043453
     5           6       0.035428
     6      gi|1696350   0.011840
     6      gi|1146863   0.073770
     5           3       0.037219
     3      gi|1497432   0.083424
     3      gi|7396971   0.070644
     1      gi|2818984   0.123574
     1      gi|5716431   0.053385


Data set # 43:


One most parsimonious tree found:


      +----gi|1615982
      |  
      |          +------gi|1090941
  +---7  +-------4  
  |   |  |       |   +--gi|191125|
  |   |  |       +---8  
  |   +--2           +-gi|4771687
  |      |  
  |      |  +---gi|1497432
  |      |  |  
  |      +--3      +gi|1696350
  |         |  +---6  
  |         +--5   +--gi|1146863
  |            |  
  |            +------gi|7396971
  |  
  1--------gi|2818984
  |  
  +--gi|5716431


requires a total of    633.000

  between      and       length
  -------      ---       ------
     1           7       0.060210
     7      gi|1615982   0.085762
     7           2       0.029650
     2           4       0.119156
     4      gi|1090941   0.117436
     4           8       0.067294
     8      gi|191125|   0.056618
     8      gi|4771687   0.044778
     2           3       0.029245
     3      gi|1497432   0.067851
     3           5       0.038555
     5           6       0.051154
     6      gi|1696350   0.019429
     6      gi|1146863   0.057681
     5      gi|7396971   0.105495
     1      gi|2818984   0.151842
     1      gi|5716431   0.050850


Data set # 44:


One most parsimonious tree found:


       +-gi|1615982
       |  
       |         +gi|1696350
       |      +--6  
  +----7      |  +----gi|1146863
  |    |   +--5  
  |    |   |  |  +----gi|1497432
  |    |   |  +--3  
  |    |   |     |       +----gi|1090941
  |    +---2     +-------4  
  |        |             |      +-gi|191125|
  |        |             +------8  
  |        |                    +---gi|4771687
  |        |  
  |        +-----gi|7396971
  |  
  1-------gi|2818984
  |  
  +---gi|5716431


requires a total of    660.000

  between      and       length
  -------      ---       ------
     1           7       0.077717
     7      gi|1615982   0.044041
     7           2       0.077891
     2           5       0.019277
     5           6       0.037904
     6      gi|1696350   0.015786
     6      gi|1146863   0.080753
     5           3       0.031703
     3      gi|1497432   0.081035
     3           4       0.122582
     4      gi|1090941   0.095780
     4           8       0.114147
     8      gi|191125|   0.042653
     8      gi|4771687   0.072101
     2      gi|7396971   0.089210
     1      gi|2818984   0.139518
     1      gi|5716431   0.060088


Data set # 45:


     2 trees in all found


      +---gi|1615982
      |  
      |             +-gi|1696350
      |          +--6  
  +---7       +--5  +---gi|1146863
  |   |       |  |  
  |   |    +--4  +----------gi|1090941
  |   |    |  |  
  |   +----3  +----gi|1497432
  |        |  
  |        +----gi|7396971
  |  
  |        +----gi|191125|
  |  +-----8  
  1--2     +---gi|4771687
  |  |  
  |  +-----gi|2818984
  |  
  +--gi|5716431


requires a total of    639.000

  between      and       length
  -------      ---       ------
     1           7       0.062737
     7      gi|1615982   0.062453
     7           3       0.082195
     3           4       0.029842
     4           5       0.025284
     5           6       0.038312
     6      gi|1696350   0.033546
     6      gi|1146863   0.065422
     5      gi|1090941   0.177535
     4      gi|1497432   0.077570
     3      gi|7396971   0.086707
     1           2       0.058060
     2           8       0.099310
     8      gi|191125|   0.078454
     8      gi|4771687   0.055035
     2      gi|2818984   0.085354
     1      gi|5716431   0.046116


      +--gi|1615982
      |  
      |          +-gi|1696350
  +---7       +--6  
  |   |       |  +---gi|1146863
  |   |    +--5  
  |   |    |  |  +----------gi|1090941
  |   +----3  +--4  
  |        |     +----gi|1497432
  |        |  
  |        +-----gi|7396971
  |  
  |        +----gi|191125|
  |  +-----8  
  1--2     +---gi|4771687
  |  |  
  |  +-----gi|2818984
  |  
  +--gi|5716431


requires a total of    639.000

  between      and       length
  -------      ---       ------
     1           7       0.074226
     7      gi|1615982   0.050015
     7           3       0.082195
     3           5       0.025197
     5           6       0.030814
     6      gi|1696350   0.029903
     6      gi|1146863   0.069065
     5           4       0.030358
     4      gi|1090941   0.180176
     4      gi|1497432   0.082726
     3      gi|7396971   0.086369
     1           2       0.058060
     2           8       0.098816
     8      gi|191125|   0.078324
     8      gi|4771687   0.055100
     2      gi|2818984   0.085914
     1      gi|5716431   0.046676


Data set # 46:


One most parsimonious tree found:


           +--------gi|1090941
      +----4  
      |    |  +-gi|191125|
      |    +--8  
      |       +---gi|4771687
  +---2  
  |   |  +--gi|1615982
  |   |  |  
  |   +--7      +gi|1696350
  |      |   +--6  
  |      |   |  +----gi|1146863
  |      +---5  
  |          |  +-----gi|1497432
  |          +--3  
  |             +------gi|7396971
  |  
  1------gi|2818984
  |  
  +---gi|5716431


requires a total of    651.000

  between      and       length
  -------      ---       ------
     1           2       0.062621
     2           4       0.092532
     4      gi|1090941   0.152881
     4           8       0.039427
     8      gi|191125|   0.046150
     8      gi|4771687   0.064183
     2           7       0.037763
     7      gi|1615982   0.047177
     7           5       0.065392
     5           6       0.031148
     6      gi|1696350   0.019126
     6      gi|1146863   0.086521
     5           3       0.042259
     3      gi|1497432   0.095811
     3      gi|7396971   0.112933
     1      gi|2818984   0.123715
     1      gi|5716431   0.066156


Data set # 47:


One most parsimonious tree found:


           +---------gi|1090941
     +-----4  
     |     |  +--gi|191125|
     |     +--8  
     |        +--gi|4771687
  +--2  
  |  |  +--gi|1615982
  |  |  |  
  |  +--7     +-gi|1696350
  |     |  +--6  
  |     |  |  +---gi|1146863
  |     +--5  
  |        |  +---gi|1497432
  |        +--3  
  |           +---gi|7396971
  |  
  1-----gi|2818984
  |  
  +---gi|5716431


requires a total of    613.000

  between      and       length
  -------      ---       ------
     1           2       0.051629
     2           4       0.105667
     4      gi|1090941   0.162892
     4           8       0.036693
     8      gi|191125|   0.061749
     8      gi|4771687   0.048634
     2           7       0.043706
     7      gi|1615982   0.061890
     7           5       0.062194
     5           6       0.047298
     6      gi|1696350   0.020947
     6      gi|1146863   0.059199
     5           3       0.039951
     3      gi|1497432   0.072192
     3      gi|7396971   0.076503
     1      gi|2818984   0.105819
     1      gi|5716431   0.059613


Data set # 48:


One most parsimonious tree found:


          +---------gi|1090941
     +----4  
     |    |  +--gi|191125|
     |    +--8  
     |       +---gi|4771687
  +--2  
  |  |  +-gi|1615982
  |  |  |  
  |  +--7     +gi|1696350
  |     |  +--6  
  |     |  |  +----gi|1146863
  |     +--5  
  |        |  +----gi|1497432
  |        +--3  
  |           +----gi|7396971
  |  
  1------gi|2818984
  |  
  +---gi|5716431


requires a total of    610.000

  between      and       length
  -------      ---       ------
     1           2       0.044914
     2           4       0.087523
     4      gi|1090941   0.165325
     4           8       0.034774
     8      gi|191125|   0.054049
     8      gi|4771687   0.059877
     2           7       0.030626
     7      gi|1615982   0.042775
     7           5       0.060079
     5           6       0.047693
     6      gi|1696350   0.017304
     6      gi|1146863   0.082878
     5           3       0.033151
     3      gi|1497432   0.088828
     3      gi|7396971   0.083940
     1      gi|2818984   0.112063
     1      gi|5716431   0.065312


Data set # 49:


One most parsimonious tree found:


      +-gi|1615982
      |  
      |         +gi|1696350
      |      +--6  
  +---7      |  +----gi|1146863
  |   |   +--5  
  |   |   |  |  +----gi|1497432
  |   |   |  +--3  
  |   |   |     |     +----gi|1090941
  |   +---2     +-----4  
  |       |           |     +---gi|191125|
  |       |           +-----8  
  |       |                 +--gi|4771687
  |       |  
  |       +----gi|7396971
  |  
  1-------gi|2818984
  |  
  +--gi|5716431


requires a total of    600.000

  between      and       length
  -------      ---       ------
     1           7       0.068382
     7      gi|1615982   0.038934
     7           2       0.066727
     2           5       0.021327
     5           6       0.027535
     6      gi|1696350   0.016697
     6      gi|1146863   0.086976
     5           3       0.027990
     3      gi|1497432   0.075926
     3           4       0.092213
     4      gi|1090941   0.085200
     4           8       0.108500
     8      gi|191125|   0.064860
     8      gi|4771687   0.051169
     2      gi|7396971   0.086354
     1      gi|2818984   0.127808
     1      gi|5716431   0.046296


Data set # 50:


One most parsimonious tree found:


      +--gi|1615982
      |  
      |          +gi|1696350
  +---7       +--6  
  |   |    +--5  +---gi|1146863
  |   |    |  |  
  |   +----4  +----------gi|1090941
  |        |  
  |        |  +---gi|1497432
  |        +--3  
  |           +------gi|7396971
  |  
  |        +---gi|191125|
  |  +-----8  
  1--2     +---gi|4771687
  |  |  
  |  +-----gi|2818984
  |  
  +---gi|5716431


requires a total of    662.000

  between      and       length
  -------      ---       ------
     1           7       0.062007
     7      gi|1615982   0.060207
     7           4       0.085187
     4           5       0.026932
     5           6       0.040897
     6      gi|1696350   0.020340
     6      gi|1146863   0.065877
     5      gi|1090941   0.169139
     4           3       0.035216
     3      gi|1497432   0.063579
     3      gi|7396971   0.117053
     1           2       0.047803
     2           8       0.105007
     8      gi|191125|   0.064663
     8      gi|4771687   0.063297
     2      gi|2818984   0.108975
     1      gi|5716431   0.069650


DNA parsimony algorithm, version 3.67


Data set # 51:


One most parsimonious tree found:


           +--------gi|1090941
      +----4  
      |    |  +--gi|191125|
      |    +--8  
      |       +--gi|4771687
  +---2  
  |   |  +-gi|1615982
  |   |  |  
  |   +--7     +gi|1696350
  |      |  +--6  
  |      |  |  +---gi|1146863
  |      +--5  
  |         |  +----gi|1497432
  |         +--3  
  |            +-----gi|7396971
  |  
  1------gi|2818984
  |  
  +---gi|5716431


requires a total of    583.000

  between      and       length
  -------      ---       ------
     1           2       0.059504
     2           4       0.091662
     4      gi|1090941   0.149643
     4           8       0.035126
     8      gi|191125|   0.054347
     8      gi|4771687   0.043236
     2           7       0.046486
     7      gi|1615982   0.033435
     7           5       0.051224
     5           6       0.021858
     6      gi|1696350   0.015179
     6      gi|1146863   0.066181
     5           3       0.024165
     3      gi|1497432   0.085003
     3      gi|7396971   0.100425
     1      gi|2818984   0.122754
     1      gi|5716431   0.061704


Data set # 52:


     2 trees in all found


      +--gi|1615982
      |  
      |         +gi|1696350
      |      +--6  
  +---7      |  +---gi|1146863
  |   |   +--5  
  |   |   |  |  +---gi|1497432
  |   |   |  +--3  
  |   |   |     |     +-----gi|1090941
  |   +---2     +-----4  
  |       |           |     +---gi|191125|
  |       |           +-----8  
  |       |                 +--gi|4771687
  |       |  
  |       +-----gi|7396971
  |  
  1------gi|2818984
  |  
  +--gi|5716431


requires a total of    592.000

  between      and       length
  -------      ---       ------
     1           7       0.067285
     7      gi|1615982   0.044195
     7           2       0.065730
     2           5       0.021016
     5           6       0.032028
     6      gi|1696350   0.013358
     6      gi|1146863   0.068610
     5           3       0.024972
     3      gi|1497432   0.075047
     3           4       0.108584
     4      gi|1090941   0.090437
     4           8       0.099696
     8      gi|191125|   0.066758
     8      gi|4771687   0.041530
     2      gi|7396971   0.107744
     1      gi|2818984   0.109203
     1      gi|5716431   0.042133


      +--gi|1615982
      |  
      |      +----gi|1497432
      |      |  
  +---7   +--3     +gi|1696350
  |   |   |  |  +--6  
  |   |   |  |  |  +---gi|1146863
  |   |   |  +--5  
  |   |   |     |      +----gi|1090941
  |   +---2     +------4  
  |       |            |     +---gi|191125|
  |       |            +-----8  
  |       |                  +--gi|4771687
  |       |  
  |       +-----gi|7396971
  |  
  1-----gi|2818984
  |  
  +--gi|5716431


requires a total of    592.000

  between      and       length
  -------      ---       ------
     1           7       0.062133
     7      gi|1615982   0.048098
     7           2       0.067447
     2           3       0.022718
     3      gi|1497432   0.076433
     3           5       0.022295
     5           6       0.030780
     6      gi|1696350   0.013661
     6      gi|1146863   0.068306
     5           4       0.110322
     4      gi|1090941   0.081620
     4           8       0.104562
     8      gi|191125|   0.066918
     8      gi|4771687   0.042588
     2      gi|7396971   0.109106
     1      gi|2818984   0.107954
     1      gi|5716431   0.043382


Data set # 53:


One most parsimonious tree found:


           +---------gi|1090941
     +-----4  
     |     |  +---gi|191125|
     |     +--8  
     |        +--gi|4771687
  +--2  
  |  |  +---gi|1615982
  |  |  |  
  |  +--7      +gi|1696350
  |     |   +--6  
  |     |   |  +----gi|1146863
  |     +---5  
  |         |  +-----gi|1497432
  |         +--3  
  |            +----gi|7396971
  |  
  1------gi|2818984
  |  
  +---gi|5716431


requires a total of    619.000

  between      and       length
  -------      ---       ------
     1           2       0.041048
     2           4       0.095467
     4      gi|1090941   0.164738
     4           8       0.028115
     8      gi|191125|   0.064613
     8      gi|4771687   0.053320
     2           7       0.047434
     7      gi|1615982   0.054726
     7           5       0.065594
     5           6       0.036976
     6      gi|1696350   0.015483
     6      gi|1146863   0.070128
     5           3       0.028840
     3      gi|1497432   0.092350
     3      gi|7396971   0.077838
     1      gi|2818984   0.120311
     1      gi|5716431   0.070523


Data set # 54:


One most parsimonious tree found:


       +--gi|1615982
       |  
       |        +-gi|1696350
  +----7     +--6  
  |    |     |  +----gi|1146863
  |    |  +--5  
  |    |  |  |  +---------gi|1090941
  |    +--3  +--4  
  |       |     +----gi|1497432
  |       |  
  |       +-----gi|7396971
  |  
  |        +---gi|191125|
  |  +-----8  
  1--2     +---gi|4771687
  |  |  
  |  +-----gi|2818984
  |  
  +--gi|5716431


requires a total of    637.000

  between      and       length
  -------      ---       ------
     1           7       0.076563
     7      gi|1615982   0.053673
     7           3       0.059047
     3           5       0.029964
     5           6       0.033515
     6      gi|1696350   0.029721
     6      gi|1146863   0.078719
     5           4       0.040984
     4      gi|1090941   0.162902
     4      gi|1497432   0.079812
     3      gi|7396971   0.094171
     1           2       0.048421
     2           8       0.108075
     8      gi|191125|   0.058288
     8      gi|4771687   0.055556
     2      gi|2818984   0.099879
     1      gi|5716431   0.051002


Data set # 55:


One most parsimonious tree found:


           +--------gi|1090941
     +-----4  
     |     |  +---gi|191125|
     |     +--8  
     |        +--gi|4771687
  +--2  
  |  |  +--gi|1615982
  |  |  |  
  |  +--7     +gi|1696350
  |     |  +--6  
  |     |  |  +-----gi|1146863
  |     +--5  
  |        |  +-----gi|1497432
  |        +--3  
  |           +----gi|7396971
  |  
  1------gi|2818984
  |  
  +--gi|5716431


requires a total of    626.000

  between      and       length
  -------      ---       ------
     1           2       0.047041
     2           4       0.097673
     4      gi|1090941   0.161963
     4           8       0.042214
     8      gi|191125|   0.070508
     8      gi|4771687   0.047922
     2           7       0.038101
     7      gi|1615982   0.054564
     7           5       0.045942
     5           6       0.037462
     6      gi|1696350   0.016090
     6      gi|1146863   0.096236
     5           3       0.041287
     3      gi|1497432   0.097814
     3      gi|7396971   0.082696
     1      gi|2818984   0.113475
     1      gi|5716431   0.049268


Data set # 56:


     2 trees in all found


     +---gi|1615982
     |  
     |            +-gi|1696350
     |         +--6  
  +--7      +--5  +----gi|1146863
  |  |      |  |  
  |  |   +--4  +--------gi|1090941
  |  |   |  |  
  |  +---3  +---gi|1497432
  |      |  
  |      +---gi|7396971
  |  
  |        +---gi|191125|
  |  +-----8  
  1--2     +--gi|4771687
  |  |  
  |  +-----gi|2818984
  |  
  +---gi|5716431


requires a total of    599.000

  between      and       length
  -------      ---       ------
     1           7       0.051346
     7      gi|1615982   0.061116
     7           3       0.058060
     3           4       0.031487
     4           5       0.023781
     5           6       0.054225
     6      gi|1696350   0.023224
     6      gi|1146863   0.082423
     5      gi|1090941   0.150744
     4      gi|1497432   0.065741
     3      gi|7396971   0.079306
     1           2       0.038631
     2           8       0.094019
     8      gi|191125|   0.067243
     8      gi|4771687   0.046145
     2      gi|2818984   0.099970
     1      gi|5716431   0.063616


      +--gi|1615982
      |  
      |        +gi|1696350
  +---7     +--6  
  |   |     |  +----gi|1146863
  |   |  +--5  
  |   |  |  |  +---------gi|1090941
  |   +--3  +--4  
  |      |     +----gi|1497432
  |      |  
  |      +----gi|7396971
  |  
  |        +---gi|191125|
  |  +-----8  
  1--2     +--gi|4771687
  |  |  
  |  +-----gi|2818984
  |  
  +---gi|5716431


requires a total of    599.000

  between      and       length
  -------      ---       ------
     1           7       0.060253
     7      gi|1615982   0.051845
     7           3       0.060792
     3           5       0.024106
     5           6       0.047846
     6      gi|1696350   0.016667
     6      gi|1146863   0.089344
     5           4       0.029309
     4      gi|1090941   0.151787
     4      gi|1497432   0.071884
     3      gi|7396971   0.077253
     1           2       0.038631
     2           8       0.093655
     8      gi|191125|   0.067243
     8      gi|4771687   0.046145
     2      gi|2818984   0.100334
     1      gi|5716431   0.063980


Data set # 57:


One most parsimonious tree found:


            +--------gi|1090941
      +-----4  
      |     |  +-gi|191125|
      |     +--8  
      |        +--gi|4771687
  +---2  
  |   |  +-gi|1615982
  |   |  |  
  |   +--7     +gi|1696350
  |      |  +--6  
  |      |  |  +-----gi|1146863
  |      +--5  
  |         |  +----gi|1497432
  |         +--3  
  |            +----gi|7396971
  |  
  1------gi|2818984
  |  
  +---gi|5716431


requires a total of    617.000

  between      and       length
  -------      ---       ------
     1           2       0.061062
     2           4       0.100142
     4      gi|1090941   0.159277
     4           8       0.031433
     8      gi|191125|   0.042689
     8      gi|4771687   0.053072
     2           7       0.036144
     7      gi|1615982   0.037725
     7           5       0.059037
     5           6       0.044019
     6      gi|1696350   0.010018
     6      gi|1146863   0.093807
     5           3       0.021615
     3      gi|1497432   0.095811
     3      gi|7396971   0.094414
     1      gi|2818984   0.116328
     1      gi|5716431   0.067269


Data set # 58:


One most parsimonious tree found:


            +---------gi|1090941
      +-----4  
      |     |  +---gi|191125|
      |     +--8  
      |        +---gi|4771687
  +---2  
  |   |  +--gi|1615982
  |   |  |  
  |   +--7      +gi|1696350
  |      |   +--6  
  |      |   |  +---gi|1146863
  |      +---5  
  |          |  +---gi|1497432
  |          +--3  
  |             +---gi|7396971
  |  
  1-----gi|2818984
  |  
  +--gi|5716431


requires a total of    602.000

  between      and       length
  -------      ---       ------
     1           2       0.059785
     2           4       0.113884
     4      gi|1090941   0.154230
     4           8       0.030125
     8      gi|191125|   0.058652
     8      gi|4771687   0.057377
     2           7       0.037472
     7      gi|1615982   0.045396
     7           5       0.065007
     5           6       0.055131
     6      gi|1696350   0.013965
     6      gi|1146863   0.066788
     5           3       0.030115
     3      gi|1497432   0.074317
     3      gi|7396971   0.079296
     1      gi|2818984   0.102894
     1      gi|5716431   0.052105


Data set # 59:


     3 trees in all found


     +----gi|1615982
     |  
     |         +------gi|1090941
  +--7  +------4  
  |  |  |      |   +--gi|191125|
  |  |  |      +---8  
  |  +--2          +-gi|4771687
  |     |  
  |     |  +---gi|1497432
  |     |  |  
  |     +--3     +gi|1696350
  |        |  +--6  
  |        +--5  +--gi|1146863
  |           |  
  |           +-----gi|7396971
  |  
  1------gi|2818984
  |  
  +--gi|5716431


requires a total of    600.000

  between      and       length
  -------      ---       ------
     1           7       0.055829
     7      gi|1615982   0.074408
     7           2       0.039466
     2           4       0.117122
     4      gi|1090941   0.119551
     4           8       0.063449
     8      gi|191125|   0.050030
     8      gi|4771687   0.048937
     2           3       0.033940
     3      gi|1497432   0.076230
     3           5       0.032787
     5           6       0.037523
     6      gi|1696350   0.017486
     6      gi|1146863   0.054098
     5      gi|7396971   0.103552
     1      gi|2818984   0.124469
     1      gi|5716431   0.044019


            +--------gi|1090941
      +-----4  
      |     |  +-gi|191125|
      |     +--8  
      |        +--gi|4771687
  +---2  
  |   |  +--gi|1615982
  |   |  |  
  |   +--7      +gi|1696350
  |      |   +--6  
  |      |   |  +---gi|1146863
  |      +---5  
  |          |  +-----gi|1497432
  |          +--3  
  |             +-----gi|7396971
  |  
  1------gi|2818984
  |  
  +--gi|5716431


requires a total of    600.000

  between      and       length
  -------      ---       ------
     1           2       0.063509
     2           4       0.111050
     4      gi|1090941   0.148482
     4           8       0.034274
     8      gi|191125|   0.048998
     8      gi|4771687   0.050638
     2           7       0.039557
     7      gi|1615982   0.047298
     7           5       0.056223
     5           6       0.025319
     6      gi|1696350   0.011840
     6      gi|1146863   0.059199
     5           3       0.036248
     3      gi|1497432   0.096539
     3      gi|7396971   0.096357
     1      gi|2818984   0.119976
     1      gi|5716431   0.047389


      +---gi|1615982
      |  
      |         +gi|1696350
      |      +--6  
  +---7      |  +--gi|1146863
  |   |   +--5  
  |   |   |  |      +-----gi|1090941
  |   |   |  +------4  
  |   |   |         |    +--gi|191125|
  |   +---2         +----8  
  |       |              +--gi|4771687
  |       |  
  |       |  +-----gi|1497432
  |       +--3  
  |          +------gi|7396971
  |  
  1-------gi|2818984
  |  
  +--gi|5716431


requires a total of    600.000

  between      and       length
  -------      ---       ------
     1           7       0.071588
     7      gi|1615982   0.059489
     7           2       0.059027
     2           5       0.020039
     5           6       0.029725
     6      gi|1696350   0.010018
     6      gi|1146863   0.061020
     5           4       0.117001
     4      gi|1090941   0.091595
     4           8       0.086174
     8      gi|191125|   0.046622
     8      gi|4771687   0.054298
     2           3       0.027062
     3      gi|1497432   0.085266
     3      gi|7396971   0.105080
     1      gi|2818984   0.126624
     1      gi|5716431   0.042269


Data set # 60:


One most parsimonious tree found:


            +--------gi|1090941
     +------4  
     |      |  +-gi|191125|
     |      +--8  
     |         +--gi|4771687
  +--2  
  |  |  +-gi|1615982
  |  |  |  
  |  +--7      +gi|1696350
  |     |   +--6  
  |     |   |  +----gi|1146863
  |     +---5  
  |         |  +----gi|1497432
  |         +--3  
  |            +----gi|7396971
  |  
  1-------gi|2818984
  |  
  +--gi|5716431


requires a total of    598.000

  between      and       length
  -------      ---       ------
     1           2       0.050198
     2           4       0.109846
     4      gi|1090941   0.162479
     4           8       0.033683
     8      gi|191125|   0.045918
     8      gi|4771687   0.052840
     2           7       0.034185
     7      gi|1615982   0.039385
     7           5       0.059694
     5           6       0.039709
     6      gi|1696350   0.013661
     6      gi|1146863   0.075592
     5           3       0.022829
     3      gi|1497432   0.078931
     3      gi|7396971   0.089496
     1      gi|2818984   0.126378
     1      gi|5716431   0.054429


Data set # 61:


One most parsimonious tree found:


            +----------gi|1090941
       +----4  
       |    |  +---gi|191125|
       |    +--8  
       |       +---gi|4771687
  +----2  
  |    |  +-gi|1615982
  |    |  |  
  |    +--7     +gi|1696350
  |       |  +--6  
  |       |  |  +-----gi|1146863
  |       +--5  
  |          |  +-----gi|1497432
  |          +--3  
  |             +---gi|7396971
  |  
  1------gi|2818984
  |  
  +--gi|5716431


requires a total of    618.000

  between      and       length
  -------      ---       ------
     1           2       0.079645
     2           4       0.093513
     4      gi|1090941   0.171313
     4           8       0.029767
     8      gi|191125|   0.061037
     8      gi|4771687   0.055572
     2           7       0.042959
     7      gi|1615982   0.033435
     7           5       0.045730
     5           6       0.032240
     6      gi|1696350   0.008197
     6      gi|1146863   0.101093
     5           3       0.033090
     3      gi|1497432   0.102489
     3      gi|7396971   0.070431
     1      gi|2818984   0.121520
     1      gi|5716431   0.043651


Data set # 62:


One most parsimonious tree found:


       +--gi|1615982
       |  
       |        +-------gi|1090941
  +----7  +-----4  
  |    |  |     |   +---gi|191125|
  |    |  |     +---8  
  |    |  |         +--gi|4771687
  |    +--2  
  |       |     +gi|1696350
  |       |  +--6  
  |       |  |  +----gi|1146863
  |       +--5  
  |          |  +----gi|1497432
  |          +--3  
  |             +----gi|7396971
  |  
  1-----gi|2818984
  |  
  +--gi|5716431


requires a total of    582.000

  between      and       length
  -------      ---       ------
     1           7       0.077009
     7      gi|1615982   0.048027
     7           2       0.031188
     2           4       0.099666
     4      gi|1090941   0.121635
     4           8       0.062943
     8      gi|191125|   0.055252
     8      gi|4771687   0.047966
     2           5       0.031593
     5           6       0.032544
     6      gi|1696350   0.015483
     6      gi|1146863   0.075592
     5           3       0.048270
     3      gi|1497432   0.085398
     3      gi|7396971   0.084001
     1      gi|2818984   0.098978
     1      gi|5716431   0.044566


Data set # 63:


One most parsimonious tree found:


            +--------gi|1090941
     +------4  
     |      |  +---gi|191125|
     |      +--8  
     |         +--gi|4771687
  +--2  
  |  |  +--gi|1615982
  |  |  |  
  |  +--7     +gi|1696350
  |     |  +--6  
  |     |  |  +----gi|1146863
  |     +--5  
  |        |  +-----gi|1497432
  |        +--3  
  |           +----gi|7396971
  |  
  1-------gi|2818984
  |  
  +--gi|5716431


requires a total of    637.000

  between      and       length
  -------      ---       ------
     1           2       0.052442
     2           4       0.115301
     4      gi|1090941   0.155945
     4           8       0.030402
     8      gi|191125|   0.074449
     8      gi|4771687   0.057327
     2           7       0.037426
     7      gi|1615982   0.044505
     7           5       0.042319
     5           6       0.036976
     6      gi|1696350   0.019126
     6      gi|1146863   0.082878
     5           3       0.026412
     3      gi|1497432   0.104918
     3      gi|7396971   0.099271
     1      gi|2818984   0.126453
     1      gi|5716431   0.054140


Data set # 64:


One most parsimonious tree found:


            +---------gi|1090941
       +----4  
       |    |  +---gi|191125|
       |    +--8  
       |       +----gi|4771687
  +----2  
  |    |  +-gi|1615982
  |    |  |  
  |    +--7      +gi|1696350
  |       |   +--6  
  |       |   |  +---gi|1146863
  |       +---5  
  |           |  +-----gi|1497432
  |           +--3  
  |              +-----gi|7396971
  |  
  1------gi|2818984
  |  
  +---gi|5716431


requires a total of    649.000

  between      and       length
  -------      ---       ------
     1           2       0.076908
     2           4       0.087715
     4      gi|1090941   0.167982
     4           8       0.042238
     8      gi|191125|   0.054098
     8      gi|4771687   0.081421
     2           7       0.037017
     7      gi|1615982   0.043574
     7           5       0.061182
     5           6       0.029387
     6      gi|1696350   0.012750
     6      gi|1146863   0.065574
     5           3       0.045780
     3      gi|1497432   0.095932
     3      gi|7396971   0.096114
     1      gi|2818984   0.124570
     1      gi|5716431   0.059907


Data set # 65:


One most parsimonious tree found:


           +--------gi|1090941
      +----4  
      |    |  +--gi|191125|
      |    +--8  
      |       +---gi|4771687
  +---2  
  |   |  +-gi|1615982
  |   |  |  
  |   +--7     +gi|1696350
  |      |  +--6  
  |      |  |  +---gi|1146863
  |      +--5  
  |         |  +------gi|1497432
  |         +--3  
  |            +-----gi|7396971
  |  
  1------gi|2818984
  |  
  +---gi|5716431


requires a total of    632.000

  between      and       length
  -------      ---       ------
     1           2       0.067848
     2           4       0.081330
     4      gi|1090941   0.148623
     4           8       0.042833
     8      gi|191125|   0.059281
     8      gi|4771687   0.076586
     2           7       0.041064
     7      gi|1615982   0.037310
     7           5       0.053643
     5           6       0.033546
     6      gi|1696350   0.011233
     6      gi|1146863   0.067699
     5           3       0.041409
     3      gi|1497432   0.109107
     3      gi|7396971   0.099241
     1      gi|2818984   0.117478
     1      gi|5716431   0.062955


Data set # 66:


One most parsimonious tree found:


         +---------gi|1090941
     +---4  
     |   |  +---gi|191125|
     |   +--8  
     |      +--gi|4771687
  +--2  
  |  |  +--gi|1615982
  |  |  |  
  |  +--7      +gi|1696350
  |     |   +--6  
  |     |   |  +---gi|1146863
  |     +---5  
  |         |  +----gi|1497432
  |         +--3  
  |            +-----gi|7396971
  |  
  1------gi|2818984
  |  
  +--gi|5716431


requires a total of    615.000

  between      and       length
  -------      ---       ------
     1           2       0.049789
     2           4       0.073993
     4      gi|1090941   0.164670
     4           8       0.035491
     8      gi|191125|   0.067097
     8      gi|4771687   0.052525
     2           7       0.035952
     7      gi|1615982   0.046428
     7           5       0.065129
     5           6       0.031330
     6      gi|1696350   0.019429
     6      gi|1146863   0.075896
     5           3       0.052277
     3      gi|1497432   0.087857
     3      gi|7396971   0.099696
     1      gi|2818984   0.114345
     1      gi|5716431   0.048316


Data set # 67:


One most parsimonious tree found:


           +--------gi|1090941
     +-----4  
     |     |  +---gi|191125|
     |     +--8  
     |        +--gi|4771687
  +--2  
  |  |  +--gi|1615982
  |  |  |  
  |  +--7      +gi|1696350
  |     |   +--6  
  |     |   |  +----gi|1146863
  |     +---5  
  |         |  +---gi|1497432
  |         +--3  
  |            +----gi|7396971
  |  
  1------gi|2818984
  |  
  +--gi|5716431


requires a total of    583.000

  between      and       length
  -------      ---       ------
     1           2       0.041834
     2           4       0.101882
     4      gi|1090941   0.150698
     4           8       0.038555
     8      gi|191125|   0.061202
     8      gi|4771687   0.046266
     2           7       0.032817
     7      gi|1615982   0.049271
     7           5       0.054159
     5           6       0.045082
     6      gi|1696350   0.013054
     6      gi|1146863   0.069520
     5           3       0.032969
     3      gi|1497432   0.066667
     3      gi|7396971   0.094323
     1      gi|2818984   0.114451
     1      gi|5716431   0.049180


Data set # 68:


One most parsimonious tree found:


             +--------gi|1090941
       +-----4  
       |     |   +--gi|191125|
       |     +---8  
       |         +-gi|4771687
  +----2  
  |    |  +---gi|1497432
  |    |  |  
  |    +--3     +-----gi|1615982
  |       |  +--7  
  |       |  |  |  +gi|1696350
  |       +--5  +--6  
  |          |     +---gi|1146863
  |          |  
  |          +-----gi|7396971
  |  
  1------gi|2818984
  |  
  +--gi|5716431


requires a total of    620.000

  between      and       length
  -------      ---       ------
     1           2       0.079751
     2           4       0.106406
     4      gi|1090941   0.146023
     4           8       0.055889
     8      gi|191125|   0.059107
     8      gi|4771687   0.047268
     2           3       0.040043
     3      gi|1497432   0.067001
     3           5       0.051761
     5           7       0.031056
     7      gi|1615982   0.091469
     7           6       0.023831
     6      gi|1696350   0.008440
     6      gi|1146863   0.068063
     5      gi|7396971   0.096357
     1      gi|2818984   0.112265
     1      gi|5716431   0.044596


Data set # 69:


One most parsimonious tree found:


          +------gi|1090941
     +----4  
     |    |  +--gi|191125|
     |    +--8  
     |       +-gi|4771687
  +--2  
  |  |  +-gi|1615982
  |  |  |  
  |  +--7     +gi|1696350
  |     |  +--6  
  |     |  |  +----gi|1146863
  |     +--5  
  |        |  +-----gi|1497432
  |        +--3  
  |           +------gi|7396971
  |  
  1------gi|2818984
  |  
  +---gi|5716431


requires a total of    579.000

  between      and       length
  -------      ---       ------
     1           2       0.049484
     2           4       0.078992
     4      gi|1090941   0.124469
     4           8       0.032635
     8      gi|191125|   0.054281
     8      gi|4771687   0.042259
     2           7       0.045750
     7      gi|1615982   0.039921
     7           5       0.041894
     5           6       0.033849
     6      gi|1696350   0.015483
     6      gi|1146863   0.079235
     5           3       0.035580
     3      gi|1497432   0.090043
     3      gi|7396971   0.108591
     1      gi|2818984   0.121403
     1      gi|5716431   0.060777


Data set # 70:


One most parsimonious tree found:


            +--------gi|1090941
     +------4  
     |      |  +--gi|191125|
     |      +--8  
     |         +--gi|4771687
  +--2  
  |  |  +---gi|1615982
  |  |  |  
  |  +--7      +gi|1696350
  |     |   +--6  
  |     |   |  +---gi|1146863
  |     +---5  
  |         |  +-----gi|1497432
  |         +--3  
  |            +-----gi|7396971
  |  
  1------gi|2818984
  |  
  +--gi|5716431


requires a total of    605.000

  between      and       length
  -------      ---       ------
     1           2       0.048678
     2           4       0.118154
     4      gi|1090941   0.151512
     4           8       0.035290
     8      gi|191125|   0.052227
     8      gi|4771687   0.048220
     2           7       0.036090
     7      gi|1615982   0.059077
     7           5       0.058652
     5           6       0.041348
     6      gi|1696350   0.010322
     6      gi|1146863   0.063145
     5           3       0.029144
     3      gi|1497432   0.087492
     3      gi|7396971   0.095871
     1      gi|2818984   0.112033
     1      gi|5716431   0.054747


Data set # 71:


One most parsimonious tree found:


      +--gi|1615982
      |  
  +---7   +gi|1696350
  |   |   |  
  |   +---6     +----gi|1146863
  |       |  +--5  
  |       |  |  |  +-------gi|1090941
  |       +--3  +--4  
  |          |     +---gi|1497432
  |          |  
  |          +------gi|7396971
  |  
  |       +---gi|191125|
  |  +----8  
  1--2    +--gi|4771687
  |  |  
  |  +-----gi|2818984
  |  
  +--gi|5716431


requires a total of    597.000

  between      and       length
  -------      ---       ------
     1           7       0.069191
     7      gi|1615982   0.042502
     7           6       0.056457
     6      gi|1696350   0.028546
     6           3       0.017911
     3           5       0.015602
     5      gi|1146863   0.094938
     5           4       0.017994
     4      gi|1090941   0.137164
     4      gi|1497432   0.069162
     3      gi|7396971   0.127192
     1           2       0.043412
     2           8       0.090999
     8      gi|191125|   0.062842
     8      gi|4771687   0.056011
     2      gi|2818984   0.106937
     1      gi|5716431   0.050572


Data set # 72:


One most parsimonious tree found:


           +------gi|1090941
      +----4  
      |    |  +----gi|191125|
      |    +--8  
      |       +---gi|4771687
  +---2  
  |   |  +---gi|1615982
  |   |  |  
  |   +--7      +gi|1696350
  |      |   +--6  
  |      |   |  +-----gi|1146863
  |      +---5  
  |          |  +-----gi|1497432
  |          +--3  
  |             +-----gi|7396971
  |  
  1-----gi|2818984
  |  
  +---gi|5716431


requires a total of    615.000

  between      and       length
  -------      ---       ------
     1           2       0.063368
     2           4       0.081067
     4      gi|1090941   0.122263
     4           8       0.027758
     8      gi|191125|   0.076138
     8      gi|4771687   0.058288
     2           7       0.044151
     7      gi|1615982   0.055141
     7           5       0.052712
     5           6       0.038160
     6      gi|1696350   0.015179
     6      gi|1146863   0.093503
     5           3       0.047662
     3      gi|1497432   0.087735
     3      gi|7396971   0.098695
     1      gi|2818984   0.098887
     1      gi|5716431   0.059512


Data set # 73:


One most parsimonious tree found:


     +---gi|1615982
     |  
     |        +--------gi|1090941
  +--7  +-----4  
  |  |  |     |   +---gi|191125|
  |  |  |     +---8  
  |  +--2         +--gi|4771687
  |     |  
  |     |  +----gi|1497432
  |     |  |  
  |     +--3     +gi|1696350
  |        |  +--6  
  |        +--5  +---gi|1146863
  |           |  
  |           +-----gi|7396971
  |  
  1-------gi|2818984
  |  
  +--gi|5716431


requires a total of    601.000

  between      and       length
  -------      ---       ------
     1           7       0.041419
     7      gi|1615982   0.053005
     7           2       0.039668
     2           4       0.107923
     4      gi|1090941   0.136592
     4           8       0.067173
     8      gi|191125|   0.056041
     8      gi|4771687   0.043473
     2           3       0.038504
     3      gi|1497432   0.084062
     3           5       0.026897
     5           6       0.035823
     6      gi|1696350   0.016393
     6      gi|1146863   0.063752
     5      gi|7396971   0.101852
     1      gi|2818984   0.139304
     1      gi|5716431   0.042835


Data set # 74:


One most parsimonious tree found:


           +---------gi|1090941
      +----4  
      |    |   +---gi|191125|
      |    +---8  
      |        +---gi|4771687
  +---2  
  |   |  +---gi|1497432
  |   |  |  
  |   +--3     +-----gi|1615982
  |      |  +--7  
  |      |  |  |  +gi|1696350
  |      +--5  +--6  
  |         |     +---gi|1146863
  |         |  
  |         +-----gi|7396971
  |  
  1------gi|2818984
  |  
  +--gi|5716431


requires a total of    634.000

  between      and       length
  -------      ---       ------
     1           2       0.067911
     2           4       0.090164
     4      gi|1090941   0.153582
     4           8       0.058136
     8      gi|191125|   0.068549
     8      gi|4771687   0.061870
     2           3       0.040771
     3      gi|1497432   0.070279
     3           5       0.054341
     5           7       0.026685
     7      gi|1615982   0.085367
     7           6       0.031269
     6      gi|1696350   0.009168
     6      gi|1146863   0.064906
     5      gi|7396971   0.105920
     1      gi|2818984   0.118579
     1      gi|5716431   0.047328


Data set # 75:


One most parsimonious tree found:


         +----------gi|1090941
     +---4  
     |   |  +--gi|191125|
     |   +--8  
     |      +--gi|4771687
  +--2  
  |  |  +--gi|1615982
  |  |  |  
  |  +--7      +gi|1696350
  |     |   +--6  
  |     |   |  +-----gi|1146863
  |     +---5  
  |         |  +-----gi|1497432
  |         +--3  
  |            +----gi|7396971
  |  
  1-------gi|2818984
  |  
  +--gi|5716431


requires a total of    632.000

  between      and       length
  -------      ---       ------
     1           2       0.050963
     2           4       0.072860
     4      gi|1090941   0.178838
     4           8       0.038607
     8      gi|191125|   0.053072
     8      gi|4771687   0.053436
     2           7       0.036124
     7      gi|1615982   0.046357
     7           5       0.057559
     5           6       0.040528
     6      gi|1696350   0.013661
     6      gi|1146863   0.102914
     5           3       0.031876
     3      gi|1497432   0.098907
     3      gi|7396971   0.094809
     1      gi|2818984   0.126994
     1      gi|5716431   0.053679


DNA parsimony algorithm, version 3.67


Data set # 76:


One most parsimonious tree found:


     +----gi|1615982
     |  
     |            +-gi|1696350
     |         +--6  
  +--7      +--5  +----gi|1146863
  |  |      |  |  
  |  |   +--4  +----------gi|1090941
  |  |   |  |  
  |  +---3  +---gi|1497432
  |      |  
  |      +-----gi|7396971
  |  
  |        +-----gi|191125|
  |  +-----8  
  1--2     +--gi|4771687
  |  |  
  |  +-----gi|2818984
  |  
  +--gi|5716431


requires a total of    659.000

  between      and       length
  -------      ---       ------
     1           7       0.048715
     7      gi|1615982   0.082027
     7           3       0.062636
     3           4       0.038520
     4           5       0.030300
     5           6       0.043542
     6      gi|1696350   0.032332
     6      gi|1146863   0.071494
     5      gi|1090941   0.181991
     4      gi|1497432   0.064158
     3      gi|7396971   0.104973
     1           2       0.044594
     2           8       0.113731
     8      gi|191125|   0.088039
     8      gi|4771687   0.042653
     2      gi|2818984   0.102593
     1      gi|5716431   0.048068


Data set # 77:


One most parsimonious tree found:


           +--------gi|1090941
      +----4  
      |    |  +--gi|191125|
      |    +--8  
      |       +---gi|4771687
  +---2  
  |   |  +-gi|1615982
  |   |  |  
  |   +--7     +gi|1696350
  |      |  +--6  
  |      |  |  +----gi|1146863
  |      +--5  
  |         |  +----gi|1497432
  |         +--3  
  |            +----gi|7396971
  |  
  1------gi|2818984
  |  
  +---gi|5716431


requires a total of    589.000

  between      and       length
  -------      ---       ------
     1           2       0.062601
     2           4       0.089354
     4      gi|1090941   0.147882
     4           8       0.033699
     8      gi|191125|   0.048154
     8      gi|4771687   0.061997
     2           7       0.037105
     7      gi|1615982   0.037958
     7           5       0.049524
     5           6       0.030996
     6      gi|1696350   0.020340
     6      gi|1146863   0.082271
     5           3       0.035337
     3      gi|1497432   0.085610
     3      gi|7396971   0.073862
     1      gi|2818984   0.112220
     1      gi|5716431   0.063950


Data set # 78:


     3 trees in all found


     +---gi|1615982
     |  
     |        +-------gi|1090941
  +--7  +-----4  
  |  |  |     |   +----gi|191125|
  |  |  |     +---8  
  |  |  |         +--gi|4771687
  |  +--2  
  |     |     +gi|1696350
  |     |  +--6  
  |     |  |  +----gi|1146863
  |     +--5  
  |        |  +----gi|1497432
  |        +--3  
  |           +----gi|7396971
  |  
  1------gi|2818984
  |  
  +--gi|5716431


requires a total of    608.000

  between      and       length
  -------      ---       ------
     1           7       0.053633
     7      gi|1615982   0.065270
     7           2       0.034892
     2           4       0.102307
     4      gi|1090941   0.118721
     4           8       0.063368
     8      gi|191125|   0.072678
     8      gi|4771687   0.051852
     2           5       0.028800
     5           6       0.044687
     6      gi|1696350   0.019429
     6      gi|1146863   0.080146
     5           3       0.028537
     3      gi|1497432   0.084032
     3      gi|7396971   0.091439
     1      gi|2818984   0.124266
     1      gi|5716431   0.043412


          +--------gi|1090941
     +----4  
     |    |  +---gi|191125|
     |    +--8  
     |       +--gi|4771687
  +--2  
  |  |  +---gi|1615982
  |  |  |  
  |  +--7      +gi|1696350
  |     |   +--6  
  |     |   |  +----gi|1146863
  |     +---5  
  |         |  +-----gi|1497432
  |         +--3  
  |            +-----gi|7396971
  |  
  1------gi|2818984
  |  
  +--gi|5716431


requires a total of    608.000

  between      and       length
  -------      ---       ------
     1           2       0.042868
     2           4       0.098644
     4      gi|1090941   0.149188
     4           8       0.037039
     8      gi|191125|   0.073108
     8      gi|4771687   0.050704
     2           7       0.030335
     7      gi|1615982   0.057691
     7           5       0.051892
     5           6       0.040832
     6      gi|1696350   0.018822
     6      gi|1146863   0.080753
     5           3       0.032665
     3      gi|1497432   0.091560
     3      gi|7396971   0.085276
     1      gi|2818984   0.120022
     1      gi|5716431   0.046069


     +---gi|1615982
     |  
     |        +gi|1696350
     |     +--6  
  +--7     |  +----gi|1146863
  |  |  +--5  
  |  |  |  |     +-----gi|1090941
  |  |  |  +-----4  
  |  |  |        |     +---gi|191125|
  |  +--2        +-----8  
  |     |              +--gi|4771687
  |     |  
  |     |  +----gi|1497432
  |     +--3  
  |        +-----gi|7396971
  |  
  1-------gi|2818984
  |  
  +--gi|5716431


requires a total of    608.000

  between      and       length
  -------      ---       ------
     1           7       0.053980
     7      gi|1615982   0.064620
     7           2       0.051985
     2           5       0.014941
     5           6       0.042928
     6      gi|1696350   0.017102
     6      gi|1146863   0.082676
     5           4       0.101498
     4      gi|1090941   0.093930
     4           8       0.087012
     8      gi|191125|   0.073012
     8      gi|4771687   0.052260
     2           3       0.028074
     3      gi|1497432   0.084165
     3      gi|7396971   0.091306
     1      gi|2818984   0.125076
     1      gi|5716431   0.042906


Data set # 79:


One most parsimonious tree found:


       +--gi|1615982
       |  
  +----7      +gi|1696350
  |    |   +--6  
  |    |   |  +----gi|1146863
  |    +---5  
  |        |  +-----gi|1497432
  |        +--3  
  |           +----gi|7396971
  |  
  |             +--gi|191125|
  |          +--8  
  |  +-------4  +---------gi|1090941
  |  |       |  
  1--2       +--gi|4771687
  |  |  
  |  +-----gi|2818984
  |  
  +---gi|5716431


requires a total of    641.000

  between      and       length
  -------      ---       ------
     1           7       0.082827
     7      gi|1615982   0.046084
     7           5       0.062113
     5           6       0.040862
     6      gi|1696350   0.010625
     6      gi|1146863   0.081664
     5           3       0.035216
     3      gi|1497432   0.100607
     3      gi|7396971   0.081846
     1           2       0.041247
     2           4       0.123477
     4           8       0.028233
     8      gi|191125|   0.056972
     8      gi|1090941   0.176179
     4      gi|4771687   0.050445
     2      gi|2818984   0.088251
     1      gi|5716431   0.060929


Data set # 80:


One most parsimonious tree found:


           +---------gi|1090941
     +-----4  
     |     |  +--gi|191125|
     |     +--8  
     |        +-gi|4771687
  +--2  
  |  |  +---gi|1615982
  |  |  |  
  |  +--7      +gi|1696350
  |     |   +--6  
  |     |   |  +--gi|1146863
  |     +---5  
  |         |  +----gi|1497432
  |         +--3  
  |            +----gi|7396971
  |  
  1-----gi|2818984
  |  
  +--gi|5716431


requires a total of    566.000

  between      and       length
  -------      ---       ------
     1           2       0.038110
     2           4       0.096944
     4      gi|1090941   0.158571
     4           8       0.029609
     8      gi|191125|   0.048998
     8      gi|4771687   0.037705
     2           7       0.032524
     7      gi|1615982   0.058085
     7           5       0.066829
     5           6       0.038069
     6      gi|1696350   0.014572
     6      gi|1146863   0.060109
     5           3       0.029630
     3      gi|1497432   0.086642
     3      gi|7396971   0.088464
     1      gi|2818984   0.094637
     1      gi|5716431   0.051467


Data set # 81:


One most parsimonious tree found:


           +-------gi|1090941
     +-----4  
     |     |  +--gi|191125|
     |     +--8  
     |        +---gi|4771687
  +--2  
  |  |  +--gi|1615982
  |  |  |  
  |  +--7     +gi|1696350
  |     |  +--6  
  |     |  |  +-----gi|1146863
  |     +--5  
  |        |  +-----gi|1497432
  |        +--3  
  |           +------gi|7396971
  |  
  1------gi|2818984
  |  
  +---gi|5716431


requires a total of    629.000

  between      and       length
  -------      ---       ------
     1           2       0.055900
     2           4       0.095699
     4      gi|1090941   0.128790
     4           8       0.036713
     8      gi|191125|   0.050638
     8      gi|4771687   0.057377
     2           7       0.046519
     7      gi|1615982   0.044181
     7           5       0.051194
     5           6       0.033880
     6      gi|1696350   0.012750
     6      gi|1146863   0.091075
     5           3       0.036673
     3      gi|1497432   0.100243
     3      gi|7396971   0.112993
     1      gi|2818984   0.120684
     1      gi|5716431   0.070411


Data set # 82:


One most parsimonious tree found:


          +---gi|1497432
       +--3  
       |  |    +-----gi|1090941
       |  +----4  
       |       |    +--gi|191125|
       |       +----8  
  +----2            +-gi|4771687
  |    |  
  |    |     +---gi|1615982
  |    |  +--7  
  |    |  |  |  +gi|1696350
  |    +--5  +--6  
  |       |     +----gi|1146863
  |       |  
  |       +-----gi|7396971
  |  
  1--------gi|2818984
  |  
  +-gi|5716431


requires a total of    582.000

  between      and       length
  -------      ---       ------
     1           2       0.080339
     2           3       0.022870
     3      gi|1497432   0.059076
     3           4       0.087982
     4      gi|1090941   0.087232
     4           8       0.068462
     8      gi|191125|   0.062943
     8      gi|4771687   0.043311
     2           5       0.036660
     5           7       0.028355
     7      gi|1615982   0.068922
     7           6       0.045572
     6      gi|1696350   0.007937
     6      gi|1146863   0.077934
     5      gi|7396971   0.098231
     1      gi|2818984   0.152884
     1      gi|5716431   0.031401


Data set # 83:


One most parsimonious tree found:


      +--gi|1615982
      |  
      |        +gi|1696350
  +---7     +--6  
  |   |  +--5  +----gi|1146863
  |   |  |  |  
  |   +--3  +------gi|1497432
  |      |  
  |      +----gi|7396971
  |  
  |            +-gi|191125|
  |         +--8  
  |  +------4  +----------gi|1090941
  |  |      |  
  1--2      +--gi|4771687
  |  |  
  |  +-----gi|2818984
  |  
  +--gi|5716431


requires a total of    609.000

  between      and       length
  -------      ---       ------
     1           7       0.067041
     7      gi|1615982   0.042350
     7           3       0.055100
     3           5       0.028840
     5           6       0.044019
     6      gi|1696350   0.026108
     6      gi|1146863   0.080753
     5      gi|1497432   0.118094
     3      gi|7396971   0.071038
     1           2       0.037391
     2           4       0.105141
     4           8       0.028233
     8      gi|191125|   0.037239
     8      gi|1090941   0.177090
     4      gi|4771687   0.051356
     2      gi|2818984   0.089101
     1      gi|5716431   0.050395


Data set # 84:


One most parsimonious tree found:


            +---------gi|1090941
      +-----4  
      |     |  +--gi|191125|
      |     +--8  
      |        +--gi|4771687
  +---2  
  |   |  +-gi|1615982
  |   |  |  
  |   +--7      +gi|1696350
  |      |   +--6  
  |      |   |  +----gi|1146863
  |      +---5  
  |          |  +-----gi|1497432
  |          +--3  
  |             +-----gi|7396971
  |  
  1-------gi|2818984
  |  
  +--gi|5716431


requires a total of    617.000

  between      and       length
  -------      ---       ------
     1           2       0.064746
     2           4       0.107104
     4      gi|1090941   0.160015
     4           8       0.028741
     8      gi|191125|   0.054893
     8      gi|4771687   0.044329
     2           7       0.054763
     7      gi|1615982   0.037371
     7           5       0.060899
     5           6       0.037310
     6      gi|1696350   0.016697
     6      gi|1146863   0.080449
     5           3       0.027444
     3      gi|1497432   0.086278
     3      gi|7396971   0.085944
     1      gi|2818984   0.128664
     1      gi|5716431   0.048214


Data set # 85:


One most parsimonious tree found:


           +--------gi|1090941
      +----4  
      |    |  +--gi|191125|
      |    +--8  
      |       +---gi|4771687
  +---2  
  |   |  +--gi|1615982
  |   |  |  
  |   +--7     +gi|1696350
  |      |  +--6  
  |      |  |  +----gi|1146863
  |      +--5  
  |         |  +-----gi|1497432
  |         +--3  
  |            +-----gi|7396971
  |  
  1------gi|2818984
  |  
  +---gi|5716431


requires a total of    626.000

  between      and       length
  -------      ---       ------
     1           2       0.063938
     2           4       0.087209
     4      gi|1090941   0.155510
     4           8       0.047545
     8      gi|191125|   0.050224
     8      gi|4771687   0.065888
     2           7       0.036384
     7      gi|1615982   0.044222
     7           5       0.049686
     5           6       0.037037
     6      gi|1696350   0.015483
     6      gi|1146863   0.079235
     5           3       0.036612
     3      gi|1497432   0.096843
     3      gi|7396971   0.096053
     1      gi|2818984   0.117578
     1      gi|5716431   0.060808


Data set # 86:


One most parsimonious tree found:


            +--------gi|1090941
      +-----4  
      |     |  +--gi|191125|
      |     +--8  
      |        +----gi|4771687
  +---2  
  |   |  +--gi|1615982
  |   |  |  
  |   +--7     +gi|1696350
  |      |  +--6  
  |      |  |  +----gi|1146863
  |      +--5  
  |         |  +------gi|1497432
  |         +--3  
  |            +------gi|7396971
  |  
  1------gi|2818984
  |  
  +---gi|5716431


requires a total of    649.000

  between      and       length
  -------      ---       ------
     1           2       0.069886
     2           4       0.100769
     4      gi|1090941   0.149491
     4           8       0.036280
     8      gi|191125|   0.046332
     8      gi|4771687   0.072015
     2           7       0.042630
     7      gi|1615982   0.049039
     7           5       0.045821
     5           6       0.033698
     6      gi|1696350   0.016697
     6      gi|1146863   0.087735
     5           3       0.032969
     3      gi|1497432   0.101821
     3      gi|7396971   0.112811
     1      gi|2818984   0.124120
     1      gi|5716431   0.060034


Data set # 87:


One most parsimonious tree found:


       +----gi|1497432
       |  
       |       +-----gi|1090941
  +----3  +----4  
  |    |  |    |    +---gi|191125|
  |    |  |    +----8  
  |    |  |         +---gi|4771687
  |    +--2  
  |       |     +---gi|1615982
  |       |  +--7  
  |       |  |  |  +gi|1696350
  |       +--5  +--6  
  |          |     +----gi|1146863
  |          |  
  |          +-----gi|7396971
  |  
  1-------gi|2818984
  |  
  +-gi|5716431


requires a total of    607.000

  between      and       length
  -------      ---       ------
     1           3       0.089405
     3      gi|1497432   0.083867
     3           2       0.022534
     2           4       0.093230
     4      gi|1090941   0.094631
     4           8       0.074031
     8      gi|191125|   0.063644
     8      gi|4771687   0.065357
     2           5       0.042658
     5           7       0.021858
     7      gi|1615982   0.073194
     7           6       0.038221
     6      gi|1696350   0.005161
     6      gi|1146863   0.081056
     5      gi|7396971   0.094080
     1      gi|2818984   0.126325
     1      gi|5716431   0.036395


Data set # 88:


One most parsimonious tree found:


           +--------gi|1090941
      +----4  
      |    |  +-gi|191125|
      |    +--8  
      |       +--gi|4771687
  +---2  
  |   |  +-gi|1615982
  |   |  |  
  |   +--7     +-gi|1696350
  |      |  +--6  
  |      |  |  +----gi|1146863
  |      +--5  
  |         |  +-----gi|1497432
  |         +--3  
  |            +------gi|7396971
  |  
  1------gi|2818984
  |  
  +----gi|5716431


requires a total of    598.000

  between      and       length
  -------      ---       ------
     1           2       0.064564
     2           4       0.081906
     4      gi|1090941   0.153913
     4           8       0.036664
     8      gi|191125|   0.034675
     8      gi|4771687   0.042325
     2           7       0.031054
     7      gi|1615982   0.030024
     7           5       0.062659
     5           6       0.032817
     6      gi|1696350   0.018215
     6      gi|1146863   0.072860
     5           3       0.031330
     3      gi|1497432   0.091439
     3      gi|7396971   0.104402
     1      gi|2818984   0.119253
     1      gi|5716431   0.081153


Data set # 89:


One most parsimonious tree found:


           +--------gi|1090941
     +-----4  
     |     |  +---gi|191125|
     |     +--8  
     |        +--gi|4771687
  +--2  
  |  |  +--gi|1615982
  |  |  |  
  |  +--7      +gi|1696350
  |     |   +--6  
  |     |   |  +---gi|1146863
  |     +---5  
  |         |  +----gi|1497432
  |         +--3  
  |            +-----gi|7396971
  |  
  1----gi|2818984
  |  
  +---gi|5716431


requires a total of    602.000

  between      and       length
  -------      ---       ------
     1           2       0.055495
     2           4       0.098361
     4      gi|1090941   0.143534
     4           8       0.028506
     8      gi|191125|   0.071585
     8      gi|4771687   0.057195
     2           7       0.046995
     7      gi|1615982   0.047480
     7           5       0.056588
     5           6       0.027808
     6      gi|1696350   0.010018
     6      gi|1146863   0.064663
     5           3       0.036248
     3      gi|1497432   0.095143
     3      gi|7396971   0.110504
     1      gi|2818984   0.085216
     1      gi|5716431   0.061202


Data set # 90:


One most parsimonious tree found:


      +---gi|1615982
      |  
      |         +-------gi|1090941
  +---7  +------4  
  |   |  |      |  +---gi|191125|
  |   |  |      +--8  
  |   +--2         +--gi|4771687
  |      |  
  |      |  +---gi|1497432
  |      |  |  
  |      +--3     +gi|1696350
  |         |  +--6  
  |         +--5  +---gi|1146863
  |            |  
  |            +-----gi|7396971
  |  
  1------gi|2818984
  |  
  +---gi|5716431


requires a total of    648.000

  between      and       length
  -------      ---       ------
     1           7       0.065766
     7      gi|1615982   0.075653
     7           2       0.036632
     2           4       0.109320
     4      gi|1090941   0.141146
     4           8       0.056669
     8      gi|191125|   0.062417
     8      gi|4771687   0.056588
     2           3       0.042937
     3      gi|1497432   0.077322
     3           5       0.035823
     5           6       0.044991
     6      gi|1696350   0.028294
     6      gi|1146863   0.072374
     5      gi|7396971   0.094019
     1      gi|2818984   0.118903
     1      gi|5716431   0.061475


Data set # 91:


One most parsimonious tree found:


          +--------gi|1090941
      +---4  
      |   |  +--gi|191125|
      |   +--8  
      |      +---gi|4771687
  +---2  
  |   |  +-gi|1615982
  |   |  |  
  |   +--7     +gi|1696350
  |      |  +--6  
  |      |  |  +---gi|1146863
  |      +--5  
  |         |  +----gi|1497432
  |         +--3  
  |            +------gi|7396971
  |  
  1-------gi|2818984
  |  
  +---gi|5716431


requires a total of    616.000

  between      and       length
  -------      ---       ------
     1           2       0.065679
     2           4       0.070431
     4      gi|1090941   0.153577
     4           8       0.042940
     8      gi|191125|   0.062428
     8      gi|4771687   0.065524
     2           7       0.046685
     7      gi|1615982   0.034274
     7           5       0.047905
     5           6       0.021342
     6      gi|1696350   0.009107
     6      gi|1146863   0.065574
     5           3       0.040741
     3      gi|1497432   0.087492
     3      gi|7396971   0.118731
     1      gi|2818984   0.130187
     1      gi|5716431   0.059422


Data set # 92:


One most parsimonious tree found:


           +---------gi|1090941
      +----4  
      |    |  +---gi|191125|
      |    +--8  
      |       +---gi|4771687
  +---2  
  |   |  +--gi|1615982
  |   |  |  
  |   +--7      +gi|1696350
  |      |   +--6  
  |      |   |  +----gi|1146863
  |      +---5  
  |          |  +------gi|1497432
  |          +--3  
  |             +----gi|7396971
  |  
  1------gi|2818984
  |  
  +---gi|5716431


requires a total of    651.000

  between      and       length
  -------      ---       ------
     1           2       0.072034
     2           4       0.075450
     4      gi|1090941   0.163241
     4           8       0.039247
     8      gi|191125|   0.070624
     8      gi|4771687   0.064613
     2           7       0.046969
     7      gi|1615982   0.040781
     7           5       0.060453
     5           6       0.038676
     6      gi|1696350   0.010018
     6      gi|1146863   0.086521
     5           3       0.043048
     3      gi|1497432   0.107650
     3      gi|7396971   0.083182
     1      gi|2818984   0.110555
     1      gi|5716431   0.072729


Data set # 93:


One most parsimonious tree found:


           +--------gi|1090941
     +-----4  
     |     |  +--gi|191125|
     |     +--8  
     |        +---gi|4771687
  +--2  
  |  |  +--gi|1615982
  |  |  |  
  |  +--7     +gi|1696350
  |     |  +--6  
  |     |  |  +----gi|1146863
  |     +--5  
  |        |  +----gi|1497432
  |        +--3  
  |           +----gi|7396971
  |  
  1-----gi|2818984
  |  
  +---gi|5716431


requires a total of    629.000

  between      and       length
  -------      ---       ------
     1           2       0.051105
     2           4       0.100961
     4      gi|1090941   0.153600
     4           8       0.051955
     8      gi|191125|   0.046150
     8      gi|4771687   0.061086
     2           7       0.046496
     7      gi|1615982   0.049140
     7           5       0.048017
     5           6       0.034366
     6      gi|1696350   0.019126
     6      gi|1146863   0.088342
     5           3       0.049545
     3      gi|1497432   0.082999
     3      gi|7396971   0.095386
     1      gi|2818984   0.100299
     1      gi|5716431   0.067148


Data set # 94:


One most parsimonious tree found:


            +--------gi|1090941
      +-----4  
      |     |  +---gi|191125|
      |     +--8  
      |        +---gi|4771687
  +---2  
  |   |  +--gi|1615982
  |   |  |  
  |   +--7      +gi|1696350
  |      |   +--6  
  |      |   |  +--gi|1146863
  |      +---5  
  |          |  +---gi|1497432
  |          +--3  
  |             +------gi|7396971
  |  
  1------gi|2818984
  |  
  +---gi|5716431


requires a total of    642.000

  between      and       length
  -------      ---       ------
     1           2       0.058450
     2           4       0.106537
     4      gi|1090941   0.151589
     4           8       0.041753
     8      gi|191125|   0.059016
     8      gi|4771687   0.052277
     2           7       0.044090
     7      gi|1615982   0.050951
     7           5       0.067436
     5           6       0.040043
     6      gi|1696350   0.022769
     6      gi|1146863   0.064663
     5           3       0.027080
     3      gi|1497432   0.074924
     3      gi|7396971   0.123224
     1      gi|2818984   0.122323
     1      gi|5716431   0.062275


Data set # 95:


One most parsimonious tree found:


            +-------gi|1090941
     +------4  
     |      |  +---gi|191125|
     |      +--8  
     |         +-gi|4771687
  +--2  
  |  |  +-gi|1615982
  |  |  |  
  |  +--7     +gi|1696350
  |     |  +--6  
  |     |  |  +---gi|1146863
  |     +--5  
  |        |  +----gi|1497432
  |        +--3  
  |           +-----gi|7396971
  |  
  1-------gi|2818984
  |  
  +---gi|5716431


requires a total of    606.000

  between      and       length
  -------      ---       ------
     1           2       0.056246
     2           4       0.109077
     4      gi|1090941   0.136943
     4           8       0.030775
     8      gi|191125|   0.066733
     8      gi|4771687   0.045421
     2           7       0.042013
     7      gi|1615982   0.031239
     7           5       0.049454
     5           6       0.042532
     6      gi|1696350   0.015483
     6      gi|1146863   0.066485
     5           3       0.032544
     3      gi|1497432   0.084457
     3      gi|7396971   0.101670
     1      gi|2818984   0.132671
     1      gi|5716431   0.060084


Data set # 96:


One most parsimonious tree found:


     +----gi|1615982
     |  
     |         +-----gi|1090941
  +--7  +------4  
  |  |  |      |  +---gi|191125|
  |  |  |      +--8  
  |  +--2         +--gi|4771687
  |     |  
  |     |  +---gi|1497432
  |     |  |  
  |     +--3     +gi|1696350
  |        |  +--6  
  |        +--5  +---gi|1146863
  |           |  
  |           +-------gi|7396971
  |  
  1------gi|2818984
  |  
  +-gi|5716431


requires a total of    585.000

  between      and       length
  -------      ---       ------
     1           7       0.056264
     7      gi|1615982   0.077930
     7           2       0.032989
     2           4       0.107863
     4      gi|1090941   0.105262
     4           8       0.053511
     8      gi|191125|   0.061445
     8      gi|4771687   0.044141
     2           3       0.033283
     3      gi|1497432   0.061931
     3           5       0.032362
     5           6       0.048755
     6      gi|1696350   0.012022
     6      gi|1146863   0.063206
     5      gi|7396971   0.125258
     1      gi|2818984   0.109856
     1      gi|5716431   0.039496


Data set # 97:


One most parsimonious tree found:


      +---gi|1615982
      |  
      |        +--------gi|1090941
  +---7  +-----4  
  |   |  |     |  +----gi|191125|
  |   |  |     +--8  
  |   +--2        +---gi|4771687
  |      |  
  |      |  +----gi|1497432
  |      |  |  
  |      +--3     +gi|1696350
  |         |  +--6  
  |         +--5  +---gi|1146863
  |            |  
  |            +-----gi|7396971
  |  
  1-----gi|2818984
  |  
  +-gi|5716431


requires a total of    609.000

  between      and       length
  -------      ---       ------
     1           7       0.070765
     7      gi|1615982   0.061354
     7           2       0.027019
     2           4       0.098361
     4      gi|1090941   0.148330
     4           8       0.061809
     8      gi|191125|   0.067881
     8      gi|4771687   0.060777
     2           3       0.031573
     3      gi|1497432   0.079508
     3           5       0.029630
     5           6       0.047359
     6      gi|1696350   0.017001
     6      gi|1146863   0.060716
     5      gi|7396971   0.102763
     1      gi|2818984   0.102975
     1      gi|5716431   0.041469


Data set # 98:


One most parsimonious tree found:


           +--------gi|1090941
     +-----4  
     |     |  +--gi|191125|
     |     +--8  
     |        +-gi|4771687
  +--2  
  |  |  +---gi|1615982
  |  |  |  
  |  +--7      +gi|1696350
  |     |   +--6  
  |     |   |  +--gi|1146863
  |     +---5  
  |         |  +---gi|1497432
  |         +--3  
  |            +----gi|7396971
  |  
  1------gi|2818984
  |  
  +---gi|5716431


requires a total of    591.000

  between      and       length
  -------      ---       ------
     1           2       0.045843
     2           4       0.099555
     4      gi|1090941   0.161635
     4           8       0.031332
     8      gi|191125|   0.058536
     8      gi|4771687   0.042689
     2           7       0.044209
     7      gi|1615982   0.056507
     7           5       0.056689
     5           6       0.034305
     6      gi|1696350   0.018215
     6      gi|1146863   0.060109
     5           3       0.028415
     3      gi|1497432   0.069702
     3      gi|7396971   0.097511
     1      gi|2818984   0.111825
     1      gi|5716431   0.059427


Data set # 99:


One most parsimonious tree found:


       +----gi|1615982
       |  
       |        +------gi|1090941
  +----7  +-----4  
  |    |  |     |   +--gi|191125|
  |    |  |     +---8  
  |    +--2         +---gi|4771687
  |       |  
  |       |  +---gi|1497432
  |       |  |  
  |       +--3     +gi|1696350
  |          |  +--6  
  |          +--5  +--gi|1146863
  |             |  
  |             +------gi|7396971
  |  
  1-------gi|2818984
  |  
  +--gi|5716431


requires a total of    635.000

  between      and       length
  -------      ---       ------
     1           7       0.075997
     7      gi|1615982   0.087887
     7           2       0.035114
     2           4       0.107772
     4      gi|1090941   0.106203
     4           8       0.069116
     8      gi|191125|   0.052672
     8      gi|4771687   0.059047
     2           3       0.038049
     3      gi|1497432   0.065118
     3           5       0.033698
     5           6       0.046903
     6      gi|1696350   0.020036
     6      gi|1146863   0.054645
     5      gi|7396971   0.115209
     1      gi|2818984   0.138636
     1      gi|5716431   0.050546


Data set # 100:


One most parsimonious tree found:


            +-------gi|1090941
      +-----4  
      |     |  +---gi|191125|
      |     +--8  
      |        +--gi|4771687
  +---2  
  |   |  +--gi|1615982
  |   |  |  
  |   +--7     +gi|1696350
  |      |  +--6  
  |      |  |  +---gi|1146863
  |      +--5  
  |         |  +----gi|1497432
  |         +--3  
  |            +----gi|7396971
  |  
  1------gi|2818984
  |  
  +--gi|5716431


requires a total of    589.000

  between      and       length
  -------      ---       ------
     1           2       0.058510
     2           4       0.103076
     4      gi|1090941   0.139294
     4           8       0.038595
     8      gi|191125|   0.072131
     8      gi|4771687   0.042441
     2           7       0.036470
     7      gi|1615982   0.047794
     7           5       0.054200
     5           6       0.029660
     6      gi|1696350   0.011840
     6      gi|1146863   0.071949
     5           3       0.032483
     3      gi|1497432   0.089010
     3      gi|7396971   0.078719
     1      gi|2818984   0.119136
     1      gi|5716431   0.047551
