# Supplementary material for: MPI-PHYLIP: Parallelizing Computationally Intensive Phylogenetic Analysis Routines for the Analysis of Large Protein Families
Source: PLoS One. 2010 Nov 15;5(11):e13999. doi: 10.1371/journal.pone.0013999 (PMC2981553; doi:10.1371/journal.pone.0013999)
Supplement: File S1 — MPI Source Code for the Parallel PHYLIP methods (in .tar.gz format). (1.11 MB GZ) [file pone.0013999.s001.gz › MPIsrc/output/MPI_dnapars_100_4pe.outtree]

(((gi|1090941:0.13631,(gi|191125|:0.06090,gi|4771687:0.04378):0.03451):0.09930,
(gi|1615982:0.04432,((gi|1696350:0.02004,gi|1146863:0.06375):0.03825,
(gi|1497432:0.10352,gi|7396971:0.10152):0.03995):0.05115):0.04268):0.05576,
gi|2818984:0.13322,gi|5716431:0.05489);
(((gi|1090941:0.14007,(gi|191125|:0.05945,gi|4771687:0.05398):0.02528):0.08607,
(gi|1615982:0.04098,((gi|1696350:0.02125,gi|1146863:0.07225):0.02805,
(gi|1497432:0.07571,gi|7396971:0.11032):0.04086):0.05959):0.04560):0.05746,
gi|2818984:0.12715,gi|5716431:0.05064);
(((gi|1090941:0.12143,(gi|191125|:0.05635,gi|4771687:0.06655):0.02252):0.09338,
(gi|1615982:0.03051,((gi|1696350:0.01609,gi|1146863:0.08713):0.03749,
(gi|1497432:0.07772,gi|7396971:0.08467):0.03813):0.04614):0.03008):0.04513,
gi|2818984:0.09922,gi|5716431:0.04381);
(((gi|1090941:0.14412,(gi|191125|:0.06352,gi|4771687:0.05441):0.03651):0.08386,
(gi|1615982:0.03377,((gi|1696350:0.01730,gi|1146863:0.07559):0.04199,
(gi|1497432:0.08658,gi|7396971:0.09797):0.03267):0.05089):0.03613):0.06851,
gi|2818984:0.11368,gi|5716431:0.04629);
(((gi|1090941:0.14111,(gi|191125|:0.05817,gi|4771687:0.06345):0.04284):0.08990,
(gi|1615982:0.04594,((gi|1696350:0.01943,gi|1146863:0.08500):0.03254,
(gi|1497432:0.08597,gi|7396971:0.08118):0.04238):0.04637):0.05222):0.07699,
gi|2818984:0.10997,gi|5716431:0.06677);
((gi|1615982:0.04182,(((gi|1696350:0.02914,gi|1146863:0.06375):0.02899,
(gi|1090941:0.19202,gi|1497432:0.07848):0.02368):0.02489,gi|7396971:0.09457):0.06671):0.06125,
((gi|191125|:0.06315,gi|4771687:0.04888):0.10253,gi|2818984:0.10223):0.03969,
gi|5716431:0.05298);
((gi|1615982:0.07362,((gi|1090941:0.13084,(gi|191125|:0.05950,
gi|4771687:0.04311):0.06588):0.10413,(gi|1497432:0.07878,((gi|1696350:0.02489,
gi|1146863:0.06861):0.05707,gi|7396971:0.11642):0.02489):0.03855):0.04584):0.05965,
gi|2818984:0.10686,gi|5716431:0.04888);
(((gi|1090941:0.14624,(gi|191125|:0.04964,gi|4771687:0.05419):0.05322):0.08424,
(gi|1497432:0.08904,((gi|1615982:0.07398,(gi|1696350:0.00644,
gi|1146863:0.08707):0.01867):0.03792,gi|7396971:0.10455):0.04022):0.03625):0.07168,
gi|2818984:0.11746,gi|5716431:0.05671);
(((gi|1090941:0.13674,(gi|191125|:0.05703,gi|4771687:0.08253):0.05442):0.10508,
(gi|1615982:0.04719,((gi|1696350:0.00820,gi|1146863:0.07195):0.03877,
(gi|1497432:0.09369,gi|7396971:0.09177):0.03115):0.04722):0.04259):0.07965,
gi|2818984:0.15534,gi|5716431:0.05707);
(((gi|1090941:0.14292,(gi|191125|:0.06407,gi|4771687:0.07773):0.04452):0.07814,
(gi|1615982:0.04815,((gi|1696350:0.01214,gi|1146863:0.07590):0.03054,
(gi|1497432:0.08312,gi|7396971:0.11135):0.04760):0.05343):0.03661):0.06914,
gi|2818984:0.12257,gi|5716431:0.06965);
(((gi|1090941:0.12849,(gi|191125|:0.05271,gi|4771687:0.05526):0.04582):0.08375,
(gi|1615982:0.04908,((gi|1696350:0.01670,gi|1146863:0.08409):0.03127,
(gi|1497432:0.10146,gi|7396971:0.09035):0.03042):0.04453):0.04598):0.05736,
gi|2818984:0.12125,gi|5716431:0.04529);
(((gi|1090941:0.13527,(gi|191125|:0.06273,gi|4771687:0.05817):0.05175):0.10392,
(gi|1615982:0.04284,((gi|1696350:0.01032,gi|1146863:0.06861):0.04053,
(gi|1497432:0.10844,gi|7396971:0.09876):0.04123):0.05200):0.04860):0.06438,
gi|2818984:0.12794,gi|5716431:0.06121);
(((gi|1090941:0.15811,(gi|191125|:0.05118,gi|4771687:0.04062):0.05200):0.09302,
(gi|1615982:0.04724,((gi|1696350:0.01761,gi|1146863:0.06497):0.03600,
(gi|1497432:0.08555,gi|7396971:0.08191):0.04366):0.07165):0.04481):0.04171,
gi|2818984:0.09942,gi|5716431:0.03977);
((gi|1615982:0.05024,((gi|1090941:0.16743,gi|1497432:0.07043):0.02656,
((gi|1696350:0.02034,gi|1146863:0.07362):0.03855,gi|7396971:0.08515):0.01290):0.06239):0.04918,
((gi|191125|:0.04964,gi|4771687:0.04372):0.08060,gi|2818984:0.10367):0.04463,
gi|5716431:0.06102);
((gi|1615982:0.03742,(((gi|1696350:0.01624,gi|1146863:0.07362):0.02497,
(gi|1090941:0.15764,gi|1497432:0.07369):0.04098):0.02300,gi|7396971:0.09441):0.05214):0.08356,
((gi|191125|:0.07043,gi|4771687:0.05115):0.08584,gi|2818984:0.07992):0.04076,
gi|5716431:0.07073);
(((gi|1090941:0.13612,(gi|191125|:0.06345,gi|4771687:0.07457):0.04972):0.08582,
(gi|1615982:0.04350,((gi|1696350:0.02125,gi|1146863:0.06679):0.03087,
(gi|1497432:0.10753,gi|7396971:0.09954):0.04220):0.05534):0.04344):0.05558,
gi|2818984:0.11279,gi|5716431:0.06084);
(((gi|1090941:0.15477,(gi|191125|:0.05678,gi|4771687:0.06716):0.03123):0.09445,
(gi|1615982:0.03034,((gi|1696350:0.01579,gi|1146863:0.09593):0.03764,
(gi|1497432:0.06096,gi|7396971:0.07808):0.03728):0.04983):0.03637):0.05631,
gi|2818984:0.12740,gi|5716431:0.05709);
(((gi|1615982:0.05884,(gi|1090941:0.14840,(gi|191125|:0.06435,
gi|4771687:0.05881):0.02516):0.11105):0.01396,(gi|1497432:0.07374,
((gi|1696350:0.01518,gi|1146863:0.06800):0.05073,gi|7396971:0.09183):0.02820):0.06600):0.05265,
gi|2818984:0.13577,gi|5716431:0.04843);
(((gi|1090941:0.15970,(gi|191125|:0.06516,gi|4771687:0.06643):0.02887):0.08587,
(gi|1615982:0.03329,((gi|1696350:0.01761,gi|1146863:0.08865):0.04536,
(gi|1497432:0.10322,gi|7396971:0.10917):0.03333):0.06207):0.03705):0.05756,
gi|2818984:0.12265,gi|5716431:0.05340);
((gi|1615982:0.06109,(((gi|1696350:0.01351,gi|1146863:0.06846):0.04983,
gi|1090941:0.15086):0.02504,(gi|1497432:0.07183,gi|7396971:0.11669):0.03279):0.07809):0.05277,
((gi|191125|:0.05373,gi|4771687:0.03962):0.10547,gi|2818984:0.10888):0.04300,
gi|5716431:0.06677);
((gi|1615982:0.09569,((gi|1090941:0.14078,(gi|191125|:0.05902,
gi|4771687:0.05993):0.07385):0.09375,(gi|1497432:0.07559,((gi|1696350:0.01506,
gi|1146863:0.07353):0.04906,gi|7396971:0.08883):0.03509):0.03374):0.03663):0.06871,
gi|2818984:0.12595,gi|5716431:0.05695);
(((gi|1090941:0.14488,(gi|191125|:0.04936,gi|4771687:0.06047):0.03884):0.09573,
(gi|1615982:0.04746,((gi|1696350:0.01670,gi|1146863:0.08956):0.03291,
(gi|1497432:0.10516,gi|7396971:0.08816):0.03661):0.04952):0.04767):0.06312,
gi|2818984:0.11598,gi|5716431:0.05994);
((gi|1497432:0.07306,((gi|1615982:0.08828,(gi|1696350:0.02004,
gi|1146863:0.11961):0.03922):0.04599,gi|7396971:0.09857):0.04386):0.08158,
(((gi|191125|:0.06059,gi|1090941:0.17571):0.02420,gi|4771687:0.04127):0.10376,
gi|2818984:0.10440):0.04141,gi|5716431:0.05702);
((gi|1615982:0.07332,((gi|1090941:0.13864,(gi|191125|:0.05343,
gi|4771687:0.05889):0.08116):0.10003,(gi|1497432:0.07878,((gi|1696350:0.02975,
gi|1146863:0.08075):0.05616,gi|7396971:0.10519):0.02914):0.04270):0.04169):0.06411,
gi|2818984:0.12776,gi|5716431:0.05343);
((gi|1615982:0.03937,((gi|1090941:0.12589,(gi|191125|:0.05859,
gi|4771687:0.04250):0.06628):0.08843,((gi|1696350:0.01002,gi|1146863:0.08834):0.03406,
(gi|1497432:0.07174,gi|7396971:0.08916):0.03825):0.03174):0.03665):0.05545,
gi|2818984:0.11704,gi|5716431:0.04654)[0.3333];
(((gi|1090941:0.15662,(gi|191125|:0.05671,gi|4771687:0.04396):0.03742):0.08306,
(gi|1615982:0.03209,((gi|1696350:0.00911,gi|1146863:0.08925):0.02766,
(gi|1497432:0.07857,gi|7396971:0.08406):0.04311):0.05732):0.03054):0.04811,
gi|2818984:0.11482,gi|5716431:0.04767)[0.3333];
((gi|1615982:0.04275,(((gi|1696350:0.00739,gi|1146863:0.09118):0.03444,
(gi|1090941:0.09959,(gi|191125|:0.05907,gi|4771687:0.04215):0.09204):0.08808):0.01180,
(gi|1497432:0.07086,gi|7396971:0.08944):0.03627):0.05898):0.05226,
gi|2818984:0.11777,gi|5716431:0.04601)[0.3333];
((gi|1615982:0.05480,((gi|1090941:0.14053,(gi|191125|:0.03852,
gi|4771687:0.05398):0.07784):0.12098,((gi|1696350:0.03218,gi|1146863:0.08257):0.05471,
(gi|1497432:0.07401,gi|7396971:0.10616):0.03203):0.03998):0.03843):0.07043,
gi|2818984:0.13813,gi|5716431:0.05965);
(((gi|1090941:0.14710,(gi|191125|:0.04991,gi|4771687:0.04481):0.03562):0.09561,
(gi|1615982:0.05074,((gi|1696350:0.01488,gi|1146863:0.08956):0.02532,
(gi|1497432:0.07662,gi|7396971:0.09478):0.03588):0.05693):0.05147):0.05074,
gi|2818984:0.11030,gi|5716431:0.05717);
((gi|4771687:0.02914,(gi|191125|:0.05358,(gi|1090941:0.09162,
((gi|1615982:0.07360,(gi|1696350:0.01709,gi|1146863:0.08578):0.02572):0.02641,
(gi|1497432:0.06694,gi|7396971:0.09548):0.03034):0.08051):0.08062):0.02216):0.09715,
gi|2818984:0.09472,gi|5716431:0.07104);
(((gi|191125|:0.06050,gi|4771687:0.04332):0.08842,(gi|1615982:0.06102,
((gi|1090941:0.15444,gi|1497432:0.06852):0.03244,((gi|1696350:0.01591,
gi|1146863:0.06582):0.03947,gi|7396971:0.11642):0.01745):0.08303):0.06179):0.05593,
gi|2818984:0.09768,gi|5716431:0.07628)[0.5000];
(((gi|191125|:0.06129,gi|4771687:0.04253):0.08927,(gi|1615982:0.05384,
(((gi|1696350:0.02080,gi|1146863:0.06087):0.03626,(gi|1090941:0.15066,
gi|1497432:0.07233):0.03705):0.02501,gi|7396971:0.10752):0.08224):0.06994):0.05496,
gi|2818984:0.09895,gi|5716431:0.07491)[0.5000];
((gi|1615982:0.05748,((((gi|1696350:0.02413,gi|1146863:0.05965):0.03087,
gi|1090941:0.15214):0.02306,gi|1497432:0.07616):0.03020,gi|7396971:0.08457):0.06368):0.05295,
((gi|191125|:0.07178,gi|4771687:0.04031):0.09427,gi|2818984:0.12424):0.03651,
gi|5716431:0.06360)[0.5000];
((gi|1615982:0.04906,(((gi|1696350:0.02140,gi|1146863:0.06239):0.02519,
(gi|1090941:0.15181,gi|1497432:0.08351):0.02437):0.02732,gi|7396971:0.08793):0.06094):0.06061,
((gi|191125|:0.07165,gi|4771687:0.04038):0.09396,gi|2818984:0.12462):0.03651,
gi|5716431:0.06398)[0.5000];
(((gi|1090941:0.15073,(gi|191125|:0.05180,gi|4771687:0.04633):0.04978):0.11208,
(gi|1615982:0.04481,((gi|1696350:0.01639,gi|1146863:0.07650):0.03194,
(gi|1497432:0.07838,gi|7396971:0.09041):0.02095):0.06351):0.03955):0.06317,
gi|2818984:0.12195,gi|5716431:0.08379);
((((gi|191125|:0.06275,gi|1090941:0.16384):0.02781,gi|4771687:0.05480):0.09274,
(gi|1497432:0.06114,((gi|1615982:0.08485,(gi|1696350:0.01700,
gi|1146863:0.07529):0.03476):0.02805,gi|7396971:0.10537):0.05049):0.07802):0.03224,
gi|2818984:0.09879,gi|5716431:0.07778);
(((gi|1090941:0.16279,(gi|191125|:0.06157,gi|4771687:0.05592):0.03577):0.09151,
(gi|1615982:0.03699,((gi|1696350:0.01579,gi|1146863:0.06315):0.04545,
(gi|1497432:0.08124,gi|7396971:0.09372):0.03655):0.07536):0.03605):0.06416,
gi|2818984:0.11476,gi|5716431:0.05493);
((gi|1615982:0.05120,(((gi|1696350:0.01609,gi|1146863:0.05313):0.03079,
gi|1090941:0.17222):0.02796,(gi|1497432:0.06816,gi|7396971:0.10184):0.02945):0.07333):0.05439,
((gi|191125|:0.06011,gi|4771687:0.04827):0.09116,gi|2818984:0.10077):0.04643,
gi|5716431:0.06214);
(((gi|1090941:0.15984,(gi|191125|:0.05537,gi|4771687:0.05847):0.03825):0.10853,
(gi|1615982:0.03953,((gi|1696350:0.01093,gi|1146863:0.05647):0.03406,
(gi|1497432:0.08531,gi|7396971:0.08622):0.02119):0.05237):0.02984):0.04833,
gi|2818984:0.11421,gi|5716431:0.04299);
(((gi|1090941:0.14962,(gi|191125|:0.06327,gi|4771687:0.04360):0.03681):0.10263,
(gi|1615982:0.06307,((gi|1696350:0.01913,gi|1146863:0.09381):0.03324,
(gi|1497432:0.09830,gi|7396971:0.08746):0.03109):0.05023):0.04279):0.06416,
gi|2818984:0.11763,gi|5716431:0.05616);
(((gi|1090941:0.17730,(gi|191125|:0.06947,gi|4771687:0.06018):0.04217):0.10657,
(gi|1615982:0.03598,((gi|1696350:0.01123,gi|1146863:0.07863):0.03874,
(gi|1497432:0.09290,gi|7396971:0.08488):0.02750):0.06303):0.03213):0.05179,
gi|2818984:0.12974,gi|5716431:0.06717);
(((gi|191125|:0.04493,gi|4771687:0.03886):0.09479,(gi|1615982:0.03279,
(gi|1696350:0.02672,((gi|1146863:0.08318,(gi|1090941:0.14936,
gi|1497432:0.06497):0.03886):0.03036,gi|7396971:0.11779):0.01457):0.05905):0.06975):0.03339,
gi|2818984:0.08447,gi|5716431:0.07628);
(((gi|191125|:0.05434,gi|4771687:0.04220):0.09659,(gi|1615982:0.04990,
((gi|1090941:0.17342,gi|1497432:0.09158):0.03273,((gi|1696350:0.02186,
gi|1146863:0.06193):0.04129,gi|7396971:0.10261):0.01502):0.07593):0.04727):0.05266,
gi|2818984:0.09766,gi|5716431:0.06870);
(((gi|1090941:0.16093,(gi|191125|:0.05617,gi|4771687:0.04870):0.03594):0.10134,
(gi|1615982:0.03594,((gi|1696350:0.01609,gi|1146863:0.09441):0.03418,
(gi|1497432:0.09162,gi|7396971:0.09071):0.02162):0.04809):0.04125):0.06110,
gi|2818984:0.10368,gi|5716431:0.06024);
(((gi|1090941:0.16997,(gi|191125|:0.07183,gi|4771687:0.04524):0.04592):0.09678,
(gi|1615982:0.05006,((gi|1696350:0.01123,gi|1146863:0.09320):0.03743,
(gi|1497432:0.11530,gi|7396971:0.08795):0.03188):0.06369):0.03084):0.05060,
gi|2818984:0.08950,gi|5716431:0.05975);
(((gi|1090941:0.14108,(gi|191125|:0.05544,gi|4771687:0.07620):0.03722):0.10599,
(gi|1615982:0.04269,((gi|1696350:0.01184,gi|1146863:0.07377):0.03543,
(gi|1497432:0.08342,gi|7396971:0.07064):0.03722):0.04345):0.02247):0.05720,
gi|2818984:0.12357,gi|5716431:0.05339);
((gi|1615982:0.08576,((gi|1090941:0.11744,(gi|191125|:0.05662,
gi|4771687:0.04478):0.06729):0.11916,(gi|1497432:0.06785,((gi|1696350:0.01943,
gi|1146863:0.05768):0.05115,gi|7396971:0.10549):0.03855):0.02925):0.02965):0.06021,
gi|2818984:0.15184,gi|5716431:0.05085);
((gi|1615982:0.04404,(((gi|1696350:0.01579,gi|1146863:0.08075):0.03790,
(gi|1497432:0.08103,(gi|1090941:0.09578,(gi|191125|:0.04265,gi|4771687:0.07210):0.11415):0.12258):0.03170):0.01928,
gi|7396971:0.08921):0.07789):0.07772,gi|2818984:0.13952,gi|5716431:0.06009);
((gi|1615982:0.06245,((((gi|1696350:0.03355,gi|1146863:0.06542):0.03831,
gi|1090941:0.17753):0.02528,gi|1497432:0.07757):0.02984,gi|7396971:0.08671):0.08219):0.06274,
((gi|191125|:0.07845,gi|4771687:0.05504):0.09931,gi|2818984:0.08535):0.05806,
gi|5716431:0.04612)[0.5000];
((gi|1615982:0.05002,(((gi|1696350:0.02990,gi|1146863:0.06906):0.03081,
(gi|1090941:0.18018,gi|1497432:0.08273):0.03036):0.02520,gi|7396971:0.08637):0.08219):0.07423,
((gi|191125|:0.07832,gi|4771687:0.05510):0.09882,gi|2818984:0.08591):0.05806,
gi|5716431:0.04668)[0.5000];
(((gi|1090941:0.15288,(gi|191125|:0.04615,gi|4771687:0.06418):0.03943):0.09253,
(gi|1615982:0.04718,((gi|1696350:0.01913,gi|1146863:0.08652):0.03115,
(gi|1497432:0.09581,gi|7396971:0.11293):0.04226):0.06539):0.03776):0.06262,
gi|2818984:0.12372,gi|5716431:0.06616);
(((gi|1090941:0.16289,(gi|191125|:0.06175,gi|4771687:0.04863):0.03669):0.10567,
(gi|1615982:0.06189,((gi|1696350:0.02095,gi|1146863:0.05920):0.04730,
(gi|1497432:0.07219,gi|7396971:0.07650):0.03995):0.06219):0.04371):0.05163,
gi|2818984:0.10582,gi|5716431:0.05961);
(((gi|1090941:0.16533,(gi|191125|:0.05405,gi|4771687:0.05988):0.03477):0.08752,
(gi|1615982:0.04277,((gi|1696350:0.01730,gi|1146863:0.08288):0.04769,
(gi|1497432:0.08883,gi|7396971:0.08394):0.03315):0.06008):0.03063):0.04491,
gi|2818984:0.11206,gi|5716431:0.06531);
((gi|1615982:0.03893,(((gi|1696350:0.01670,gi|1146863:0.08698):0.02753,
(gi|1497432:0.07593,(gi|1090941:0.08520,(gi|191125|:0.06486,gi|4771687:0.05117):0.10850):0.09221):0.02799):0.02133,
gi|7396971:0.08635):0.06673):0.06838,gi|2818984:0.12781,gi|5716431:0.04630);
((gi|1615982:0.06021,(((gi|1696350:0.02034,gi|1146863:0.06588):0.04090,
gi|1090941:0.16914):0.02693,(gi|1497432:0.06358,gi|7396971:0.11705):0.03522):0.08519):0.06201,
((gi|191125|:0.06466,gi|4771687:0.06330):0.10501,gi|2818984:0.10898):0.04780,
gi|5716431:0.06965);
(((gi|1090941:0.14964,(gi|191125|:0.05435,gi|4771687:0.04324):0.03513):0.09166,
(gi|1615982:0.03343,((gi|1696350:0.01518,gi|1146863:0.06618):0.02186,
(gi|1497432:0.08500,gi|7396971:0.10043):0.02417):0.05122):0.04649):0.05950,
gi|2818984:0.12275,gi|5716431:0.06170);
((gi|1615982:0.04419,(((gi|1696350:0.01336,gi|1146863:0.06861):0.03203,
(gi|1497432:0.07505,(gi|1090941:0.09044,(gi|191125|:0.06676,gi|4771687:0.04153):0.09970):0.10858):0.02497):0.02102,
gi|7396971:0.10774):0.06573):0.06728,gi|2818984:0.10920,gi|5716431:0.04213)[0.5000];
((gi|1615982:0.04810,((gi|1497432:0.07643,((gi|1696350:0.01366,
gi|1146863:0.06831):0.03078,(gi|1090941:0.08162,(gi|191125|:0.06692,
gi|4771687:0.04259):0.10456):0.11032):0.02229):0.02272,gi|7396971:0.10911):0.06745):0.06213,
gi|2818984:0.10795,gi|5716431:0.04338)[0.5000];
(((gi|1090941:0.16474,(gi|191125|:0.06461,gi|4771687:0.05332):0.02812):0.09547,
(gi|1615982:0.05473,((gi|1696350:0.01548,gi|1146863:0.07013):0.03698,
(gi|1497432:0.09235,gi|7396971:0.07784):0.02884):0.06559):0.04743):0.04105,
gi|2818984:0.12031,gi|5716431:0.07052);
((gi|1615982:0.05367,(((gi|1696350:0.02972,gi|1146863:0.07872):0.03352,
(gi|1090941:0.16290,gi|1497432:0.07981):0.04098):0.02996,gi|7396971:0.09417):0.05905):0.07656,
((gi|191125|:0.05829,gi|4771687:0.05556):0.10808,gi|2818984:0.09988):0.04842,
gi|5716431:0.05100);
(((gi|1090941:0.16196,(gi|191125|:0.07051,gi|4771687:0.04792):0.04221):0.09767,
(gi|1615982:0.05456,((gi|1696350:0.01609,gi|1146863:0.09624):0.03746,
(gi|1497432:0.09781,gi|7396971:0.08270):0.04129):0.04594):0.03810):0.04704,
gi|2818984:0.11348,gi|5716431:0.04927);
((gi|1615982:0.06112,((((gi|1696350:0.02322,gi|1146863:0.08242):0.05422,
gi|1090941:0.15074):0.02378,gi|1497432:0.06574):0.03149,gi|7396971:0.07931):0.05806):0.05135,
((gi|191125|:0.06724,gi|4771687:0.04614):0.09402,gi|2818984:0.09997):0.03863,
gi|5716431:0.06362)[0.5000];
((gi|1615982:0.05184,(((gi|1696350:0.01667,gi|1146863:0.08934):0.04785,
(gi|1090941:0.15179,gi|1497432:0.07188):0.02931):0.02411,gi|7396971:0.07725):0.06079):0.06025,
((gi|191125|:0.06724,gi|4771687:0.04614):0.09366,gi|2818984:0.10033):0.03863,
gi|5716431:0.06398)[0.5000];
(((gi|1090941:0.15928,(gi|191125|:0.04269,gi|4771687:0.05307):0.03143):0.10014,
(gi|1615982:0.03773,((gi|1696350:0.01002,gi|1146863:0.09381):0.04402,
(gi|1497432:0.09581,gi|7396971:0.09441):0.02162):0.05904):0.03614):0.06106,
gi|2818984:0.11633,gi|5716431:0.06727);
(((gi|1090941:0.15423,(gi|191125|:0.05865,gi|4771687:0.05738):0.03013):0.11388,
(gi|1615982:0.04540,((gi|1696350:0.01396,gi|1146863:0.06679):0.05513,
(gi|1497432:0.07432,gi|7396971:0.07930):0.03012):0.06501):0.03747):0.05979,
gi|2818984:0.10289,gi|5716431:0.05210);
((gi|1615982:0.07441,((gi|1090941:0.11955,(gi|191125|:0.05003,
gi|4771687:0.04894):0.06345):0.11712,(gi|1497432:0.07623,((gi|1696350:0.01749,
gi|1146863:0.05410):0.03752,gi|7396971:0.10355):0.03279):0.03394):0.03947):0.05583,
gi|2818984:0.12447,gi|5716431:0.04402)[0.3333];
(((gi|1090941:0.14848,(gi|191125|:0.04900,gi|4771687:0.05064):0.03427):0.11105,
(gi|1615982:0.04730,((gi|1696350:0.01184,gi|1146863:0.05920):0.02532,
(gi|1497432:0.09654,gi|7396971:0.09636):0.03625):0.05622):0.03956):0.06351,
gi|2818984:0.11998,gi|5716431:0.04739)[0.3333];
((gi|1615982:0.05949,(((gi|1696350:0.01002,gi|1146863:0.06102):0.02973,
(gi|1090941:0.09160,(gi|191125|:0.04662,gi|4771687:0.05430):0.08617):0.11700):0.02004,
(gi|1497432:0.08527,gi|7396971:0.10508):0.02706):0.05903):0.07159,
gi|2818984:0.12662,gi|5716431:0.04227)[0.3333];
(((gi|1090941:0.16248,(gi|191125|:0.04592,gi|4771687:0.05284):0.03368):0.10985,
(gi|1615982:0.03938,((gi|1696350:0.01366,gi|1146863:0.07559):0.03971,
(gi|1497432:0.07893,gi|7396971:0.08950):0.02283):0.05969):0.03419):0.05020,
gi|2818984:0.12638,gi|5716431:0.05443);
(((gi|1090941:0.17131,(gi|191125|:0.06104,gi|4771687:0.05557):0.02977):0.09351,
(gi|1615982:0.03343,((gi|1696350:0.00820,gi|1146863:0.10109):0.03224,
(gi|1497432:0.10249,gi|7396971:0.07043):0.03309):0.04573):0.04296):0.07965,
gi|2818984:0.12152,gi|5716431:0.04365);
((gi|1615982:0.04803,((gi|1090941:0.12164,(gi|191125|:0.05525,
gi|4771687:0.04797):0.06294):0.09967,((gi|1696350:0.01548,gi|1146863:0.07559):0.03254,
(gi|1497432:0.08540,gi|7396971:0.08400):0.04827):0.03159):0.03119):0.07701,
gi|2818984:0.09898,gi|5716431:0.04457);
(((gi|1090941:0.15594,(gi|191125|:0.07445,gi|4771687:0.05733):0.03040):0.11530,
(gi|1615982:0.04451,((gi|1696350:0.01913,gi|1146863:0.08288):0.03698,
(gi|1497432:0.10492,gi|7396971:0.09927):0.02641):0.04232):0.03743):0.05244,
gi|2818984:0.12645,gi|5716431:0.05414);
(((gi|1090941:0.16798,(gi|191125|:0.05410,gi|4771687:0.08142):0.04224):0.08772,
(gi|1615982:0.04357,((gi|1696350:0.01275,gi|1146863:0.06557):0.02939,
(gi|1497432:0.09593,gi|7396971:0.09611):0.04578):0.06118):0.03702):0.07691,
gi|2818984:0.12457,gi|5716431:0.05991);
(((gi|1090941:0.14862,(gi|191125|:0.05928,gi|4771687:0.07659):0.04283):0.08133,
(gi|1615982:0.03731,((gi|1696350:0.01123,gi|1146863:0.06770):0.03355,
(gi|1497432:0.10911,gi|7396971:0.09924):0.04141):0.05364):0.04106):0.06785,
gi|2818984:0.11748,gi|5716431:0.06295);
(((gi|1090941:0.16467,(gi|191125|:0.06710,gi|4771687:0.05253):0.03549):0.07399,
(gi|1615982:0.04643,((gi|1696350:0.01943,gi|1146863:0.07590):0.03133,
(gi|1497432:0.08786,gi|7396971:0.09970):0.05228):0.06513):0.03595):0.04979,
gi|2818984:0.11434,gi|5716431:0.04832);
(((gi|1090941:0.15070,(gi|191125|:0.06120,gi|4771687:0.04627):0.03855):0.10188,
(gi|1615982:0.04927,((gi|1696350:0.01305,gi|1146863:0.06952):0.04508,
(gi|1497432:0.06667,gi|7396971:0.09432):0.03297):0.05416):0.03282):0.04183,
gi|2818984:0.11445,gi|5716431:0.04918);
(((gi|1090941:0.14602,(gi|191125|:0.05911,gi|4771687:0.04727):0.05589):0.10641,
(gi|1497432:0.06700,((gi|1615982:0.09147,(gi|1696350:0.00844,
gi|1146863:0.06806):0.02383):0.03106,gi|7396971:0.09636):0.05176):0.04004):0.07975,
gi|2818984:0.11226,gi|5716431:0.04460);
(((gi|1090941:0.12447,(gi|191125|:0.05428,gi|4771687:0.04226):0.03264):0.07899,
(gi|1615982:0.03992,((gi|1696350:0.01548,gi|1146863:0.07923):0.03385,
(gi|1497432:0.09004,gi|7396971:0.10859):0.03558):0.04189):0.04575):0.04948,
gi|2818984:0.12140,gi|5716431:0.06078);
(((gi|1090941:0.15151,(gi|191125|:0.05223,gi|4771687:0.04822):0.03529):0.11815,
(gi|1615982:0.05908,((gi|1696350:0.01032,gi|1146863:0.06315):0.04135,
(gi|1497432:0.08749,gi|7396971:0.09587):0.02914):0.05865):0.03609):0.04868,
gi|2818984:0.11203,gi|5716431:0.05475);
((gi|1615982:0.04250,(gi|1696350:0.02855,((gi|1146863:0.09494,
(gi|1090941:0.13716,gi|1497432:0.06916):0.01799):0.01560,gi|7396971:0.12719):0.01791):0.05646):0.06919,
((gi|191125|:0.06284,gi|4771687:0.05601):0.09100,gi|2818984:0.10694):0.04341,
gi|5716431:0.05057);
(((gi|1090941:0.12226,(gi|191125|:0.07614,gi|4771687:0.05829):0.02776):0.08107,
(gi|1615982:0.05514,((gi|1696350:0.01518,gi|1146863:0.09350):0.03816,
(gi|1497432:0.08774,gi|7396971:0.09869):0.04766):0.05271):0.04415):0.06337,
gi|2818984:0.09889,gi|5716431:0.05951);
((gi|1615982:0.05301,((gi|1090941:0.13659,(gi|191125|:0.05604,
gi|4771687:0.04347):0.06717):0.10792,(gi|1497432:0.08406,((gi|1696350:0.01639,
gi|1146863:0.06375):0.03582,gi|7396971:0.10185):0.02690):0.03850):0.03967):0.04142,
gi|2818984:0.13930,gi|5716431:0.04284);
(((gi|1090941:0.15358,(gi|191125|:0.06855,gi|4771687:0.06187):0.05814):0.09016,
(gi|1497432:0.07028,((gi|1615982:0.08537,(gi|1696350:0.00917,
gi|1146863:0.06491):0.03127):0.02668,gi|7396971:0.10592):0.05434):0.04077):0.06791,
gi|2818984:0.11858,gi|5716431:0.04733);
(((gi|1090941:0.17884,(gi|191125|:0.05307,gi|4771687:0.05344):0.03861):0.07286,
(gi|1615982:0.04636,((gi|1696350:0.01366,gi|1146863:0.10291):0.04053,
(gi|1497432:0.09891,gi|7396971:0.09481):0.03188):0.05756):0.03612):0.05096,
gi|2818984:0.12699,gi|5716431:0.05368);
((gi|1615982:0.08203,((((gi|1696350:0.03233,gi|1146863:0.07149):0.04354,
gi|1090941:0.18199):0.03030,gi|1497432:0.06416):0.03852,gi|7396971:0.10497):0.06264):0.04871,
((gi|191125|:0.08804,gi|4771687:0.04265):0.11373,gi|2818984:0.10259):0.04459,
gi|5716431:0.04807);
(((gi|1090941:0.14788,(gi|191125|:0.04815,gi|4771687:0.06200):0.03370):0.08935,
(gi|1615982:0.03796,((gi|1696350:0.02034,gi|1146863:0.08227):0.03100,
(gi|1497432:0.08561,gi|7396971:0.07386):0.03534):0.04952):0.03711):0.06260,
gi|2818984:0.11222,gi|5716431:0.06395);
((gi|1615982:0.06527,((gi|1090941:0.11872,(gi|191125|:0.07268,
gi|4771687:0.05185):0.06337):0.10231,((gi|1696350:0.01943,gi|1146863:0.08015):0.04469,
(gi|1497432:0.08403,gi|7396971:0.09144):0.02854):0.02880):0.03489):0.05363,
gi|2818984:0.12427,gi|5716431:0.04341)[0.3333];
(((gi|1090941:0.14919,(gi|191125|:0.07311,gi|4771687:0.05070):0.03704):0.09864,
(gi|1615982:0.05769,((gi|1696350:0.01882,gi|1146863:0.08075):0.04083,
(gi|1497432:0.09156,gi|7396971:0.08528):0.03267):0.05189):0.03034):0.04287,
gi|2818984:0.12002,gi|5716431:0.04607)[0.3333];
((gi|1615982:0.06462,(((gi|1696350:0.01710,gi|1146863:0.08268):0.04293,
(gi|1090941:0.09393,(gi|191125|:0.07301,gi|4771687:0.05226):0.08701):0.10150):0.01494,
(gi|1497432:0.08416,gi|7396971:0.09131):0.02807):0.05198):0.05398,
gi|2818984:0.12508,gi|5716431:0.04291)[0.3333];
((gi|1615982:0.04608,((gi|1696350:0.01063,gi|1146863:0.08166):0.04086,
(gi|1497432:0.10061,gi|7396971:0.08185):0.03522):0.06211):0.08283,
(((gi|191125|:0.05697,gi|1090941:0.17618):0.02823,gi|4771687:0.05045):0.12348,
gi|2818984:0.08825):0.04125,gi|5716431:0.06093);
(((gi|1090941:0.15857,(gi|191125|:0.04900,gi|4771687:0.03770):0.02961):0.09694,
(gi|1615982:0.05809,((gi|1696350:0.01457,gi|1146863:0.06011):0.03807,
(gi|1497432:0.08664,gi|7396971:0.08846):0.02963):0.06683):0.03252):0.03811,
gi|2818984:0.09464,gi|5716431:0.05147);
(((gi|1090941:0.12879,(gi|191125|:0.05064,gi|4771687:0.05738):0.03671):0.09570,
(gi|1615982:0.04418,((gi|1696350:0.01275,gi|1146863:0.09107):0.03388,
(gi|1497432:0.10024,gi|7396971:0.11299):0.03667):0.05119):0.04652):0.05590,
gi|2818984:0.12068,gi|5716431:0.07041);
(((gi|1497432:0.05908,(gi|1090941:0.08723,(gi|191125|:0.06294,
gi|4771687:0.04331):0.06846):0.08798):0.02287,((gi|1615982:0.06892,
(gi|1696350:0.00794,gi|1146863:0.07793):0.04557):0.02835,gi|7396971:0.09823):0.03666):0.08034,
gi|2818984:0.15288,gi|5716431:0.03140);
((gi|1615982:0.04235,(((gi|1696350:0.02611,gi|1146863:0.08075):0.04402,
gi|1497432:0.11809):0.02884,gi|7396971:0.07104):0.05510):0.06704,
(((gi|191125|:0.03724,gi|1090941:0.17709):0.02823,gi|4771687:0.05136):0.10514,
gi|2818984:0.08910):0.03739,gi|5716431:0.05039);
(((gi|1090941:0.16002,(gi|191125|:0.05489,gi|4771687:0.04433):0.02874):0.10710,
(gi|1615982:0.03737,((gi|1696350:0.01670,gi|1146863:0.08045):0.03731,
(gi|1497432:0.08628,gi|7396971:0.08594):0.02744):0.06090):0.05476):0.06475,
gi|2818984:0.12866,gi|5716431:0.04821);
(((gi|1090941:0.15551,(gi|191125|:0.05022,gi|4771687:0.06589):0.04754):0.08721,
(gi|1615982:0.04422,((gi|1696350:0.01548,gi|1146863:0.07923):0.03704,
(gi|1497432:0.09684,gi|7396971:0.09605):0.03661):0.04969):0.03638):0.06394,
gi|2818984:0.11758,gi|5716431:0.06081);
(((gi|1090941:0.14949,(gi|191125|:0.04633,gi|4771687:0.07202):0.03628):0.10077,
(gi|1615982:0.04904,((gi|1696350:0.01670,gi|1146863:0.08774):0.03370,
(gi|1497432:0.10182,gi|7396971:0.11281):0.03297):0.04582):0.04263):0.06989,
gi|2818984:0.12412,gi|5716431:0.06003);
((gi|1497432:0.08387,((gi|1090941:0.09463,(gi|191125|:0.06364,
gi|4771687:0.06536):0.07403):0.09323,((gi|1615982:0.07319,(gi|1696350:0.00516,
gi|1146863:0.08106):0.03822):0.02186,gi|7396971:0.09408):0.04266):0.02253):0.08940,
gi|2818984:0.12632,gi|5716431:0.03640);
(((gi|1090941:0.15391,(gi|191125|:0.03467,gi|4771687:0.04232):0.03666):0.08191,
(gi|1615982:0.03002,((gi|1696350:0.01821,gi|1146863:0.07286):0.03282,
(gi|1497432:0.09144,gi|7396971:0.10440):0.03133):0.06266):0.03105):0.06456,
gi|2818984:0.11925,gi|5716431:0.08115);
(((gi|1090941:0.14353,(gi|191125|:0.07158,gi|4771687:0.05719):0.02851):0.09836,
(gi|1615982:0.04748,((gi|1696350:0.01002,gi|1146863:0.06466):0.02781,
(gi|1497432:0.09514,gi|7396971:0.11050):0.03625):0.05659):0.04699):0.05549,
gi|2818984:0.08522,gi|5716431:0.06120);
((gi|1615982:0.07565,((gi|1090941:0.14115,(gi|191125|:0.06242,
gi|4771687:0.05659):0.05667):0.10932,(gi|1497432:0.07732,((gi|1696350:0.02829,
gi|1146863:0.07237):0.04499,gi|7396971:0.09402):0.03582):0.04294):0.03663):0.06577,
gi|2818984:0.11890,gi|5716431:0.06148);
(((gi|1090941:0.15358,(gi|191125|:0.06243,gi|4771687:0.06552):0.04294):0.07043,
(gi|1615982:0.03427,((gi|1696350:0.00911,gi|1146863:0.06557):0.02134,
(gi|1497432:0.08749,gi|7396971:0.11873):0.04074):0.04791):0.04669):0.06568,
gi|2818984:0.13019,gi|5716431:0.05942);
(((gi|1090941:0.16324,(gi|191125|:0.07062,gi|4771687:0.06461):0.03925):0.07545,
(gi|1615982:0.04078,((gi|1696350:0.01002,gi|1146863:0.08652):0.03868,
(gi|1497432:0.10765,gi|7396971:0.08318):0.04305):0.06045):0.04697):0.07203,
gi|2818984:0.11056,gi|5716431:0.07273);
(((gi|1090941:0.15360,(gi|191125|:0.04615,gi|4771687:0.06109):0.05195):0.10096,
(gi|1615982:0.04914,((gi|1696350:0.01913,gi|1146863:0.08834):0.03437,
(gi|1497432:0.08300,gi|7396971:0.09539):0.04954):0.04802):0.04650):0.05110,
gi|2818984:0.10030,gi|5716431:0.06715);
(((gi|1090941:0.15159,(gi|191125|:0.05902,gi|4771687:0.05228):0.04175):0.10654,
(gi|1615982:0.05095,((gi|1696350:0.02277,gi|1146863:0.06466):0.04004,
(gi|1497432:0.07492,gi|7396971:0.12322):0.02708):0.06744):0.04409):0.05845,
gi|2818984:0.12232,gi|5716431:0.06227);
(((gi|1090941:0.13694,(gi|191125|:0.06673,gi|4771687:0.04542):0.03077):0.10908,
(gi|1615982:0.03124,((gi|1696350:0.01548,gi|1146863:0.06648):0.04253,
(gi|1497432:0.08446,gi|7396971:0.10167):0.03254):0.04945):0.04201):0.05625,
gi|2818984:0.13267,gi|5716431:0.06008);
((gi|1615982:0.07793,((gi|1090941:0.10526,(gi|191125|:0.06145,
gi|4771687:0.04414):0.05351):0.10786,(gi|1497432:0.06193,((gi|1696350:0.01202,
gi|1146863:0.06321):0.04876,gi|7396971:0.12526):0.03236):0.03328):0.03299):0.05626,
gi|2818984:0.10986,gi|5716431:0.03950);
((gi|1615982:0.06135,((gi|1090941:0.14833,(gi|191125|:0.06788,
gi|4771687:0.06078):0.06181):0.09836,(gi|1497432:0.07951,((gi|1696350:0.01700,
gi|1146863:0.06072):0.04736,gi|7396971:0.10276):0.02963):0.03157):0.02702):0.07077,
gi|2818984:0.10298,gi|5716431:0.04147);
(((gi|1090941:0.16163,(gi|191125|:0.05854,gi|4771687:0.04269):0.03133):0.09955,
(gi|1615982:0.05651,((gi|1696350:0.01821,gi|1146863:0.06011):0.03430,
(gi|1497432:0.06970,gi|7396971:0.09751):0.02842):0.05669):0.04421):0.04584,
gi|2818984:0.11182,gi|5716431:0.05943);
((gi|1615982:0.08789,((gi|1090941:0.10620,(gi|191125|:0.05267,
gi|4771687:0.05905):0.06912):0.10777,(gi|1497432:0.06512,((gi|1696350:0.02004,
gi|1146863:0.05464):0.04690,gi|7396971:0.11521):0.03370):0.03805):0.03511):0.07600,
gi|2818984:0.13864,gi|5716431:0.05055);
(((gi|1090941:0.13929,(gi|191125|:0.07213,gi|4771687:0.04244):0.03860):0.10308,
(gi|1615982:0.04779,((gi|1696350:0.01184,gi|1146863:0.07195):0.02966,
(gi|1497432:0.08901,gi|7396971:0.07872):0.03248):0.05420):0.03647):0.05851,
gi|2818984:0.11914,gi|5716431:0.04755);
