# Supplementary material for: MPI-PHYLIP: Parallelizing Computationally Intensive Phylogenetic Analysis Routines for the Analysis of Large Protein Families
Source: PLoS One. 2010 Nov 15;5(11):e13999. doi: 10.1371/journal.pone.0013999 (PMC2981553; doi:10.1371/journal.pone.0013999)
Supplement: File S1 — MPI Source Code for the Parallel PHYLIP methods (in .tar.gz format). (1.11 MB GZ) [file pone.0013999.s001.gz › MPIsrc/output/MPI_dnapenny_100_4pe.outtree]

(gi|5716431,(((gi|1090941,(gi|4771687,gi|191125|)),(gi|1615982,
((gi|1696350,gi|1146863),(gi|1497432,gi|7396971)))),gi|2818984));
(gi|5716431,(((gi|1090941,(gi|4771687,gi|191125|)),(gi|1615982,
((gi|1696350,gi|1146863),(gi|1497432,gi|7396971)))),gi|2818984));
(gi|5716431,(((gi|1090941,(gi|191125|,gi|4771687)),(gi|1615982,
((gi|1497432,gi|7396971),(gi|1696350,gi|1146863)))),gi|2818984));
(gi|5716431,(((gi|1090941,(gi|4771687,gi|191125|)),(gi|1615982,
((gi|1497432,gi|7396971),(gi|1696350,gi|1146863)))),gi|2818984));
(gi|5716431,(((gi|1090941,(gi|4771687,gi|191125|)),(gi|1615982,
((gi|1497432,gi|7396971),(gi|1696350,gi|1146863)))),gi|2818984));
(gi|5716431,(((gi|1090941,(gi|4771687,gi|191125|)),(gi|1615982,
((gi|1497432,gi|7396971),(gi|1696350,gi|1146863)))),gi|2818984));
(gi|5716431,((((gi|1090941,(gi|4771687,gi|191125|)),(gi|1497432,
(gi|7396971,(gi|1696350,gi|1146863)))),gi|1615982),gi|2818984));
(gi|5716431,(((gi|1090941,(gi|4771687,gi|191125|)),(gi|1497432,
(gi|7396971,(gi|1615982,(gi|1696350,gi|1146863))))),gi|2818984));
(gi|5716431,(((gi|1090941,(gi|191125|,gi|4771687)),(gi|1615982,
((gi|1497432,gi|7396971),(gi|1696350,gi|1146863)))),gi|2818984));
(gi|5716431,((((gi|1090941,(gi|1696350,gi|1146863)),(gi|1497432,
gi|7396971)),gi|1615982),((gi|4771687,gi|191125|),gi|2818984)));
(gi|5716431,(((gi|1090941,(gi|191125|,gi|4771687)),(gi|1615982,
((gi|1497432,gi|7396971),(gi|1696350,gi|1146863)))),gi|2818984));
(gi|5716431,(((gi|1090941,(gi|4771687,gi|191125|)),(gi|1615982,
((gi|1497432,gi|7396971),(gi|1696350,gi|1146863)))),gi|2818984));
(gi|5716431,(((gi|1090941,(gi|4771687,gi|191125|)),(gi|1615982,
((gi|1696350,gi|1146863),(gi|1497432,gi|7396971)))),gi|2818984));
(gi|5716431,((((gi|1090941,gi|1497432),(gi|7396971,(gi|1696350,
gi|1146863))),gi|1615982),((gi|4771687,gi|191125|),gi|2818984)));
(gi|5716431,(((((gi|1090941,gi|1497432),(gi|1696350,gi|1146863)),
gi|7396971),gi|1615982),((gi|4771687,gi|191125|),gi|2818984)));
(gi|5716431,(((gi|1090941,(gi|4771687,gi|191125|)),(gi|1615982,
((gi|1696350,gi|1146863),(gi|1497432,gi|7396971)))),gi|2818984));
(gi|5716431,(((gi|1090941,(gi|4771687,gi|191125|)),(gi|1615982,
((gi|1497432,gi|7396971),(gi|1696350,gi|1146863)))),gi|2818984));
(gi|5716431,(((gi|1090941,(gi|4771687,gi|191125|)),(gi|1615982,
((gi|1497432,gi|7396971),(gi|1696350,gi|1146863)))),gi|2818984))[0.5000];
(gi|5716431,((((gi|1090941,gi|4771687),gi|191125|),(gi|1615982,
((gi|1497432,gi|7396971),(gi|1696350,gi|1146863)))),gi|2818984))[0.5000];
(gi|5716431,((((gi|1090941,(gi|4771687,gi|191125|)),(gi|1497432,
(gi|7396971,(gi|1696350,gi|1146863)))),gi|1615982),gi|2818984));
(gi|5716431,((((gi|1090941,(gi|1696350,gi|1146863)),(gi|1497432,
gi|7396971)),gi|1615982),((gi|4771687,gi|191125|),gi|2818984)));
(gi|5716431,(((gi|1090941,(gi|4771687,gi|191125|)),(gi|1615982,
((gi|1497432,gi|7396971),(gi|1696350,gi|1146863)))),gi|2818984));
(gi|5716431,(((gi|1090941,(gi|191125|,gi|4771687)),(gi|1615982,
((gi|1497432,gi|7396971),(gi|1696350,gi|1146863)))),gi|2818984));
(gi|5716431,(((((gi|1146863,gi|1696350),(gi|1497432,gi|7396971)),
gi|1615982),(gi|1090941,(gi|4771687,gi|191125|))),gi|2818984));
(gi|5716431,(((gi|1090941,(gi|4771687,gi|191125|)),(gi|1615982,
((gi|1497432,gi|7396971),(gi|1696350,gi|1146863)))),gi|2818984));
(gi|5716431,((((gi|1090941,(gi|4771687,gi|191125|)),((gi|1497432,
gi|7396971),(gi|1696350,gi|1146863))),gi|1615982),gi|2818984))[0.3333];
(gi|5716431,(((gi|1090941,(gi|4771687,gi|191125|)),(gi|1615982,
((gi|1497432,gi|7396971),(gi|1696350,gi|1146863)))),gi|2818984))[0.3333];
(gi|5716431,(((((gi|1090941,(gi|4771687,gi|191125|)),(gi|1696350,
gi|1146863)),(gi|1497432,gi|7396971)),gi|1615982),gi|2818984))[0.3333];
(gi|5716431,((((gi|1090941,(gi|191125|,gi|4771687)),((gi|1497432,
gi|7396971),(gi|1696350,gi|1146863))),gi|1615982),gi|2818984));
(gi|5716431,(((gi|1090941,(gi|4771687,gi|191125|)),(gi|1615982,
((gi|1497432,gi|7396971),(gi|1696350,gi|1146863)))),gi|2818984));
(gi|5716431,(((gi|1090941,(gi|4771687,gi|191125|)),(gi|1615982,
((gi|1497432,gi|7396971),(gi|1696350,gi|1146863)))),gi|2818984));
(gi|5716431,(((((gi|1090941,gi|1497432),(gi|7396971,(gi|1696350,
gi|1146863))),gi|1615982),(gi|4771687,gi|191125|)),gi|2818984))[0.5000];
(gi|5716431,((((((gi|1090941,gi|1497432),(gi|1696350,gi|1146863)),
gi|7396971),gi|1615982),(gi|4771687,gi|191125|)),gi|2818984))[0.5000];
(gi|5716431,(((((gi|1090941,(gi|1696350,gi|1146863)),gi|1497432),
gi|7396971),gi|1615982),((gi|4771687,gi|191125|),gi|2818984)))[0.5000];
(gi|5716431,(((((gi|1090941,gi|1497432),(gi|1696350,gi|1146863)),
gi|7396971),gi|1615982),((gi|4771687,gi|191125|),gi|2818984)))[0.5000];
(gi|5716431,(((gi|1090941,(gi|4771687,gi|191125|)),(gi|1615982,
((gi|1497432,gi|7396971),(gi|1696350,gi|1146863)))),gi|2818984));
(gi|5716431,(((gi|1090941,(gi|4771687,gi|191125|)),(gi|1615982,
((gi|1497432,gi|7396971),(gi|1696350,gi|1146863)))),gi|2818984));
(gi|5716431,(((gi|1090941,(gi|4771687,gi|191125|)),(gi|1615982,
((gi|1497432,gi|7396971),(gi|1696350,gi|1146863)))),gi|2818984));
(gi|5716431,((((gi|1090941,(gi|1696350,gi|1146863)),(gi|1497432,
gi|7396971)),gi|1615982),((gi|4771687,gi|191125|),gi|2818984)));
(gi|5716431,(((gi|1090941,(gi|4771687,gi|191125|)),(gi|1615982,
((gi|1497432,gi|7396971),(gi|1696350,gi|1146863)))),gi|2818984));
(gi|5716431,((((gi|1090941,(gi|4771687,gi|191125|)),(gi|1497432,
(gi|7396971,(gi|1696350,gi|1146863)))),gi|1615982),gi|2818984))[0.5000];
(gi|5716431,((((((gi|1090941,(gi|4771687,gi|191125|)),gi|1497432),
(gi|1696350,gi|1146863)),gi|7396971),gi|1615982),gi|2818984))[0.5000];
(gi|5716431,((((gi|1090941,(gi|4771687,gi|191125|)),(gi|1497432,
(gi|7396971,(gi|1696350,gi|1146863)))),gi|1615982),gi|2818984));
(gi|5716431,(((((((gi|1090941,gi|1497432),gi|1146863),gi|7396971),
gi|1696350),gi|1615982),(gi|4771687,gi|191125|)),gi|2818984));
(gi|5716431,(((((gi|1090941,gi|1497432),(gi|7396971,(gi|1696350,
gi|1146863))),gi|1615982),(gi|4771687,gi|191125|)),gi|2818984));
(gi|5716431,(((gi|1090941,(gi|4771687,gi|191125|)),(gi|1615982,
((gi|1497432,gi|7396971),(gi|1696350,gi|1146863)))),gi|2818984));
(gi|5716431,((((gi|1090941,(gi|4771687,gi|191125|)),(gi|1497432,
(gi|7396971,(gi|1696350,gi|1146863)))),gi|1615982),gi|2818984))[0.5000];
(gi|5716431,(((gi|1090941,(gi|4771687,gi|191125|)),(gi|1615982,
((gi|1497432,gi|7396971),(gi|1696350,gi|1146863)))),gi|2818984))[0.5000];
(gi|5716431,(((gi|1090941,(gi|191125|,gi|4771687)),(gi|1615982,
((gi|1497432,gi|7396971),(gi|1696350,gi|1146863)))),gi|2818984));
(gi|5716431,((((gi|1090941,(gi|4771687,gi|191125|)),(gi|1497432,
(gi|7396971,(gi|1696350,gi|1146863)))),gi|1615982),gi|2818984));
(gi|5716431,((((gi|1090941,(gi|191125|,gi|4771687)),(gi|1497432,
(gi|7396971,(gi|1696350,gi|1146863)))),gi|1615982),gi|2818984));
(gi|5716431,(((((gi|1090941,(gi|1696350,gi|1146863)),gi|1497432),
gi|7396971),gi|1615982),((gi|4771687,gi|191125|),gi|2818984)))[0.5000];
(gi|5716431,(((((gi|1090941,gi|1497432),(gi|1696350,gi|1146863)),
gi|7396971),gi|1615982),((gi|4771687,gi|191125|),gi|2818984)))[0.5000];
(gi|5716431,(((gi|1090941,(gi|4771687,gi|191125|)),(gi|1615982,
((gi|1696350,gi|1146863),(gi|1497432,gi|7396971)))),gi|2818984));
(gi|5716431,(((gi|1090941,(gi|4771687,gi|191125|)),(gi|1615982,
((gi|1497432,gi|7396971),(gi|1696350,gi|1146863)))),gi|2818984));
(gi|5716431,(((gi|1090941,(gi|4771687,gi|191125|)),(gi|1615982,
((gi|1497432,gi|7396971),(gi|1696350,gi|1146863)))),gi|2818984));
(gi|5716431,((((((gi|1090941,(gi|4771687,gi|191125|)),gi|1497432),
(gi|1696350,gi|1146863)),gi|7396971),gi|1615982),gi|2818984));
(gi|5716431,((((gi|1090941,(gi|1696350,gi|1146863)),(gi|1497432,
gi|7396971)),gi|1615982),((gi|4771687,gi|191125|),gi|2818984)));
(gi|5716431,(((gi|1090941,(gi|4771687,gi|191125|)),(gi|1615982,
((gi|1696350,gi|1146863),(gi|1497432,gi|7396971)))),gi|2818984));
(gi|5716431,((((((gi|1090941,(gi|4771687,gi|191125|)),(gi|1696350,
gi|1146863)),gi|1497432),gi|7396971),gi|1615982),gi|2818984))[0.5000];
(gi|5716431,((((((gi|1090941,(gi|4771687,gi|191125|)),gi|1497432),
(gi|1696350,gi|1146863)),gi|7396971),gi|1615982),gi|2818984))[0.5000];
(gi|5716431,(((gi|1090941,(gi|4771687,gi|191125|)),(gi|1615982,
((gi|1497432,gi|7396971),(gi|1696350,gi|1146863)))),gi|2818984));
(gi|5716431,(((((gi|1090941,gi|1497432),(gi|1696350,gi|1146863)),
gi|7396971),gi|1615982),((gi|191125|,gi|4771687),gi|2818984)));
(gi|5716431,(((gi|1090941,(gi|4771687,gi|191125|)),(gi|1615982,
((gi|1497432,gi|7396971),(gi|1696350,gi|1146863)))),gi|2818984));
(gi|5716431,(((((gi|1090941,(gi|1696350,gi|1146863)),gi|1497432),
gi|7396971),gi|1615982),((gi|4771687,gi|191125|),gi|2818984)))[0.5000];
(gi|5716431,(((((gi|1090941,gi|1497432),(gi|1696350,gi|1146863)),
gi|7396971),gi|1615982),((gi|4771687,gi|191125|),gi|2818984)))[0.5000];
(gi|5716431,(((gi|1090941,(gi|4771687,gi|191125|)),(gi|1615982,
((gi|1497432,gi|7396971),(gi|1696350,gi|1146863)))),gi|2818984));
(gi|5716431,(((gi|1090941,(gi|4771687,gi|191125|)),(gi|1615982,
((gi|1497432,gi|7396971),(gi|1696350,gi|1146863)))),gi|2818984));
(gi|5716431,(((((gi|1090941,(gi|4771687,gi|191125|)),(gi|1696350,
gi|1146863)),(gi|1497432,gi|7396971)),gi|1615982),gi|2818984))[0.3333];
(gi|5716431,((((gi|1090941,(gi|4771687,gi|191125|)),(gi|1497432,
((gi|1696350,gi|1146863),gi|7396971))),gi|1615982),gi|2818984))[0.3333];
(gi|5716431,(((gi|1090941,(gi|4771687,gi|191125|)),(gi|1615982,
((gi|1696350,gi|1146863),(gi|1497432,gi|7396971)))),gi|2818984))[0.3333];
(gi|5716431,((((gi|1090941,(gi|4771687,gi|191125|)),(gi|1497432,
(gi|7396971,(gi|1696350,gi|1146863)))),gi|1615982),gi|2818984));
(gi|5716431,(((gi|1090941,(gi|4771687,gi|191125|)),(gi|1615982,
((gi|1497432,gi|7396971),(gi|1696350,gi|1146863)))),gi|2818984));
(gi|5716431,((((gi|1090941,(gi|4771687,gi|191125|)),((gi|1696350,
gi|1146863),(gi|1497432,gi|7396971))),gi|1615982),gi|2818984));
(gi|5716431,(((gi|1090941,(gi|4771687,gi|191125|)),(gi|1615982,
((gi|1497432,gi|7396971),(gi|1696350,gi|1146863)))),gi|2818984));
(gi|5716431,(((gi|1090941,(gi|191125|,gi|4771687)),(gi|1615982,
((gi|1497432,gi|7396971),(gi|1696350,gi|1146863)))),gi|2818984));
(gi|5716431,(((gi|1090941,(gi|191125|,gi|4771687)),(gi|1615982,
((gi|1497432,gi|7396971),(gi|1696350,gi|1146863)))),gi|2818984));
(gi|5716431,((((gi|1090941,(gi|1696350,gi|1146863)),(gi|1497432,
gi|7396971)),gi|1615982),(gi|2818984,(gi|4771687,gi|191125|))))[0.5000];
(gi|5716431,(((((gi|1090941,(gi|1497432,gi|7396971)),gi|1146863),
gi|1696350),gi|1615982),(gi|2818984,(gi|4771687,gi|191125|))))[0.5000];
(gi|5716431,(((gi|1090941,(gi|4771687,gi|191125|)),(gi|1615982,
((gi|1497432,gi|7396971),(gi|1696350,gi|1146863)))),gi|2818984));
(gi|5716431,(((gi|1090941,(gi|4771687,gi|191125|)),(gi|1497432,
(gi|7396971,(gi|1615982,(gi|1696350,gi|1146863))))),gi|2818984));
(gi|5716431,(((gi|1090941,(gi|4771687,gi|191125|)),(gi|1615982,
((gi|1696350,gi|1146863),(gi|1497432,gi|7396971)))),gi|2818984));
(gi|5716431,(((gi|1090941,(gi|4771687,gi|191125|)),(gi|1615982,
((gi|1497432,gi|7396971),(gi|1696350,gi|1146863)))),gi|2818984));
(gi|5716431,((((((gi|1090941,gi|1497432),gi|1146863),gi|7396971),
gi|1696350),gi|1615982),((gi|191125|,gi|4771687),gi|2818984)));
(gi|5716431,((((((gi|1146863,gi|1696350),gi|7396971),gi|1497432),
(gi|1090941,(gi|4771687,gi|191125|))),gi|1615982),gi|2818984));
(gi|5716431,((((gi|1090941,(gi|4771687,gi|191125|)),(gi|1497432,
(gi|7396971,(gi|1696350,gi|1146863)))),gi|1615982),gi|2818984));
(gi|5716431,(((gi|1090941,(gi|4771687,gi|191125|)),(gi|1497432,
((gi|1615982,(gi|1696350,gi|1146863)),gi|7396971))),gi|2818984))[0.5000];
(gi|5716431,(((gi|1090941,(gi|4771687,gi|191125|)),(gi|1615982,
((gi|1696350,gi|1146863),(gi|1497432,gi|7396971)))),gi|2818984))[0.5000];
(gi|5716431,(((((gi|1090941,gi|1497432),(gi|1696350,gi|1146863)),
gi|7396971),gi|1615982),((gi|4771687,gi|191125|),gi|2818984)));
(gi|5716431,((((gi|1090941,(gi|4771687,gi|191125|)),(gi|1497432,
(gi|7396971,(gi|1696350,gi|1146863)))),gi|1615982),gi|2818984));
(gi|5716431,(((gi|1090941,(gi|4771687,gi|191125|)),(gi|1615982,
((gi|1497432,gi|7396971),(gi|1696350,gi|1146863)))),gi|2818984));
(gi|5716431,(((((gi|1090941,(gi|4771687,gi|191125|)),(gi|1696350,
gi|1146863)),(gi|1497432,gi|7396971)),gi|1615982),gi|2818984))[0.3333];
(gi|5716431,((((gi|1090941,(gi|4771687,gi|191125|)),((gi|1497432,
gi|7396971),(gi|1696350,gi|1146863))),gi|1615982),gi|2818984))[0.3333];
(gi|5716431,(((gi|1090941,(gi|4771687,gi|191125|)),(gi|1615982,
((gi|1497432,gi|7396971),(gi|1696350,gi|1146863)))),gi|2818984))[0.3333];
(gi|5716431,(((gi|1090941,(gi|191125|,gi|4771687)),(gi|1615982,
((gi|1497432,gi|7396971),(gi|1696350,gi|1146863)))),gi|2818984));
(gi|5716431,(((gi|1090941,(gi|4771687,gi|191125|)),(gi|1615982,
((gi|1696350,gi|1146863),(gi|1497432,gi|7396971)))),gi|2818984));
(gi|5716431,((((gi|1090941,(gi|191125|,gi|4771687)),(gi|1497432,
(gi|7396971,(gi|1696350,gi|1146863)))),gi|1615982),gi|2818984));
(gi|5716431,((((gi|1090941,(gi|4771687,gi|191125|)),(gi|1497432,
(gi|7396971,(gi|1696350,gi|1146863)))),gi|1615982),gi|2818984))[0.5000];
(gi|5716431,((((((gi|1090941,(gi|4771687,gi|191125|)),gi|1497432),
(gi|1696350,gi|1146863)),gi|7396971),gi|1615982),gi|2818984))[0.5000];
(gi|5716431,((((((gi|1090941,(gi|191125|,gi|4771687)),gi|1497432),
(gi|1696350,gi|1146863)),gi|7396971),gi|1615982),gi|2818984));
(gi|5716431,(((gi|1090941,(gi|4771687,gi|191125|)),(gi|1615982,
((gi|1497432,gi|7396971),(gi|1696350,gi|1146863)))),gi|2818984))[0.5000];
(gi|5716431,((((((gi|1090941,(gi|4771687,gi|191125|)),gi|1497432),
(gi|1696350,gi|1146863)),gi|7396971),gi|1615982),gi|2818984))[0.5000];
(gi|5716431,(((gi|1090941,(gi|191125|,gi|4771687)),(gi|1615982,
((gi|1497432,gi|7396971),(gi|1696350,gi|1146863)))),gi|2818984));
(gi|5716431,(((((gi|1090941,(gi|191125|,gi|4771687)),(gi|1615982,
(gi|1696350,gi|1146863))),gi|1497432),gi|7396971),gi|2818984));
(gi|5716431,((((gi|1090941,(gi|191125|,gi|4771687)),(gi|7396971,
(gi|1615982,(gi|1696350,gi|1146863)))),gi|1497432),gi|2818984));
(gi|5716431,(((((gi|1090941,gi|1497432),(gi|7396971,(gi|1696350,
gi|1146863))),gi|1615982),(gi|4771687,gi|191125|)),gi|2818984));
(gi|5716431,(((gi|1090941,(gi|4771687,gi|191125|)),(gi|1615982,
((gi|1696350,gi|1146863),(gi|1497432,gi|7396971)))),gi|2818984));
(gi|5716431,((((gi|1090941,(gi|4771687,gi|191125|)),(gi|1497432,
(gi|7396971,(gi|1696350,gi|1146863)))),gi|1615982),gi|2818984))[0.5000];
(gi|5716431,(((gi|1090941,(gi|4771687,gi|191125|)),(gi|1615982,
((gi|1497432,gi|7396971),(gi|1696350,gi|1146863)))),gi|2818984))[0.5000];
(gi|5716431,((((((gi|1090941,gi|1497432),gi|1146863),gi|1696350),
gi|7396971),gi|1615982),((gi|4771687,gi|191125|),gi|2818984)))[0.5000];
(gi|5716431,((((((gi|1090941,gi|1497432),gi|1146863),gi|1696350),
gi|1615982),gi|7396971),((gi|4771687,gi|191125|),gi|2818984)))[0.5000];
(gi|5716431,(((gi|1090941,(gi|4771687,gi|191125|)),(gi|1615982,
((gi|1497432,gi|7396971),(gi|1696350,gi|1146863)))),gi|2818984));
(gi|5716431,(((gi|1090941,(gi|191125|,gi|4771687)),(gi|1615982,
((gi|1497432,gi|7396971),(gi|1696350,gi|1146863)))),gi|2818984));
(gi|5716431,((((gi|1090941,(gi|4771687,gi|191125|)),(gi|1497432,
((gi|1696350,gi|1146863),gi|7396971))),gi|1615982),gi|2818984));
(gi|5716431,(((gi|1090941,(gi|4771687,gi|191125|)),(gi|1615982,
((gi|1497432,gi|7396971),(gi|1696350,gi|1146863)))),gi|2818984));
(gi|5716431,((((gi|1090941,(gi|4771687,gi|191125|)),(gi|1497432,
((gi|1696350,gi|1146863),gi|7396971))),gi|1615982),gi|2818984))[0.5000];
(gi|5716431,(((gi|1090941,(gi|4771687,gi|191125|)),(gi|1615982,
((gi|1696350,gi|1146863),(gi|1497432,gi|7396971)))),gi|2818984))[0.5000];
(gi|5716431,((((gi|1090941,(gi|4771687,gi|191125|)),(gi|1497432,
((gi|1696350,gi|1146863),gi|7396971))),gi|1615982),gi|2818984));
(gi|5716431,(((gi|1090941,(gi|4771687,gi|191125|)),(gi|1615982,
((gi|1696350,gi|1146863),(gi|1497432,gi|7396971)))),gi|2818984));
(gi|5716431,(((gi|1090941,(gi|4771687,gi|191125|)),(gi|1615982,
((gi|1696350,gi|1146863),(gi|1497432,gi|7396971)))),gi|2818984));
(gi|5716431,(((gi|1090941,(gi|4771687,gi|191125|)),(gi|1615982,
((gi|1497432,gi|7396971),(gi|1696350,gi|1146863)))),gi|2818984));
