# Supplementary material for: MPI-PHYLIP: Parallelizing Computationally Intensive Phylogenetic Analysis Routines for the Analysis of Large Protein Families
Source: PLoS One. 2010 Nov 15;5(11):e13999. doi: 10.1371/journal.pone.0013999 (PMC2981553; doi:10.1371/journal.pone.0013999)
Supplement: File S1 — MPI Source Code for the Parallel PHYLIP methods (in .tar.gz format). (1.11 MB GZ) [file pone.0013999.s001.gz › MPIsrc/output/MPI_protpars_100_4pe.outfile]

Protein parsimony algorithm, version 3.67


Data set # 1:


One most parsimonious tree found:


                                                                                      +--------ctrl_halru
                                            +----------------------------------------30  
                                            !                                         !  +-----ctr2_vesor
                                            !                                         +-31  
                                            !                                            !  +--ctr2_penva
                                            !                                            +-29  
                                            !                                               +--ctr1_penva
                                            !  
                                            !                                            +-----ctrb_human
                                         +-28                                         +-26  
                                         !  !                                         !  !  +--ctrb_rat  
                                         !  !                                      +-25  +-27  
                                         !  !                                      !  !     +--ctrb_bovin
                                         !  !           +-------------------------24  !  
                                         !  !           !                          !  +--------ctr2_canfa
                                         !  !           !                          !  
                                         !  !           !                          +-----------ctrl_human
                                         !  !           !  
                                         !  +----------23                                   +--el3b_human
                                         !              !              +-------------------22  
                                         !              !              !                    +--el3a_human
                                         !              !              !  
                                      +-14              !              !                    +--el2_mouse 
                                      !  !              !              !           +-------19  
                                      !  !              +-------------20           !        +--el2_rat   
                                      !  !                             !     +----17  
                                      !  !                             !     !     !     +-----el2_pig   
                                      !  !                             !     !     +----18  
                                      !  !                             !     !           !  +--el2b_human
                                      !  !                             +----16           +-21  
     +-------------------------------11  !                                   !              +--el2a_human
     !                                !  !                                   !  
     !                                !  !                                   !              +--el1_rat   
     !                                !  !                                   +-------------15  
     !                                !  !                                                  +--3est-pig  
     !                                !  !  
     !                                !  +-----------------------------------------------------tryp_xenla
     !                                !  
     !                                +--------------------------------------------------------try3_salsa
     !  
     !                                                                                      +--tryb_rat  
     !                                                                 +-------------------13  
  +--7                                                                 !                    +--trya_rat  
  !  !                                                                 !  
  !  !                                                                 !                    +--tryp_mouse
  !  !                                                              +-12     +--------------8  
  !  !                                                              !  !     !              +--try2_rat  
  !  !                                                              !  !     !  
  !  !                                                              !  !     !        +--------try2_human
  !  !                                                              !  +-----6        !  
  !  !                                                              !        !     +--5     +--try3_human
  !  !                                                           +--3        !     !  !  +-10  
  1  !                                                           !  !        !     !  +--9  +--try4_human
  !  !                                                           !  !        +-----4     !  
  !  !                                                           !  !              !     +-----try1_human
  !  +-----------------------------------------------------------2  !              !  
  !                                                              !  !              +-----------try2_canfa
  !                                                              !  !  
  !                                                              !  +--------------------------try3_rat  
  !                                                              !  
  !                                                              +-----------------------------try1_canfa
  !  
  +--------------------------------------------------------------------------------------------2ptn-bovin

  remember: this is an unrooted tree!


requires a total of   1919.000


Data set # 2:


One most parsimonious tree found:


     +-----------------------------------------------------------------------------------------try3_salsa
     !  
     !              +--------------------------------------------------------------------------tryp_xenla
     !              !  
     !              !                                                                 +--------ctrl_halru
     !              !                       +----------------------------------------30  
     !              !                       !                                         !  +-----ctr2_vesor
     !              !                       !                                         +-31  
     !              !                       !                                            !  +--ctr2_penva
     !              !                       !                                            +-29  
     !              !                       !                                               +--ctr1_penva
     !              !                       !  
     !              !                       !                                            +-----ctrb_human
     !              !                       !                                         +-26  
     !              !  +-------------------28                                         !  !  +--ctrb_rat  
     !              !  !                    !                                      +-25  +-27  
     !  +----------11  !                    !                                      !  !     +--ctrb_bovin
     !  !           !  !                    !           +-------------------------24  !  
  +--7  !           !  !                    !           !                          !  +--------ctr2_canfa
  !  !  !           !  !                    !           !                          !  
  !  !  !           !  !                    !           !                          +-----------ctrl_human
  !  !  !           !  !                    !           !  
  !  !  !           !  !                    !           !                                   +--el3b_human
  !  !  !           !  !                    !           !                    +-------------22  
  !  !  !           !  !                    +----------23                    !              +--el3a_human
  !  !  !           !  !                                !                    !  
  !  !  !           !  !                                !              +----20              +--el2_mouse 
  !  !  !           !  !                                !              !     !     +-------19  
  !  !  !           !  !                                !              !     !     !        +--el2_rat   
  !  !  !           !  !                                !              !     +----17  
  !  !  !           +-14                                !              !           !     +-----el2_pig   
  !  !  !              !                                +-------------16           +----18  
  !  !  !              !                                               !                 !  +--el2b_human
  !  !  !              !                                               !                 +-21  
  !  !  !              !                                               !                    +--el2a_human
  !  !  !              !                                               !  
  !  +--3              !                                               !                    +--el1_rat   
  !     !              !                                               +-------------------15  
  !     !              !                                                                    +--3est-pig  
  !     !              !  
  1     !              !                                                                    +--tryp_mouse
  !     !              !                                                        +-----------8  
  !     !              !                                                        !           +--try2_rat  
  !     !              !                                                     +--6  
  !     !              !                                                     !  !     +--------try2_human
  !     !              !                                                     !  !     !  
  !     !              !                                                     !  +-----5     +--try3_human
  !     !              +-----------------------------------------------------4        !  +-10  
  !     !                                                                    !        +--9  +--try4_human
  !     !                                                                    !           !  
  !     !                                                                    !           +-----try1_human
  !     !                                                                    !  
  !     !                                                                    +-----------------try2_canfa
  !     !  
  !     !                                                                             +--------try3_rat  
  !     !                                                                             !  
  !     +-----------------------------------------------------------------------------2     +--tryb_rat  
  !                                                                                   !  +-13  
  !                                                                                   +-12  +--trya_rat  
  !                                                                                      !  
  !                                                                                      +-----try1_canfa
  !  
  +--------------------------------------------------------------------------------------------2ptn-bovin

  remember: this is an unrooted tree!


requires a total of   1901.000


Data set # 3:


One most parsimonious tree found:


                                                                                      +--------ctrl_halru
                                            +----------------------------------------30  
                                            !                                         !  +-----ctr2_vesor
                                            !                                         +-31  
                                            !                                            !  +--ctr2_penva
                                            !                                            +-29  
                                            !                                               +--ctr1_penva
                                            !  
                                            !                                            +-----ctrb_human
                                         +-28                                         +-26  
                                         !  !                                         !  !  +--ctrb_rat  
                                         !  !                                      +-25  +-27  
                                         !  !                                      !  !     +--ctrb_bovin
                                         !  !           +-------------------------24  !  
                                         !  !           !                          !  +--------ctr2_canfa
                                         !  !           !                          !  
                                         !  !           !                          +-----------ctrl_human
                                         !  !           !  
                                         !  +----------23                                   +--el3b_human
                                         !              !              +-------------------22  
                                         !              !              !                    +--el3a_human
                                         !              !              !  
                                      +-14              !              !                    +--el2_mouse 
                                      !  !              !              !           +-------19  
                                      !  !              +-------------20           !        +--el2_rat   
                                      !  !                             !     +----17  
                                      !  !                             !     !     !     +-----el2_pig   
                                      !  !                             !     !     +----18  
                                      !  !                             !     !           !  +--el2b_human
                                      !  !                             +----16           +-21  
                 +-------------------11  !                                   !              +--el2a_human
                 !                    !  !                                   !  
                 !                    !  !                                   !              +--el1_rat   
                 !                    !  !                                   +-------------15  
                 !                    !  !                                                  +--3est-pig  
                 !                    !  !  
                 !                    !  +-----------------------------------------------------tryp_xenla
                 !                    !  
     +-----------7                    +--------------------------------------------------------try3_salsa
     !           !  
     !           !                                                                          +--tryp_mouse
     !           !                                                              +-----------8  
     !           !                                                              !           +--try2_rat  
     !           !                                                           +--6  
     !           !                                                           !  !     +--------try2_human
     !           !                                                           !  !     !  
     !           !                                                           !  +-----5     +--try3_human
     !           +-----------------------------------------------------------4        !  +-10  
  +--3                                                                       !        +--9  +--try4_human
  !  !                                                                       !           !  
  !  !                                                                       !           +-----try1_human
  !  !                                                                       !  
  !  !                                                                       +-----------------try2_canfa
  !  !  
  !  !                                                                                      +--tryb_rat  
  1  !                                                                                   +-13  
  !  !                                                                                +-12  +--trya_rat  
  !  !                                                                                !  !  
  !  +--------------------------------------------------------------------------------2  +-----try3_rat  
  !                                                                                   !  
  !                                                                                   +--------try1_canfa
  !  
  +--------------------------------------------------------------------------------------------2ptn-bovin

  remember: this is an unrooted tree!


requires a total of   1905.000


Data set # 4:


One most parsimonious tree found:


                                                                                            +--tryp_xenla
                                                                       +-------------------11  
                                                                       !                    +--try3_salsa
                                                                       !  
                                                                       !                    +--try3_human
                                                                       !                 +-10  
     +-----------------------------------------------------------------7              +--9  +--try4_human
     !                                                                 !              !  !  
     !                                                                 !     +--------5  +-----try2_human
     !                                                                 !     !        !  
     !                                                                 !     !        +--------try1_human
     !                                                                 +-----4  
     !                                                                       !              +--tryp_mouse
     !                                                                       !           +--8  
     !                                                                       +-----------6  +--try2_rat  
     !                                                                                   !  
     !                                                                                   +-----try2_canfa
     !  
     !                          +--------------------------------------------------------------try3_rat  
     !                          !  
  +--3                          !                                                        +-----ctr2_vesor
  !  !                          !           +-------------------------------------------31  
  !  !                          !           !                                            !  +--ctr2_penva
  !  !                          !           !                                            +-29  
  !  !                          !           !                                               +--ctr1_penva
  !  !                          !           !  
  !  !                          !           !                                            +-----ctrb_human
  !  !                          !           !                                         +-26  
  !  !                          !     +----28                                         !  !  +--ctrb_rat  
  !  !                          !     !     !                                      +-25  +-27  
  !  !                          !     !     !                                      !  !     +--ctrb_bovin
  !  !                          !     !     !        +----------------------------24  !  
  !  !                          !     !     !        !                             !  +--------ctr2_canfa
  !  !                          !     !     !        !                             !  
  !  +--------------------------2     !     !        !                             +-----------ctrl_human
  !                             !     !     !        !  
  !                             !     !     +-------23              +--------------------------ctrl_halru
  !                             !     !              !              !  
  !                             !     !              !              !                       +--el3b_human
  !                             !     !              !              !        +-------------22  
  !                             !     !              !              !        !              +--el3a_human
  1                             !     !              +-------------30        !  
  !                             !  +-14                             !  +----20              +--el2_mouse 
  !                             !  !  !                             !  !     !     +-------19  
  !                             !  !  !                             !  !     !     !        +--el2_rat   
  !                             !  !  !                             !  !     +----17  
  !                             !  !  !                             !  !           !     +-----el2_pig   
  !                             !  !  !                             +-16           +----18  
  !                             !  !  !                                !                 !  +--el2b_human
  !                             !  !  !                                !                 +-21  
  !                             !  !  !                                !                    +--el2a_human
  !                             +-12  !                                !  
  !                                !  !                                !                    +--el1_rat   
  !                                !  !                                +-------------------15  
  !                                !  !                                                     +--3est-pig  
  !                                !  !  
  !                                !  !                                                     +--tryb_rat  
  !                                !  +----------------------------------------------------13  
  !                                !                                                        +--trya_rat  
  !                                !  
  !                                +-----------------------------------------------------------try1_canfa
  !  
  +--------------------------------------------------------------------------------------------2ptn-bovin

  remember: this is an unrooted tree!


requires a total of   2042.000


Data set # 5:


One most parsimonious tree found:


                                      +--------------------------------------------------------tryp_xenla
                                      !  
                                      !                                                  +-----ctrb_human
                                      !                                               +-26  
                                      !                                               !  !  +--ctrb_rat  
                                      !                                            +-25  +-27  
                                      !                                            !  !     +--ctrb_bovin
                                      !     +-------------------------------------24  !  
                                      !     !                                      !  +--------ctr2_canfa
                                      !     !                                      !  
                                      !     !                                      +-----------ctrl_human
                                      !     !  
                 +-------------------11  +-23                                            +-----ctr2_vesor
                 !                    !  !  !              +----------------------------31  
                 !                    !  !  !              !                             !  +--ctr2_penva
                 !                    !  !  !              !                             +-29  
                 !                    !  !  !              !                                +--ctr1_penva
                 !                    !  !  !              !  
                 !                    !  !  +-------------28        +--------------------------ctrl_halru
                 !                    !  !                 !        !  
                 !                    !  !                 !        !                       +--el3b_human
                 !                    !  !                 !        !        +-------------22  
                 !                    !  !                 !        !        !              +--el3a_human
                 !                    !  !                 +-------30        !  
                 !                    !  !                          !  +----20              +--el2_mouse 
                 !                    +-14                          !  !     !     +-------19  
                 !                       !                          !  !     !     !        +--el2_rat   
                 !                       !                          !  !     +----17  
                 !                       !                          !  !           !     +-----el2_pig   
                 !                       !                          +-16           +----18  
     +-----------7                       !                             !                 !  +--el2b_human
     !           !                       !                             !                 +-21  
     !           !                       !                             !                    +--el2a_human
     !           !                       !                             !  
     !           !                       !                             !                    +--el1_rat   
     !           !                       !                             +-------------------15  
     !           !                       !                                                  +--3est-pig  
     !           !                       !  
     !           !                       +-----------------------------------------------------try3_salsa
     !           !  
     !           !                                                                          +--tryp_mouse
     !           !                                                              +-----------8  
     !           !                                                              !           +--try2_rat  
     !           !                                                              !  
  +--3           !                                                           +--6           +--try3_human
  !  !           !                                                           !  !     +----10  
  !  !           !                                                           !  !     !     +--try4_human
  !  !           !                                                           !  +-----9  
  !  !           +-----------------------------------------------------------4        !     +--try2_human
  !  !                                                                       !        +-----5  
  !  !                                                                       !              +--try1_human
  !  !                                                                       !  
  !  !                                                                       +-----------------try2_canfa
  1  !  
  !  !                                                                                      +--tryb_rat  
  !  !                                                                                   +-13  
  !  !                                                                                +-12  +--trya_rat  
  !  !                                                                                !  !  
  !  +--------------------------------------------------------------------------------2  +-----try3_rat  
  !                                                                                   !  
  !                                                                                   +--------try1_canfa
  !  
  +--------------------------------------------------------------------------------------------2ptn-bovin

  remember: this is an unrooted tree!


requires a total of   1810.000


Data set # 6:


     2 trees in all found


        +--------------------------------------------------------------------------------------tryp_xenla
        !  
        !  +-----------------------------------------------------------------------------------try3_salsa
        !  !  
        !  !                                                                          +--------ctrl_halru
        !  !                                +----------------------------------------30  
        !  !                                !                                         !  +-----ctr2_vesor
        !  !                                !                                         +-31  
        !  !                                !                                            !  +--ctr2_penva
        !  !                                !                                            +-29  
        !  !                                !                                               +--ctr1_penva
        !  !                                !  
     +-11  !                                !                                            +-----ctrb_human
     !  !  !                          +----28                                         +-26  
     !  !  !                          !     !                                         !  !  +--ctrb_rat  
     !  !  !                          !     !                                      +-25  +-27  
     !  !  !                          !     !                                      !  !     +--ctrb_bovin
     !  !  !                          !     !           +-------------------------24  !  
     !  !  !                          !     !           !                          !  +--------ctr2_canfa
     !  !  !                          !     !           !                          !  
     !  !  !                          !     !           !                          +-----------ctrl_human
     !  !  !                          !     !           !  
     !  !  !                          !     +----------23                                   +--el3b_human
     !  !  !                          !                 !              +-------------------22  
     !  !  !                          !                 !              !                    +--el3a_human
     !  +--7                          !                 !              !  
     !     !                          !                 !              !                 +-----el2_pig   
     !     !     +-------------------14                 !              !           +----18  
     !     !     !                    !                 +-------------20           !     !  +--el2_mouse 
     !     !     !                    !                                !           !     +-19  
     !     !     !                    !                                !     +----17        +--el2_rat   
     !     !     !                    !                                !     !     !  
     !     !     !                    !                                !     !     !        +--el2b_human
     !     !     !                    !                                +----16     +-------21  
     !     !     !                    !                                      !              +--el2a_human
     !     !     !                    !                                      !  
  +--2     !     !                    !                                      !              +--el1_rat   
  !  !     !     !                    !                                      +-------------15  
  !  !     !  +-12                    !                                                     +--3est-pig  
  !  !     !  !  !                    !  
  !  !     !  !  !                    !                                                     +--tryb_rat  
  !  !     !  !  !                    +----------------------------------------------------13  
  !  !     !  !  !                                                                          +--trya_rat  
  !  !     !  !  !  
  !  !     !  !  !                                                                          +--tryp_mouse
  !  !     !  !  !                                                           +--------------8  
  !  !     !  !  !                                                           !              +--try2_rat  
  !  !     !  !  !                                                           !  
  !  !     +--3  !                                                           !        +--------try2_human
  1  !        !  +-----------------------------------------------------------6        !  
  !  !        !                                                              !     +--5     +--try3_human
  !  !        !                                                              !     !  !  +-10  
  !  !        !                                                              !     !  +--9  +--try4_human
  !  !        !                                                              +-----4     !  
  !  !        !                                                                    !     +-----try1_human
  !  !        !                                                                    !  
  !  !        !                                                                    +-----------try2_canfa
  !  !        !  
  !  !        +--------------------------------------------------------------------------------try3_rat  
  !  !  
  !  +-----------------------------------------------------------------------------------------try1_canfa
  !  
  +--------------------------------------------------------------------------------------------2ptn-bovin

  remember: this is an unrooted tree!


requires a total of   1874.000


        +--------------------------------------------------------------------------------------tryp_xenla
        !  
        !  +-----------------------------------------------------------------------------------try3_salsa
        !  !  
        !  !                                                                          +--------ctrl_halru
        !  !                                +----------------------------------------30  
        !  !                                !                                         !  +-----ctr2_vesor
        !  !                                !                                         +-31  
        !  !                                !                                            !  +--ctr2_penva
        !  !                                !                                            +-29  
        !  !                                !                                               +--ctr1_penva
        !  !                                !  
     +-11  !                                !                                            +-----ctrb_human
     !  !  !                          +----28                                         +-26  
     !  !  !                          !     !                                         !  !  +--ctrb_rat  
     !  !  !                          !     !                                      +-25  +-27  
     !  !  !                          !     !                                      !  !     +--ctrb_bovin
     !  !  !                          !     !           +-------------------------24  !  
     !  !  !                          !     !           !                          !  +--------ctr2_canfa
     !  !  !                          !     !           !                          !  
     !  !  !                          !     !           !                          +-----------ctrl_human
     !  !  !                          !     !           !  
     !  !  !                          !     +----------23                                   +--el3b_human
     !  !  !                          !                 !              +-------------------22  
     !  !  !                          !                 !              !                    +--el3a_human
     !  +--7                          !                 !              !  
     !     !                          !                 !              !           +-----------el2b_human
     !     !     +-------------------14                 +-------------20           !  
     !     !     !                    !                                !     +----21     +-----el2_pig   
     !     !     !                    !                                !     !     !  +-18  
     !     !     !                    !                                !     !     !  !  !  +--el2_mouse 
     !     !     !                    !                                !     !     +-17  +-19  
     !     !     !                    !                                +----16        !     +--el2_rat   
     !     !     !                    !                                      !        !  
     !     !     !                    !                                      !        +--------el2a_human
     !     !     !                    !                                      !  
  +--2     !     !                    !                                      !              +--el1_rat   
  !  !     !     !                    !                                      +-------------15  
  !  !     !  +-12                    !                                                     +--3est-pig  
  !  !     !  !  !                    !  
  !  !     !  !  !                    !                                                     +--tryb_rat  
  !  !     !  !  !                    +----------------------------------------------------13  
  !  !     !  !  !                                                                          +--trya_rat  
  !  !     !  !  !  
  !  !     !  !  !                                                                          +--tryp_mouse
  !  !     !  !  !                                                           +--------------8  
  !  !     !  !  !                                                           !              +--try2_rat  
  !  !     !  !  !                                                           !  
  !  !     +--3  !                                                           !        +--------try2_human
  1  !        !  +-----------------------------------------------------------6        !  
  !  !        !                                                              !     +--5     +--try3_human
  !  !        !                                                              !     !  !  +-10  
  !  !        !                                                              !     !  +--9  +--try4_human
  !  !        !                                                              +-----4     !  
  !  !        !                                                                    !     +-----try1_human
  !  !        !                                                                    !  
  !  !        !                                                                    +-----------try2_canfa
  !  !        !  
  !  !        +--------------------------------------------------------------------------------try3_rat  
  !  !  
  !  +-----------------------------------------------------------------------------------------try1_canfa
  !  
  +--------------------------------------------------------------------------------------------2ptn-bovin

  remember: this is an unrooted tree!


requires a total of   1876.000


Data set # 7:


     2 trees in all found


                                                                                            +--tryb_rat  
                                                                                         +-13  
     +----------------------------------------------------------------------------------12  +--trya_rat  
     !                                                                                   !  
     !                                                                                   +-----try3_rat  
     !  
     !                                                                                   +-----ctrb_human
     !                                                                                +-26  
     !                                                                                !  !  +--ctrb_rat  
     !                                                                             +-25  +-27  
     !                                                                             !  !     +--ctrb_bovin
     !                                      +-------------------------------------24  !  
     !                                      !                                      !  +--------ctr2_canfa
     !                                      !                                      !  
     !                                      !                                      +-----------ctrl_human
     !                                      !  
     !                                   +-23                                            +-----ctr2_vesor
     !                                   !  !              +----------------------------31  
     !                                   !  !              !                             !  +--ctr2_penva
     !                                   !  !              !                             +-29  
     !                                   !  !              !                                +--ctr1_penva
     !                                   !  !              !  
     !                                   !  +-------------28        +--------------------------ctrl_halru
     !                                   !                 !        !  
     !                                   !                 !        !                       +--el3b_human
     !                                   !                 !        !        +-------------22  
  +--2                                   !                 !        !        !              +--el3a_human
  !  !                                   !                 +-------30        !  
  !  !                                   !                          !  +----20              +--el2_mouse 
  !  !                                +-14                          !  !     !     +-------19  
  !  !                                !  !                          !  !     !     !        +--el2_rat   
  !  !                                !  !                          !  !     +----17  
  !  !                                !  !                          !  !           !     +-----el2_pig   
  !  !                                !  !                          +-16           +----18  
  !  !                                !  !                             !                 !  +--el2b_human
  !  !                                !  !                             !                 +-21  
  !  !                 +--------------8  !                             !                    +--el2a_human
  !  !                 !              !  !                             !  
  !  !                 !              !  !                             !                    +--el1_rat   
  !  !                 !              !  !                             +-------------------15  
  !  !                 !              !  !                                                  +--3est-pig  
  !  !                 !              !  !  
  !  !                 !              !  +-----------------------------------------------------tryp_mouse
  !  !        +--------6              !  
  1  !        !        !              +--------------------------------------------------------try2_rat  
  !  !        !        !  
  !  !        !        !                                                              +--------try2_human
  !  !        !        !                                                              !  
  !  !        !        !                                                           +--5     +--try3_human
  !  !        !        !                                                           !  !  +-10  
  !  +--------3        !                                                           !  +--9  +--try4_human
  !           !        +-----------------------------------------------------------4     !  
  !           !                                                                    !     +-----try1_human
  !           !                                                                    !  
  !           !                                                                    +-----------try2_canfa
  !           !  
  !           !                                                                             +--tryp_xenla
  !           !                                                                          +-11  
  !           +--------------------------------------------------------------------------7  +--try3_salsa
  !                                                                                      !  
  !                                                                                      +-----try1_canfa
  !  
  +--------------------------------------------------------------------------------------------2ptn-bovin

  remember: this is an unrooted tree!


requires a total of   1884.000


                                                                                            +--tryb_rat  
                                                                                         +-13  
     +----------------------------------------------------------------------------------12  +--trya_rat  
     !                                                                                   !  
     !                                                                                   +-----try3_rat  
     !  
     !                                                                                   +-----ctr2_vesor
     !                                      +-------------------------------------------31  
     !                                      !                                            !  +--ctr2_penva
     !                                      !                                            +-29  
     !                                      !                                               +--ctr1_penva
     !                                      !  
     !                                      !                                            +-----ctrb_human
     !                                      !                                         +-26  
     !                                   +-28                                         !  !  +--ctrb_rat  
     !                                   !  !                                      +-25  +-27  
     !                                   !  !                                      !  !     +--ctrb_bovin
     !                                   !  !        +----------------------------24  !  
     !                                   !  !        !                             !  +--------ctr2_canfa
     !                                   !  !        !                             !  
     !                                   !  !        !                             +-----------ctrl_human
     !                                   !  !        !  
     !                                   !  +-------23              +--------------------------ctrl_halru
     !                                   !           !              !  
     !                                   !           !              !                       +--el3b_human
     !                                   !           !              !        +-------------22  
  +--2                                   !           !              !        !              +--el3a_human
  !  !                                   !           +-------------30        !  
  !  !                                +-14                          !  +----20              +--el2_mouse 
  !  !                                !  !                          !  !     !     +-------19  
  !  !                                !  !                          !  !     !     !        +--el2_rat   
  !  !                                !  !                          !  !     +----17  
  !  !                                !  !                          !  !           !     +-----el2_pig   
  !  !                                !  !                          +-16           +----18  
  !  !                                !  !                             !                 !  +--el2b_human
  !  !                                !  !                             !                 +-21  
  !  !                 +--------------8  !                             !                    +--el2a_human
  !  !                 !              !  !                             !  
  !  !                 !              !  !                             !                    +--el1_rat   
  !  !                 !              !  !                             +-------------------15  
  !  !                 !              !  !                                                  +--3est-pig  
  !  !                 !              !  !  
  !  !                 !              !  +-----------------------------------------------------tryp_mouse
  !  !        +--------6              !  
  1  !        !        !              +--------------------------------------------------------try2_rat  
  !  !        !        !  
  !  !        !        !                                                              +--------try2_human
  !  !        !        !                                                              !  
  !  !        !        !                                                           +--5     +--try3_human
  !  !        !        !                                                           !  !  +-10  
  !  +--------3        !                                                           !  +--9  +--try4_human
  !           !        +-----------------------------------------------------------4     !  
  !           !                                                                    !     +-----try1_human
  !           !                                                                    !  
  !           !                                                                    +-----------try2_canfa
  !           !  
  !           !                                                                             +--tryp_xenla
  !           !                                                                          +-11  
  !           +--------------------------------------------------------------------------7  +--try3_salsa
  !                                                                                      !  
  !                                                                                      +-----try1_canfa
  !  
  +--------------------------------------------------------------------------------------------2ptn-bovin

  remember: this is an unrooted tree!


requires a total of   1883.000


Data set # 8:


One most parsimonious tree found:


                                                                                            +--tryb_rat  
           +-------------------------------------------------------------------------------13  
           !                                                                                +--trya_rat  
           !  
           !                                                                             +-----ctr2_vesor
           !                                +-------------------------------------------31  
           !                                !                                            !  +--ctr2_penva
           !                                !                                            +-29  
           !                                !                                               +--ctr1_penva
           !                                !  
           !                                !                                            +-----ctrb_human
           !                                !                                         +-26  
           !                             +-28                                         !  !  +--ctrb_rat  
           !                             !  !                                      +-25  +-27  
           !                             !  !                                      !  !     +--ctrb_bovin
           !                             !  !        +----------------------------24  !  
           !                             !  !        !                             !  +--------ctr2_canfa
           !                             !  !        !                             !  
           !                             !  !        !                             +-----------ctrl_human
           !                             !  !        !  
           !                             !  +-------23              +--------------------------ctrl_halru
     +----12                             !           !              !  
     !     !                             !           !              !                       +--el3b_human
     !     !                             !           !              !        +-------------22  
     !     !                             !           !              !        !              +--el3a_human
     !     !                             !           +-------------30        !  
     !     !                          +-14                          !  +----20           +-----el2_pig   
     !     !                          !  !                          !  !     !     +----18  
     !     !                          !  !                          !  !     !     !     !  +--el2_mouse 
     !     !                          !  !                          !  !     !     !     +-19  
     !     !                          !  !                          !  !     +----17        +--el2_rat   
     !     !                          !  !                          +-16           !  
     !     !                          !  !                             !           !        +--el2b_human
     !     !                          !  !                             !           +-------21  
     !     !     +-------------------11  !                             !                    +--el2a_human
     !     !     !                    !  !                             !  
     !     !     !                    !  !                             !                    +--el1_rat   
     !     !     !                    !  !                             +-------------------15  
     !     !     !                    !  !                                                  +--3est-pig  
     !     !     !                    !  !  
  +--3     !     !                    !  +-----------------------------------------------------tryp_xenla
  !  !     +-----7                    !  
  !  !           !                    +--------------------------------------------------------try3_salsa
  !  !           !  
  !  !           !                                                                          +--tryp_mouse
  !  !           !                                                           +--------------8  
  !  !           !                                                           !              +--try2_rat  
  !  !           !                                                           !  
  !  !           !                                                           !              +--try3_human
  !  !           +-----------------------------------------------------------6           +-10  
  !  !                                                                       !        +--9  +--try4_human
  1  !                                                                       !        !  !  
  !  !                                                                       !     +--5  +-----try2_human
  !  !                                                                       !     !  !  
  !  !                                                                       +-----4  +--------try1_human
  !  !                                                                             !  
  !  !                                                                             +-----------try2_canfa
  !  !  
  !  !                                                                                      +--try3_rat  
  !  +--------------------------------------------------------------------------------------2  
  !                                                                                         +--try1_canfa
  !  
  +--------------------------------------------------------------------------------------------2ptn-bovin

  remember: this is an unrooted tree!


requires a total of   1913.000


Data set # 9:


One most parsimonious tree found:


                 +-----------------------------------------------------------------------------try3_salsa
                 !  
                 !                                                                    +--------ctrl_halru
                 !                          +----------------------------------------30  
                 !                          !                                         !  +-----ctr2_vesor
                 !                          !                                         +-31  
                 !                          !                                            !  +--ctr2_penva
                 !                          !                                            +-29  
                 !                          !                                               +--ctr1_penva
                 !                          !  
                 !                          !                                            +-----ctrb_human
                 !                       +-28                                         +-26  
                 !                       !  !                                         !  !  +--ctrb_rat  
                 !                       !  !                                      +-25  +-27  
                 !                       !  !                                      !  !     +--ctrb_bovin
                 !                       !  !           +-------------------------24  !  
                 !                       !  !           !                          !  +--------ctr2_canfa
     +-----------7                       !  !           !                          !  
     !           !                       !  !           !                          +-----------ctrl_human
     !           !                       !  !           !  
     !           !                       !  +----------23                                   +--el3b_human
     !           !                       !              !              +-------------------22  
     !           !                       !              !              !                    +--el3a_human
     !           !                       !              !              !  
     !           !  +-------------------14              !              !                    +--el2_mouse 
     !           !  !                    !              !              !           +-------19  
     !           !  !                    !              +-------------20           !        +--el2_rat   
     !           !  !                    !                             !     +----17  
     !           !  !                    !                             !     !     !     +-----el2_pig   
     !           !  !                    !                             !     !     +----18  
     !           !  !                    !                             !     !           !  +--el2b_human
     !           !  !                    !                             +----16           +-21  
     !           !  !                    !                                   !              +--el2a_human
     !           !  !                    !                                   !  
     !           +-11                    !                                   !              +--el1_rat   
     !              !                    !                                   +-------------15  
     !              !                    !                                                  +--3est-pig  
  +--3              !                    !  
  !  !              !                    +-----------------------------------------------------tryp_xenla
  !  !              !  
  !  !              !                                                                       +--tryp_mouse
  !  !              !                                                        +--------------8  
  !  !              !                                                        !              +--try2_rat  
  !  !              !                                                        !  
  !  !              !                                                        !        +--------try2_human
  !  !              +--------------------------------------------------------6        !  
  !  !                                                                       !     +--5     +--try3_human
  !  !                                                                       !     !  !  +-10  
  !  !                                                                       !     !  +--9  +--try4_human
  1  !                                                                       +-----4     !  
  !  !                                                                             !     +-----try1_human
  !  !                                                                             !  
  !  !                                                                             +-----------try2_canfa
  !  !  
  !  !                                                                                      +--tryb_rat  
  !  !                                                                                   +-13  
  !  !                                                                                +-12  +--trya_rat  
  !  !                                                                                !  !  
  !  +--------------------------------------------------------------------------------2  +-----try3_rat  
  !                                                                                   !  
  !                                                                                   +--------try1_canfa
  !  
  +--------------------------------------------------------------------------------------------2ptn-bovin

  remember: this is an unrooted tree!


requires a total of   1915.000


Data set # 10:


One most parsimonious tree found:


                                                                                         +-----ctr2_vesor
                                            +-------------------------------------------31  
                                            !                                            !  +--ctr2_penva
                                            !                                            +-29  
                                            !                                               +--ctr1_penva
                                            !  
                                            !                                            +-----ctrb_human
                                            !                                         +-26  
                                         +-28                                         !  !  +--ctrb_rat  
                                         !  !                                      +-25  +-27  
                                         !  !                                      !  !     +--ctrb_bovin
                                         !  !        +----------------------------24  !  
                                         !  !        !                             !  +--------ctr2_canfa
                                         !  !        !                             !  
                                         !  !        !                             +-----------ctrl_human
                                         !  !        !  
                                         !  +-------23              +--------------------------ctrl_halru
                                         !           !              !  
                                         !           !              !                       +--el3b_human
                                         !           !              !        +-------------22  
                                         !           !              !        !              +--el3a_human
                                         !           +-------------30        !  
     +----------------------------------14                          !  +----20              +--el2_mouse 
     !                                   !                          !  !     !     +-------19  
     !                                   !                          !  !     !     !        +--el2_rat   
     !                                   !                          !  !     +----17  
     !                                   !                          !  !           !     +-----el2_pig   
     !                                   !                          +-16           +----18  
     !                                   !                             !                 !  +--el2b_human
     !                                   !                             !                 +-21  
     !                                   !                             !                    +--el2a_human
     !                                   !                             !  
     !                                   !                             !                    +--el1_rat   
     !                                   !                             +-------------------15  
     !                                   !                                                  +--3est-pig  
     !                                   !  
  +-11                                   +-----------------------------------------------------tryp_xenla
  !  !  
  !  !                                                                    +--------------------try3_salsa
  !  !                                                                    !  
  !  !                                                                    !                 +--tryp_mouse
  !  !                                                                    !     +-----------8  
  !  !                                                        +-----------7     !           +--try2_rat  
  !  !                                                        !           !  +--6  
  !  !                                                        !           !  !  !     +--------try2_human
  !  !                                                        !           !  !  !     !  
  !  !                                                        !           !  !  +-----5     +--try3_human
  !  !                                                        !           +--4        !  +-10  
  !  !                                                        !              !        +--9  +--try4_human
  1  !                                                        !              !           !  
  !  +--------------------------------------------------------3              !           +-----try1_human
  !                                                           !              !  
  !                                                           !              +-----------------try2_canfa
  !                                                           !  
  !                                                           !                             +--tryb_rat  
  !                                                           !                          +-13  
  !                                                           !                       +-12  +--trya_rat  
  !                                                           !                       !  !  
  !                                                           +-----------------------2  +-----try3_rat  
  !                                                                                   !  
  !                                                                                   +--------try1_canfa
  !  
  +--------------------------------------------------------------------------------------------2ptn-bovin

  remember: this is an unrooted tree!


requires a total of   1965.000


Data set # 11:


     2 trees in all found


                                      +--------------------------------------------------------tryp_xenla
                                      !  
                                      !                                               +--------ctrl_halru
                                      !     +----------------------------------------30  
                                      !     !                                         !  +-----ctr2_vesor
                                      !     !                                         +-31  
                                      !     !                                            !  +--ctr2_penva
                                      !     !                                            +-29  
                                      !     !                                               +--ctr1_penva
                                      !     !  
                                      !     !                                            +-----ctrb_human
                                      !     !                                         +-26  
                 +-------------------11  +-28                                         !  !  +--ctrb_rat  
                 !                    !  !  !                                      +-25  +-27  
                 !                    !  !  !                                      !  !     +--ctrb_bovin
                 !                    !  !  !           +-------------------------24  !  
                 !                    !  !  !           !                          !  +--------ctr2_canfa
                 !                    !  !  !           !                          !  
                 !                    !  !  !           !                          +-----------ctrl_human
                 !                    !  !  !           !  
                 !                    !  !  !           !                          +-----------el2_mouse 
                 !                    !  !  +----------23              +----------19  
                 !                    !  !              !              !           !  +--------el2_rat   
                 !                    !  !              !              !           +-17  
                 !                    !  !              !              !              !  +-----el2_pig   
                 !                    +-14              !              !              +-18  
                 !                       !              !              !                 !  +--el2b_human
                 !                       !              +-------------16                 +-21  
                 !                       !                             !                    +--el2a_human
     +-----------7                       !                             !  
     !           !                       !                             !                    +--el3b_human
     !           !                       !                             !              +----22  
     !           !                       !                             !              !     +--el3a_human
     !           !                       !                             +-------------20  
     !           !                       !                                            !     +--el1_rat   
     !           !                       !                                            +----15  
     !           !                       !                                                  +--3est-pig  
     !           !                       !  
     !           !                       +-----------------------------------------------------try3_salsa
     !           !  
     !           !                                                                          +--tryp_mouse
     !           !                                                              +-----------8  
  +--3           !                                                              !           +--try2_rat  
  !  !           !                                                           +--6  
  !  !           !                                                           !  !     +--------try2_human
  !  !           !                                                           !  !     !  
  !  !           !                                                           !  +-----5     +--try3_human
  !  !           +-----------------------------------------------------------4        !  +-10  
  !  !                                                                       !        +--9  +--try4_human
  !  !                                                                       !           !  
  !  !                                                                       !           +-----try1_human
  !  !                                                                       !  
  1  !                                                                       +-----------------try2_canfa
  !  !  
  !  !                                                                                +--------try3_rat  
  !  !                                                                                !  
  !  +--------------------------------------------------------------------------------2     +--tryb_rat  
  !                                                                                   !  +-13  
  !                                                                                   +-12  +--trya_rat  
  !                                                                                      !  
  !                                                                                      +-----try1_canfa
  !  
  +--------------------------------------------------------------------------------------------2ptn-bovin

  remember: this is an unrooted tree!


requires a total of   1724.000


                                      +--------------------------------------------------------tryp_xenla
                                      !  
                                      !                                               +--------ctrl_halru
                                      !     +----------------------------------------30  
                                      !     !                                         !  +-----ctr2_vesor
                                      !     !                                         +-31  
                                      !     !                                            !  +--ctr2_penva
                                      !     !                                            +-29  
                                      !     !                                               +--ctr1_penva
                                      !     !  
                                      !     !                                            +-----ctrb_human
                                      !     !                                         +-26  
                 +-------------------11  +-28                                         !  !  +--ctrb_rat  
                 !                    !  !  !                                      +-25  +-27  
                 !                    !  !  !                                      !  !     +--ctrb_bovin
                 !                    !  !  !           +-------------------------24  !  
                 !                    !  !  !           !                          !  +--------ctr2_canfa
                 !                    !  !  !           !                          !  
                 !                    !  !  !           !                          +-----------ctrl_human
                 !                    !  !  !           !  
                 !                    !  !  !           !                          +-----------el2_mouse 
                 !                    !  !  +----------23              +----------19  
                 !                    !  !              !              !           !  +--------el2_rat   
                 !                    !  !              !              !           +-17  
                 !                    !  !              !              !              !  +-----el2_pig   
                 !                    +-14              !              !              +-18  
                 !                       !              !              !                 !  +--el2b_human
                 !                       !              +-------------16                 +-21  
                 !                       !                             !                    +--el2a_human
                 !                       !                             !  
     +-----------7                       !                             !                    +--el3b_human
     !           !                       !                             !              +----22  
     !           !                       !                             !              !     +--el3a_human
     !           !                       !                             +-------------20  
     !           !                       !                                            !     +--el1_rat   
     !           !                       !                                            +----15  
     !           !                       !                                                  +--3est-pig  
     !           !                       !  
     !           !                       +-----------------------------------------------------try3_salsa
     !           !  
     !           !                                                                          +--tryp_mouse
     !           !                                                              +-----------8  
     !           !                                                              !           +--try2_rat  
  +--3           !                                                              !  
  !  !           !                                                           +--6           +--try3_human
  !  !           !                                                           !  !        +-10  
  !  !           !                                                           !  !     +--9  +--try4_human
  !  !           !                                                           !  !     !  !  
  !  !           +-----------------------------------------------------------4  +-----5  +-----try2_human
  !  !                                                                       !        !  
  !  !                                                                       !        +--------try1_human
  !  !                                                                       !  
  1  !                                                                       +-----------------try2_canfa
  !  !  
  !  !                                                                                +--------try3_rat  
  !  !                                                                                !  
  !  +--------------------------------------------------------------------------------2     +--tryb_rat  
  !                                                                                   !  +-13  
  !                                                                                   +-12  +--trya_rat  
  !                                                                                      !  
  !                                                                                      +-----try1_canfa
  !  
  +--------------------------------------------------------------------------------------------2ptn-bovin

  remember: this is an unrooted tree!


requires a total of   1724.000


Data set # 12:


     2 trees in all found


     +-----------------------------------------------------------------------------------------try3_salsa
     !  
     !  +--------------------------------------------------------------------------------------try3_rat  
     !  !  
     !  !                                                                                   +--tryb_rat  
     !  !     +----------------------------------------------------------------------------13  
     !  !     !                                                                             +--trya_rat  
     !  !     !  
     !  !     !                                                                       +--------try2_human
     !  !     !                                                                       !  
  +--7  !     !     +-----------------------------------------------------------------5     +--try3_human
  !  !  !     !     !                                                                 !  +-10  
  !  !  !     !     !                                                                 +--9  +--try4_human
  !  !  !     !     !                                                                    !  
  !  !  !     !     !                                                                    +-----try1_human
  !  !  !     !     !  
  !  !  !     !     !                                                                       +--ctr2_vesor
  !  !  !     !     !                                                                 +----31  
  !  !  !  +-12     !                                                                 !     +--ctrl_halru
  !  !  !  !  !     !                       +----------------------------------------30  
  !  +--2  !  !     !                       !                                         !     +--ctr2_penva
  !     !  !  !     !                       !                                         +----29  
  !     !  !  !     !                       !                                               +--ctr1_penva
  !     !  !  !     !                       !  
  !     !  !  !     !                       !                                            +-----ctrb_human
  !     !  !  !     !                       !                                         +-26  
  !     !  !  !     !                    +-28                                         !  !  +--ctrb_rat  
  !     !  !  !     !                    !  !                                      +-25  +-27  
  !     !  !  !     !                    !  !                                      !  !     +--ctrb_bovin
  !     !  !  !     !                    !  !           +-------------------------24  !  
  !     !  !  !     !                    !  !           !                          !  +--------ctr2_canfa
  !     !  !  +-----4                    !  !           !                          !  
  !     !  !        !                    !  !           !                          +-----------ctrl_human
  !     !  !        !                    !  !           !  
  !     !  !        !                    !  +----------23                                   +--el3b_human
  !     !  !        !                    !              !              +-------------------22  
  1     !  !        !                    !              !              !                    +--el3a_human
  !     !  !        !                    !              !              !  
  !     !  !        !                    !              !              !                    +--el2_mouse 
  !     +--3        !              +----14              !              !           +-------19  
  !        !        !              !     !              +-------------20           !        +--el2_rat   
  !        !        !              !     !                             !     +----17  
  !        !        !              !     !                             !     !     !     +-----el2_pig   
  !        !        !              !     !                             !     !     +----18  
  !        !        !              !     !                             !     !           !  +--el2b_human
  !        !        !              !     !                             +----16           +-21  
  !        !        !              !     !                                   !              +--el2a_human
  !        !        !           +-11     !                                   !  
  !        !        !           !  !     !                                   !              +--el1_rat   
  !        !        !           !  !     !                                   +-------------15  
  !        !        !           !  !     !                                                  +--3est-pig  
  !        !        !           !  !     !  
  !        !        +-----------6  !     +-----------------------------------------------------tryp_xenla
  !        !                    !  !  
  !        !                    !  !                                                        +--tryp_mouse
  !        !                    !  +--------------------------------------------------------8  
  !        !                    !                                                           +--try2_rat  
  !        !                    !  
  !        !                    +--------------------------------------------------------------try2_canfa
  !        !  
  !        +-----------------------------------------------------------------------------------try1_canfa
  !  
  +--------------------------------------------------------------------------------------------2ptn-bovin

  remember: this is an unrooted tree!


requires a total of   1818.000


     +-----------------------------------------------------------------------------------------try3_salsa
     !  
     !                                                                                      +--tryb_rat  
     !        +----------------------------------------------------------------------------13  
     !        !                                                                             +--trya_rat  
     !        !  
     !        !                                                                             +--tryp_mouse
     !        !     +-----------------------------------------------------------------------8  
     !        !     !                                                                       +--try2_rat  
     !        !     !  
     !     +-12     !                                                                 +--------try2_human
     !     !  !     !                                                                 !  
     !     !  !     !     +-----------------------------------------------------------5     +--try3_human
     !     !  !     !     !                                                           !  +-10  
     !     !  !     !     !                                                           +--9  +--try4_human
     !     !  !     !     !                                                              !  
     !     !  !     !     !                                                              +-----try1_human
     !     !  !     !     !  
     !     !  +-----6     !                                                                 +--ctr2_vesor
     !     !        !     !                                                           +----31  
     !     !        !     !                                                           !     +--ctrl_halru
     !     !        !     !                 +----------------------------------------30  
     !     !        !     !                 !                                         !     +--ctr2_penva
  +--7     !        !     !                 !                                         +----29  
  !  !     !        !     !                 !                                               +--ctr1_penva
  !  !     !        !     !                 !  
  !  !     !        !     !                 !                                            +-----ctrb_human
  !  !     !        !     !                 !                                         +-26  
  !  !     !        !     !              +-28                                         !  !  +--ctrb_rat  
  !  !     !        !     !              !  !                                      +-25  +-27  
  !  !     !        +-----4              !  !                                      !  !     +--ctrb_bovin
  !  !     !              !              !  !           +-------------------------24  !  
  !  !     !              !              !  !           !                          !  +--------ctr2_canfa
  !  !     !              !              !  !           !                          !  
  !  !  +--3              !              !  !           !                          +-----------ctrl_human
  !  !  !  !              !              !  !           !  
  !  !  !  !              !              !  +----------23                                   +--el3b_human
  !  !  !  !              !              !              !              +-------------------22  
  !  !  !  !              !              !              !              !                    +--el3a_human
  !  !  !  !              !              !              !              !  
  !  !  !  !              !              !              !              !                    +--el2_mouse 
  !  !  !  !              !           +-14              !              !           +-------19  
  1  !  !  !              !           !  !              +-------------20           !        +--el2_rat   
  !  !  !  !              !           !  !                             !     +----17  
  !  !  !  !              !           !  !                             !     !     !     +-----el2_pig   
  !  !  !  !              !           !  !                             !     !     +----18  
  !  !  !  !              !           !  !                             !     !           !  +--el2b_human
  !  +--2  !              !           !  !                             +----16           +-21  
  !     !  !              +----------11  !                                   !              +--el2a_human
  !     !  !                          !  !                                   !  
  !     !  !                          !  !                                   !              +--el1_rat   
  !     !  !                          !  !                                   +-------------15  
  !     !  !                          !  !                                                  +--3est-pig  
  !     !  !                          !  !  
  !     !  !                          !  +-----------------------------------------------------tryp_xenla
  !     !  !                          !  
  !     !  !                          +--------------------------------------------------------try2_canfa
  !     !  !  
  !     !  +-----------------------------------------------------------------------------------try3_rat  
  !     !  
  !     +--------------------------------------------------------------------------------------try1_canfa
  !  
  +--------------------------------------------------------------------------------------------2ptn-bovin

  remember: this is an unrooted tree!


requires a total of   1818.000


Data set # 13:


     5 trees in all found


     +-----------------------------------------------------------------------------------------try3_salsa
     !  
     !                                                                    +--------------------tryp_xenla
     !                                                                    !  
     !                                                                    !                 +--tryp_mouse
     !                                                                    !     +-----------8  
     !                                                                    !     !           +--try2_rat  
     !  +----------------------------------------------------------------11     !  
     !  !                                                                 !  +--6           +--try3_human
     !  !                                                                 !  !  !        +-10  
     !  !                                                                 !  !  !     +--9  +--try4_human
     !  !                                                                 !  !  !     !  !  
     !  !                                                                 +--4  +-----5  +-----try2_human
     !  !                                                                    !        !  
     !  !                                                                    !        +--------try1_human
  +--7  !                                                                    !  
  !  !  !                                                                    +-----------------try2_canfa
  !  !  !  
  !  !  !                                                                                +-----ctr2_vesor
  !  !  !                                   +-------------------------------------------31  
  !  !  !                                   !                                            !  +--ctr2_penva
  !  !  !                                   !                                            +-29  
  !  !  !                                   !                                               +--ctr1_penva
  !  !  !                                   !  
  !  !  !                             +----28        +-----------------------------------------ctrl_halru
  !  !  !                             !     !        !  
  !  !  !                             !     !        !                                      +--ctrb_rat  
  !  !  !                             !     !        !                                +----27  
  !  !  !                             !     !        !                                !     +--ctrb_bovin
  !  !  !                             !     !        !                             +-25  
  !  +--3                             !     +-------30                             !  !     +--ctrb_human
  !     !                             !              !  +-------------------------24  +----26  
  !     !                             !              !  !                          !        +--ctr2_canfa
  !     !                             !              !  !                          !  
  !     !                             !              !  !                          +-----------ctrl_human
  !     !                             !              !  !  
  !     !                             !              +-23                                   +--el3b_human
  !     !                             !                 !              +-------------------22  
  1     !                             !                 !              !                    +--el3a_human
  !     !                          +-14                 !              !  
  !     !                          !  !                 !              !                    +--el2_mouse 
  !     !                          !  !                 !              !           +-------19  
  !     !                          !  !                 +-------------20           !        +--el2_rat   
  !     !                          !  !                                !     +----17  
  !     !                          !  !                                !     !     !     +-----el2_pig   
  !     !                          !  !                                !     !     +----18  
  !     !                          !  !                                !     !           !  +--el2b_human
  !     !                          !  !                                +----16           +-21  
  !     !                       +-12  !                                      !              +--el2a_human
  !     !                       !  !  !                                      !  
  !     !                       !  !  !                                      !              +--el1_rat   
  !     !                       !  !  !                                      +-------------15  
  !     !                       !  !  !                                                     +--3est-pig  
  !     !                       !  !  !  
  !     +-----------------------2  !  !                                                     +--tryb_rat  
  !                             !  !  +----------------------------------------------------13  
  !                             !  !                                                        +--trya_rat  
  !                             !  !  
  !                             !  +-----------------------------------------------------------try3_rat  
  !                             !  
  !                             +--------------------------------------------------------------try1_canfa
  !  
  +--------------------------------------------------------------------------------------------2ptn-bovin

  remember: this is an unrooted tree!


requires a total of   1961.000


     +-----------------------------------------------------------------------------------------try3_salsa
     !  
     !                                                                    +--------------------tryp_xenla
     !                                                                    !  
     !                                                                    !                 +--tryp_mouse
     !                                                                    !     +-----------8  
     !                                                                    !     !           +--try2_rat  
     !  +----------------------------------------------------------------11     !  
     !  !                                                                 !  +--6           +--try3_human
     !  !                                                                 !  !  !        +-10  
     !  !                                                                 !  !  !     +--9  +--try4_human
     !  !                                                                 !  !  !     !  !  
     !  !                                                                 +--4  +-----5  +-----try2_human
     !  !                                                                    !        !  
     !  !                                                                    !        +--------try1_human
  +--7  !                                                                    !  
  !  !  !                                                                    +-----------------try2_canfa
  !  !  !  
  !  !  !                                                                             +--------ctrl_halru
  !  !  !                                   +----------------------------------------30  
  !  !  !                                   !                                         !  +-----ctr2_vesor
  !  !  !                                   !                                         +-31  
  !  !  !                                   !                                            !  +--ctr2_penva
  !  !  !                                   !                                            +-29  
  !  !  !                                   !                                               +--ctr1_penva
  !  !  !                                   !  
  !  !  !                                   !                                               +--ctrb_rat  
  !  !  !                             +----28                                         +----27  
  !  !  !                             !     !                                         !     +--ctrb_bovin
  !  !  !                             !     !                                      +-25  
  !  +--3                             !     !                                      !  !     +--ctrb_human
  !     !                             !     !           +-------------------------24  +----26  
  !     !                             !     !           !                          !        +--ctr2_canfa
  !     !                             !     !           !                          !  
  !     !                             !     !           !                          +-----------ctrl_human
  !     !                             !     !           !  
  !     !                             !     +----------23                                   +--el3b_human
  !     !                             !                 !              +-------------------22  
  1     !                             !                 !              !                    +--el3a_human
  !     !                             !                 !              !  
  !     !                             !                 !              !                    +--el2_mouse 
  !     !                          +-14                 !              !           +-------19  
  !     !                          !  !                 +-------------20           !        +--el2_rat   
  !     !                          !  !                                !     +----17  
  !     !                          !  !                                !     !     !     +-----el2_pig   
  !     !                          !  !                                !     !     +----18  
  !     !                          !  !                                !     !           !  +--el2b_human
  !     !                          !  !                                +----16           +-21  
  !     !                          !  !                                      !              +--el2a_human
  !     !                       +-12  !                                      !  
  !     !                       !  !  !                                      !              +--el1_rat   
  !     !                       !  !  !                                      +-------------15  
  !     !                       !  !  !                                                     +--3est-pig  
  !     !                       !  !  !  
  !     +-----------------------2  !  !                                                     +--tryb_rat  
  !                             !  !  +----------------------------------------------------13  
  !                             !  !                                                        +--trya_rat  
  !                             !  !  
  !                             !  +-----------------------------------------------------------try3_rat  
  !                             !  
  !                             +--------------------------------------------------------------try1_canfa
  !  
  +--------------------------------------------------------------------------------------------2ptn-bovin

  remember: this is an unrooted tree!


requires a total of   1964.000


     +-----------------------------------------------------------------------------------------try3_salsa
     !  
     !                                                                    +--------------------tryp_xenla
     !                                                                    !  
     !                                                                    !                 +--tryp_mouse
     !                                                                    !     +-----------8  
     !                                                                    !     !           +--try2_rat  
     !  +----------------------------------------------------------------11     !  
     !  !                                                                 !  +--6           +--try3_human
     !  !                                                                 !  !  !        +-10  
     !  !                                                                 !  !  !     +--9  +--try4_human
     !  !                                                                 !  !  !     !  !  
     !  !                                                                 +--4  +-----5  +-----try2_human
     !  !                                                                    !        !  
     !  !                                                                    !        +--------try1_human
  +--7  !                                                                    !  
  !  !  !                                                                    +-----------------try2_canfa
  !  !  !  
  !  !  !                                                                             +--------ctrl_halru
  !  !  !                                   +----------------------------------------30  
  !  !  !                                   !                                         !  +-----ctr2_vesor
  !  !  !                                   !                                         +-31  
  !  !  !                                   !                                            !  +--ctr2_penva
  !  !  !                                   !                                            +-29  
  !  !  !                                   !                                               +--ctr1_penva
  !  !  !                                   !  
  !  !  !                                   !                                            +-----ctrb_human
  !  !  !                             +----28                                         +-26  
  !  !  !                             !     !                                         !  !  +--ctrb_rat  
  !  !  !                             !     !                                      +-25  +-27  
  !  +--3                             !     !                                      !  !     +--ctrb_bovin
  !     !                             !     !           +-------------------------24  !  
  !     !                             !     !           !                          !  +--------ctr2_canfa
  !     !                             !     !           !                          !  
  !     !                             !     !           !                          +-----------ctrl_human
  !     !                             !     !           !  
  !     !                             !     +----------23                                   +--el3b_human
  !     !                             !                 !              +-------------------22  
  1     !                             !                 !              !                    +--el3a_human
  !     !                             !                 !              !  
  !     !                             !                 !              !                    +--el2_mouse 
  !     !                          +-14                 !              !           +-------19  
  !     !                          !  !                 +-------------20           !        +--el2_rat   
  !     !                          !  !                                !     +----17  
  !     !                          !  !                                !     !     !     +-----el2_pig   
  !     !                          !  !                                !     !     +----18  
  !     !                          !  !                                !     !           !  +--el2b_human
  !     !                          !  !                                +----16           +-21  
  !     !                          !  !                                      !              +--el2a_human
  !     !                       +-12  !                                      !  
  !     !                       !  !  !                                      !              +--el1_rat   
  !     !                       !  !  !                                      +-------------15  
  !     !                       !  !  !                                                     +--3est-pig  
  !     !                       !  !  !  
  !     +-----------------------2  !  !                                                     +--tryb_rat  
  !                             !  !  +----------------------------------------------------13  
  !                             !  !                                                        +--trya_rat  
  !                             !  !  
  !                             !  +-----------------------------------------------------------try3_rat  
  !                             !  
  !                             +--------------------------------------------------------------try1_canfa
  !  
  +--------------------------------------------------------------------------------------------2ptn-bovin

  remember: this is an unrooted tree!


requires a total of   1964.000


                                                                                            +--tryp_xenla
                                                                       +-------------------11  
                                                                       !                    +--try3_salsa
                                                                       !  
                                                                       !                    +--tryp_mouse
                                                                       !        +-----------8  
     +-----------------------------------------------------------------7        !           +--try2_rat  
     !                                                                 !     +--6  
     !                                                                 !     !  !     +--------try2_human
     !                                                                 !     !  !     !  
     !                                                                 !     !  +-----5     +--try3_human
     !                                                                 +-----4        !  +-10  
     !                                                                       !        +--9  +--try4_human
     !                                                                       !           !  
     !                                                                       !           +-----try1_human
     !                                                                       !  
     !                                                                       +-----------------try2_canfa
     !  
     !                                                                                +--------ctrl_halru
     !                                      +----------------------------------------30  
     !                                      !                                         !  +-----ctr2_vesor
     !                                      !                                         +-31  
     !                                      !                                            !  +--ctr2_penva
     !                                      !                                            +-29  
     !                                      !                                               +--ctr1_penva
     !                                      !  
     !                                      !                                            +-----ctrb_human
     !                                +----28                                         +-26  
     !                                !     !                                         !  !  +--ctrb_rat  
     !                                !     !                                      +-25  +-27  
  +--3                                !     !                                      !  !     +--ctrb_bovin
  !  !                                !     !           +-------------------------24  !  
  !  !                                !     !           !                          !  +--------ctr2_canfa
  !  !                                !     !           !                          !  
  !  !                                !     !           !                          +-----------ctrl_human
  !  !                                !     !           !  
  !  !                                !     +----------23                                   +--el3b_human
  !  !                                !                 !              +-------------------22  
  !  !                                !                 !              !                    +--el3a_human
  !  !                                !                 !              !  
  !  !                                !                 !              !                    +--el2_mouse 
  !  !                             +-14                 !              !           +-------19  
  !  !                             !  !                 +-------------20           !        +--el2_rat   
  !  !                             !  !                                !     +----17  
  !  !                             !  !                                !     !     !     +-----el2_pig   
  !  !                             !  !                                !     !     +----18  
  1  !                             !  !                                !     !           !  +--el2b_human
  !  !                             !  !                                +----16           +-21  
  !  !                             !  !                                      !              +--el2a_human
  !  !                          +-12  !                                      !  
  !  !                          !  !  !                                      !              +--el1_rat   
  !  !                          !  !  !                                      +-------------15  
  !  !                          !  !  !                                                     +--3est-pig  
  !  !                          !  !  !  
  !  +--------------------------2  !  !                                                     +--tryb_rat  
  !                             !  !  +----------------------------------------------------13  
  !                             !  !                                                        +--trya_rat  
  !                             !  !  
  !                             !  +-----------------------------------------------------------try3_rat  
  !                             !  
  !                             +--------------------------------------------------------------try1_canfa
  !  
  +--------------------------------------------------------------------------------------------2ptn-bovin

  remember: this is an unrooted tree!


requires a total of   1964.000


                                                                                            +--tryp_xenla
                                                                       +-------------------11  
                                                                       !                    +--try3_salsa
                                                                       !  
                                                                       !                    +--tryp_mouse
                                                                       !        +-----------8  
     +-----------------------------------------------------------------7        !           +--try2_rat  
     !                                                                 !        !  
     !                                                                 !     +--6           +--try3_human
     !                                                                 !     !  !        +-10  
     !                                                                 !     !  !     +--9  +--try4_human
     !                                                                 !     !  !     !  !  
     !                                                                 +-----4  +-----5  +-----try2_human
     !                                                                       !        !  
     !                                                                       !        +--------try1_human
     !                                                                       !  
     !                                                                       +-----------------try2_canfa
     !  
     !                                                                                +--------ctrl_halru
     !                                      +----------------------------------------30  
     !                                      !                                         !  +-----ctr2_vesor
     !                                      !                                         +-31  
     !                                      !                                            !  +--ctr2_penva
     !                                      !                                            +-29  
     !                                      !                                               +--ctr1_penva
     !                                      !  
     !                                      !                                            +-----ctrb_human
     !                                +----28                                         +-26  
     !                                !     !                                         !  !  +--ctrb_rat  
     !                                !     !                                      +-25  +-27  
  +--3                                !     !                                      !  !     +--ctrb_bovin
  !  !                                !     !           +-------------------------24  !  
  !  !                                !     !           !                          !  +--------ctr2_canfa
  !  !                                !     !           !                          !  
  !  !                                !     !           !                          +-----------ctrl_human
  !  !                                !     !           !  
  !  !                                !     +----------23                                   +--el3b_human
  !  !                                !                 !              +-------------------22  
  !  !                                !                 !              !                    +--el3a_human
  !  !                                !                 !              !  
  !  !                                !                 !              !                    +--el2_mouse 
  !  !                             +-14                 !              !           +-------19  
  !  !                             !  !                 +-------------20           !        +--el2_rat   
  !  !                             !  !                                !     +----17  
  !  !                             !  !                                !     !     !     +-----el2_pig   
  !  !                             !  !                                !     !     +----18  
  1  !                             !  !                                !     !           !  +--el2b_human
  !  !                             !  !                                +----16           +-21  
  !  !                             !  !                                      !              +--el2a_human
  !  !                          +-12  !                                      !  
  !  !                          !  !  !                                      !              +--el1_rat   
  !  !                          !  !  !                                      +-------------15  
  !  !                          !  !  !                                                     +--3est-pig  
  !  !                          !  !  !  
  !  +--------------------------2  !  !                                                     +--tryb_rat  
  !                             !  !  +----------------------------------------------------13  
  !                             !  !                                                        +--trya_rat  
  !                             !  !  
  !                             !  +-----------------------------------------------------------try3_rat  
  !                             !  
  !                             +--------------------------------------------------------------try1_canfa
  !  
  +--------------------------------------------------------------------------------------------2ptn-bovin

  remember: this is an unrooted tree!


requires a total of   1964.000


Data set # 14:


     2 trees in all found


     +-----------------------------------------------------------------------------------------try3_salsa
     !  
     !                                                                                      +--ctr2_vesor
     !                                                                                +----31  
     !                                                                                !     +--ctrl_halru
     !                                      +----------------------------------------30  
     !                                      !                                         !     +--ctr2_penva
     !                                      !                                         +----29  
     !                                      !                                               +--ctr1_penva
     !                                      !  
     !                                      !                                            +-----ctrb_human
     !                                      !                                         +-26  
     !                                      !                                         !  !  +--ctrb_rat  
     !                                   +-28                                      +-25  +-27  
     !                                   !  !                                      !  !     +--ctrb_bovin
     !                                   !  !           +-------------------------24  !  
     !                                   !  !           !                          !  +--------ctr2_canfa
     !                                   !  !           !                          !  
     !                                   !  !           !                          +-----------ctrl_human
     !                                   !  !           !  
     !                                   !  !           !                                   +--el2_mouse 
     !                                   !  +----------23                          +-------19  
     !                                   !              !                          !        +--el2_rat   
  +--7                                   !              !              +----------17  
  !  !                                   !              !              !           !     +-----el2_pig   
  !  !              +-------------------14              !              !           +----18  
  !  !              !                    !              !              !                 !  +--el2b_human
  !  !              !                    !              !              !                 +-21  
  !  !              !                    !              +-------------16                    +--el2a_human
  !  !              !                    !                             !  
  !  !              !                    !                             !                    +--el3b_human
  !  !              !                    !                             !              +----22  
  !  !              !                    !                             !              !     +--el3a_human
  !  !              !                    !                             +-------------20  
  !  !              !                    !                                            !     +--el1_rat   
  !  !              !                    !                                            +----15  
  !  !  +----------11                    !                                                  +--3est-pig  
  !  !  !           !                    !  
  !  !  !           !                    +-----------------------------------------------------tryp_xenla
  !  !  !           !  
  !  !  !           !                                                                       +--tryp_mouse
  !  !  !           !                                                           +-----------8  
  1  !  !           !                                                           !           +--try2_rat  
  !  !  !           !                                                        +--6  
  !  !  !           !                                                        !  !     +--------try2_human
  !  !  !           !                                                        !  !     !  
  !  !  !           !                                                        !  +-----5     +--try3_human
  !  +--3           +--------------------------------------------------------4        !  +-10  
  !     !                                                                    !        +--9  +--try4_human
  !     !                                                                    !           !  
  !     !                                                                    !           +-----try1_human
  !     !                                                                    !  
  !     !                                                                    +-----------------try2_canfa
  !     !  
  !     !                                                                                   +--tryb_rat  
  !     !                                                                                +-13  
  !     !                                                                             +-12  +--trya_rat  
  !     !                                                                             !  !  
  !     +-----------------------------------------------------------------------------2  +-----try3_rat  
  !                                                                                   !  
  !                                                                                   +--------try1_canfa
  !  
  +--------------------------------------------------------------------------------------------2ptn-bovin

  remember: this is an unrooted tree!


requires a total of   1852.000


     +-----------------------------------------------------------------------------------------try3_salsa
     !  
     !                                                                                      +--ctr2_vesor
     !                                                                                +----31  
     !                                                                                !     +--ctrl_halru
     !                                      +----------------------------------------30  
     !                                      !                                         !     +--ctr2_penva
     !                                      !                                         +----29  
     !                                      !                                               +--ctr1_penva
     !                                      !  
     !                                      !                                            +-----ctrb_human
     !                                      !                                         +-26  
     !                                      !                                         !  !  +--ctrb_rat  
     !                                   +-28                                      +-25  +-27  
     !                                   !  !                                      !  !     +--ctrb_bovin
     !                                   !  !           +-------------------------24  !  
     !                                   !  !           !                          !  +--------ctr2_canfa
     !                                   !  !           !                          !  
     !                                   !  !           !                          +-----------ctrl_human
     !                                   !  !           !  
     !                                   !  !           !                          +-----------el2_pig   
     !                                   !  +----------23                          !  
     !                                   !              !              +----------18  +--------el2b_human
  +--7                                   !              !              !           !  !  
  !  !                                   !              !              !           +-21     +--el2_mouse 
  !  !              +-------------------14              !              !              !  +-19  
  !  !              !                    !              !              !              +-17  +--el2_rat   
  !  !              !                    !              +-------------16                 !  
  !  !              !                    !                             !                 +-----el2a_human
  !  !              !                    !                             !  
  !  !              !                    !                             !                    +--el3b_human
  !  !              !                    !                             !              +----22  
  !  !              !                    !                             !              !     +--el3a_human
  !  !              !                    !                             +-------------20  
  !  !              !                    !                                            !     +--el1_rat   
  !  !              !                    !                                            +----15  
  !  !  +----------11                    !                                                  +--3est-pig  
  !  !  !           !                    !  
  !  !  !           !                    +-----------------------------------------------------tryp_xenla
  !  !  !           !  
  !  !  !           !                                                                       +--tryp_mouse
  !  !  !           !                                                           +-----------8  
  1  !  !           !                                                           !           +--try2_rat  
  !  !  !           !                                                        +--6  
  !  !  !           !                                                        !  !     +--------try2_human
  !  !  !           !                                                        !  !     !  
  !  !  !           !                                                        !  +-----5     +--try3_human
  !  +--3           +--------------------------------------------------------4        !  +-10  
  !     !                                                                    !        +--9  +--try4_human
  !     !                                                                    !           !  
  !     !                                                                    !           +-----try1_human
  !     !                                                                    !  
  !     !                                                                    +-----------------try2_canfa
  !     !  
  !     !                                                                                   +--tryb_rat  
  !     !                                                                                +-13  
  !     !                                                                             +-12  +--trya_rat  
  !     !                                                                             !  !  
  !     +-----------------------------------------------------------------------------2  +-----try3_rat  
  !                                                                                   !  
  !                                                                                   +--------try1_canfa
  !  
  +--------------------------------------------------------------------------------------------2ptn-bovin

  remember: this is an unrooted tree!


requires a total of   1853.000


Data set # 15:


One most parsimonious tree found:


                                                                                            +--try3_human
                                                                                         +-10  
                                                                                      +--9  +--try4_human
                                                                                      !  !  
                 +--------------------------------------------------------------------5  +-----try2_human
                 !                                                                    !  
                 !                                                                    +--------try1_human
                 !  
                 !                    +--------------------------------------------------------tryp_xenla
                 !                    !  
                 !                    !                                               +--------ctrl_halru
                 !                    !     +----------------------------------------30  
                 !                    !     !                                         !  +-----ctr2_vesor
                 !                    !     !                                         +-31  
                 !                    !     !                                            !  +--ctr2_penva
                 !                    !     !                                            +-29  
                 !                    !     !                                               +--ctr1_penva
                 !                    !     !  
                 !                    !     !                                            +-----ctrb_human
                 !                    !     !                                         +-26  
                 !              +----11  +-28                                         !  !  +--ctrb_rat  
                 !              !     !  !  !                                      +-25  +-27  
                 !              !     !  !  !                                      !  !     +--ctrb_bovin
        +--------4              !     !  !  !           +-------------------------24  !  
        !        !              !     !  !  !           !                          !  +--------ctr2_canfa
        !        !              !     !  !  !           !                          !  
        !        !              !     !  !  !           !                          +-----------ctrl_human
        !        !              !     !  !  !           !  
        !        !              !     !  !  !           !                                +-----el2_pig   
        !        !              !     !  !  +----------23                          +----18  
        !        !              !     !  !              !                          !     !  +--el2_mouse 
        !        !              !     !  !              !                          !     +-19  
        !        !              !     !  !              !              +----------17        +--el2_rat   
        !        !              !     +-14              !              !           !  
        !        !           +--7        !              !              !           !        +--el2b_human
        !        !           !  !        !              !              !           +-------21  
        !        !           !  !        !              +-------------16                    +--el2a_human
        !        !           !  !        !                             !  
        !        !           !  !        !                             !                    +--el3b_human
     +--3        !           !  !        !                             !              +----22  
     !  !        !           !  !        !                             !              !     +--el3a_human
     !  !        !           !  !        !                             +-------------20  
     !  !        !           !  !        !                                            !     +--el1_rat   
     !  !        +-----------6  !        !                                            +----15  
     !  !                    !  !        !                                                  +--3est-pig  
     !  !                    !  !        !  
     !  !                    !  !        +-----------------------------------------------------try3_salsa
     !  !                    !  !  
     !  !                    !  !                                                           +--tryp_mouse
  +--2  !                    !  +-----------------------------------------------------------8  
  !  !  !                    !                                                              +--try2_rat  
  !  !  !                    !  
  !  !  !                    +-----------------------------------------------------------------try2_canfa
  !  !  !  
  !  !  !                                                                                   +--tryb_rat  
  1  !  !                                                                                +-13  
  !  !  +-------------------------------------------------------------------------------12  +--trya_rat  
  !  !                                                                                   !  
  !  !                                                                                   +-----try3_rat  
  !  !  
  !  +-----------------------------------------------------------------------------------------try1_canfa
  !  
  +--------------------------------------------------------------------------------------------2ptn-bovin

  remember: this is an unrooted tree!


requires a total of   1722.000


Data set # 16:


One most parsimonious tree found:


                                                                                            +--tryp_xenla
           +-------------------------------------------------------------------------------11  
           !                                                                                +--try3_salsa
           !  
           !                                                                                +--ctr2_vesor
           !                                                                          +----31  
           !                                                                          !     +--ctrl_halru
           !                                +----------------------------------------30  
           !                                !                                         !     +--ctr2_penva
           !                                !                                         +----29  
           !                                !                                               +--ctr1_penva
           !                                !  
           !                                !                                            +-----ctrb_human
           !                                !                                         +-26  
           !                                !                                         !  !  +--ctrb_rat  
           !     +-------------------------28                                      +-25  +-27  
        +--7     !                          !                                      !  !     +--ctrb_bovin
        !  !     !                          !           +-------------------------24  !  
        !  !     !                          !           !                          !  +--------ctr2_canfa
        !  !     !                          !           !                          !  
        !  !     !                          !           !                          +-----------ctrl_human
        !  !     !                          !           !  
        !  !     !                          !           !                                +-----el2_pig   
        !  !     !                          +----------23                          +----18  
        !  !     !                                      !                          !     !  +--el2_mouse 
        !  !     !                                      !                          !     +-19  
        !  !     !                                      !              +----------17        +--el2_rat   
        !  !     !                                      !              !           !  
        !  !     !                                      !              !           !        +--el2b_human
        !  !     !                                      !              !           +-------21  
        !  !     !                                      +-------------16                    +--el2a_human
        !  +----14                                                     !  
        !        !                                                     !                    +--el3b_human
        !        !                                                     !              +----22  
        !        !                                                     !              !     +--el3a_human
        !        !                                                     +-------------20  
        !        !                                                                    !     +--el1_rat   
     +--3        !                                                                    +----15  
     !  !        !                                                                          +--3est-pig  
     !  !        !  
     !  !        !                                                                          +--tryb_rat  
     !  !        !                                                              +----------13  
     !  !        !                                                              !           +--trya_rat  
     !  !        !                                                              !  
     !  !        !                                                     +-------12           +--try3_human
     !  !        !                                                     !        !     +----10  
     !  !        !                                                     !        !     !     +--try4_human
     !  !        !                                                     !        +-----9  
  +--2  !        +-----------------------------------------------------4              !     +--try2_human
  !  !  !                                                              !              +-----5  
  !  !  !                                                              !                    +--try1_human
  !  !  !                                                              !  
  !  !  !                                                              !                 +-----try2_rat  
  !  !  !                                                              +-----------------6  
  !  !  !                                                                                !  +--tryp_mouse
  1  !  !                                                                                +--8  
  !  !  !                                                                                   +--try2_canfa
  !  !  !  
  !  !  +--------------------------------------------------------------------------------------try3_rat  
  !  !  
  !  +-----------------------------------------------------------------------------------------try1_canfa
  !  
  +--------------------------------------------------------------------------------------------2ptn-bovin

  remember: this is an unrooted tree!


requires a total of   1858.000


Data set # 17:


One most parsimonious tree found:


                                                                                            +--tryb_rat  
                                   +-------------------------------------------------------13  
                                   !                                                        +--trya_rat  
                                   !  
                                   !                                                     +-----ctr2_vesor
                                   !        +-------------------------------------------31  
                                   !        !                                            !  +--ctr2_penva
                                   !        !                                            +-29  
                                   !        !                                               +--ctr1_penva
                                   !        !  
                                   !     +-28        +-----------------------------------------ctrl_halru
                                   !     !  !        !  
                                   !     !  !        !                                   +-----ctrb_human
           +----------------------12     !  !        !                                +-26  
           !                       !     !  !        !                                !  !  +--ctrb_rat  
           !                       !     !  !        !                             +-25  +-27  
           !                       !     !  +-------30                             !  !     +--ctrb_bovin
           !                       !     !           !  +-------------------------24  !  
           !                       !     !           !  !                          !  +--------ctr2_canfa
           !                       !     !           !  !                          !  
           !                       !     !           !  !                          +-----------ctrl_human
           !                       !     !           !  !  
           !                       !     !           !  !                                +-----el2_pig   
           !                       !     !           +-23                          +----18  
           !                       !     !              !                          !     !  +--el2_mouse 
           !                       +----14              !                          !     +-19  
           !                             !              !              +----------17        +--el2_rat   
           !                             !              !              !           !  
           !                             !              !              !           !        +--el2b_human
           !                             !              !              !           +-------21  
        +--7                             !              +-------------16                    +--el2a_human
        !  !                             !                             !  
        !  !                             !                             !                    +--el3b_human
        !  !                             !                             !              +----22  
        !  !                             !                             !              !     +--el3a_human
        !  !                             !                             +-------------20  
        !  !                             !                                            !     +--el1_rat   
        !  !                             !                                            +----15  
        !  !                             !                                                  +--3est-pig  
        !  !                             !  
        !  !                             +-----------------------------------------------------try3_salsa
        !  !  
        !  !                                                                          +--------try2_human
        !  !                                                                          !  
     +--3  !                                                              +-----------5     +--try3_human
     !  !  !                                                              !           !  +-10  
     !  !  !                                                              !           +--9  +--try4_human
     !  !  +--------------------------------------------------------------4              !  
     !  !                                                                 !              +-----try1_human
     !  !                                                                 !  
     !  !                                                                 !           +--------try2_rat  
     !  !                                                                 +-----------6  
  +--2  !                                                                             !  +-----tryp_mouse
  !  !  !                                                                             +--8  
  !  !  !                                                                                !  +--tryp_xenla
  !  !  !                                                                                +-11  
  !  !  !                                                                                   +--try2_canfa
  1  !  !  
  !  !  +--------------------------------------------------------------------------------------try3_rat  
  !  !  
  !  +-----------------------------------------------------------------------------------------try1_canfa
  !  
  +--------------------------------------------------------------------------------------------2ptn-bovin

  remember: this is an unrooted tree!


requires a total of   1770.000


Data set # 18:


One most parsimonious tree found:


                                                                                         +-----ctrb_human
                                                                                      +-26  
                                                                                      !  !  +--ctrb_rat  
                                                                                   +-25  +-27  
                                                                                   !  !     +--ctrb_bovin
                                            +-------------------------------------24  !  
                                            !                                      !  +--------ctr2_canfa
                                            !                                      !  
                                            !                                      +-----------ctrl_human
                                            !  
                                            !                                         +--------ctrl_halru
                                            !              +-------------------------30  
                                         +-23              !                          !  +-----ctr2_vesor
                                         !  !              !                          +-31  
                                         !  !              !                             !  +--ctr2_penva
                                         !  !              !                             +-29  
                                         !  !              !                                +--ctr1_penva
                                         !  !              !  
                                         !  !              !                                +--el3b_human
                                         !  +-------------28                 +-------------22  
                                         !                 !                 !              +--el3a_human
                                         !                 !           +----20  
                                         !                 !           !     !     +-----------el2_mouse 
                                         !                 !           !     +----19  
                                      +-14                 !           !           !  +--------el2_rat   
                                      !  !                 !           !           +-17  
                                      !  !                 !           !              !  +-----el2_pig   
                                      !  !                 +----------16              +-18  
                                      !  !                             !                 !  +--el2b_human
                                      !  !                             !                 +-21  
                                      !  !                             !                    +--el2a_human
     +-------------------------------11  !                             !  
     !                                !  !                             !                    +--el1_rat   
     !                                !  !                             +-------------------15  
     !                                !  !                                                  +--3est-pig  
     !                                !  !  
     !                                !  +-----------------------------------------------------tryp_xenla
     !                                !  
     !                                +--------------------------------------------------------try3_salsa
  +--7  
  !  !                                                           +-----------------------------try3_rat  
  !  !                                                           !  
  !  !                                                           !                          +--tryb_rat  
  !  !                                                           !     +-------------------13  
  !  !                                                           !     !                    +--trya_rat  
  !  !                                                           !     !  
  !  !                                                           !     !                    +--try3_human
  !  +-----------------------------------------------------------2     !                 +-10  
  !                                                              !  +-12              +--9  +--try4_human
  !                                                              !  !  !              !  !  
  1                                                              !  !  !     +--------5  +-----try2_human
  !                                                              !  !  !     !        !  
  !                                                              !  !  !     !        +--------try1_human
  !                                                              !  !  +-----4  
  !                                                              +--3        !              +--tryp_mouse
  !                                                                 !        !           +--8  
  !                                                                 !        +-----------6  +--try2_rat  
  !                                                                 !                    !  
  !                                                                 !                    +-----try2_canfa
  !                                                                 !  
  !                                                                 +--------------------------try1_canfa
  !  
  +--------------------------------------------------------------------------------------------2ptn-bovin

  remember: this is an unrooted tree!


requires a total of   1869.000


Data set # 19:


     3 trees in all found


                                                                                            +--tryb_rat  
           +-------------------------------------------------------------------------------13  
           !                                                                                +--trya_rat  
           !  
           !     +-----------------------------------------------------------------------------try3_salsa
           !     !  
           !     !                                                                       +-----ctr2_vesor
           !     !                          +-------------------------------------------31  
           !     !                          !                                            !  +--ctr2_penva
           !     !                          !                                            +-29  
           !     !                          !                                               +--ctr1_penva
        +-12     !                          !  
        !  !     !                          !                                               +--ctrb_rat  
        !  !     !                          !                                         +----27  
        !  !     !                       +-28                                         !     +--ctrb_bovin
        !  !     !                       !  !                                      +-25  
        !  !     !                       !  !                                      !  !     +--ctrb_human
        !  !     !                       !  !        +----------------------------24  +----26  
        !  !     !                       !  !        !                             !        +--ctr2_canfa
        !  !     !                       !  !        !                             !  
        !  !     !                       !  !        !                             +-----------ctrl_human
        !  !     !                       !  !        !  
        !  +-----7                       !  +-------23              +--------------------------ctrl_halru
        !        !                       !           !              !  
        !        !                       !           !              !                       +--el3b_human
        !        !                       !           !              !        +-------------22  
        !        !                       !           !              !        !              +--el3a_human
        !        !                       !           +-------------30        !  
        !        !  +-------------------14                          !  +----20              +--el2_mouse 
        !        !  !                    !                          !  !     !     +-------19  
        !        !  !                    !                          !  !     !     !        +--el2_rat   
        !        !  !                    !                          !  !     +----17  
        !        !  !                    !                          !  !           !     +-----el2_pig   
        !        !  !                    !                          +-16           +----18  
     +--3        !  !                    !                             !                 !  +--el2b_human
     !  !        !  !                    !                             !                 +-21  
     !  !        !  !                    !                             !                    +--el2a_human
     !  !        !  !                    !                             !  
     !  !        !  !                    !                             !                    +--el1_rat   
     !  !        !  !                    !                             +-------------------15  
     !  !        +-11                    !                                                  +--3est-pig  
     !  !           !                    !  
     !  !           !                    +-----------------------------------------------------tryp_xenla
     !  !           !  
     !  !           !                                                                       +--tryp_mouse
     !  !           !                                                           +-----------8  
     !  !           !                                                           !           +--try2_rat  
  +--2  !           !                                                           !  
  !  !  !           !                                                        +--6           +--try3_human
  !  !  !           !                                                        !  !     +----10  
  !  !  !           !                                                        !  !     !     +--try4_human
  !  !  !           !                                                        !  +-----9  
  !  !  !           +--------------------------------------------------------4        !     +--try2_human
  !  !  !                                                                    !        +-----5  
  1  !  !                                                                    !              +--try1_human
  !  !  !                                                                    !  
  !  !  !                                                                    +-----------------try2_canfa
  !  !  !  
  !  !  +--------------------------------------------------------------------------------------try3_rat  
  !  !  
  !  +-----------------------------------------------------------------------------------------try1_canfa
  !  
  +--------------------------------------------------------------------------------------------2ptn-bovin

  remember: this is an unrooted tree!


requires a total of   1967.000


                                                                                            +--tryb_rat  
           +-------------------------------------------------------------------------------13  
           !                                                                                +--trya_rat  
           !  
           !     +-----------------------------------------------------------------------------try3_salsa
           !     !  
           !     !                                                                       +-----ctr2_vesor
           !     !                          +-------------------------------------------31  
           !     !                          !                                            !  +--ctr2_penva
           !     !                          !                                            +-29  
           !     !                          !                                               +--ctr1_penva
        +-12     !                          !  
        !  !     !                          !                                            +-----ctrb_human
        !  !     !                          !                                         +-26  
        !  !     !                       +-28                                         !  !  +--ctrb_rat  
        !  !     !                       !  !                                      +-25  +-27  
        !  !     !                       !  !                                      !  !     +--ctrb_bovin
        !  !     !                       !  !        +----------------------------24  !  
        !  !     !                       !  !        !                             !  +--------ctr2_canfa
        !  !     !                       !  !        !                             !  
        !  !     !                       !  !        !                             +-----------ctrl_human
        !  !     !                       !  !        !  
        !  +-----7                       !  +-------23              +--------------------------ctrl_halru
        !        !                       !           !              !  
        !        !                       !           !              !                       +--el3b_human
        !        !                       !           !              !        +-------------22  
        !        !                       !           !              !        !              +--el3a_human
        !        !                       !           +-------------30        !  
        !        !  +-------------------14                          !  +----20              +--el2_mouse 
        !        !  !                    !                          !  !     !     +-------19  
        !        !  !                    !                          !  !     !     !        +--el2_rat   
        !        !  !                    !                          !  !     +----17  
        !        !  !                    !                          !  !           !     +-----el2_pig   
        !        !  !                    !                          +-16           +----18  
     +--3        !  !                    !                             !                 !  +--el2b_human
     !  !        !  !                    !                             !                 +-21  
     !  !        !  !                    !                             !                    +--el2a_human
     !  !        !  !                    !                             !  
     !  !        !  !                    !                             !                    +--el1_rat   
     !  !        !  !                    !                             +-------------------15  
     !  !        +-11                    !                                                  +--3est-pig  
     !  !           !                    !  
     !  !           !                    +-----------------------------------------------------tryp_xenla
     !  !           !  
     !  !           !                                                                       +--tryp_mouse
     !  !           !                                                           +-----------8  
     !  !           !                                                           !           +--try2_rat  
  +--2  !           !                                                           !  
  !  !  !           !                                                        +--6           +--try3_human
  !  !  !           !                                                        !  !     +----10  
  !  !  !           !                                                        !  !     !     +--try4_human
  !  !  !           !                                                        !  +-----9  
  !  !  !           +--------------------------------------------------------4        !     +--try2_human
  !  !  !                                                                    !        +-----5  
  1  !  !                                                                    !              +--try1_human
  !  !  !                                                                    !  
  !  !  !                                                                    +-----------------try2_canfa
  !  !  !  
  !  !  +--------------------------------------------------------------------------------------try3_rat  
  !  !  
  !  +-----------------------------------------------------------------------------------------try1_canfa
  !  
  +--------------------------------------------------------------------------------------------2ptn-bovin

  remember: this is an unrooted tree!


requires a total of   1967.000


                                                                                            +--tryb_rat  
           +-------------------------------------------------------------------------------13  
           !                                                                                +--trya_rat  
           !  
           !     +-----------------------------------------------------------------------------try3_salsa
           !     !  
           !     !                                                                       +-----ctr2_vesor
           !     !                          +-------------------------------------------31  
           !     !                          !                                            !  +--ctr2_penva
           !     !                          !                                            +-29  
           !     !                          !                                               +--ctr1_penva
        +-12     !                          !  
        !  !     !                          !                                         +--------ctrb_human
        !  !     !                          !                                         !  
        !  !     !                       +-28                                      +-26     +--ctrb_rat  
        !  !     !                       !  !                                      !  !  +-27  
        !  !     !                       !  !                                      !  +-25  +--ctrb_bovin
        !  !     !                       !  !        +----------------------------24     !  
        !  !     !                       !  !        !                             !     +-----ctr2_canfa
        !  !     !                       !  !        !                             !  
        !  !     !                       !  !        !                             +-----------ctrl_human
        !  !     !                       !  !        !  
        !  +-----7                       !  +-------23              +--------------------------ctrl_halru
        !        !                       !           !              !  
        !        !                       !           !              !                       +--el3b_human
        !        !                       !           !              !        +-------------22  
        !        !                       !           !              !        !              +--el3a_human
        !        !                       !           +-------------30        !  
        !        !  +-------------------14                          !  +----20              +--el2_mouse 
        !        !  !                    !                          !  !     !     +-------19  
        !        !  !                    !                          !  !     !     !        +--el2_rat   
        !        !  !                    !                          !  !     +----17  
        !        !  !                    !                          !  !           !     +-----el2_pig   
        !        !  !                    !                          +-16           +----18  
     +--3        !  !                    !                             !                 !  +--el2b_human
     !  !        !  !                    !                             !                 +-21  
     !  !        !  !                    !                             !                    +--el2a_human
     !  !        !  !                    !                             !  
     !  !        !  !                    !                             !                    +--el1_rat   
     !  !        !  !                    !                             +-------------------15  
     !  !        +-11                    !                                                  +--3est-pig  
     !  !           !                    !  
     !  !           !                    +-----------------------------------------------------tryp_xenla
     !  !           !  
     !  !           !                                                                       +--tryp_mouse
     !  !           !                                                           +-----------8  
     !  !           !                                                           !           +--try2_rat  
  +--2  !           !                                                           !  
  !  !  !           !                                                        +--6           +--try3_human
  !  !  !           !                                                        !  !     +----10  
  !  !  !           !                                                        !  !     !     +--try4_human
  !  !  !           !                                                        !  +-----9  
  !  !  !           +--------------------------------------------------------4        !     +--try2_human
  !  !  !                                                                    !        +-----5  
  1  !  !                                                                    !              +--try1_human
  !  !  !                                                                    !  
  !  !  !                                                                    +-----------------try2_canfa
  !  !  !  
  !  !  +--------------------------------------------------------------------------------------try3_rat  
  !  !  
  !  +-----------------------------------------------------------------------------------------try1_canfa
  !  
  +--------------------------------------------------------------------------------------------2ptn-bovin

  remember: this is an unrooted tree!


requires a total of   1967.000


Data set # 20:


     2 trees in all found


                 +-----------------------------------------------------------------------------try3_salsa
                 !  
                 !                                                                    +--------ctrl_halru
                 !                          +----------------------------------------30  
                 !                          !                                         !  +-----ctr2_vesor
                 !                          !                                         +-31  
                 !                          !                                            !  +--ctr2_penva
                 !                          !                                            +-29  
                 !                          !                                               +--ctr1_penva
                 !                          !  
                 !                          !                                            +-----ctrb_human
                 !                       +-28                                         +-26  
                 !                       !  !                                         !  !  +--ctrb_rat  
                 !                       !  !                                      +-25  +-27  
                 !                       !  !                                      !  !     +--ctrb_bovin
                 !                       !  !           +-------------------------24  !  
                 !                       !  !           !                          !  +--------ctr2_canfa
     +-----------7                       !  !           !                          !  
     !           !                       !  !           !                          +-----------ctrl_human
     !           !                       !  !           !  
     !           !                       !  +----------23                                   +--el3b_human
     !           !                       !              !              +-------------------22  
     !           !                       !              !              !                    +--el3a_human
     !           !                       !              !              !  
     !           !  +-------------------14              !              !                    +--el2_mouse 
     !           !  !                    !              !              !           +-------19  
     !           !  !                    !              +-------------20           !        +--el2_rat   
     !           !  !                    !                             !     +----17  
     !           !  !                    !                             !     !     !     +-----el2_pig   
     !           !  !                    !                             !     !     +----18  
     !           !  !                    !                             !     !           !  +--el2b_human
     !           !  !                    !                             +----16           +-21  
     !           !  !                    !                                   !              +--el2a_human
     !           !  !                    !                                   !  
     !           +-11                    !                                   !              +--el1_rat   
     !              !                    !                                   +-------------15  
     !              !                    !                                                  +--3est-pig  
  +--3              !                    !  
  !  !              !                    +-----------------------------------------------------tryp_xenla
  !  !              !  
  !  !              !                                                                       +--tryp_mouse
  !  !              !                                                        +--------------8  
  !  !              !                                                        !              +--try2_rat  
  !  !              !                                                        !  
  !  !              !                                                        !              +--try3_human
  !  !              +--------------------------------------------------------6           +-10  
  !  !                                                                       !        +--9  +--try4_human
  !  !                                                                       !        !  !  
  !  !                                                                       !     +--5  +-----try2_human
  1  !                                                                       !     !  !  
  !  !                                                                       +-----4  +--------try1_human
  !  !                                                                             !  
  !  !                                                                             +-----------try2_canfa
  !  !  
  !  !                                                                                      +--tryb_rat  
  !  !                                                                                   +-13  
  !  !                                                                                +-12  +--trya_rat  
  !  !                                                                                !  !  
  !  +--------------------------------------------------------------------------------2  +-----try3_rat  
  !                                                                                   !  
  !                                                                                   +--------try1_canfa
  !  
  +--------------------------------------------------------------------------------------------2ptn-bovin

  remember: this is an unrooted tree!


requires a total of   1783.000


                                                                                      +--------ctrl_halru
                                            +----------------------------------------30  
                                            !                                         !  +-----ctr2_vesor
                                            !                                         +-31  
                                            !                                            !  +--ctr2_penva
                                            !                                            +-29  
                                            !                                               +--ctr1_penva
                                            !  
                                            !                                            +-----ctrb_human
                                         +-28                                         +-26  
                                         !  !                                         !  !  +--ctrb_rat  
                                         !  !                                      +-25  +-27  
                                         !  !                                      !  !     +--ctrb_bovin
                                         !  !           +-------------------------24  !  
                                         !  !           !                          !  +--------ctr2_canfa
                                         !  !           !                          !  
                                         !  !           !                          +-----------ctrl_human
                                         !  !           !  
                                         !  +----------23                                   +--el3b_human
                                         !              !              +-------------------22  
                                         !              !              !                    +--el3a_human
                                         !              !              !  
                    +-------------------14              !              !                    +--el2_mouse 
                    !                    !              !              !           +-------19  
                    !                    !              +-------------20           !        +--el2_rat   
                    !                    !                             !     +----17  
                    !                    !                             !     !     !     +-----el2_pig   
                    !                    !                             !     !     +----18  
                    !                    !                             !     !           !  +--el2b_human
                    !                    !                             +----16           +-21  
                    !                    !                                   !              +--el2a_human
                    !                    !                                   !  
                    !                    !                                   !              +--el1_rat   
                    !                    !                                   +-------------15  
     +-------------11                    !                                                  +--3est-pig  
     !              !                    !  
     !              !                    +-----------------------------------------------------tryp_xenla
     !              !  
     !              !                                                                       +--tryp_mouse
     !              !                                                           +-----------8  
     !              !                                                           !           +--try2_rat  
     !              !                                                           !  
     !              !                                                        +--6           +--try3_human
     !              !                                                        !  !        +-10  
  +--3              !                                                        !  !     +--9  +--try4_human
  !  !              !                                                        !  !     !  !  
  !  !              +--------------------------------------------------------4  +-----5  +-----try2_human
  !  !                                                                       !        !  
  !  !                                                                       !        +--------try1_human
  !  !                                                                       !  
  !  !                                                                       +-----------------try2_canfa
  !  !  
  !  !                                                                             +-----------try3_salsa
  1  !                                                                             !  
  !  !                                                                             !        +--tryb_rat  
  !  +-----------------------------------------------------------------------------7     +-13  
  !                                                                                !  +-12  +--trya_rat  
  !                                                                                !  !  !  
  !                                                                                +--2  +-----try3_rat  
  !                                                                                   !  
  !                                                                                   +--------try1_canfa
  !  
  +--------------------------------------------------------------------------------------------2ptn-bovin

  remember: this is an unrooted tree!


requires a total of   1783.000


Data set # 21:


     2 trees in all found


                                                                                      +--------ctrl_halru
                                            +----------------------------------------30  
                                            !                                         !  +-----ctr2_vesor
                                            !                                         +-31  
                                            !                                            !  +--ctr2_penva
                                            !                                            +-29  
                                            !                                               +--ctr1_penva
                                            !  
                                            !                                            +-----ctrb_human
                                            !                                         +-26  
                                         +-28                                         !  !  +--ctrb_rat  
                                         !  !                                      +-25  +-27  
                                         !  !                                      !  !     +--ctrb_bovin
                                         !  !           +-------------------------24  !  
                                         !  !           !                          !  +--------ctr2_canfa
                                         !  !           !                          !  
                                         !  !           !                          +-----------ctrl_human
                                         !  !           !  
                                         !  !           !                                   +--el2_mouse 
                                         !  +----------23                          +-------19  
                                         !              !                          !        +--el2_rat   
                                         !              !              +----------17  
                                         !              !              !           !     +-----el2_pig   
                                      +-14              !              !           +----18  
                                      !  !              !              !                 !  +--el2b_human
                                      !  !              !              !                 +-21  
                                      !  !              +-------------16                    +--el2a_human
                                      !  !                             !  
                                      !  !                             !                    +--el3b_human
                                      !  !                             !              +----22  
        +----------------------------11  !                             !              !     +--el3a_human
        !                             !  !                             +-------------20  
        !                             !  !                                            !     +--el1_rat   
        !                             !  !                                            +----15  
        !                             !  !                                                  +--3est-pig  
        !                             !  !  
        !                             !  +-----------------------------------------------------tryp_xenla
        !                             !  
        !                             +--------------------------------------------------------try3_salsa
        !  
        !                                                                                   +--tryb_rat  
     +--7                                                              +-------------------13  
     !  !                                                              !                    +--trya_rat  
     !  !                                                              !  
     !  !                                                              !                    +--try3_human
     !  !                                                              !                 +-10  
     !  !                                                           +-12              +--9  +--try4_human
     !  !                                                           !  !              !  !  
     !  !                                                           !  !     +--------5  +-----try2_human
     !  !                                                           !  !     !        !  
  +--2  !                                                           !  !     !        +--------try1_human
  !  !  !                                                           !  +-----4  
  !  !  +-----------------------------------------------------------3        !              +--tryp_mouse
  !  !                                                              !        !           +--8  
  !  !                                                              !        +-----------6  +--try2_rat  
  !  !                                                              !                    !  
  1  !                                                              !                    +-----try2_canfa
  !  !                                                              !  
  !  !                                                              +--------------------------try3_rat  
  !  !  
  !  +-----------------------------------------------------------------------------------------try1_canfa
  !  
  +--------------------------------------------------------------------------------------------2ptn-bovin

  remember: this is an unrooted tree!


requires a total of   1846.000


                                                                                      +--------ctrl_halru
                                            +----------------------------------------30  
                                            !                                         !  +-----ctr2_vesor
                                            !                                         +-31  
                                            !                                            !  +--ctr2_penva
                                            !                                            +-29  
                                            !                                               +--ctr1_penva
                                            !  
                                            !                                            +-----ctrb_human
                                         +-28                                         +-26  
                                         !  !                                         !  !  +--ctrb_rat  
                                         !  !                                      +-25  +-27  
                                         !  !                                      !  !     +--ctrb_bovin
                                         !  !           +-------------------------24  !  
                                         !  !           !                          !  +--------ctr2_canfa
                                         !  !           !                          !  
                                         !  !           !                          +-----------ctrl_human
                                         !  !           !  
                                         !  +----------23                                   +--el3b_human
                                         !              !              +-------------------22  
                                         !              !              !                    +--el3a_human
                                         !              !              !  
                                      +-14              !              !                    +--el2_mouse 
                                      !  !              !              !           +-------19  
                                      !  !              +-------------20           !        +--el2_rat   
                                      !  !                             !     +----17  
                                      !  !                             !     !     !     +-----el2_pig   
                                      !  !                             !     !     +----18  
                                      !  !                             !     !           !  +--el2b_human
                                      !  !                             +----16           +-21  
        +----------------------------11  !                                   !              +--el2a_human
        !                             !  !                                   !  
        !                             !  !                                   !              +--el1_rat   
        !                             !  !                                   +-------------15  
        !                             !  !                                                  +--3est-pig  
        !                             !  !  
        !                             !  +-----------------------------------------------------tryp_xenla
        !                             !  
        !                             +--------------------------------------------------------try3_salsa
        !  
        !                                                                                   +--tryb_rat  
     +--7                                                              +-------------------13  
     !  !                                                              !                    +--trya_rat  
     !  !                                                              !  
     !  !                                                              !                    +--try3_human
     !  !                                                              !                 +-10  
     !  !                                                           +-12              +--9  +--try4_human
     !  !                                                           !  !              !  !  
     !  !                                                           !  !     +--------5  +-----try2_human
     !  !                                                           !  !     !        !  
  +--2  !                                                           !  !     !        +--------try1_human
  !  !  !                                                           !  +-----4  
  !  !  +-----------------------------------------------------------3        !              +--tryp_mouse
  !  !                                                              !        !           +--8  
  !  !                                                              !        +-----------6  +--try2_rat  
  !  !                                                              !                    !  
  1  !                                                              !                    +-----try2_canfa
  !  !                                                              !  
  !  !                                                              +--------------------------try3_rat  
  !  !  
  !  +-----------------------------------------------------------------------------------------try1_canfa
  !  
  +--------------------------------------------------------------------------------------------2ptn-bovin

  remember: this is an unrooted tree!


requires a total of   1845.000


Data set # 22:


     2 trees in all found


        +--------------------------------------------------------------------------------------try3_salsa
        !  
        !  +-----------------------------------------------------------------------------------tryp_xenla
     +--7  !  
     !  !  !  +--------------------------------------------------------------------------------try2_canfa
     !  !  !  !  
     !  !  !  !                                                                       +--------try2_human
     !  +-11  !                                                                       !  
     !     !  !  +--------------------------------------------------------------------5     +--try3_human
     !     !  !  !                                                                    !  +-10  
     !     !  !  !                                                                    +--9  +--try4_human
     !     !  !  !                                                                       !  
     !     +--3  !                                                                       +-----try1_human
     !        !  !  
     !        !  !                                                                          +--tryp_mouse
     !        !  !           +--------------------------------------------------------------8  
     !        !  !           !                                                              +--try2_rat  
     !        !  !           !  
     !        !  !           !                                                           +-----ctr2_vesor
     !        !  !           !              +-------------------------------------------31  
     !        +--4           !              !                                            !  +--ctr2_penva
     !           !           !              !                                            +-29  
     !           !           !              !                                               +--ctr1_penva
     !           !           !              !  
     !           !           !              !        +-----------------------------------------ctrl_halru
     !           !           !        +----28        !  
     !           !           !        !     !        !                                   +-----ctrb_human
     !           !           !        !     !        !                                +-26  
     !           !           !        !     !        !                                !  !  +--ctrb_rat  
     !           !           !        !     !        !                             +-25  +-27  
     !           !           !        !     !        !                             !  !     +--ctrb_bovin
  +--2           !           !        !     +-------30  +-------------------------24  !  
  !  !           +-----------6        !              !  !                          !  +--------ctr2_canfa
  !  !                       !        !              !  !                          !  
  !  !                       !        !              !  !                          +-----------ctrl_human
  !  !                       !        !              !  !  
  !  !                       !        !              !  !                                   +--el3b_human
  !  !                       !        !              !  !                    +-------------22  
  !  !                       !        !              +-23                    !              +--el3a_human
  !  !                       !        !                 !                    !  
  !  !                       !     +-14                 !              +----20              +--el2_mouse 
  !  !                       !     !  !                 !              !     !     +-------19  
  !  !                       !     !  !                 !              !     !     !        +--el2_rat   
  !  !                       !     !  !                 !              !     +----17  
  !  !                       !     !  !                 !              !           !     +-----el2_pig   
  !  !                       !     !  !                 +-------------16           +----18  
  1  !                       !     !  !                                !                 !  +--el2b_human
  !  !                       !     !  !                                !                 +-21  
  !  !                       !     !  !                                !                    +--el2a_human
  !  !                       +----12  !                                !  
  !  !                             !  !                                !                    +--el1_rat   
  !  !                             !  !                                +-------------------15  
  !  !                             !  !                                                     +--3est-pig  
  !  !                             !  !  
  !  !                             !  !                                                     +--tryb_rat  
  !  !                             !  +----------------------------------------------------13  
  !  !                             !                                                        +--trya_rat  
  !  !                             !  
  !  !                             +-----------------------------------------------------------try3_rat  
  !  !  
  !  +-----------------------------------------------------------------------------------------try1_canfa
  !  
  +--------------------------------------------------------------------------------------------2ptn-bovin

  remember: this is an unrooted tree!


requires a total of   1833.000


                                                                                         +-----ctr2_vesor
                                            +-------------------------------------------31  
                                            !                                            !  +--ctr2_penva
                                            !                                            +-29  
                                            !                                               +--ctr1_penva
                                            !  
                                            !        +-----------------------------------------ctrl_halru
                                      +----28        !  
                                      !     !        !                                   +-----ctrb_human
                                      !     !        !                                +-26  
                                      !     !        !                                !  !  +--ctrb_rat  
                                      !     !        !                             +-25  +-27  
                                      !     !        !                             !  !     +--ctrb_bovin
                                      !     +-------30  +-------------------------24  !  
                                      !              !  !                          !  +--------ctr2_canfa
                                      !              !  !                          !  
                                      !              !  !                          +-----------ctrl_human
                                      !              !  !  
                                      !              !  !                                   +--el3b_human
                                      !              !  !                    +-------------22  
                                      !              +-23                    !              +--el3a_human
                                      !                 !                    !  
           +-------------------------14                 !              +----20              +--el2_mouse 
           !                          !                 !              !     !     +-------19  
           !                          !                 !              !     !     !        +--el2_rat   
           !                          !                 !              !     +----17  
           !                          !                 !              !           !     +-----el2_pig   
           !                          !                 +-------------16           +----18  
           !                          !                                !                 !  +--el2b_human
           !                          !                                !                 +-21  
           !                          !                                !                    +--el2a_human
           !                          !                                !  
           !                          !                                !                    +--el1_rat   
        +-12                          !                                +-------------------15  
        !  !                          !                                                     +--3est-pig  
        !  !                          !  
        !  !                          !                                                     +--tryb_rat  
        !  !                          +----------------------------------------------------13  
        !  !                                                                                +--trya_rat  
        !  !  
        !  !                                                                                +--tryp_mouse
        !  !                                                           +--------------------8  
        !  !                                                           !                    +--try2_rat  
        !  !                                                           !  
        !  !                                                           !              +--------try2_human
     +--3  +-----------------------------------------------------------6              !  
     !  !                                                              !     +--------5     +--try3_human
     !  !                                                              !     !        !  +-10  
     !  !                                                              !     !        +--9  +--try4_human
     !  !                                                              !     !           !  
     !  !                                                              +-----4           +-----try1_human
     !  !                                                                    !  
  +--2  !                                                                    !              +--tryp_xenla
  !  !  !                                                                    !           +-11  
  !  !  !                                                                    +-----------7  +--try3_salsa
  !  !  !                                                                                !  
  !  !  !                                                                                +-----try2_canfa
  1  !  !  
  !  !  +--------------------------------------------------------------------------------------try3_rat  
  !  !  
  !  +-----------------------------------------------------------------------------------------try1_canfa
  !  
  +--------------------------------------------------------------------------------------------2ptn-bovin

  remember: this is an unrooted tree!


requires a total of   1833.000


Data set # 23:


One most parsimonious tree found:


                                                                                            +--tryp_mouse
                                                                                +-----------8  
                                                                                !           +--try2_rat  
                                                                             +--6  
                                                                             !  !     +--------try2_human
                                                                             !  !     !  
                                                                             !  +-----5     +--try3_human
        +--------------------------------------------------------------------4        !  +-10  
        !                                                                    !        +--9  +--try4_human
        !                                                                    !           !  
        !                                                                    !           +-----try1_human
        !                                                                    !  
        !                                                                    +-----------------try2_canfa
        !  
        !                                                                                +-----ctr2_vesor
        !                                   +-------------------------------------------31  
        !                                   !                                            !  +--ctr2_penva
        !                                   !                                            +-29  
        !                                   !                                               +--ctr1_penva
        !                                   !  
        !                                   !                                            +-----ctrb_human
        !                                   !                                         +-26  
        !                                +-28                                         !  !  +--ctrb_rat  
        !                                !  !                                      +-25  +-27  
        !                                !  !                                      !  !     +--ctrb_bovin
        !                                !  !        +----------------------------24  !  
     +--3                                !  !        !                             !  +--------ctr2_canfa
     !  !                                !  !        !                             !  
     !  !                                !  !        !                             +-----------ctrl_human
     !  !                                !  !        !  
     !  !                                !  +-------23              +--------------------------ctrl_halru
     !  !                                !           !              !  
     !  !                                !           !              !                       +--el3b_human
     !  !                                !           !              !        +-------------22  
     !  !                                !           !              !        !              +--el3a_human
     !  !                                !           +-------------30        !  
     !  !                    +----------14                          !  +----20           +-----el2_pig   
     !  !                    !           !                          !  !     !     +----18  
     !  !                    !           !                          !  !     !     !     !  +--el2_mouse 
     !  !                    !           !                          !  !     !     !     +-19  
     !  !                    !           !                          !  !     +----17        +--el2_rat   
     !  !                    !           !                          +-16           !  
     !  !                    !           !                             !           !        +--el2b_human
  +--2  !                    !           !                             !           +-------21  
  !  !  !                    !           !                             !                    +--el2a_human
  !  !  +-------------------11           !                             !  
  !  !                       !           !                             !                    +--el1_rat   
  !  !                       !           !                             +-------------------15  
  !  !                       !           !                                                  +--3est-pig  
  !  !                       !           !  
  !  !                       !           +-----------------------------------------------------tryp_xenla
  !  !                       !  
  1  !                       !                                                        +--------try3_salsa
  !  !                       !                                                        !  
  !  !                       +--------------------------------------------------------7     +--tryb_rat  
  !  !                                                                                !  +-13  
  !  !                                                                                +-12  +--trya_rat  
  !  !                                                                                   !  
  !  !                                                                                   +-----try3_rat  
  !  !  
  !  +-----------------------------------------------------------------------------------------try1_canfa
  !  
  +--------------------------------------------------------------------------------------------2ptn-bovin

  remember: this is an unrooted tree!


requires a total of   1989.000


Data set # 24:


One most parsimonious tree found:


                                                                                         +-----ctr2_vesor
                                            +-------------------------------------------31  
                                            !                                            !  +--ctr2_penva
                                            !                                            +-29  
                                            !                                               +--ctr1_penva
                                            !  
                                            !                                            +-----ctrb_human
                                            !                                         +-26  
                                         +-28                                         !  !  +--ctrb_rat  
                                         !  !                                      +-25  +-27  
                                         !  !                                      !  !     +--ctrb_bovin
                                         !  !        +----------------------------24  !  
                                         !  !        !                             !  +--------ctr2_canfa
                                         !  !        !                             !  
                                         !  !        !                             +-----------ctrl_human
                                         !  !        !  
                                         !  +-------23              +--------------------------ctrl_halru
                                         !           !              !  
                                         !           !              !                       +--el3b_human
                                         !           !              !        +-------------22  
                                         !           !              !        !              +--el3a_human
                                         !           +-------------30        !  
                                      +-14                          !  +----20           +-----el2_pig   
                                      !  !                          !  !     !     +----18  
                                      !  !                          !  !     !     !     !  +--el2_mouse 
                                      !  !                          !  !     !     !     +-19  
                                      !  !                          !  !     +----17        +--el2_rat   
                                      !  !                          +-16           !  
                                      !  !                             !           !        +--el2b_human
                                      !  !                             !           +-------21  
     +-------------------------------11  !                             !                    +--el2a_human
     !                                !  !                             !  
     !                                !  !                             !                    +--el1_rat   
     !                                !  !                             +-------------------15  
     !                                !  !                                                  +--3est-pig  
     !                                !  !  
     !                                !  +-----------------------------------------------------tryp_xenla
     !                                !  
     !                                +--------------------------------------------------------try3_salsa
     !  
     !                                                                                      +--tryb_rat  
     !                                                                 +-------------------13  
  +--7                                                                 !                    +--trya_rat  
  !  !                                                                 !  
  !  !                                                                 !                    +--tryp_mouse
  !  !                                                              +-12     +--------------8  
  !  !                                                              !  !     !              +--try2_rat  
  !  !                                                              !  !     !  
  !  !                                                              !  !     !        +--------try2_human
  !  !                                                              !  +-----6        !  
  !  !                                                              !        !     +--5     +--try3_human
  !  !                                                           +--3        !     !  !  +-10  
  1  !                                                           !  !        !     !  +--9  +--try4_human
  !  !                                                           !  !        +-----4     !  
  !  !                                                           !  !              !     +-----try1_human
  !  +-----------------------------------------------------------2  !              !  
  !                                                              !  !              +-----------try2_canfa
  !                                                              !  !  
  !                                                              !  +--------------------------try3_rat  
  !                                                              !  
  !                                                              +-----------------------------try1_canfa
  !  
  +--------------------------------------------------------------------------------------------2ptn-bovin

  remember: this is an unrooted tree!


requires a total of   1847.000


Data set # 25:


     2 trees in all found


                                                                                      +--------try2_human
                                                                                      !  
                 +--------------------------------------------------------------------5     +--try3_human
                 !                                                                    !  +-10  
                 !                                                                    +--9  +--try4_human
                 !                                                                       !  
                 !                                                                       +-----try1_human
                 !  
                 !                    +--------------------------------------------------------tryp_xenla
                 !                    !  
                 !                    !                                                     +--ctr2_vesor
                 !                    !                                               +----31  
                 !                    !                                               !     +--ctrl_halru
                 !                    !     +----------------------------------------30  
                 !                    !     !                                         !     +--ctr2_penva
                 !                    !     !                                         +----29  
                 !                    !     !                                               +--ctr1_penva
                 !                    !     !  
                 !                    !     !                                               +--ctrb_rat  
                 !                    !     !                                         +----27  
                 !              +----11     !                                         !     +--ctrb_bovin
                 !              !     !  +-28                                      +-25  
        +--------4              !     !  !  !                                      !  !     +--ctrb_human
        !        !              !     !  !  !           +-------------------------24  +----26  
        !        !              !     !  !  !           !                          !        +--ctr2_canfa
        !        !              !     !  !  !           !                          !  
        !        !              !     !  !  !           !                          +-----------ctrl_human
        !        !              !     !  !  !           !  
        !        !              !     !  !  !           !                                   +--el3b_human
        !        !              !     !  !  !           !                    +-------------22  
        !        !              !     !  !  +----------23                    !              +--el3a_human
        !        !              !     !  !              !                    !  
        !        !              !     !  !              !              +----20           +-----el2_pig   
        !        !              !     +-14              !              !     !     +----18  
        !        !           +--7        !              !              !     !     !     !  +--el2_mouse 
        !        !           !  !        !              !              !     !     !     +-19  
        !        !           !  !        !              !              !     +----17        +--el2_rat   
        !        !           !  !        !              +-------------16           !  
        !        !           !  !        !                             !           !        +--el2b_human
     +--3        !           !  !        !                             !           +-------21  
     !  !        !           !  !        !                             !                    +--el2a_human
     !  !        !           !  !        !                             !  
     !  !        !           !  !        !                             !                    +--el1_rat   
     !  !        +-----------6  !        !                             +-------------------15  
     !  !                    !  !        !                                                  +--3est-pig  
     !  !                    !  !        !  
     !  !                    !  !        +-----------------------------------------------------try3_salsa
     !  !                    !  !  
     !  !                    !  !                                                           +--tryp_mouse
  +--2  !                    !  +-----------------------------------------------------------8  
  !  !  !                    !                                                              +--try2_rat  
  !  !  !                    !  
  !  !  !                    +-----------------------------------------------------------------try2_canfa
  !  !  !  
  !  !  !                                                                                   +--tryb_rat  
  1  !  !                                                                                +-13  
  !  !  +-------------------------------------------------------------------------------12  +--trya_rat  
  !  !                                                                                   !  
  !  !                                                                                   +-----try3_rat  
  !  !  
  !  +-----------------------------------------------------------------------------------------try1_canfa
  !  
  +--------------------------------------------------------------------------------------------2ptn-bovin

  remember: this is an unrooted tree!


requires a total of   1808.000


                                                                                            +--tryb_rat  
           +-------------------------------------------------------------------------------13  
           !                                                                                +--trya_rat  
           !  
           !                                                                          +--------try2_human
           !                                                                          !  
           !     +--------------------------------------------------------------------5     +--try3_human
           !     !                                                                    !  +-10  
           !     !                                                                    +--9  +--try4_human
           !     !                                                                       !  
           !     !                                                                       +-----try1_human
           !     !  
           !     !                    +--------------------------------------------------------tryp_xenla
        +-12     !                    !  
        !  !     !                    !                                                     +--ctr2_vesor
        !  !     !                    !                                               +----31  
        !  !     !                    !                                               !     +--ctrl_halru
        !  !     !                    !     +----------------------------------------30  
        !  !     !                    !     !                                         !     +--ctr2_penva
        !  !     !                    !     !                                         +----29  
        !  !     !                    !     !                                               +--ctr1_penva
        !  !     !                    !     !  
        !  !     !                    !     !                                               +--ctrb_rat  
        !  !     !                    !     !                                         +----27  
        !  !     !              +----11     !                                         !     +--ctrb_bovin
        !  !     !              !     !  +-28                                      +-25  
        !  +-----4              !     !  !  !                                      !  !     +--ctrb_human
        !        !              !     !  !  !           +-------------------------24  +----26  
        !        !              !     !  !  !           !                          !        +--ctr2_canfa
        !        !              !     !  !  !           !                          !  
        !        !              !     !  !  !           !                          +-----------ctrl_human
        !        !              !     !  !  !           !  
        !        !              !     !  !  !           !                                   +--el3b_human
        !        !              !     !  !  !           !                    +-------------22  
        !        !              !     !  !  +----------23                    !              +--el3a_human
     +--3        !              !     !  !              !                    !  
     !  !        !              !     !  !              !              +----20           +-----el2_pig   
     !  !        !              !     +-14              !              !     !     +----18  
     !  !        !           +--7        !              !              !     !     !     !  +--el2_mouse 
     !  !        !           !  !        !              !              !     !     !     +-19  
     !  !        !           !  !        !              !              !     +----17        +--el2_rat   
     !  !        !           !  !        !              +-------------16           !  
     !  !        !           !  !        !                             !           !        +--el2b_human
     !  !        !           !  !        !                             !           +-------21  
     !  !        !           !  !        !                             !                    +--el2a_human
     !  !        !           !  !        !                             !  
     !  !        !           !  !        !                             !                    +--el1_rat   
  +--2  !        +-----------6  !        !                             +-------------------15  
  !  !  !                    !  !        !                                                  +--3est-pig  
  !  !  !                    !  !        !  
  !  !  !                    !  !        +-----------------------------------------------------try3_salsa
  !  !  !                    !  !  
  !  !  !                    !  !                                                           +--tryp_mouse
  !  !  !                    !  +-----------------------------------------------------------8  
  1  !  !                    !                                                              +--try2_rat  
  !  !  !                    !  
  !  !  !                    +-----------------------------------------------------------------try2_canfa
  !  !  !  
  !  !  +--------------------------------------------------------------------------------------try3_rat  
  !  !  
  !  +-----------------------------------------------------------------------------------------try1_canfa
  !  
  +--------------------------------------------------------------------------------------------2ptn-bovin

  remember: this is an unrooted tree!


requires a total of   1808.000


Protein parsimony algorithm, version 3.67


Data set # 26:


     2 trees in all found


                                                                                            +--tryp_mouse
                                                                                +-----------8  
                                                                                !           +--try2_rat  
                                                                                !  
                    +-----------------------------------------------------------6           +--try3_human
                    !                                                           !        +-10  
                    !                                                           !     +--9  +--try4_human
                    !                                                           !     !  !  
                    !                                                           +-----5  +-----try2_human
                    !                                                                 !  
                    !                                                                 +--------try1_human
                    !  
                    !                                                                       +--ctr2_vesor
                    !                                                                 +----31  
                    !                                                                 !     +--ctrl_halru
                    !                       +----------------------------------------30  
                    !                       !                                         !     +--ctr2_penva
                    !                       !                                         +----29  
                    !                       !                                               +--ctr1_penva
                    !                       !  
                    !                       !                                               +--ctrb_rat  
                    !                       !                                         +----27  
                    !                    +-28                                         !     +--ctrb_bovin
        +-----------4                    !  !                                      +-25  
        !           !                    !  !                                      !  !     +--ctrb_human
        !           !                    !  !           +-------------------------24  +----26  
        !           !                    !  !           !                          !        +--ctr2_canfa
        !           !                    !  !           !                          !  
        !           !                    !  !           !                          +-----------ctrl_human
        !           !                    !  !           !  
        !           !                    !  +----------23                                   +--el3b_human
        !           !                    !              !              +-------------------22  
        !           !                    !              !              !                    +--el3a_human
        !           !                    !              !              !  
        !           !                    !              !              !                    +--el2_mouse 
        !           !                 +-14              !              !           +-------19  
        !           !                 !  !              +-------------20           !        +--el2_rat   
        !           !                 !  !                             !     +----17  
     +--3           !                 !  !                             !     !     !     +-----el2_pig   
     !  !           !                 !  !                             !     !     +----18  
     !  !           !                 !  !                             !     !           !  +--el2b_human
     !  !           !                 !  !                             +----16           +-21  
     !  !           +----------------11  !                                   !              +--el2a_human
     !  !                             !  !                                   !  
     !  !                             !  !                                   !              +--el1_rat   
     !  !                             !  !                                   +-------------15  
     !  !                             !  !                                                  +--3est-pig  
     !  !                             !  !  
     !  !                             !  +-----------------------------------------------------tryp_xenla
  +--2  !                             !  
  !  !  !                             +--------------------------------------------------------try2_canfa
  !  !  !  
  !  !  !                                                                             +--------try3_salsa
  !  !  !                                                                             !  
  !  !  +-----------------------------------------------------------------------------7     +--tryb_rat  
  1  !                                                                                !  +-13  
  !  !                                                                                +-12  +--trya_rat  
  !  !                                                                                   !  
  !  !                                                                                   +-----try3_rat  
  !  !  
  !  +-----------------------------------------------------------------------------------------try1_canfa
  !  
  +--------------------------------------------------------------------------------------------2ptn-bovin

  remember: this is an unrooted tree!


requires a total of   1821.000


                                                                                            +--tryp_mouse
                                                                                +-----------8  
                                                                                !           +--try2_rat  
                                                                                !  
                    +-----------------------------------------------------------6           +--try3_human
                    !                                                           !        +-10  
                    !                                                           !     +--9  +--try4_human
                    !                                                           !     !  !  
                    !                                                           +-----5  +-----try2_human
                    !                                                                 !  
                    !                                                                 +--------try1_human
                    !  
                    !                                                                       +--ctr2_vesor
                    !                                                                 +----31  
                    !                                                                 !     +--ctrl_halru
                    !                       +----------------------------------------30  
                    !                       !                                         !     +--ctr2_penva
                    !                       !                                         +----29  
                    !                       !                                               +--ctr1_penva
                    !                       !  
                    !                       !                                            +-----ctrb_human
                    !                       !                                         +-26  
                    !                    +-28                                         !  !  +--ctrb_rat  
        +-----------4                    !  !                                      +-25  +-27  
        !           !                    !  !                                      !  !     +--ctrb_bovin
        !           !                    !  !           +-------------------------24  !  
        !           !                    !  !           !                          !  +--------ctr2_canfa
        !           !                    !  !           !                          !  
        !           !                    !  !           !                          +-----------ctrl_human
        !           !                    !  !           !  
        !           !                    !  +----------23                                   +--el3b_human
        !           !                    !              !              +-------------------22  
        !           !                    !              !              !                    +--el3a_human
        !           !                    !              !              !  
        !           !                    !              !              !                    +--el2_mouse 
        !           !                 +-14              !              !           +-------19  
        !           !                 !  !              +-------------20           !        +--el2_rat   
        !           !                 !  !                             !     +----17  
     +--3           !                 !  !                             !     !     !     +-----el2_pig   
     !  !           !                 !  !                             !     !     +----18  
     !  !           !                 !  !                             !     !           !  +--el2b_human
     !  !           !                 !  !                             +----16           +-21  
     !  !           +----------------11  !                                   !              +--el2a_human
     !  !                             !  !                                   !  
     !  !                             !  !                                   !              +--el1_rat   
     !  !                             !  !                                   +-------------15  
     !  !                             !  !                                                  +--3est-pig  
     !  !                             !  !  
     !  !                             !  +-----------------------------------------------------tryp_xenla
  +--2  !                             !  
  !  !  !                             +--------------------------------------------------------try2_canfa
  !  !  !  
  !  !  !                                                                             +--------try3_salsa
  !  !  !                                                                             !  
  !  !  +-----------------------------------------------------------------------------7     +--tryb_rat  
  1  !                                                                                !  +-13  
  !  !                                                                                +-12  +--trya_rat  
  !  !                                                                                   !  
  !  !                                                                                   +-----try3_rat  
  !  !  
  !  +-----------------------------------------------------------------------------------------try1_canfa
  !  
  +--------------------------------------------------------------------------------------------2ptn-bovin

  remember: this is an unrooted tree!


requires a total of   1821.000


Data set # 27:


One most parsimonious tree found:


                                                                                            +--try3_human
                                                                                         +-10  
                                                                                      +--9  +--try4_human
                                                                                      !  !  
                 +--------------------------------------------------------------------5  +-----try2_human
                 !                                                                    !  
                 !                                                                    +--------try1_human
                 !  
                 !                    +--------------------------------------------------------tryp_xenla
                 !                    !  
                 !                    !                                               +--------ctrl_halru
                 !                    !     +----------------------------------------30  
                 !                    !     !                                         !  +-----ctr2_vesor
                 !                    !     !                                         +-31  
                 !                    !     !                                            !  +--ctr2_penva
                 !                    !     !                                            +-29  
                 !                    !     !                                               +--ctr1_penva
                 !                    !     !  
                 !                    !     !                                            +-----ctrb_human
     +-----------4                    !  +-28                                         +-26  
     !           !           +-------11  !  !                                         !  !  +--ctrb_rat  
     !           !           !        !  !  !                                      +-25  +-27  
     !           !           !        !  !  !                                      !  !     +--ctrb_bovin
     !           !           !        !  !  !           +-------------------------24  !  
     !           !           !        !  !  !           !                          !  +--------ctr2_canfa
     !           !           !        !  !  !           !                          !  
     !           !           !        !  !  !           !                          +-----------ctrl_human
     !           !           !        !  !  !           !  
     !           !           !        !  !  +----------23                                   +--el3b_human
     !           !           !        !  !              !              +-------------------22  
     !           !           !        !  !              !              !                    +--el3a_human
     !           !           !        !  !              !              !  
     !           !           !        +-14              !              !                    +--el2_mouse 
     !           !           !           !              !              !           +-------19  
     !           !           !           !              +-------------20           !        +--el2_rat   
     !           +-----------7           !                             !     +----17  
     !                       !           !                             !     !     !     +-----el2_pig   
     !                       !           !                             !     !     +----18  
  +--3                       !           !                             !     !           !  +--el2b_human
  !  !                       !           !                             +----16           +-21  
  !  !                       !           !                                   !              +--el2a_human
  !  !                       !           !                                   !  
  !  !                       !           !                                   !              +--el1_rat   
  !  !                       !           !                                   +-------------15  
  !  !                       !           !                                                  +--3est-pig  
  !  !                       !           !  
  !  !                       !           +-----------------------------------------------------try3_salsa
  !  !                       !  
  !  !                       !                                                              +--tryp_mouse
  !  !                       !                                                           +--8  
  1  !                       +-----------------------------------------------------------6  +--try2_rat  
  !  !                                                                                   !  
  !  !                                                                                   +-----try2_canfa
  !  !  
  !  !                                                                                      +--tryb_rat  
  !  !                                                                                   +-13  
  !  !                                                                                +-12  +--trya_rat  
  !  !                                                                                !  !  
  !  +--------------------------------------------------------------------------------2  +-----try3_rat  
  !                                                                                   !  
  !                                                                                   +--------try1_canfa
  !  
  +--------------------------------------------------------------------------------------------2ptn-bovin

  remember: this is an unrooted tree!


requires a total of   1859.000


Data set # 28:


     2 trees in all found


     +-----------------------------------------------------------------------------------------try3_salsa
     !  
     !  +--------------------------------------------------------------------------------------try3_rat  
     !  !  
     !  !                                                                                   +--tryb_rat  
     !  !     +----------------------------------------------------------------------------13  
     !  !     !                                                                             +--trya_rat  
     !  !     !  
     !  !     !                                                                             +--try3_human
  +--7  !     !                                                                          +-10  
  !  !  !     !                                                                       +--9  +--try4_human
  !  !  !  +-12                                                                       !  !  
  !  !  !  !  !     +-----------------------------------------------------------------5  +-----try2_human
  !  !  !  !  !     !                                                                 !  
  !  !  !  !  !     !                                                                 +--------try1_human
  !  !  !  !  !     !  
  !  !  !  !  !     !           +--------------------------------------------------------------try2_rat  
  !  !  !  !  !     !           !  
  !  +--2  !  +-----4           !  +-----------------------------------------------------------tryp_mouse
  !     !  !        !           !  !  
  !     !  !        !           !  !                                                     +-----ctrb_human
  !     !  !        !           !  !                                                  +-26  
  !     !  !        !           !  !                                                  !  !  +--ctrb_rat  
  !     !  !        !           !  !                                               +-25  +-27  
  !     !  !        !           !  !                                               !  !     +--ctrb_bovin
  !     !  !        +-----------6  !        +-------------------------------------24  !  
  !     !  !                    !  !        !                                      !  +--------ctr2_canfa
  !     !  !                    !  !        !                                      !  
  !     !  !                    !  !        !                                      +-----------ctrl_human
  !     !  !                    !  !        !  
  !     !  !                    !  !     +-23                                            +-----ctr2_vesor
  !     !  !                    !  !     !  !              +----------------------------31  
  !     !  !                    !  !     !  !              !                             !  +--ctr2_penva
  !     !  !                    !  !     !  !              !                             +-29  
  !     !  !                    +--8     !  !              !                                +--ctr1_penva
  1     +--3                       !     !  !              !  
  !        !                       !     !  +-------------28        +--------------------------ctrl_halru
  !        !                       !     !                 !        !  
  !        !                       !     !                 !        !                       +--el3b_human
  !        !                       !     !                 !        !        +-------------22  
  !        !                       !     !                 !        !        !              +--el3a_human
  !        !                       !     !                 +-------30        !  
  !        !                       !     !                          !  +----20              +--el2_mouse 
  !        !                       !  +-14                          !  !     !     +-------19  
  !        !                       !  !  !                          !  !     !     !        +--el2_rat   
  !        !                       !  !  !                          !  !     +----17  
  !        !                       !  !  !                          !  !           !     +-----el2_pig   
  !        !                       !  !  !                          +-16           +----18  
  !        !                       !  !  !                             !                 !  +--el2b_human
  !        !                       !  !  !                             !                 +-21  
  !        !                       +-11  !                             !                    +--el2a_human
  !        !                          !  !                             !  
  !        !                          !  !                             !                    +--el1_rat   
  !        !                          !  !                             +-------------------15  
  !        !                          !  !                                                  +--3est-pig  
  !        !                          !  !  
  !        !                          !  +-----------------------------------------------------tryp_xenla
  !        !                          !  
  !        !                          +--------------------------------------------------------try2_canfa
  !        !  
  !        +-----------------------------------------------------------------------------------try1_canfa
  !  
  +--------------------------------------------------------------------------------------------2ptn-bovin

  remember: this is an unrooted tree!


requires a total of   1971.000


     +-----------------------------------------------------------------------------------------try3_salsa
     !  
     !  +--------------------------------------------------------------------------------------try3_rat  
     !  !  
     !  !                                                                                   +--tryb_rat  
     !  !     +----------------------------------------------------------------------------13  
     !  !     !                                                                             +--trya_rat  
     !  !     !  
     !  !     !                                                                             +--try3_human
  +--7  !     !                                                                       +----10  
  !  !  !     !                                                                       !     +--try4_human
  !  !  !  +-12     +-----------------------------------------------------------------9  
  !  !  !  !  !     !                                                                 !     +--try2_human
  !  !  !  !  !     !                                                                 +-----5  
  !  !  !  !  !     !                                                                       +--try1_human
  !  !  !  !  !     !  
  !  !  !  !  !     !           +--------------------------------------------------------------try2_rat  
  !  !  !  !  !     !           !  
  !  +--2  !  +-----4           !  +-----------------------------------------------------------tryp_mouse
  !     !  !        !           !  !  
  !     !  !        !           !  !                                                     +-----ctrb_human
  !     !  !        !           !  !                                                  +-26  
  !     !  !        !           !  !                                                  !  !  +--ctrb_rat  
  !     !  !        !           !  !                                               +-25  +-27  
  !     !  !        !           !  !                                               !  !     +--ctrb_bovin
  !     !  !        +-----------6  !        +-------------------------------------24  !  
  !     !  !                    !  !        !                                      !  +--------ctr2_canfa
  !     !  !                    !  !        !                                      !  
  !     !  !                    !  !        !                                      +-----------ctrl_human
  !     !  !                    !  !        !  
  !     !  !                    !  !     +-23                                            +-----ctr2_vesor
  !     !  !                    !  !     !  !              +----------------------------31  
  !     !  !                    !  !     !  !              !                             !  +--ctr2_penva
  !     !  !                    !  !     !  !              !                             +-29  
  !     !  !                    +--8     !  !              !                                +--ctr1_penva
  1     +--3                       !     !  !              !  
  !        !                       !     !  +-------------28        +--------------------------ctrl_halru
  !        !                       !     !                 !        !  
  !        !                       !     !                 !        !                       +--el3b_human
  !        !                       !     !                 !        !        +-------------22  
  !        !                       !     !                 !        !        !              +--el3a_human
  !        !                       !     !                 +-------30        !  
  !        !                       !     !                          !  +----20              +--el2_mouse 
  !        !                       !  +-14                          !  !     !     +-------19  
  !        !                       !  !  !                          !  !     !     !        +--el2_rat   
  !        !                       !  !  !                          !  !     +----17  
  !        !                       !  !  !                          !  !           !     +-----el2_pig   
  !        !                       !  !  !                          +-16           +----18  
  !        !                       !  !  !                             !                 !  +--el2b_human
  !        !                       !  !  !                             !                 +-21  
  !        !                       +-11  !                             !                    +--el2a_human
  !        !                          !  !                             !  
  !        !                          !  !                             !                    +--el1_rat   
  !        !                          !  !                             +-------------------15  
  !        !                          !  !                                                  +--3est-pig  
  !        !                          !  !  
  !        !                          !  +-----------------------------------------------------tryp_xenla
  !        !                          !  
  !        !                          +--------------------------------------------------------try2_canfa
  !        !  
  !        +-----------------------------------------------------------------------------------try1_canfa
  !  
  +--------------------------------------------------------------------------------------------2ptn-bovin

  remember: this is an unrooted tree!


requires a total of   1971.000


Data set # 29:


     2 trees in all found


                                                                                            +--ctrb_rat  
                                                                                      +----27  
                                                                                      !     +--ctrb_bovin
                                                                                   +-25  
                                                                                   !  !     +--ctrb_human
                                            +-------------------------------------24  +----26  
                                            !                                      !        +--ctr2_canfa
                                            !                                      !  
                                            !                                      +-----------ctrl_human
                                         +-23  
                                         !  !                                               +--ctr2_penva
                                         !  !              +-------------------------------29  
                                         !  !              !                                +--ctr1_penva
                                         !  !              !  
                                         !  +-------------28     +-----------------------------ctr2_vesor
                                         !                 !     !  
                                         !                 !     !  +--------------------------ctrl_halru
                                         !                 +----31  !  
                                         !                       !  !                       +--el3b_human
                                         !                       !  !        +-------------22  
                                         !                       !  !        !              +--el3a_human
                                         !                       +-30        !  
                                      +-14                          !  +----20              +--el2_mouse 
                                      !  !                          !  !     !     +-------19  
                                      !  !                          !  !     !     !        +--el2_rat   
                                      !  !                          !  !     +----17  
                                      !  !                          !  !           !     +-----el2_pig   
                                      !  !                          +-16           +----18  
                                      !  !                             !                 !  +--el2b_human
                                      !  !                             !                 +-21  
     +-------------------------------11  !                             !                    +--el2a_human
     !                                !  !                             !  
     !                                !  !                             !                    +--el1_rat   
     !                                !  !                             +-------------------15  
     !                                !  !                                                  +--3est-pig  
     !                                !  !  
     !                                !  +-----------------------------------------------------tryp_xenla
     !                                !  
     !                                +--------------------------------------------------------try3_salsa
     !  
     !                                                                                      +--tryb_rat  
     !                                                                 +-------------------13  
  +--7                                                                 !                    +--trya_rat  
  !  !                                                                 !  
  !  !                                                                 !                    +--tryp_mouse
  !  !                                                              +-12     +--------------8  
  !  !                                                              !  !     !              +--try2_rat  
  !  !                                                              !  !     !  
  !  !                                                              !  !     !              +--try3_human
  !  !                                                              !  +-----6           +-10  
  !  !                                                              !        !        +--9  +--try4_human
  !  !                                                           +--3        !        !  !  
  1  !                                                           !  !        !     +--5  +-----try2_human
  !  !                                                           !  !        !     !  !  
  !  !                                                           !  !        +-----4  +--------try1_human
  !  +-----------------------------------------------------------2  !              !  
  !                                                              !  !              +-----------try2_canfa
  !                                                              !  !  
  !                                                              !  +--------------------------try3_rat  
  !                                                              !  
  !                                                              +-----------------------------try1_canfa
  !  
  +--------------------------------------------------------------------------------------------2ptn-bovin

  remember: this is an unrooted tree!


requires a total of   1882.000


                 +-----------------------------------------------------------------------------try3_salsa
                 !  
                 !                                                                          +--ctrb_rat  
                 !                                                                    +----27  
                 !                                                                    !     +--ctrb_bovin
                 !                                                                 +-25  
                 !                                                                 !  !     +--ctrb_human
                 !                          +-------------------------------------24  +----26  
                 !                          !                                      !        +--ctr2_canfa
                 !                          !                                      !  
                 !                          !                                      +-----------ctrl_human
                 !                       +-23  
                 !                       !  !                                               +--ctr2_penva
                 !                       !  !              +-------------------------------29  
                 !                       !  !              !                                +--ctr1_penva
                 !                       !  !              !  
                 !                       !  +-------------28     +-----------------------------ctr2_vesor
     +-----------7                       !                 !     !  
     !           !                       !                 !     !  +--------------------------ctrl_halru
     !           !                       !                 +----31  !  
     !           !                       !                       !  !                       +--el3b_human
     !           !                       !                       !  !        +-------------22  
     !           !                       !                       !  !        !              +--el3a_human
     !           !                       !                       +-30        !  
     !           !  +-------------------14                          !  +----20              +--el2_mouse 
     !           !  !                    !                          !  !     !     +-------19  
     !           !  !                    !                          !  !     !     !        +--el2_rat   
     !           !  !                    !                          !  !     +----17  
     !           !  !                    !                          !  !           !     +-----el2_pig   
     !           !  !                    !                          +-16           +----18  
     !           !  !                    !                             !                 !  +--el2b_human
     !           !  !                    !                             !                 +-21  
     !           !  !                    !                             !                    +--el2a_human
     !           !  !                    !                             !  
     !           +-11                    !                             !                    +--el1_rat   
     !              !                    !                             +-------------------15  
     !              !                    !                                                  +--3est-pig  
  +--3              !                    !  
  !  !              !                    +-----------------------------------------------------tryp_xenla
  !  !              !  
  !  !              !                                                                       +--tryp_mouse
  !  !              !                                                        +--------------8  
  !  !              !                                                        !              +--try2_rat  
  !  !              !                                                        !  
  !  !              !                                                        !              +--try3_human
  !  !              +--------------------------------------------------------6           +-10  
  !  !                                                                       !        +--9  +--try4_human
  !  !                                                                       !        !  !  
  !  !                                                                       !     +--5  +-----try2_human
  1  !                                                                       !     !  !  
  !  !                                                                       +-----4  +--------try1_human
  !  !                                                                             !  
  !  !                                                                             +-----------try2_canfa
  !  !  
  !  !                                                                                      +--tryb_rat  
  !  !                                                                                   +-13  
  !  !                                                                                +-12  +--trya_rat  
  !  !                                                                                !  !  
  !  +--------------------------------------------------------------------------------2  +-----try3_rat  
  !                                                                                   !  
  !                                                                                   +--------try1_canfa
  !  
  +--------------------------------------------------------------------------------------------2ptn-bovin

  remember: this is an unrooted tree!


requires a total of   1882.000


Data set # 30:


One most parsimonious tree found:


                                                                                            +--try3_human
                                                                                         +-10  
                                                                                      +--9  +--try4_human
                                                                                      !  !  
                                                                             +--------5  +-----try2_human
                                                                             !        !  
                                                                    +--------4        +--------try1_human
                                                                    !        !  
                                                                    !        !           +-----try2_rat  
                                                                    !        +-----------6  
                                                                    !                    !  +--tryp_mouse
     +--------------------------------------------------------------3                    +--8  
     !                                                              !                       +--try2_canfa
     !                                                              !  
     !                                                              !                       +--tryb_rat  
     !                                                              !                    +-13  
     !                                                              +-------------------12  +--trya_rat  
     !                                                                                   !  
     !                                                                                   +-----try3_rat  
     !  
     !                                +--------------------------------------------------------tryp_xenla
     !                                !  
     !                                !                                                     +--ctr2_vesor
     !                                !                                               +----31  
     !                                !                                               !     +--ctrl_halru
     !                                !     +----------------------------------------30  
     !                                !     !                                         !     +--ctr2_penva
     !                                !     !                                         +----29  
  +--2                                !     !                                               +--ctr1_penva
  !  !                                !     !  
  !  !                                !     !                                            +-----ctrb_human
  !  !                                !     !                                         +-26  
  !  !                             +-11     !                                         !  !  +--ctrb_rat  
  !  !                             !  !  +-28                                      +-25  +-27  
  !  !                             !  !  !  !                                      !  !     +--ctrb_bovin
  !  !                             !  !  !  !           +-------------------------24  !  
  !  !                             !  !  !  !           !                          !  +--------ctr2_canfa
  !  !                             !  !  !  !           !                          !  
  !  !                             !  !  !  !           !                          +-----------ctrl_human
  !  !                             !  !  !  !           !  
  !  !                             !  !  !  !           !                                +-----el2_pig   
  !  !                             !  !  !  +----------23                          +----18  
  !  !                             !  !  !              !                          !     !  +--el2_mouse 
  !  !                             !  !  !              !                          !     +-19  
  !  !                             !  !  !              !              +----------17        +--el2_rat   
  1  !                             !  +-14              !              !           !  
  !  +-----------------------------7     !              !              !           !        +--el2b_human
  !                                !     !              !              !           +-------21  
  !                                !     !              +-------------16                    +--el2a_human
  !                                !     !                             !  
  !                                !     !                             !                    +--el3b_human
  !                                !     !                             !              +----22  
  !                                !     !                             !              !     +--el3a_human
  !                                !     !                             +-------------20  
  !                                !     !                                            !     +--el1_rat   
  !                                !     !                                            +----15  
  !                                !     !                                                  +--3est-pig  
  !                                !     !  
  !                                !     +-----------------------------------------------------try3_salsa
  !                                !  
  !                                +-----------------------------------------------------------try1_canfa
  !  
  +--------------------------------------------------------------------------------------------2ptn-bovin

  remember: this is an unrooted tree!


requires a total of   1714.000


Data set # 31:


     2 trees in all found


     +-----------------------------------------------------------------------------------------try3_rat  
     !  
     !                                                                                      +--ctr2_vesor
     !                                                                                +----31  
     !                                                                                !     +--ctrl_halru
     !                                      +----------------------------------------30  
     !                                      !                                         !     +--ctr2_penva
     !                                      !                                         +----29  
     !                                      !                                               +--ctr1_penva
     !                                      !  
     !                                      !                                         +--------ctrb_bovin
     !                                      !                                      +-25  
     !                                   +-28                                      !  !  +-----ctrb_rat  
     !                                   !  !                                      !  +-27  
     !                                   !  !           +-------------------------24     !  +--ctrb_human
     !                                   !  !           !                          !     +-26  
     !                                   !  !           !                          !        +--ctr2_canfa
     !                                   !  !           !                          !  
     !                                   !  !           !                          +-----------ctrl_human
     !                                   !  +----------23  
     !                                   !              !                                   +--el3b_human
     !                                   !              !              +-------------------22  
     !                                   !              !              !                    +--el3a_human
     !                                   !              !              !  
  +--2                                   !              !              !           +-----------el2_mouse 
  !  !                                +-14              +-------------20     +----19  
  !  !                                !  !                             !     !     !  +--------el2_rat   
  !  !                                !  !                             !     !     +-17  
  !  !                                !  !                             !     !        !  +-----el2_pig   
  !  !                                !  !                             !     !        +-18  
  !  !                                !  !                             +----16           !  +--el2b_human
  !  !                                !  !                                   !           +-21  
  !  !           +-------------------11  !                                   !              +--el2a_human
  !  !           !                    !  !                                   !  
  !  !           !                    !  !                                   !              +--el1_rat   
  !  !           !                    !  !                                   +-------------15  
  !  !           !                    !  !                                                  +--3est-pig  
  !  !           !                    !  !  
  !  !           !                    !  +-----------------------------------------------------tryp_xenla
  !  !  +--------7                    !  
  !  !  !        !                    +--------------------------------------------------------try3_salsa
  !  !  !        !  
  !  !  !        !                                                                          +--tryp_mouse
  1  !  !        !                                                           +--------------8  
  !  !  !        !                                                           !              +--try2_rat  
  !  !  !        !                                                           !  
  !  !  !        !                                                           !              +--try3_human
  !  !  !        +-----------------------------------------------------------6           +-10  
  !  +--3                                                                    !        +--9  +--try4_human
  !     !                                                                    !        !  !  
  !     !                                                                    !     +--5  +-----try2_human
  !     !                                                                    !     !  !  
  !     !                                                                    +-----4  +--------try1_human
  !     !                                                                          !  
  !     !                                                                          +-----------try2_canfa
  !     !  
  !     !                                                                                   +--tryb_rat  
  !     !                                                                                +-13  
  !     +-------------------------------------------------------------------------------12  +--trya_rat  
  !                                                                                      !  
  !                                                                                      +-----try1_canfa
  !  
  +--------------------------------------------------------------------------------------------2ptn-bovin

  remember: this is an unrooted tree!


requires a total of   1745.000


     +-----------------------------------------------------------------------------------------try3_rat  
     !  
     !                                                                                      +--ctr2_vesor
     !                                                                                +----31  
     !                                                                                !     +--ctrl_halru
     !                                      +----------------------------------------30  
     !                                      !                                         !     +--ctr2_penva
     !                                      !                                         +----29  
     !                                      !                                               +--ctr1_penva
     !                                      !  
     !                                      !                                         +--------ctrb_bovin
     !                                      !                                      +-25  
     !                                   +-28                                      !  !  +-----ctrb_rat  
     !                                   !  !                                      !  +-27  
     !                                   !  !           +-------------------------24     !  +--ctrb_human
     !                                   !  !           !                          !     +-26  
     !                                   !  !           !                          !        +--ctr2_canfa
     !                                   !  !           !                          !  
     !                                   !  !           !                          +-----------ctrl_human
     !                                   !  +----------23  
     !                                   !              !                                   +--el3b_human
     !                                   !              !              +-------------------22  
     !                                   !              !              !                    +--el3a_human
     !                                   !              !              !  
  +--2                                   !              !              !           +-----------el2_mouse 
  !  !                                +-14              +-------------20           !  
  !  !                                !  !                             !     +----19        +--el2_pig   
  !  !                                !  !                             !     !     !  +----18  
  !  !                                !  !                             !     !     !  !     +--el2_rat   
  !  !                                !  !                             !     !     +-17  
  !  !                                !  !                             +----16        !     +--el2b_human
  !  !                                !  !                                   !        +----21  
  !  !           +-------------------11  !                                   !              +--el2a_human
  !  !           !                    !  !                                   !  
  !  !           !                    !  !                                   !              +--el1_rat   
  !  !           !                    !  !                                   +-------------15  
  !  !           !                    !  !                                                  +--3est-pig  
  !  !           !                    !  !  
  !  !           !                    !  +-----------------------------------------------------tryp_xenla
  !  !  +--------7                    !  
  !  !  !        !                    +--------------------------------------------------------try3_salsa
  !  !  !        !  
  !  !  !        !                                                                          +--tryp_mouse
  1  !  !        !                                                           +--------------8  
  !  !  !        !                                                           !              +--try2_rat  
  !  !  !        !                                                           !  
  !  !  !        !                                                           !              +--try3_human
  !  !  !        +-----------------------------------------------------------6           +-10  
  !  +--3                                                                    !        +--9  +--try4_human
  !     !                                                                    !        !  !  
  !     !                                                                    !     +--5  +-----try2_human
  !     !                                                                    !     !  !  
  !     !                                                                    +-----4  +--------try1_human
  !     !                                                                          !  
  !     !                                                                          +-----------try2_canfa
  !     !  
  !     !                                                                                   +--tryb_rat  
  !     !                                                                                +-13  
  !     +-------------------------------------------------------------------------------12  +--trya_rat  
  !                                                                                      !  
  !                                                                                      +-----try1_canfa
  !  
  +--------------------------------------------------------------------------------------------2ptn-bovin

  remember: this is an unrooted tree!


requires a total of   1745.000


Data set # 32:


One most parsimonious tree found:


     +-----------------------------------------------------------------------------------------try3_salsa
     !  
     !  +--------------------------------------------------------------------------------------try3_rat  
     !  !  
     !  !                                                                                   +--tryb_rat  
     !  !     +----------------------------------------------------------------------------13  
     !  !     !                                                                             +--trya_rat  
     !  !     !  
     !  !     !                                                                          +-----ctr2_vesor
     !  !     !                             +-------------------------------------------31  
  +--7  !     !                             !                                            !  +--ctr2_penva
  !  !  !     !                             !                                            +-29  
  !  !  !     !                             !                                               +--ctr1_penva
  !  !  !     !                             !  
  !  !  !     !                             !                                            +-----ctrb_human
  !  !  !     !                             !                                         +-26  
  !  !  !     !                          +-28                                         !  !  +--ctrb_rat  
  !  !  !     !                          !  !                                      +-25  +-27  
  !  !  !     !                          !  !                                      !  !     +--ctrb_bovin
  !  !  !     !                          !  !        +----------------------------24  !  
  !  !  !     !                          !  !        !                             !  +--------ctr2_canfa
  !  +--2     !                          !  !        !                             !  
  !     !  +-12                          !  !        !                             +-----------ctrl_human
  !     !  !  !                          !  !        !  
  !     !  !  !                          !  +-------23              +--------------------------ctrl_halru
  !     !  !  !                          !           !              !  
  !     !  !  !                          !           !              !                       +--el3b_human
  !     !  !  !                          !           !              !        +-------------22  
  !     !  !  !                          !           !              !        !              +--el3a_human
  !     !  !  !                          !           +-------------30        !  
  !     !  !  !     +-------------------14                          !  +----20              +--el2_mouse 
  !     !  !  !     !                    !                          !  !     !     +-------19  
  !     !  !  !     !                    !                          !  !     !     !        +--el2_rat   
  !     !  !  !     !                    !                          !  !     +----17  
  !     !  !  !     !                    !                          !  !           !     +-----el2_pig   
  !     !  !  !     !                    !                          +-16           +----18  
  1     !  !  !     !                    !                             !                 !  +--el2b_human
  !     !  !  !     !                    !                             !                 +-21  
  !     !  !  !     !                    !                             !                    +--el2a_human
  !     !  !  !     !                    !                             !  
  !     !  !  +----11                    !                             !                    +--el1_rat   
  !     +--3        !                    !                             +-------------------15  
  !        !        !                    !                                                  +--3est-pig  
  !        !        !                    !  
  !        !        !                    +-----------------------------------------------------tryp_xenla
  !        !        !  
  !        !        !                                                                 +--------try2_human
  !        !        !                                                                 !  
  !        !        !                                                        +--------5     +--try3_human
  !        !        !                                                        !        !  +-10  
  !        !        !                                                        !        +--9  +--try4_human
  !        !        +--------------------------------------------------------4           !  
  !        !                                                                 !           +-----try1_human
  !        !                                                                 !  
  !        !                                                                 !           +-----try2_rat  
  !        !                                                                 +-----------6  
  !        !                                                                             !  +--tryp_mouse
  !        !                                                                             +--8  
  !        !                                                                                +--try2_canfa
  !        !  
  !        +-----------------------------------------------------------------------------------try1_canfa
  !  
  +--------------------------------------------------------------------------------------------2ptn-bovin

  remember: this is an unrooted tree!


requires a total of   1998.000


Data set # 33:


One most parsimonious tree found:


           +-----------------------------------------------------------------------------------try3_salsa
           !  
           !                                                                                +--tryb_rat  
           !  +----------------------------------------------------------------------------13  
           !  !                                                                             +--trya_rat  
           !  !  
           !  !                                                                          +-----ctr2_vesor
           !  !                             +-------------------------------------------31  
           !  !                             !                                            !  +--ctr2_penva
           !  !                             !                                            +-29  
        +--7  !                             !                                               +--ctr1_penva
        !  !  !                             !  
        !  !  !                             !                                            +-----ctrb_human
        !  !  !                             !                                         +-26  
        !  !  !                          +-28                                         !  !  +--ctrb_rat  
        !  !  !                          !  !                                      +-25  +-27  
        !  !  !                          !  !                                      !  !     +--ctrb_bovin
        !  !  !                          !  !        +----------------------------24  !  
        !  !  !                          !  !        !                             !  +--------ctr2_canfa
        !  !  !                          !  !        !                             !  
        !  !  !                          !  !        !                             +-----------ctrl_human
        !  +-12                          !  !        !  
        !     !                          !  +-------23              +--------------------------ctrl_halru
        !     !                          !           !              !  
        !     !                          !           !              !                       +--el3b_human
        !     !                          !           !              !        +-------------22  
        !     !                          !           !              !        !              +--el3a_human
        !     !                          !           +-------------30        !  
        !     !     +-------------------14                          !  +----20           +-----el2_pig   
        !     !     !                    !                          !  !     !     +----18  
        !     !     !                    !                          !  !     !     !     !  +--el2_mouse 
        !     !     !                    !                          !  !     !     !     +-19  
        !     !     !                    !                          !  !     +----17        +--el2_rat   
        !     !     !                    !                          +-16           !  
     +--3     !     !                    !                             !           !        +--el2b_human
     !  !     !     !                    !                             !           +-------21  
     !  !     !     !                    !                             !                    +--el2a_human
     !  !     !     !                    !                             !  
     !  !     !     !                    !                             !                    +--el1_rat   
     !  !     +----11                    !                             +-------------------15  
     !  !           !                    !                                                  +--3est-pig  
     !  !           !                    !  
     !  !           !                    +-----------------------------------------------------tryp_xenla
     !  !           !  
     !  !           !                                                                       +--tryp_mouse
     !  !           !                                                           +-----------8  
     !  !           !                                                           !           +--try2_rat  
  +--2  !           !                                                        +--6  
  !  !  !           !                                                        !  !     +--------try2_human
  !  !  !           !                                                        !  !     !  
  !  !  !           !                                                        !  +-----5     +--try3_human
  !  !  !           +--------------------------------------------------------4        !  +-10  
  !  !  !                                                                    !        +--9  +--try4_human
  !  !  !                                                                    !           !  
  1  !  !                                                                    !           +-----try1_human
  !  !  !                                                                    !  
  !  !  !                                                                    +-----------------try2_canfa
  !  !  !  
  !  !  +--------------------------------------------------------------------------------------try3_rat  
  !  !  
  !  +-----------------------------------------------------------------------------------------try1_canfa
  !  
  +--------------------------------------------------------------------------------------------2ptn-bovin

  remember: this is an unrooted tree!


requires a total of   1932.000


Data set # 34:


One most parsimonious tree found:


                                                                                            +--tryb_rat  
           +-------------------------------------------------------------------------------13  
           !                                                                                +--trya_rat  
           !  
           !                                                                             +-----ctr2_vesor
           !                                +-------------------------------------------31  
           !                                !                                            !  +--ctr2_penva
           !                                !                                            +-29  
           !                                !                                               +--ctr1_penva
           !                                !  
           !                                !                                               +--ctrb_rat  
           !                                !                                            +-27  
           !                          +----28                                         +-26  +--ctrb_human
           !                          !     !                                         !  !  
           !                          !     !                                      +-25  +-----ctrb_bovin
           !                          !     !                                      !  !  
           !                          !     !        +----------------------------24  +--------ctr2_canfa
           !                          !     !        !                             !  
           !                          !     !        !                             +-----------ctrl_human
        +-12                          !     !        !  
        !  !                          !     +-------23              +--------------------------ctrl_halru
        !  !                          !              !              !  
        !  !                          !              !              !                       +--el3b_human
        !  !                          !              !              !        +-------------22  
        !  !                          !              !              !        !              +--el3a_human
        !  !                          !              +-------------30  +----20  
        !  !     +-------------------14                             !  !     !     +-----------el2_pig   
        !  !     !                    !                             !  !     !     !  
        !  !     !                    !                             !  !     +----18        +--el2_mouse 
        !  !     !                    !                             !  !           !  +----19  
        !  !     !                    !                             !  !           !  !     +--el2_rat   
        !  !     !                    !                             +-16           +-17  
        !  !     !                    !                                !              !     +--el2b_human
        !  !     !                    !                                !              +----21  
        !  !     !                    !                                !                    +--el2a_human
        !  !     !                    !                                !  
        !  !     !                    !                                !                    +--el1_rat   
        !  !     !                    !                                +-------------------15  
     +--3  +-----7                    !                                                     +--3est-pig  
     !  !        !                    !  
     !  !        !                    !                                                     +--tryp_xenla
     !  !        !                    +----------------------------------------------------11  
     !  !        !                                                                          +--try3_salsa
     !  !        !  
     !  !        !                                                                    +--------try2_human
     !  !        !                                                                    !  
     !  !        !                                                           +--------5     +--try3_human
     !  !        !                                                           !        !  +-10  
     !  !        !                                                           !        +--9  +--try4_human
  +--2  !        !                                                           !           !  
  !  !  !        +-----------------------------------------------------------4           +-----try1_human
  !  !  !                                                                    !  
  !  !  !                                                                    !              +--tryp_mouse
  !  !  !                                                                    !           +--8  
  !  !  !                                                                    +-----------6  +--try2_rat  
  1  !  !                                                                                !  
  !  !  !                                                                                +-----try2_canfa
  !  !  !  
  !  !  +--------------------------------------------------------------------------------------try3_rat  
  !  !  
  !  +-----------------------------------------------------------------------------------------try1_canfa
  !  
  +--------------------------------------------------------------------------------------------2ptn-bovin

  remember: this is an unrooted tree!


requires a total of   1966.000


Data set # 35:


     3 trees in all found


                                                                                      +--------ctrl_halru
                                            +----------------------------------------30  
                                            !                                         !  +-----ctr2_vesor
                                            !                                         +-31  
                                            !                                            !  +--ctr2_penva
                                            !                                            +-29  
                                            !                                               +--ctr1_penva
                                            !  
                                            !                                            +-----ctrb_human
                                         +-28                                         +-26  
                                         !  !                                         !  !  +--ctrb_rat  
                                         !  !                                      +-25  +-27  
                                         !  !                                      !  !     +--ctrb_bovin
                                         !  !           +-------------------------24  !  
                                         !  !           !                          !  +--------ctr2_canfa
                                         !  !           !                          !  
                                         !  !           !                          +-----------ctrl_human
                                         !  !           !  
                                         !  +----------23                                   +--el3b_human
                                         !              !              +-------------------22  
                                         !              !              !                    +--el3a_human
                                         !              !              !  
                                      +-14              !              !                    +--el2_mouse 
                                      !  !              !              !           +-------19  
                                      !  !              +-------------20           !        +--el2_rat   
                                      !  !                             !     +----17  
                                      !  !                             !     !     !     +-----el2_pig   
                                      !  !                             !     !     +----18  
                                      !  !                             !     !           !  +--el2b_human
                                      !  !                             +----16           +-21  
     +-------------------------------11  !                                   !              +--el2a_human
     !                                !  !                                   !  
     !                                !  !                                   !              +--el1_rat   
     !                                !  !                                   +-------------15  
     !                                !  !                                                  +--3est-pig  
     !                                !  !  
     !                                !  +-----------------------------------------------------tryp_xenla
     !                                !  
     !                                +--------------------------------------------------------try3_salsa
     !  
     !                                                                                      +--tryb_rat  
     !                                                                 +-------------------13  
  +--7                                                                 !                    +--trya_rat  
  !  !                                                                 !  
  !  !                                                                 !              +--------try2_human
  !  !                                                              +-12              !  
  !  !                                                              !  !     +--------5     +--try3_human
  !  !                                                              !  !     !        !  +-10  
  !  !                                                              !  !     !        +--9  +--try4_human
  !  !                                                              !  !     !           !  
  !  !                                                              !  +-----4           +-----try1_human
  !  !                                                           +--3        !  
  1  !                                                           !  !        !              +--tryp_mouse
  !  !                                                           !  !        !           +--8  
  !  !                                                           !  !        +-----------6  +--try2_rat  
  !  +-----------------------------------------------------------2  !                    !  
  !                                                              !  !                    +-----try2_canfa
  !                                                              !  !  
  !                                                              !  +--------------------------try3_rat  
  !                                                              !  
  !                                                              +-----------------------------try1_canfa
  !  
  +--------------------------------------------------------------------------------------------2ptn-bovin

  remember: this is an unrooted tree!


requires a total of   1755.000


                                                                                      +--------ctrl_halru
                                            +----------------------------------------30  
                                            !                                         !  +-----ctr2_vesor
                                            !                                         +-31  
                                            !                                            !  +--ctr2_penva
                                            !                                            +-29  
                                            !                                               +--ctr1_penva
                                            !  
                                            !                                            +-----ctrb_human
                                         +-28                                         +-26  
                                         !  !                                         !  !  +--ctrb_rat  
                                         !  !                                      +-25  +-27  
                                         !  !                                      !  !     +--ctrb_bovin
                                         !  !           +-------------------------24  !  
                                         !  !           !                          !  +--------ctr2_canfa
                                         !  !           !                          !  
                                         !  !           !                          +-----------ctrl_human
                                         !  !           !  
                                         !  +----------23                                   +--el3b_human
                                         !              !              +-------------------22  
                                         !              !              !                    +--el3a_human
                                         !              !              !  
                                      +-14              !              !                    +--el2_mouse 
                                      !  !              !              !           +-------19  
                                      !  !              +-------------20           !        +--el2_rat   
                                      !  !                             !     +----17  
                                      !  !                             !     !     !     +-----el2_pig   
                                      !  !                             !     !     +----18  
                                      !  !                             !     !           !  +--el2b_human
                                      !  !                             +----16           +-21  
     +-------------------------------11  !                                   !              +--el2a_human
     !                                !  !                                   !  
     !                                !  !                                   !              +--el1_rat   
     !                                !  !                                   +-------------15  
     !                                !  !                                                  +--3est-pig  
     !                                !  !  
     !                                !  +-----------------------------------------------------tryp_xenla
     !                                !  
     !                                +--------------------------------------------------------try3_salsa
     !  
     !                                                                                      +--tryb_rat  
     !                                                                 +-------------------13  
     !                                                                 !                    +--trya_rat  
  +--7                                                                 !  
  !  !                                                                 !                    +--try3_human
  !  !                                                                 !                 +-10  
  !  !                                                              +-12              +--9  +--try4_human
  !  !                                                              !  !              !  !  
  !  !                                                              !  !     +--------5  +-----try2_human
  !  !                                                              !  !     !        !  
  !  !                                                              !  !     !        +--------try1_human
  !  !                                                              !  +-----4  
  1  !                                                           +--3        !              +--tryp_mouse
  !  !                                                           !  !        !           +--8  
  !  !                                                           !  !        +-----------6  +--try2_rat  
  !  !                                                           !  !                    !  
  !  +-----------------------------------------------------------2  !                    +-----try2_canfa
  !                                                              !  !  
  !                                                              !  +--------------------------try3_rat  
  !                                                              !  
  !                                                              +-----------------------------try1_canfa
  !  
  +--------------------------------------------------------------------------------------------2ptn-bovin

  remember: this is an unrooted tree!


requires a total of   1755.000


                                                                                      +--------ctrl_halru
                                            +----------------------------------------30  
                                            !                                         !  +-----ctr2_vesor
                                            !                                         +-31  
                                            !                                            !  +--ctr2_penva
                                            !                                            +-29  
                                            !                                               +--ctr1_penva
                                            !  
                                            !                                            +-----ctrb_human
                                         +-28                                         +-26  
                                         !  !                                         !  !  +--ctrb_rat  
                                         !  !                                      +-25  +-27  
                                         !  !                                      !  !     +--ctrb_bovin
                                         !  !           +-------------------------24  !  
                                         !  !           !                          !  +--------ctr2_canfa
                                         !  !           !                          !  
                                         !  !           !                          +-----------ctrl_human
                                         !  !           !  
                                         !  +----------23                                   +--el3b_human
                                         !              !              +-------------------22  
                                         !              !              !                    +--el3a_human
                                         !              !              !  
                                      +-14              !              !                    +--el2_mouse 
                                      !  !              !              !           +-------19  
                                      !  !              +-------------20           !        +--el2_rat   
                                      !  !                             !     +----17  
                                      !  !                             !     !     !     +-----el2_pig   
                                      !  !                             !     !     +----18  
                                      !  !                             !     !           !  +--el2b_human
                                      !  !                             +----16           +-21  
     +-------------------------------11  !                                   !              +--el2a_human
     !                                !  !                                   !  
     !                                !  !                                   !              +--el1_rat   
     !                                !  !                                   +-------------15  
     !                                !  !                                                  +--3est-pig  
     !                                !  !  
     !                                !  +-----------------------------------------------------tryp_xenla
     !                                !  
     !                                +--------------------------------------------------------try3_salsa
     !  
     !                                                                                      +--tryb_rat  
     !                                                                 +-------------------13  
  +--7                                                                 !                    +--trya_rat  
  !  !                                                                 !  
  !  !                                                                 !                    +--tryp_mouse
  !  !                                                              +-12     +--------------8  
  !  !                                                              !  !     !              +--try2_rat  
  !  !                                                              !  !     !  
  !  !                                                              !  !     !        +--------try2_human
  !  !                                                              !  +-----6        !  
  !  !                                                              !        !     +--5     +--try3_human
  !  !                                                           +--3        !     !  !  +-10  
  1  !                                                           !  !        !     !  +--9  +--try4_human
  !  !                                                           !  !        +-----4     !  
  !  !                                                           !  !              !     +-----try1_human
  !  +-----------------------------------------------------------2  !              !  
  !                                                              !  !              +-----------try2_canfa
  !                                                              !  !  
  !                                                              !  +--------------------------try3_rat  
  !                                                              !  
  !                                                              +-----------------------------try1_canfa
  !  
  +--------------------------------------------------------------------------------------------2ptn-bovin

  remember: this is an unrooted tree!


requires a total of   1755.000


Data set # 36:


One most parsimonious tree found:


                                                                                         +-----ctr2_vesor
                                            +-------------------------------------------31  
                                            !                                            !  +--ctr2_penva
                                            !                                            +-29  
                                            !                                               +--ctr1_penva
                                            !  
                                         +-28        +-----------------------------------------ctrl_halru
                                         !  !        !  
                                         !  !        !                                +--------ctrb_bovin
                                         !  !        !                             +-25  
                                         !  !        !                             !  !  +-----ctrb_rat  
                                         !  !        !                             !  +-27  
                                         !  +-------30  +-------------------------24     !  +--ctrb_human
                                         !           !  !                          !     +-26  
                                         !           !  !                          !        +--ctr2_canfa
                                         !           !  !                          !  
                                         !           !  !                          +-----------ctrl_human
                                         !           !  !  
                                         !           !  !                                   +--el3b_human
                                         !           +-23                    +-------------22  
                                         !              !                    !              +--el3a_human
                                      +-14              !                    !  
                                      !  !              !              +----20           +-----el2_pig   
                                      !  !              !              !     !     +----18  
                                      !  !              !              !     !     !     !  +--el2_mouse 
                                      !  !              !              !     !     !     +-19  
                                      !  !              !              !     +----17        +--el2_rat   
                                      !  !              +-------------16           !  
                                      !  !                             !           !        +--el2b_human
                 +-------------------11  !                             !           +-------21  
                 !                    !  !                             !                    +--el2a_human
                 !                    !  !                             !  
                 !                    !  !                             !                    +--el1_rat   
                 !                    !  !                             +-------------------15  
                 !                    !  !                                                  +--3est-pig  
                 !                    !  !  
                 !                    !  +-----------------------------------------------------tryp_xenla
     +-----------7                    !  
     !           !                    +--------------------------------------------------------try3_salsa
     !           !  
     !           !                                                                          +--tryp_mouse
     !           !                                                           +--------------8  
     !           !                                                           !              +--try2_rat  
     !           !                                                           !  
     !           !                                                           !              +--try3_human
     !           +-----------------------------------------------------------6           +-10  
     !                                                                       !        +--9  +--try4_human
  +--3                                                                       !        !  !  
  !  !                                                                       !     +--5  +-----try2_human
  !  !                                                                       !     !  !  
  !  !                                                                       +-----4  +--------try1_human
  !  !                                                                             !  
  !  !                                                                             +-----------try2_canfa
  !  !  
  1  !                                                                                      +--tryb_rat  
  !  !                                                                                   +-13  
  !  !                                                                                +-12  +--trya_rat  
  !  !                                                                                !  !  
  !  +--------------------------------------------------------------------------------2  +-----try3_rat  
  !                                                                                   !  
  !                                                                                   +--------try1_canfa
  !  
  +--------------------------------------------------------------------------------------------2ptn-bovin

  remember: this is an unrooted tree!


requires a total of   1921.000


Data set # 37:


One most parsimonious tree found:


                                                                                            +--tryb_rat  
        +----------------------------------------------------------------------------------13  
        !                                                                                   +--trya_rat  
        !  
        !                                                                                   +--tryp_mouse
        !        +--------------------------------------------------------------------------8  
        !        !                                                                          +--try2_rat  
        !        !  
        !        !                                                                    +--------try2_human
        !        !                                                                    !  
        !        !     +--------------------------------------------------------------5     +--try3_human
        !        !     !                                                              !  +-10  
        !        !     !                                                              +--9  +--try4_human
        !        !     !                                                                 !  
        !        !     !                                                                 +-----try1_human
        !        !     !  
        !     +--6     !                                                              +--------ctrl_halru
        !     !  !     !                    +----------------------------------------30  
        !     !  !     !                    !                                         !  +-----ctr2_vesor
     +-12     !  !     !                    !                                         +-31  
     !  !     !  !     !                    !                                            !  +--ctr2_penva
     !  !     !  !     !                    !                                            +-29  
     !  !     !  !     !                    !                                               +--ctr1_penva
     !  !     !  !     !                    !  
     !  !     !  !     !                    !                                            +-----ctrb_human
     !  !     !  !     !                    !                                         +-26  
     !  !     !  !     !              +----28                                         !  !  +--ctrb_rat  
     !  !     !  !     !              !     !                                      +-25  +-27  
     !  !     !  +-----4              !     !                                      !  !     +--ctrb_bovin
     !  !     !        !              !     !           +-------------------------24  !  
     !  !     !        !              !     !           !                          !  +--------ctr2_canfa
     !  !     !        !              !     !           !                          !  
     !  !     !        !              !     !           !                          +-----------ctrl_human
     !  !     !        !              !     !           !  
     !  !     !        !              !     !           !                                   +--el3b_human
     !  !     !        !              !     !           !                    +-------------22  
     !  !     !        !              !     +----------23                    !              +--el3a_human
     !  +-----3        !              !                 !                    !  
     !        !        !              !                 !              +----20              +--el2_mouse 
  +--2        !        !           +-14                 !              !     !     +-------19  
  !  !        !        !           !  !                 !              !     !     !        +--el2_rat   
  !  !        !        !           !  !                 !              !     +----17  
  !  !        !        !           !  !                 !              !           !     +-----el2_pig   
  !  !        !        !           !  !                 +-------------16           +----18  
  !  !        !        !           !  !                                !                 !  +--el2b_human
  !  !        !        !           !  !                                !                 +-21  
  !  !        !        !           !  !                                !                    +--el2a_human
  !  !        !        +-----------7  !                                !  
  !  !        !                    !  !                                !                    +--el1_rat   
  !  !        !                    !  !                                +-------------------15  
  1  !        !                    !  !                                                     +--3est-pig  
  !  !        !                    !  !  
  !  !        !                    !  !                                                     +--tryp_xenla
  !  !        !                    !  +----------------------------------------------------11  
  !  !        !                    !                                                        +--try3_salsa
  !  !        !                    !  
  !  !        !                    +-----------------------------------------------------------try2_canfa
  !  !        !  
  !  !        +--------------------------------------------------------------------------------try3_rat  
  !  !  
  !  +-----------------------------------------------------------------------------------------try1_canfa
  !  
  +--------------------------------------------------------------------------------------------2ptn-bovin

  remember: this is an unrooted tree!


requires a total of   1918.000


Data set # 38:


One most parsimonious tree found:


                                                                                            +--tryb_rat  
                                                                       +-------------------13  
                                                                       !                    +--trya_rat  
                                                                       !  
                                                                       !                    +--tryp_mouse
     +----------------------------------------------------------------12     +--------------8  
     !                                                                 !     !              +--try2_rat  
     !                                                                 !     !  
     !                                                                 !     !        +--------try2_human
     !                                                                 +-----6        !  
     !                                                                       !     +--5     +--try3_human
     !                                                                       !     !  !  +-10  
     !                                                                       !     !  +--9  +--try4_human
     !                                                                       +-----4     !  
     !                                                                             !     +-----try1_human
     !                                                                             !  
     !                                                                             +-----------try2_canfa
     !  
     !                                                                                   +-----ctr2_vesor
     !                                      +-------------------------------------------31  
     !                                      !                                            !  +--ctr2_penva
     !                                      !                                            +-29  
     !                                      !                                               +--ctr1_penva
     !                                      !  
     !                                      !                                            +-----ctrb_human
     !                                      !                                         +-26  
     !                                   +-28                                         !  !  +--ctrb_rat  
     !                                   !  !                                      +-25  +-27  
     !                                   !  !                                      !  !     +--ctrb_bovin
  +--3                                   !  !        +----------------------------24  !  
  !  !                                   !  !        !                             !  +--------ctr2_canfa
  !  !                                   !  !        !                             !  
  !  !                                   !  !        !                             +-----------ctrl_human
  !  !                                   !  !        !  
  !  !                                   !  +-------23              +--------------------------ctrl_halru
  !  !                                   !           !              !  
  !  !                                   !           !              !                       +--el2_mouse 
  !  !                                   !           !              !              +-------19  
  !  !                                   !           !              !              !        +--el2_rat   
  !  !                                   !           +-------------30  +----------17  
  !  !                                +-14                          !  !           !     +-----el2_pig   
  !  !                                !  !                          !  !           +----18  
  !  !                                !  !                          !  !                 !  +--el2b_human
  !  !                                !  !                          !  !                 +-21  
  !  !                                !  !                          +-16                    +--el2a_human
  1  !                                !  !                             !  
  !  !                                !  !                             !                    +--el3b_human
  !  !                                !  !                             !              +----22  
  !  !                          +----11  !                             !              !     +--el3a_human
  !  !                          !     !  !                             +-------------20  
  !  !                          !     !  !                                            !     +--el1_rat   
  !  !                          !     !  !                                            +----15  
  !  !                          !     !  !                                                  +--3est-pig  
  !  +--------------------------7     !  !  
  !                             !     !  +-----------------------------------------------------tryp_xenla
  !                             !     !  
  !                             !     +--------------------------------------------------------try3_salsa
  !                             !  
  !                             !                                                           +--try3_rat  
  !                             +-----------------------------------------------------------2  
  !                                                                                         +--try1_canfa
  !  
  +--------------------------------------------------------------------------------------------2ptn-bovin

  remember: this is an unrooted tree!


requires a total of   1881.000


Data set # 39:


One most parsimonious tree found:


     +-----------------------------------------------------------------------------------------try3_salsa
     !  
     !  +--------------------------------------------------------------------------------------try3_rat  
     !  !  
     !  !                                                                                   +--tryb_rat  
     !  !     +----------------------------------------------------------------------------13  
     !  !     !                                                                             +--trya_rat  
     !  !     !  
     !  !     !                                                                          +-----ctr2_vesor
     !  !     !                             +-------------------------------------------31  
  +--7  !     !                             !                                            !  +--ctr2_penva
  !  !  !     !                             !                                            +-29  
  !  !  !     !                             !                                               +--ctr1_penva
  !  !  !     !                             !  
  !  !  !     !                             !                                            +-----ctrb_human
  !  !  !     !                             !                                         +-26  
  !  !  !     !     +----------------------28                                         !  !  +--ctrb_rat  
  !  !  !     !     !                       !                                      +-25  +-27  
  !  !  !  +-12     !                       !                                      !  !     +--ctrb_bovin
  !  !  !  !  !     !                       !        +----------------------------24  !  
  !  +--2  !  !     !                       !        !                             !  +--------ctr2_canfa
  !     !  !  !     !                       !        !                             !  
  !     !  !  !     !                       !        !                             +-----------ctrl_human
  !     !  !  !     !                       !        !  
  !     !  !  !     !                       +-------23              +--------------------------ctrl_halru
  !     !  !  !     !                                !              !  
  !     !  !  !     !                                !              !                       +--el3b_human
  !     !  !  !     !                                !              !        +-------------22  
  !     !  !  !     !                                !              !        !              +--el3a_human
  !     !  !  !     !                                +-------------30        !  
  !     !  !  !     !                                               !  +----20              +--el2_mouse 
  !     !  !  +----14                                               !  !     !     +-------19  
  !     !  !        !                                               !  !     !     !        +--el2_rat   
  !     !  !        !                                               !  !     +----17  
  !     !  !        !                                               !  !           !     +-----el2_pig   
  !     !  !        !                                               +-16           +----18  
  1     !  !        !                                                  !                 !  +--el2b_human
  !     !  !        !                                                  !                 +-21  
  !     !  !        !                                                  !                    +--el2a_human
  !     +--3        !                                                  !  
  !        !        !                                                  !                    +--el1_rat   
  !        !        !                                                  +-------------------15  
  !        !        !                                                                       +--3est-pig  
  !        !        !  
  !        !        !                                                     +--------------------tryp_xenla
  !        !        !                                                     !  
  !        !        !                                                     !                 +--tryp_mouse
  !        !        +----------------------------------------------------11  +--------------8  
  !        !                                                              !  !              +--try2_rat  
  !        !                                                              !  !  
  !        !                                                              !  !              +--try3_human
  !        !                                                              +--6           +-10  
  !        !                                                                 !        +--9  +--try4_human
  !        !                                                                 !        !  !  
  !        !                                                                 !     +--5  +-----try2_human
  !        !                                                                 !     !  !  
  !        !                                                                 +-----4  +--------try1_human
  !        !                                                                       !  
  !        !                                                                       +-----------try2_canfa
  !        !  
  !        +-----------------------------------------------------------------------------------try1_canfa
  !  
  +--------------------------------------------------------------------------------------------2ptn-bovin

  remember: this is an unrooted tree!


requires a total of   1966.000


Data set # 40:


One most parsimonious tree found:


                                                                          +--------------------tryp_xenla
                                                                          !  
                                                                          !                 +--try3_human
                                                                          !              +-10  
     +-------------------------------------------------------------------11           +--9  +--try4_human
     !                                                                    !           !  !  
     !                                                                    !  +--------5  +-----try2_human
     !                                                                    !  !        !  
     !                                                                    !  !        +--------try1_human
     !                                                                    +--4  
     !                                                                       !              +--tryp_mouse
     !                                                                       !           +--8  
     !                                                                       +-----------6  +--try2_rat  
     !                                                                                   !  
     !                                                                                   +-----try2_canfa
     !  
     !                                                                                      +--tryb_rat  
     !                             +-------------------------------------------------------13  
     !                             !                                                        +--trya_rat  
     !                             !  
     !                             !                                                  +--------ctrl_halru
     !                             !        +----------------------------------------30  
     !                             !        !                                         !  +-----ctr2_vesor
     !                             !        !                                         +-31  
     !                             !        !                                            !  +--ctr2_penva
     !                             !        !                                            +-29  
     !                             !        !                                               +--ctr1_penva
  +--3                             !        !  
  !  !                             !        !                                            +-----ctrb_human
  !  !                          +-12     +-28                                         +-26  
  !  !                          !  !     !  !                                         !  !  +--ctrb_rat  
  !  !                          !  !     !  !                                      +-25  +-27  
  !  !                          !  !     !  !                                      !  !     +--ctrb_bovin
  !  !                          !  !     !  !           +-------------------------24  !  
  !  !                          !  !     !  !           !                          !  +--------ctr2_canfa
  !  !                          !  !     !  !           !                          !  
  !  !                          !  !     !  !           !                          +-----------ctrl_human
  !  !                          !  !     !  !           !  
  !  !                          !  !     !  +----------23                                   +--el3b_human
  !  !                          !  !     !              !              +-------------------22  
  !  !                          !  !     !              !              !                    +--el3a_human
  !  !                          !  !     !              !              !  
  !  !                          !  +----14              !              !                    +--el2_mouse 
  !  !                       +--7        !              !              !           +-------19  
  1  !                       !  !        !              +-------------20           !        +--el2_rat   
  !  !                       !  !        !                             !     +----17  
  !  !                       !  !        !                             !     !     !     +-----el2_pig   
  !  !                       !  !        !                             !     !     +----18  
  !  !                       !  !        !                             !     !           !  +--el2b_human
  !  !                       !  !        !                             +----16           +-21  
  !  !                       !  !        !                                   !              +--el2a_human
  !  +-----------------------2  !        !                                   !  
  !                          !  !        !                                   !              +--el1_rat   
  !                          !  !        !                                   +-------------15  
  !                          !  !        !                                                  +--3est-pig  
  !                          !  !        !  
  !                          !  !        +-----------------------------------------------------try3_salsa
  !                          !  !  
  !                          !  +--------------------------------------------------------------try3_rat  
  !                          !  
  !                          +-----------------------------------------------------------------try1_canfa
  !  
  +--------------------------------------------------------------------------------------------2ptn-bovin

  remember: this is an unrooted tree!


requires a total of   1872.000


Data set # 41:


     2 trees in all found


                 +-----------------------------------------------------------------------------try3_salsa
                 !  
                 !                                                                       +-----ctr2_vesor
                 !                          +-------------------------------------------31  
                 !                          !                                            !  +--ctr2_penva
                 !                          !                                            +-29  
                 !                          !                                               +--ctr1_penva
                 !                          !  
                 !                          !                                            +-----ctrb_human
                 !                          !                                         +-26  
                 !                       +-28                                         !  !  +--ctrb_rat  
                 !                       !  !                                      +-25  +-27  
                 !                       !  !                                      !  !     +--ctrb_bovin
                 !                       !  !        +----------------------------24  !  
                 !                       !  !        !                             !  +--------ctr2_canfa
                 !                       !  !        !                             !  
                 !                       !  !        !                             +-----------ctrl_human
                 !                       !  !        !  
     +-----------7                       !  +-------23              +--------------------------ctrl_halru
     !           !                       !           !              !  
     !           !                       !           !              !                       +--el3b_human
     !           !                       !           !              !        +-------------22  
     !           !                       !           !              !        !              +--el3a_human
     !           !                       !           +-------------30        !  
     !           !  +-------------------14                          !  +----20           +-----el2_pig   
     !           !  !                    !                          !  !     !     +----18  
     !           !  !                    !                          !  !     !     !     !  +--el2_mouse 
     !           !  !                    !                          !  !     !     !     +-19  
     !           !  !                    !                          !  !     +----17        +--el2_rat   
     !           !  !                    !                          +-16           !  
     !           !  !                    !                             !           !        +--el2b_human
     !           !  !                    !                             !           +-------21  
     !           !  !                    !                             !                    +--el2a_human
     !           !  !                    !                             !  
     !           !  !                    !                             !                    +--el1_rat   
     !           !  !                    !                             +-------------------15  
     !           +-11                    !                                                  +--3est-pig  
     !              !                    !  
  +--3              !                    +-----------------------------------------------------tryp_xenla
  !  !              !  
  !  !              !                                                                       +--tryp_mouse
  !  !              !                                                           +-----------8  
  !  !              !                                                           !           +--try2_rat  
  !  !              !                                                           !  
  !  !              !                                                        +--6           +--try3_human
  !  !              !                                                        !  !        +-10  
  !  !              !                                                        !  !     +--9  +--try4_human
  !  !              !                                                        !  !     !  !  
  !  !              +--------------------------------------------------------4  +-----5  +-----try2_human
  !  !                                                                       !        !  
  1  !                                                                       !        +--------try1_human
  !  !                                                                       !  
  !  !                                                                       +-----------------try2_canfa
  !  !  
  !  !                                                                                      +--tryb_rat  
  !  !                                                                                   +-13  
  !  !                                                                                +-12  +--trya_rat  
  !  !                                                                                !  !  
  !  +--------------------------------------------------------------------------------2  +-----try3_rat  
  !                                                                                   !  
  !                                                                                   +--------try1_canfa
  !  
  +--------------------------------------------------------------------------------------------2ptn-bovin

  remember: this is an unrooted tree!


requires a total of   1743.000


                 +-----------------------------------------------------------------------------try3_salsa
                 !  
                 !                                                                       +-----ctr2_vesor
                 !                          +-------------------------------------------31  
                 !                          !                                            !  +--ctr2_penva
                 !                          !                                            +-29  
                 !                          !                                               +--ctr1_penva
                 !                          !  
                 !                          !                                            +-----ctrb_human
                 !                          !                                         +-26  
                 !                       +-28                                         !  !  +--ctrb_rat  
                 !                       !  !                                      +-25  +-27  
                 !                       !  !                                      !  !     +--ctrb_bovin
                 !                       !  !        +----------------------------24  !  
                 !                       !  !        !                             !  +--------ctr2_canfa
                 !                       !  !        !                             !  
                 !                       !  !        !                             +-----------ctrl_human
                 !                       !  !        !  
     +-----------7                       !  +-------23              +--------------------------ctrl_halru
     !           !                       !           !              !  
     !           !                       !           !              !                       +--el3b_human
     !           !                       !           !              !        +-------------22  
     !           !                       !           !              !        !              +--el3a_human
     !           !                       !           +-------------30        !  
     !           !  +-------------------14                          !  +----20           +-----el2_pig   
     !           !  !                    !                          !  !     !     +----18  
     !           !  !                    !                          !  !     !     !     !  +--el2_mouse 
     !           !  !                    !                          !  !     !     !     +-19  
     !           !  !                    !                          !  !     +----17        +--el2_rat   
     !           !  !                    !                          +-16           !  
     !           !  !                    !                             !           !        +--el2b_human
     !           !  !                    !                             !           +-------21  
     !           !  !                    !                             !                    +--el2a_human
     !           !  !                    !                             !  
     !           !  !                    !                             !                    +--el1_rat   
     !           !  !                    !                             +-------------------15  
     !           +-11                    !                                                  +--3est-pig  
     !              !                    !  
  +--3              !                    +-----------------------------------------------------tryp_xenla
  !  !              !  
  !  !              !                                                                       +--tryp_mouse
  !  !              !                                                           +-----------8  
  !  !              !                                                           !           +--try2_rat  
  !  !              !                                                           !  
  !  !              !                                                        +--6           +--try3_human
  !  !              !                                                        !  !     +----10  
  !  !              !                                                        !  !     !     +--try4_human
  !  !              !                                                        !  +-----9  
  !  !              +--------------------------------------------------------4        !     +--try2_human
  !  !                                                                       !        +-----5  
  1  !                                                                       !              +--try1_human
  !  !                                                                       !  
  !  !                                                                       +-----------------try2_canfa
  !  !  
  !  !                                                                                      +--tryb_rat  
  !  !                                                                                   +-13  
  !  !                                                                                +-12  +--trya_rat  
  !  !                                                                                !  !  
  !  +--------------------------------------------------------------------------------2  +-----try3_rat  
  !                                                                                   !  
  !                                                                                   +--------try1_canfa
  !  
  +--------------------------------------------------------------------------------------------2ptn-bovin

  remember: this is an unrooted tree!


requires a total of   1743.000


Data set # 42:


     2 trees in all found


                                                                                            +--tryp_xenla
                 +-------------------------------------------------------------------------11  
                 !                                                                          +--try3_salsa
                 !  
                 !                                                                       +-----ctr2_vesor
                 !                          +-------------------------------------------31  
                 !                          !                                            !  +--ctr2_penva
                 !                          !                                            +-29  
                 !                          !                                               +--ctr1_penva
                 !                          !  
                 !                          !                                            +-----ctrb_human
                 !                          !                                         +-26  
                 !                       +-28                                         !  !  +--ctrb_rat  
                 !                       !  !                                      +-25  +-27  
                 !                       !  !                                      !  !     +--ctrb_bovin
                 !                       !  !        +----------------------------24  !  
                 !                       !  !        !                             !  +--------ctr2_canfa
                 !                       !  !        !                             !  
                 !                       !  !        !                             +-----------ctrl_human
                 !                       !  !        !  
                 !                       !  +-------23              +--------------------------ctrl_halru
                 !                       !           !              !  
                 !                       !           !              !                       +--el3b_human
     +-----------7                       !           !              !        +-------------22  
     !           !                       !           !              !        !              +--el3a_human
     !           !                       !           +-------------30        !  
     !           !                    +-14                          !  +----20           +-----el2_pig   
     !           !                    !  !                          !  !     !     +----18  
     !           !                    !  !                          !  !     !     !     !  +--el2_mouse 
     !           !                    !  !                          !  !     !     !     +-19  
     !           !                    !  !                          !  !     +----17        +--el2_rat   
     !           !                    !  !                          +-16           !  
     !           !                    !  !                             !           !        +--el2b_human
     !           !                    !  !                             !           +-------21  
     !           !        +-----------8  !                             !                    +--el2a_human
     !           !        !           !  !                             !  
     !           !        !           !  !                             !                    +--el1_rat   
     !           !        !           !  !                             +-------------------15  
     !           !        !           !  !                                                  +--3est-pig  
     !           !        !           !  !  
  +--3           !     +--6           !  +-----------------------------------------------------tryp_mouse
  !  !           !     !  !           !  
  !  !           !     !  !           +--------------------------------------------------------try2_rat  
  !  !           !     !  !  
  !  !           !     !  !                                                           +--------try2_human
  !  !           !     !  !                                                           !  
  !  !           +-----4  +-----------------------------------------------------------5     +--try3_human
  !  !                 !                                                              !  +-10  
  !  !                 !                                                              +--9  +--try4_human
  !  !                 !                                                                 !  
  !  !                 !                                                                 +-----try1_human
  1  !                 !  
  !  !                 +-----------------------------------------------------------------------try2_canfa
  !  !  
  !  !                                                                                      +--tryb_rat  
  !  !                                                                                   +-13  
  !  !                                                                                +-12  +--trya_rat  
  !  !                                                                                !  !  
  !  +--------------------------------------------------------------------------------2  +-----try3_rat  
  !                                                                                   !  
  !                                                                                   +--------try1_canfa
  !  
  +--------------------------------------------------------------------------------------------2ptn-bovin

  remember: this is an unrooted tree!


requires a total of   1782.000


                                                                                            +--tryp_xenla
                 +-------------------------------------------------------------------------11  
                 !                                                                          +--try3_salsa
                 !  
                 !                                                                       +-----ctr2_vesor
                 !                          +-------------------------------------------31  
                 !                          !                                            !  +--ctr2_penva
                 !                          !                                            +-29  
                 !                          !                                               +--ctr1_penva
                 !                          !  
                 !                          !                                            +-----ctrb_human
                 !                          !                                         +-26  
                 !                       +-28                                         !  !  +--ctrb_rat  
                 !                       !  !                                      +-25  +-27  
                 !                       !  !                                      !  !     +--ctrb_bovin
                 !                       !  !        +----------------------------24  !  
                 !                       !  !        !                             !  +--------ctr2_canfa
                 !                       !  !        !                             !  
                 !                       !  !        !                             +-----------ctrl_human
                 !                       !  !        !  
                 !                       !  +-------23              +--------------------------ctrl_halru
                 !                       !           !              !  
                 !                       !           !              !                       +--el3b_human
     +-----------7                       !           !              !        +-------------22  
     !           !                       !           !              !        !              +--el3a_human
     !           !                       !           +-------------30        !  
     !           !                    +-14                          !  +----20        +--------el2b_human
     !           !                    !  !                          !  !     !     +-21  
     !           !                    !  !                          !  !     !     !  !  +-----el2_pig   
     !           !                    !  !                          !  !     !     !  +-18  
     !           !                    !  !                          !  !     +----17     !  +--el2_mouse 
     !           !                    !  !                          +-16           !     +-19  
     !           !                    !  !                             !           !        +--el2_rat   
     !           !                    !  !                             !           !  
     !           !        +-----------8  !                             !           +-----------el2a_human
     !           !        !           !  !                             !  
     !           !        !           !  !                             !                    +--el1_rat   
     !           !        !           !  !                             +-------------------15  
     !           !        !           !  !                                                  +--3est-pig  
     !           !        !           !  !  
  +--3           !     +--6           !  +-----------------------------------------------------tryp_mouse
  !  !           !     !  !           !  
  !  !           !     !  !           +--------------------------------------------------------try2_rat  
  !  !           !     !  !  
  !  !           !     !  !                                                           +--------try2_human
  !  !           !     !  !                                                           !  
  !  !           +-----4  +-----------------------------------------------------------5     +--try3_human
  !  !                 !                                                              !  +-10  
  !  !                 !                                                              +--9  +--try4_human
  !  !                 !                                                                 !  
  !  !                 !                                                                 +-----try1_human
  1  !                 !  
  !  !                 +-----------------------------------------------------------------------try2_canfa
  !  !  
  !  !                                                                                      +--tryb_rat  
  !  !                                                                                   +-13  
  !  !                                                                                +-12  +--trya_rat  
  !  !                                                                                !  !  
  !  +--------------------------------------------------------------------------------2  +-----try3_rat  
  !                                                                                   !  
  !                                                                                   +--------try1_canfa
  !  
  +--------------------------------------------------------------------------------------------2ptn-bovin

  remember: this is an unrooted tree!


requires a total of   1782.000


Data set # 43:


One most parsimonious tree found:


                                                                                            +--try3_human
                                                                                         +-10  
                                                                                      +--9  +--try4_human
                                                                                      !  !  
                                                                             +--------5  +-----try2_human
                                                                             !        !  
                                                                             !        +--------try1_human
                                                                          +--4  
                                                                          !  !              +--tryp_mouse
                                                                          !  !           +--8  
     +--------------------------------------------------------------------3  +-----------6  +--try2_rat  
     !                                                                    !              !  
     !                                                                    !              +-----try2_canfa
     !                                                                    !  
     !                                                                    +--------------------try3_rat  
     !  
     !                                                                                   +-----ctrb_human
     !                                                                                +-26  
     !                                                                                !  !  +--ctrb_rat  
     !                                                                             +-25  +-27  
     !                                                                             !  !     +--ctrb_bovin
     !                                      +-------------------------------------24  !  
     !                                      !                                      !  +--------ctr2_canfa
     !                                      !                                      !  
     !                                      !                                      +-----------ctrl_human
     !                                   +-23  
     !                                   !  !                                               +--ctr2_penva
     !                                   !  !              +-------------------------------29  
     !                                   !  !              !                                +--ctr1_penva
     !                                   !  !              !  
     !                                   !  +-------------28     +-----------------------------ctr2_vesor
  +--2                                   !                 !     !  
  !  !                                   !                 !     !  +--------------------------ctrl_halru
  !  !                                   !                 +----31  !  
  !  !                                   !                       !  !                       +--el3b_human
  !  !                                   !                       !  !        +-------------22  
  !  !                                   !                       !  !        !              +--el3a_human
  !  !                                   !                       +-30        !  
  !  !                                +-14                          !  +----20           +-----el2_pig   
  !  !                                !  !                          !  !     !     +----18  
  !  !                                !  !                          !  !     !     !     !  +--el2_mouse 
  !  !                                !  !                          !  !     !     !     +-19  
  !  !                                !  !                          !  !     +----17        +--el2_rat   
  !  !                                !  !                          +-16           !  
  !  !                                !  !                             !           !        +--el2b_human
  !  !                                !  !                             !           +-------21  
  1  !                       +-------11  !                             !                    +--el2a_human
  !  !                       !        !  !                             !  
  !  !                       !        !  !                             !                    +--el1_rat   
  !  !                       !        !  !                             +-------------------15  
  !  !                       !        !  !                                                  +--3est-pig  
  !  !                       !        !  !  
  !  +-----------------------7        !  +-----------------------------------------------------tryp_xenla
  !                          !        !  
  !                          !        +--------------------------------------------------------try3_salsa
  !                          !  
  !                          !                                                              +--tryb_rat  
  !                          !                                                           +-13  
  !                          +----------------------------------------------------------12  +--trya_rat  
  !                                                                                      !  
  !                                                                                      +-----try1_canfa
  !  
  +--------------------------------------------------------------------------------------------2ptn-bovin

  remember: this is an unrooted tree!


requires a total of   1774.000


Data set # 44:


     2 trees in all found


                                      +--------------------------------------------------------tryp_xenla
                                      !  
                                      !                                                     +--ctr2_vesor
                                      !                                               +----31  
                                      !                                               !     +--ctrl_halru
                                      !     +----------------------------------------30  
                                      !     !                                         !     +--ctr2_penva
                                      !     !                                         +----29  
                                      !     !                                               +--ctr1_penva
                                      !     !  
                                      !     !                                            +-----ctrb_human
                                      !     !                                         +-26  
        +----------------------------11     !                                         !  !  +--ctrb_rat  
        !                             !  +-28                                      +-25  +-27  
        !                             !  !  !                                      !  !     +--ctrb_bovin
        !                             !  !  !           +-------------------------24  !  
        !                             !  !  !           !                          !  +--------ctr2_canfa
        !                             !  !  !           !                          !  
        !                             !  !  !           !                          +-----------ctrl_human
        !                             !  !  !           !  
        !                             !  !  !           !                                   +--el3b_human
        !                             !  !  !           !                    +-------------22  
        !                             !  !  +----------23                    !              +--el3a_human
        !                             !  !              !                    !  
        !                             !  !              !              +----20           +-----el2_pig   
        !                             +-14              !              !     !     +----18  
        !                                !              !              !     !     !     !  +--el2_mouse 
        !                                !              !              !     !     !     +-19  
        !                                !              !              !     +----17        +--el2_rat   
        !                                !              +-------------16           !  
        !                                !                             !           !        +--el2b_human
     +--7                                !                             !           +-------21  
     !  !                                !                             !                    +--el2a_human
     !  !                                !                             !  
     !  !                                !                             !                    +--el1_rat   
     !  !                                !                             +-------------------15  
     !  !                                !                                                  +--3est-pig  
     !  !                                !  
     !  !                                +-----------------------------------------------------try3_salsa
     !  !  
     !  !                                                                                   +--tryp_mouse
     !  !                                                                       +-----------8  
     !  !                                                                       !           +--try2_rat  
     !  !                                                                    +--6  
     !  !                                                                    !  !     +--------try2_human
  +--2  !                                                                    !  !     !  
  !  !  !                                                                    !  +-----5     +--try3_human
  !  !  !                                                           +--------4        !  +-10  
  !  !  !                                                           !        !        +--9  +--try4_human
  !  !  !                                                           !        !           !  
  !  !  !                                                           !        !           +-----try1_human
  !  !  +-----------------------------------------------------------3        !  
  !  !                                                              !        +-----------------try2_canfa
  1  !                                                              !  
  !  !                                                              !                       +--tryb_rat  
  !  !                                                              !                    +-13  
  !  !                                                              +-------------------12  +--trya_rat  
  !  !                                                                                   !  
  !  !                                                                                   +-----try3_rat  
  !  !  
  !  +-----------------------------------------------------------------------------------------try1_canfa
  !  
  +--------------------------------------------------------------------------------------------2ptn-bovin

  remember: this is an unrooted tree!


requires a total of   1844.000


                                      +--------------------------------------------------------tryp_xenla
                                      !  
                                      !                                                     +--ctr2_vesor
                                      !                                               +----31  
                                      !                                               !     +--ctrl_halru
                                      !     +----------------------------------------30  
                                      !     !                                         !     +--ctr2_penva
                                      !     !                                         +----29  
                                      !     !                                               +--ctr1_penva
                                      !     !  
                                      !     !                                            +-----ctrb_human
                                      !     !                                         +-26  
                 +-------------------11     !                                         !  !  +--ctrb_rat  
                 !                    !  +-28                                      +-25  +-27  
                 !                    !  !  !                                      !  !     +--ctrb_bovin
                 !                    !  !  !           +-------------------------24  !  
                 !                    !  !  !           !                          !  +--------ctr2_canfa
                 !                    !  !  !           !                          !  
                 !                    !  !  !           !                          +-----------ctrl_human
                 !                    !  !  !           !  
                 !                    !  !  !           !                                   +--el3b_human
                 !                    !  !  !           !                    +-------------22  
                 !                    !  !  +----------23                    !              +--el3a_human
                 !                    !  !              !                    !  
                 !                    !  !              !              +----20           +-----el2_pig   
                 !                    +-14              !              !     !     +----18  
                 !                       !              !              !     !     !     !  +--el2_mouse 
                 !                       !              !              !     !     !     +-19  
                 !                       !              !              !     +----17        +--el2_rat   
        +--------7                       !              +-------------16           !  
        !        !                       !                             !           !        +--el2b_human
        !        !                       !                             !           +-------21  
        !        !                       !                             !                    +--el2a_human
        !        !                       !                             !  
        !        !                       !                             !                    +--el1_rat   
        !        !                       !                             +-------------------15  
        !        !                       !                                                  +--3est-pig  
        !        !                       !  
        !        !                       +-----------------------------------------------------try3_salsa
        !        !  
        !        !                                                                          +--tryp_mouse
        !        !                                                              +-----------8  
     +--3        !                                                              !           +--try2_rat  
     !  !        !                                                           +--6  
     !  !        !                                                           !  !     +--------try2_human
     !  !        !                                                           !  !     !  
     !  !        !                                                           !  +-----5     +--try3_human
     !  !        +-----------------------------------------------------------4        !  +-10  
     !  !                                                                    !        +--9  +--try4_human
     !  !                                                                    !           !  
     !  !                                                                    !           +-----try1_human
  +--2  !                                                                    !  
  !  !  !                                                                    +-----------------try2_canfa
  !  !  !  
  !  !  !                                                                                   +--tryb_rat  
  !  !  !                                                                                +-13  
  1  !  +-------------------------------------------------------------------------------12  +--trya_rat  
  !  !                                                                                   !  
  !  !                                                                                   +-----try3_rat  
  !  !  
  !  +-----------------------------------------------------------------------------------------try1_canfa
  !  
  +--------------------------------------------------------------------------------------------2ptn-bovin

  remember: this is an unrooted tree!


requires a total of   1844.000


Data set # 45:


     2 trees in all found


                                                                                         +-----ctr2_vesor
                                            +-------------------------------------------31  
                                            !                                            !  +--ctr2_penva
                                            !                                            +-29  
                                            !                                               +--ctr1_penva
                                            !  
                                            !                                            +-----ctrb_human
                                            !                                         +-26  
                                         +-28                                         !  !  +--ctrb_rat  
                                         !  !                                      +-25  +-27  
                                         !  !                                      !  !     +--ctrb_bovin
                                         !  !        +----------------------------24  !  
                                         !  !        !                             !  +--------ctr2_canfa
                                         !  !        !                             !  
                                         !  !        !                             +-----------ctrl_human
                                         !  +-------23  
                                         !           !              +--------------------------ctrl_halru
                                         !           !              !  
                                         !           !              !                       +--el3b_human
                                         !           +-------------30  +-------------------22  
                                         !                          !  !                    +--el3a_human
                                         !                          !  !  
                                      +-14                          !  !           +-----------el2_mouse 
                                      !  !                          +-20     +----19  
                                      !  !                             !     !     !  +--------el2_rat   
                                      !  !                             !     !     +-17  
                                      !  !                             !     !        !  +-----el2_pig   
                                      !  !                             !     !        +-18  
                                      !  !                             +----16           !  +--el2b_human
                                      !  !                                   !           +-21  
     +-------------------------------11  !                                   !              +--el2a_human
     !                                !  !                                   !  
     !                                !  !                                   !              +--el1_rat   
     !                                !  !                                   +-------------15  
     !                                !  !                                                  +--3est-pig
[truncated: 574,793 more chars]
