# Supplementary material for: MPI-PHYLIP: Parallelizing Computationally Intensive Phylogenetic Analysis Routines for the Analysis of Large Protein Families
Source: PLoS One. 2010 Nov 15;5(11):e13999. doi: 10.1371/journal.pone.0013999 (PMC2981553; doi:10.1371/journal.pone.0013999)
Supplement: File S1 — MPI Source Code for the Parallel PHYLIP methods (in .tar.gz format). (1.11 MB GZ) [file pone.0013999.s001.gz › MPIsrc/output/MPI_protdist_100_4pe.outfile]

   32
2ptn-bovin  0.000000  0.230401  0.255228  0.283086  0.308540  0.297854
  0.339973  0.267162  0.374788  0.334901  0.345198  0.380969  0.499189
  0.506071  1.238497  1.141903  0.968210  1.052446  1.057725  1.143167
  1.211376  1.074449  1.130827  1.020805  1.086403  1.223083  1.072938
  1.139895  0.915232  0.932950  1.345627  1.256706
try1_canfa  0.230401  0.000000  0.201725  0.255559  0.293352  0.280174
  0.325667  0.324879  0.354297  0.324857  0.335073  0.315023  0.470158
  0.459629  1.318228  1.227895  1.072205  1.085512  1.194857  1.169260
  1.292820  1.203219  1.212120  1.106380  0.972265  1.185529  1.069050
  1.114821  0.999063  0.978067  1.337354  1.282580
try3_rat    0.255228  0.201725  0.000000  0.230333  0.284135  0.263253
  0.286483  0.327249  0.297526  0.285247  0.295426  0.362241  0.469418
  0.419335  1.362251  1.315318  1.170065  1.212282  1.280911  1.268820
  1.396623  1.316351  1.315035  1.126398  1.031263  1.308248  1.137760
  1.173328  0.996780  1.019648  1.335897  1.323166
try2_canfa  0.283086  0.255559  0.230333  0.000000  0.233536  0.188407
  0.225346  0.362756  0.217405  0.250259  0.267759  0.305047  0.529871
  0.518120  1.348719  1.337234  1.115753  1.200018  1.231307  1.292975
  1.412599  1.252635  1.311364  1.092195  0.978139  1.172127  1.017683
  1.048874  1.034978  0.981753  1.397601  1.198305
try1_human  0.308540  0.293352  0.284135  0.233536  0.000000  0.086430
  0.257802  0.433022  0.332666  0.108639  0.124115  0.386090  0.564980
  0.561091  1.422105  1.374353  1.168757  1.228370  1.238350  1.335484
  1.400658  1.312738  1.305214  1.128260  1.027314  1.225778  1.043834
  1.117941  1.125824  1.149020  1.481726  1.391719
try2_human  0.297854  0.280174  0.263253  0.188407  0.086430  0.000000
  0.257120  0.420354  0.284039  0.086661  0.101664  0.364409  0.568336
  0.564376  1.427154  1.364388  1.159776  1.182010  1.224213  1.304005
  1.438923  1.277778  1.340704  1.134482  0.991137  1.198832  1.037956
  1.089692  1.070967  1.018624  1.432183  1.303876
try2_rat    0.339973  0.325667  0.286483  0.225346  0.257802  0.257120
  0.000000  0.431961  0.162837  0.307311  0.325917  0.382873  0.549969
  0.537637  1.408977  1.346894  1.063508  1.111582  1.188031  1.225503
  1.414728  1.203853  1.338245  1.106265  0.925587  1.138560  0.953378
  1.080419  0.994839  0.985319  1.399560  1.288778
try3_salsa  0.267162  0.324879  0.327249  0.362756  0.433022  0.420354
  0.431961  0.000000  0.443615  0.472376  0.488175  0.348029  0.638987
  0.632335  1.286380  1.171476  1.060189  1.135734  1.149926  1.070398
  1.294381  1.147756  1.185786  1.028286  1.156562  1.317624  1.180315
  1.277495  0.902133  0.970573  1.438925  1.279838
tryp_mouse  0.374788  0.354297  0.297526  0.217405  0.332666  0.284039
  0.162837  0.443615  0.000000  0.333270  0.352624  0.326604  0.526908
  0.537782  1.410775  1.376333  1.057467  1.080289  1.141764  1.157837
  1.427485  1.190190  1.393842  1.150845  1.014094  1.216091  1.010893
  1.110892  0.937177  0.947294  1.363588  1.216191
try4_human  0.334901  0.324857  0.285247  0.250259  0.108639  0.086661
  0.307311  0.472376  0.333270  0.000000  0.013843  0.378892  0.576362
  0.572282  1.389080  1.446039  1.231979  1.225798  1.254726  1.308462
  1.442139  1.350198  1.378353  1.200364  0.999586  1.170089  1.053069
  1.078694  1.147629  1.092880  1.499250  1.357409
try3_human  0.345198  0.335073  0.295426  0.267759  0.124115  0.101664
  0.325917  0.488175  0.352624  0.013843  0.000000  0.393441  0.588474
  0.584207  1.410298  1.468448  1.251125  1.244472  1.273950  1.328172
  1.466301  1.371127  1.400743  1.211116  1.013426  1.185233  1.067432
  1.081102  1.177721  1.121759  1.512724  1.392742
tryp_xenla  0.380969  0.315023  0.362241  0.305047  0.386090  0.364409
  0.382873  0.348029  0.326604  0.378892  0.393441  0.000000  0.641912
  0.627704  1.406388  1.295387  1.153731  1.226969  1.259918  1.290057
  1.360201  1.228488  1.274565  1.077569  0.990080  1.123340  1.016188
  1.106655  0.940266  0.897859  1.314548  1.237558
trya_rat    0.499189  0.470158  0.469418  0.529871  0.564980  0.568336
  0.549969  0.638987  0.526908  0.576362  0.588474  0.641912  0.000000
  0.033500  1.415033  1.438075  1.272846  1.276027  1.292461  1.322272
  1.642915  1.396045  1.614478  1.377597  1.291787  1.537752  1.330641
  1.390645  1.058825  1.091382  1.541609  1.414140
tryb_rat    0.506071  0.459629  0.419335  0.518120  0.561091  0.564376
  0.537637  0.632335  0.537782  0.572282  0.584207  0.627704  0.033500
  0.000000  1.436231  1.484059  1.316266  1.331560  1.336550  1.341157
  1.617026  1.441997  1.589768  1.424374  1.231423  1.466487  1.267161
  1.325463  1.035672  1.073269  1.511028  1.384373
3est-pig    1.238497  1.318228  1.362251  1.348719  1.422105  1.427154
  1.408977  1.286380  1.410775  1.389080  1.410298  1.406388  1.415033
  1.436231  0.000000  0.222387  0.553776  0.577169  0.553039  0.591967
  0.708900  0.610281  0.784827  1.210044  1.276069  1.304272  1.365997
  1.321584  1.330603  1.391037  1.313040  1.272809
el1_rat     1.141903  1.227895  1.315318  1.337234  1.374353  1.364388
  1.346894  1.171476  1.376333  1.446039  1.468448  1.295387  1.438075
  1.484059  0.222387  0.000000  0.510973  0.540367  0.527880  0.545869
  0.720634  0.556299  0.720323  1.158920  1.384420  1.383303  1.562665
  1.462878  1.359945  1.417879  1.251909  1.355175
el2a_human  0.968210  1.072205  1.170065  1.115753  1.168757  1.159776
  1.063508  1.060189  1.057467  1.231979  1.251125  1.153731  1.272846
  1.316266  0.553776  0.510973  0.000000  0.223690  0.152987  0.332661
  0.620073  0.103451  0.582655  0.929093  1.118584  1.148929  1.257298
  1.284031  1.127588  1.190190  1.259733  1.200131
el2_rat     1.052446  1.085512  1.212282  1.200018  1.228370  1.182010
  1.111582  1.135734  1.080289  1.225798  1.244472  1.226969  1.276027
  1.331560  0.577169  0.540367  0.223690  0.000000  0.230823  0.171582
  0.712491  0.323490  0.670308  1.121887  1.139509  1.164652  1.229806
  1.242414  1.140434  1.204230  1.312640  1.219560
el2_pig     1.057725  1.194857  1.280911  1.231307  1.238350  1.224213
  1.188031  1.149926  1.141764  1.254726  1.273950  1.259918  1.292461
  1.336550  0.553039  0.527880  0.152987  0.230823  0.000000  0.293034
  0.684212  0.214133  0.672859  1.021901  1.167330  1.172201  1.241274
  1.234759  1.070773  1.131473  1.248852  1.196160
el2_mouse   1.143167  1.169260  1.268820  1.292975  1.335484  1.304005
  1.225503  1.070398  1.157837  1.308462  1.328172  1.290057  1.322272
  1.341157  0.591967  0.545869  0.332661  0.171582  0.293034  0.000000
  0.790472  0.422131  0.757396  1.187155  1.195127  1.245008  1.309484
  1.311140  1.189369  1.261094  1.294999  1.288051
el3a_human  1.211376  1.292820  1.396623  1.412599  1.400658  1.438923
  1.414728  1.294381  1.427485  1.442139  1.466301  1.360201  1.642915
  1.617026  0.708900  0.720634  0.620073  0.712491  0.684212  0.790472
  0.000000  0.666814  0.083191  1.178204  0.971162  1.111897  1.105673
  1.091468  1.264025  1.321319  1.680528  1.430343
el2b_human  1.074449  1.203219  1.316351  1.252635  1.312738  1.277778
  1.203853  1.147756  1.190190  1.350198  1.371127  1.228488  1.396045
  1.441997  0.610281  0.556299  0.103451  0.323490  0.214133  0.422131
  0.666814  0.000000  0.666578  1.047568  1.269623  1.268181  1.411981
  1.405036  1.215198  1.282293  1.264424  1.320985
el3b_human  1.130827  1.212120  1.315035  1.311364  1.305214  1.340704
  1.338245  1.185786  1.393842  1.378353  1.400743  1.274565  1.614478
  1.589768  0.784827  0.720323  0.582655  0.670308  0.672859  0.757396
  0.083191  0.666578  0.000000  0.997897  0.956763  1.030586  1.080798
  1.052297  1.264826  1.314936  1.661301  1.403996
ctrl_human  1.020805  1.106380  1.126398  1.092195  1.128260  1.134482
  1.106265  1.028286  1.150845  1.200364  1.211116  1.077569  1.377597
  1.424374  1.210044  1.158920  0.929093  1.121887  1.021901  1.187155
  1.178204  1.047568  0.997897  0.000000  0.639709  0.648099  0.712996
  0.730347  1.227447  1.355801  1.334073  1.100299
ctr2_canfa  1.086403  0.972265  1.031263  0.978139  1.027314  0.991137
  0.925587  1.156562  1.014094  0.999586  1.013426  0.990080  1.291787
  1.231423  1.276069  1.384420  1.118584  1.139509  1.167330  1.195127
  0.971162  1.269623  0.956763  0.639709  0.000000  0.301253  0.175636
  0.252869  1.336496  1.392552  1.369494  1.226640
ctrb_bovin  1.223083  1.185529  1.308248  1.172127  1.225778  1.198832
  1.138560  1.317624  1.216091  1.170089  1.185233  1.123340  1.537752
  1.466487  1.304272  1.383303  1.148929  1.164652  1.172201  1.245008
  1.111897  1.268181  1.030586  0.648099  0.301253  0.000000  0.189519
  0.189437  1.308468  1.378145  1.445250  1.319393
ctrb_human  1.072938  1.069050  1.137760  1.017683  1.043834  1.037956
  0.953378  1.180315  1.010893  1.053069  1.067432  1.016188  1.330641
  1.267161  1.365997  1.562665  1.257298  1.229806  1.241274  1.309484
  1.105673  1.411981  1.080798  0.712996  0.175636  0.189519  0.000000
  0.168016  1.269849  1.332358  1.453598  1.331938
ctrb_rat    1.139895  1.114821  1.173328  1.048874  1.117941  1.089692
  1.080419  1.277495  1.110892  1.078694  1.081102  1.106655  1.390645
  1.325463  1.321584  1.462878  1.284031  1.242414  1.234759  1.311140
  1.091468  1.405036  1.052297  0.730347  0.252869  0.189437  0.168016
  0.000000  1.303336  1.380964  1.434812  1.397498
ctr1_penva  0.915232  0.999063  0.996780  1.034978  1.125824  1.070967
  0.994839  0.902133  0.937177  1.147629  1.177721  0.940266  1.058825
  1.035672  1.330603  1.359945  1.127588  1.140434  1.070773  1.189369
  1.264025  1.215198  1.264826  1.227447  1.336496  1.308468  1.269849
  1.303336  0.000000  0.075686  1.404179  1.050677
ctr2_penva  0.932950  0.978067  1.019648  0.981753  1.149020  1.018624
  0.985319  0.970573  0.947294  1.092880  1.121759  0.897859  1.091382
  1.073269  1.391037  1.417879  1.190190  1.204230  1.131473  1.261094
  1.321319  1.282293  1.314936  1.355801  1.392552  1.378145  1.332358
  1.380964  0.075686  0.000000  1.504612  1.033665
ctrl_halru  1.345627  1.337354  1.335897  1.397601  1.481726  1.432183
  1.399560  1.438925  1.363588  1.499250  1.512724  1.314548  1.541609
  1.511028  1.313040  1.251909  1.259733  1.312640  1.248852  1.294999
  1.680528  1.264424  1.661301  1.334073  1.369494  1.445250  1.453598
  1.434812  1.404179  1.504612  0.000000  1.379571
ctr2_vesor  1.256706  1.282580  1.323166  1.198305  1.391719  1.303876
  1.288778  1.279838  1.216191  1.357409  1.392742  1.237558  1.414140
  1.384373  1.272809  1.355175  1.200131  1.219560  1.196160  1.288051
  1.430343  1.320985  1.403996  1.100299  1.226640  1.319393  1.331938
  1.397498  1.050677  1.033665  1.379571  0.000000
   32
2ptn-bovin  0.000000  0.296569  0.265047  0.292794  0.324544  0.301756
  0.343174  0.325496  0.362754  0.380988  0.385924  0.382541  0.449927
  0.449015  1.049712  1.034379  1.066447  1.026241  1.052420  1.085872
  1.147375  1.153813  1.103789  0.861739  1.032128  1.026026  0.971336
  1.020789  1.139306  1.193755  1.117495  1.414974
try1_canfa  0.296569  0.000000  0.288721  0.339941  0.318450  0.278580
  0.371351  0.463825  0.451900  0.368635  0.373555  0.341395  0.452217
  0.432491  1.200929  1.155632  1.290638  1.127955  1.280169  1.170951
  1.334171  1.344708  1.290357  0.993039  0.972374  1.031182  0.977275
  1.043814  1.340476  1.293892  1.364791  1.543382
try3_rat    0.265047  0.288721  0.000000  0.230709  0.215237  0.219454
  0.267958  0.299020  0.315916  0.265749  0.270349  0.331849  0.378056
  0.336401  1.241639  1.189549  1.190081  1.079826  1.189510  1.113208
  1.306007  1.309311  1.255470  0.913437  1.000907  1.075945  1.003025
  1.037881  1.198635  1.206222  1.153286  1.434255
try2_canfa  0.292794  0.339941  0.230709  0.000000  0.193006  0.150835
  0.170627  0.438637  0.189141  0.216686  0.233777  0.272961  0.453817
  0.434160  1.168951  1.178534  1.129755  1.111981  1.134406  1.149786
  1.302512  1.187493  1.230507  0.858594  0.930331  0.993208  0.878350
  0.910210  1.188142  1.121909  1.132421  1.257797
try1_human  0.324544  0.318450  0.215237  0.193006  0.000000  0.093737
  0.237951  0.416012  0.308769  0.113993  0.124230  0.302058  0.441463
  0.422250  1.206786  1.210459  1.195889  1.117294  1.188450  1.184422
  1.249246  1.314131  1.181914  0.982620  0.917345  1.000226  0.882801
  0.923980  1.277469  1.272560  1.299165  1.476455
try2_human  0.301756  0.278580  0.219454  0.150835  0.093737  0.000000
  0.194510  0.432878  0.236608  0.101824  0.111754  0.302731  0.433391
  0.414188  1.209624  1.194053  1.204878  1.092248  1.197312  1.196533
  1.338426  1.244893  1.266318  0.954301  0.814546  0.911914  0.789471
  0.849894  1.213661  1.153161  1.204639  1.352607
try2_rat    0.343174  0.371351  0.267958  0.170627  0.237951  0.194510
  0.000000  0.467911  0.136425  0.244240  0.255241  0.329518  0.461875
  0.441952  1.160192  1.173134  1.104094  1.020641  1.107241  1.099409
  1.289057  1.158916  1.245580  0.962269  0.878323  0.949656  0.879743
  0.922836  1.125769  1.093983  1.107079  1.327833
try3_salsa  0.325496  0.463825  0.299020  0.438637  0.416012  0.432878
  0.467911  0.000000  0.556829  0.495698  0.505975  0.418330  0.523724
  0.508637  1.093118  1.035891  1.132940  1.111932  1.151601  1.043007
  1.112895  1.245994  1.052107  0.826639  1.104709  1.161796  1.099887
  1.159325  1.192916  1.278394  1.332068  1.326394
tryp_mouse  0.362754  0.451900  0.315916  0.189141  0.308769  0.236608
  0.136425  0.556829  0.000000  0.307057  0.319006  0.334048  0.466473
  0.487213  1.212371  1.223283  1.072032  1.061783  1.064186  1.119095
  1.364173  1.125014  1.334344  0.939131  0.964636  1.023933  0.913760
  0.965110  1.145043  1.139010  1.058618  1.303011
try4_human  0.380988  0.368635  0.265749  0.216686  0.113993  0.101824
  0.244240  0.495698  0.307057  0.000000  0.013399  0.308569  0.462763
  0.443030  1.201501  1.261498  1.220522  1.124668  1.263072  1.148118
  1.305361  1.422033  1.271052  0.974616  0.866079  0.944851  0.847038
  0.895056  1.225282  1.153027  1.247999  1.373534
try3_human  0.385924  0.373555  0.270349  0.233777  0.124230  0.111754
  0.255241  0.505975  0.319006  0.013399  0.000000  0.323016  0.468325
  0.448451  1.225551  1.286937  1.245299  1.147459  1.288465  1.170981
  1.333094  1.450835  1.297764  1.001850  0.882864  0.962812  0.863603
  0.901434  1.264414  1.190498  1.288029  1.420104
tryp_xenla  0.382541  0.341395  0.331849  0.272961  0.302058  0.302731
  0.329518  0.418330  0.334048  0.308569  0.323016  0.000000  0.540258
  0.518203  1.210012  1.170074  1.208707  1.152947  1.208159  1.161404
  1.213163  1.327111  1.158909  0.961418  0.958411  1.028211  0.952736
  1.045873  1.160093  1.106496  1.268051  1.368263
trya_rat    0.449927  0.452217  0.378056  0.453817  0.441463  0.433391
  0.461875  0.523724  0.466473  0.462763  0.468325  0.540258  0.000000
  0.028600  1.431120  1.440899  1.205532  1.164434  1.192992  1.275869
  1.548376  1.259554  1.549121  1.039185  1.353004  1.367852  1.296636
  1.355461  1.225104  1.200593  1.360496  1.522042
tryb_rat    0.449015  0.432491  0.336401  0.434160  0.422250  0.414188
  0.441952  0.508637  0.487213  0.443030  0.448451  0.518203  0.028600
  0.000000  1.400859  1.459673  1.221767  1.205364  1.209351  1.270628
  1.511378  1.275988  1.512062  1.049592  1.273619  1.287808  1.221082
  1.276869  1.225104  1.200593  1.360496  1.522042
3est-pig    1.049712  1.200929  1.241639  1.168951  1.206786  1.209624
  1.160192  1.093118  1.212371  1.201501  1.225551  1.210012  1.431120
  1.400859  0.000000  0.168754  0.736664  0.736560  0.661920  0.734110
  0.643630  0.794725  0.702367  1.089722  1.100723  1.162474  1.189579
  1.187502  1.376184  1.421731  1.302303  1.175230
el1_rat     1.034379  1.155632  1.189549  1.178534  1.210459  1.194053
  1.173134  1.035891  1.223283  1.261498  1.286937  1.170074  1.440899
  1.459673  0.168754  0.000000  0.738534  0.699284  0.663823  0.719925
  0.655308  0.787131  0.659562  1.054250  1.179245  1.164494  1.261270
  1.239641  1.396511  1.420750  1.274300  1.232179
el2a_human  1.066447  1.290638  1.190081  1.129755  1.195889  1.204878
  1.104094  1.132940  1.072032  1.220522  1.245299  1.208707  1.205532
  1.221767  0.736664  0.738534  0.000000  0.222214  0.153211  0.361534
  0.657384  0.103133  0.621167  1.021294  1.302402  1.340450  1.368035
  1.413980  1.168341  1.228966  1.592271  1.068292
el2_rat     1.026241  1.127955  1.079826  1.111981  1.117294  1.092248
  1.020641  1.111932  1.061783  1.124668  1.147459  1.152947  1.164434
  1.205364  0.736560  0.699284  0.222214  0.000000  0.173659  0.195195
  0.650513  0.290573  0.615901  1.062168  1.145184  1.198807  1.231625
  1.255363  1.052514  1.108599  1.603508  1.178002
el2_pig     1.052420  1.280169  1.189510  1.134406  1.188450  1.197312
  1.107241  1.151601  1.064186  1.263072  1.288465  1.208159  1.192992
  1.209351  0.661920  0.663823  0.153211  0.173659  0.000000  0.299334
  0.618060  0.201101  0.589559  0.971244  1.243075  1.256349  1.302664
  1.342339  1.130592  1.186282  1.519953  1.150625
el2_mouse   1.085872  1.170951  1.113208  1.149786  1.184422  1.196533
  1.099409  1.043007  1.119095  1.148118  1.170981  1.161404  1.275869
  1.270628  0.734110  0.719925  0.361534  0.195195  0.299334  0.000000
  0.696701  0.464006  0.692121  1.071406  1.107653  1.189448  1.208689
  1.240638  1.045261  1.104534  1.459166  1.084060
el3a_human  1.147375  1.334171  1.306007  1.302512  1.249246  1.338426
  1.289057  1.112895  1.364173  1.305361  1.333094  1.213163  1.548376
  1.511378  0.643630  0.655308  0.657384  0.650513  0.618060  0.696701
  0.000000  0.711988  0.068791  1.158425  1.105067  1.184153  1.212981
  1.211215  1.436425  1.484019  1.772583  1.356737
el2b_human  1.153813  1.344708  1.309311  1.187493  1.314131  1.244893
  1.158916  1.245994  1.125014  1.422033  1.450835  1.327111  1.259554
  1.275988  0.794725  0.787131  0.103133  0.290573  0.201101  0.464006
  0.711988  0.000000  0.697149  1.161297  1.428083  1.466360  1.499025
  1.541456  1.257402  1.298541  1.718970  1.153307
el3b_human  1.103789  1.290357  1.255470  1.230507  1.181914  1.266318
  1.245580  1.052107  1.334344  1.271052  1.297764  1.158909  1.549121
  1.512062  0.702367  0.659562  0.621167  0.615901  0.589559  0.692121
  0.068791  0.697149  0.000000  1.070396  1.126053  1.171283  1.230905
  1.215797  1.404027  1.442072  1.747028  1.352862
ctrl_human  0.861739  0.993039  0.913437  0.858594  0.982620  0.954301
  0.962269  0.826639  0.939131  0.974616  1.001850  0.961418  1.039185
  1.049592  1.089722  1.054250  1.021294  1.062168  0.971244  1.071406
  1.158425  1.161297  1.070396  0.000000  0.734660  0.752182  0.762048
  0.822684  1.220703  1.252486  1.244666  1.014330
ctr2_canfa  1.032128  0.972374  1.000907  0.930331  0.917345  0.814546
  0.878323  1.104709  0.964636  0.866079  0.882864  0.958411  1.353004
  1.273619  1.100723  1.179245  1.302402  1.145184  1.243075  1.107653
  1.105067  1.428083  1.126053  0.734660  0.000000  0.200924  0.107091
  0.202385  1.371210  1.476103  1.302630  1.391800
ctrb_bovin  1.026026  1.031182  1.075945  0.993208  1.000226  0.911914
  0.949656  1.161796  1.023933  0.944851  0.962812  1.028211  1.367852
  1.287808  1.162474  1.164494  1.340450  1.198807  1.256349  1.189448
  1.184153  1.466360  1.171283  0.752182  0.200924  0.000000  0.107972
  0.132650  1.350868  1.450992  1.250299  1.341741
ctrb_human  0.971336  0.977275  1.003025  0.878350  0.882801  0.789471
  0.879743  1.099887  0.913760  0.847038  0.863603  0.952736  1.296636
  1.221082  1.189579  1.261270  1.368035  1.231625  1.302664  1.208689
  1.212981  1.499025  1.230905  0.762048  0.107091  0.107972  0.000000
  0.113009  1.309321  1.413392  1.279047  1.408742
ctrb_rat    1.020789  1.043814  1.037881  0.910210  0.923980  0.849894
  0.922836  1.159325  0.965110  0.895056  0.901434  1.045873  1.355461
  1.276869  1.187502  1.239641  1.413980  1.255363  1.342339  1.240638
  1.211215  1.541456  1.215797  0.822684  0.202385  0.132650  0.113009
  0.000000  1.362796  1.476817  1.300852  1.468758
ctr1_penva  1.139306  1.340476  1.198635  1.188142  1.277469  1.213661
  1.125769  1.192916  1.145043  1.225282  1.264414  1.160093  1.225104
  1.225104  1.376184  1.396511  1.168341  1.052514  1.130592  1.045261
  1.436425  1.257402  1.404027  1.220703  1.371210  1.350868  1.309321
  1.362796  0.000000  0.080396  1.248993  1.186264
ctr2_penva  1.193755  1.293892  1.206222  1.121909  1.272560  1.153161
  1.093983  1.278394  1.139010  1.153027  1.190498  1.106496  1.200593
  1.200593  1.421731  1.420750  1.228966  1.108599  1.186282  1.104534
  1.484019  1.298541  1.442072  1.252486  1.476103  1.450992  1.413392
  1.476817  0.080396  0.000000  1.321188  1.135701
ctrl_halru  1.117495  1.364791  1.153286  1.132421  1.299165  1.204639
  1.107079  1.332068  1.058618  1.247999  1.288029  1.268051  1.360496
  1.360496  1.302303  1.274300  1.592271  1.603508  1.519953  1.459166
  1.772583  1.718970  1.747028  1.244666  1.302630  1.250299  1.279047
  1.300852  1.248993  1.321188  0.000000  1.460967
ctr2_vesor  1.414974  1.543382  1.434255  1.257797  1.476455  1.352607
  1.327833  1.326394  1.303011  1.373534  1.420104  1.368263  1.522042
  1.522042  1.175230  1.232179  1.068292  1.178002  1.150625  1.084060
  1.356737  1.153307  1.352862  1.014330  1.391800  1.341741  1.408742
  1.468758  1.186264  1.135701  1.460967  0.000000
   32
2ptn-bovin  0.000000  0.276036  0.265703  0.245622  0.291447  0.311676
  0.373209  0.323871  0.355405  0.337101  0.350857  0.384264  0.429739
  0.445783  1.214237  1.166389  1.115123  1.137634  1.167464  1.191286
  1.239592  1.218110  1.134069  1.336785  1.369935  1.380640  1.311153
  1.394580  1.311064  1.274149  1.620774  1.343871
try1_canfa  0.276036  0.000000  0.208631  0.272502  0.269514  0.296156
  0.366228  0.338516  0.363864  0.312790  0.326557  0.326690  0.393606
  0.404769  1.236816  1.195105  1.230087  1.182512  1.334577  1.271862
  1.302466  1.327825  1.229567  1.435608  1.280799  1.363774  1.323869
  1.369422  1.362707  1.280471  1.740546  1.389738
try3_rat    0.265703  0.208631  0.000000  0.266969  0.259794  0.289820
  0.334540  0.344239  0.329011  0.306679  0.320298  0.404128  0.351081
  0.326270  1.284833  1.315514  1.273659  1.264764  1.396183  1.318976
  1.413683  1.388442  1.339685  1.521725  1.310298  1.439291  1.361538
  1.400562  1.383795  1.340579  1.723256  1.418163
try2_canfa  0.245622  0.272502  0.266969  0.000000  0.178390  0.172927
  0.246986  0.356920  0.247755  0.199958  0.227046  0.295986  0.469383
  0.481109  1.247103  1.260206  1.230832  1.258973  1.336944  1.367560
  1.325150  1.328276  1.234045  1.376807  1.199142  1.251539  1.161877
  1.192828  1.442667  1.400153  1.919875  1.283437
try1_human  0.291447  0.269514  0.259794  0.178390  0.000000  0.085977
  0.279241  0.409012  0.289679  0.106298  0.130705  0.345715  0.509429
  0.521022  1.351921  1.326194  1.320529  1.344768  1.374839  1.424408
  1.294481  1.445354  1.211047  1.528112  1.311861  1.374227  1.267179
  1.315888  1.503936  1.445881  1.815759  1.384408
try2_human  0.311676  0.296156  0.289820  0.172927  0.085977  0.000000
  0.279790  0.430508  0.274691  0.100642  0.124757  0.371167  0.482419
  0.494040  1.328188  1.355689  1.339488  1.346650  1.417269  1.460616
  1.348646  1.438782  1.261110  1.506978  1.292270  1.361208  1.257181
  1.310301  1.390174  1.291314  1.877156  1.313255
try2_rat    0.373209  0.366228  0.334540  0.246986  0.279241  0.279790
  0.000000  0.463815  0.172359  0.275812  0.304590  0.377046  0.507894
  0.519612  1.251949  1.274195  1.206870  1.204884  1.309032  1.307235
  1.297371  1.301276  1.264749  1.369245  1.125203  1.155961  1.087202
  1.176279  1.322316  1.285417  1.849565  1.256309
try3_salsa  0.323871  0.338516  0.344239  0.356920  0.409012  0.430508
  0.463815  0.000000  0.461537  0.464495  0.487565  0.304158  0.517012
  0.515027  1.273514  1.191175  1.165671  1.187273  1.217825  1.180237
  1.268180  1.266378  1.170690  1.318170  1.314211  1.341295  1.274136
  1.393715  1.157832  1.189084  1.757600  1.333341
tryp_mouse  0.355405  0.363864  0.329011  0.247755  0.289679  0.274691
  0.172359  0.461537  0.000000  0.284562  0.314126  0.341323  0.480124
  0.502520  1.160729  1.202714  1.120874  1.114167  1.192566  1.172702
  1.370104  1.207491  1.330728  1.411209  1.242108  1.280333  1.154458
  1.249630  1.316673  1.250730  1.762007  1.265752
try4_human  0.337101  0.312790  0.306679  0.199958  0.106298  0.100642
  0.275812  0.464495  0.284562  0.000000  0.022036  0.340901  0.457009
  0.468536  1.272350  1.366920  1.328053  1.346961  1.402607  1.408973
  1.324605  1.481363  1.287280  1.448412  1.241675  1.275541  1.210129
  1.238942  1.456688  1.328472  1.834294  1.296495
try3_human  0.350857  0.326557  0.320298  0.227046  0.130705  0.124757
  0.304590  0.487565  0.314126  0.022036  0.000000  0.361683  0.472353
  0.483821  1.314283  1.411475  1.347692  1.366449  1.423437  1.429803
  1.345774  1.503854  1.307112  1.475918  1.256166  1.289964  1.224350
  1.228427  1.485147  1.354794  1.849717  1.358282
tryp_xenla  0.384264  0.326690  0.404128  0.295986  0.345715  0.371167
  0.377046  0.304158  0.341323  0.340901  0.361683  0.000000  0.575871
  0.587487  1.274912  1.178903  1.168058  1.203918  1.263772  1.301521
  1.213470  1.230342  1.104523  1.319519  1.220141  1.228955  1.170763
  1.315349  1.220254  1.150244  1.619486  1.222336
trya_rat    0.429739  0.393606  0.351081  0.469383  0.509429  0.482419
  0.507894  0.517012  0.480124  0.457009  0.472353  0.575871  0.000000
  0.018512  1.286955  1.377974  1.332644  1.290357  1.419886  1.316085
  1.392848  1.415435  1.395177  1.495543  1.470986  1.623678  1.550721
  1.588399  1.414873  1.312459  1.960054  1.424744
tryb_rat    0.445783  0.404769  0.326270  0.481109  0.521022  0.494040
  0.519612  0.515027  0.502520  0.468536  0.483821  0.587487  0.018512
  0.000000  1.303766  1.406256  1.359969  1.324014  1.448273  1.319803
  1.409681  1.443138  1.411779  1.523335  1.452990  1.603835  1.531472
  1.569130  1.414873  1.312459  1.960054  1.424744
3est-pig    1.214237  1.236816  1.284833  1.247103  1.351921  1.328188
  1.251949  1.273514  1.160729  1.272350  1.314283  1.274912  1.286955
  1.303766  0.000000  0.181414  0.609584  0.620261  0.600242  0.633310
  0.585520  0.647872  0.641809  1.097519  1.071313  1.186039  1.178082
  1.226040  1.207794  1.140503  1.634775  1.235703
el1_rat     1.166389  1.195105  1.315514  1.260206  1.326194  1.355689
  1.274195  1.191175  1.202714  1.366920  1.411475  1.178903  1.377974
  1.406256  0.181414  0.000000  0.535705  0.568716  0.544992  0.624027
  0.578417  0.554255  0.585145  1.061186  1.182058  1.243051  1.286542
  1.293388  1.235771  1.178724  1.518760  1.305708
el2a_human  1.115123  1.230087  1.273659  1.230832  1.320529  1.339488
  1.206870  1.165671  1.120874  1.328053  1.347692  1.168058  1.332644
  1.359969  0.609584  0.535705  0.000000  0.186779  0.158098  0.299548
  0.563752  0.087518  0.519183  0.832996  1.066015  1.060369  1.119675
  1.182569  1.092804  1.116159  1.775881  1.293200
el2_rat     1.137634  1.182512  1.264764  1.258973  1.344768  1.346650
  1.204884  1.187273  1.114167  1.346961  1.366449  1.203918  1.290357
  1.324014  0.620261  0.568716  0.186779  0.000000  0.200402  0.171830
  0.575402  0.241766  0.524502  0.928345  1.096380  1.097080  1.145251
  1.202184  1.037316  1.059570  1.875560  1.293965
el2_pig     1.167464  1.334577  1.396183  1.336944  1.374839  1.417269
  1.309032  1.217825  1.192566  1.402607  1.423437  1.263772  1.419886
  1.448273  0.600242  0.544992  0.158098  0.200402  0.000000  0.283269
  0.580537  0.199401  0.563476  0.866960  1.070620  1.042381  1.095826
  1.126760  1.038357  1.061165  1.911198  1.303345
el2_mouse   1.191286  1.271862  1.318976  1.367560  1.424408  1.460616
  1.307235  1.180237  1.172702  1.408973  1.429803  1.301521  1.316085
  1.319803  0.633310  0.624027  0.299548  0.171830  0.283269  0.000000
  0.632377  0.365343  0.596522  1.036650  1.074128  1.133602  1.202339
  1.238250  1.083301  1.100742  1.874604  1.309531
el3a_human  1.239592  1.302466  1.413683  1.325150  1.294481  1.348646
  1.297371  1.268180  1.370104  1.324605  1.345774  1.213470  1.392848
  1.409681  0.585520  0.578417  0.563752  0.575402  0.580537  0.632377
  0.000000  0.576990  0.097801  1.052075  1.022818  1.038646  1.090112
  1.114711  1.184851  1.180822  1.994079  1.331811
el2b_human  1.218110  1.327825  1.388442  1.328276  1.445354  1.438782
  1.301276  1.266378  1.207491  1.481363  1.503854  1.230342  1.415435
  1.443138  0.647872  0.554255  0.087518  0.241766  0.199401  0.365343
  0.576990  0.000000  0.571805  0.953439  1.169388  1.141552  1.216299
  1.262360  1.168512  1.192648  1.865091  1.439570
el3b_human  1.134069  1.229567  1.339685  1.234045  1.211047  1.261110
  1.264749  1.170690  1.330728  1.287280  1.307112  1.104523  1.395177
  1.411779  0.641809  0.585145  0.519183  0.524502  0.563476  0.596522
  0.097801  0.571805  0.000000  0.921842  1.044822  1.017090  1.104323
  1.122915  1.164478  1.171637  1.862611  1.347044
ctrl_human  1.336785  1.435608  1.521725  1.376807  1.528112  1.506978
  1.369245  1.318170  1.411209  1.448412  1.475918  1.319519  1.495543
  1.523335  1.097519  1.061186  0.832996  0.928345  0.866960  1.036650
  1.052075  0.953439  0.921842  0.000000  0.795358  0.737705  0.788273
  0.818041  1.152378  1.170165  1.806116  1.170506
ctr2_canfa  1.369935  1.280799  1.310298  1.199142  1.311861  1.292270
  1.125203  1.314211  1.242108  1.241675  1.256166  1.220141  1.470986
  1.452990  1.071313  1.182058  1.066015  1.096380  1.070620  1.074128
  1.022818  1.169388  1.044822  0.795358  0.000000  0.238187  0.132690
  0.223681  1.379264  1.459499  1.901725  1.301428
ctrb_bovin  1.380640  1.363774  1.439291  1.251539  1.374227  1.361208
  1.155961  1.341295  1.280333  1.275541  1.289964  1.228955  1.623678
  1.603835  1.186039  1.243051  1.060369  1.097080  1.042381  1.133602
  1.038646  1.141552  1.017090  0.737705  0.238187  0.000000  0.146081
  0.170392  1.411637  1.475962  1.823631  1.251861
ctrb_human  1.311153  1.323869  1.361538  1.161877  1.267179  1.257181
  1.087202  1.274136  1.154458  1.210129  1.224350  1.170763  1.550721
  1.531472  1.178082  1.286542  1.119675  1.145251  1.095826  1.202339
  1.090112  1.216299  1.104323  0.788273  0.132690  0.146081  0.000000
  0.159815  1.310939  1.390377  1.801198  1.246344
ctrb_rat    1.394580  1.369422  1.400562  1.192828  1.315888  1.310301
  1.176279  1.393715  1.249630  1.238942  1.228427  1.315349  1.588399
  1.569130  1.226040  1.293388  1.182569  1.202184  1.126760  1.238250
  1.114711  1.262360  1.122915  0.818041  0.223681  0.170392  0.159815
  0.000000  1.417194  1.490600  1.929694  1.355325
ctr1_penva  1.311064  1.362707  1.383795  1.442667  1.503936  1.390174
  1.322316  1.157832  1.316673  1.456688  1.485147  1.220254  1.414873
  1.414873  1.207794  1.235771  1.092804  1.037316  1.038357  1.083301
  1.184851  1.168512  1.164478  1.152378  1.379264  1.411637  1.310939
  1.417194  0.000000  0.072786  1.825692  1.187398
ctr2_penva  1.274149  1.280471  1.340579  1.400153  1.445881  1.291314
  1.285417  1.189084  1.250730  1.328472  1.354794  1.150244  1.312459
  1.312459  1.140503  1.178724  1.116159  1.059570  1.061165  1.100742
  1.180822  1.192648  1.171637  1.170165  1.459499  1.475962  1.390377
  1.490600  0.072786  0.000000  1.798519  1.101102
ctrl_halru  1.620774  1.740546  1.723256  1.919875  1.815759  1.877156
  1.849565  1.757600  1.762007  1.834294  1.849717  1.619486  1.960054
  1.960054  1.634775  1.518760  1.775881  1.875560  1.911198  1.874604
  1.994079  1.865091  1.862611  1.806116  1.901725  1.823631  1.801198
  1.929694  1.825692  1.798519  0.000000  2.000536
ctr2_vesor  1.343871  1.389738  1.418163  1.283437  1.384408  1.313255
  1.256309  1.333341  1.265752  1.296495  1.358282  1.222336  1.424744
  1.424744  1.235703  1.305708  1.293200  1.293965  1.303345  1.309531
  1.331811  1.439570  1.347044  1.170506  1.301428  1.251861  1.246344
  1.355325  1.187398  1.101102  2.000536  0.000000
   32
2ptn-bovin  0.000000  0.345047  0.328815  0.280855  0.441005  0.422078
  0.462321  0.330401  0.387972  0.528474  0.537514  0.465931  0.581018
  0.573552  1.392933  1.347526  1.146991  1.192152  1.191779  1.281176
  1.403784  1.163597  1.351221  1.159211  1.198486  1.384439  1.237210
  1.197635  1.014549  1.050712  1.465687  1.320937
try1_canfa  0.345047  0.000000  0.246813  0.379707  0.429277  0.441711
  0.494429  0.415973  0.455650  0.515537  0.524648  0.488428  0.474543
  0.459865  1.281524  1.301667  1.216934  1.109811  1.321577  1.260930
  1.282015  1.246606  1.262474  1.138821  1.060813  1.320432  1.209135
  1.181633  1.188190  1.203772  1.703272  1.379505
try3_rat    0.328815  0.246813  0.000000  0.327049  0.339532  0.366653
  0.374505  0.338594  0.348507  0.443261  0.451468  0.456336  0.441610
  0.427310  1.303041  1.366049  1.227724  1.157539  1.299494  1.312860
  1.407634  1.268221  1.366959  1.197411  1.141953  1.459630  1.305897
  1.222145  1.070893  1.063961  1.530062  1.364544
try2_canfa  0.280855  0.379707  0.327049  0.000000  0.281715  0.205820
  0.281833  0.333231  0.236376  0.316503  0.329279  0.398580  0.539675
  0.524033  1.392646  1.406671  1.105837  1.153340  1.200715  1.309687
  1.415188  1.154996  1.346997  1.140568  1.077479  1.314139  1.117587
  1.110290  1.095913  1.058107  1.510731  1.290644
try1_human  0.441005  0.429277  0.339532  0.281715  0.000000  0.145843
  0.366198  0.469103  0.389671  0.213965  0.219834  0.516769  0.562577
  0.550677  1.431708  1.484907  1.338177  1.347692  1.362815  1.550424
  1.404231  1.421090  1.342628  1.368803  1.199798  1.472620  1.240924
  1.230756  1.315188  1.325513  1.693348  1.596777
try2_human  0.422078  0.441711  0.366653  0.205820  0.145843  0.000000
  0.338464  0.462511  0.308665  0.133859  0.139087  0.468851  0.571921
  0.559897  1.468565  1.468375  1.235188  1.258211  1.283150  1.409020
  1.462732  1.286352  1.397415  1.254269  1.109775  1.345542  1.159148
  1.135716  1.117165  1.075408  1.595293  1.401184
try2_rat    0.462321  0.494429  0.374505  0.281833  0.366198  0.338464
  0.000000  0.517935  0.170136  0.384474  0.390681  0.507445  0.554233
  0.538587  1.409948  1.468016  1.216046  1.224026  1.293838  1.412574
  1.421565  1.251756  1.433787  1.356234  1.134458  1.329763  1.192906
  1.215435  1.115635  1.056469  1.507045  1.337701
try3_salsa  0.330401  0.415973  0.338594  0.333231  0.469103  0.462511
  0.517935  0.000000  0.448088  0.572432  0.581934  0.332519  0.629216
  0.624905  1.206907  1.131292  1.095342  1.151299  1.140177  1.232724
  1.339509  1.114756  1.262268  1.114969  1.188699  1.460816  1.282586
  1.270610  0.949872  0.991171  1.645278  1.377366
tryp_mouse  0.387972  0.455650  0.348507  0.236376  0.389671  0.308665
  0.170136  0.448088  0.000000  0.426731  0.433273  0.426231  0.579094
  0.574100  1.262812  1.254820  1.038540  1.093272  1.113544  1.197192
  1.568667  1.074441  1.521295  1.194648  1.157753  1.402574  1.181036
  1.200039  0.974169  0.965701  1.419725  1.200125
try4_human  0.528474  0.515537  0.443261  0.316503  0.213965  0.133859
  0.384474  0.572432  0.426731  0.000000  0.008729  0.533629  0.577226
  0.565440  1.504501  1.586763  1.321973  1.397170  1.470841  1.485046
  1.454725  1.480837  1.430296  1.302911  1.166750  1.446288  1.241693
  1.201275  1.247296  1.167398  1.619829  1.504253
try3_human  0.537514  0.524648  0.451468  0.329279  0.219834  0.139087
  0.390681  0.581934  0.433273  0.008729  0.000000  0.550571  0.587015
  0.575074  1.528722  1.612119  1.342588  1.418596  1.493624  1.508416
  1.478182  1.504271  1.452671  1.343282  1.188529  1.474967  1.265415
  1.223646  1.284476  1.202409  1.672896  1.533561
tryp_xenla  0.465931  0.488428  0.456336  0.398580  0.516769  0.468851
  0.507445  0.332519  0.426231  0.533629  0.550571  0.000000  0.704440
  0.686409  1.262684  1.192774  1.133835  1.174948  1.228351  1.293055
  1.358295  1.154586  1.261871  1.150002  1.130894  1.369351  1.171089
  1.206825  0.943041  0.925570  1.345442  1.226585
trya_rat    0.581018  0.474543  0.441610  0.539675  0.562577  0.571921
  0.554233  0.629216  0.579094  0.577226  0.587015  0.704440  0.000000
  0.008962  1.529166  1.655228  1.399266  1.443778  1.507640  1.547248
  1.569366  1.399307  1.588273  1.401695  1.454749  1.814920  1.659353
  1.498430  1.389386  1.338175  1.817288  1.629888
tryb_rat    0.573552  0.459865  0.427310  0.524033  0.550677  0.559897
  0.538587  0.624905  0.574100  0.565440  0.575074  0.686409  0.008962
  0.000000  1.526004  1.666047  1.407536  1.459447  1.516942  1.555505
  1.543852  1.407683  1.562696  1.408956  1.418834  1.767576  1.616800
  1.460606  1.375951  1.328030  1.798902  1.614470
3est-pig    1.392933  1.281524  1.303041  1.392646  1.431708  1.468565
  1.409948  1.206907  1.262812  1.504501  1.528722  1.262684  1.529166
  1.526004  0.000000  0.179148  0.654674  0.704514  0.715472  0.654114
  0.748984  0.738462  0.780385  1.168840  1.239832  1.382610  1.370177
  1.259195  1.328865  1.281767  1.442439  1.316286
el1_rat     1.347526  1.301667  1.366049  1.406671  1.484907  1.468375
  1.468016  1.131292  1.254820  1.586763  1.612119  1.192774  1.655228
  1.666047  0.179148  0.000000  0.633850  0.686724  0.709068  0.675509
  0.722706  0.688632  0.729529  1.129660  1.358140  1.399302  1.404095
  1.300338  1.239659  1.187033  1.375663  1.285357
el2a_human  1.146991  1.216934  1.227724  1.105837  1.338177  1.235188
  1.216046  1.095342  1.038540  1.321973  1.342588  1.133835  1.399266
  1.407536  0.654674  0.633850  0.000000  0.187092  0.198771  0.272441
  0.687715  0.111511  0.645351  0.968457  1.196630  1.299034  1.317011
  1.269818  0.965795  0.996463  1.458871  1.167219
el2_rat     1.192152  1.109811  1.157539  1.153340  1.347692  1.258211
  1.224026  1.151299  1.093272  1.397170  1.418596  1.174948  1.443778
  1.459447  0.704514  0.686724  0.187092  0.000000  0.208470  0.184262
  0.667587  0.243111  0.598802  1.020895  1.209298  1.285502  1.306668
  1.252736  1.019105  1.050515  1.494194  1.233952
el2_pig     1.191779  1.321577  1.299494  1.200715  1.362815  1.283150
  1.293838  1.140177  1.113544  1.470841  1.493624  1.228351  1.507640
  1.516942  0.715472  0.709068  0.198771  0.208470  0.000000  0.308181
  0.742310  0.227208  0.702184  1.004078  1.248053  1.350935  1.355879
  1.233993  0.971799  0.998090  1.491887  1.267982
el2_mouse   1.281176  1.260930  1.312860  1.309687  1.550424  1.409020
  1.412574  1.232724  1.197192  1.485046  1.508416  1.293055  1.547248
  1.555505  0.654114  0.675509  0.272441  0.184262  0.308181  0.000000
  0.756494  0.353587  0.726234  1.071392  1.265366  1.408256  1.416966
  1.304652  1.083322  1.121705  1.632236  1.357074
el3a_human  1.403784  1.282015  1.407634  1.415188  1.404231  1.462732
  1.421565  1.339509  1.568667  1.454725  1.478182  1.358295  1.569366
  1.543852  0.748984  0.722706  0.687715  0.667587  0.742310  0.756494
  0.000000  0.731845  0.110839  1.029386  1.036311  1.049439  1.159944
  1.018300  1.216815  1.238530  1.546456  1.416856
el2b_human  1.163597  1.246606  1.268221  1.154996  1.421090  1.286352
  1.251756  1.114756  1.074441  1.480837  1.504271  1.154586  1.399307
  1.407683  0.738462  0.688632  0.111511  0.243111  0.227208  0.353587
  0.731845  0.000000  0.741551  1.077717  1.317438  1.369899  1.400753
  1.329059  0.989477  1.020964  1.496405  1.292261
el3b_human  1.351221  1.262474  1.366959  1.346997  1.342628  1.397415
  1.433787  1.262268  1.521295  1.430296  1.452671  1.261871  1.588273
  1.562696  0.780385  0.729529  0.645351  0.598802  0.702184  0.726234
  0.110839  0.741551  0.000000  0.903343  0.990078  1.001957  1.098013
  0.973376  1.178457  1.203263  1.522284  1.373396
ctrl_human  1.159211  1.138821  1.197411  1.140568  1.368803  1.254269
  1.356234  1.114969  1.194648  1.302911  1.343282  1.150002  1.401695
  1.408956  1.168840  1.129660  0.968457  1.020895  1.004078  1.071392
  1.029386  1.077717  0.903343  0.000000  0.794318  0.822650  0.860948
  0.803372  1.045013  1.055489  1.477462  1.171010
ctr2_canfa  1.198486  1.060813  1.141953  1.077479  1.199798  1.109775
  1.134458  1.188699  1.157753  1.166750  1.188529  1.130894  1.454749
  1.418834  1.239832  1.358140  1.196630  1.209298  1.248053  1.265366
  1.036311  1.317438  0.990078  0.794318  0.000000  0.297434  0.184293
  0.185255  1.212541  1.288723  1.608352  1.413217
ctrb_bovin  1.384439  1.320432  1.459630  1.314139  1.472620  1.345542
  1.329763  1.460816  1.402574  1.446288  1.474967  1.369351  1.814920
  1.767576  1.382610  1.399302  1.299034  1.285502  1.350935  1.408256
  1.049439  1.369899  1.001957  0.822650  0.297434  0.000000  0.173944
  0.169904  1.317299  1.440874  1.551329  1.366306
ctrb_human  1.237210  1.209135  1.305897  1.117587  1.240924  1.159148
  1.192906  1.282586  1.181036  1.241693  1.265415  1.171089  1.659353
  1.616800  1.370177  1.404095  1.317011  1.306668  1.355879  1.416966
  1.159944  1.400753  1.098013  0.860948  0.184293  0.173944  0.000000
  0.157982  1.236263  1.318897  1.555794  1.400580
ctrb_rat    1.197635  1.181633  1.222145  1.110290  1.230756  1.135716
  1.215435  1.270610  1.200039  1.201275  1.223646  1.206825  1.498430
  1.460606  1.259195  1.300338  1.269818  1.252736  1.233993  1.304652
  1.018300  1.329059  0.973376  0.803372  0.185255  0.169904  0.157982
  0.000000  1.104445  1.194929  1.484492  1.475216
ctr1_penva  1.014549  1.188190  1.070893  1.095913  1.315188  1.117165
  1.115635  0.949872  0.974169  1.247296  1.284476  0.943041  1.389386
  1.375951  1.328865  1.239659  0.965795  1.019105  0.971799  1.083322
  1.216815  0.989477  1.178457  1.045013  1.212541  1.317299  1.236263
  1.104445  0.000000  0.078231  1.219381  1.086720
ctr2_penva  1.050712  1.203772  1.063961  1.058107  1.325513  1.075408
  1.056469  0.991171  0.965701  1.167398  1.202409  0.925570  1.338175
  1.328030  1.281767  1.187033  0.996463  1.050515  0.998090  1.121705
  1.238530  1.020964  1.203263  1.055489  1.288723  1.440874  1.318897
  1.194929  0.078231  0.000000  1.244472  1.041330
ctrl_halru  1.465687  1.703272  1.530062  1.510731  1.693348  1.595293
  1.507045  1.645278  1.419725  1.619829  1.672896  1.345442  1.817288
  1.798902  1.442439  1.375663  1.458871  1.494194  1.491887  1.632236
  1.546456  1.496405  1.522284  1.477462  1.608352  1.551329  1.555794
  1.484492  1.219381  1.244472  0.000000  1.638557
ctr2_vesor  1.320937  1.379505  1.364544  1.290644  1.596777  1.401184
  1.337701  1.377366  1.200125  1.504253  1.533561  1.226585  1.629888
  1.614470  1.316286  1.285357  1.167219  1.233952  1.267982  1.357074
  1.416856  1.292261  1.373396  1.171010  1.413217  1.366306  1.400580
  1.475216  1.086720  1.041330  1.638557  0.000000
   32
2ptn-bovin  0.000000  0.252955  0.281205  0.175259  0.264191  0.279169
  0.299723  0.334587  0.270780  0.250391  0.267509  0.292349  0.436726
  0.436726  1.377469  1.313819  1.235898  1.237396  1.249589  1.285228
  1.435801  1.368774  1.305071  1.002792  1.022896  1.065009  0.949618
  1.003511  1.284682  1.287539  1.716821  1.536093
try1_canfa  0.252955  0.000000  0.223332  0.257057  0.309014  0.308069
  0.346329  0.404130  0.332719  0.295039  0.313259  0.304058  0.387880
  0.387880  1.403044  1.423913  1.318762  1.213771  1.354534  1.382316
  1.485066  1.465578  1.368702  0.989145  0.958776  1.116241  1.043909
  1.085099  1.336366  1.315919  1.807833  1.658777
try3_rat    0.281205  0.223332  0.000000  0.191614  0.259668  0.287323
  0.297134  0.320495  0.291897  0.216566  0.233642  0.293960  0.376152
  0.376152  1.426791  1.479309  1.307357  1.196426  1.327062  1.361101
  1.462505  1.470991  1.350259  0.999794  1.051697  1.246066  1.142556
  1.142746  1.310410  1.265091  1.782491  1.607601
try2_canfa  0.175259  0.257057  0.191614  0.000000  0.196681  0.190229
  0.219929  0.312167  0.182252  0.183170  0.199090  0.226368  0.455831
  0.455831  1.449511  1.438145  1.367350  1.351540  1.394004  1.472037
  1.516089  1.538979  1.374463  0.987811  1.032189  1.189731  1.061046
  1.019309  1.328077  1.243989  1.862294  1.752374
try1_human  0.264191  0.309014  0.259668  0.196681  0.000000  0.143326
  0.283861  0.396857  0.309346  0.135941  0.151309  0.329163  0.447982
  0.447982  1.591353  1.540757  1.438233  1.409045  1.434113  1.567350
  1.415512  1.617459  1.287111  1.010802  1.071801  1.208112  1.056261
  1.105901  1.340889  1.415678  1.902648  1.839779
try2_human  0.279169  0.308069  0.287323  0.190229  0.143326  0.000000
  0.307328  0.454453  0.258232  0.122756  0.137667  0.313417  0.513413
  0.513413  1.672629  1.612213  1.490358  1.501385  1.490496  1.635688
  1.551228  1.646861  1.405999  1.056424  1.043618  1.212471  1.052928
  1.119766  1.316131  1.271348  1.860591  1.705500
try2_rat    0.299723  0.346329  0.297134  0.219929  0.283861  0.307328
  0.000000  0.435204  0.148357  0.273892  0.291233  0.305847  0.424427
  0.424427  1.582804  1.525039  1.432647  1.341092  1.469071  1.501598
  1.623194  1.602232  1.560588  0.997693  1.026878  1.129315  1.011618
  1.142114  1.299320  1.198760  1.829672  1.646888
try3_salsa  0.334587  0.404130  0.320495  0.312167  0.396857  0.454453
  0.435204  0.000000  0.420843  0.402925  0.422774  0.290939  0.523599
  0.523599  1.260763  1.182084  1.232982  1.225535  1.235588  1.278045
  1.373528  1.372312  1.217312  0.871122  1.103874  1.232531  1.120989
  1.139271  1.134130  1.209291  1.816706  1.592670
tryp_mouse  0.270780  0.332719  0.291897  0.182252  0.309346  0.258232
  0.148357  0.420843  0.000000  0.258078  0.275352  0.276393  0.491257
  0.491257  1.510497  1.442710  1.334007  1.265695  1.335601  1.397739
  1.565892  1.487737  1.485031  0.943429  1.020881  1.140228  1.003004
  1.072717  1.154129  1.114283  1.656797  1.601055
try4_human  0.250391  0.295039  0.216566  0.183170  0.135941  0.122756
  0.273892  0.402925  0.258078  0.000000  0.013499  0.257545  0.438613
  0.438613  1.524150  1.522519  1.408066  1.360171  1.383247  1.455921
  1.476144  1.549664  1.381279  0.976558  0.954571  1.103953  0.965428
  1.020714  1.289484  1.219933  1.772650  1.662652
try3_human  0.267509  0.313259  0.233642  0.199090  0.151309  0.137667
  0.291233  0.422774  0.275352  0.013499  0.000000  0.274556  0.459977
  0.459977  1.541253  1.539528  1.424067  1.375571  1.398883  1.472476
  1.493693  1.567215  1.397073  0.988733  0.966227  1.116953  0.977275
  1.032970  1.336047  1.263504  1.781780  1.683692
tryp_xenla  0.292349  0.304058  0.293960  0.226368  0.329163  0.313417
  0.305847  0.290939  0.276393  0.257545  0.274556  0.000000  0.499876
  0.499876  1.443739  1.371857  1.413458  1.352692  1.421797  1.487257
  1.406616  1.604062  1.254543  0.974599  0.993598  1.119336  1.007174
  1.083837  1.144308  1.054153  1.633963  1.623275
trya_rat    0.436726  0.387880  0.376152  0.455831  0.447982  0.513413
  0.424427  0.523599  0.491257  0.438613  0.459977  0.499876  0.000000
  0.000010  1.396800  1.445599  1.349362  1.233704  1.321941  1.321450
  1.466060  1.491807  1.430467  1.074512  1.137484  1.284485  1.142420
  1.237771  1.366915  1.371118  1.931510  1.663728
tryb_rat    0.436726  0.387880  0.376152  0.455831  0.447982  0.513413
  0.424427  0.523599  0.491257  0.438613  0.459977  0.499876  0.000010
  0.000000  1.396800  1.445599  1.349362  1.233704  1.321941  1.321450
  1.466060  1.491807  1.430467  1.074512  1.137484  1.284485  1.142420
  1.237771  1.366915  1.371118  1.931510  1.663728
3est-pig    1.377469  1.403044  1.426791  1.449511  1.591353  1.672629
  1.582804  1.260763  1.510497  1.524150  1.541253  1.443739  1.396800
  1.396800  0.000000  0.144156  0.572826  0.556654  0.575805  0.592763
  0.525851  0.613719  0.527377  1.078792  1.061827  1.140044  1.266703
  1.187334  1.448455  1.465158  1.588836  1.471102
el1_rat     1.313819  1.423913  1.479309  1.438145  1.540757  1.612213
  1.525039  1.182084  1.442710  1.522519  1.539528  1.371857  1.445599
  1.445599  0.144156  0.000000  0.588891  0.610406  0.605413  0.667497
  0.576154  0.626706  0.554887  1.120579  1.172585  1.279277  1.386333
  1.259136  1.526816  1.553792  1.460107  1.618072
el2a_human  1.235898  1.318762  1.307357  1.367350  1.438233  1.490358
  1.432647  1.232982  1.334007  1.408066  1.424067  1.413458  1.349362
  1.349362  0.572826  0.588891  0.000000  0.133224  0.099762  0.262247
  0.545461  0.103187  0.518537  0.944550  1.119415  1.192096  1.297652
  1.281900  1.300207  1.336190  1.555021  1.511593
el2_rat     1.237396  1.213771  1.196426  1.351540  1.409045  1.501385
  1.341092  1.225535  1.265695  1.360171  1.375571  1.352692  1.233704
  1.233704  0.556654  0.610406  0.133224  0.000000  0.162273  0.153307
  0.560825  0.211624  0.510219  0.965807  1.061276  1.124622  1.218074
  1.196994  1.180790  1.213890  1.585671  1.493683
el2_pig     1.249589  1.354534  1.327062  1.394004  1.434113  1.490496
  1.469071  1.235588  1.335601  1.383247  1.398883  1.421797  1.321941
  1.321941  0.575805  0.605413  0.099762  0.162273  0.000000  0.258423
  0.556117  0.170054  0.543407  0.934833  1.077344  1.141187  1.230989
  1.188116  1.264903  1.287217  1.561165  1.529766
el2_mouse   1.285228  1.382316  1.361101  1.472037  1.567350  1.635688
  1.501598  1.278045  1.397739  1.455921  1.472476  1.487257  1.321450
  1.321450  0.592763  0.667497  0.262247  0.153307  0.258423  0.000000
  0.672491  0.327599  0.627911  1.073893  1.103699  1.183691  1.321418
  1.256276  1.265366  1.300465  1.559580  1.531621
el3a_human  1.435801  1.485066  1.462505  1.516089  1.415512  1.551228
  1.623194  1.373528  1.565892  1.476144  1.493693  1.406616  1.466060
  1.466060  0.525851  0.576154  0.545461  0.560825  0.556117  0.672491
  0.000000  0.567433  0.069296  1.009403  0.915341  1.035818  1.115068
  1.073931  1.344809  1.388773  1.783233  1.681554
el2b_human  1.368774  1.465578  1.470991  1.538979  1.617459  1.646861
  1.602232  1.372312  1.487737  1.549664  1.567215  1.604062  1.491807
  1.491807  0.613719  0.626706  0.103187  0.211624  0.170054  0.327599
  0.567433  0.000000  0.578795  1.082294  1.234928  1.296199  1.410070
  1.386806  1.389948  1.428094  1.625836  1.651529
el3b_human  1.305071  1.368702  1.350259  1.374463  1.287111  1.405999
  1.560588  1.217312  1.485031  1.381279  1.397073  1.254543  1.430467
  1.430467  0.527377  0.554887  0.518537  0.510219  0.543407  0.627911
  0.069296  0.578795  0.000000  0.908878  0.908277  1.001387  1.099651
  1.055976  1.287100  1.348892  1.780197  1.590888
ctrl_human  1.002792  0.989145  0.999794  0.987811  1.010802  1.056424
  0.997693  0.871122  0.943429  0.976558  0.988733  0.974599  1.074512
  1.074512  1.078792  1.120579  0.944550  0.965807  0.934833  1.073893
  1.009403  1.082294  0.908878  0.000000  0.578348  0.677919  0.680907
  0.709043  1.137314  1.212375  1.581456  1.241128
ctr2_canfa  1.022896  0.958776  1.051697  1.032189  1.071801  1.043618
  1.026878  1.103874  1.020881  0.954571  0.966227  0.993598  1.137484
  1.137484  1.061827  1.172585  1.119415  1.061276  1.077344  1.103699
  0.915341  1.234928  0.908277  0.578348  0.000000  0.244168  0.165907
  0.236129  1.432059  1.426867  1.644469  1.626297
ctrb_bovin  1.065009  1.116241  1.246066  1.189731  1.208112  1.212471
  1.129315  1.232531  1.140228  1.103953  1.116953  1.119336  1.284485
  1.284485  1.140044  1.279277  1.192096  1.124622  1.141187  1.183691
  1.035818  1.296199  1.001387  0.677919  0.244168  0.000000  0.128322
  0.153717  1.379680  1.409619  1.648359  1.803307
ctrb_human  0.949618  1.043909  1.142556  1.061046  1.056261  1.052928
  1.011618  1.120989  1.003004  0.965428  0.977275  1.007174  1.142420
  1.142420  1.266703  1.386333  1.297652  1.218074  1.230989  1.321418
  1.115068  1.410070  1.099651  0.680907  0.165907  0.128322  0.000000
  0.151171  1.364940  1.371809  1.711613  1.902582
ctrb_rat    1.003511  1.085099  1.142746  1.019309  1.105901  1.119766
  1.142114  1.139271  1.072717  1.020714  1.032970  1.083837  1.237771
  1.237771  1.187334  1.259136  1.281900  1.196994  1.188116  1.256276
  1.073931  1.386806  1.055976  0.709043  0.236129  0.153717  0.151171
  0.000000  1.381517  1.410638  1.609914  1.966212
ctr1_penva  1.284682  1.336366  1.310410  1.328077  1.340889  1.316131
  1.299320  1.134130  1.154129  1.289484  1.336047  1.144308  1.366915
  1.366915  1.448455  1.526816  1.300207  1.180790  1.264903  1.265366
  1.344809  1.389948  1.287100  1.137314  1.432059  1.379680  1.364940
  1.381517  0.000000  0.059237  1.877233  1.421774
ctr2_penva  1.287539  1.315919  1.265091  1.243989  1.415678  1.271348
  1.198760  1.209291  1.114283  1.219933  1.263504  1.054153  1.371118
  1.371118  1.465158  1.553792  1.336190  1.213890  1.287217  1.300465
  1.388773  1.428094  1.348892  1.212375  1.426867  1.409619  1.371809
  1.410638  0.059237  0.000000  1.946117  1.384393
ctrl_halru  1.716821  1.807833  1.782491  1.862294  1.902648  1.860591
  1.829672  1.816706  1.656797  1.772650  1.781780  1.633963  1.931510
  1.931510  1.588836  1.460107  1.555021  1.585671  1.561165  1.559580
  1.783233  1.625836  1.780197  1.581456  1.644469  1.648359  1.711613
  1.609914  1.877233  1.946117  0.000000  1.944144
ctr2_vesor  1.536093  1.658777  1.607601  1.752374  1.839779  1.705500
  1.646888  1.592670  1.601055  1.662652  1.683692  1.623275  1.663728
  1.663728  1.471102  1.618072  1.511593  1.493683  1.529766  1.531621
  1.681554  1.651529  1.590888  1.241128  1.626297  1.803307  1.902582
  1.966212  1.421774  1.384393  1.944144  0.000000
   32
2ptn-bovin  0.000000  0.211477  0.278801  0.266329  0.345748  0.321792
  0.330777  0.299095  0.330151  0.345278  0.369205  0.343173  0.361438
  0.354276  1.400091  1.386309  1.234904  1.213678  1.333691  1.344234
  1.278262  1.341845  1.332235  1.179775  1.038415  1.068567  1.038110
  1.064404  1.363803  1.364732  1.514621  1.448967
try1_canfa  0.211477  0.000000  0.236068  0.278716  0.341471  0.315620
  0.336438  0.299154  0.356892  0.339744  0.363320  0.295241  0.344428
  0.325287  1.304970  1.304550  1.217467  1.178464  1.362231  1.265254
  1.214514  1.339865  1.266651  1.089027  0.955184  1.015785  1.019097
  1.047008  1.374757  1.389336  1.598712  1.440668
try3_rat    0.278801  0.236068  0.000000  0.248866  0.243084  0.241967
  0.234712  0.277571  0.245718  0.242370  0.264378  0.307314  0.317826
  0.298989  1.345540  1.347065  1.217869  1.199676  1.299166  1.253834
  1.217333  1.342686  1.273596  1.124214  0.912568  1.061968  0.995637
  0.986176  1.360385  1.394744  1.466401  1.424944
try2_canfa  0.266329  0.278716  0.248866  0.000000  0.230032  0.194709
  0.156711  0.323839  0.161284  0.226965  0.262286  0.292508  0.395767
  0.375284  1.407697  1.484930  1.248120  1.218348  1.319816  1.290881
  1.249854  1.337161  1.278533  1.149283  0.998608  1.063062  1.006105
  1.007917  1.321874  1.345399  1.572088  1.341320
try1_human  0.345748  0.341471  0.243084  0.230032  0.000000  0.091745
  0.216711  0.370661  0.276511  0.106802  0.132649  0.341170  0.435155
  0.422044  1.424260  1.460065  1.302641  1.262409  1.358256  1.361955
  1.201503  1.392003  1.244362  1.209176  1.004201  1.113400  1.031637
  1.034567  1.487073  1.538897  1.619683  1.502292
try2_human  0.321792  0.315620  0.241967  0.194709  0.091745  0.000000
  0.189689  0.380354  0.231816  0.095210  0.120479  0.359078  0.395302
  0.382766  1.390255  1.452221  1.257380  1.177167  1.321449  1.310272
  1.205711  1.291949  1.248218  1.158461  0.931469  1.054900  0.980648
  0.986685  1.348729  1.363429  1.559434  1.427952
try2_rat    0.330777  0.336438  0.234712  0.156711  0.216711  0.189689
  0.000000  0.385341  0.129273  0.228153  0.256723  0.305725  0.422685
  0.401735  1.401479  1.442104  1.242927  1.231275  1.305671  1.331217
  1.302311  1.323875  1.347267  1.140419  0.919078  1.056400  0.949800
  1.015954  1.305055  1.356609  1.645930  1.373635
try3_salsa  0.299095  0.299154  0.277571  0.323839  0.370661  0.380354
  0.385341  0.000000  0.403580  0.387499  0.416362  0.331790  0.461463
  0.458387  1.183695  1.157861  1.168740  1.165607  1.230489  1.180170
  1.208967  1.251721  1.249216  1.118928  1.044998  1.115330  1.078433
  1.104315  1.265757  1.273795  1.559926  1.428266
tryp_mouse  0.330151  0.356892  0.245718  0.161284  0.276511  0.231816
  0.129273  0.403580  0.000000  0.269148  0.299265  0.310587  0.401684
  0.390069  1.290508  1.316142  1.084589  1.082824  1.144997  1.134981
  1.281780  1.170279  1.302932  1.107911  0.989189  1.078833  0.983660
  1.030402  1.215457  1.268112  1.486053  1.294357
try4_human  0.345278  0.339744  0.242370  0.226965  0.106802  0.095210
  0.228153  0.387499  0.269148  0.000000  0.027601  0.326446  0.391200
  0.379006  1.372630  1.524443  1.299994  1.240376  1.325105  1.275928
  1.248213  1.385961  1.292939  1.132348  0.936162  1.056910  0.984516
  0.981740  1.394251  1.408468  1.607139  1.412852
try3_human  0.369205  0.363320  0.264378  0.262286  0.132649  0.120479
  0.256723  0.416362  0.299265  0.027601  0.000000  0.360670  0.416828
  0.404254  1.414211  1.571140  1.318453  1.257639  1.343829  1.293880
  1.266820  1.405572  1.312275  1.176928  0.952160  1.073930  1.000944
  0.986839  1.462398  1.476357  1.643140  1.469650
tryp_xenla  0.343173  0.295241  0.307314  0.292508  0.341170  0.359078
  0.305725  0.331790  0.310587  0.326446  0.360670  0.000000  0.517384
  0.495236  1.281588  1.266108  1.192593  1.172366  1.241795  1.264300
  1.184220  1.283823  1.214802  1.119427  0.942167  0.984742  0.965779
  1.002540  1.176252  1.210084  1.515697  1.304208
trya_rat    0.361438  0.344428  0.317826  0.395767  0.435155  0.395302
  0.422685  0.461463  0.401684  0.391200  0.416828  0.517384  0.000000
  0.013728  1.307107  1.426685  1.315192  1.257382  1.341358  1.255990
  1.473363  1.410361  1.525472  1.245315  1.108100  1.188509  1.170146
  1.203602  1.336957  1.367409  1.593748  1.646621
tryb_rat    0.354276  0.325287  0.298989  0.375284  0.422044  0.382766
  0.401735  0.458387  0.390069  0.379006  0.404254  0.495236  0.013728
  0.000000  1.312519  1.445305  1.332191  1.279914  1.358833  1.270414
  1.436965  1.429192  1.487650  1.260185  1.069291  1.146447  1.128410
  1.161849  1.310606  1.346450  1.561619  1.613117
3est-pig    1.400091  1.304970  1.345540  1.407697  1.424260  1.390255
  1.401479  1.183695  1.290508  1.372630  1.414211  1.281588  1.307107
  1.312519  0.000000  0.191567  0.596732  0.598195  0.541925  0.559899
  0.708699  0.608481  0.781107  1.215183  1.172498  1.221749  1.240791
  1.233387  1.303356  1.342433  1.336261  1.386668
el1_rat     1.386309  1.304550  1.347065  1.484930  1.460065  1.452221
  1.442104  1.157861  1.316142  1.524443  1.571140  1.266108  1.426685
  1.445305  0.191567  0.000000  0.544794  0.548480  0.515061  0.546414
  0.597017  0.547504  0.670860  1.237580  1.263861  1.277996  1.324247
  1.325169  1.348365  1.382900  1.326255  1.452747
el2a_human  1.234904  1.217467  1.217869  1.248120  1.302641  1.257380
  1.242927  1.168740  1.084589  1.299994  1.318453  1.192593  1.315192
  1.332191  0.596732  0.544794  0.000000  0.173456  0.170031  0.279941
  0.582763  0.118622  0.579152  0.990190  1.071053  1.079183  1.144913
  1.179921  1.129105  1.204957  1.529833  1.278162
el2_rat     1.213678  1.178464  1.199676  1.218348  1.262409  1.177167
  1.231275  1.165607  1.082824  1.240376  1.257639  1.172366  1.257382
  1.279914  0.598195  0.548480  0.173456  0.000000  0.186781  0.183996
  0.678652  0.278356  0.671950  1.070758  1.129962  1.172375  1.158148
  1.213884  1.057058  1.130045  1.551745  1.253784
el2_pig     1.333691  1.362231  1.299166  1.319816  1.358256  1.321449
  1.305671  1.230489  1.144997  1.325105  1.343829  1.241795  1.341358
  1.358833  0.541925  0.515061  0.170031  0.186781  0.000000  0.267898
  0.612564  0.202581  0.676020  1.057714  1.088165  1.130561  1.125374
  1.138450  1.022968  1.091223  1.512680  1.268958
el2_mouse   1.344234  1.265254  1.253834  1.290881  1.361955  1.310272
  1.331217  1.180170  1.134981  1.275928  1.293880  1.264300  1.255990
  1.270414  0.559899  0.546414  0.279941  0.183996  0.267898  0.000000
  0.721797  0.368737  0.715211  1.123244  1.056492  1.166487  1.139187
  1.199744  1.119610  1.197416  1.497020  1.294476
el3a_human  1.278262  1.214514  1.217333  1.249854  1.201503  1.205711
  1.302311  1.208967  1.281780  1.248213  1.266820  1.184220  1.473363
  1.436965  0.708699  0.597017  0.582763  0.678652  0.612564  0.721797
  0.000000  0.588435  0.064805  1.338755  1.091544  1.023855  1.139155
  1.072480  1.200990  1.230860  1.532333  1.294911
el2b_human  1.341845  1.339865  1.342686  1.337161  1.392003  1.291949
  1.323875  1.251721  1.170279  1.385961  1.405572  1.283823  1.410361
  1.429192  0.608481  0.547504  0.118622  0.278356  0.202581  0.368737
  0.588435  0.000000  0.663564  1.118943  1.190401  1.166547  1.248101
  1.251550  1.204532  1.271112  1.528062  1.397796
el3b_human  1.332235  1.266651  1.273596  1.278533  1.244362  1.248218
  1.347267  1.249216  1.302932  1.292939  1.312275  1.214802  1.525472
  1.487650  0.781107  0.670860  0.579152  0.671950  0.676020  0.715211
  0.064805  0.663564  0.000000  1.262526  1.109995  1.037994  1.137356
  1.096913  1.293826  1.308217  1.546164  1.369373
ctrl_human  1.179775  1.089027  1.124214  1.149283  1.209176  1.158461
  1.140419  1.118928  1.107911  1.132348  1.176928  1.119427  1.245315
  1.260185  1.215183  1.237580  0.990190  1.070758  1.057714  1.123244
  1.338755  1.118943  1.262526  0.000000  0.594463  0.611967  0.615044
  0.682876  1.555226  1.610680  1.509724  1.125731
ctr2_canfa  1.038415  0.955184  0.912568  0.998608  1.004201  0.931469
  0.919078  1.044998  0.989189  0.936162  0.952160  0.942167  1.108100
  1.069291  1.172498  1.263861  1.071053  1.129962  1.088165  1.056492
  1.091544  1.190401  1.109995  0.594463  0.000000  0.294084  0.154696
  0.221000  1.422599  1.571239  1.584555  1.180689
ctrb_bovin  1.068567  1.015785  1.061968  1.063062  1.113400  1.054900
  1.056400  1.115330  1.078833  1.056910  1.073930  0.984742  1.188509
  1.146447  1.221749  1.277996  1.079183  1.172375  1.130561  1.166487
  1.023855  1.166547  1.037994  0.611967  0.294084  0.000000  0.180952
  0.220381  1.493406  1.626798  1.530777  1.164769
ctrb_human  1.038110  1.019097  0.995637  1.006105  1.031637  0.980648
  0.949800  1.078433  0.983660  0.984516  1.000944  0.965779  1.170146
  1.128410  1.240791  1.324247  1.144913  1.158148  1.125374  1.139187
  1.139155  1.248101  1.137356  0.615044  0.154696  0.180952  0.000000
  0.173733  1.458330  1.613330  1.564515  1.209568
ctrb_rat    1.064404  1.047008  0.986176  1.007917  1.034567  0.986685
  1.015954  1.104315  1.030402  0.981740  0.986839  1.002540  1.203602
  1.161849  1.233387  1.325169  1.179921  1.213884  1.138450  1.199744
  1.072480  1.251550  1.096913  0.682876  0.221000  0.220381  0.173733
  0.000000  1.400201  1.533798  1.501620  1.211037
ctr1_penva  1.363803  1.374757  1.360385  1.321874  1.487073  1.348729
  1.305055  1.265757  1.215457  1.394251  1.462398  1.176252  1.336957
  1.310606  1.303356  1.348365  1.129105  1.057058  1.022968  1.119610
  1.200990  1.204532  1.293826  1.555226  1.422599  1.493406  1.458330
  1.400201  0.000000  0.066080  1.642048  1.342973
ctr2_penva  1.364732  1.389336  1.394744  1.345399  1.538897  1.363429
  1.356609  1.273795  1.268112  1.408468  1.476357  1.210084  1.367409
  1.346450  1.342433  1.382900  1.204957  1.130045  1.091223  1.197416
  1.230860  1.271112  1.308217  1.610680  1.571239  1.626798  1.613330
  1.533798  0.066080  0.000000  1.730732  1.346027
ctrl_halru  1.514621  1.598712  1.466401  1.572088  1.619683  1.559434
  1.645930  1.559926  1.486053  1.607139  1.643140  1.515697  1.593748
  1.561619  1.336261  1.326255  1.529833  1.551745  1.512680  1.497020
  1.532333  1.528062  1.546164  1.509724  1.584555  1.530777  1.564515
  1.501620  1.642048  1.730732  0.000000  1.793698
ctr2_vesor  1.448967  1.440668  1.424944  1.341320  1.502292  1.427952
  1.373635  1.428266  1.294357  1.412852  1.469650  1.304208  1.646621
  1.613117  1.386668  1.452747  1.278162  1.253784  1.268958  1.294476
  1.294911  1.397796  1.369373  1.125731  1.180689  1.164769  1.209568
  1.211037  1.342973  1.346027  1.793698  0.000000
   32
2ptn-bovin  0.000000  0.262537  0.251651  0.273989  0.296333  0.333809
  0.314856  0.285032  0.352015  0.347038  0.368457  0.335576  0.404436
  0.408465  1.180423  1.160777  1.163581  1.207219  1.208470  1.259293
  1.368136  1.263839  1.275012  1.051014  1.172626  1.294789  1.132877
  1.215692  1.050506  1.055486  1.330067  1.158810
try1_canfa  0.262537  0.000000  0.266909  0.295666  0.283107  0.322069
  0.352288  0.332254  0.392157  0.326422  0.347746  0.284945  0.399032
  0.389497  1.236758  1.205239  1.425660  1.200340  1.403976  1.248000
  1.343902  1.507294  1.290545  1.088079  1.067332  1.243480  1.064319
  1.148989  1.136593  1.119326  1.602243  1.262030
try3_rat    0.251651  0.266909  0.000000  0.232514  0.283871  0.348884
  0.302053  0.320767  0.322541  0.316108  0.337399  0.374131  0.349641
  0.317398  1.194147  1.235212  1.372427  1.358961  1.421352  1.322889
  1.419544  1.496967  1.363388  1.087674  1.126390  1.321444  1.103951
  1.153986  1.123723  1.115317  1.370115  1.144703
try2_canfa  0.273989  0.295666  0.232514  0.000000  0.185279  0.179505
  0.167484  0.373784  0.197489  0.224850  0.259640  0.339501  0.409909
  0.400440  1.243608  1.266469  1.316007  1.307795  1.359687  1.350048
  1.415997  1.387222  1.349450  1.119392  1.072394  1.242998  1.049699
  1.054360  1.092101  1.075653  1.474843  1.079310
try1_human  0.296333  0.283107  0.283871  0.185279  0.000000  0.111495
  0.270825  0.375050  0.340231  0.138386  0.170367  0.359289  0.503843
  0.497079  1.330154  1.328223  1.411230  1.350245  1.390057  1.382633
  1.331256  1.522598  1.269150  1.206739  1.132403  1.283203  1.091435
  1.144572  1.246876  1.213414  1.597821  1.212449
try2_human  0.333809  0.322069  0.348884  0.179505  0.111495  0.000000
  0.264693  0.439602  0.323314  0.125605  0.156796  0.408124  0.497962
  0.491272  1.379772  1.378618  1.442116  1.301966  1.443318  1.392685
  1.437552  1.496579  1.368816  1.224854  1.090569  1.254282  1.049008
  1.109425  1.151258  1.089678  1.584406  1.131200
try2_rat    0.314856  0.352288  0.302053  0.167484  0.270825  0.264693
  0.000000  0.414851  0.125196  0.301349  0.339002  0.365227  0.455773
  0.445698  1.222969  1.259890  1.230130  1.195250  1.252670  1.258802
  1.418804  1.307142  1.377360  1.084297  1.037973  1.184691  0.983610
  1.061837  0.986194  0.984715  1.385265  1.005051
try3_salsa  0.285032  0.332254  0.320767  0.373784  0.375050  0.439602
  0.414851  0.000000  0.438266  0.432510  0.464875  0.295446  0.548093
  0.541222  1.094319  1.025953  1.167779  1.190475  1.123335  1.160468
  1.161868  1.272863  1.093006  1.000116  1.111248  1.278703  1.081286
  1.181328  0.931767  0.961674  1.556390  1.179891
tryp_mouse  0.352015  0.392157  0.322541  0.197489  0.340231  0.323314
  0.125196  0.438266  0.000000  0.350124  0.389703  0.386858  0.441751
  0.451370  1.182820  1.180345  1.170528  1.120492  1.143841  1.137511
  1.476668  1.227846  1.451344  1.071535  1.045414  1.197224  0.997358
  1.061071  0.998298  0.975624  1.357070  1.015465
try4_human  0.347038  0.326422  0.316108  0.224850  0.138386  0.125605
  0.301349  0.432510  0.350124  0.000000  0.027953  0.378031  0.475744
  0.469436  1.341125  1.387437  1.446264  1.322253  1.442667  1.363261
  1.450102  1.589178  1.391546  1.176750  1.076120  1.225999  1.035907
  1.086500  1.204654  1.142417  1.593742  1.153295
try3_human  0.368457  0.347746  0.337399  0.259640  0.170367  0.156796
  0.339002  0.464875  0.389703  0.027953  0.000000  0.408950  0.499901
  0.493284  1.419569  1.468743  1.456714  1.331133  1.453095  1.372395
  1.461352  1.601751  1.401635  1.230936  1.086849  1.237185  1.046372
  1.073786  1.204768  1.142790  1.613300  1.231751
tryp_xenla  0.335576  0.284945  0.374131  0.339501  0.359289  0.408124
  0.365227  0.295446  0.386858  0.378031  0.408950  0.000000  0.574814
  0.562577  1.359478  1.254259  1.252122  1.225045  1.280812  1.275688
  1.312623  1.378146  1.209953  1.158228  1.117868  1.253529  1.075981
  1.218235  0.991377  0.973881  1.480133  1.213325
trya_rat    0.404436  0.399032  0.349641  0.409909  0.503843  0.497962
  0.455773  0.548093  0.441751  0.475744  0.499901  0.574814  0.000000
  0.023055  1.264026  1.374059  1.303356  1.352959  1.317525  1.372787
  1.677212  1.377584  1.647661  1.249988  1.405238  1.618537  1.413941
  1.462266  1.260425  1.235539  1.586037  1.356436
tryb_rat    0.408465  0.389497  0.317398  0.400440  0.497079  0.491272
  0.445698  0.541222  0.451370  0.469436  0.493284  0.562577  0.023055
  0.000000  1.268723  1.401873  1.328943  1.392931  1.344419  1.381679
  1.652846  1.404400  1.624502  1.273724  1.353055  1.559768  1.361396
  1.408194  1.247553  1.225654  1.570445  1.342079
3est-pig    1.180423  1.236758  1.194147  1.243608  1.330154  1.379772
  1.222969  1.094319  1.182820  1.341125  1.419569  1.359478  1.264026
  1.268723  0.000000  0.208046  0.678761  0.641528  0.640986  0.669197
  0.655324  0.685098  0.697249  0.990601  1.142430  1.160309  1.221627
  1.163399  1.169021  1.179570  1.227238  1.182648
el1_rat     1.160777  1.205239  1.235212  1.266469  1.328223  1.378618
  1.259890  1.025953  1.180345  1.387437  1.468743  1.254259  1.374059
  1.401873  0.208046  0.000000  0.618342  0.561423  0.613215  0.649274
  0.641265  0.621228  0.633607  0.934573  1.175823  1.121456  1.238096
  1.160575  1.158926  1.175622  1.185020  1.183264
el2a_human  1.163581  1.425660  1.372427  1.316007  1.411230  1.442116
  1.230130  1.167779  1.170528  1.446264  1.456714  1.252122  1.303356
  1.328943  0.678761  0.618342  0.000000  0.201697  0.166990  0.373747
  0.724635  0.083742  0.656383  0.894644  1.210419  1.179062  1.282009
  1.316458  1.007344  1.030548  1.336914  1.046692
el2_rat     1.207219  1.200340  1.358961  1.307795  1.350245  1.301966
  1.195250  1.190475  1.120492  1.322253  1.331133  1.225045  1.352959
  1.392931  0.641528  0.561423  0.201697  0.000000  0.232593  0.224063
  0.744249  0.269910  0.663918  0.954263  1.088008  1.054501  1.121750
  1.152400  0.963081  0.985736  1.406842  1.109508
el2_pig     1.208470  1.403976  1.421352  1.359687  1.390057  1.443318
  1.252670  1.123335  1.143841  1.442667  1.453095  1.280812  1.317525
  1.344419  0.640986  0.613215  0.166990  0.232593  0.000000  0.355670
  0.742040  0.211304  0.672922  0.872776  1.146715  1.117050  1.172048
  1.181972  0.968922  0.981131  1.460472  1.127508
el2_mouse   1.259293  1.248000  1.322889  1.350048  1.382633  1.392685
  1.258802  1.160468  1.137511  1.363261  1.372395  1.275688  1.372787
  1.381679  0.669197  0.649274  0.373747  0.224063  0.355670  0.000000
  0.834606  0.438321  0.793430  1.062159  1.079493  1.107258  1.175411
  1.194586  1.053252  1.079657  1.377640  1.194257
el3a_human  1.368136  1.343902  1.419544  1.415997  1.331256  1.437552
  1.418804  1.161868  1.476668  1.450102  1.461352  1.312623  1.677212
  1.652846  0.655324  0.641265  0.724635  0.744249  0.742040  0.834606
  0.000000  0.727164  0.069487  1.217389  0.975801  0.948259  1.004883
  0.973305  1.036964  1.049788  1.639184  1.305157
el2b_human  1.263839  1.507294  1.496967  1.387222  1.522598  1.496579
  1.307142  1.272863  1.227846  1.589178  1.601751  1.378146  1.377584
  1.404400  0.685098  0.621228  0.083742  0.269910  0.211304  0.438321
  0.727164  0.000000  0.673250  1.005899  1.311332  1.275940  1.385089
  1.421372  1.107194  1.121134  1.407617  1.130784
el3b_human  1.275012  1.290545  1.363388  1.349450  1.269150  1.368816
  1.377360  1.093006  1.451344  1.391546  1.401635  1.209953  1.647661
  1.624502  0.697249  0.633607  0.656383  0.663918  0.672922  0.793430
  0.069487  0.673250  0.000000  1.099666  0.981482  0.932898  1.010437
  0.973410  1.001443  1.013611  1.537740  1.304290
ctrl_human  1.051014  1.088079  1.087674  1.119392  1.206739  1.224854
  1.084297  1.000116  1.071535  1.176750  1.230936  1.158228  1.249988
  1.273724  0.990601  0.934573  0.894644  0.954263  0.872776  1.062159
  1.217389  1.005899  1.099666  0.000000  0.751124  0.714883  0.769040
  0.791332  1.142692  1.197342  1.510957  1.002991
ctr2_canfa  1.172626  1.067332  1.126390  1.072394  1.132403  1.090569
  1.037973  1.111248  1.045414  1.076120  1.086849  1.117868  1.405238
  1.353055  1.142430  1.175823  1.210419  1.088008  1.146715  1.079493
  0.975801  1.311332  0.981482  0.751124  0.000000  0.167035  0.078796
  0.171501  1.041891  1.100528  1.569310  1.186146
ctrb_bovin  1.294789  1.243480  1.321444  1.242998  1.283203  1.254282
  1.184691  1.278703  1.197224  1.225999  1.237185  1.253529  1.618537
  1.559768  1.160309  1.121456  1.179062  1.054501  1.117050  1.107258
  0.948259  1.275940  0.932898  0.714883  0.167035  0.000000  0.154721
  0.174115  1.113456  1.173138  1.555383  1.176638
ctrb_human  1.132877  1.064319  1.103951  1.049699  1.091435  1.049008
  0.983610  1.081286  0.997358  1.035907  1.046372  1.075981  1.413941
  1.361396  1.221627  1.238096  1.282009  1.121750  1.172048  1.175411
  1.004883  1.385089  1.010437  0.769040  0.078796  0.154721  0.000000
  0.128903  1.006931  1.065649  1.522936  1.154076
ctrb_rat    1.215692  1.148989  1.153986  1.054360  1.144572  1.109425
  1.061837  1.181328  1.061071  1.086500  1.073786  1.218235  1.462266
  1.408194  1.163399  1.160575  1.316458  1.152400  1.181972  1.194586
  0.973305  1.421372  0.973410  0.791332  0.171501  0.174115  0.128903
  0.000000  1.082701  1.138851  1.597894  1.207795
ctr1_penva  1.050506  1.136593  1.123723  1.092101  1.246876  1.151258
  0.986194  0.931767  0.998298  1.204654  1.204768  0.991377  1.260425
  1.247553  1.169021  1.158926  1.007344  0.963081  0.968922  1.053252
  1.036964  1.107194  1.001443  1.142692  1.041891  1.113456  1.006931
  1.082701  0.000000  0.040713  1.237617  0.949687
ctr2_penva  1.055486  1.119326  1.115317  1.075653  1.213414  1.089678
  0.984715  0.961674  0.975624  1.142417  1.142790  0.973881  1.235539
  1.225654  1.179570  1.175622  1.030548  0.985736  0.981131  1.079657
  1.049788  1.121134  1.013611  1.197342  1.100528  1.173138  1.065649
  1.138851  0.040713  0.000000  1.271941  0.954858
ctrl_halru  1.330067  1.602243  1.370115  1.474843  1.597821  1.584406
  1.385265  1.556390  1.357070  1.593742  1.613300  1.480133  1.586037
  1.570445  1.227238  1.185020  1.336914  1.406842  1.460472  1.377640
  1.639184  1.407617  1.537740  1.510957  1.569310  1.555383  1.522936
  1.597894  1.237617  1.271941  0.000000  1.313486
ctr2_vesor  1.158810  1.262030  1.144703  1.079310  1.212449  1.131200
  1.005051  1.179891  1.015465  1.153295  1.231751  1.213325  1.356436
  1.342079  1.182648  1.183264  1.046692  1.109508  1.127508  1.194257
  1.305157  1.130784  1.304290  1.002991  1.186146  1.176638  1.154076
  1.207795  0.949687  0.954858  1.313486  0.000000
   32
2ptn-bovin  0.000000  0.222032  0.241071  0.303939  0.317702  0.339432
  0.351025  0.304079  0.393210  0.400075  0.414927  0.383932  0.421211
  0.421760  1.399878  1.232372  1.148467  1.309311  1.285006  1.377190
  1.397020  1.308032  1.298999  1.164051  1.261155  1.285352  1.246350
  1.288467  1.122899  1.108048  1.479574  1.213462
try1_canfa  0.222032  0.000000  0.210284  0.247082  0.266848  0.278305
  0.289660  0.340668  0.372832  0.339030  0.352981  0.336300  0.402027
  0.384653  1.332096  1.178994  1.210324  1.275439  1.373502  1.269670
  1.344091  1.401882  1.280801  1.128510  1.051618  1.172891  1.097708
  1.161702  1.223835  1.182837  1.495850  1.216624
try3_rat    0.241071  0.210284  0.000000  0.267674  0.285500  0.311346
  0.260832  0.287654  0.274906  0.374734  0.388907  0.384008  0.393429
  0.351377  1.398864  1.218469  1.198356  1.281605  1.333941  1.271122
  1.390780  1.398335  1.327939  1.183266  1.142707  1.267831  1.182695
  1.211627  1.154876  1.154757  1.419472  1.221613
try2_canfa  0.303939  0.247082  0.267674  0.000000  0.227941  0.195645
  0.209168  0.333297  0.234179  0.240591  0.290816  0.350608  0.432010
  0.413901  1.518333  1.364794  1.317526  1.360637  1.493821  1.391183
  1.384443  1.509636  1.318140  1.077812  1.095610  1.185350  1.104586
  1.081427  1.112107  1.067882  1.538311  1.027164
try1_human  0.317702  0.266848  0.285500  0.227941  0.000000  0.117216
  0.226590  0.401094  0.342069  0.169206  0.203535  0.442219  0.476539
  0.461484  1.470334  1.313751  1.294483  1.309456  1.384089  1.405074
  1.350188  1.508948  1.289012  1.243381  1.209619  1.305453  1.213700
  1.234224  1.295518  1.259438  1.641259  1.208036
try2_human  0.339432  0.278305  0.311346  0.195645  0.117216  0.000000
  0.240730  0.375715  0.299959  0.104661  0.136928  0.405071  0.468410
  0.453659  1.479110  1.318914  1.308184  1.263386  1.462132  1.387099
  1.415739  1.494530  1.350913  1.174864  1.079658  1.185479  1.076653
  1.136995  1.139081  1.076569  1.591500  1.109290
try2_rat    0.351025  0.289660  0.260832  0.209168  0.226590  0.240730
  0.000000  0.373166  0.185124  0.276802  0.314299  0.330054  0.463670
  0.444848  1.514229  1.327929  1.297836  1.342320  1.426304  1.421608
  1.412728  1.493651  1.384602  1.102130  1.035891  1.143564  1.030109
  1.119807  1.140666  1.097982  1.545121  1.058636
try3_salsa  0.304079  0.340668  0.287654  0.333297  0.401094  0.375715
  0.373166  0.000000  0.432453  0.478196  0.508198  0.375196  0.571104
  0.559562  1.304398  1.173099  1.145546  1.229087  1.305711  1.198345
  1.275646  1.303930  1.207481  1.059309  1.192218  1.280303  1.222968
  1.285094  0.979796  0.986856  1.582462  1.076194
tryp_mouse  0.393210  0.372832  0.274906  0.234179  0.342069  0.299959
  0.185124  0.432453  0.000000  0.353831  0.394585  0.401288  0.434616
  0.446227  1.423438  1.290970  1.217846  1.242928  1.328097  1.257368
  1.563151  1.406267  1.530796  1.061263  1.053573  1.159836  1.057944
  1.096790  1.073123  1.057392  1.525406  1.107359
try4_human  0.400075  0.339030  0.374734  0.240591  0.169206  0.104661
  0.276802  0.478196  0.353831  0.000000  0.037750  0.408302  0.451938
  0.437632  1.434383  1.427070  1.386901  1.329114  1.476592  1.402833
  1.487853  1.580985  1.471118  1.192609  1.123068  1.210096  1.132538
  1.166464  1.197244  1.109062  1.598869  1.140758
try3_human  0.414927  0.352981  0.388907  0.290816  0.203535  0.136928
  0.314299  0.508198  0.394585  0.037750  0.000000  0.451860  0.467639
  0.453035  1.516771  1.509372  1.440412  1.379918  1.534285  1.455381
  1.551324  1.644323  1.532146  1.268946  1.166392  1.256844  1.176915
  1.173565  1.268677  1.176408  1.700404  1.243372
tryp_xenla  0.383932  0.336300  0.384008  0.350608  0.442219  0.405071
  0.330054  0.375196  0.401288  0.408302  0.451860  0.000000  0.574355
  0.552962  1.441343  1.246952  1.195270  1.304431  1.405015  1.360999
  1.441885  1.365854  1.350655  1.130948  1.105971  1.171387  1.117899
  1.234285  0.963217  0.906066  1.348252  1.062051
trya_rat    0.421211  0.402027  0.393429  0.432010  0.476539  0.468410
  0.463670  0.571104  0.434616  0.451938  0.467639  0.574355  0.000000
  0.028787  1.400547  1.410738  1.343099  1.396379  1.471325  1.374786
  1.644066  1.521844  1.643917  1.408187  1.386590  1.464654  1.381239
  1.431939  1.274321  1.212043  1.623209  1.372007
tryb_rat    0.421760  0.384653  0.351377  0.413901  0.461484  0.453659
  0.444848  0.559562  0.446227  0.437632  0.453035  0.552962  0.028787
  0.000000  1.391700  1.439405  1.368509  1.442541  1.498260  1.381333
  1.605510  1.549282  1.606084  1.429997  1.314874  1.387723  1.308400
  1.357625  1.261740  1.202736  1.606957  1.358088
3est-pig    1.399878  1.332096  1.398864  1.518333  1.470334  1.479110
  1.514229  1.304398  1.423438  1.434383  1.516771  1.441343  1.400547
  1.391700  0.000000  0.173282  0.653685  0.722334  0.705277  0.756054
  0.635961  0.695070  0.692751  1.332359  1.233004  1.291774  1.329931
  1.358957  1.472954  1.421241  1.394892  1.408411
el1_rat     1.232372  1.178994  1.218469  1.364794  1.313751  1.318914
  1.327929  1.173099  1.290970  1.427070  1.509372  1.246952  1.410738
  1.439405  0.173282  0.000000  0.531889  0.612656  0.674116  0.679682
  0.579694  0.561843  0.586651  1.206910  1.286923  1.305350  1.358566
  1.364829  1.365516  1.332277  1.228978  1.422555
el2a_human  1.148467  1.210324  1.198356  1.317526  1.294483  1.308184
  1.297836  1.145546  1.217846  1.386901  1.440412  1.195270  1.343099
  1.368509  0.653685  0.531889  0.000000  0.188516  0.200856  0.344174
  0.608053  0.087623  0.585337  0.963523  1.117166  1.144285  1.202031
  1.247917  1.205619  1.223723  1.491959  1.281665
el2_rat     1.309311  1.275439  1.281605  1.360637  1.309456  1.263386
  1.342320  1.229087  1.242928  1.329114  1.379918  1.304431  1.396379
  1.442541  0.722334  0.612656  0.188516  0.000000  0.254680  0.223807
  0.689448  0.281265  0.666416  1.098681  1.128096  1.147937  1.166587
  1.215651  1.198429  1.216464  1.614692  1.364211
el2_pig     1.285006  1.373502  1.333941  1.493821  1.384089  1.462132
  1.426304  1.305711  1.328097  1.476592  1.534285  1.405015  1.471325
  1.498260  0.705277  0.674116  0.200856  0.254680  0.000000  0.375918
  0.688969  0.273162  0.675601  1.040023  1.177171  1.215752  1.234226
  1.275939  1.223818  1.230174  1.662811  1.348154
el2_mouse   1.377190  1.269670  1.271122  1.391183  1.405074  1.387099
  1.421608  1.198345  1.257368  1.402833  1.455381  1.360999  1.374786
  1.381333  0.756054  0.679682  0.344174  0.223807  0.375918  0.000000
  0.803047  0.433791  0.789920  1.131002  1.048611  1.109938  1.132021
  1.200008  1.230857  1.257033  1.516947  1.441277
el3a_human  1.397020  1.344091  1.390780  1.384443  1.350188  1.415739
  1.412728  1.275646  1.563151  1.487853  1.551324  1.441885  1.644066
  1.605510  0.635961  0.579694  0.608053  0.689448  0.688969  0.803047
  0.000000  0.641338  0.069286  1.360772  1.192016  1.247862  1.279545
  1.245069  1.472830  1.485000  1.642768  1.524651
el2b_human  1.308032  1.401882  1.398335  1.509636  1.508948  1.494530
  1.493651  1.303930  1.406267  1.580985  1.644323  1.365854  1.521844
  1.549282  0.695070  0.561843  0.087623  0.281265  0.273162  0.433791
  0.641338  0.000000  0.632697  1.121432  1.342089  1.317482  1.398650
  1.433469  1.315872  1.334013  1.625731  1.495192
el3b_human  1.298999  1.280801  1.327939  1.318140  1.289012  1.350913
  1.384602  1.207481  1.530796  1.471118  1.532146  1.350655  1.643917
  1.606084  0.692751  0.586651  0.585337  0.666416  0.675601  0.789920
  0.069286  0.632697  0.000000  1.269846  1.232222  1.233253  1.317677
  1.271970  1.470413  1.487099  1.552868  1.535943
ctrl_human  1.164051  1.128510  1.183266  1.077812  1.243381  1.174864
  1.102130  1.059309  1.061263  1.192609  1.268946  1.130948  1.408187
  1.429997  1.332359  1.206910  0.963523  1.098681  1.040023  1.131002
  1.360772  1.121432  1.269846  0.000000  0.706260  0.776995  0.752268
  0.800272  1.254423  1.263126  1.640434  1.113385
ctr2_canfa  1.261155  1.051618  1.142707  1.095610  1.209619  1.079658
  1.035891  1.192218  1.053573  1.123068  1.166392  1.105971  1.386590
  1.314874  1.233004  1.286923  1.117166  1.128096  1.177171  1.048611
  1.192016  1.342089  1.232222  0.706260  0.000000  0.220944  0.146809
  0.198575  1.298818  1.360069  1.586613  1.247890
ctrb_bovin  1.285352  1.172891  1.267831  1.185350  1.305453  1.185479
  1.143564  1.280303  1.159836  1.210096  1.256844  1.171387  1.464654
  1.387723  1.291774  1.305350  1.144285  1.147937  1.215752  1.109938
  1.247862  1.317482  1.233253  0.776995  0.220944  0.000000  0.139687
  0.141577  1.290061  1.322148  1.523930  1.248557
ctrb_human  1.246350  1.097708  1.182695  1.104586  1.213700  1.076653
  1.030109  1.222968  1.057944  1.132538  1.176915  1.117899  1.381239
  1.308400  1.329931  1.358566  1.202031  1.166587  1.234226  1.132021
  1.279545  1.398650  1.317677  0.752268  0.146809  0.139687  0.000000
  0.144214  1.211728  1.271458  1.551993  1.273753
ctrb_rat    1.288467  1.161702  1.211627  1.081427  1.234224  1.136995
  1.119807  1.285094  1.096790  1.166464  1.173565  1.234285  1.431939
  1.357625  1.358957  1.364829  1.247917  1.215651  1.275939  1.200008
  1.245069  1.433469  1.271970  0.800272  0.198575  0.141577  0.144214
  0.000000  1.322387  1.355307  1.557522  1.318001
ctr1_penva  1.122899  1.223835  1.154876  1.112107  1.295518  1.139081
  1.140666  0.979796  1.073123  1.197244  1.268677  0.963217  1.274321
  1.261740  1.472954  1.365516  1.205619  1.198429  1.223818  1.230857
  1.472830  1.315872  1.470413  1.254423  1.298818  1.290061  1.211728
  1.322387  0.000000  0.075789  1.381478  1.053095
ctr2_penva  1.108048  1.182837  1.154757  1.067882  1.259438  1.076569
  1.097982  0.986856  1.057392  1.109062  1.176408  0.906066  1.212043
  1.202736  1.421241  1.332277  1.223723  1.216464  1.230174  1.257033
  1.485000  1.334013  1.487099  1.263126  1.360069  1.322148  1.271458
  1.355307  0.075789  0.000000  1.449274  1.037144
ctrl_halru  1.479574  1.495850  1.419472  1.538311  1.641259  1.591500
  1.545121  1.582462  1.525406  1.598869  1.700404  1.348252  1.623209
  1.606957  1.394892  1.228978  1.491959  1.614692  1.662811  1.516947
  1.642768  1.625731  1.552868  1.640434  1.586613  1.523930  1.551993
  1.557522  1.381478  1.449274  0.000000  1.666840
ctr2_vesor  1.213462  1.216624  1.221613  1.027164  1.208036  1.109290
  1.058636  1.076194  1.107359  1.140758  1.243372  1.062051  1.372007
  1.358088  1.408411  1.422555  1.281665  1.364211  1.348154  1.441277
  1.524651  1.495192  1.535943  1.113385  1.247890  1.248557  1.273753
  1.318001  1.053095  1.037144  1.666840  0.000000
   32
2ptn-bovin  0.000000  0.245321  0.275495  0.296736  0.376700  0.348012
  0.385637  0.265203  0.329381  0.383525  0.392342  0.372838  0.452163
  0.458104  1.465863  1.248572  1.024450  1.098596  1.173035  1.270771
  1.323168  1.240347  1.272523  1.119931  1.185436  1.241498  1.155276
  1.189554  1.103538  1.092808  1.361248  1.232046
try1_canfa  0.245321  0.000000  0.255233  0.357700  0.335379  0.331571
  0.421520  0.343102  0.417764  0.348907  0.357260  0.397044  0.443899
  0.440799  1.377414  1.199626  1.103714  1.084796  1.316024  1.267599
  1.220929  1.326574  1.183090  1.112718  1.095507  1.170782  1.116817
  1.153102  1.169682  1.128956  1.423747  1.311322
try3_rat    0.275495  0.255233  0.000000  0.333190  0.345716  0.368564
  0.358747  0.286087  0.340233  0.355739  0.364220  0.385782  0.397333
  0.370189  1.493705  1.317388  1.176073  1.134133  1.348102  1.301037
  1.358556  1.364009  1.315796  1.123623  1.208996  1.330029  1.217079
  1.232281  1.206480  1.233702  1.401535  1.280854
try2_canfa  0.296736  0.357700  0.333190  0.000000  0.234459  0.197197
  0.207833  0.357019  0.182967  0.226672  0.245550  0.277776  0.496101
  0.492375  1.527995  1.457268  1.072537  1.094194  1.228803  1.239439
  1.419347  1.278209  1.336005  1.130031  1.133118  1.233638  1.102461
  1.091167  1.140511  1.131825  1.567941  1.277331
try1_human  0.376700  0.335379  0.345716  0.234459  0.000000  0.104593
  0.287012  0.390282  0.321798  0.122639  0.128338  0.386940  0.495282
  0.491567  1.500011  1.445326  1.172034  1.162305  1.288931  1.340148
  1.260022  1.315649  1.186015  1.202109  1.055288  1.170632  1.014344
  1.105412  1.349704  1.432891  1.565123  1.381517
try2_human  0.348012  0.331571  0.368564  0.197197  0.104593  0.000000
  0.288458  0.392564  0.266923  0.119113  0.124674  0.386710  0.508385
  0.504531  1.556963  1.466814  1.115752  1.135064  1.248465  1.284827
  1.314391  1.258789  1.236196  1.188717  1.013194  1.112731  0.984837
  1.081383  1.212814  1.262120  1.565768  1.284912
try2_rat    0.385637  0.421520  0.358747  0.207833  0.287012  0.288458
  0.000000  0.418474  0.143342  0.286357  0.292208  0.363596  0.517425
  0.513488  1.555010  1.464467  1.100165  1.074359  1.273368  1.246141
  1.313907  1.311117  1.271616  1.197155  1.028334  1.187539  1.014112
  1.143371  1.199266  1.215833  1.587610  1.401352
try3_salsa  0.265203  0.343102  0.286087  0.357019  0.390282  0.392564
  0.418474  0.000000  0.398174  0.443271  0.452952  0.339179  0.562519
  0.555465  1.323815  1.112372  0.987806  1.005469  1.108386  1.000069
  1.219726  1.115440  1.153162  1.077441  1.127946  1.190934  1.115218
  1.146877  1.026687  1.044588  1.433897  1.169322
tryp_mouse  0.329381  0.417764  0.340233  0.182967  0.321798  0.266923
  0.143342  0.398174  0.000000  0.321661  0.327713  0.320712  0.469765
  0.486387  1.457567  1.334921  0.939331  0.990169  1.078658  1.106425
  1.412582  1.120545  1.352028  1.138592  1.084415  1.194408  1.043814
  1.130374  1.057979  1.116289  1.483240  1.267218
try4_human  0.383525  0.348907  0.355739  0.226672  0.122639  0.119113
  0.286357  0.443271  0.321661  0.000000  0.013345  0.367299  0.443886
  0.440749  1.415271  1.522261  1.192736  1.148592  1.247324  1.291608
  1.301998  1.341011  1.236557  1.186381  1.024228  1.149411  1.013213
  1.091674  1.267850  1.305089  1.513250  1.313415
try3_human  0.392342  0.357260  0.364220  0.245550  0.128338  0.124674
  0.292208  0.452952  0.327713  0.013345  0.000000  0.389945  0.453656
  0.450406  1.424047  1.531391  1.200699  1.156247  1.255497  1.299989
  1.310901  1.349472  1.245004  1.226750  1.034449  1.161312  1.023342
  1.102721  1.329085  1.367336  1.558485  1.327485
tryp_xenla  0.372838  0.397044  0.385782  0.277776  0.386940  0.386710
  0.363596  0.339179  0.320712  0.367299  0.389945  0.000000  0.636872
  0.631610  1.391407  1.238165  0.991150  1.023329  1.161468  1.151270
  1.302052  1.135816  1.204197  1.134490  1.075134  1.158475  1.021819
  1.089364  1.060347  1.039965  1.473812  1.159619
trya_rat    0.452163  0.443899  0.397333  0.496101  0.495282  0.508385
  0.517425  0.562519  0.469765  0.443886  0.453656  0.636872  0.000000
  0.017864  1.572087  1.596440  1.267037  1.215497  1.405200  1.316307
  1.553451  1.493976  1.541113  1.253278  1.308346  1.426560  1.339853
  1.355111  1.273568  1.290921  1.680134  1.382188
tryb_rat    0.458104  0.440799  0.370189  0.492375  0.491567  0.504531
  0.513488  0.555465  0.486387  0.440749  0.450406  0.631610  0.017864
  0.000000  1.564156  1.613962  1.283719  1.243781  1.421961  1.315844
  1.545249  1.511052  1.533155  1.267692  1.273137  1.387528  1.302786
  1.318212  1.273568  1.290921  1.680134  1.382188
3est-pig    1.465863  1.377414  1.493705  1.527995  1.500011  1.556963
  1.555010  1.323815  1.457567  1.415271  1.424047  1.391407  1.572087
  1.564156  0.000000  0.219561  0.632088  0.659721  0.597013  0.564614
  0.705622  0.722854  0.697163  1.210436  1.239729  1.257144  1.317895
  1.238892  1.452863  1.576906  1.330944  1.285795
el1_rat     1.248572  1.199626  1.317388  1.457268  1.445326  1.466814
  1.464467  1.112372  1.334921  1.522261  1.531391  1.238165  1.596440
  1.613962  0.219561  0.000000  0.534552  0.604108  0.588161  0.556932
  0.603817  0.604650  0.605980  1.116708  1.367562  1.336525  1.353672
  1.301278  1.354697  1.433979  1.102299  1.322433
el2a_human  1.024450  1.103714  1.176073  1.072537  1.172034  1.115752
  1.100165  0.987806  0.939331  1.192736  1.200699  0.991150  1.267037
  1.283719  0.632088  0.534552  0.000000  0.185183  0.182409  0.311967
  0.568298  0.131295  0.570089  1.025117  1.127374  1.236063  1.119791
  1.148406  0.981783  1.109718  1.195388  1.145213
el2_rat     1.098596  1.084796  1.134133  1.094194  1.162305  1.135064
  1.074359  1.005469  0.990169  1.148592  1.156247  1.023329  1.215497
  1.243781  0.659721  0.604108  0.185183  0.000000  0.266096  0.196585
  0.625066  0.301891  0.609000  1.108257  1.128278  1.194477  1.108026
  1.141131  0.911717  1.030556  1.274308  1.176780
el2_pig     1.173035  1.316024  1.348102  1.228803  1.288931  1.248465
  1.273368  1.108386  1.078658  1.247324  1.255497  1.161468  1.405200
  1.421961  0.597013  0.588161  0.182409  0.266096  0.000000  0.321013
  0.582845  0.269886  0.584467  0.950146  1.088205  1.157494  1.065293
  1.094601  1.086145  1.197612  1.287813  1.158490
el2_mouse   1.270771  1.267599  1.301037  1.239439  1.340148  1.284827
  1.246141  1.000069  1.106425  1.291608  1.299989  1.151270  1.316307
  1.315844  0.564614  0.556932  0.311967  0.196585  0.321013  0.000000
  0.713659  0.397988  0.695586  1.132968  1.094124  1.197116  1.166307
  1.195707  1.033185  1.165521  1.288214  1.142485
el3a_human  1.323168  1.220929  1.358556  1.419347  1.260022  1.314391
  1.313907  1.219726  1.412582  1.301998  1.310901  1.302052  1.553451
  1.545249  0.705622  0.603817  0.568298  0.625066  0.582845  0.713659
  0.000000  0.618607  0.072118  1.023858  1.053219  1.018970  1.083283
  1.017707  1.313861  1.387061  1.363172  1.384408
el2b_human  1.240347  1.326574  1.364009  1.278209  1.315649  1.258789
  1.311117  1.115440  1.120545  1.341011  1.349472  1.135816  1.493976
  1.511052  0.722854  0.604650  0.131295  0.301891  0.269886  0.397988
  0.618607  0.000000  0.632655  1.135905  1.315253  1.366808  1.255966
  1.272009  1.125717  1.255694  1.232932  1.224962
el3b_human  1.272523  1.183090  1.315796  1.336005  1.186015  1.236196
  1.271616  1.153162  1.352028  1.236557  1.245004  1.204197  1.541113
  1.533155  0.697163  0.605980  0.570089  0.609000  0.584467  0.695586
  0.072118  0.632655  0.000000  0.966615  1.018200  1.014267  1.046811
  0.984870  1.287188  1.325349  1.376832  1.390346
ctrl_human  1.119931  1.112718  1.123623  1.130031  1.202109  1.188717
  1.197155  1.077441  1.138592  1.186381  1.226750  1.134490  1.253278
  1.267692  1.210436  1.116708  1.025117  1.108257  0.950146  1.132968
  1.023858  1.135905  0.966615  0.000000  0.677796  0.659044  0.713524
  0.721751  1.330245  1.375840  1.427792  1.066390
ctr2_canfa  1.185436  1.095507  1.208996  1.133118  1.055288  1.013194
  1.028334  1.127946  1.084415  1.024228  1.034449  1.075134  1.308346
  1.273137  1.239729  1.367562  1.127374  1.128278  1.088205  1.094124
  1.053219  1.315253  1.018200  0.677796  0.000000  0.265596  0.152041
  0.199356  1.403976  1.561758  1.598295  1.236511
ctrb_bovin  1.241498  1.170782  1.330029  1.233638  1.170632  1.112731
  1.187539  1.190934  1.194408  1.149411  1.161312  1.158475  1.426560
  1.387528  1.257144  1.336525  1.236063  1.194477  1.157494  1.197116
  1.018970  1.366808  1.014267  0.659044  0.265596  0.000000  0.142708
  0.149438  1.384952  1.560111  1.401242  1.263299
ctrb_human  1.155276  1.116817  1.217079  1.102461  1.014344  0.984837
  1.014112  1.115218  1.043814  1.013213  1.023342  1.021819  1.339853
  1.302786  1.317895  1.353672  1.119791  1.108026  1.065293  1.166307
  1.083283  1.255966  1.046811  0.713524  0.152041  0.142708  0.000000
  0.150898  1.349751  1.504302  1.508548  1.307298
ctrb_rat    1.189554  1.153102  1.232281  1.091167  1.105412  1.081383
  1.143371  1.146877  1.130374  1.091674  1.102721  1.089364  1.355111
  1.318212  1.238892  1.301278  1.148406  1.141131  1.094601  1.195707
  1.017707  1.272009  0.984870  0.721751  0.199356  0.149438  0.150898
  0.000000  1.218308  1.411766  1.455922  1.335692
ctr1_penva  1.103538  1.169682  1.206480  1.140511  1.349704  1.212814
  1.199266  1.026687  1.057979  1.267850  1.329085  1.060347  1.273568
  1.273568  1.452863  1.354697  0.981783  0.911717  1.086145  1.033185
  1.313861  1.125717  1.287188  1.330245  1.403976  1.384952  1.349751
  1.218308  0.000000  0.098188  1.626470  1.229067
ctr2_penva  1.092808  1.128956  1.233702  1.131825  1.432891  1.262120
  1.215833  1.044588  1.116289  1.305089  1.367336  1.039965  1.290921
  1.290921  1.576906  1.433979  1.109718  1.030556  1.197612  1.165521
  1.387061  1.255694  1.325349  1.375840  1.561758  1.560111  1.504302
  1.411766  0.098188  0.000000  1.809860  1.163507
ctrl_halru  1.361248  1.423747  1.401535  1.567941  1.565123  1.565768
  1.587610  1.433897  1.483240  1.513250  1.558485  1.473812  1.680134
  1.680134  1.330944  1.102299  1.195388  1.274308  1.287813  1.288214
  1.363172  1.232932  1.376832  1.427792  1.598295  1.401242  1.508548
  1.455922  1.626470  1.809860  0.000000  1.325273
ctr2_vesor  1.232046  1.311322  1.280854  1.277331  1.381517  1.284912
  1.401352  1.169322  1.267218  1.313415  1.327485  1.159619  1.382188
  1.382188  1.285795  1.322433  1.145213  1.176780  1.158490  1.142485
  1.384408  1.224962  1.390346  1.066390  1.236511  1.263299  1.307298
  1.335692  1.229067  1.163507  1.325273  0.000000
   32
2ptn-bovin  0.000000  0.274117  0.292729  0.340483  0.345406  0.317036
  0.355206  0.270785  0.366827  0.406610  0.465816  0.385228  0.565142
  0.563247  1.207322  1.209358  1.101659  1.059621  1.193337  1.171134
  1.296669  1.224654  1.338752  1.068847  1.186460  1.287363  1.211110
  1.276053  1.109751  1.117462  1.629563  1.451891
try1_canfa  0.274117  0.000000  0.239235  0.344659  0.344531  0.315100
  0.331302  0.327129  0.356122  0.398289  0.459653  0.402762  0.486842
  0.476493  1.274959  1.342438  1.298644  1.101683  1.367112  1.312100
  1.278309  1.452245  1.335462  1.063009  1.148761  1.299971  1.227516
  1.259063  1.197417  1.207403  1.945880  1.479230
try3_rat    0.292729  0.239235  0.000000  0.288732  0.265278  0.268038
  0.296854  0.217571  0.296586  0.315256  0.369564  0.407461  0.371984
  0.351239  1.168651  1.273654  1.297083  1.126065  1.348126  1.329013
  1.431137  1.518951  1.450589  1.064842  1.251781  1.452664  1.338311
  1.341578  1.160433  1.111387  1.567477  1.512879
try2_canfa  0.340483  0.344659  0.288732  0.000000  0.219591  0.164425
  0.185121  0.296303  0.180846  0.223806  0.290144  0.356242  0.481265
  0.470987  1.279547  1.325584  1.092275  1.164509  1.204088  1.329598
  1.458986  1.304237  1.458232  0.932925  1.134605  1.233176  1.156254
  1.145667  1.174880  1.123783  1.594345  1.424264
try1_human  0.345406  0.344531  0.265278  0.219591  0.000000  0.117458
  0.185136  0.320914  0.253260  0.161179  0.205425  0.387224  0.496996
  0.486547  1.348040  1.399738  1.236160  1.263836  1.287436  1.455036
  1.409257  1.530611  1.411135  1.177732  1.211812  1.340956  1.229219
  1.312953  1.363265  1.310655  1.794143  1.689211
try2_human  0.317036  0.315100  0.268038  0.164425  0.117458  0.000000
  0.175006  0.299091  0.203403  0.138488  0.181262  0.388757  0.452182
  0.442266  1.324461  1.372300  1.173425  1.166529  1.233757  1.367852
  1.445449  1.399380  1.447755  1.077534  1.116706  1.222226  1.152283
  1.219530  1.150244  1.095340  1.710756  1.486889
try2_rat    0.355206  0.331302  0.296854  0.185121  0.185136  0.175006
  0.000000  0.345327  0.134282  0.213162  0.257508  0.389525  0.422977
  0.413556  1.307823  1.384095  1.180387  1.212861  1.270096  1.431667
  1.457602  1.391191  1.514541  1.067687  1.156034  1.286654  1.184588
  1.297163  1.189799  1.115886  1.700701  1.514503
try3_salsa  0.270785  0.327129  0.217571  0.296303  0.320914  0.299091
  0.345327  0.000000  0.323602  0.362576  0.420412  0.351037  0.531752
  0.524098  1.139036  1.154264  1.149186  1.098860  1.197198  1.185009
  1.349549  1.286533  1.347627  1.055903  1.314020  1.432419  1.322395
  1.382634  1.122502  1.053081  1.872610  1.501652
tryp_mouse  0.366827  0.356122  0.296586  0.180846  0.253260  0.203403
  0.134282  0.323602  0.000000  0.275285  0.323358  0.335980  0.436615
  0.446503  1.271143  1.314111  1.058561  1.136935  1.144027  1.311043
  1.511405  1.252242  1.531673  1.033082  1.215634  1.314927  1.204728
  1.312054  1.138324  1.083908  1.620601  1.447392
try4_human  0.406610  0.398289  0.315256  0.223806  0.161179  0.138488
  0.213162  0.362576  0.275285  0.000000  0.051371  0.394099  0.514512
  0.503891  1.308539  1.421736  1.181043  1.239893  1.292392  1.320555
  1.422351  1.486470  1.454445  1.037093  1.163102  1.270830  1.209953
  1.259993  1.192695  1.113116  1.661599  1.574296
try3_human  0.465816  0.459653  0.369564  0.290144  0.205425  0.181262
  0.257508  0.420412  0.323358  0.051371  0.000000  0.475410  0.583964
  0.572230  1.420617  1.545423  1.220319  1.280855  1.334552  1.364954
  1.472914  1.538041  1.507105  1.183611  1.225568  1.340509  1.275565
  1.328394  1.325711  1.240041  1.826465  1.718863
tryp_xenla  0.385228  0.402762  0.407461  0.356242  0.387224  0.388757
  0.389525  0.351037  0.335980  0.394099  0.475410  0.000000  0.657037
  0.643997  1.177699  1.121080  1.083907  1.055070  1.190955  1.204434
  1.260545  1.205978  1.265311  1.066697  1.170807  1.149338  1.100082
  1.180982  1.042771  1.056692  1.480277  1.436286
trya_rat    0.565142  0.486842  0.371984  0.481265  0.496996  0.452182
  0.422977  0.531752  0.436615  0.514512  0.583964  0.657037  0.000000
  0.014196  1.431218  1.619761  1.390394  1.332845  1.450743  1.559932
  1.640569  1.548514  1.702040  1.287787  1.500288  1.794465  1.656759
  1.649530  1.252062  1.160058  1.760163  1.425703
tryb_rat    0.563247  0.476493  0.351239  0.470987  0.486547  0.442266
  0.413556  0.524098  0.446503  0.503891  0.572230  0.643997  0.014196
  0.000000  1.415798  1.629206  1.398610  1.354646  1.459029  1.558109
  1.620621  1.556998  1.680410  1.292984  1.454436  1.739316  1.605192
  1.598865  1.252062  1.160058  1.760163  1.425703
3est-pig    1.207322  1.274959  1.168651  1.279547  1.348040  1.324461
  1.307823  1.139036  1.271143  1.308539  1.420617  1.177699  1.431218
  1.415798  0.000000  0.188649  0.613966  0.564769  0.624956  0.605438
  0.716555  0.802312  0.752234  1.065165  1.094036  1.239086  1.224940
  1.193671  1.471077  1.549529  1.333762  1.286879
el1_rat     1.209358  1.342438  1.273654  1.325584  1.399738  1.372300
  1.384095  1.154264  1.314111  1.421736  1.545423  1.121080  1.619761
  1.629206  0.188649  0.000000  0.588014  0.547197  0.613849  0.613253
  0.676013  0.758472  0.707081  1.137979  1.183128  1.330178  1.328396
  1.293163  1.468621  1.559609  1.407916  1.353370
el2a_human  1.101659  1.298644  1.297083  1.092275  1.236160  1.173425
  1.180387  1.149186  1.058561  1.181043  1.220319  1.083907  1.390394
  1.398610  0.613966  0.588014  0.000000  0.188805  0.208400  0.304909
  0.561191  0.172546  0.598105  0.964867  0.976455  1.066286  1.132029
  1.149155  1.093977  1.183591  1.442762  1.215396
el2_rat     1.059621  1.101683  1.126065  1.164509  1.263836  1.166529
  1.212861  1.098860  1.136935  1.239893  1.280855  1.055070  1.332845
  1.354646  0.564769  0.547197  0.188805  0.000000  0.226173  0.180646
  0.573502  0.319929  0.595956  1.057602  1.002031  1.125341  1.120214
  1.153273  1.050958  1.139550  1.483730  1.282728
el2_pig     1.193337  1.367112  1.348126  1.204088  1.287436  1.233757
  1.270096  1.197198  1.144027  1.292392  1.334552  1.190955  1.450743
  1.459029  0.624956  0.613849  0.208400  0.226173  0.000000  0.355178
  0.599999  0.307205  0.614779  1.037817  1.015896  1.103841  1.105307
  1.097574  1.076728  1.140838  1.487657  1.373335
el2_mouse   1.171134  1.312100  1.329013  1.329598  1.455036  1.367852
  1.431667  1.185009  1.311043  1.320555  1.364954  1.204434  1.559932
  1.558109  0.605438  0.613253  0.304909  0.180646  0.355178  0.000000
  0.684567  0.460104  0.732933  1.127036  1.020066  1.185163  1.202855
  1.205818  1.088606  1.178123  1.624137  1.305336
el3a_human  1.296669  1.278309  1.431137  1.458986  1.409257  1.445449
  1.457602  1.349549  1.511405  1.422351  1.472914  1.260545  1.640569
  1.620621  0.716555  0.676013  0.561191  0.573502  0.599999  0.684567
  0.000000  0.708880  0.079716  1.167852  0.881854  0.961888  0.963743
  0.963362  1.276784  1.352961  1.719278  1.551461
el2b_human  1.224654  1.452245  1.518951  1.304237  1.530611  1.399380
  1.391191  1.286533  1.252242  1.486470  1.538041  1.205978  1.548514
  1.556998  0.802312  0.758472  0.172546  0.319929  0.307205  0.460104
  0.708880  0.000000  0.791607  1.169416  1.275703  1.302892  1.409291
  1.393875  1.233173  1.282760  1.671515  1.476178
el3b_human  1.338752  1.335462  1.450589  1.458232  1.411135  1.447755
  1.514541  1.347627  1.531673  1.454445  1.507105  1.265311  1.702040
  1.680410  0.752234  0.707081  0.598105  0.595956  0.614779  0.732933
  0.079716  0.791607  0.000000  1.064577  0.869947  0.948283  0.945957
  0.949729  1.301629  1.391213  1.748201  1.608149
ctrl_human  1.068847  1.063009  1.064842  0.932925  1.177732  1.077534
  1.067687  1.055903  1.033082  1.037093  1.183611  1.066697  1.287787
  1.292984  1.065165  1.137979  0.964867  1.057602  1.037817  1.127036
  1.167852  1.169416  1.064577  0.000000  0.662593  0.733616  0.746147
  0.755957  1.158695  1.204328  1.470637  1.073922
ctr2_canfa  1.186460  1.148761  1.251781  1.134605  1.211812  1.116706
  1.156034  1.314020  1.215634  1.163102  1.225568  1.170807  1.500288
  1.454436  1.094036  1.183128  0.976455  1.002031  1.015896  1.020066
  0.881854  1.275703  0.869947  0.662593  0.000000  0.224848  0.151944
  0.220693  1.336390  1.409477  1.698141  1.324324
ctrb_bovin  1.287363  1.299971  1.452664  1.233176  1.340956  1.222226
  1.286654  1.432419  1.314927  1.270830  1.340509  1.149338  1.794465
  1.739316  1.239086  1.330178  1.066286  1.125341  1.103841  1.185163
  0.961888  1.302892  0.948283  0.733616  0.224848  0.000000  0.118562
  0.140405  1.234480  1.370411  1.579943  1.349982
ctrb_human  1.211110  1.227516  1.338311  1.156254  1.229219  1.152283
  1.184588  1.322395  1.204728  1.209953  1.275565  1.100082  1.656759
  1.605192  1.224940  1.328396  1.132029  1.120214  1.105307  1.202855
  0.963743  1.409291  0.945957  0.746147  0.151944  0.118562  0.000000
  0.140392  1.257443  1.325997  1.551329  1.346842
ctrb_rat    1.276053  1.259063  1.341578  1.145667  1.312953  1.219530
  1.297163  1.382634  1.312054  1.259993  1.328394  1.180982  1.649530
  1.598865  1.193671  1.293163  1.149155  1.153273  1.097574  1.205818
  0.963362  1.393875  0.949729  0.755957  0.220693  0.140405  0.140392
  0.000000  1.219269  1.314323  1.562597  1.466542
ctr1_penva  1.109751  1.197417  1.160433  1.174880  1.363265  1.150244
  1.189799  1.122502  1.138324  1.192695  1.325711  1.042771  1.252062
  1.252062  1.471077  1.468621  1.093977  1.050958  1.076728  1.088606
  1.276784  1.233173  1.301629  1.158695  1.336390  1.234480  1.257443
  1.219269  0.000000  0.081534  1.356769  1.169914
ctr2_penva  1.117462  1.207403  1.111387  1.123783  1.310655  1.095340
  1.115886  1.053081  1.083908  1.113116  1.240041  1.056692  1.160058
  1.160058  1.549529  1.559609  1.183591  1.139550  1.140838  1.178123
  1.352961  1.282760  1.391213  1.204328  1.409477  1.370411  1.325997
  1.314323  0.081534  0.000000  1.447957  1.146017
ctrl_halru  1.629563  1.945880  1.567477  1.594345  1.794143  1.710756
  1.700701  1.872610  1.620601  1.661599  1.826465  1.480277  1.760163
  1.760163  1.333762  1.407916  1.442762  1.483730  1.487657  1.624137
  1.719278  1.671515  1.748201  1.470637  1.698141  1.579943  1.551329
  1.562597  1.356769  1.447957  0.000000  1.543080
ctr2_vesor  1.451891  1.479230  1.512879  1.424264  1.689211  1.486889
  1.514503  1.501652  1.447392  1.574296  1.718863  1.436286  1.425703
  1.425703  1.286879  1.353370  1.215396  1.282728  1.373335  1.305336
  1.551461  1.476178  1.608149  1.073922  1.324324  1.349982  1.346842
  1.466542  1.169914  1.146017  1.543080  0.000000
   32
2ptn-bovin  0.000000  0.262813  0.214050  0.243146  0.267610  0.301424
  0.307494  0.315599  0.298724  0.334412  0.353428  0.317270  0.453597
  0.456634  1.113016  1.073032  0.999942  1.082947  1.107172  1.108464
  1.198169  1.067364  1.145103  0.950914  1.102839  1.155954  1.094590
  1.135737  1.104478  1.092484  1.608940  1.408529
try1_canfa  0.262813  0.000000  0.208966  0.252204  0.261397  0.278240
  0.311787  0.407161  0.310146  0.289442  0.308455  0.311722  0.359095
  0.357880  1.058370  1.060620  1.098513  1.053005  1.183051  1.175360
  1.200331  1.158750  1.181664  0.967904  1.053051  1.149904  1.091996
  1.127914  1.117522  1.037072  1.781964  1.473030
try3_rat    0.214050  0.208966  0.000000  0.218085  0.247391  0.270016
  0.230146  0.266706  0.228563  0.258658  0.277009  0.309567  0.333810
  0.320492  1.058135  1.101469  1.065054  1.076589  1.137448  1.149420
  1.240609  1.111925  1.201524  0.960452  1.039475  1.143429  1.076035
  1.106839  1.056033  1.027957  1.638505  1.465944
try2_canfa  0.243146  0.252204  0.218085  0.000000  0.155791  0.144241
  0.191149  0.303829  0.159338  0.180516  0.197033  0.231923  0.393862
  0.392475  1.113617  1.117049  1.085706  1.178385  1.189893  1.273070
  1.214627  1.163581  1.167749  0.875354  0.956390  1.050488  0.949205
  1.012942  1.092376  0.991144  1.664269  1.501494
try1_human  0.267610  0.261397  0.247391  0.155791  0.000000  0.084175
  0.226908  0.401244  0.238931  0.096057  0.111093  0.320896  0.413983
  0.412491  1.090763  1.094009  1.144246  1.221808  1.226504  1.304554
  1.246236  1.191588  1.198162  0.981576  1.026378  1.131256  1.007572
  1.090125  1.220178  1.113635  1.632975  1.518425
try2_human  0.301424  0.278240  0.270016  0.144241  0.084175  0.000000
  0.233376  0.408071  0.228825  0.075828  0.090550  0.330140  0.401601
  0.400178  1.117925  1.119310  1.121834  1.195322  1.218335  1.284447
  1.285065  1.168792  1.235481  0.949742  0.967703  1.058499  0.952658
  1.030462  1.106022  1.003370  1.567886  1.494972
try2_rat    0.307494  0.311787  0.230146  0.191149  0.226908  0.233376
  0.000000  0.391337  0.122007  0.247929  0.265248  0.331200  0.362595
  0.361348  1.118296  1.130498  1.042542  1.124071  1.135301  1.221138
  1.208093  1.114308  1.203198  0.933180  0.926456  0.949066  0.911865
  0.958819  1.057869  0.979083  1.618049  1.509999
try3_salsa  0.315599  0.407161  0.266706  0.303829  0.401244  0.408071
  0.391337  0.000000  0.327252  0.428219  0.449276  0.302487  0.498115
  0.494890  1.005107  0.969510  1.051731  1.155071  1.117174  1.137793
  1.211461  1.066941  1.157738  0.963092  1.102799  1.168610  1.110845
  1.132137  0.992318  0.964619  1.624119  1.494338
tryp_mouse  0.298724  0.310146  0.228563  0.159338  0.238931  0.228825
  0.122007  0.327252  0.000000  0.261853  0.279718  0.276026  0.369450
  0.377213  1.106364  1.086240  0.996797  1.084436  1.072195  1.161119
  1.246705  1.060900  1.229862  0.992457  0.974947  1.018165  0.943392
  0.969815  0.993320  0.930462  1.587742  1.566854
try4_human  0.334412  0.289442  0.258658  0.180516  0.096057  0.075828
  0.247929  0.428219  0.261853  0.000000  0.013878  0.331877  0.382232
  0.380897  1.071009  1.123265  1.132968  1.202137  1.233558  1.268012
  1.231492  1.202493  1.218490  0.920880  0.929991  1.014648  0.919633
  0.988869  1.167239  1.039552  1.571232  1.503836
try3_human  0.353428  0.308455  0.277009  0.197033  0.111093  0.090550
  0.265248  0.449276  0.279718  0.013878  0.000000  0.350709  0.402994
  0.401564  1.095887  1.149110  1.159167  1.229625  1.261435  1.296771
  1.260985  1.229806  1.247237  0.943746  0.953139  1.039095  0.942595
  1.013058  1.208844  1.077615  1.606070  1.544057
tryp_xenla  0.317270  0.311722  0.309567  0.231923  0.320896  0.330140
  0.331200  0.302487  0.276026  0.331877  0.350709  0.000000  0.460176
  0.458458  1.027598  0.994600  1.057806  1.099483  1.165311  1.170355
  1.130499  1.055136  1.064373  0.870757  1.003063  1.036330  0.987441
  1.064725  1.023437  0.947963  1.533537  1.448544
trya_rat    0.453597  0.359095  0.333810  0.393862  0.413983  0.401601
  0.362595  0.498115  0.369450  0.382232  0.402994  0.460176  0.000000
  0.009475  1.046020  1.139224  1.084683  1.107735  1.137436  1.184546
  1.274884  1.141354  1.284822  0.993652  1.116632  1.303325  1.205261
  1.251770  1.057274  0.963112  1.800943  1.464407
tryb_rat    0.456634  0.357880  0.320492  0.392475  0.412491  0.400178
  0.361348  0.494890  0.377213  0.380897  0.401564  0.458458  0.009475
  0.000000  1.045953  1.147769  1.092922  1.121386  1.145691  1.184083
  1.273058  1.149701  1.282929  1.000661  1.101091  1.285399  1.188472
  1.234513  1.057274  0.963112  1.800943  1.464407
3est-pig    1.113016  1.058370  1.058135  1.113617  1.090763  1.117925
  1.118296  1.005107  1.106364  1.071009  1.095887  1.027598  1.046020
  1.045953  0.000000  0.160089  0.606524  0.599298  0.589802  0.551971
  0.565030  0.661843  0.591945  0.942311  0.970525  1.074742  1.052947
  1.092771  1.147007  1.073354  1.469367  1.423115
el1_rat     1.073032  1.060620  1.101469  1.117049  1.094009  1.119310
  1.130498  0.969510  1.086240  1.123265  1.149110  0.994600  1.139224
  1.147769  0.160089  0.000000  0.554300  0.569824  0.574408  0.576002
  0.575838  0.603866  0.573714  0.972370  1.120142  1.177932  1.180726
  1.183766  1.151700  1.086934  1.400366  1.422155
el2a_human  0.999942  1.098513  1.065054  1.085706  1.144246  1.121834
  1.042542  1.051731  0.996797  1.132968  1.159167  1.057806  1.084683
  1.092922  0.606524  0.554300  0.000000  0.130642  0.131970  0.264987
  0.543794  0.086221  0.535694  0.796515  0.945199  0.979172  1.005246
  1.060492  0.950887  0.957400  1.536754  1.221295
el2_rat     1.082947  1.053005  1.076589  1.178385  1.221808  1.195322
  1.124071  1.155071  1.084436  1.202137  1.229625  1.099483  1.107735
  1.121386  0.599298  0.569824  0.130642  0.000000  0.145748  0.175977
  0.566329  0.190733  0.546699  0.854585  0.929189  0.973432  0.972992
  1.018045  0.962855  0.969305  1.586322  1.287393
el2_pig     1.107172  1.183051  1.137448  1.189893  1.226504  1.218335
  1.135301  1.117174  1.072195  1.233558  1.261435  1.165311  1.137436
  1.145691  0.589802  0.574408  0.131970  0.145748  0.000000  0.258683
  0.611685  0.181621  0.580239  0.822836  0.948042  0.997153  0.986232
  1.038532  0.974455  0.976570  1.586650  1.286823
el2_mouse   1.108464  1.175360  1.149420  1.273070  1.304554  1.284447
  1.221138  1.137793  1.161119  1.268012  1.296771  1.170355  1.184546
  1.184083  0.551971  0.576002  0.264987  0.175977  0.258683  0.000000
  0.603061  0.315664  0.603005  0.944068  0.922256  1.007281  1.008078
  1.049634  0.970717  0.975460  1.533819  1.279056
el3a_human  1.198169  1.200331  1.240609  1.214627  1.246236  1.285065
  1.208093  1.211461  1.246705  1.231492  1.260985  1.130499  1.274884
  1.273058  0.565030  0.575838  0.543794  0.566329  0.611685  0.603061
  0.000000  0.570566  0.093779  0.822957  0.727957  0.751263  0.776764
  0.789856  1.163279  1.181177  1.606254  1.435314
el2b_human  1.067364  1.158750  1.111925  1.163581  1.191588  1.168792
  1.114308  1.066941  1.060900  1.202493  1.229806  1.055136  1.141354
  1.149701  0.661843  0.603866  0.086221  0.190733  0.181621  0.315664
  0.570566  0.000000  0.574205  0.814999  0.999418  1.008670  1.054668
  1.091333  1.021039  1.017521  1.525690  1.267435
el3b_human  1.145103  1.181664  1.201524  1.167749  1.198162  1.235481
  1.203198  1.157738  1.229862  1.218490  1.247237  1.064373  1.284822
  1.282929  0.591945  0.573714  0.535694  0.546699  0.580239  0.603005
  0.093779  0.574205  0.000000  0.729419  0.739182  0.746163  0.787687
  0.795109  1.150560  1.157859  1.529148  1.485017
ctrl_human  0.950914  0.967904  0.960452  0.875354  0.981576  0.949742
  0.933180  0.963092  0.992457  0.920880  0.943746  0.870757  0.993652
  1.000661  0.942311  0.972370  0.796515  0.854585  0.822836  0.944068
  0.822957  0.814999  0.729419  0.000000  0.526762  0.570372  0.557881
  0.610760  1.062598  1.059979  1.414865  1.086820
ctr2_canfa  1.102839  1.053051  1.039475  0.956390  1.026378  0.967703
  0.926456  1.102799  0.974947  0.929991  0.953139  1.003063  1.116632
  1.101091  0.970525  1.120142  0.945199  0.929189  0.948042  0.922256
  0.727957  0.999418  0.739182  0.526762  0.000000  0.182937  0.089219
  0.175718  1.180790  1.237389  1.548932  1.293248
ctrb_bovin  1.155954  1.149904  1.143429  1.050488  1.131256  1.058499
  0.949066  1.168610  1.018165  1.014648  1.039095  1.036330  1.303325
  1.285399  1.074742  1.177932  0.979172  0.973432  0.997153  1.007281
  0.751263  1.008670  0.746163  0.570372  0.182937  0.000000  0.121379
  0.128989  1.153508  1.233721  1.479203  1.281444
ctrb_human  1.094590  1.091996  1.076035  0.949205  1.007572  0.952658
  0.911865  1.110845  0.943392  0.919633  0.942595  0.987441  1.205261
  1.188472  1.052947  1.180726  1.005246  0.972992  0.986232  1.008078
  0.776764  1.054668  0.787687  0.557881  0.089219  0.121379  0.000000
  0.125377  1.155067  1.209716  1.510875  1.335485
ctrb_rat    1.135737  1.127914  1.106839  1.012942  1.090125  1.030462
  0.958819  1.132137  0.969815  0.988869  1.013058  1.064725  1.251770
  1.234513  1.092771  1.183766  1.060492  1.018045  1.038532  1.049634
  0.789856  1.091333  0.795109  0.610760  0.175718  0.128989  0.125377
  0.000000  1.108806  1.170084  1.428359  1.358570
ctr1_penva  1.104478  1.117522  1.056033  1.092376  1.220178  1.106022
  1.057869  0.992318  0.993320  1.167239  1.208844  1.023437  1.057274
  1.057274  1.147007  1.151700  0.950887  0.962855  0.974455  0.970717
  1.163279  1.021039  1.150560  1.062598  1.180790  1.153508  1.155067
  1.108806  0.000000  0.074932  1.612266  1.219523
ctr2_penva  1.092484  1.037072  1.027957  0.991144  1.113635  1.003370
  0.979083  0.964619  0.930462  1.039552  1.077615  0.947963  0.963112
  0.963112  1.073354  1.086934  0.957400  0.969305  0.976570  0.975460
  1.181177  1.017521  1.157859  1.059979  1.237389  1.233721  1.209716
  1.170084  0.074932  0.000000  1.655119  1.137274
ctrl_halru  1.608940  1.781964  1.638505  1.664269  1.632975  1.567886
  1.618049  1.624119  1.587742  1.571232  1.606070  1.533537  1.800943
  1.800943  1.469367  1.400366  1.536754  1.586322  1.586650  1.533819
  1.606254  1.525690  1.529148  1.414865  1.548932  1.479203  1.510875
  1.428359  1.612266  1.655119  0.000000  1.864167
ctr2_vesor  1.408529  1.473030  1.465944  1.501494  1.518425  1.494972
  1.509999  1.494338  1.566854  1.503836  1.544057  1.448544  1.464407
  1.464407  1.423115  1.422155  1.221295  1.287393  1.286823  1.279056
  1.435314  1.267435  1.485017  1.086820  1.293248  1.281444  1.335485
  1.358570  1.219523  1.137274  1.864167  0.000000
   32
2ptn-bovin  0.000000  0.234746  0.214207  0.315200  0.267411  0.270333
  0.296345  0.305463  0.298265  0.285933  0.306881  0.361746  0.392135
  0.391324  1.054876  1.038463  0.970289  1.004377  1.044718  1.032399
  1.164409  1.021641  1.170572  0.974414  1.088919  1.126511  1.053147
  1.135045  1.069548  1.024732  1.394799  1.348558
try1_canfa  0.234746  0.000000  0.189493  0.331532  0.288329  0.275209
  0.278101  0.332055  0.295746  0.301665  0.322975  0.309117  0.342480
  0.330129  0.986751  0.981553  0.977366  0.951082  1.119788  1.040428
  1.141589  1.015326  1.147644  1.072934  0.929974  0.998864  0.947075
  1.000185  1.092190  1.069083  1.533546  1.411582
try3_rat    0.214207  0.189493  0.000000  0.225648  0.253032  0.279382
  0.239878  0.295240  0.246020  0.268865  0.289470  0.375399  0.279968
  0.257056  0.935194  0.983708  0.943309  0.988991  1.109658  1.055301
  1.185295  0.995222  1.181346  1.039253  1.005756  1.080529  1.012442
  1.045011  1.101564  1.073528  1.355413  1.351474
try2_canfa  0.315200  0.331532  0.225648  0.000000  0.288635  0.272657
  0.211928  0.393628  0.201437  0.261640  0.301108  0.299205  0.389251
  0.376384  1.053132  1.122379  0.999077  1.071922  1.136677  1.162816
  1.183108  1.043359  1.172506  0.969192  0.960149  1.030868  0.941477
  0.940616  0.999763  1.005241  1.478434  1.318896
try1_human  0.267411  0.288329  0.253032  0.288635  0.000000  0.116487
  0.242618  0.406889  0.300661  0.141861  0.158625  0.420170  0.418028
  0.416986  1.099060  1.145690  1.036905  1.093710  1.167701  1.189703
  1.122770  1.090975  1.112913  1.139546  1.045912  1.098658  1.006939
  1.064190  1.261758  1.177526  1.599474  1.518375
try2_human  0.270333  0.275209  0.279382  0.272657  0.116487  0.000000
  0.239042  0.424690  0.236227  0.100085  0.115887  0.406587  0.398839
  0.397972  1.075982  1.134332  1.019035  1.056463  1.165723  1.185690
  1.202071  1.049644  1.191294  1.080521  0.954708  1.013644  0.911066
  0.999344  1.104048  1.015014  1.596470  1.407280
try2_rat    0.296345  0.278101  0.239878  0.211928  0.242618  0.239042
  0.000000  0.420087  0.101982  0.213602  0.230542  0.318968  0.347068
  0.334779  1.047551  1.134565  0.955348  1.020362  1.107892  1.140776
  1.154149  0.998341  1.147538  1.005237  0.920372  0.920422  0.858403
  0.948040  0.940266  0.963613  1.432641  1.302548
try3_salsa  0.305463  0.332055  0.295240  0.393628  0.406889  0.424690
  0.420087  0.000000  0.418943  0.449270  0.475256  0.315690  0.447828
  0.449085  0.920596  0.860076  0.846693  0.887588  0.924980  0.875556
  1.037973  0.878321  1.024480  0.920232  1.005224  1.021848  0.952301
  1.016936  0.937590  0.920371  1.547161  1.405558
tryp_mouse  0.298265  0.295746  0.246020  0.201437  0.300661  0.236227
  0.101982  0.418943  0.000000  0.236188  0.253458  0.325515  0.355222
  0.342741  0.975500  1.042915  0.879917  0.991309  1.027727  1.044546
  1.224283  0.920283  1.233741  0.973341  0.950801  0.951142  0.871820
  0.958475  0.953769  0.915791  1.380719  1.292452
try4_human  0.285933  0.301665  0.268865  0.261640  0.141861  0.100085
  0.213602  0.449270  0.236188  0.000000  0.027913  0.362500  0.384598
  0.383873  1.030672  1.149631  1.008967  1.030318  1.154187  1.135088
  1.179351  1.084667  1.179708  1.017550  0.936994  0.988472  0.900275
  0.973408  1.053580  0.967244  1.502886  1.382908
try3_human  0.306881  0.322975  0.289470  0.301108  0.158625  0.115887
  0.230542  0.475256  0.253458  0.027913  0.000000  0.408030  0.408835
  0.407879  1.067264  1.190698  1.045792  1.066645  1.194236  1.174408
  1.223022  1.123660  1.223083  1.098836  0.975573  1.028127  0.936880
  1.012697  1.152034  1.060135  1.619890  1.449480
tryp_xenla  0.361746  0.309117  0.375399  0.299205  0.420170  0.406587
  0.318968  0.315690  0.325515  0.362500  0.408030  0.000000  0.484904
  0.470775  1.113109  1.050495  0.977954  1.031000  1.069108  1.099777
  1.141916  1.002490  1.133430  0.936761  0.945221  0.938994  0.875120
  0.993426  0.841864  0.860886  1.412942  1.297191
trya_rat    0.392135  0.342480  0.279968  0.389251  0.418028  0.398839
  0.347068  0.447828  0.355222  0.384598  0.408835  0.484904  0.000000
  0.018581  1.030758  1.107533  0.981453  1.036170  1.075536  1.116647
  1.279805  1.016240  1.299578  1.076933  1.090683  1.240972  1.135488
  1.218098  1.153824  1.091319  1.600208  1.418465
tryb_rat    0.391324  0.330129  0.257056  0.376384  0.416986  0.397972
  0.334779  0.449085  0.342741  0.383873  0.407879  0.470775  0.018581
  0.000000  1.058147  1.137229  1.008326  1.064261  1.104712  1.139172
  1.259505  1.044089  1.278946  1.107268  1.057814  1.204548  1.101434
  1.182465  1.118936  1.065419  1.554421  1.373626
3est-pig    1.054876  0.986751  0.935194  1.053132  1.099060  1.075982
  1.047551  0.920596  0.975500  1.030672  1.067264  1.113109  1.030758
  1.058147  0.000000  0.162344  0.515718  0.557374  0.575680  0.575140
  0.718253  0.548351  0.797736  1.038995  1.049196  1.063672  1.125876
  1.126591  1.123892  1.165936  1.315387  1.232350
el1_rat     1.038463  0.981553  0.983708  1.122379  1.145690  1.134332
  1.134565  0.860076  1.042915  1.149631  1.190698  1.050495  1.107533
  1.137229  0.162344  0.000000  0.474585  0.523775  0.533160  0.560672
  0.679847  0.502415  0.727199  1.075741  1.116253  1.154497  1.233490
  1.200510  1.135604  1.185899  1.285611  1.340053
el2a_human  0.970289  0.977366  0.943309  0.999077  1.036905  1.019035
  0.955348  0.846693  0.879917  1.008967  1.045792  0.977954  0.981453
  1.008326  0.515718  0.474585  0.000000  0.206242  0.199277  0.333785
  0.624040  0.051896  0.666347  0.931712  1.062989  1.041569  1.083523
  1.142929  0.995128  1.049638  1.730381  1.299020
el2_rat     1.004377  0.951082  0.988991  1.071922  1.093710  1.056463
  1.020362  0.887588  0.991309  1.030318  1.066645  1.031000  1.036170
  1.064261  0.557374  0.523775  0.206242  0.000000  0.217261  0.194034
  0.644220  0.241342  0.679126  0.975131  1.049394  1.057423  1.086330
  1.136601  0.982201  1.035181  1.752616  1.295186
el2_pig     1.044718  1.119788  1.109658  1.136677  1.167701  1.165723
  1.107892  0.924980  1.027727  1.154187  1.194236  1.069108  1.075536
  1.104712  0.575680  0.533160  0.199277  0.217261  0.000000  0.339550
  0.614487  0.217147  0.639365  0.838253  0.983534  0.962359  0.987248
  1.038906  1.027636  1.035488  1.822098  1.246783
el2_mouse   1.032399  1.040428  1.055301  1.162816  1.189703  1.185690
  1.140776  0.875556  1.044546  1.135088  1.174408  1.099777  1.116647
  1.139172  0.575140  0.560672  0.333785  0.194034  0.339550  0.000000
  0.738281  0.373111  0.786992  1.010143  1.080243  1.102149  1.158050
  1.199303  1.001928  1.049363  1.640893  1.211649
el3a_human  1.164409  1.141589  1.185295  1.183108  1.122770  1.202071
  1.154149  1.037973  1.224283  1.179351  1.223022  1.141916  1.279805
  1.259505  0.718253  0.679847  0.624040  0.644220  0.614487  0.738281
  0.000000  0.659852  0.074775  1.108947  1.032099  1.030438  1.085478
  1.067936  1.226516  1.184405  1.809458  1.403901
el2b_human  1.021641  1.015326  0.995222  1.043359  1.090975  1.049644
  0.998341  0.878321  0.920283  1.084667  1.123660  1.002490  1.016240
  1.044089  0.548351  0.502415  0.051896  0.241342  0.217147  0.373111
  0.659852  0.000000  0.703137  0.941560  1.100175  1.067040  1.119638
  1.169440  1.031320  1.086756  1.764063  1.325078
el3b_human  1.170572  1.147644  1.181346  1.172506  1.112913  1.191294
  1.147538  1.024480  1.233741  1.179708  1.223083  1.133430  1.299578
  1.278946  0.797736  0.727199  0.666347  0.679126  0.639365  0.786992
  0.074775  0.703137  0.000000  1.076743  1.048632  1.035163  1.103171
  1.081346  1.283407  1.231004  1.791116  1.464381
ctrl_human  0.974414  1.072934  1.039253  0.969192  1.139546  1.080521
  1.005237  0.920232  0.973341  1.017550  1.098836  0.936761  1.076933
  1.107268  1.038995  1.075741  0.931712  0.975131  0.838253  1.010143
  1.108947  0.941560  1.076743  0.000000  0.564230  0.600536  0.580792
  0.612484  1.255151  1.278774  1.636650  1.260592
ctr2_canfa  1.088919  0.929974  1.005756  0.960149  1.045912  0.954708
  0.920372  1.005224  0.950801  0.936994  0.975573  0.945221  1.090683
  1.057814  1.049196  1.116253  1.062989  1.049394  0.983534  1.080243
  1.032099  1.100175  1.048632  0.564230  0.000000  0.179053  0.090367
  0.148983  1.295543  1.412937  1.701104  1.290772
ctrb_bovin  1.126511  0.998864  1.080529  1.030868  1.098658  1.013644
  0.920422  1.021848  0.951142  0.988472  1.028127  0.938994  1.240972
  1.204548  1.063672  1.154497  1.041569  1.057423  0.962359  1.102149
  1.030438  1.067040  1.035163  0.600536  0.179053  0.000000  0.141340
  0.169704  1.248139  1.362016  1.736072  1.302632
ctrb_human  1.053147  0.947075  1.012442  0.941477  1.006939  0.911066
  0.858403  0.952301  0.871820  0.900275  0.936880  0.875120  1.135488
  1.101434  1.125876  1.233490  1.083523  1.086330  0.987248  1.158050
  1.085478  1.119638  1.103171  0.580792  0.090367  0.141340  0.000000
  0.139491  1.199699  1.308990  1.742680  1.281932
ctrb_rat    1.135045  1.000185  1.045011  0.940616  1.064190  0.999344
  0.948040  1.016936  0.958475  0.973408  1.012697  0.993426  1.218098
  1.182465  1.126591  1.200510  1.142929  1.136601  1.038906  1.199303
  1.067936  1.169440  1.081346  0.612484  0.148983  0.169704  0.139491
  0.000000  1.279547  1.393686  1.734816  1.403791
ctr1_penva  1.069548  1.092190  1.101564  0.999763  1.261758  1.104048
  0.940266  0.937590  0.953769  1.053580  1.152034  0.841864  1.153824
  1.118936  1.123892  1.135604  0.995128  0.982201  1.027636  1.001928
  1.226516  1.031320  1.283407  1.255151  1.295543  1.248139  1.199699
  1.279547  0.000000  0.088932  1.408242  1.112102
ctr2_penva  1.024732  1.069083  1.073528  1.005241  1.177526  1.015014
  0.963613  0.920371  0.915791  0.967244  1.060135  0.860886  1.091319
  1.065419  1.165936  1.185899  1.049638  1.035181  1.035488  1.049363
  1.184405  1.086756  1.231004  1.278774  1.412937  1.362016  1.308990
  1.393686  0.088932  0.000000  1.492565  1.187463
ctrl_halru  1.394799  1.533546  1.355413  1.478434  1.599474  1.596470
  1.432641  1.547161  1.380719  1.502886  1.619890  1.412942  1.600208
  1.554421  1.315387  1.285611  1.730381  1.752616  1.822098  1.640893
  1.809458  1.764063  1.791116  1.636650  1.701104  1.736072  1.742680
  1.734816  1.408242  1.492565  0.000000  1.370906
ctr2_vesor  1.348558  1.411582  1.351474  1.318896  1.518375  1.407280
  1.302548  1.405558  1.292452  1.382908  1.449480  1.297191  1.418465
  1.373626  1.232350  1.340053  1.299020  1.295186  1.246783  1.211649
  1.403901  1.325078  1.464381  1.260592  1.290772  1.302632  1.281932
  1.403791  1.112102  1.187463  1.370906  0.000000
   32
2ptn-bovin  0.000000  0.190744  0.221983  0.221001  0.250819  0.286394
  0.316354  0.269141  0.309490  0.333142  0.351987  0.366355  0.437624
  0.434127  1.160870  1.098076  1.079594  1.132800  1.131464  1.184361
  1.284026  1.203455  1.177159  1.001671  0.980547  1.033881  0.898998
  0.998810  0.967214  0.984661  1.359606  1.598144
try1_canfa  0.190744  0.000000  0.152843  0.256530  0.295153  0.301485
  0.330102  0.305283  0.339151  0.343507  0.363359  0.356589  0.365190
  0.357586  1.141181  1.134182  1.085502  1.037441  1.125484  1.108045
  1.252895  1.182646  1.163309  0.979257  0.959578  1.051369  0.988072
  1.062567  1.002669  0.961627  1.447687  1.523110
try3_rat    0.221983  0.152843  0.000000  0.250416  0.257533  0.293023
  0.295470  0.290295  0.303707  0.316831  0.336030  0.385671  0.316889
  0.309593  1.158379  1.183509  1.078192  1.028697  1.099366  1.078505
  1.247987  1.188807  1.154152  1.000585  0.999173  1.143947  1.045873
  1.122729  0.938975  0.969981  1.367678  1.620461
try2_canfa  0.221001  0.256530  0.250416  0.000000  0.175116  0.169825
  0.240089  0.330135  0.227789  0.190751  0.207467  0.295101  0.435139
  0.426726  1.177370  1.224110  1.104406  1.132545  1.164985  1.187858
  1.343435  1.223077  1.202798  1.038856  0.933731  1.005311  0.875608
  0.923464  1.014198  0.977081  1.524098  1.623122
try1_human  0.250819  0.295153  0.257533  0.175116  0.000000  0.111522
  0.288479  0.385929  0.304095  0.120527  0.136310  0.345585  0.485184
  0.476361  1.220104  1.221366  1.162861  1.197227  1.158497  1.256676
  1.327022  1.288554  1.192186  1.011178  0.918256  1.015556  0.848973
  0.949231  1.100429  1.120141  1.429163  1.720382
try2_human  0.286394  0.301485  0.293023  0.169825  0.111522  0.000000
  0.304772  0.409828  0.288030  0.106929  0.122238  0.379475  0.457098
  0.448548  1.242155  1.274766  1.166203  1.179172  1.171668  1.261001
  1.325666  1.266446  1.191699  1.045052  0.921901  1.011625  0.860005
  0.956522  1.014624  1.003694  1.411224  1.618569
try2_rat    0.316354  0.330102  0.295470  0.240089  0.288479  0.304772
  0.000000  0.424821  0.183033  0.309522  0.327922  0.366237  0.446883
  0.438291  1.287675  1.278807  1.106855  1.094641  1.141786  1.143042
  1.297197  1.201019  1.249410  0.952674  0.850940  0.907184  0.790343
  0.964689  1.037075  1.013427  1.564634  1.559396
try3_salsa  0.269141  0.305283  0.290295  0.330135  0.385929  0.409828
  0.424821  0.000000  0.417334  0.451442  0.472511  0.332179  0.509130
  0.505079  1.051064  0.999035  1.121870  1.165074  1.191782  1.183354
  1.274744  1.244162  1.125175  1.026439  1.024710  1.116942  1.003161
  1.101671  0.953109  0.964864  1.320563  1.652340
tryp_mouse  0.309490  0.339151  0.303707  0.227789  0.304095  0.288030
  0.183033  0.417334  0.000000  0.301751  0.320728  0.360861  0.446250
  0.447991  1.205668  1.253210  1.051052  1.027427  1.092644  1.068503
  1.321150  1.150818  1.270429  1.060070  0.947117  1.039566  0.848217
  0.975628  0.997287  1.023156  1.516494  1.657923
try4_human  0.333142  0.343507  0.316831  0.190751  0.120527  0.106929
  0.309522  0.451442  0.301751  0.000000  0.013920  0.334996  0.441821
  0.433320  1.216271  1.290344  1.157723  1.198878  1.186622  1.232637
  1.298439  1.307863  1.239889  1.045184  0.922591  0.969405  0.864078
  0.936031  1.114731  1.067047  1.472414  1.695737
try3_human  0.351987  0.363359  0.336030  0.207467  0.136310  0.122238
  0.327922  0.472511  0.320728  0.013920  0.000000  0.353955  0.464408
  0.455723  1.230225  1.304550  1.151415  1.192324  1.180196  1.225817
  1.290541  1.300634  1.232632  1.058538  0.920353  0.967075  0.862048
  0.933768  1.136511  1.088153  1.460141  1.707575
tryp_xenla  0.366355  0.356589  0.385671  0.295101  0.345585  0.379475
  0.366237  0.332179  0.360861  0.334996  0.353955  0.000000  0.532532
  0.523411  1.155009  1.158126  1.178510  1.194298  1.273991  1.246129
  1.288598  1.285350  1.157735  1.024730  0.960293  1.031377  0.933246
  1.030882  0.980976  0.937340  1.411748  1.596740
trya_rat    0.437624  0.365190  0.316889  0.435139  0.485184  0.457098
  0.446883  0.509130  0.446250  0.441821  0.464408  0.532532  0.000000
  0.004874  1.235035  1.287158  1.306778  1.201153  1.352893  1.287068
  1.362417  1.429676  1.377086  1.087847  1.079029  1.284162  1.114304
  1.240868  1.060113  1.023351  1.551172  1.745382
tryb_rat    0.434127  0.357586  0.309593  0.426726  0.476361  0.448548
  0.438291  0.505079  0.447991  0.433320  0.455723  0.523411  0.004874
  0.000000  1.224538  1.287158  1.306092  1.206722  1.352214  1.284762
  1.349233  1.429011  1.363822  1.085640  1.062527  1.264519  1.097159
  1.222076  1.060113  1.023351  1.551172  1.745382
3est-pig    1.160870  1.141181  1.158379  1.177370  1.220104  1.242155
  1.287675  1.051064  1.205668  1.216271  1.230225  1.155009  1.235035
  1.224538  0.000000  0.190921  0.719680  0.677012  0.738415  0.677345
  0.766493  0.824068  0.806150  1.084002  1.137264  1.187100  1.218620
  1.185151  1.270135  1.286859  1.331648  1.516012
el1_rat     1.098076  1.134182  1.183509  1.224110  1.221366  1.274766
  1.278807  0.999035  1.253210  1.290344  1.304550  1.158126  1.287158
  1.287158  0.190921  0.000000  0.695451  0.692859  0.712924  0.704471
  0.835677  0.779994  0.808253  1.103483  1.283702  1.288896  1.381617
  1.321062  1.290406  1.301655  1.201874  1.600136
el2a_human  1.079594  1.085502  1.078192  1.104406  1.162861  1.166203
  1.106855  1.121870  1.051052  1.157723  1.151415  1.178510  1.306778
  1.306092  0.719680  0.695451  0.000000  0.194568  0.185064  0.320009
  0.718053  0.127097  0.691544  1.082807  1.221810  1.173282  1.271556
  1.242725  1.054837  1.173849  1.542924  1.298026
el2_rat     1.132800  1.037441  1.028697  1.132545  1.197227  1.179172
  1.094641  1.165074  1.027427  1.198878  1.192324  1.194298  1.201153
  1.206722  0.677012  0.692859  0.194568  0.000000  0.223547  0.154033
  0.771883  0.314467  0.724838  1.115186  1.234725  1.167820  1.258635
  1.233718  0.964005  1.075364  1.513293  1.360918
el2_pig     1.131464  1.125484  1.099366  1.164985  1.158497  1.171668
  1.141786  1.191782  1.092644  1.186622  1.180196  1.273991  1.352893
  1.352214  0.738415  0.712924  0.185064  0.223547  0.000000  0.325666
  0.760094  0.288480  0.753388  1.099361  1.192357  1.113945  1.216001
  1.157149  1.094583  1.176466  1.569283  1.466590
el2_mouse   1.184361  1.108045  1.078505  1.187858  1.256676  1.261001
  1.143042  1.183354  1.068503  1.232637  1.225817  1.246129  1.287068
  1.284762  0.677345  0.704471  0.320009  0.154033  0.325666  0.000000
  0.838064  0.449090  0.788985  1.115421  1.117952  1.122636  1.225461
  1.185170  0.975391  1.089298  1.483458  1.270277
el3a_human  1.284026  1.252895  1.247987  1.343435  1.327022  1.325666
  1.297197  1.274744  1.321150  1.298439  1.290541  1.288598  1.362417
  1.349233  0.766493  0.835677  0.718053  0.771883  0.760094  0.838064
  0.000000  0.772894  0.118633  1.063418  0.977540  1.052252  1.048352
  1.006302  1.258707  1.326063  1.798650  1.596254
el2b_human  1.203455  1.182646  1.188807  1.223077  1.288554  1.266446
  1.201019  1.244162  1.150818  1.307863  1.300634  1.285350  1.429676
  1.429011  0.824068  0.779994  0.127097  0.314467  0.288480  0.449090
  0.772894  0.000000  0.814560  1.245318  1.329931  1.282011  1.389908
  1.348213  1.234574  1.354176  1.637363  1.519985
el3b_human  1.177159  1.163309  1.154152  1.202798  1.192186  1.191699
  1.249410  1.125175  1.270429  1.239889  1.232632  1.157735  1.377086
  1.363822  0.806150  0.808253  0.691544  0.724838  0.753388  0.788985
  0.118633  0.814560  0.000000  0.885839  0.998156  1.018551  1.060879
  1.005761  1.255048  1.320846  1.728035  1.628628
ctrl_human  1.001671  0.979257  1.000585  1.038856  1.011178  1.045052
  0.952674  1.026439  1.060070  1.045184  1.058538  1.024730  1.087847
  1.085640  1.084002  1.103483  1.082807  1.115186  1.099361  1.115421
  1.063418  1.245318  0.885839  0.000000  0.663089  0.652868  0.703677
  0.760427  1.362028  1.376927  1.333265  1.514345
ctr2_canfa  0.980547  0.959578  0.999173  0.933731  0.918256  0.921901
  0.850940  1.024710  0.947117  0.922591  0.920353  0.960293  1.079029
  1.062527  1.137264  1.283702  1.221810  1.234725  1.192357  1.117952
  0.977540  1.329931  0.998156  0.663089  0.000000  0.282849  0.153357
  0.230082  1.483648  1.600354  1.506338  1.674390
ctrb_bovin  1.033881  1.051369  1.143947  1.005311  1.015556  1.011625
  0.907184  1.116942  1.039566  0.969405  0.967075  1.031377  1.284162
  1.264519  1.187100  1.288896  1.173282  1.167820  1.113945  1.122636
  1.052252  1.282011  1.018551  0.652868  0.282849  0.000000  0.209045
  0.200809  1.571562  1.694758  1.470814  1.484153
ctrb_human  0.898998  0.988072  1.045873  0.875608  0.848973  0.860005
  0.790343  1.003161  0.848217  0.864078  0.862048  0.933246  1.114304
  1.097159  1.218620  1.381617  1.271556  1.258635  1.216001  1.225461
  1.048352  1.389908  1.060879  0.703677  0.153357  0.209045  0.000000
  0.183576  1.442674  1.557091  1.520255  1.605394
ctrb_rat    0.998810  1.062567  1.122729  0.923464  0.949231  0.956522
  0.964689  1.101671  0.975628  0.936031  0.933768  1.030882  1.240868
  1.222076  1.185151  1.321062  1.242725  1.233718  1.157149  1.185170
  1.006302  1.348213  1.005761  0.760427  0.230082  0.200809  0.183576
  0.000000  1.435341  1.555603  1.501205  1.688183
ctr1_penva  0.967214  1.002669  0.938975  1.014198  1.100429  1.014624
  1.037075  0.953109  0.997287  1.114731  1.136511  0.980976  1.060113
  1.060113  1.270135  1.290406  1.054837  0.964005  1.094583  0.975391
  1.258707  1.234574  1.255048  1.362028  1.483648  1.571562  1.442674
  1.435341  0.000000  0.112519  1.481195  1.277151
ctr2_penva  0.984661  0.961627  0.969981  0.977081  1.120141  1.003694
  1.013427  0.964864  1.023156  1.067047  1.088153  0.937340  1.023351
  1.023351  1.286859  1.301655  1.173849  1.075364  1.176466  1.089298
  1.326063  1.354176  1.320846  1.376927  1.600354  1.694758  1.557091
  1.555603  0.112519  0.000000  1.627728  1.224525
ctrl_halru  1.359606  1.447687  1.367678  1.524098  1.429163  1.411224
  1.564634  1.320563  1.516494  1.472414  1.460141  1.411748  1.551172
  1.551172  1.331648  1.201874  1.542924  1.513293  1.569283  1.483458
  1.798650  1.637363  1.728035  1.333265  1.506338  1.470814  1.520255
  1.501205  1.481195  1.627728  0.000000  2.023920
ctr2_vesor  1.598144  1.523110  1.620461  1.623122  1.720382  1.618569
  1.559396  1.652340  1.657923  1.695737  1.707575  1.596740  1.745382
  1.745382  1.516012  1.600136  1.298026  1.360918  1.466590  1.270277
  1.596254  1.519985  1.628628  1.514345  1.674390  1.484153  1.605394
  1.688183  1.277151  1.224525  2.023920  0.000000
   32
2ptn-bovin  0.000000  0.267592  0.265588  0.284924  0.294099  0.280862
  0.296357  0.289792  0.294536  0.349146  0.372309  0.366210  0.440683
  0.434797  1.211554  1.191417  1.037858  1.007041  1.053116  1.028098
  1.051529  1.107107  1.040907  1.167251  0.977020  1.010233  0.958493
  1.081622  1.065030  1.110968  1.425458  1.372748
try1_canfa  0.267592  0.000000  0.242922  0.297930  0.313009  0.290966
  0.281018  0.328062  0.296707  0.355031  0.379110  0.308949  0.403137
  0.389059  1.152414  1.143854  1.106534  1.020647  1.095851  1.144677
  1.067802  1.198507  1.069322  1.095683  0.942315  1.028533  0.970643
  1.115522  1.129443  1.132857  1.674179  1.377684
try3_rat    0.265588  0.242922  0.000000  0.280850  0.269640  0.278889
  0.291680  0.299777  0.276972  0.307349  0.330406  0.347258  0.311345
  0.298844  1.203138  1.178324  1.119974  1.059251  1.114761  1.126609
  1.135318  1.248015  1.136078  1.101404  0.994666  1.099589  1.054621
  1.114032  1.153816  1.225898  1.405954  1.410539
try2_canfa  0.284924  0.297930  0.280850  0.000000  0.225552  0.172923
  0.224522  0.365527  0.178031  0.244127  0.278661  0.300349  0.403539
  0.389103  1.153980  1.178650  1.068855  1.081634  1.103578  1.110835
  1.092595  1.178650  1.074850  0.977066  0.905921  0.952766  0.878543
  0.877768  1.073547  1.095179  1.504759  1.323390
try1_human  0.294099  0.313009  0.269640  0.225552  0.000000  0.067430
  0.209699  0.384959  0.242816  0.101586  0.126235  0.324989  0.455982
  0.445292  1.248878  1.265372  1.105169  1.093536  1.112034  1.174753
  1.043228  1.241469  1.033114  1.168305  0.931376  1.041837  0.944730
  1.048508  1.153583  1.174940  1.487967  1.457777
try2_human  0.280862  0.290966  0.278889  0.172923  0.067430  0.000000
  0.200999  0.364218  0.196537  0.087110  0.111393  0.317738  0.393140
  0.383137  1.207784  1.241283  1.055474  1.042062  1.088015  1.125176
  1.068060  1.142430  1.057807  1.060013  0.848034  0.955647  0.862482
  0.967573  1.031241  1.046265  1.423578  1.358713
try2_rat    0.296357  0.281018  0.291680  0.224522  0.209699  0.200999
  0.000000  0.374551  0.135799  0.262266  0.290658  0.318593  0.425634
  0.411139  1.213088  1.229030  1.049643  1.007364  1.051013  1.079343
  1.078397  1.151304  1.082268  1.108439  0.798235  0.903556  0.837994
  0.964444  1.028284  1.080204  1.554436  1.383805
try3_salsa  0.289792  0.328062  0.299777  0.365527  0.384959  0.364218
  0.374551  0.000000  0.395172  0.405199  0.433996  0.335057  0.481408
  0.478030  1.110489  1.084544  1.145304  1.095744  1.131916  1.098986
  1.086086  1.215735  1.071004  1.111779  1.044688  1.155963  1.103899
  1.202275  1.004076  1.024526  1.612762  1.428181
tryp_mouse  0.294536  0.296707  0.276972  0.178031  0.242816  0.196537
  0.135799  0.395172  0.000000  0.267397  0.296938  0.276884  0.384727
  0.379504  1.190962  1.221643  0.974246  0.971489  0.985465  1.002500
  1.090431  1.081815  1.084989  1.119744  0.890907  0.964035  0.869381
  0.992414  1.013778  1.073724  1.442011  1.328468
try4_human  0.349146  0.355031  0.307349  0.244127  0.101586  0.087110
  0.262266  0.405199  0.267397  0.000000  0.026989  0.335324  0.446240
  0.435697  1.269461  1.319909  1.117269  1.118448  1.173598  1.152232
  1.086905  1.225224  1.096902  1.121281  0.917418  1.016444  0.936377
  1.035716  1.106208  1.111041  1.505025  1.495358
try3_human  0.372309  0.379110  0.330406  0.278661  0.126235  0.111393
  0.290658  0.433996  0.296938  0.026989  0.000000  0.369502  0.473288
  0.462432  1.307666  1.359083  1.114710  1.115917  1.170896  1.149629
  1.084286  1.222438  1.094270  1.164560  0.919487  1.018637  0.938488
  1.026933  1.141253  1.146374  1.518469  1.545789
tryp_xenla  0.366210  0.308949  0.347258  0.300349  0.324989  0.317738
  0.318593  0.335057  0.276884  0.335324  0.369502  0.000000  0.493471
  0.478125  1.096200  1.095618  1.052759  1.008273  1.063916  1.092333
  0.983333  1.123325  0.958097  1.081278  0.891662  0.944421  0.896257
  1.026629  1.013152  1.037395  1.389652  1.348102
trya_rat    0.440683  0.403137  0.311345  0.403539  0.455982  0.393140
  0.425634  0.481408  0.384727  0.446240  0.473288  0.493471  0.000000
  0.009220  1.391327  1.392760  1.303432  1.244765  1.327923  1.367184
  1.260145  1.410824  1.289314  1.179239  1.224470  1.316239  1.247023
  1.361339  1.249610  1.261457  1.632060  1.543110
tryb_rat    0.434797  0.389059  0.298844  0.389103  0.445292  0.383137
  0.411139  0.478030  0.379504  0.435697  0.462432  0.478125  0.009220
  0.000000  1.388366  1.401717  1.311058  1.257927  1.335837  1.373746
  1.239773  1.419181  1.268425  1.184737  1.194059  1.284256  1.215905
  1.327797  1.237055  1.251668  1.615949  1.527350
3est-pig    1.211554  1.152414  1.203138  1.153980  1.248878  1.207784
  1.213088  1.110489  1.190962  1.269461  1.307666  1.096200  1.391327
  1.388366  0.000000  0.105244  0.613918  0.614642  0.613856  0.669818
  0.569943  0.697238  0.665847  1.242855  1.083490  1.189242  1.194143
  1.141129  1.335107  1.333202  1.533698  1.298400
el1_rat     1.191417  1.143854  1.178324  1.178650  1.265372  1.241283
  1.229030  1.084544  1.221643  1.319909  1.359083  1.095618  1.392760
  1.401717  0.105244  0.000000  0.605463  0.607224  0.581461  0.655255
  0.592731  0.679619  0.646315  1.206905  1.139745  1.225965  1.246723
  1.201127  1.319594  1.308185  1.499674  1.363199
el2a_human  1.037858  1.106534  1.119974  1.068855  1.105169  1.055474
  1.049643  1.145304  0.974246  1.117269  1.114710  1.052759  1.303432
  1.311058  0.613918  0.605463  0.000000  0.104150  0.092603  0.255135
  0.556346  0.110485  0.523432  0.893063  0.855226  0.889145  0.891975
  0.996209  0.965445  1.034681  1.592908  1.274368
el2_rat     1.007041  1.020647  1.059251  1.081634  1.093536  1.042062
  1.007364  1.095744  0.971489  1.118448  1.115917  1.008273  1.244765
  1.257927  0.614642  0.607224  0.104150  0.000000  0.128536  0.190925
  0.561384  0.202305  0.525470  0.960659  0.882366  0.963345  0.952533
  1.048125  0.921506  0.988360  1.647543  1.293963
el2_pig     1.053116  1.095851  1.114761  1.103578  1.112034  1.088015
  1.051013  1.131916  0.985465  1.173598  1.170896  1.063916  1.327923
  1.335837  0.613856  0.581461  0.092603  0.128536  0.000000  0.281157
  0.559779  0.138618  0.557530  0.903914  0.842710  0.901350  0.888094
  0.981059  0.939019  0.993572  1.595310  1.351481
el2_mouse   1.028098  1.144677  1.126609  1.110835  1.174753  1.125176
  1.079343  1.098986  1.002500  1.152232  1.149629  1.092333  1.367184
  1.373746  0.669818  0.655255  0.255135  0.190925  0.281157  0.000000
  0.656214  0.356968  0.654819  1.079807  0.921720  1.022442  1.020828
  1.129161  0.922968  0.992392  1.565035  1.280704
el3a_human  1.051529  1.067802  1.135318  1.092595  1.043228  1.068060
  1.078397  1.086086  1.090431  1.086905  1.084286  0.983333  1.260145
  1.239773  0.569943  0.592731  0.556346  0.561384  0.559779  0.656214
  0.000000  0.627385  0.091957  1.190775  0.839196  0.880683  0.953043
  0.975924  1.150241  1.168954  1.576843  1.327896
el2b_human  1.107107  1.198507  1.248015  1.178650  1.241469  1.142430
  1.151304  1.215735  1.081815  1.225224  1.222438  1.123325  1.410824
  1.419181  0.697238  0.679619  0.110485  0.202305  0.138618  0.356968
  0.627385  0.000000  0.636665  0.983343  0.973753  0.993387  1.016242
  1.094512  1.012398  1.083892  1.612401  1.413058
el3b_human  1.040907  1.069322  1.136078  1.074850  1.033114  1.057807
  1.082268  1.071004  1.084989  1.096902  1.094270  0.958097  1.289314
  1.268425  0.665847  0.646315  0.523432  0.525470  0.557530  0.654819
  0.091957  0.636665  0.000000  1.050231  0.834637  0.860388  0.935787
  0.963997  1.133744  1.147360  1.589878  1.326395
ctrl_human  1.167251  1.095683  1.101404  0.977066  1.168305  1.060013
  1.108439  1.111779  1.119744  1.121281  1.164560  1.081278  1.179239
  1.184737  1.242855  1.206905  0.893063  0.960659  0.903914  1.079807
  1.190775  0.983343  1.050231  0.000000  0.694683  0.755997  0.682151
  0.792653  1.350316  1.346045  1.643467  1.551498
ctr2_canfa  0.977020  0.942315  0.994666  0.905921  0.931376  0.848034
  0.798235  1.044688  0.890907  0.917418  0.919487  0.891662  1.224470
  1.194059  1.083490  1.139745  0.855226  0.882366  0.842710  0.921720
  0.839196  0.973753  0.834637  0.694683  0.000000  0.296534  0.131810
  0.228889  1.214911  1.294631  1.505687  1.434820
ctrb_bovin  1.010233  1.028533  1.099589  0.952766  1.041837  0.955647
  0.903556  1.155963  0.964035  1.016444  1.018637  0.944421  1.316239
  1.284256  1.189242  1.225965  0.889145  0.963345  0.901350  1.022442
  0.880683  0.993387  0.860388  0.755997  0.296534  0.000000  0.186964
  0.237100  1.284350  1.351856  1.346779  1.368396
ctrb_human  0.958493  0.970643  1.054621  0.878543  0.944730  0.862482
  0.837994  1.103899  0.869381  0.936377  0.938488  0.896257  1.247023
  1.215905  1.194143  1.246723  0.891975  0.952533  0.888094  1.020828
  0.953043  1.016242  0.935787  0.682151  0.131810  0.186964  0.000000
  0.194342  1.254624  1.336317  1.512732  1.477902
ctrb_rat    1.081622  1.115522  1.114032  0.877768  1.048508  0.967573
  0.964444  1.202275  0.992414  1.035716  1.026933  1.026629  1.361339
  1.327797  1.141129  1.201127  0.996209  1.048125  0.981059  1.129161
  0.975924  1.094512  0.963997  0.792653  0.228889  0.237100  0.194342
  0.000000  1.298754  1.376564  1.533470  1.561124
ctr1_penva  1.065030  1.129443  1.153816  1.073547  1.153583  1.031241
  1.028284  1.004076  1.013778  1.106208  1.141253  1.013152  1.249610
  1.237055  1.335107  1.319594  0.965445  0.921506  0.939019  0.922968
  1.150241  1.012398  1.133744  1.350316  1.214911  1.284350  1.254624
  1.298754  0.000000  0.061986  1.515284  1.372316
ctr2_penva  1.110968  1.132857  1.225898  1.095179  1.174940  1.046265
  1.080204  1.024526  1.073724  1.111041  1.146374  1.037395  1.261457
  1.251668  1.333202  1.308185  1.034681  0.988360  0.993572  0.992392
  1.168954  1.083892  1.147360  1.346045  1.294631  1.351856  1.336317
  1.376564  0.061986  0.000000  1.574827  1.362284
ctrl_halru  1.425458  1.674179  1.405954  1.504759  1.487967  1.423578
  1.554436  1.612762  1.442011  1.505025  1.518469  1.389652  1.632060
  1.615949  1.533698  1.499674  1.592908  1.647543  1.595310  1.565035
  1.576843  1.612401  1.589878  1.643467  1.505687  1.346779  1.512732
  1.533470  1.515284  1.574827  0.000000  1.388699
ctr2_vesor  1.372748  1.377684  1.410539  1.323390  1.457777  1.358713
  1.383805  1.428181  1.328468  1.495358  1.545789  1.348102  1.543110
  1.527350  1.298400  1.363199  1.274368  1.293963  1.351481  1.280704
  1.327896  1.413058  1.326395  1.551498  1.434820  1.368396  1.477902
  1.561124  1.372316  1.362284  1.388699  0.000000
   32
2ptn-bovin  0.000000  0.175715  0.236973  0.218674  0.229023  0.219782
  0.263439  0.341929  0.280872  0.231579  0.248184  0.310037  0.343477
  0.344701  1.056857  1.025570  0.965516  1.047642  1.083512  1.123989
  1.052483  1.081832  1.040543  0.974970  1.004455  0.998852  0.967554
  1.070038  0.962439  0.912998  1.594362  1.195435
try1_canfa  0.175715  0.000000  0.178295  0.190322  0.222776  0.215498
  0.236300  0.335655  0.288681  0.213658  0.230284  0.236954  0.312602
  0.285761  1.153713  1.084678  1.052294  1.110646  1.192886  1.173101
  1.179285  1.192107  1.165244  1.013307  0.866387  0.901987  0.875972
  0.970840  0.988877  0.952631  1.698240  1.188064
try3_rat    0.236973  0.178295  0.000000  0.157297  0.236339  0.239593
  0.195533  0.243990  0.223296  0.249371  0.266218  0.271311  0.328524
  0.267341  1.155788  1.125309  1.097551  1.121256  1.198006  1.187775
  1.208227  1.207532  1.184070  1.032697  0.931790  0.953988  0.917643
  0.968289  1.031752  0.988624  1.622778  1.177924
try2_canfa  0.218674  0.190322  0.157297  0.000000  0.171559  0.164380
  0.145649  0.343953  0.184741  0.156014  0.189982  0.233701  0.363712
  0.334556  1.196173  1.159186  1.114622  1.173388  1.200726  1.213129
  1.248168  1.227978  1.216786  1.003891  0.980818  1.005583  0.939019
  0.942832  1.016781  0.975835  1.698643  1.175864
try1_human  0.229023  0.222776  0.236339  0.171559  0.000000  0.117668
  0.214107  0.387172  0.283662  0.118270  0.139040  0.335579  0.367218
  0.349818  1.210596  1.162990  1.176816  1.222916  1.258537  1.307633
  1.203493  1.258199  1.173374  1.102381  1.043959  1.047698  0.980571
  1.072066  1.193276  1.087134  1.795737  1.256987
try2_human  0.219782  0.215498  0.239593  0.164380  0.117668  0.000000
  0.205184  0.385802  0.243689  0.097722  0.117876  0.314837  0.373115
  0.355538  1.232475  1.192780  1.162927  1.206069  1.253366  1.281493
  1.259267  1.244195  1.227433  1.054834  0.970946  0.981175  0.918579
  1.041599  1.037721  0.935155  1.785120  1.168952
try2_rat    0.263439  0.236300  0.195533  0.145649  0.214107  0.205184
  0.000000  0.364242  0.112078  0.187275  0.209177  0.231398  0.342911
  0.314429  1.224590  1.181251  1.115804  1.125206  1.202273  1.194233
  1.205479  1.236176  1.195293  0.988463  0.879959  0.842160  0.817100
  0.930251  0.980651  0.941533  1.663512  1.142202
try3_salsa  0.341929  0.335655  0.243990  0.343953  0.387172  0.385802
  0.364242  0.000000  0.372151  0.408086  0.431921  0.345112  0.491587
  0.479381  1.053795  1.023382  1.050714  1.099353  1.123337  1.033958
  1.196878  1.128552  1.151727  1.028813  1.035960  1.055197  1.020532
  1.088776  0.971577  0.936813  1.572591  1.220496
tryp_mouse  0.280872  0.288681  0.223296  0.184741  0.283662  0.243689
  0.112078  0.372151  0.000000  0.238861  0.261944  0.244220  0.371367
  0.376182  1.190968  1.150543  1.072670  1.089575  1.140924  1.156610
  1.231436  1.183469  1.223103  0.918819  0.913509  0.907954  0.849156
  0.960387  0.934860  0.887425  1.577820  1.126587
try4_human  0.231579  0.213658  0.249371  0.156014  0.118270  0.097722
  0.187275  0.408086  0.238861  0.000000  0.027349  0.280968  0.349710
  0.332997  1.202443  1.190155  1.160683  1.219416  1.270462  1.270435
  1.228105  1.264457  1.219145  1.005282  0.959947  0.957451  0.911787
  1.021626  1.070411  0.956844  1.723601  1.189572
try3_human  0.248184  0.230284  0.266218  0.189982  0.139040  0.117876
  0.209177  0.431921  0.261944  0.027349  0.000000  0.314517  0.369296
  0.351915  1.257244  1.244565  1.195507  1.255576  1.307857  1.308100
  1.265675  1.302182  1.255897  1.076681  0.993516  0.990336  0.943551
  1.045735  1.132549  1.014640  1.835011  1.262074
tryp_xenla  0.310037  0.236954  0.271311  0.233701  0.335579  0.314837
  0.231398  0.345112  0.244220  0.280968  0.314517  0.000000  0.462668
  0.430037  1.225275  1.125605  1.160855  1.226439  1.272916  1.278651
  1.207934  1.240417  1.167637  0.976105  0.936160  0.916758  0.875127
  1.028101  0.914165  0.892675  1.599193  1.147550
trya_rat    0.343477  0.312602  0.328524  0.363712  0.367218  0.373115
  0.342911  0.491587  0.371367  0.349710  0.369296  0.462668  0.000000
  0.046284  1.229362  1.164708  1.147172  1.171942  1.275715  1.259930
  1.375327  1.260156  1.394225  1.154746  1.127836  1.132668  1.108979
  1.203350  1.047408  0.955951  1.762257  1.323390
tryb_rat    0.344701  0.285761  0.267341  0.334556  0.349818  0.355538
  0.314429  0.479381  0.376182  0.332997  0.351915  0.430037  0.046284
  0.000000  1.237367  1.210854  1.191877  1.239810  1.322909  1.280231
  1.327674  1.308631  1.345935  1.196357  1.033468  1.036840  1.014922
  1.103929  1.014434  0.932521  1.709271  1.282330
3est-pig    1.056857  1.153713  1.155788  1.196173  1.210596  1.232475
  1.224590  1.053795  1.190968  1.202443  1.257244  1.225275  1.229362
  1.237367  0.000000  0.145364  0.535773  0.573068  0.553700  0.595484
  0.545183  0.608366  0.575804  1.140701  1.118655  1.105069  1.106143
  1.168477  1.109591  1.155201  1.480306  1.444259
el1_rat     1.025570  1.084678  1.125309  1.159186  1.162990  1.192780
  1.181251  1.023382  1.150543  1.190155  1.244565  1.125605  1.164708
  1.210854  0.145364  0.000000  0.421422  0.453410  0.477347  0.470409
  0.461555  0.472584  0.464889  1.049455  1.142943  1.113595  1.137991
  1.189201  1.104148  1.144785  1.295486  1.412090
el2a_human  0.965516  1.052294  1.097551  1.114622  1.176816  1.162927
  1.115804  1.050714  1.072670  1.160683  1.195507  1.160855  1.147172
  1.191877  0.535773  0.421422  0.000000  0.162757  0.165205  0.290216
  0.463335  0.095106  0.470887  0.929757  1.022899  1.058334  1.026898
  1.095424  1.000061  1.043494  1.461464  1.303804
el2_rat     1.047642  1.110646  1.121256  1.173388  1.222916  1.206069
  1.125206  1.099353  1.089575  1.219416  1.255576  1.226439  1.171942
  1.239810  0.573068  0.453410  0.162757  0.000000  0.169589  0.175055
  0.551973  0.233989  0.548730  1.071206  1.062216  1.065134  1.051626
  1.120833  1.016900  1.060099  1.595350  1.365016
el2_pig     1.083512  1.192886  1.198006  1.200726  1.258537  1.253366
  1.202273  1.123337  1.140924  1.270462  1.307857  1.272916  1.275715
  1.322909  0.553700  0.477347  0.165205  0.169589  0.000000  0.289053
  0.543353  0.229764  0.535886  0.999986  1.043966  1.033186  1.027228
  1.093214  1.072156  1.102715  1.611571  1.381052
el2_mouse   1.123989  1.173101  1.187775  1.213129  1.307633  1.281493
  1.194233  1.033958  1.156610  1.270435  1.308100  1.278651  1.259930
  1.280231  0.595484  0.470409  0.290216  0.175055  0.289053  0.000000
  0.597070  0.360553  0.604825  1.106084  1.006064  1.016704  1.003916
  1.066598  1.057176  1.104250  1.448249  1.352742
el3a_human  1.052483  1.179285  1.208227  1.248168  1.203493  1.259267
  1.205479  1.196878  1.231436  1.228105  1.265675  1.207934  1.375327
  1.327674  0.545183  0.461555  0.463335  0.551973  0.543353  0.597070
  0.000000  0.512462  0.067956  1.172140  0.913732  0.886838  0.892004
  0.925039  1.155332  1.162866  1.624132  1.480965
el2b_human  1.081832  1.192107  1.207532  1.227978  1.258199  1.244195
  1.236176  1.128552  1.183469  1.264457  1.302182  1.240417  1.260156
  1.308631  0.608366  0.472584  0.095106  0.233989  0.229764  0.360553
  0.512462  0.000000  0.520208  1.013995  1.154359  1.142993  1.119756
  1.182487  1.117991  1.142436  1.601083  1.376403
el3b_human  1.040543  1.165244  1.184070  1.216786  1.173374  1.227433
  1.195293  1.151727  1.223103  1.219145  1.255897  1.167637  1.394225
  1.345935  0.575804  0.464889  0.470887  0.548730  0.535886  0.604825
  0.067956  0.520208  0.000000  1.083124  0.909970  0.874044  0.888380
  0.917299  1.184669  1.168664  1.547152  1.560876
ctrl_human  0.974970  1.013307  1.032697  1.003891  1.102381  1.054834
  0.988463  1.028813  0.918819  1.005282  1.076681  0.976105  1.154746
  1.196357  1.140701  1.049455  0.929757  1.071206  0.999986  1.106084
  1.172140  1.013995  1.083124  0.000000  0.607355  0.634047  0.607007
  0.653337  1.126328  1.168937  1.414785  0.991791
ctr2_canfa  1.004455  0.866387  0.931790  0.980818  1.043959  0.970946
  0.879959  1.035960  0.913509  0.959947  0.993516  0.936160  1.127836
  1.033468  1.118655  1.142943  1.022899  1.062216  1.043966  1.006064
  0.913732  1.154359  0.909970  0.607355  0.000000  0.186377  0.112681
  0.166262  0.999150  1.127525  1.414040  1.087467
ctrb_bovin  0.998852  0.901987  0.953988  1.005583  1.047698  0.981175
  0.842160  1.055197  0.907954  0.957451  0.990336  0.916758  1.132668
  1.036840  1.105069  1.113595  1.058334  1.065134  1.033186  1.016704
  0.886838  1.142993  0.874044  0.634047  0.186377  0.000000  0.099884
  0.143257  0.946992  1.078539  1.419715  1.095409
ctrb_human  0.967554  0.875972  0.917643  0.939019  0.980571  0.918579
  0.817100  1.020532  0.849156  0.911787  0.943551  0.875127  1.108979
  1.014922  1.106143  1.137991  1.026898  1.051626  1.027228  1.003916
  0.892004  1.119756  0.888380  0.607007  0.112681  0.099884  0.000000
  0.123265  0.922175  1.040459  1.428021  1.076025
ctrb_rat    1.070038  0.970840  0.968289  0.942832  1.072066  1.041599
  0.930251  1.088776  0.960387  1.021626  1.045735  1.028101  1.203350
  1.103929  1.168477  1.189201  1.095424  1.120833  1.093214  1.066598
  0.925039  1.182487  0.917299  0.653337  0.166262  0.143257  0.123265
  0.000000  0.941319  1.072799  1.435333  1.140985
ctr1_penva  0.962439  0.988877  1.031752  1.016781  1.193276  1.037721
  0.980651  0.971577  0.934860  1.070411  1.132549  0.914165  1.047408
  1.014434  1.109591  1.104148  1.000061  1.016900  1.072156  1.057176
  1.155332  1.117991  1.184669  1.126328  0.999150  0.946992  0.922175
  0.941319  0.000000  0.106661  1.484792  1.120848
ctr2_penva  0.912998  0.952631  0.988624  0.975835  1.087134  0.935155
  0.941533  0.936813  0.887425  0.956844  1.014640  0.892675  0.955951
  0.932521  1.155201  1.144785  1.043494  1.060099  1.102715  1.104250
  1.162866  1.142436  1.168664  1.168937  1.127525  1.078539  1.040459
  1.072799  0.106661  0.000000  1.678166  1.113399
ctrl_halru  1.594362  1.698240  1.622778  1.698643  1.795737  1.785120
  1.663512  1.572591  1.577820  1.723601  1.835011  1.599193  1.762257
  1.709271  1.480306  1.295486  1.461464  1.595350  1.611571  1.448249
  1.624132  1.601083  1.547152  1.414785  1.414040  1.419715  1.428021
  1.435333  1.484792  1.678166  0.000000  1.652649
ctr2_vesor  1.195435  1.188064  1.177924  1.175864  1.256987  1.168952
  1.142202  1.220496  1.126587  1.189572  1.262074  1.147550  1.323390
  1.282330  1.444259  1.412090  1.303804  1.365016  1.381052  1.352742
  1.480965  1.376403  1.560876  0.991791  1.087467  1.095409  1.076025
  1.140985  1.120848  1.113399  1.652649  0.000000
   32
2ptn-bovin  0.000000  0.251978  0.228987  0.267513  0.307474  0.318203
  0.292245  0.270568  0.319347  0.378105  0.412707  0.357447  0.440501
  0.436951  1.206671  1.155022  0.926946  0.951044  1.013824  1.078096
  1.201409  1.027019  1.177404  0.977812  1.282087  1.328523  1.312849
  1.403178  0.992668  0.955498  1.450331  1.378231
try1_canfa  0.251978  0.000000  0.247705  0.323927  0.318270  0.331092
  0.342322  0.362453  0.394632  0.399010  0.434713  0.373653  0.413116
  0.405044  1.344613  1.310464  1.091385  1.034979  1.251560  1.132181
  1.297960  1.297574  1.287491  1.093026  1.091998  1.206636  1.157467
  1.233312  1.197423  1.144593  1.625434  1.609530
try3_rat    0.228987  0.247705  0.000000  0.210696  0.233666  0.268416
  0.210853  0.245362  0.285112  0.309043  0.341511  0.357867  0.341314
  0.333764  1.250139  1.304342  1.108560  1.076771  1.180600  1.179050
  1.349469  1.247703  1.341273  1.045694  1.251191  1.343821  1.291659
  1.352540  1.136909  1.081406  1.518268  1.469062
try2_canfa  0.267513  0.323927  0.210696  0.000000  0.231088  0.204220
  0.147730  0.286031  0.174240  0.255147  0.313763  0.266907  0.415547
  0.407553  1.330777  1.359130  1.032385  1.030261  1.105994  1.166550
  1.299133  1.179716  1.288532  0.940603  1.165694  1.240959  1.166959
  1.278501  0.960056  0.921792  1.493959  1.296411
try1_human  0.307474  0.318270  0.233666  0.231088  0.000000  0.128558
  0.213720  0.343527  0.330814  0.186953  0.222490  0.402571  0.407494
  0.399512  1.383007  1.429069  1.193522  1.124756  1.237020  1.266494
  1.279302  1.297688  1.271943  1.172554  1.206449  1.286889  1.219937
  1.325048  1.213537  1.133008  1.650881  1.460686
try2_human  0.318203  0.331092  0.268416  0.204220  0.128558  0.000000
  0.224695  0.345603  0.284000  0.150783  0.184582  0.400067  0.440360
  0.432175  1.428625  1.442389  1.167248  1.084409  1.230550  1.245946
  1.349661  1.271569  1.341476  1.135363  1.092115  1.162416  1.104073
  1.203973  1.070381  0.992287  1.609194  1.319885
try2_rat    0.292245  0.342322  0.210853  0.147730  0.213720  0.224695
  0.000000  0.353364  0.157835  0.255877  0.291401  0.347180  0.382234
  0.374566  1.279082  1.353476  1.079770  1.045156  1.122637  1.205486
  1.323990  1.228633  1.330838  1.077946  1.167392  1.220886  1.190759
  1.265965  1.007149  0.957868  1.454572  1.334582
try3_salsa  0.270568  0.362453  0.245362  0.286031  0.343527  0.345603
  0.353364  0.000000  0.346776  0.425032  0.467239  0.377034  0.502130
  0.498107  1.211571  1.147090  1.058370  1.037528  1.096368  0.994776
  1.285674  1.140630  1.277345  1.052624  1.247438  1.333658  1.295588
  1.385825  0.984626  0.935728  1.596643  1.385802
tryp_mouse  0.319347  0.394632  0.285112  0.174240  0.330814  0.284000
  0.157835  0.346776  0.000000  0.354726  0.394535  0.303099  0.454591
  0.456301  1.299541  1.309982  1.017956  1.057685  1.061633  1.202046
  1.339693  1.164081  1.344233  1.012910  1.185211  1.233217  1.182141
  1.262274  0.976462  0.919215  1.421737  1.272753
try4_human  0.378105  0.399010  0.309043  0.255147  0.186953  0.150783
  0.255877  0.425032  0.354726  0.000000  0.043516  0.425475  0.440768
  0.432584  1.385970  1.508830  1.228878  1.135204  1.320416  1.228461
  1.372459  1.327747  1.389532  1.112778  1.180677  1.254969  1.210199
  1.296336  1.078273  0.989585  1.581421  1.412122
try3_human  0.412707  0.434713  0.341511  0.313763  0.222490  0.184582
  0.291401  0.467239  0.394535  0.043516  0.000000  0.491505  0.478562
  0.470028  1.439263  1.566176  1.255702  1.159950  1.349013  1.254869
  1.402259  1.356152  1.419435  1.202216  1.214624  1.291136  1.245347
  1.320691  1.186584  1.091715  1.663932  1.487071
tryp_xenla  0.357447  0.373653  0.357867  0.266907  0.402571  0.400067
  0.347180  0.377034  0.303099  0.425475  0.491505  0.000000  0.559438
  0.549809  1.439722  1.362498  1.133994  1.097334  1.224219  1.177718
  1.291161  1.281792  1.276547  1.016133  1.239074  1.290395  1.239349
  1.404897  1.013200  0.964343  1.477330  1.437921
trya_rat    0.440501  0.413116  0.341314  0.415547  0.407494  0.440360
  0.382234  0.502130  0.454591  0.440768  0.478562  0.559438  0.000000
  0.004743  1.244617  1.423613  1.107721  1.204259  1.263275  1.301803
  1.429497  1.245261  1.449315  1.298240  1.403091  1.470616  1.442909
  1.470289  1.145618  1.044896  1.703971  1.581723
tryb_rat    0.436951  0.405044  0.333764  0.407553  0.399512  0.432175
  0.374566  0.498107  0.456301  0.432584  0.470028  0.549809  0.004743
  0.000000  1.234053  1.423613  1.107074  1.209680  1.262612  1.299533
  1.416387  1.244583  1.436107  1.295869  1.381813  1.447405  1.420283
  1.447322  1.145618  1.044896  1.703971  1.581723
3est-pig    1.206671  1.344613  1.250139  1.330777  1.383007  1.428625
  1.279082  1.211571  1.299541  1.385970  1.439263  1.439722  1.244617
  1.234053  0.000000  0.157980  0.596628  0.651311  0.620972  0.551808
  0.532271  0.666831  0.581728  0.983902  1.076075  1.080335  1.106806
  1.141197  1.114058  1.171630  1.260402  1.213353
el1_rat     1.155022  1.310464  1.304342  1.359130  1.429069  1.442389
  1.353476  1.147090  1.309982  1.508830  1.566176  1.362498  1.423613
  1.423613  0.157980  0.000000  0.534949  0.583445  0.546447  0.523547
  0.492146  0.579131  0.517321  0.950002  1.145692  1.089838  1.149453
  1.157069  1.126648  1.190512  1.161051  1.240170
el2a_human  0.926946  1.091385  1.108560  1.032385  1.193522  1.167248
  1.079770  1.058370  1.017956  1.228878  1.255702  1.133994  1.107721
  1.107074  0.596628  0.534949  0.000000  0.241313  0.213472  0.365332
  0.645546  0.145945  0.642374  0.761982  0.985698  1.038377  1.060066
  1.118534  0.981660  0.998976  1.352471  1.116173
el2_rat     0.951044  1.034979  1.076771  1.030261  1.124756  1.084409
  1.045156  1.037528  1.057685  1.135204  1.159950  1.097334  1.204259
  1.209680  0.651311  0.583445  0.241313  0.000000  0.250947  0.197143
  0.700031  0.350929  0.694636  0.867247  0.953202  0.971990  0.986786
  1.036954  0.898302  0.914234  1.486064  1.140010
el2_pig     1.013824  1.251560  1.180600  1.105994  1.237020  1.230550
  1.122637  1.096368  1.061633  1.320416  1.349013  1.224219  1.263275
  1.262612  0.620972  0.546447  0.213472  0.250947  0.000000  0.335298
  0.674099  0.251296  0.679804  0.760239  0.944327  0.956351  0.969669
  1.002117  0.980034  0.975081  1.508459  1.149089
el2_mouse   1.078096  1.132181  1.179050  1.166550  1.266494  1.245946
  1.205486  0.994776  1.202046  1.228461  1.254869  1.177718  1.301803
  1.299533  0.551808  0.523547  0.365332  0.197143  0.335298  0.000000
  0.703063  0.432651  0.710306  0.838502  0.945542  0.977246  0.967001
  1.014106  0.927581  0.950328  1.457427  1.273524
el3a_human  1.201409  1.297960  1.349469  1.299133  1.279302  1.349661
  1.323990  1.285674  1.339693  1.372459  1.402259  1.291161  1.429497
  1.416387  0.532271  0.492146  0.645546  0.700031  0.674099  0.703063
  0.000000  0.683537  0.059147  0.958409  0.851426  0.826359  0.874031
  0.920264  1.141706  1.170817  1.400404  1.349871
el2b_human  1.027019  1.297574  1.247703  1.179716  1.297688  1.271569
  1.228633  1.140630  1.164081  1.327747  1.356152  1.281792  1.245261
  1.244583  0.666831  0.579131  0.145945  0.350929  0.251296  0.432651
  0.683537  0.000000  0.696616  0.871712  1.133689  1.118467  1.141083
  1.198902  1.110144  1.118028  1.468366  1.218636
el3b_human  1.177404  1.287491  1.341273  1.288532  1.271943  1.341476
  1.330838  1.277345  1.344233  1.389532  1.419435  1.276547  1.449315
  1.436107  0.581728  0.517321  0.642374  0.694636  0.679804  0.710306
  0.059147  0.696616  0.000000  0.882654  0.861287  0.814493  0.880376
  0.922882  1.183203  1.197229  1.398681  1.395941
ctrl_human  0.977812  1.093026  1.045694  0.940603  1.172554  1.135363
  1.077946  1.052624  1.012910  1.112778  1.202216  1.016133  1.298240
  1.295869  0.983902  0.950002  0.761982  0.867247  0.760239  0.838502
  0.958409  0.871712  0.882654  0.000000  0.680953  0.685463  0.675918
  0.744310  1.017523  1.063470  1.141909  0.944728
ctr2_canfa  1.282087  1.091998  1.251191  1.165694  1.206449  1.092115
  1.167392  1.247438  1.185211  1.180677  1.214624  1.239074  1.403091
  1.381813  1.076075  1.145692  0.985698  0.953202  0.944327  0.945542
  0.851426  1.133689  0.861287  0.680953  0.000000  0.204370  0.145834
  0.199548  1.259777  1.306028  1.408727  1.158133
ctrb_bovin  1.328523  1.206636  1.343821  1.240959  1.286889  1.162416
  1.220886  1.333658  1.233217  1.254969  1.291136  1.290395  1.470616
  1.447405  1.080335  1.089838  1.038377  0.971990  0.956351  0.977246
  0.826359  1.118467  0.814493  0.685463  0.204370  0.000000  0.090671
  0.161716  1.249248  1.320558  1.301475  1.223108
ctrb_human  1.312849  1.157467  1.291659  1.166959  1.219937  1.104073
  1.190759  1.295588  1.182141  1.210199  1.245347  1.239349  1.442909
  1.420283  1.106806  1.149453  1.060066  0.986786  0.969669  0.967001
  0.874031  1.141083  0.880376  0.675918  0.145834  0.090671  0.000000
  0.154907  1.279854  1.327253  1.367175  1.219908
ctrb_rat    1.403178  1.233312  1.352540  1.278501  1.325048  1.203973
  1.265965  1.385825  1.262274  1.296336  1.320691  1.404897  1.470289
  1.447322  1.141197  1.157069  1.118534  1.036954  1.002117  1.014106
  0.920264  1.198902  0.922882  0.744310  0.199548  0.161716  0.154907
  0.000000  1.234360  1.303949  1.370918  1.287464
ctr1_penva  0.992668  1.197423  1.136909  0.960056  1.213537  1.070381
  1.007149  0.984626  0.976462  1.078273  1.186584  1.013200  1.145618
  1.145618  1.114058  1.126648  0.981660  0.898302  0.980034  0.927581
  1.141706  1.110144  1.183203  1.017523  1.259777  1.249248  1.279854
  1.234360  0.000000  0.071140  1.312876  1.096648
ctr2_penva  0.955498  1.144593  1.081406  0.921792  1.133008  0.992287
  0.957868  0.935728  0.919215  0.989585  1.091715  0.964343  1.044896
  1.044896  1.171630  1.190512  0.998976  0.914234  0.975081  0.950328
  1.170817  1.118028  1.197229  1.063470  1.306028  1.320558  1.327253
  1.303949  0.071140  0.000000  1.440421  1.133617
ctrl_halru  1.450331  1.625434  1.518268  1.493959  1.650881  1.609194
  1.454572  1.596643  1.421737  1.581421  1.663932  1.477330  1.703971
  1.703971  1.260402  1.161051  1.352471  1.486064  1.508459  1.457427
  1.400404  1.468366  1.398681  1.141909  1.408727  1.301475  1.367175
  1.370918  1.312876  1.440421  0.000000  1.365833
ctr2_vesor  1.378231  1.609530  1.469062  1.296411  1.460686  1.319885
  1.334582  1.385802  1.272753  1.412122  1.487071  1.437921  1.581723
  1.581723  1.213353  1.240170  1.116173  1.140010  1.149089  1.273524
  1.349871  1.218636  1.395941  0.944728  1.158133  1.223108  1.219908
  1.287464  1.096648  1.133617  1.365833  0.000000
   32
2ptn-bovin  0.000000  0.177370  0.190817  0.209696  0.248530  0.242396
  0.260657  0.291111  0.262662  0.275325  0.296312  0.266733  0.294748
  0.290437  1.117844  1.100804  0.939348  0.986231  1.066511  1.057367
  1.201278  1.103128  1.157845  0.949673  0.973575  1.022744  0.965790
  1.012306  0.813003  0.795779  1.424201  1.068724
try1_canfa  0.177370  0.000000  0.164254  0.218071  0.241817  0.253975
  0.253960  0.353798  0.267590  0.262216  0.283066  0.277000  0.305215
  0.292107  1.134101  1.167445  1.028844  1.008928  1.217284  1.116564
  1.251367  1.204663  1.225726  1.020592  0.893796  1.011251  0.941588
  0.971223  0.929217  0.887519  1.438386  1.163030
try3_rat    0.190817  0.164254  0.000000  0.196658  0.197345  0.200909
  0.185605  0.306616  0.204493  0.202113  0.222083  0.267362  0.263500
  0.250705  1.135141  1.200671  1.050762  1.043954  1.180270  1.131063
  1.233222  1.222062  1.216709  1.016833  0.925772  1.074153  0.991363
  1.007928  0.867401  0.841915  1.419989  1.122578
try2_canfa  0.209696  0.218071  0.196658  0.000000  0.168701  0.135000
  0.141978  0.306564  0.133961  0.156425  0.195069  0.188040  0.342871
  0.329046  1.171026  1.219383  0.984642  1.027191  1.098332  1.111858
  1.256785  1.132272  1.218401  0.981138  0.942943  1.022292  0.944001
  1.010660  0.859713  0.817146  1.483723  0.984406
try1_human  0.248530  0.241817  0.197345  0.168701  0.000000  0.093019
  0.184359  0.385022  0.242958  0.083030  0.113770  0.268325  0.343315
  0.333774  1.173859  1.238368  1.098163  1.114189  1.203605  1.224608
  1.218061  1.258275  1.190572  1.065545  0.965448  1.076475  0.984751
  1.022937  1.030843  1.011266  1.534106  1.146900
try2_human  0.242396  0.253975  0.200909  0.135000  0.093019  0.000000
  0.165069  0.393225  0.202216  0.066804  0.096710  0.265460  0.360012
  0.350115  1.167272  1.227945  1.062901  1.072787  1.161912  1.185019
  1.236303  1.194436  1.208045  1.036209  0.943498  1.051012  0.981090
  1.011393  0.949153  0.883165  1.486426  1.050285
try2_rat    0.260657  0.253960  0.185605  0.141978  0.184359  0.165069
  0.000000  0.391267  0.132879  0.169900  0.202945  0.256903  0.348829
  0.334964  1.171138  1.246520  1.046819  1.063392  1.173962  1.181554
  1.205272  1.195223  1.188881  1.037604  0.867427  1.003154  0.910020
  0.962370  0.907449  0.886339  1.540358  1.048370
try3_salsa  0.291111  0.353798  0.306616  0.306564  0.385022  0.393225
  0.391267  0.000000  0.364967  0.418517  0.450778  0.364478  0.456760
  0.453315  1.121295  1.099919  0.902256  0.986647  1.016445  1.030782
  1.193477  1.039741  1.155003  0.905235  1.048733  1.146966  1.073836
  1.145109  0.909559  0.919251  1.528003  1.041553
tryp_mouse  0.262662  0.267590  0.204493  0.133961  0.242958  0.202216
  0.132879  0.364967  0.000000  0.228730  0.263955  0.225623  0.355550
  0.350302  1.109835  1.121789  0.907691  0.969209  1.019336  1.037366
  1.290426  1.045494  1.257757  0.990355  0.952837  1.055324  0.949725
  1.017718  0.886703  0.855212  1.490573  0.975860
try4_human  0.275325  0.262216  0.202113  0.156425  0.083030  0.066804
  0.169900  0.418517  0.228730  0.000000  0.032849  0.263671  0.353463
  0.343802  1.172555  1.274530  1.102207  1.095720  1.183512  1.208895
  1.213718  1.264626  1.186422  1.036092  0.941836  1.048842  0.983706
  1.003567  0.986770  0.919716  1.485453  1.064893
try3_human  0.296312  0.283066  0.222083  0.195069  0.113770  0.096710
  0.202945  0.450778  0.263955  0.032849  0.000000  0.297839  0.375837
  0.365971  1.213613  1.319401  1.142093  1.135080  1.225902  1.252205
  1.260114  1.311209  1.230666  1.074589  0.972786  1.082222  1.015804
  1.013000  1.059954  0.989349  1.540958  1.129547
tryp_xenla  0.266733  0.277000  0.267362  0.188040  0.268325  0.265460
  0.256903  0.364478  0.225623  0.263671  0.297839  0.000000  0.468871
  0.453146  1.168496  1.141746  0.982671  1.048794  1.120418  1.129103
  1.259432  1.126142  1.195355  0.966670  0.919530  0.983282  0.911777
  1.025093  0.815273  0.774094  1.353006  1.017780
trya_rat    0.294748  0.305215  0.263500  0.342871  0.343315  0.360012
  0.348829  0.456760  0.355550  0.353463  0.375837  0.468871  0.000000
  0.009477  1.143980  1.278680  1.053761  1.060658  1.154996  1.110589
  1.275563  1.198002  1.257397  1.043185  1.070830  1.150586  1.037769
  1.083941  0.982398  0.955318  1.525189  1.190790
tryb_rat    0.290437  0.292107  0.250705  0.329046  0.333774  0.350115
  0.334964  0.453315  0.350302  0.343802  0.365971  0.453146  0.009477
  0.000000  1.141392  1.287109  1.060096  1.072654  1.162075  1.115692
  1.252696  1.205668  1.235187  1.048203  1.043515  1.121121  1.010639
  1.056082  0.971386  0.947206  1.509688  1.177545
3est-pig    1.117844  1.134101  1.135141  1.171026  1.173859  1.167272
  1.171138  1.121295  1.109835  1.172555  1.213613  1.168496  1.143980
  1.141392  0.000000  0.155050  0.608253  0.598300  0.565880  0.576784
  0.576859  0.615730  0.616720  1.091814  0.928520  0.976381  1.009537
  1.033961  1.147618  1.193717  1.266614  1.197756
el1_rat     1.100804  1.167445  1.200671  1.219383  1.238368  1.227945
  1.246520  1.099919  1.121789  1.274530  1.319401  1.141746  1.278680
  1.287109  0.155050  0.000000  0.613621  0.631033  0.578646  0.617238
  0.614356  0.614794  0.636969  1.098662  1.005417  1.039517  1.076177
  1.095052  1.142643  1.187190  1.240189  1.273380
el2a_human  0.939348  1.028844  1.050762  0.984642  1.098163  1.062901
  1.046819  0.902256  0.907691  1.102207  1.142093  0.982671  1.053761
  1.060096  0.608253  0.613621  0.000000  0.182645  0.170839  0.351620
  0.652604  0.127655  0.586136  0.761126  0.903026  0.938068  0.989004
  1.020828  1.002418  1.024623  1.312031  0.978552
el2_rat     0.986231  1.008928  1.043954  1.027191  1.114189  1.072787
  1.063392  0.986647  0.969209  1.095720  1.135080  1.048794  1.060658
  1.072654  0.598300  0.631033  0.182645  0.000000  0.216024  0.217958
  0.681917  0.285079  0.605989  0.863354  0.902560  0.958010  0.975837
  1.008880  0.963262  0.984383  1.436988  1.019501
el2_pig     1.066511  1.217284  1.180270  1.098332  1.203605  1.161912
  1.173962  1.016445  1.019336  1.183512  1.225902  1.120418  1.154996
  1.162075  0.565880  0.578646  0.170839  0.216024  0.000000  0.347664
  0.658035  0.234182  0.636819  0.807809  0.897163  0.938104  0.961069
  0.962743  0.937261  0.947613  1.378150  1.039124
el2_mouse   1.057367  1.116564  1.131063  1.111858  1.224608  1.185019
  1.181554  1.030782  1.037366  1.208895  1.252205  1.129103  1.110589
  1.115692  0.576784  0.617238  0.351620  0.217958  0.347664  0.000000
  0.775268  0.442129  0.720372  0.928692  0.893207  0.974093  0.991623
  1.014253  1.044226  1.068950  1.395387  1.068076
el3a_human  1.201278  1.251367  1.233222  1.256785  1.218061  1.236303
  1.205272  1.193477  1.290426  1.213718  1.260114  1.259432  1.275563
  1.252696  0.576859  0.614356  0.652604  0.681917  0.658035  0.775268
  0.000000  0.645956  0.072048  0.973636  0.759787  0.789245  0.837401
  0.819209  1.035319  1.050296  1.570687  1.244244
el2b_human  1.103128  1.204663  1.222062  1.132272  1.258275  1.194436
  1.195223  1.039741  1.045494  1.264626  1.311209  1.126142  1.198002
  1.205668  0.615730  0.614794  0.127655  0.285079  0.234182  0.442129
  0.645956  0.000000  0.632093  0.876003  1.029842  1.032931  1.097733
  1.109089  1.083443  1.106536  1.443981  1.090026
el3b_human  1.157845  1.225726  1.216709  1.218401  1.190572  1.208045
  1.188881  1.155003  1.257757  1.186422  1.230666  1.195355  1.257397
  1.235187  0.616720  0.636969  0.586136  0.605989  0.636819  0.720372
  0.072048  0.632093  0.000000  0.882684  0.763756  0.787612  0.830944
  0.825461  1.031133  1.029652  1.527527  1.255259
ctrl_human  0.949673  1.020592  1.016833  0.981138  1.065545  1.036209
  1.037604  0.905235  0.990355  1.036092  1.074589  0.966670  1.043185
  1.048203  1.091814  1.098662  0.761126  0.863354  0.807809  0.928692
  0.973636  0.876003  0.882684  0.000000  0.570321  0.574771  0.617502
  0.615384  0.990175  1.048971  1.286585  0.970314
ctr2_canfa  0.973575  0.893796  0.925772  0.942943  0.965448  0.943498
  0.867427  1.048733  0.952837  0.941836  0.972786  0.919530  1.070830
  1.043515  0.928520  1.005417  0.903026  0.902560  0.897163  0.893207
  0.759787  1.029842  0.763756  0.570321  0.000000  0.198705  0.148279
  0.187062  1.061349  1.101340  1.343021  1.109524
ctrb_bovin  1.022744  1.011251  1.074153  1.022292  1.076475  1.051012
  1.003154  1.146966  1.055324  1.048842  1.082222  0.983282  1.150586
  1.121121  0.976381  1.039517  0.938068  0.958010  0.938104  0.974093
  0.789245  1.032931  0.787612  0.574771  0.198705  0.000000  0.108145
  0.168611  1.097761  1.137969  1.320073  1.143396
ctrb_human  0.965790  0.941588  0.991363  0.944001  0.984751  0.981090
  0.910020  1.073836  0.949725  0.983706  1.015804  0.911777  1.037769
  1.010639  1.009537  1.076177  0.989004  0.975837  0.961069  0.991623
  0.837401  1.097733  0.830944  0.617502  0.148279  0.108145  0.000000
  0.168772  1.074037  1.120077  1.331994  1.134416
ctrb_rat    1.012306  0.971223  1.007928  1.010660  1.022937  1.011393
  0.962370  1.145109  1.017718  1.003567  1.013000  1.025093  1.083941
  1.056082  1.033961  1.095052  1.020828  1.008880  0.962743  1.014253
  0.819209  1.109089  0.825461  0.615384  0.187062  0.168611  0.168772
  0.000000  1.058145  1.105228  1.358535  1.177846
ctr1_penva  0.813003  0.929217  0.867401  0.859713  1.030843  0.949153
  0.907449  0.909559  0.886703  0.986770  1.059954  0.815273  0.982398
  0.971386  1.147618  1.142643  1.002418  0.963262  0.937261  1.044226
  1.035319  1.083443  1.031133  0.990175  1.061349  1.097761  1.074037
  1.058145  0.000000  0.064821  1.365859  0.965745
ctr2_penva  0.795779  0.887519  0.841915  0.817146  1.011266  0.883165
  0.886339  0.919251  0.855212  0.919716  0.989349  0.774094  0.955318
  0.947206  1.193717  1.187190  1.024623  0.984383  0.947613  1.068950
  1.050296  1.106536  1.029652  1.048971  1.101340  1.137969  1.120077
  1.105228  0.064821  0.000000  1.457264  1.000466
ctrl_halru  1.424201  1.438386  1.419989  1.483723  1.534106  1.486426
  1.540358  1.528003  1.490573  1.485453  1.540958  1.353006  1.525189
  1.509688  1.266614  1.240189  1.312031  1.436988  1.378150  1.395387
  1.570687  1.443981  1.527527  1.286585  1.343021  1.320073  1.331994
  1.358535  1.365859  1.457264  0.000000  1.429885
ctr2_vesor  1.068724  1.163030  1.122578  0.984406  1.146900  1.050285
  1.048370  1.041553  0.975860  1.064893  1.129547  1.017780  1.190790
  1.177545  1.197756  1.273380  0.978552  1.019501  1.039124  1.068076
  1.244244  1.090026  1.255259  0.970314  1.109524  1.143396  1.134416
  1.177846  0.965745  1.000466  1.429885  0.000000
   32
2ptn-bovin  0.000000  0.207745  0.195771  0.272446  0.273760  0.320366
  0.310095  0.306772  0.352242  0.347235  0.359616  0.331085  0.442234
  0.442693  1.289498  1.206448  1.062088  1.135325  1.163908  1.216224
  1.236170  1.142932  1.134160  1.097384  1.175753  1.337729  1.222154
  1.293524  1.156165  1.185958  1.656831  1.482672
try1_canfa  0.207745  0.000000  0.187841  0.245110  0.244724  0.273870
  0.275040  0.376788  0.313518  0.303355  0.316281  0.318932  0.377473
  0.370157  1.197423  1.130841  1.136537  1.189189  1.266146  1.300736
  1.245897  1.245277  1.182921  1.075860  1.077098  1.325715  1.148695
  1.226543  1.276108  1.203436  1.690394  1.558650
try3_rat    0.195771  0.187841  0.000000  0.221791  0.223677  0.285643
  0.267886  0.307407  0.278140  0.281890  0.294896  0.393451  0.354710
  0.335710  1.320932  1.251061  1.138644  1.171351  1.244374  1.237134
  1.257609  1.250445  1.193122  1.155681  1.117336  1.344925  1.164782
  1.226355  1.215158  1.260945  1.614321  1.589162
try2_canfa  0.272446  0.245110  0.221791  0.000000  0.165028  0.161802
  0.157612  0.345643  0.168804  0.196904  0.245609  0.314916  0.447864
  0.439786  1.264731  1.255790  1.118543  1.146989  1.231829  1.235263
  1.200856  1.216607  1.129199  1.039657  1.024232  1.238072  1.050404
  1.077089  1.207065  1.191391  1.851383  1.209651
try1_human  0.273760  0.244724  0.223677  0.165028  0.000000  0.077012
  0.177110  0.392717  0.246795  0.088488  0.132493  0.373128  0.459069
  0.454941  1.297000  1.278788  1.173039  1.189010  1.252284  1.319203
  1.281005  1.282779  1.202064  1.145436  1.136388  1.396717  1.184217
  1.218328  1.348645  1.277568  1.782493  1.378288
try2_human  0.320366  0.273870  0.285643  0.161802  0.077012  0.000000
  0.211924  0.420715  0.236528  0.078260  0.121770  0.393730  0.457788
  0.453665  1.286749  1.297064  1.173497  1.204895  1.278470  1.332184
  1.291113  1.259313  1.210684  1.132582  1.127264  1.374630  1.166640
  1.203177  1.282938  1.204668  1.806772  1.280626
try2_rat    0.310095  0.275040  0.267886  0.157612  0.177110  0.211924
  0.000000  0.400008  0.119525  0.232545  0.284044  0.351895  0.463250
  0.454931  1.296656  1.266768  1.108265  1.053825  1.206189  1.165479
  1.187564  1.210675  1.142469  1.076138  0.955027  1.226452  1.005623
  1.087555  1.206467  1.241333  1.824066  1.326436
try3_salsa  0.306772  0.376788  0.307407  0.345643  0.392717  0.420715
  0.400008  0.000000  0.439875  0.448582  0.482334  0.390473  0.541277
  0.538151  1.212324  1.136763  1.217151  1.207376  1.273718  1.198266
  1.294593  1.280358  1.189193  1.124200  1.183344  1.378681  1.235048
  1.351381  1.111227  1.140991  1.806280  1.607865
tryp_mouse  0.352242  0.313518  0.278140  0.168804  0.246795  0.236528
  0.119525  0.439875  0.000000  0.271319  0.325045  0.361997  0.442122
  0.443544  1.241665  1.247517  1.043096  1.021020  1.123878  1.087058
  1.210169  1.136808  1.166153  1.087367  0.998059  1.217704  1.020333
  1.083510  1.222436  1.235490  1.749187  1.292309
try4_human  0.347235  0.303355  0.281890  0.196904  0.088488  0.078260
  0.232545  0.448582  0.271319  0.000000  0.040323  0.405881  0.440124
  0.436145  1.275053  1.351197  1.204659  1.234112  1.315037  1.323166
  1.293670  1.313122  1.235610  1.133499  1.139367  1.385948  1.190190
  1.213599  1.331519  1.239196  1.832197  1.342734
try3_human  0.359616  0.316281  0.294896  0.245609  0.132493  0.121770
  0.284044  0.482334  0.325045  0.040323  0.000000  0.439093  0.452356
  0.448338  1.344028  1.423208  1.229079  1.258776  1.341963  1.349973
  1.322281  1.340401  1.261502  1.156057  1.153796  1.400319  1.204912
  1.166101  1.352524  1.260167  1.842892  1.474308
tryp_xenla  0.331085  0.318932  0.393451  0.314916  0.373128  0.393730
  0.351895  0.390473  0.361997  0.405881  0.439093  0.000000  0.520641
  0.511643  1.188308  1.126725  1.074327  1.071280  1.168077  1.169500
  1.205611  1.134831  1.066691  1.116708  0.973589  1.081586  0.980287
  1.149375  1.056970  1.017542  1.503582  1.386900
trya_rat    0.442234  0.377473  0.354710  0.447864  0.459069  0.457788
  0.463250  0.541277  0.442122  0.440124  0.452356  0.520641  0.000000
  0.013738  1.285620  1.323444  1.262784  1.224384  1.326776  1.269648
  1.436526  1.347423  1.425352  1.243441  1.250579  1.486297  1.310777
  1.342056  1.217889  1.159687  1.718797  1.524045
tryb_rat    0.442693  0.370157  0.335710  0.439786  0.454941  0.453665
  0.454931  0.538151  0.443544  0.436145  0.448338  0.511643  0.013738
  0.000000  1.291698  1.340572  1.279024  1.246036  1.343649  1.277084
  1.422325  1.364616  1.411687  1.258860  1.221363  1.452007  1.279869
  1.310818  1.206049  1.150871  1.703430  1.508830
3est-pig    1.289498  1.197423  1.320932  1.264731  1.297000  1.286749
  1.296656  1.212324  1.241665  1.275053  1.344028  1.188308  1.285620
  1.291698  0.000000  0.144849  0.565982  0.585119  0.606163  0.581351
  0.571203  0.666525  0.594308  1.166302  0.898713  0.993366  1.067411
  1.059036  1.310005  1.270005  1.481556  1.397643
el1_rat     1.206448  1.130841  1.251061  1.255790  1.278788  1.297064
  1.266768  1.136763  1.247517  1.351197  1.423208  1.126725  1.323444
  1.340572  0.144849  0.000000  0.512293  0.543325  0.568176  0.597104
  0.556143  0.601912  0.543136  1.104551  1.022144  1.050005  1.156849
  1.139363  1.333150  1.286335  1.293418  1.427604
el2a_human  1.062088  1.136537  1.138644  1.118543  1.173039  1.173497
  1.108265  1.217151  1.043096  1.204659  1.229079  1.074327  1.262784
  1.279024  0.565982  0.512293  0.000000  0.159207  0.142198  0.308121
  0.463918  0.097398  0.434199  0.952053  0.893999  0.979902  1.023086
  1.052955  1.145056  1.164102  1.497397  1.403303
el2_rat     1.135325  1.189189  1.171351  1.146989  1.189010  1.204895
  1.053825  1.207376  1.021020  1.234112  1.258776  1.071280  1.224384
  1.246036  0.585119  0.543325  0.159207  0.000000  0.171497  0.194953
  0.523123  0.247951  0.478322  1.047208  0.904167  1.017137  1.026426
  1.041627  1.107065  1.125772  1.565771  1.434932
el2_pig     1.163908  1.266146  1.244374  1.231829  1.252284  1.278470
  1.206189  1.273718  1.123878  1.315037  1.341963  1.168077  1.326776
  1.343649  0.606163  0.568176  0.142198  0.171497  0.000000  0.322000
  0.527072  0.219298  0.493497  0.976254  0.930099  1.032393  1.028221
  1.039952  1.095262  1.113780  1.593541  1.407398
el2_mouse   1.216224  1.300736  1.237134  1.235263  1.319203  1.332184
  1.165479  1.198266  1.087058  1.323166  1.349973  1.169500  1.269648
  1.277084  0.581351  0.597104  0.308121  0.194953  0.322000  0.000000
  0.631148  0.399775  0.587613  1.132802  0.867236  1.022617  1.022678
  1.040955  1.136079  1.160249  1.400947  1.559613
el3a_human  1.236170  1.245897  1.257609  1.200856  1.281005  1.291113
  1.187564  1.294593  1.210169  1.293670  1.322281  1.205611  1.436526
  1.422325  0.571203  0.556143  0.463918  0.523123  0.527072  0.631148
  0.000000  0.552820  0.071149  1.209442  0.846979  0.902723  0.973042
  0.932077  1.336664  1.322330  1.708927  1.345272
el2b_human  1.142932  1.245277  1.250445  1.216607  1.282779  1.259313
  1.210675  1.280358  1.136808  1.313122  1.340401  1.134831  1.347423
  1.364616  0.666525  0.601912  0.097398  0.247951  0.219298  0.399775
  0.552820  0.000000  0.518729  1.022594  1.042084  1.070305  1.137276
  1.149748  1.239300  1.248146  1.557055  1.530271
el3b_human  1.134160  1.182921  1.193122  1.129199  1.202064  1.210684
  1.142469  1.189193  1.166153  1.235610  1.261502  1.066691  1.425352
  1.411687  0.594308  0.543136  0.434199  0.478322  0.493497  0.587613
  0.071149  0.518729  0.000000  1.142943  0.876714  0.925094  1.005442
  0.959752  1.290320  1.259280  1.567737  1.365020
ctrl_human  1.097384  1.075860  1.155681  1.039657  1.145436  1.132582
  1.076138  1.124200  1.087367  1.133499  1.156057  1.116708  1.243441
  1.258860  1.166302  1.104551  0.952053  1.047208  0.976254  1.132802
  1.209442  1.022594  1.142943  0.000000  0.664795  0.717420  0.667685
  0.711330  1.467706  1.456279  1.608174  1.155386
ctr2_canfa  1.175753  1.077098  1.117336  1.024232  1.136388  1.127264
  0.955027  1.183344  0.998059  1.139367  1.153796  0.973589  1.250579
  1.221363  0.898713  1.022144  0.893999  0.904167  0.930099  0.867236
  0.846979  1.042084  0.876714  0.664795  0.000000  0.254896  0.129647
  0.219527  1.295810  1.428746  1.547741  1.321119
ctrb_bovin  1.337729  1.325715  1.344925  1.238072  1.396717  1.374630
  1.226452  1.378681  1.217704  1.385948  1.400319  1.081586  1.486297
  1.452007  0.993366  1.050005  0.979902  1.017137  1.032393  1.022617
  0.902723  1.070305  0.925094  0.717420  0.254896  0.000000  0.176309
  0.188327  1.373811  1.470472  1.390029  1.255599
ctrb_human  1.222154  1.148695  1.164782  1.050404  1.184217  1.166640
  1.005623  1.235048  1.020333  1.190190  1.204912  0.980287  1.310777
  1.279869  1.067411  1.156849  1.023086  1.026426  1.028221  1.022678
  0.973042  1.137276  1.005442  0.667685  0.129647  0.176309  0.000000
  0.157276  1.290724  1.422170  1.436704  1.355852
ctrb_rat    1.293524  1.226543  1.226355  1.077089  1.218328  1.203177
  1.087555  1.351381  1.083510  1.213599  1.166101  1.149375  1.342056
  1.310818  1.059036  1.139363  1.052955  1.041627  1.039952  1.040955
  0.932077  1.149748  0.959752  0.711330  0.219527  0.188327  0.157276
  0.000000  1.410004  1.527452  1.561762  1.335201
ctr1_penva  1.156165  1.276108  1.215158  1.207065  1.348645  1.282938
  1.206467  1.111227  1.222436  1.331519  1.352524  1.056970  1.217889
  1.206049  1.310005  1.333150  1.145056  1.107065  1.095262  1.136079
  1.336664  1.239300  1.290320  1.467706  1.295810  1.373811  1.290724
  1.410004  0.000000  0.084958  1.465553  1.234944
ctr2_penva  1.185958  1.203436  1.260945  1.191391  1.277568  1.204668
  1.241333  1.140991  1.235490  1.239196  1.260167  1.017542  1.159687
  1.150871  1.270005  1.286335  1.164102  1.125772  1.113780  1.160249
  1.322330  1.248146  1.259280  1.456279  1.428746  1.470472  1.422170
  1.527452  0.084958  0.000000  1.545743  1.216017
ctrl_halru  1.656831  1.690394  1.614321  1.851383  1.782493  1.806772
  1.824066  1.806280  1.749187  1.832197  1.842892  1.503582  1.718797
  1.703430  1.481556  1.293418  1.497397  1.565771  1.593541  1.400947
  1.708927  1.557055  1.567737  1.608174  1.547741  1.390029  1.436704
  1.561762  1.465553  1.545743  0.000000  1.730207
ctr2_vesor  1.482672  1.558650  1.589162  1.209651  1.378288  1.280626
  1.326436  1.607865  1.292309  1.342734  1.474308  1.386900  1.524045
  1.508830  1.397643  1.427604  1.403303  1.434932  1.407398  1.559613
  1.345272  1.530271  1.365020  1.155386  1.321119  1.255599  1.355852
  1.335201  1.234944  1.216017  1.730207  0.000000
   32
2ptn-bovin  0.000000  0.253479  0.275329  0.352499  0.383498  0.418146
  0.346952  0.360086  0.409131  0.406595  0.433540  0.385963  0.568060
  0.564666  1.163210  1.055021  1.101453  1.174182  1.171522  1.161098
  1.393745  1.202766  1.303037  1.043983  1.183344  1.260694  1.166609
  1.273368  1.273917  1.214459  1.470997  1.711554
try1_canfa  0.253479  0.000000  0.242288  0.372842  0.436684  0.403806
  0.359903  0.402086  0.425087  0.427438  0.455999  0.406013  0.423672
  0.416418  1.145462  1.077328  1.175140  1.207247  1.278044  1.196676
  1.364445  1.287761  1.300650  1.100010  1.155159  1.276113  1.209872
  1.287686  1.381426  1.332505  1.663281  1.684284
try3_rat    0.275329  0.242288  0.000000  0.298805  0.410891  0.392723
  0.338999  0.312805  0.340990  0.391193  0.418146  0.414763  0.378944
  0.371773  1.201467  1.197601  1.166394  1.201242  1.253936  1.201450
  1.494268  1.327516  1.398548  1.201452  1.304576  1.447606  1.336180
  1.409556  1.397868  1.345299  1.501715  1.667463
try2_canfa  0.352499  0.372842  0.298805  0.000000  0.325752  0.257509
  0.212095  0.393752  0.212849  0.296296  0.336824  0.348108  0.477222
  0.469662  1.305484  1.334236  1.199800  1.293780  1.288910  1.284032
  1.535764  1.342360  1.416450  1.133050  1.189075  1.294481  1.163541
  1.230479  1.421544  1.365119  1.682151  1.599295
try1_human  0.383498  0.436684  0.410891  0.325752  0.000000  0.161496
  0.302366  0.529166  0.383332  0.211762  0.242695  0.488881  0.600127
  0.596614  1.336683  1.310804  1.283002  1.369146  1.289778  1.374993
  1.489145  1.494958  1.374683  1.219819  1.269935  1.385281  1.195772
  1.377891  1.578306  1.518314  1.771476  1.717367
try2_human  0.418146  0.403806  0.392723  0.257509  0.161496  0.000000
  0.269355  0.488788  0.293369  0.154231  0.183266  0.457689  0.559160
  0.555793  1.369287  1.362868  1.289028  1.342285  1.315029  1.363514
  1.537762  1.442440  1.417488  1.262074  1.260365  1.332932  1.194199
  1.363199  1.400051  1.342288  1.786738  1.688873
try2_rat    0.346952  0.359903  0.338999  0.212095  0.302366  0.269355
  0.000000  0.451379  0.151433  0.292643  0.324162  0.398912  0.501518
  0.493958  1.290694  1.293191  1.197289  1.285940  1.271415  1.304439
  1.609509  1.328529  1.501589  1.141958  1.173169  1.224968  1.091184
  1.283308  1.303337  1.268271  1.633108  1.638187
try3_salsa  0.360086  0.402086  0.312805  0.393752  0.529166  0.488788
  0.451379  0.000000  0.458560  0.543107  0.579879  0.391762  0.566909
  0.567323  1.207992  1.106443  1.100589  1.100787  1.149754  1.053316
  1.473700  1.221117  1.371561  1.149439  1.413090  1.429308  1.347900
  1.479851  1.337009  1.248834  1.733418  1.846005
tryp_mouse  0.409131  0.425087  0.340990  0.212849  0.383332  0.293369
  0.151433  0.458560  0.000000  0.313690  0.346682  0.361032  0.434358
  0.426766  1.270288  1.343827  1.229206  1.276005  1.302569  1.268358
  1.640072  1.365128  1.587483  1.225203  1.242897  1.301407  1.150814
  1.279852  1.272245  1.231532  1.651056  1.673774
try4_human  0.406595  0.427438  0.391193  0.296296  0.211762  0.154231
  0.292643  0.543107  0.313690  0.000000  0.029769  0.429518  0.540815
  0.537526  1.309503  1.370592  1.266229  1.325961  1.285452  1.326204
  1.564098  1.439889  1.478854  1.254416  1.233435  1.270712  1.181652
  1.311843  1.418978  1.360357  1.767617  1.659381
try3_human  0.433540  0.455999  0.418146  0.336824  0.242695  0.183266
  0.324162  0.579879  0.346682  0.029769  0.000000  0.469565  0.573166
  0.569753  1.350285  1.412602  1.284349  1.344789  1.303451  1.345072
  1.587958  1.460913  1.500684  1.303785  1.254972  1.292467  1.202447
  1.321009  1.491316  1.429537  1.808241  1.726901
tryp_xenla  0.385963  0.406013  0.414763  0.348108  0.488881  0.457689
  0.398912  0.391762  0.361032  0.429518  0.469565  0.000000  0.610373
  0.602018  1.321748  1.247156  1.223764  1.266759  1.354625  1.264190
  1.525484  1.363309  1.432481  1.169989  1.247777  1.261154  1.180652
  1.349015  1.283991  1.273573  1.649901  1.693174
trya_rat    0.568060  0.423672  0.378944  0.477222  0.600127  0.559160
  0.501518  0.566909  0.434358  0.540815  0.573166  0.610373  0.000000
  0.005235  1.412152  1.470837  1.358599  1.426955  1.490092  1.366895
  1.679582  1.451855  1.619944  1.387083  1.470721  1.668548  1.531240
  1.624853  1.445693  1.383078  1.972947  1.938062
tryb_rat    0.564666  0.416418  0.371773  0.469662  0.596614  0.555793
  0.493958  0.567323  0.426766  0.537526  0.569753  0.602018  0.005235
  0.000000  1.421533  1.480503  1.367965  1.436920  1.500375  1.376426
  1.666446  1.462145  1.607451  1.396856  1.455772  1.651871  1.515485
  1.608653  1.430631  1.371690  1.952500  1.918358
3est-pig    1.163210  1.145462  1.201467  1.305484  1.336683  1.369287
  1.290694  1.207992  1.270288  1.309503  1.350285  1.321748  1.412152
  1.421533  0.000000  0.190587  0.619230  0.630526  0.640730  0.628176
  0.707537  0.688573  0.740818  1.216030  1.117841  1.143943  1.137104
  1.188246  1.421483  1.430501  1.250142  1.676211
el1_rat     1.055021  1.077328  1.197601  1.334236  1.310804  1.362868
  1.293191  1.106443  1.343827  1.370592  1.412602  1.247156  1.470837
  1.480503  0.190587  0.000000  0.576140  0.629213  0.602700  0.611744
  0.750518  0.635209  0.702648  1.162703  1.192439  1.186841  1.256078
  1.279840  1.418800  1.430472  1.188544  1.695416
el2a_human  1.101453  1.175140  1.166394  1.199800  1.283002  1.289028
  1.197289  1.100589  1.229206  1.266229  1.284349  1.223764  1.358599
  1.367965  0.619230  0.576140  0.000000  0.199335  0.217666  0.286291
  0.754585  0.108208  0.666485  1.122383  1.233904  1.252867  1.291434
  1.352832  1.218380  1.268398  1.596363  1.520917
el2_rat     1.174182  1.207247  1.201242  1.293780  1.369146  1.342285
  1.285940  1.100787  1.276005  1.325961  1.344789  1.266759  1.426955
  1.436920  0.630526  0.629213  0.199335  0.000000  0.228393  0.135461
  0.761357  0.291501  0.678737  1.182931  1.251079  1.218702  1.275036
  1.338983  1.126288  1.175377  1.797956  1.551452
el2_pig     1.171522  1.278044  1.253936  1.288910  1.289778  1.315029
  1.271415  1.149754  1.302569  1.285452  1.303451  1.354625  1.490092
  1.500375  0.640730  0.602700  0.217666  0.228393  0.000000  0.298043
  0.769747  0.289292  0.657704  1.025638  1.120695  1.088407  1.146041
  1.199936  1.272181  1.276618  1.696807  1.558110
el2_mouse   1.161098  1.196676  1.201450  1.284032  1.374993  1.363514
  1.304439  1.053316  1.268358  1.326204  1.345072  1.264190  1.366895
  1.376426  0.628176  0.611744  0.286291  0.135461  0.298043  0.000000
  0.743739  0.354734  0.705774  1.209478  1.212763  1.176681  1.229857
  1.283416  1.116397  1.163857  1.681557  1.586938
el3a_human  1.393745  1.364445  1.494268  1.535764  1.489145  1.537762
  1.609509  1.473700  1.640072  1.564098  1.587958  1.525484  1.679582
  1.666446  0.707537  0.750518  0.754585  0.761357  0.769747  0.743739
  0.000000  0.817614  0.089712  1.274661  1.060590  1.102256  1.096698
  1.127079  1.393083  1.403261  1.681614  1.929747
el2b_human  1.202766  1.287761  1.327516  1.342360  1.494958  1.442440
  1.328529  1.221117  1.365128  1.439889  1.460913  1.363309  1.451855
  1.462145  0.688573  0.635209  0.108208  0.291501  0.289292  0.354734
  0.817614  0.000000  0.738594  1.204900  1.381342  1.344403  1.401221
  1.453842  1.287549  1.337907  1.646280  1.703305
el3b_human  1.303037  1.300650  1.398548  1.416450  1.374683  1.417488
  1.501589  1.371561  1.587483  1.478854  1.500684  1.432481  1.619944
  1.607451  0.740818  0.702648  0.666485  0.678737  0.657704  0.705774
  0.089712  0.738594  0.000000  1.106140  1.063809  1.048286  1.099786
  1.107693  1.343557  1.312369  1.556549  1.894935
ctrl_human  1.043983  1.100010  1.201452  1.133050  1.219819  1.262074
  1.141958  1.149439  1.225203  1.254416  1.303785  1.169989  1.387083
  1.396856  1.216030  1.162703  1.122383  1.182931  1.025638  1.209478
  1.274661  1.204900  1.106140  0.000000  0.683426  0.748734  0.683221
  0.793459  1.523573  1.524184  1.381113  1.496847
ctr2_canfa  1.183344  1.155159  1.304576  1.189075  1.269935  1.260365
  1.173169  1.413090  1.242897  1.233435  1.254972  1.247777  1.470721
  1.455772  1.117841  1.192439  1.233904  1.251079  1.120695  1.212763
  1.060590  1.381342  1.063809  0.683426  0.000000  0.235630  0.092782
  0.182606  1.422854  1.532030  1.530646  1.789683
ctrb_bovin  1.260694  1.276113  1.447606  1.294481  1.385281  1.332932
  1.224968  1.429308  1.301407  1.270712  1.292467  1.261154  1.668548
  1.651871  1.143943  1.186841  1.252867  1.218702  1.088407  1.176681
  1.102256  1.344403  1.048286  0.748734  0.235630  0.000000  0.162549
  0.163934  1.435199  1.537435  1.487033  1.712320
ctrb_human  1.166609  1.209872  1.336180  1.163541  1.195772  1.194199
  1.091184  1.347900  1.150814  1.181652  1.202447  1.180652  1.531240
  1.515485  1.137104  1.256078  1.291434  1.275036  1.146041  1.229857
  1.096698  1.401221  1.099786  0.683221  0.092782  0.162549  0.000000
  0.162259  1.373353  1.479211  1.495834  1.714183
ctrb_rat    1.273368  1.287686  1.409556  1.230479  1.377891  1.363199
  1.283308  1.479851  1.279852  1.311843  1.321009  1.349015  1.624853
  1.608653  1.188246  1.279840  1.352832  1.338983  1.199936  1.283416
  1.127079  1.453842  1.107693  0.793459  0.182606  0.163934  0.162259
  0.000000  1.427660  1.519006  1.512316  1.817960
ctr1_penva  1.273917  1.381426  1.397868  1.421544  1.578306  1.400051
  1.303337  1.337009  1.272245  1.418978  1.491316  1.283991  1.445693
  1.430631  1.421483  1.418800  1.218380  1.126288  1.272181  1.116397
  1.393083  1.287549  1.343557  1.523573  1.422854  1.435199  1.373353
  1.427660  0.000000  0.063893  1.406412  1.320709
ctr2_penva  1.214459  1.332505  1.345299  1.365119  1.518314  1.342288
  1.268271  1.248834  1.231532  1.360357  1.429537  1.273573  1.383078
  1.371690  1.430501  1.430472  1.268398  1.175377  1.276618  1.163857
  1.403261  1.337907  1.312369  1.524184  1.532030  1.537435  1.479211
  1.519006  0.063893  0.000000  1.487247  1.374880
ctrl_halru  1.470997  1.663281  1.501715  1.682151  1.771476  1.786738
  1.633108  1.733418  1.651056  1.767617  1.808241  1.649901  1.972947
  1.952500  1.250142  1.188544  1.596363  1.797956  1.696807  1.681557
  1.681614  1.646280  1.556549  1.381113  1.530646  1.487033  1.495834
  1.512316  1.406412  1.487247  0.000000  1.712305
ctr2_vesor  1.711554  1.684284  1.667463  1.599295  1.717367  1.688873
  1.638187  1.846005  1.673774  1.659381  1.726901  1.693174  1.938062
  1.918358  1.676211  1.695416  1.520917  1.551452  1.558110  1.586938
  1.929747  1.703305  1.894935  1.496847  1.789683  1.712320  1.714183
  1.817960  1.320709  1.374880  1.712305  0.000000
   32
2ptn-bovin  0.000000  0.229672  0.182926  0.307876  0.246736  0.277625
  0.302759  0.264950  0.337399  0.297416  0.310217  0.326963  0.340481
  0.338401  1.149201  1.017688  0.877349  0.927174  0.928642  1.010961
  1.088189  0.911721  0.990539  0.791112  0.861859  0.964783  0.834158
  0.935418  0.995133  1.021147  1.187104  1.197447
try1_canfa  0.229672  0.000000  0.187390  0.315650  0.283909  0.296237
  0.291755  0.296407  0.327253  0.330146  0.343731  0.309686  0.284274
  0.278489  1.071174  0.984921  0.938721  0.933209  0.993993  1.064179
  1.069335  1.022017  1.014636  0.825086  0.801422  0.929848  0.810735
  0.889353  1.017391  1.006040  1.299441  1.171659
try3_rat    0.182926  0.187390  0.000000  0.244665  0.234720  0.266476
  0.272509  0.246521  0.286834  0.286740  0.299655  0.376310  0.254392
  0.248800  1.036058  0.985773  0.909867  0.933265  0.962850  1.070501
  1.049137  0.982673  0.998171  0.810372  0.829717  0.984968  0.821755
  0.857111  1.028865  1.060279  1.166725  1.139218
try2_canfa  0.307876  0.315650  0.244665  0.000000  0.199217  0.215288
  0.207691  0.339696  0.178707  0.262741  0.281349  0.305270  0.366000
  0.359882  1.062727  1.106493  0.878553  0.919451  0.930069  1.048018
  1.103393  0.967367  1.016720  0.861296  0.796546  0.938992  0.735990
  0.763504  0.972208  1.009577  1.321723  1.134378
try1_human  0.246736  0.283909  0.234720  0.199217  0.000000  0.103810
  0.189842  0.345380  0.236978  0.164249  0.175133  0.322714  0.390743
  0.388462  1.045642  1.055721  0.894892  0.920154  0.910768  1.071379
  1.061816  0.982174  0.980606  0.902801  0.797025  0.951693  0.731920
  0.831707  1.089042  1.095437  1.397126  1.214252
try2_human  0.277625  0.296237  0.266476  0.215288  0.103810  0.000000
  0.202175  0.366317  0.227182  0.128184  0.138648  0.337006  0.370304
  0.368128  1.130228  1.152970  0.966807  0.947217  0.982892  1.126897
  1.126495  1.060060  1.041094  0.926887  0.772379  0.902210  0.711008
  0.823288  1.008523  1.008740  1.393717  1.181599
try2_rat    0.302759  0.291755  0.272509  0.207691  0.189842  0.202175
  0.000000  0.378423  0.140958  0.236285  0.247475  0.296995  0.339796
  0.333803  1.059611  1.080539  0.860290  0.882948  0.904762  1.029697
  1.058634  0.937743  1.022498  0.830895  0.699522  0.804169  0.642932
  0.761527  0.906512  0.931551  1.289394  1.085213
try3_salsa  0.264950  0.296407  0.246521  0.339696  0.345380  0.366317
  0.378423  0.000000  0.380452  0.417275  0.432194  0.342015  0.396653
  0.396810  1.073230  0.958501  0.935047  0.927327  0.954621  1.011440
  1.135448  0.966782  1.074297  0.917426  0.999067  1.057439  0.925160
  1.020061  0.920712  0.967728  1.305073  1.353999
tryp_mouse  0.337399  0.327253  0.286834  0.178707  0.236978  0.227182
  0.140958  0.380452  0.000000  0.269379  0.281284  0.264691  0.331978
  0.325852  1.081201  1.136703  0.862886  0.892462  0.911436  1.029820
  1.146271  0.945398  1.093999  0.860813  0.737829  0.834764  0.641885
  0.759530  0.914506  0.954404  1.327486  1.146163
try4_human  0.297416  0.330146  0.286740  0.262741  0.164249  0.128184
  0.236285  0.417275  0.269379  0.000000  0.013416  0.320822  0.371251
  0.369041  1.041025  1.141776  0.947171  0.979263  0.987099  1.072237
  1.144526  1.033505  1.109760  0.879203  0.748782  0.867727  0.696804
  0.790977  1.077419  1.047123  1.373797  1.184935
try3_human  0.310217  0.343731  0.299655  0.281349  0.175133  0.138648
  0.247475  0.432194  0.281284  0.013416  0.000000  0.340896  0.385889
  0.383611  1.069609  1.172207  0.957752  0.990069  0.997839  1.083773
  1.157827  1.044901  1.122375  0.916090  0.760925  0.881291  0.708056
  0.803583  1.104442  1.073994  1.414805  1.217622
tryp_xenla  0.326963  0.309686  0.376310  0.305270  0.322714  0.337006
  0.296995  0.342015  0.264691  0.320822  0.340896  0.000000  0.396932
  0.390674  1.037423  1.033192  0.857412  0.883937  0.920258  1.025362
  1.138229  0.875658  1.032700  0.799541  0.843586  0.929381  0.771524
  0.908518  0.885320  0.893113  1.245626  1.094952
trya_rat    0.340481  0.284274  0.254392  0.366000  0.390743  0.370304
  0.339796  0.396653  0.331978  0.371251  0.385889  0.396932  0.000000
  0.004525  1.095692  1.107297  1.072776  1.077322  1.109017  1.229404
  1.221600  1.140995  1.223927  0.878078  0.886698  1.028015  0.899037
  0.968472  1.089706  1.039217  1.366320  1.210838
tryb_rat    0.338401  0.278489  0.248800  0.359882  0.388462  0.368128
  0.333803  0.396810  0.325852  0.369041  0.383611  0.390674  0.004525
  0.000000  1.102161  1.113891  1.079256  1.083813  1.115754  1.236901
  1.212199  1.148006  1.214677  0.883237  0.877074  1.017253  0.889359
  0.958284  1.078670  1.031121  1.352854  1.198425
3est-pig    1.149201  1.071174  1.036058  1.062727  1.045642  1.130228
  1.059611  1.073230  1.081201  1.041025  1.069609  1.037423  1.095692
  1.102161  0.000000  0.180914  0.548577  0.533574  0.548900  0.561946
  0.646049  0.627720  0.640427  0.952833  1.068405  1.137796  1.109536
  1.129220  1.342302  1.324345  1.386613  1.233110
el1_rat     1.017688  0.984921  0.985773  1.106493  1.055721  1.152970
  1.080539  0.958501  1.136703  1.141776  1.172207  1.033192  1.107297
  1.113891  0.180914  0.000000  0.571100  0.577177  0.592701  0.625007
  0.643560  0.636320  0.618903  0.971377  1.149824  1.159697  1.215165
  1.196012  1.436499  1.375679  1.247757  1.310369
el2a_human  0.877349  0.938721  0.909867  0.878553  0.894892  0.966807
  0.860290  0.935047  0.862886  0.947171  0.957752  0.857412  1.072776
  1.079256  0.548577  0.571100  0.000000  0.142677  0.118830  0.276002
  0.614282  0.097738  0.553477  0.773380  0.894638  0.945966  0.902827
  0.970598  1.094883  1.149004  1.370898  1.242622
el2_rat     0.927174  0.933209  0.933265  0.919451  0.920154  0.947217
  0.882948  0.927327  0.892462  0.979263  0.990069  0.883937  1.077322
  1.083813  0.533574  0.577177  0.142677  0.000000  0.170280  0.182387
  0.660809  0.219963  0.599594  0.844729  0.898592  0.942173  0.902726
  0.966353  1.053977  1.107281  1.520460  1.296372
el2_pig     0.928642  0.993993  0.962850  0.930069  0.910768  0.982892
  0.904762  0.954621  0.911436  0.987099  0.997839  0.920258  1.109017
  1.115754  0.548900  0.592701  0.118830  0.170280  0.000000  0.324423
  0.648997  0.166358  0.600866  0.804561  0.928885  0.946794  0.908363
  0.967537  1.099982  1.142657  1.462532  1.284163
el2_mouse   1.010961  1.064179  1.070501  1.048018  1.071379  1.126897
  1.029697  1.011440  1.029820  1.072237  1.083773  1.025362  1.229404
  1.236901  0.561946  0.625007  0.276002  0.182387  0.324423  0.000000
  0.819617  0.357537  0.746859  0.918380  0.968935  1.030204  1.005161
  1.068427  1.153577  1.213343  1.543563  1.349815
el3a_human  1.088189  1.069335  1.049137  1.103393  1.061816  1.126495
  1.058634  1.135448  1.146271  1.144526  1.157827  1.138229  1.221600
  1.212199  0.646049  0.643560  0.614282  0.660809  0.648997  0.819617
  0.000000  0.672216  0.086546  1.067666  0.894306  0.904369  0.903761
  0.928925  1.254623  1.215907  1.608672  1.372122
el2b_human  0.911721  1.022017  0.982673  0.967367  0.982174  1.060060
  0.937743  0.966782  0.945398  1.033505  1.044901  0.875658  1.140995
  1.148006  0.627720  0.636320  0.097738  0.219963  0.166358  0.357537
  0.672216  0.000000  0.635767  0.859915  1.005290  1.024883  0.999418
  1.047698  1.186638  1.244781  1.430092  1.421533
el3b_human  0.990539  1.014636  0.998171  1.016720  0.980606  1.041094
  1.022498  1.074297  1.093999  1.109760  1.122375  1.032700  1.223927
  1.214677  0.640427  0.618903  0.553477  0.599594  0.600866  0.746859
  0.086546  0.635767  0.000000  0.969235  0.894397  0.887830  0.900095
  0.916120  1.177384  1.132285  1.489343  1.335776
ctrl_human  0.791112  0.825086  0.810372  0.861296  0.902801  0.926887
  0.830895  0.917426  0.860813  0.879203  0.916090  0.799541  0.878078
  0.883237  0.952833  0.971377  0.773380  0.844729  0.804561  0.918380
  1.067666  0.859915  0.969235  0.000000  0.643691  0.676102  0.686646
  0.776357  1.239357  1.160423  1.374400  1.028717
ctr2_canfa  0.861859  0.801422  0.829717  0.796546  0.797025  0.772379
  0.699522  0.999067  0.737829  0.748782  0.760925  0.843586  0.886698
  0.877074  1.068405  1.149824  0.894638  0.898592  0.928885  0.968935
  0.894306  1.005290  0.894397  0.643691  0.000000  0.282888  0.133493
  0.204698  1.141089  1.285634  1.527699  1.294281
ctrb_bovin  0.964783  0.929848  0.984968  0.938992  0.951693  0.902210
  0.804169  1.057439  0.834764  0.867727  0.881291  0.929381  1.028015
  1.017253  1.137796  1.159697  0.945966  0.942173  0.946794  1.030204
  0.904369  1.024883  0.887830  0.676102  0.282888  0.000000  0.222824
  0.232967  1.239801  1.367172  1.560197  1.267386
ctrb_human  0.834158  0.810735  0.821755  0.735990  0.731920  0.711008
  0.642932  0.925160  0.641885  0.696804  0.708056  0.771524  0.899037
  0.889359  1.109536  1.215165  0.902827  0.902726  0.908363  1.005161
  0.903761  0.999418  0.900095  0.686646  0.133493  0.222824  0.000000
  0.165300  1.065043  1.197863  1.504078  1.205402
ctrb_rat    0.935418  0.889353  0.857111  0.763504  0.831707  0.823288
  0.761527  1.020061  0.759530  0.790977  0.803583  0.908518  0.968472
  0.958284  1.129220  1.196012  0.970598  0.966353  0.967537  1.068427
  0.928925  1.047698  0.916120  0.776357  0.204698  0.232967  0.165300
  0.000000  1.119144  1.269511  1.537312  1.402897
ctr1_penva  0.995133  1.017391  1.028865  0.972208  1.089042  1.008523
  0.906512  0.920712  0.914506  1.077419  1.104442  0.885320  1.089706
  1.078670  1.342302  1.436499  1.094883  1.053977  1.099982  1.153577
  1.254623  1.186638  1.177384  1.239357  1.141089  1.239801  1.065043
  1.119144  0.000000  0.091231  1.374162  1.048948
ctr2_penva  1.021147  1.006040  1.060279  1.009577  1.095437  1.008740
  0.931551  0.967728  0.954404  1.047123  1.073994  0.893113  1.039217
  1.031121  1.324345  1.375679  1.149004  1.107281  1.142657  1.213343
  1.215907  1.244781  1.132285  1.160423  1.285634  1.367172  1.197863
  1.269511  0.091231  0.000000  1.450792  1.014411
ctrl_halru  1.187104  1.299441  1.166725  1.321723  1.397126  1.393717
  1.289394  1.305073  1.327486  1.373797  1.414805  1.245626  1.366320
  1.352854  1.386613  1.247757  1.370898  1.520460  1.462532  1.543563
  1.608672  1.430092  1.489343  1.374400  1.527699  1.560197  1.504078
  1.537312  1.374162  1.450792  0.000000  1.375493
ctr2_vesor  1.197447  1.171659  1.139218  1.134378  1.214252  1.181599
  1.085213  1.353999  1.146163  1.184935  1.217622  1.094952  1.210838
  1.198425  1.233110  1.310369  1.242622  1.296372  1.284163  1.349815
  1.372122  1.421533  1.335776  1.028717  1.294281  1.267386  1.205402
  1.402897  1.048948  1.014411  1.375493  0.000000
   32
2ptn-bovin  0.000000  0.207427  0.233386  0.230149  0.323113  0.343208
  0.297387  0.377333  0.315399  0.337322  0.346399  0.403090  0.366771
  0.381981  1.209761  1.176218  1.028847  0.967539  1.034484  1.081283
  1.091885  1.126724  1.032023  0.921551  1.024465  1.004625  1.027195
  1.065184  1.175388  1.142559  1.416683  1.269706
try1_canfa  0.207427  0.000000  0.227815  0.253826  0.293539  0.274708
  0.278530  0.413494  0.322314  0.311923  0.320910  0.378644  0.314193
  0.325266  1.202187  1.175398  1.087124  1.023204  1.132546  1.172225
  1.161788  1.188431  1.112547  0.960482  0.903041  0.959463  0.941673
  0.997033  1.207531  1.148854  1.525250  1.321430
try3_rat    0.233386  0.227815  0.000000  0.202361  0.195844  0.238168
  0.216585  0.285929  0.262695  0.227230  0.235910  0.344725  0.290316
  0.268881  1.242368  1.219732  1.069296  1.018998  1.082611  1.134670
  1.171089  1.204104  1.102396  0.955165  0.947943  1.039333  1.019729
  1.009534  1.106509  1.034162  1.367506  1.296853
try2_canfa  0.230149  0.253826  0.202361  0.000000  0.228270  0.232640
  0.179709  0.323056  0.187154  0.234785  0.250092  0.297767  0.306479
  0.317475  1.250944  1.266629  1.087067  1.031337  1.120718  1.166250
  1.178684  1.195006  1.100822  0.911257  0.931661  0.970452  0.954613
  0.968787  1.161176  1.028117  1.452291  1.228747
try1_human  0.323113  0.293539  0.195844  0.228270  0.000000  0.140083
  0.237813  0.407104  0.304662  0.155381  0.169888  0.400128  0.345910
  0.361029  1.282198  1.272953  1.135834  1.079282  1.125906  1.220306
  1.128924  1.272873  1.061988  0.951956  0.970224  1.038469  1.005534
  1.035311  1.259994  1.194923  1.471430  1.334569
try2_human  0.343208  0.274708  0.238168  0.232640  0.140083  0.000000
  0.242887  0.453840  0.280129  0.125202  0.139286  0.418024  0.359608
  0.374683  1.335749  1.328872  1.205730  1.133925  1.224942  1.295143
  1.219774  1.298841  1.146472  0.995738  0.899720  0.985625  0.947273
  0.991519  1.232838  1.117339  1.480524  1.345566
try2_rat    0.297387  0.278530  0.216585  0.179709  0.237813  0.242887
  0.000000  0.424473  0.133417  0.235669  0.251250  0.357873  0.322467
  0.333621  1.212852  1.200408  1.094556  1.037803  1.138488  1.202976
  1.247950  1.207869  1.190988  0.961942  0.900654  0.982084  0.947849
  1.005949  1.114783  0.999681  1.380394  1.240116
try3_salsa  0.377333  0.413494  0.285929  0.323056  0.407104  0.453840
  0.424473  0.000000  0.477337  0.460721  0.474658  0.454316  0.465742
  0.467693  1.176345  1.121379  1.056091  0.991966  1.119358  1.002883
  1.161324  1.144533  1.078482  0.974093  0.998017  1.020294  1.033307
  1.044983  1.097176  1.058307  1.619179  1.317560
tryp_mouse  0.315399  0.322314  0.262695  0.187154  0.304662  0.280129
  0.133417  0.477337  0.000000  0.280328  0.296774  0.341541  0.341521
  0.352932  1.275172  1.302503  1.126392  1.075672  1.153029  1.227260
  1.262535  1.247167  1.224456  0.986480  0.960651  1.009929  0.982138
  1.026500  1.112808  1.028951  1.371302  1.216935
try4_human  0.337322  0.311923  0.227230  0.234785  0.155381  0.125202
  0.235669  0.460721  0.280328  0.000000  0.012568  0.365784  0.322389
  0.337224  1.250495  1.333844  1.156812  1.111062  1.220622  1.162691
  1.226116  1.342550  1.195717  0.960841  0.886157  0.940104  0.940510
  0.964594  1.184399  1.062247  1.470585  1.297532
try3_human  0.346399  0.320910  0.235910  0.250092  0.169888  0.139286
  0.251250  0.474658  0.296774  0.012568  0.000000  0.378451  0.331660
  0.346467  1.253680  1.337168  1.159762  1.113818  1.223668  1.165600
  1.229292  1.345952  1.198762  0.956572  0.886577  0.940372  0.940783
  0.954427  1.211212  1.087174  1.459151  1.312401
tryp_xenla  0.403090  0.378644  0.344725  0.297767  0.400128  0.418024
  0.357873  0.454316  0.341541  0.365784  0.378451  0.000000  0.446795
  0.458834  1.402765  1.371456  1.224639  1.135504  1.275846  1.279429
  1.243251  1.295415  1.175773  1.009405  1.010435  1.023978  1.032413
  1.100729  1.082032  1.009595  1.509057  1.274421
trya_rat    0.366771  0.314193  0.290316  0.306479  0.345910  0.359608
  0.322467  0.465742  0.341521  0.322389  0.331660  0.446795  0.000000
  0.017222  1.331049  1.421302  1.170555  1.082195  1.128619  1.210030
  1.291529  1.272900  1.269488  1.076584  1.093196  1.131777  1.098033
  1.134873  1.188200  1.118540  1.681607  1.396200
tryb_rat    0.381981  0.325266  0.268881  0.317475  0.361029  0.374683
  0.333621  0.467693  0.352932  0.337224  0.346467  0.458834  0.017222
  0.000000  1.366021  1.456634  1.204473  1.114609  1.161907  1.223004
  1.309733  1.308414  1.287614  1.110269  1.084631  1.123183  1.089422
  1.126206  1.176301  1.109743  1.665136  1.381924
3est-pig    1.209761  1.202187  1.242368  1.250944  1.282198  1.335749
  1.212852  1.176345  1.275172  1.250495  1.253680  1.402765  1.331049
  1.366021  0.000000  0.135133  0.588426  0.674838  0.623296  0.710022
  0.569972  0.659061  0.639501  1.086134  1.038175  1.088853  1.063048
  1.085608  1.338209  1.339682  1.367998  1.118019
el1_rat     1.176218  1.175398  1.219732  1.266629  1.272953  1.328872
  1.200408  1.121379  1.302503  1.333844  1.337168  1.371456  1.421302
  1.456634  0.135133  0.000000  0.566114  0.641949  0.607088  0.693529
  0.567818  0.623458  0.572377  1.079705  1.085705  1.073472  1.114958
  1.128670  1.368821  1.378627  1.365186  1.196647
el2a_human  1.028847  1.087124  1.069296  1.087067  1.135834  1.205730
  1.094556  1.056091  1.126392  1.156812  1.159762  1.224639  1.170555
  1.204473  0.588426  0.566114  0.000000  0.199774  0.192649  0.346148
  0.615593  0.123530  0.589302  0.750860  0.963182  0.975561  1.012838
  1.065234  1.204132  1.177374  1.540220  1.022445
el2_rat     0.967539  1.023204  1.018998  1.031337  1.079282  1.133925
  1.037803  0.991966  1.075672  1.111062  1.113818  1.135504  1.082195
  1.114609  0.674838  0.641949  0.199774  0.000000  0.224000  0.187269
  0.649535  0.302021  0.633130  0.877898  0.960878  0.966042  0.987469
  1.026848  1.084055  1.059147  1.607710  1.081289
el2_pig     1.034484  1.132546  1.082611  1.120718  1.125906  1.224942
  1.138488  1.119358  1.153029  1.220622  1.223668  1.275846  1.128619
  1.161907  0.623296  0.607088  0.192649  0.224000  0.000000  0.332574
  0.609521  0.249610  0.601997  0.810205  0.978215  0.980466  1.004569
  1.010149  1.206941  1.170719  1.451206  1.140529
el2_mouse   1.081283  1.172225  1.134670  1.166250  1.220306  1.295143
  1.202976  1.002883  1.227260  1.162691  1.165600  1.279429  1.210030
  1.223004  0.710022  0.693529  0.346148  0.187269  0.332574  0.000000
  0.761456  0.481049  0.752974  0.975932  0.997875  1.016786  1.040309
  1.033352  1.119906  1.094435  1.595733  1.116389
el3a_human  1.091885  1.161788  1.171089  1.178684  1.128924  1.219774
  1.247950  1.161324  1.262535  1.226116  1.229292  1.243251  1.291529
  1.309733  0.569972  0.567818  0.615593  0.649535  0.609521  0.761456
  0.000000  0.684096  0.090178  1.019921  0.830604  0.871089  0.873348
  0.870103  1.253416  1.235895  1.568684  1.196477
el2b_human  1.126724  1.188431  1.204104  1.195006  1.272873  1.298841
  1.207869  1.144533  1.247167  1.342550  1.345952  1.295415  1.272900
  1.308414  0.659061  0.623458  0.123530  0.302021  0.249610  0.481049
  0.684096  0.000000  0.703705  0.888578  1.115892  1.109903  1.174229
  1.197383  1.313434  1.284413  1.609157  1.196510
el3b_human  1.032023  1.112547  1.102396  1.100822  1.061988  1.146472
  1.190988  1.078482  1.224456  1.195717  1.198762  1.175773  1.269488
  1.287614  0.639501  0.572377  0.589302  0.633130  0.601997  0.752974
  0.090178  0.703705  0.000000  0.897774  0.867764  0.850111  0.901141
  0.888940  1.265625  1.237783  1.510105  1.201113
ctrl_human  0.921551  0.960482  0.955165  0.911257  0.951956  0.995738
  0.961942  0.974093  0.986480  0.960841  0.956572  1.009405  1.076584
  1.110269  1.086134  1.079705  0.750860  0.877898  0.810205  0.975932
  1.019921  0.888578  0.897774  0.000000  0.562484  0.604786  0.576490
  0.630075  1.274110  1.262538  1.312138  1.011619
ctr2_canfa  1.024465  0.903041  0.947943  0.931661  0.970224  0.899720
  0.900654  0.998017  0.960651  0.886157  0.886577  1.010435  1.093196
  1.084631  1.038175  1.085705  0.963182  0.960878  0.978215  0.997875
  0.830604  1.115892  0.867764  0.562484  0.000000  0.196137  0.099428
  0.160681  1.252383  1.256579  1.354635  1.174205
ctrb_bovin  1.004625  0.959463  1.039333  0.970452  1.038469  0.985625
  0.982084  1.020294  1.009929  0.940104  0.940372  1.023978  1.131777
  1.123183  1.088853  1.073472  0.975561  0.966042  0.980466  1.016786
  0.871089  1.109903  0.850111  0.604786  0.196137  0.000000  0.139798
  0.157492  1.231345  1.266203  1.289009  1.121927
ctrb_human  1.027195  0.941673  1.019729  0.954613  1.005534  0.947273
  0.947849  1.033307  0.982138  0.940510  0.940783  1.032413  1.098033
  1.089422  1.063048  1.114958  1.012838  0.987469  1.004569  1.040309
  0.873348  1.174229  0.901141  0.576490  0.099428  0.139798  0.000000
  0.148438  1.261458  1.271806  1.334619  1.155455
ctrb_rat    1.065184  0.997033  1.009534  0.968787  1.035311  0.991519
  1.005949  1.044983  1.026500  0.964594  0.954427  1.100729  1.134873
  1.126206  1.085608  1.128670  1.065234  1.026848  1.010149  1.033352
  0.870103  1.197383  0.888940  0.630075  0.160681  0.157492  0.148438
  0.000000  1.226524  1.236326  1.328803  1.216162
ctr1_penva  1.175388  1.207531  1.106509  1.161176  1.259994  1.232838
  1.114783  1.097176  1.112808  1.184399  1.211212  1.082032  1.188200
  1.176301  1.338209  1.368821  1.204132  1.084055  1.206941  1.119906
  1.253416  1.313434  1.265625  1.274110  1.252383  1.231345  1.261458
  1.226524  0.000000  0.078857  1.315258  1.086101
ctr2_penva  1.142559  1.148854  1.034162  1.028117  1.194923  1.117339
  0.999681  1.058307  1.028951  1.062247  1.087174  1.009595  1.118540
  1.109743  1.339682  1.378627  1.177374  1.059147  1.170719  1.094435
  1.235895  1.284413  1.237783  1.262538  1.256579  1.266203  1.271806
  1.236326  0.078857  0.000000  1.373234  1.109984
ctrl_halru  1.416683  1.525250  1.367506  1.452291  1.471430  1.480524
  1.380394  1.619179  1.371302  1.470585  1.459151  1.509057  1.681607
  1.665136  1.367998  1.365186  1.540220  1.607710  1.451206  1.595733
  1.568684  1.609157  1.510105  1.312138  1.354635  1.289009  1.334619
  1.328803  1.315258  1.373234  0.000000  1.547039
ctr2_vesor  1.269706  1.321430  1.296853  1.228747  1.334569  1.345566
  1.240116  1.317560  1.216935  1.297532  1.312401  1.274421  1.396200
  1.381924  1.118019  1.196647  1.022445  1.081289  1.140529  1.116389
  1.196477  1.196510  1.201113  1.011619  1.174205  1.121927  1.155455
  1.216162  1.086101  1.109984  1.547039  0.000000
   32
2ptn-bovin  0.000000  0.142320  0.223387  0.274815  0.258045  0.265270
  0.248054  0.299295  0.258161  0.295264  0.307582  0.281466  0.442702
  0.449235  1.177519  1.063665  1.041343  1.084383  1.092495  1.112265
  1.235435  1.154435  1.193633  1.064698  1.103310  1.149448  1.033706
  1.169211  1.170898  1.131670  1.537154  1.369867
try1_canfa  0.142320  0.000000  0.169909  0.243002  0.232486  0.217612
  0.239310  0.302116  0.234922  0.262551  0.274491  0.260791  0.391568
  0.397890  1.132131  1.050607  1.067917  1.097688  1.165430  1.195407
  1.226909  1.192200  1.200109  1.111612  1.075484  1.136268  1.049428
  1.148042  1.227483  1.156169  1.527430  1.462788
try3_rat    0.223387  0.169909  0.000000  0.249549  0.226010  0.243032
  0.251028  0.318152  0.226516  0.230848  0.242392  0.298176  0.337289
  0.331255  1.171066  1.097086  1.074139  1.096808  1.138680  1.149649
  1.242391  1.228023  1.218077  1.114281  1.169556  1.278381  1.134678
  1.218135  1.221795  1.198584  1.444501  1.416516
try2_canfa  0.274815  0.243002  0.249549  0.000000  0.256802  0.177579
  0.226599  0.374901  0.181961  0.232953  0.244609  0.259454  0.429811
  0.436446  1.270175  1.251523  1.156380  1.138109  1.251771  1.211300
  1.182922  1.271754  1.150214  1.074897  1.082204  1.146581  1.038035
  1.061590  1.139254  1.102254  1.753842  1.309561
try1_human  0.258045  0.232486  0.226010  0.256802  0.000000  0.122888
  0.205620  0.397562  0.272214  0.132496  0.143196  0.292655  0.459479
  0.466110  1.309482  1.246516  1.161561  1.152179  1.197515  1.236034
  1.251129  1.306901  1.219243  1.083566  1.093225  1.170242  1.027221
  1.162917  1.265091  1.252990  1.576887  1.493601
try2_human  0.265270  0.217612  0.243032  0.177579  0.122888  0.000000
  0.211488  0.373964  0.190938  0.091899  0.101999  0.277773  0.418272
  0.424766  1.251003  1.232343  1.093125  1.081357  1.161441  1.169302
  1.204531  1.183887  1.174029  1.059518  1.045044  1.121711  0.992847
  1.112841  1.124933  1.082075  1.571241  1.312233
try2_rat    0.248054  0.239310  0.251028  0.226599  0.205620  0.211488
  0.000000  0.419373  0.132550  0.251014  0.262810  0.285178  0.427154
  0.433745  1.237460  1.190450  1.046541  1.037780  1.114697  1.137252
  1.240268  1.158186  1.227205  1.096836  1.037494  1.158357  0.969278
  1.158183  1.113510  1.095148  1.721458  1.329711
try3_salsa  0.299295  0.302116  0.318152  0.374901  0.397562  0.373964
  0.419373  0.000000  0.397376  0.415208  0.429614  0.335807  0.578908
  0.579691  1.067275  0.963548  0.960639  0.984477  1.055239  0.956056
  1.110328  1.068077  1.078233  1.045106  1.067193  1.097564  1.007345
  1.106238  1.106822  1.113367  1.615477  1.307996
tryp_mouse  0.258161  0.234922  0.226516  0.181961  0.272214  0.190938
  0.132550  0.397376  0.000000  0.248520  0.260469  0.245619  0.384627
  0.391130  1.206516  1.181506  1.009642  1.002947  1.064724  1.050347
  1.225473  1.117589  1.210047  1.157890  1.090424  1.172102  1.026911
  1.154417  1.042792  1.014687  1.639292  1.305165
try4_human  0.295264  0.262551  0.230848  0.232953  0.132496  0.091899
  0.251014  0.415208  0.248520  0.000000  0.009127  0.277054  0.434728
  0.441272  1.189821  1.264469  1.108464  1.089944  1.137490  1.140406
  1.171214  1.221290  1.165081  1.094515  1.050343  1.123394  1.008843
  1.106947  1.176129  1.120394  1.588233  1.324979
try3_human  0.307582  0.274491  0.242392  0.244609  0.143196  0.101999
  0.262810  0.429614  0.260469  0.009127  0.000000  0.289373  0.449238
  0.455827  1.204516  1.279666  1.103011  1.084608  1.131867  1.134801
  1.165100  1.215305  1.159112  1.108646  1.048160  1.121079  1.006802
  1.104677  1.183728  1.127689  1.581425  1.335164
tryp_xenla  0.281466  0.260791  0.298176  0.259454  0.292655  0.277773
  0.285178  0.335807  0.245619  0.277054  0.289373  0.000000  0.485497
  0.492364  1.342306  1.260543  1.118940  1.128967  1.239944  1.226332
  1.218954  1.236332  1.169991  1.130342  1.119097  1.172780  1.079313
  1.172006  1.148452  1.086431  1.675938  1.422175
trya_rat    0.442702  0.391568  0.337289  0.429811  0.459479  0.418272
  0.427154  0.578908  0.384627  0.434728  0.449238  0.485497  0.000000
  0.004636  1.195535  1.292026  1.210509  1.160984  1.270619  1.137231
  1.295795  1.329386  1.305382  1.226376  1.237743  1.430591  1.241973
  1.391947  1.216949  1.175209  1.787838  1.552764
tryb_rat    0.449235  0.397890  0.331255  0.436446  0.466110  0.424766
  0.433745  0.579691  0.391130  0.441272  0.455827  0.492364  0.004636
  0.000000  1.204798  1.301499  1.220085  1.170528  1.280424  1.138945
  1.305733  1.339172  1.315199  1.236142  1.238695  1.431759  1.242952
  1.393071  1.216949  1.175209  1.787838  1.552764
3est-pig    1.177519  1.132131  1.171066  1.270175  1.309482  1.251003
  1.237460  1.067275  1.206516  1.189821  1.204516  1.342306  1.195535
  1.204798  0.000000  0.170722  0.707379  0.674294  0.687654  0.662863
  0.703087  0.733113  0.741995  1.243205  1.186559  1.235826  1.321159
  1.253421  1.427615  1.395247  1.543651  1.489249
el1_rat     1.063665  1.050607  1.097086  1.251523  1.246516  1.232343
  1.190450  0.963548  1.181506  1.264469  1.279666  1.260543  1.292026
  1.301499  0.170722  0.000000  0.559335  0.560018  0.569451  0.647939
  0.619171  0.589436  0.620615  1.158350  1.327030  1.245019  1.357707
  1.291504  1.355522  1.333738  1.411968  1.409473
el2a_human  1.041343  1.067917  1.074139  1.156380  1.161561  1.093125
  1.046541  0.960639  1.009642  1.108464  1.103011  1.118940  1.210509
  1.220085  0.707379  0.559335  0.000000  0.168837  0.180858  0.346312
  0.560922  0.094103  0.522981  0.977119  1.228120  1.197706  1.270391
  1.274696  1.060366  1.088518  1.386213  1.168574
el2_rat     1.084383  1.097688  1.096808  1.138109  1.152179  1.081357
  1.037780  0.984477  1.002947  1.089944  1.084608  1.128967  1.160984
  1.170528  0.674294  0.560018  0.168837  0.000000  0.209093  0.205537
  0.602743  0.258494  0.559949  1.087263  1.244673  1.156477  1.229234
  1.252273  0.999863  1.027072  1.521612  1.206407
el2_pig     1.092495  1.165430  1.138680  1.251771  1.197515  1.161441
  1.114697  1.055239  1.064724  1.137490  1.131867  1.239944  1.270619
  1.280424  0.687654  0.569451  0.180858  0.209093  0.000000  0.316633
  0.602562  0.236479  0.573827  0.991276  1.248784  1.163905  1.243564
  1.222159  1.017465  1.033867  1.483058  1.170162
el2_mouse   1.112265  1.195407  1.149649  1.211300  1.236034  1.169302
  1.137252  0.956056  1.050347  1.140406  1.134801  1.226332  1.137231
  1.138945  0.662863  0.647939  0.346312  0.205537  0.316633  0.000000
  0.719274  0.413522  0.693045  1.228883  1.153225  1.200399  1.293498
  1.286637  1.070932  1.095029  1.519255  1.312788
el3a_human  1.235435  1.226909  1.242391  1.182922  1.251129  1.204531
  1.240268  1.110328  1.225473  1.171214  1.165100  1.218954  1.295795
  1.305733  0.703087  0.619171  0.560922  0.602743  0.602562  0.719274
  0.000000  0.600971  0.056975  1.104375  1.007967  0.986142  1.005130
  0.959486  1.210180  1.228851  1.507560  1.419012
el2b_human  1.154435  1.192200  1.228023  1.271754  1.306901  1.183887
  1.158186  1.068077  1.117589  1.221290  1.215305  1.236332  1.329386
  1.339172  0.733113  0.589436  0.094103  0.258494  0.236479  0.413522
  0.600971  0.000000  0.576593  1.063323  1.357682  1.297032  1.386144
  1.372074  1.134517  1.163238  1.473649  1.266807
el3b_human  1.193633  1.200109  1.218077  1.150214  1.219243  1.174029
  1.227205  1.078233  1.210047  1.165081  1.159112  1.169991  1.305382
  1.315199  0.741995  0.620615  0.522981  0.559949  0.573827  0.693045
  0.056975  0.576593  0.000000  1.030692  1.014119  0.974878  1.007315
  0.961431  1.201581  1.209993  1.423569  1.440544
ctrl_human  1.064698  1.111612  1.114281  1.074897  1.083566  1.059518
  1.096836  1.045106  1.157890  1.094515  1.108646  1.130342  1.226376
  1.236142  1.243205  1.158350  0.977119  1.087263  0.991276  1.228883
  1.104375  1.063323  1.030692  0.000000  0.605235  0.579498  0.655909
  0.657583  1.402046  1.478889  1.394393  1.068317
ctr2_canfa  1.103310  1.075484  1.169556  1.082204  1.093225  1.045044
  1.037494  1.067193  1.090424  1.050343  1.048160  1.119097  1.237743
  1.238695  1.186559  1.327030  1.228120  1.244673  1.248784  1.153225
  1.007967  1.357682  1.014119  0.605235  0.000000  0.244009  0.144084
  0.219994  1.563549  1.687763  1.652975  1.324914
ctrb_bovin  1.149448  1.136268  1.278381  1.146581  1.170242  1.121711
  1.158357  1.097564  1.172102  1.123394  1.121079  1.172780  1.430591
  1.431759  1.235826  1.245019  1.197706  1.156477  1.163905  1.200399
  0.986142  1.297032  0.974878  0.579498  0.244009  0.000000  0.148569
  0.177666  1.402479  1.573488  1.488120  1.302783
ctrb_human  1.033706  1.049428  1.134678  1.038035  1.027221  0.992847
  0.969278  1.007345  1.026911  1.008843  1.006802  1.079313  1.241973
  1.242952  1.321159  1.357707  1.270391  1.229234  1.243564  1.293498
  1.005130  1.386144  1.007315  0.655909  0.144084  0.148569  0.000000
  0.165467  1.422673  1.536463  1.574819  1.320748
ctrb_rat    1.169211  1.148042  1.218135  1.061590  1.162917  1.112841
  1.158183  1.106238  1.154417  1.106947  1.104677  1.172006  1.391947
  1.393071  1.253421  1.291504  1.274696  1.252273  1.222159  1.286637
  0.959486  1.372074  0.961431  0.657583  0.219994  0.177666  0.165467
  0.000000  1.357186  1.528450  1.520734  1.347655
ctr1_penva  1.170898  1.227483  1.221795  1.139254  1.265091  1.124933
  1.113510  1.106822  1.042792  1.176129  1.183728  1.148452  1.216949
  1.216949  1.427615  1.355522  1.060366  0.999863  1.017465  1.070932
  1.210180  1.134517  1.201581  1.402046  1.563549  1.402479  1.422673
  1.357186  0.000000  0.076022  1.913375  1.305769
ctr2_penva  1.131670  1.156169  1.198584  1.102254  1.252990  1.082075
  1.095148  1.113367  1.014687  1.120394  1.127689  1.086431  1.175209
  1.175209  1.395247  1.333738  1.088518  1.027072  1.033867  1.095029
  1.228851  1.163238  1.209993  1.478889  1.687763  1.573488  1.536463
  1.528450  0.076022  0.000000  1.972231  1.239901
ctrl_halru  1.537154  1.527430  1.444501  1.753842  1.576887  1.571241
  1.721458  1.615477  1.639292  1.588233  1.581425  1.675938  1.787838
  1.787838  1.543651  1.411968  1.386213  1.521612  1.483058  1.519255
  1.507560  1.473649  1.423569  1.394393  1.652975  1.488120  1.574819
  1.520734  1.913375  1.972231  0.000000  1.779641
ctr2_vesor  1.369867  1.462788  1.416516  1.309561  1.493601  1.312233
  1.329711  1.307996  1.305165  1.324979  1.335164  1.422175  1.552764
  1.552764  1.489249  1.409473  1.168574  1.206407  1.170162  1.312788
  1.419012  1.266807  1.440544  1.068317  1.324914  1.302783  1.320748
  1.347655  1.305769  1.239901  1.779641  0.000000
   32
2ptn-bovin  0.000000  0.240446  0.301832  0.266250  0.309743  0.324015
  0.367361  0.406908  0.374002  0.343409  0.361917  0.389186  0.521656
  0.517555  1.142002  1.030952  0.974097  1.077614  1.070276  1.132274
  1.155615  1.016808  1.073542  1.223975  1.278627  1.205255  1.205927
  1.265361  1.202515  1.139752  1.470692  1.393840
try1_canfa  0.240446  0.000000  0.274031  0.277528  0.349742  0.347978
  0.344319  0.446666  0.406116  0.390338  0.410343  0.382528  0.466683
  0.450599  1.193129  1.109071  1.139820  1.151300  1.247011  1.298635
  1.278004  1.176161  1.203129  1.255946  1.145718  1.188035  1.160941
  1.224852  1.315073  1.270568  1.633257  1.468490
try3_rat    0.301832  0.274031  0.000000  0.232646  0.241145  0.312507
  0.289586  0.362722  0.314609  0.301788  0.319791  0.363592  0.369002
  0.342690  1.182362  1.161697  1.047620  1.060808  1.113089  1.143133
  1.261311  1.143521  1.179004  1.349754  1.279405  1.310130  1.283825
  1.317144  1.250754  1.251227  1.452028  1.498897
try2_canfa  0.266250  0.277528  0.232646  0.000000  0.268714  0.245805
  0.237876  0.429034  0.248551  0.280372  0.318027  0.335244  0.446887
  0.431001  1.217383  1.207029  1.168612  1.198605  1.246480  1.272839
  1.306931  1.179377  1.220279  1.264858  1.242764  1.227500  1.189666
  1.198595  1.264209  1.211298  1.641657  1.418454
try1_human  0.309743  0.349742  0.241145  0.268714  0.000000  0.134471
  0.288079  0.469114  0.354097  0.142806  0.164120  0.410158  0.476900
  0.464459  1.332785  1.256661  1.194540  1.205902  1.206258  1.290109
  1.181029  1.264289  1.103808  1.386539  1.287431  1.268732  1.196191
  1.280503  1.384716  1.370447  1.581916  1.553362
try2_human  0.324015  0.347978  0.312507  0.245805  0.134471  0.000000
  0.284250  0.526893  0.294562  0.155099  0.176450  0.441379  0.490853
  0.478144  1.365833  1.306307  1.237616  1.286988  1.247656  1.348829
  1.300272  1.211432  1.215908  1.361645  1.269212  1.242242  1.173569
  1.262498  1.303275  1.286155  1.573934  1.447621
try2_rat    0.367361  0.344319  0.289586  0.237876  0.288079  0.284250
  0.000000  0.483324  0.208388  0.290269  0.313739  0.365419  0.432872
  0.417150  1.245262  1.191838  1.170884  1.192601  1.239217  1.308272
  1.345120  1.184975  1.287639  1.227142  1.165770  1.130316  1.052004
  1.231937  1.253585  1.201865  1.647383  1.406977
try3_salsa  0.406908  0.446666  0.362722  0.429034  0.469114  0.526893
  0.483324  0.000000  0.497070  0.541159  0.569564  0.406374  0.627269
  0.619025  1.055620  0.961704  0.970950  1.033321  1.034145  0.967171
  1.161219  1.035653  1.086146  1.319526  1.377129  1.283426  1.284182
  1.363576  1.162928  1.118295  1.604129  1.471977
tryp_mouse  0.374002  0.406116  0.314609  0.248551  0.354097  0.294562
  0.208388  0.497070  0.000000  0.329655  0.354928  0.343516  0.438792
  0.441806  1.258764  1.234755  1.128491  1.161637  1.183330  1.247196
  1.393806  1.141045  1.367104  1.322367  1.298908  1.254532  1.164050
  1.277224  1.215096  1.211505  1.649792  1.431960
try4_human  0.343409  0.390338  0.301788  0.280372  0.142806  0.155099
  0.290269  0.541159  0.329655  0.000000  0.026783  0.373125  0.470570
  0.458228  1.293713  1.303647  1.200137  1.208503  1.229635  1.246168
  1.225150  1.265893  1.210034  1.342383  1.253108  1.187957  1.172970
  1.232439  1.283258  1.241795  1.544164  1.480040
try3_human  0.361917  0.410343  0.319791  0.318027  0.164120  0.176450
  0.313739  0.569564  0.354928  0.026783  0.000000  0.410211  0.493181
  0.480407  1.355700  1.364296  1.197788  1.206168  1.227293  1.243774
  1.222668  1.263534  1.207591  1.432129  1.262636  1.196254  1.181398
  1.229738  1.310689  1.268313  1.597034  1.549789
tryp_xenla  0.389186  0.382528  0.363592  0.335244  0.410158  0.441379
  0.365419  0.406374  0.343516  0.373125  0.410211  0.000000  0.584029
  0.565533  1.235984  1.135500  1.175880  1.182689  1.272676  1.239131
  1.232357  1.274310  1.180184  1.243635  1.246337  1.141297  1.154013
  1.273027  1.056759  1.009773  1.455411  1.365989
trya_rat    0.521656  0.466683  0.369002  0.446887  0.476900  0.490853
  0.432872  0.627269  0.438792  0.470570  0.493181  0.584029  0.000000
  0.018383  1.248500  1.287079  1.213395  1.196612  1.287884  1.209753
  1.412469  1.234913  1.407705  1.459222  1.344707  1.591524  1.475188
  1.558270  1.378434  1.333014  1.897047  1.652147
tryb_rat    0.517555  0.450599  0.342690  0.431001  0.464459  0.478144
  0.417150  0.619025  0.441806  0.458228  0.480407  0.565533  0.018383
  0.000000  1.244525  1.303278  1.228608  1.223018  1.303695  1.214586
  1.387348  1.250529  1.382843  1.473061  1.296490  1.535265  1.421880
  1.504013  1.364995  1.322974  1.878959  1.636425
3est-pig    1.142002  1.193129  1.182362  1.217383  1.332785  1.365833
  1.245262  1.055620  1.258764  1.293713  1.355700  1.235984  1.248500
  1.244525  0.000000  0.205674  0.754797  0.845583  0.787393  0.807784
  0.700293  0.768658  0.769824  1.191718  1.147522  1.153452  1.293021
  1.172917  1.659678  1.596897  1.579076  1.337560
el1_rat     1.030952  1.109071  1.161697  1.207029  1.256661  1.306307
  1.191838  0.961704  1.234755  1.303647  1.364296  1.135500  1.287079
  1.303278  0.205674  0.000000  0.605072  0.707067  0.667036  0.765624
  0.667033  0.611004  0.645876  1.001845  1.236324  1.100582  1.305932
  1.172974  1.468127  1.433638  1.389323  1.261350
el2a_human  0.974097  1.139820  1.047620  1.168612  1.194540  1.237616
  1.170884  0.970950  1.128491  1.200137  1.197788  1.175880  1.213395
  1.228608  0.754797  0.605072  0.000000  0.176041  0.178132  0.353840
  0.610059  0.069899  0.574449  0.916520  1.315182  1.191317  1.356045
  1.332622  1.099656  1.123696  1.675368  1.265989
el2_rat     1.077614  1.151300  1.060808  1.198605  1.205902  1.286988
  1.192601  1.033321  1.161637  1.208503  1.206168  1.182689  1.196612
  1.223018  0.845583  0.707067  0.176041  0.000000  0.218261  0.224960
  0.682432  0.236537  0.665408  1.084128  1.320269  1.170816  1.324990
  1.280300  1.086124  1.109802  1.795541  1.339168
el2_pig     1.070276  1.247011  1.113089  1.246480  1.206258  1.247656
  1.239217  1.034145  1.183330  1.229635  1.227293  1.272676  1.287884
  1.303695  0.787393  0.667036  0.178132  0.218261  0.000000  0.350542
  0.692133  0.198495  0.659786  0.951192  1.316383  1.159487  1.313361
  1.241241  1.118993  1.140185  1.751013  1.328709
el2_mouse   1.132274  1.298635  1.143133  1.272839  1.290109  1.348829
  1.308272  0.967171  1.247196  1.246168  1.243774  1.239131  1.209753
  1.214586  0.807784  0.765624  0.353840  0.224960  0.350542  0.000000
  0.779010  0.402232  0.772600  1.200734  1.244047  1.223241  1.383010
  1.280827  1.068080  1.090297  1.701029  1.361197
el3a_human  1.155615  1.278004  1.261311  1.306931  1.181029  1.300272
  1.345120  1.161219  1.393806  1.225150  1.222668  1.232357  1.412469
  1.387348  0.700293  0.667033  0.610059  0.682432  0.692133  0.779010
  0.000000  0.632938  0.074390  1.164243  1.131492  1.054064  1.151897
  1.064817  1.381841  1.378786  1.713970  1.411229
el2b_human  1.016808  1.176161  1.143521  1.179377  1.264289  1.211432
  1.184975  1.035653  1.141045  1.265893  1.263534  1.274310  1.234913
  1.250529  0.768658  0.611004  0.069899  0.236537  0.198495  0.402232
  0.632938  0.000000  0.611634  0.964119  1.385395  1.239175  1.410635
  1.381075  1.184809  1.209083  1.687605  1.295703
el3b_human  1.073542  1.203129  1.179004  1.220279  1.103808  1.215908
  1.287639  1.086146  1.367104  1.210034  1.207591  1.180184  1.407705
  1.382843  0.769824  0.645876  0.574449  0.665408  0.659786  0.772600
  0.074390  0.611634  0.000000  1.014994  1.155219  0.993947  1.171275
  1.061165  1.355542  1.369741  1.550699  1.426178
ctrl_human  1.223975  1.255946  1.349754  1.264858  1.386539  1.361645
  1.227142  1.319526  1.322367  1.342383  1.432129  1.243635  1.459222
  1.473061  1.191718  1.001845  0.916520  1.084128  0.951192  1.200734
  1.164243  0.964119  1.014994  0.000000  0.815126  0.824026  0.807968
  0.867861  1.444997  1.407513  1.549868  1.254581
ctr2_canfa  1.278627  1.145718  1.279405  1.242764  1.287431  1.269212
  1.165770  1.377129  1.298908  1.253108  1.262636  1.246337  1.344707
  1.296490  1.147522  1.236324  1.315182  1.320269  1.316383  1.244047
  1.131492  1.385395  1.155219  0.815126  0.000000  0.260779  0.144207
  0.229342  1.622499  1.669928  1.589410  1.660063
ctrb_bovin  1.205255  1.188035  1.310130  1.227500  1.268732  1.242242
  1.130316  1.283426  1.254532  1.187957  1.196254  1.141297  1.591524
  1.535265  1.153452  1.100582  1.191317  1.170816  1.159487  1.223241
  1.054064  1.239175  0.993947  0.824026  0.260779  0.000000  0.175756
  0.183608  1.488277  1.527240  1.444088  1.380077
ctrb_human  1.205927  1.160941  1.283825  1.189666  1.196191  1.173569
  1.052004  1.284182  1.164050  1.172970  1.181398  1.154013  1.475188
  1.421880  1.293021  1.305932  1.356045  1.324990  1.313361  1.383010
  1.151897  1.410635  1.171275  0.807968  0.144207  0.175756  0.000000
  0.207370  1.502932  1.545965  1.494344  1.533997
ctrb_rat    1.265361  1.224852  1.317144  1.198595  1.280503  1.262498
  1.231937  1.363576  1.277224  1.232439  1.229738  1.273027  1.558270
  1.504013  1.172917  1.172974  1.332622  1.280300  1.241241  1.280827
  1.064817  1.381075  1.061165  0.867861  0.229342  0.183608  0.207370
  0.000000  1.480857  1.509503  1.502443  1.499788
ctr1_penva  1.202515  1.315073  1.250754  1.264209  1.384716  1.303275
  1.253585  1.162928  1.215096  1.283258  1.310689  1.056759  1.378434
  1.364995  1.659678  1.468127  1.099656  1.086124  1.118993  1.068080
  1.381841  1.184809  1.355542  1.444997  1.622499  1.488277  1.502932
  1.480857  0.000000  0.067645  1.668732  1.217057
ctr2_penva  1.139752  1.270568  1.251227  1.211298  1.370447  1.286155
  1.201865  1.118295  1.211505  1.241795  1.268313  1.009773  1.333014
  1.322974  1.596897  1.433638  1.123696  1.109802  1.140185  1.090297
  1.378786  1.209083  1.369741  1.407513  1.669928  1.527240  1.545965
  1.509503  0.067645  0.000000  1.709690  1.144744
ctrl_halru  1.470692  1.633257  1.452028  1.641657  1.581916  1.573934
  1.647383  1.604129  1.649792  1.544164  1.597034  1.455411  1.897047
  1.878959  1.579076  1.389323  1.675368  1.795541  1.751013  1.701029
  1.713970  1.687605  1.550699  1.549868  1.589410  1.444088  1.494344
  1.502443  1.668732  1.709690  0.000000  1.788861
ctr2_vesor  1.393840  1.468490  1.498897  1.418454  1.553362  1.447621
  1.406977  1.471977  1.431960  1.480040  1.549789  1.365989  1.652147
  1.636425  1.337560  1.261350  1.265989  1.339168  1.328709  1.361197
  1.411229  1.295703  1.426178  1.254581  1.660063  1.380077  1.533997
  1.499788  1.217057  1.144744  1.788861  0.000000
   32
2ptn-bovin  0.000000  0.247230  0.259661  0.261321  0.307245  0.295800
  0.266623  0.311885  0.328232  0.329433  0.334147  0.379345  0.504448
  0.490283  1.374261  1.158447  0.991203  1.208215  1.164764  1.305367
  1.043429  1.051737  0.978940  1.121509  1.018188  1.065893  1.062127
  1.195607  1.200708  1.174194  1.482795  1.281926
try1_canfa  0.247230  0.000000  0.175631  0.253827  0.254722  0.258201
  0.254565  0.296239  0.320298  0.318523  0.323291  0.288458  0.421268
  0.391816  1.280685  1.062442  1.067331  1.211141  1.294108  1.368602
  1.049451  1.246066  0.984646  1.052425  0.932953  0.993535  1.010416
  1.105836  1.335328  1.313757  1.492608  1.220658
try3_rat    0.259661  0.175631  0.000000  0.200894  0.198217  0.222796
  0.192586  0.253387  0.275511  0.288532  0.293131  0.313833  0.398429
  0.369433  1.272559  1.121732  1.058740  1.256465  1.256110  1.394599
  1.072175  1.215998  1.007637  1.139171  1.015510  1.117386  1.094540
  1.162440  1.361530  1.394145  1.478802  1.252599
try2_canfa  0.261321  0.253827  0.200894  0.000000  0.197354  0.175178
  0.164074  0.303502  0.213344  0.271459  0.290466  0.293421  0.458191
  0.427554  1.436939  1.285840  1.186700  1.316386  1.404658  1.458408
  1.098468  1.367312  1.029462  1.093807  0.997093  1.069714  1.064057
  1.102137  1.337608  1.302263  1.591996  1.249617
try1_human  0.307245  0.254722  0.198217  0.197354  0.000000  0.100934
  0.195066  0.364646  0.324428  0.156916  0.168042  0.380038  0.431179
  0.409699  1.425304  1.240842  1.175265  1.308420  1.356779  1.487310
  1.081125  1.329333  1.015355  1.105074  1.036584  1.119936  1.094622
  1.203221  1.441752  1.402700  1.596975  1.353261
try2_human  0.295800  0.258201  0.222796  0.175178  0.100934  0.000000
  0.203078  0.362276  0.271105  0.155373  0.166418  0.362796  0.435449
  0.413740  1.473057  1.279798  1.179642  1.325794  1.353543  1.469413
  1.134304  1.337815  1.065227  1.104410  0.989943  1.068241  1.046847
  1.165260  1.362679  1.324330  1.593529  1.251111
try2_rat    0.266623  0.254565  0.192586  0.164074  0.195066  0.203078
  0.000000  0.359353  0.153670  0.294087  0.306108  0.347290  0.430312
  0.400275  1.390801  1.222341  1.109944  1.275316  1.318864  1.426955
  1.131337  1.283548  1.064471  1.103597  0.961579  1.060198  1.002027
  1.173587  1.325374  1.323725  1.535989  1.262725
try3_salsa  0.311885  0.296239  0.253387  0.303502  0.364646  0.362276
  0.359353  0.000000  0.397554  0.443967  0.453529  0.328140  0.580668
  0.572163  1.344981  1.110833  1.043166  1.269856  1.229083  1.259040
  1.080155  1.110790  1.012210  1.099408  1.137004  1.179415  1.192254
  1.277086  1.233891  1.212756  1.657006  1.237925
tryp_mouse  0.328232  0.320298  0.275511  0.213344  0.324428  0.271105
  0.153670  0.397554  0.000000  0.360152  0.373417  0.356137  0.460675
  0.449896  1.378450  1.208145  1.075877  1.232072  1.267922  1.357689
  1.126306  1.244041  1.127421  1.178128  0.999026  1.089449  1.045017
  1.161216  1.230128  1.248232  1.580326  1.250652
try4_human  0.329433  0.318523  0.288532  0.271459  0.156916  0.155373
  0.294087  0.443967  0.360152  0.000000  0.013848  0.398465  0.413939
  0.392815  1.422871  1.459512  1.394619  1.469705  1.483989  1.495893
  1.242612  1.436508  1.222080  1.216810  1.081039  1.108392  1.157596
  1.242942  1.453374  1.414479  1.748976  1.360408
try3_human  0.334147  0.323291  0.293131  0.290466  0.168042  0.166418
  0.306108  0.453529  0.373417  0.013848  0.000000  0.415040  0.419179
  0.397953  1.432499  1.469452  1.404374  1.479796  1.494098  1.506372
  1.251694  1.446613  1.230827  1.233805  1.087577  1.115091  1.164784
  1.237314  1.495217  1.455601  1.771131  1.384322
tryp_xenla  0.379345  0.288458  0.313833  0.293421  0.380038  0.362796
  0.347290  0.328140  0.356137  0.398465  0.415040  0.000000  0.542493
  0.508968  1.382093  1.212956  1.198005  1.303440  1.377892  1.429228
  1.068151  1.361165  1.052619  1.168250  0.928950  0.920265  0.953202
  1.074035  1.133293  1.111368  1.455482  1.148944
trya_rat    0.504448  0.421268  0.398429  0.458191  0.431179  0.435449
  0.430312  0.580668  0.460675  0.413939  0.419179  0.542493  0.000000
  0.019509  1.369464  1.392057  1.359044  1.438908  1.455301  1.471925
  1.418501  1.571678  1.408507  1.367268  1.130199  1.280035  1.232509
  1.355420  1.363885  1.359773  1.766169  1.354594
tryb_rat    0.490283  0.391816  0.369433  0.427554  0.409699  0.413740
  0.400275  0.572163  0.449896  0.392815  0.397953  0.508968  0.019509
  0.000000  1.363674  1.410101  1.376392  1.471959  1.473945  1.488221
  1.370324  1.592680  1.361356  1.382253  1.071141  1.212793  1.167037
  1.285368  1.336268  1.338142  1.731887  1.326391
3est-pig    1.374261  1.280685  1.272559  1.436939  1.425304  1.473057
  1.390801  1.344981  1.378450  1.422871  1.432499  1.382093  1.369464
  1.363674  0.000000  0.161318  0.525431  0.632609  0.587238  0.645985
  0.586173  0.635687  0.674010  1.097106  0.954913  1.094338  1.085723
  1.145270  1.300384  1.399975  1.212058  1.296273
el1_rat     1.158447  1.062442  1.121732  1.285840  1.240842  1.279798
  1.222341  1.110833  1.208145  1.459512  1.469452  1.212956  1.392057
  1.410101  0.161318  0.000000  0.396005  0.530571  0.474134  0.571274
  0.568432  0.483800  0.550628  0.971644  1.038914  1.097386  1.187111
  1.204041  1.246638  1.353106  1.100997  1.324312
el2a_human  0.991203  1.067331  1.058740  1.186700  1.175265  1.179642
  1.109944  1.043166  1.075877  1.394619  1.404374  1.198005  1.359044
  1.376392  0.525431  0.396005  0.000000  0.250225  0.206253  0.398199
  0.583942  0.104629  0.531041  0.852232  0.965765  1.045747  1.116901
  1.162343  1.192733  1.279632  1.159127  1.179982
el2_rat     1.208215  1.211141  1.256465  1.316386  1.308420  1.325794
  1.275316  1.269856  1.232072  1.469705  1.479796  1.303440  1.438908
  1.471959  0.632609  0.530571  0.250225  0.000000  0.207214  0.197401
  0.674198  0.362247  0.634379  0.990027  1.032307  1.103459  1.132298
  1.148696  1.184202  1.267474  1.262852  1.218536
el2_pig     1.164764  1.294108  1.256110  1.404658  1.356779  1.353543
  1.318864  1.229083  1.267922  1.483989  1.494098  1.377892  1.455301
  1.473945  0.587238  0.474134  0.206253  0.207214  0.000000  0.278023
  0.652596  0.301624  0.603468  0.872347  0.993588  1.082099  1.101435
  1.101267  1.162453  1.233453  1.198635  1.210070
el2_mouse   1.305367  1.368602  1.394599  1.458408  1.487310  1.469413
  1.426955  1.259040  1.357689  1.495893  1.506372  1.429228  1.471925
  1.488221  0.645985  0.571274  0.398199  0.197401  0.278023  0.000000
  0.787911  0.489102  0.761238  1.053786  1.043967  1.154181  1.176591
  1.144695  1.131513  1.219405  1.281732  1.298292
el3a_human  1.043429  1.049451  1.072175  1.098468  1.081125  1.134304
  1.131337  1.080155  1.126306  1.242612  1.251694  1.068151  1.418501
  1.370324  0.586173  0.568432  0.583942  0.674198  0.652596  0.787911
  0.000000  0.686502  0.056674  1.031212  0.716759  0.819674  0.829758
  0.877414  1.305034  1.369613  1.436659  1.376651
el2b_human  1.051737  1.246066  1.215998  1.367312  1.329333  1.337815
  1.283548  1.110790  1.244041  1.436508  1.446613  1.361165  1.571678
  1.592680  0.635687  0.483800  0.104629  0.362247  0.301624  0.489102
  0.686502  0.000000  0.642197  0.975770  1.155458  1.203848  1.298420
  1.331130  1.252622  1.330086  1.274843  1.343658
el3b_human  0.978940  0.984646  1.007637  1.029462  1.015355  1.065227
  1.064471  1.012210  1.127421  1.222080  1.230827  1.052619  1.408507
  1.361356  0.674010  0.550628  0.531041  0.634379  0.603468  0.761238
  0.056674  0.642197  0.000000  0.907481  0.746008  0.770834  0.860834
  0.879017  1.318755  1.383410  1.347347  1.370948
ctrl_human  1.121509  1.052425  1.139171  1.093807  1.105074  1.104410
  1.103597  1.099408  1.178128  1.216810  1.233805  1.168250  1.367268
  1.382253  1.097106  0.971644  0.852232  0.990027  0.872347  1.053786
  1.031212  0.975770  0.907481  0.000000  0.578533  0.624819  0.627564
  0.677873  1.402045  1.501431  1.223227  1.252112
ctr2_canfa  1.018188  0.932953  1.015510  0.997093  1.036584  0.989943
  0.961579  1.137004  0.999026  1.081039  1.087577  0.928950  1.130199
  1.071141  0.954913  1.038914  0.965765  1.032307  0.993588  1.043967
  0.716759  1.155458  0.746008  0.578533  0.000000  0.282941  0.148579
  0.265744  1.468867  1.504319  1.430076  1.148302
ctrb_bovin  1.065893  0.993535  1.117386  1.069714  1.119936  1.068241
  1.060198  1.179415  1.089449  1.108392  1.115091  0.920265  1.280035
  1.212793  1.094338  1.097386  1.045747  1.103459  1.082099  1.154181
  0.819674  1.203848  0.770834  0.624819  0.282941  0.000000  0.155287
  0.184073  1.359100  1.407685  1.338522  1.348903
ctrb_human  1.062127  1.010416  1.094540  1.064057  1.094622  1.046847
  1.002027  1.192254  1.045017  1.157596  1.164784  0.953202  1.232509
  1.167037  1.085723  1.187111  1.116901  1.132298  1.101435  1.176591
  0.829758  1.298420  0.860834  0.627564  0.148579  0.155287  0.000000
  0.166061  1.375984  1.409466  1.406269  1.335697
ctrb_rat    1.195607  1.105836  1.162440  1.102137  1.203221  1.165260
  1.173587  1.277086  1.161216  1.242942  1.237314  1.074035  1.355420
  1.285368  1.145270  1.204041  1.162343  1.148696  1.101267  1.144695
  0.877414  1.331130  0.879017  0.677873  0.265744  0.184073  0.166061
  0.000000  1.421444  1.472344  1.392972  1.418442
ctr1_penva  1.200708  1.335328  1.361530  1.337608  1.441752  1.362679
  1.325374  1.233891  1.230128  1.453374  1.495217  1.133293  1.363885
  1.336268  1.300384  1.246638  1.192733  1.184202  1.162453  1.131513
  1.305034  1.252622  1.318755  1.402045  1.468867  1.359100  1.375984
  1.421444  0.000000  0.070012  1.735063  1.177007
ctr2_penva  1.174194  1.313757  1.394145  1.302263  1.402700  1.324330
  1.323725  1.212756  1.248232  1.414479  1.455601  1.111368  1.359773
  1.338142  1.399975  1.353106  1.279632  1.267474  1.233453  1.219405
  1.369613  1.330086  1.383410  1.501431  1.504319  1.407685  1.409466
  1.472344  0.070012  0.000000  1.926227  1.159500
ctrl_halru  1.482795  1.492608  1.478802  1.591996  1.596975  1.593529
  1.535989  1.657006  1.580326  1.748976  1.771131  1.455482  1.766169
  1.731887  1.212058  1.100997  1.159127  1.262852  1.198635  1.281732
  1.436659  1.274843  1.347347  1.223227  1.430076  1.338522  1.406269
  1.392972  1.735063  1.926227  0.000000  1.694057
ctr2_vesor  1.281926  1.220658  1.252599  1.249617  1.353261  1.251111
  1.262725  1.237925  1.250652  1.360408  1.384322  1.148944  1.354594
  1.326391  1.296273  1.324312  1.179982  1.218536  1.210070  1.298292
  1.376651  1.343658  1.370948  1.252112  1.148302  1.348903  1.335697
  1.418442  1.177007  1.159500  1.694057  0.000000
   32
2ptn-bovin  0.000000  0.198075  0.197000  0.272156  0.303089  0.276109
  0.308459  0.312174  0.323313  0.332160  0.333782  0.350273  0.386409
  0.392737  0.977479  0.994608  0.871976  0.833349  0.928641  0.965160
  1.057266  0.966506  1.041105  0.900721  0.952365  1.127531  0.946807
  1.093394  0.959935  0.989324  1.511651  1.410229
try1_canfa  0.198075  0.000000  0.224754  0.280885  0.300943  0.243596
  0.340140  0.367850  0.343603  0.296397  0.298324  0.320087  0.373028
  0.379374  0.917343  0.935303  0.916878  0.858118  0.986212  1.046168
  1.049550  1.001406  1.046021  0.928532  0.918406  1.148901  0.959406
  1.085215  1.089233  0.993735  1.596804  1.440536
try3_rat    0.197000  0.224754  0.000000  0.205216  0.273115  0.239174
  0.256186  0.248219  0.254936  0.268076  0.270121  0.300919  0.307794
  0.301848  0.970017  1.004510  0.923610  0.846894  0.980112  0.995194
  1.077914  1.013953  1.059743  0.942237  0.962224  1.216894  1.017821
  1.124048  0.976961  0.944398  1.492342  1.454252
try2_canfa  0.272156  0.280885  0.205216  0.000000  0.218655  0.185753
  0.203724  0.359670  0.166803  0.194297  0.210953  0.242109  0.401722
  0.408301  1.023270  1.043430  0.892812  0.903647  0.952990  1.016646
  1.065181  0.974071  1.044390  0.908246  0.967645  1.149020  0.977785
  1.065682  1.090738  0.956521  1.644142  1.311086
try1_human  0.303089  0.300943  0.273115  0.218655  0.000000  0.127222
  0.236040  0.399181  0.312820  0.122714  0.138240  0.329362  0.422541
  0.429108  1.058241  1.071266  1.007368  0.994160  1.050935  1.141611
  1.080260  1.085991  1.061967  0.949967  0.991254  1.189254  0.997002
  1.123795  1.219455  1.107695  1.637920  1.406492
try2_human  0.276109  0.243596  0.239174  0.185753  0.127222  0.000000
  0.243968  0.375106  0.256769  0.113693  0.128715  0.330547  0.396100
  0.402605  1.010651  1.046584  0.958206  0.930319  1.015612  1.109717
  1.082793  1.013712  1.064452  0.965613  0.966312  1.180477  0.999798
  1.127922  1.109013  0.953038  1.589127  1.323578
try2_rat    0.308459  0.340140  0.256186  0.203724  0.236040  0.243968
  0.000000  0.407635  0.116575  0.230275  0.247298  0.304614  0.417060
  0.423654  1.026761  1.050874  0.842710  0.810244  0.898882  0.939826
  1.002781  0.917603  0.999590  0.952759  0.877320  1.082177  0.904928
  1.041638  1.032542  0.948830  1.639510  1.369329
try3_salsa  0.312174  0.367850  0.248219  0.359670  0.399181  0.375106
  0.407635  0.000000  0.402262  0.426919  0.436373  0.337666  0.460379
  0.460986  0.975985  0.974725  0.875181  0.814283  0.926661  0.914570
  1.031291  0.933084  1.003221  0.864000  0.988494  1.180257  1.001350
  1.151755  0.887998  0.925679  1.639719  1.481995
tryp_mouse  0.323313  0.343603  0.254936  0.166803  0.312820  0.256769
  0.116575  0.402262  0.000000  0.265707  0.283509  0.252749  0.428796
  0.435507  1.001531  1.034203  0.795812  0.818261  0.853956  0.909490
  1.030647  0.871191  1.025319  0.961048  0.930097  1.101622  0.916557
  1.058737  1.048697  0.957502  1.570341  1.306842
try4_human  0.332160  0.296397  0.268076  0.194297  0.122714  0.113693
  0.230275  0.426919  0.265707  0.000000  0.013614  0.299882  0.383990
  0.390398  1.019740  1.097425  0.964416  0.975727  1.044882  1.074869
  1.071932  1.085036  1.074460  0.963895  0.989619  1.173636  1.025486
  1.127550  1.179217  1.008780  1.668549  1.341038
try3_human  0.333782  0.298324  0.270121  0.210953  0.138240  0.128715
  0.247298  0.436373  0.283509  0.013614  0.000000  0.308404  0.385376
  0.391741  1.039445  1.118591  0.966831  0.978100  1.047584  1.077705
  1.074888  1.087930  1.077389  0.969585  0.990220  1.173395  1.025933
  1.103224  1.175530  1.006269  1.667401  1.387064
tryp_xenla  0.350273  0.320087  0.300919  0.242109  0.329362  0.330547
  0.304614  0.337666  0.252749  0.299882  0.308404  0.000000  0.502527
  0.509343  1.009201  0.986828  0.911398  0.901971  0.961633  1.038724
  1.070909  0.948417  1.040258  0.894869  0.951154  1.072836  0.940827
  1.131470  1.004807  0.901825  1.673640  1.331679
trya_rat    0.386409  0.373028  0.307794  0.401722  0.422541  0.396100
  0.417060  0.460379  0.428796  0.383990  0.385376  0.502527  0.000000
  0.004731  1.111866  1.185480  1.016992  0.928450  1.070808  1.098158
  1.212120  1.106260  1.222913  0.968247  1.168410  1.407610  1.156765
  1.312175  1.056842  0.978966  1.773677  1.563571
tryb_rat    0.392737  0.379374  0.301848  0.408301  0.429108  0.402605
  0.423654  0.460986  0.435507  0.390398  0.391741  0.509343  0.004731
  0.000000  1.120511  1.194137  1.025825  0.937001  1.079665  1.099747
  1.221421  1.115293  1.232148  0.977390  1.169310  1.408711  1.157667
  1.313217  1.056842  0.978966  1.773677  1.563571
3est-pig    0.977479  0.917343  0.970017  1.023270  1.058241  1.010651
  1.026761  0.975985  1.001531  1.019740  1.039445  1.009201  1.111866
  1.120511  0.000000  0.156503  0.560608  0.541913  0.557803  0.566149
  0.643524  0.642522  0.710432  1.050472  1.089287  1.058111  1.170815
  1.126013  1.060092  1.046264  1.538505  1.224004
el1_rat     0.994608  0.935303  1.004510  1.043430  1.071266  1.046584
  1.050874  0.974725  1.034203  1.097425  1.118591  0.986828  1.185480
  1.194137  0.156503  0.000000  0.526419  0.539618  0.535442  0.538801
  0.588760  0.586449  0.609928  1.052401  1.105101  1.074313  1.204182
  1.142407  1.073614  1.065810  1.483405  1.261812
el2a_human  0.871976  0.916878  0.923610  0.892812  1.007368  0.958206
  0.842710  0.875181  0.795812  0.964416  0.966831  0.911398  1.016992
  1.025825  0.560608  0.526419  0.000000  0.173901  0.160140  0.282015
  0.481390  0.094989  0.474081  0.903072  0.981725  0.904526  1.010395
  0.984738  0.984543  1.012143  1.658173  1.216974
el2_rat     0.833349  0.858118  0.846894  0.903647  0.994160  0.930319
  0.810244  0.814283  0.818261  0.975727  0.978100  0.901971  0.928450
  0.937001  0.541913  0.539618  0.173901  0.000000  0.158097  0.155385
  0.546644  0.250317  0.531385  0.942508  0.976597  0.956927  1.039271
  1.028541  0.889845  0.914695  1.581953  1.274809
el2_pig     0.928641  0.986212  0.980112  0.952990  1.050935  1.015612
  0.898882  0.926661  0.853956  1.044882  1.047584  0.961633  1.070808
  1.079665  0.557803  0.535442  0.160140  0.158097  0.000000  0.254435
  0.497305  0.202346  0.480428  0.879584  0.946753  0.861002  0.970291
  0.940394  1.034369  1.046594  1.651203  1.230829
el2_mouse   0.965160  1.046168  0.995194  1.016646  1.141611  1.109717
  0.939826  0.914570  0.909490  1.074869  1.077705  1.038724  1.098158
  1.099747  0.566149  0.538801  0.282015  0.155385  0.254435  0.000000
  0.631498  0.370766  0.647419  1.018857  0.976875  1.002448  1.102235
  1.085170  1.026724  1.053093  1.669716  1.210716
el3a_human  1.057266  1.049550  1.077914  1.065181  1.080260  1.082793
  1.002781  1.031291  1.030647  1.071932  1.074888  1.070909  1.212120
  1.221421  0.643524  0.588760  0.481390  0.546644  0.497305  0.631498
  0.000000  0.534868  0.090636  1.025107  0.818892  0.796690  0.894776
  0.813204  1.153812  1.195492  1.837402  1.395299
el2b_human  0.966506  1.001406  1.013953  0.974071  1.085991  1.013712
  0.917603  0.933084  0.871191  1.085036  1.087930  0.948417  1.106260
  1.115293  0.642522  0.586449  0.094989  0.250317  0.202346  0.370766
  0.534868  0.000000  0.541105  0.985975  1.102908  1.003679  1.135834
  1.084198  1.053580  1.051201  1.691670  1.271232
el3b_human  1.041105  1.046021  1.059743  1.044390  1.061967  1.064452
  0.999590  1.003221  1.025319  1.074460  1.077389  1.040258  1.222913
  1.232148  0.710432  0.609928  0.474081  0.531385  0.480428  0.647419
  0.090636  0.541105  0.000000  0.937008  0.810675  0.770165  0.881976
  0.799493  1.169889  1.204275  1.771987  1.412374
ctrl_human  0.900721  0.928532  0.942237  0.908246  0.949967  0.965613
  0.952759  0.864000  0.961048  0.963895  0.969585  0.894869  0.968247
  0.977390  1.050472  1.052401  0.903072  0.942508  0.879584  1.018857
  1.025107  0.985975  0.937008  0.000000  0.640359  0.668045  0.653482
  0.643172  1.228363  1.303271  1.593744  1.102020
ctr2_canfa  0.952365  0.918406  0.962224  0.967645  0.991254  0.966312
  0.877320  0.988494  0.930097  0.989619  0.990220  0.951154  1.168410
  1.169310  1.089287  1.105101  0.981725  0.976597  0.946753  0.976875
  0.818892  1.102908  0.810675  0.640359  0.000000  0.265932  0.116989
  0.255289  1.255211  1.342252  1.665611  1.394970
ctrb_bovin  1.127531  1.148901  1.216894  1.149020  1.189254  1.180477
  1.082177  1.180257  1.101622  1.173636  1.173395  1.072836  1.407610
  1.408711  1.058111  1.074313  0.904526  0.956927  0.861002  1.002448
  0.796690  1.003679  0.770165  0.668045  0.265932  0.000000  0.169586
  0.186340  1.230165  1.361427  1.741228  1.367778
ctrb_human  0.946807  0.959406  1.017821  0.977785  0.997002  0.999798
  0.904928  1.001350  0.916557  1.025486  1.025933  0.940827  1.156765
  1.157667  1.170815  1.204182  1.010395  1.039271  0.970291  1.102235
  0.894776  1.135834  0.881976  0.653482  0.116989  0.169586  0.000000
  0.218885  1.229064  1.320583  1.694318  1.380239
ctrb_rat    1.093394  1.085215  1.124048  1.065682  1.123795  1.127922
  1.041638  1.151755  1.058737  1.127550  1.103224  1.131470  1.312175
  1.313217  1.126013  1.142407  0.984738  1.028541  0.940394  1.085170
  0.813204  1.084198  0.799493  0.643172  0.255289  0.186340  0.218885
  0.000000  1.286463  1.402736  1.825049  1.408224
ctr1_penva  0.959935  1.089233  0.976961  1.090738  1.219455  1.109013
  1.032542  0.887998  1.048697  1.179217  1.175530  1.004807  1.056842
  1.056842  1.060092  1.073614  0.984543  0.889845  1.034369  1.026724
  1.153812  1.053580  1.169889  1.228363  1.255211  1.230165  1.229064
  1.286463  0.000000  0.093803  1.541302  1.294226
ctr2_penva  0.989324  0.993735  0.944398  0.956521  1.107695  0.953038
  0.948830  0.925679  0.957502  1.008780  1.006269  0.901825  0.978966
  0.978966  1.046264  1.065810  1.012143  0.914695  1.046594  1.053093
  1.195492  1.051201  1.204275  1.303271  1.342252  1.361427  1.320583
  1.402736  0.093803  0.000000  1.620725  1.228924
ctrl_halru  1.511651  1.596804  1.492342  1.644142  1.637920  1.589127
  1.639510  1.639719  1.570341  1.668549  1.667401  1.673640  1.773677
  1.773677  1.538505  1.483405  1.658173  1.581953  1.651203  1.669716
  1.837402  1.691670  1.771987  1.593744  1.665611  1.741228  1.694318
  1.825049  1.541302  1.620725  0.000000  1.711631
ctr2_vesor  1.410229  1.440536  1.454252  1.311086  1.406492  1.323578
  1.369329  1.481995  1.306842  1.341038  1.387064  1.331679  1.563571
  1.563571  1.224004  1.261812  1.216974  1.274809  1.230829  1.210716
  1.395299  1.271232  1.412374  1.102020  1.394970  1.367778  1.380239
  1.408224  1.294226  1.228924  1.711631  0.000000
   32
2ptn-bovin  0.000000  0.245175  0.285699  0.320299  0.314412  0.321004
  0.341755  0.334486  0.326278  0.398343  0.434801  0.409215  0.383283
  0.387085  1.277143  1.224576  1.117414  1.153818  1.299074  1.261844
  1.406678  1.183903  1.384314  0.908634  1.005310  1.179115  1.028958
  1.167707  1.225377  1.260190  1.488921  1.520933
try1_canfa  0.245175  0.000000  0.284502  0.277661  0.291257  0.266383
  0.320163  0.323331  0.310043  0.349327  0.383585  0.343215  0.405724
  0.405605  1.087355  1.099265  1.067550  0.984065  1.216826  1.202051
  1.258781  1.155474  1.242603  0.966960  0.910770  1.066897  0.948536
  1.045980  1.204854  1.216189  1.717609  1.411382
try3_rat    0.285699  0.284502  0.000000  0.292719  0.237296  0.237290
  0.245026  0.265332  0.240498  0.264411  0.295311  0.384208  0.288011
  0.276895  1.080841  1.154086  1.088941  1.105324  1.212127  1.268607
  1.350134  1.156329  1.334215  0.928637  0.950897  1.167492  1.025095
  1.061748  1.168957  1.169947  1.454580  1.417338
try2_canfa  0.320299  0.277661  0.292719  0.000000  0.216711  0.173000
  0.202445  0.324426  0.201926  0.208630  0.249284  0.306143  0.384880
  0.384780  1.196350  1.223245  1.039492  1.069731  1.163292  1.265515
  1.228891  1.116978  1.198373  0.885222  0.933570  1.061701  0.947531
  1.030239  1.103659  1.095609  1.522040  1.290813
try1_human  0.314412  0.291257  0.237296  0.216711  0.000000  0.114933
  0.193057  0.365539  0.270387  0.164191  0.192016  0.360774  0.377262
  0.381060  1.162574  1.189206  1.098727  1.124743  1.207268  1.280251
  1.313451  1.153702  1.292639  0.941886  0.902334  1.078648  0.942310
  1.034735  1.246908  1.225487  1.585738  1.486161
try2_human  0.321004  0.266383  0.237290  0.173000  0.114933  0.000000
  0.199816  0.354052  0.220389  0.084487  0.109645  0.353443  0.340356
  0.344192  1.137205  1.167038  1.027729  1.002991  1.139006  1.192536
  1.243346  1.080773  1.223933  0.968542  0.862189  1.028165  0.918644
  0.967841  1.142152  1.090710  1.531314  1.373581
try2_rat    0.341755  0.320163  0.245026  0.202445  0.193057  0.199816
  0.000000  0.401281  0.142021  0.229697  0.257602  0.351322  0.360087
  0.360007  1.107981  1.154043  0.982202  1.034384  1.108693  1.227985
  1.236314  1.048142  1.264613  0.940269  0.861003  1.054826  0.914190
  1.015422  1.080503  1.045143  1.578758  1.255606
try3_salsa  0.334486  0.323331  0.265332  0.324426  0.365539  0.354052
  0.401281  0.000000  0.343021  0.417843  0.455931  0.376958  0.402447
  0.403127  0.982708  0.955831  1.015467  1.015651  1.091830  1.072580
  1.294814  1.058824  1.262817  0.926789  0.966443  1.139993  0.994188
  1.087670  1.071004  1.111594  1.674723  1.490577
tryp_mouse  0.326278  0.310043  0.240498  0.201926  0.270387  0.220389
  0.142021  0.343021  0.000000  0.278216  0.308307  0.343321  0.381354
  0.381257  1.090479  1.093874  0.890371  0.968509  1.007893  1.148209
  1.302970  0.960912  1.271304  0.924068  0.939581  1.090184  0.956490
  1.056369  1.091882  1.075991  1.526837  1.312615
try4_human  0.398343  0.349327  0.264411  0.208630  0.164191  0.084487
  0.229697  0.417843  0.278216  0.000000  0.032231  0.356166  0.393256
  0.397030  1.122330  1.185930  1.025289  1.047843  1.163139  1.148233
  1.227187  1.097227  1.245899  0.929492  0.889645  1.053447  0.947875
  0.989323  1.159726  1.074490  1.516940  1.347298
try3_human  0.434801  0.383585  0.295311  0.249284  0.192016  0.109645
  0.257602  0.455931  0.308307  0.032231  0.000000  0.406058  0.429734
  0.433500  1.186039  1.252533  1.048292  1.071004  1.188847  1.173032
  1.255778  1.121380  1.274863  1.011219  0.918389  1.087389  0.978158
  1.021420  1.233459  1.144467  1.606178  1.421632
tryp_xenla  0.409215  0.343215  0.384208  0.306143  0.360774  0.353443
  0.351322  0.376958  0.343321  0.356166  0.406058  0.000000  0.493255
  0.493034  1.181061  1.132609  1.101945  1.133147  1.275575  1.301331
  1.243208  1.141557  1.214727  0.857382  0.944889  1.087829  0.975300
  1.076921  1.115389  1.095092  1.460021  1.437033
trya_rat    0.383283  0.405724  0.288011  0.384880  0.377262  0.340356
  0.360087  0.402447  0.381354  0.393256  0.429734  0.493255  0.000000
  0.008943  1.110784  1.268269  1.083055  1.074478  1.120807  1.266062
  1.410296  1.167679  1.427787  1.025064  1.136141  1.304262  1.171526
  1.219782  1.209429  1.149388  1.678139  1.556445
tryb_rat    0.387085  0.405605  0.276895  0.384780  0.381060  0.344192
  0.360007  0.403127  0.381257  0.397030  0.433500  0.493034  0.008943
  0.000000  1.126231  1.285074  1.098793  1.090138  1.137015  1.275955
  1.409127  1.184233  1.426506  1.040118  1.125462  1.292221  1.160506
  1.208412  1.197420  1.140479  1.661560  1.541640
3est-pig    1.277143  1.087355  1.080841  1.196350  1.162574  1.137205
  1.107981  0.982708  1.090479  1.122330  1.186039  1.181061  1.110784
  1.126231  0.000000  0.154696  0.548721  0.592252  0.595812  0.631172
  0.622195  0.571222  0.680438  0.859193  1.042049  1.046241  1.112104
  1.056277  1.072064  1.046803  1.411393  1.186253
el1_rat     1.224576  1.099265  1.154086  1.223245  1.189206  1.167038
  1.154043  0.955831  1.093874  1.185930  1.252533  1.132609  1.268269
  1.285074  0.154696  0.000000  0.508558  0.578799  0.591585  0.647387
  0.579133  0.517910  0.624803  0.882967  1.094829  1.078399  1.143070
  1.055676  1.096577  1.077416  1.367756  1.232845
el2a_human  1.117414  1.067550  1.088941  1.039492  1.098727  1.027729
  0.982202  1.015467  0.890371  1.025289  1.048292  1.101945  1.083055
  1.098793  0.548721  0.508558  0.000000  0.178094  0.199062  0.339718
  0.591882  0.098825  0.573576  0.791934  0.988024  0.955957  1.014634
  1.018952  0.905288  0.927945  1.543584  1.119483
el2_rat     1.153818  0.984065  1.105324  1.069731  1.124743  1.002991
  1.034384  1.015651  0.968509  1.047843  1.071004  1.133147  1.074478
  1.090138  0.592252  0.578799  0.178094  0.000000  0.236165  0.212538
  0.625787  0.257196  0.599849  0.856908  0.930740  0.948428  0.956756
  0.976885  0.860538  0.882140  1.648765  1.119716
el2_pig     1.299074  1.216826  1.212127  1.163292  1.207268  1.139006
  1.108693  1.091830  1.007893  1.163139  1.188847  1.275575  1.120807
  1.137015  0.595812  0.591585  0.199062  0.236165  0.000000  0.350043
  0.608546  0.206477  0.640010  0.893408  0.947807  0.956070  0.970021
  0.909496  0.895229  0.905230  1.718550  1.231282
el2_mouse   1.261844  1.202051  1.268607  1.265515  1.280251  1.192536
  1.227985  1.072580  1.148209  1.148233  1.173032  1.301331  1.266062
  1.275955  0.631172  0.647387  0.339718  0.212538  0.350043  0.000000
  0.727946  0.418768  0.720679  0.948837  0.942860  1.009735  1.025836
  0.994102  0.948092  0.973706  1.690097  1.224123
el3a_human  1.406678  1.258781  1.350134  1.228891  1.313451  1.243346
  1.236314  1.294814  1.302970  1.227187  1.255778  1.243208  1.410296
  1.409127  0.622195  0.579133  0.591882  0.625787  0.608546  0.727946
  0.000000  0.595118  0.078231  0.955400  0.910153  0.864458  0.952970
  0.930119  1.083221  1.082886  1.611772  1.271817
el2b_human  1.183903  1.155474  1.156329  1.116978  1.153702  1.080773
  1.048142  1.058824  0.960912  1.097227  1.121380  1.141557  1.167679
  1.184233  0.571222  0.517910  0.098825  0.257196  0.206477  0.418768
  0.595118  0.000000  0.645130  0.913295  1.072256  1.041805  1.112767
  1.090818  0.893703  0.906497  1.577479  1.185882
el3b_human  1.384314  1.242603  1.334215  1.198373  1.292639  1.223933
  1.264613  1.262817  1.271304  1.245899  1.274863  1.214727  1.427787
  1.426506  0.680438  0.624803  0.573576  0.599849  0.640010  0.720679
  0.078231  0.645130  0.000000  0.862718  0.883529  0.827228  0.910859
  0.903468  1.067425  1.090233  1.671645  1.210497
ctrl_human  0.908634  0.966960  0.928637  0.885222  0.941886  0.968542
  0.940269  0.926789  0.924068  0.929492  1.011219  0.857382  1.025064
  1.040118  0.859193  0.882967  0.791934  0.856908  0.893408  0.948837
  0.955400  0.913295  0.862718  0.000000  0.557261  0.611298  0.590337
  0.627665  0.956294  0.966340  1.378643  1.139844
ctr2_canfa  1.005310  0.910770  0.950897  0.933570  0.902334  0.862189
  0.861003  0.966443  0.939581  0.889645  0.918389  0.944889  1.136141
  1.125462  1.042049  1.094829  0.988024  0.930740  0.947807  0.942860
  0.910153  1.072256  0.883529  0.557261  0.000000  0.201327  0.095492
  0.168509  1.161526  1.221107  1.628574  1.374324
ctrb_bovin  1.179115  1.066897  1.167492  1.061701  1.078648  1.028165
  1.054826  1.139993  1.090184  1.053447  1.087389  1.087829  1.304262
  1.292221  1.046241  1.078399  0.955957  0.948428  0.956070  1.009735
  0.864458  1.041805  0.827228  0.611298  0.201327  0.000000  0.145284
  0.172728  1.194766  1.298746  1.575346  1.345852
ctrb_human  1.028958  0.948536  1.025095  0.947531  0.942310  0.918644
  0.914190  0.994188  0.956490  0.947875  0.978158  0.975300  1.171526
  1.160506  1.112104  1.143070  1.014634  0.956756  0.970021  1.025836
  0.952970  1.112767  0.910859  0.590337  0.095492  0.145284  0.000000
  0.161805  1.187405  1.250731  1.611621  1.349112
ctrb_rat    1.167707  1.045980  1.061748  1.030239  1.034735  0.967841
  1.015422  1.087670  1.056369  0.989323  1.021420  1.076921  1.219782
  1.208412  1.056277  1.055676  1.018952  0.976885  0.909496  0.994102
  0.930119  1.090818  0.903468  0.627665  0.168509  0.172728  0.161805
  0.000000  1.154310  1.244549  1.611903  1.458239
ctr1_penva  1.225377  1.204854  1.168957  1.103659  1.246908  1.142152
  1.080503  1.071004  1.091882  1.159726  1.233459  1.115389  1.209429
  1.197420  1.072064  1.096577  0.905288  0.860538  0.895229  0.948092
  1.083221  0.893703  1.067425  0.956294  1.161526  1.194766  1.187405
  1.154310  0.000000  0.075798  1.469978  1.120208
ctr2_penva  1.260190  1.216189  1.169947  1.095609  1.225487  1.090710
  1.045143  1.111594  1.075991  1.074490  1.144467  1.095092  1.149388
  1.140479  1.046803  1.077416  0.927945  0.882140  0.905230  0.973706
  1.082886  0.906497  1.090233  0.966340  1.221107  1.298746  1.250731
  1.244549  0.075798  0.000000  1.519829  1.093066
ctrl_halru  1.488921  1.717609  1.454580  1.522040  1.585738  1.531314
  1.578758  1.674723  1.526837  1.516940  1.606178  1.460021  1.678139
  1.661560  1.411393  1.367756  1.543584  1.648765  1.718550  1.690097
  1.611772  1.577479  1.671645  1.378643  1.628574  1.575346  1.611621
  1.611903  1.469978  1.519829  0.000000  1.429329
ctr2_vesor  1.520933  1.411382  1.417338  1.290813  1.486161  1.373581
  1.255606  1.490577  1.312615  1.347298  1.421632  1.437033  1.556445
  1.541640  1.186253  1.232845  1.119483  1.119716  1.231282  1.224123
  1.271817  1.185882  1.210497  1.139844  1.374324  1.345852  1.349112
  1.458239  1.120208  1.093066  1.429329  0.000000
   32
2ptn-bovin  0.000000  0.273007  0.214383  0.267777  0.238650  0.276639
  0.249351  0.299425  0.292065  0.322400  0.325872  0.353497  0.447731
  0.450656  1.290447  1.289144  1.253822  1.280970  1.364411  1.344038
  1.308610  1.303734  1.241529  1.061781  1.089467  1.160892  1.069349
  1.202195  1.105985  1.097469  1.433344  1.651164
try1_canfa  0.273007  0.000000  0.228811  0.286949  0.271482  0.261775
  0.308177  0.318743  0.337156  0.318772  0.322364  0.312851  0.416631
  0.415196  1.292781  1.277334  1.381675  1.346018  1.509136  1.423571
  1.281502  1.441073  1.243324  1.029276  1.002293  1.078115  1.000915
  1.114947  1.175943  1.117591  1.690593  1.643149
try3_rat    0.214383  0.228811  0.000000  0.205666  0.239174  0.251907
  0.267266  0.228511  0.253730  0.297046  0.300624  0.322009  0.328491
  0.315773  1.364926  1.415837  1.448673  1.376863  1.558427  1.427988
  1.416546  1.481295  1.373025  1.098398  1.092223  1.163012  1.075583
  1.167478  1.129578  1.113092  1.596950  1.647201
try2_canfa  0.267777  0.286949  0.205666  0.000000  0.214466  0.205106
  0.200566  0.304373  0.195015  0.258555  0.269705  0.264568  0.430824
  0.429301  1.399634  1.408441  1.357811  1.387979  1.473441  1.502146
  1.383092  1.400229  1.326120  1.082813  1.071133  1.099821  1.018234
  1.119291  1.119347  1.103535  1.652133  1.549042
try1_human  0.238650  0.271482  0.239174  0.214466  0.000000  0.089543
  0.239074  0.321948  0.312751  0.144255  0.154067  0.327713  0.433710
  0.432206  1.443066  1.424943  1.465633  1.444892  1.532630  1.575276
  1.444458  1.486507  1.383426  1.131051  1.072035  1.144142  1.036914
  1.174188  1.226933  1.148479  1.679764  1.641152
try2_human  0.276639  0.261775  0.251907  0.205106  0.089543  0.000000
  0.249438  0.322158  0.276206  0.096225  0.105724  0.322610  0.410064
  0.408661  1.414608  1.444993  1.481614  1.457748  1.563135  1.627481
  1.422623  1.502682  1.362803  1.125499  1.015385  1.061724  0.985084
  1.101172  1.189927  1.100541  1.664050  1.583289
try2_rat    0.249351  0.308177  0.267266  0.200566  0.239074  0.249438
  0.000000  0.360847  0.154710  0.271671  0.282543  0.310285  0.424915
  0.423450  1.262795  1.308652  1.317664  1.268191  1.392914  1.418356
  1.330095  1.348650  1.338153  1.032990  0.951081  1.028966  0.945919
  1.079056  1.014489  0.990041  1.554946  1.432534
try3_salsa  0.299425  0.318743  0.228511  0.304373  0.321948  0.322158
  0.360847  0.000000  0.381097  0.379923  0.387137  0.311279  0.515299
  0.512004  1.184901  1.146713  1.265187  1.218800  1.342290  1.203557
  1.211772  1.296711  1.165587  1.131627  1.102459  1.150207  1.072555
  1.198965  1.132090  1.123067  1.723993  1.530966
tryp_mouse  0.292065  0.337156  0.253730  0.195015  0.312751  0.276206
  0.154710  0.381097  0.000000  0.320665  0.332181  0.302198  0.408694
  0.416426  1.250908  1.346699  1.276358  1.278685  1.330560  1.375484
  1.379837  1.301309  1.359655  1.067350  1.022826  1.042914  0.965178
  1.097046  1.097326  1.047295  1.470074  1.500389
try4_human  0.322400  0.318772  0.297046  0.258555  0.144255  0.096225
  0.271671  0.379923  0.320665  0.000000  0.008764  0.337833  0.373545
  0.372305  1.428081  1.512267  1.545725  1.478544  1.596530  1.625174
  1.509224  1.567449  1.501178  1.114040  1.064444  1.097070  1.031271
  1.143323  1.233010  1.107812  1.711568  1.574431
try3_human  0.325872  0.322364  0.300624  0.269705  0.154067  0.105724
  0.282543  0.387137  0.332181  0.008764  0.000000  0.344920  0.377180
  0.375930  1.432688  1.517163  1.550986  1.483482  1.601975  1.630721
  1.514481  1.572770  1.506301  1.109548  1.064845  1.097385  1.031747
  1.131941  1.246868  1.120828  1.703473  1.594850
tryp_xenla  0.353497  0.312851  0.322009  0.264568  0.327713  0.322610
  0.310285  0.311279  0.302198  0.337833  0.344920  0.000000  0.517572
  0.515568  1.363253  1.261305  1.314176  1.337497  1.449697  1.461169
  1.255382  1.363672  1.200481  1.099537  1.057156  1.063723  0.985344
  1.160211  1.123559  1.064595  1.606416  1.536972
trya_rat    0.447731  0.416631  0.328491  0.430824  0.433710  0.410064
  0.424915  0.515299  0.408694  0.373545  0.377180  0.517572  0.000000
  0.008965  1.322422  1.512244  1.404555  1.407807  1.592230  1.419881
  1.450512  1.430690  1.470350  1.237795  1.279133  1.402324  1.300656
  1.430183  1.235821  1.119924  2.044020  1.891359
tryb_rat    0.450656  0.415196  0.315773  0.429301  0.432206  0.408661
  0.423450  0.512004  0.416426  0.372305  0.375930  0.515568  0.008965
  0.000000  1.320252  1.521782  1.413701  1.424295  1.601766  1.419860
  1.446953  1.439995  1.466631  1.244992  1.261810  1.382837  1.282687
  1.410143  1.235821  1.119924  2.044020  1.891359
3est-pig    1.290447  1.292781  1.364926  1.399634  1.443066  1.414608
  1.262795  1.184901  1.250908  1.428081  1.432688  1.363253  1.322422
  1.320252  0.000000  0.177298  0.552227  0.564639  0.578513  0.541489
  0.530256  0.575050  0.567745  0.989774  1.029468  1.091361  1.106792
  1.091519  1.316551  1.193964  1.346495  1.250199
el1_rat     1.289144  1.277334  1.415837  1.408441  1.424943  1.444993
  1.308652  1.146713  1.346699  1.512267  1.517163  1.261305  1.512244
  1.521782  0.177298  0.000000  0.485469  0.465324  0.517577  0.515683
  0.506964  0.494026  0.523212  0.962602  1.145527  1.089834  1.168654
  1.143195  1.268720  1.169734  1.397448  1.225658
el2a_human  1.253822  1.381675  1.448673  1.357811  1.465633  1.481614
  1.317664  1.265187  1.276358  1.545725  1.550986  1.314176  1.404555
  1.413701  0.552227  0.485469  0.000000  0.197555  0.175789  0.395976
  0.588377  0.063211  0.588097  0.849970  1.029698  0.988252  1.093826
  1.121063  1.048271  1.042078  1.706136  1.179963
el2_rat     1.280970  1.346018  1.376863  1.387979  1.444892  1.457748
  1.268191  1.218800  1.278685  1.478544  1.483482  1.337497  1.407807
  1.424295  0.564639  0.465324  0.197555  0.000000  0.191412  0.209272
  0.618447  0.243953  0.600815  0.940734  1.055324  1.035097  1.095437
  1.108298  0.982265  0.976712  1.735355  1.183719
el2_pig     1.364411  1.509136  1.558427  1.473441  1.532630  1.563135
  1.392914  1.342290  1.330560  1.596530  1.601975  1.449697  1.592230
  1.601766  0.578513  0.517577  0.175789  0.191412  0.000000  0.332129
  0.635026  0.207869  0.623542  0.946882  1.120396  1.041527  1.105885
  1.114339  1.031611  1.025575  1.785336  1.233125
el2_mouse   1.344038  1.423571  1.427988  1.502146  1.575276  1.627481
  1.418356  1.203557  1.375484  1.625174  1.630721  1.461169  1.419881
  1.419860  0.541489  0.515683  0.395976  0.209272  0.332129  0.000000
  0.733719  0.418374  0.734138  1.077814  1.020931  1.093409  1.144239
  1.145975  1.080854  1.072883  1.666121  1.318511
el3a_human  1.308610  1.281502  1.416546  1.383092  1.444458  1.422623
  1.330095  1.211772  1.379837  1.509224  1.514481  1.255382  1.450512
  1.446953  0.530256  0.506964  0.588377  0.618447  0.635026  0.733719
  0.000000  0.578354  0.105096  1.055086  0.950965  0.891212  0.943727
  0.917484  1.140819  1.139775  1.537971  1.319709
el2b_human  1.303734  1.441073  1.481295  1.400229  1.486507  1.502682
  1.348650  1.296711  1.301309  1.567449  1.572770  1.363672  1.430690
  1.439995  0.575050  0.494026  0.063211  0.243953  0.207869  0.418374
  0.578354  0.000000  0.596327  0.881164  1.063947  0.985320  1.091742
  1.119222  1.090209  1.083474  1.673079  1.205377
el3b_human  1.241529  1.243324  1.373025  1.326120  1.383426  1.362803
  1.338153  1.165587  1.359655  1.501178  1.506301  1.200481  1.470350
  1.466631  0.567745  0.523212  0.588097  0.600815  0.623542  0.734138
  0.105096  0.596327  0.000000  0.897331  0.914887  0.841650  0.908774
  0.878490  1.120009  1.121306  1.520779  1.314818
ctrl_human  1.061781  1.029276  1.098398  1.082813  1.131051  1.125499
  1.032990  1.131627  1.067350  1.114040  1.109548  1.099537  1.237795
  1.244992  0.989774  0.962602  0.849970  0.940734  0.946882  1.077814
  1.055086  0.881164  0.897331  0.000000  0.546103  0.572463  0.585073
  0.635272  1.126044  1.147088  1.356623  1.121981
ctr2_canfa  1.089467  1.002293  1.092223  1.071133  1.072035  1.015385
  0.951081  1.102459  1.022826  1.064444  1.064845  1.057156  1.279133
  1.261810  1.029468  1.145527  1.029698  1.055324  1.120396  1.020931
  0.950965  1.063947  0.914887  0.546103  0.000000  0.161770  0.090195
  0.170209  1.221559  1.283529  1.459966  1.249804
ctrb_bovin  1.160892  1.078115  1.163012  1.099821  1.144142  1.061724
  1.028966  1.150207  1.042914  1.097070  1.097385  1.063723  1.402324
  1.382837  1.091361  1.089834  0.988252  1.035097  1.041527  1.093409
  0.891212  0.985320  0.841650  0.572463  0.161770  0.000000  0.133603
  0.126475  1.234390  1.306912  1.285036  1.204742
ctrb_human  1.069349  1.000915  1.075583  1.018234  1.036914  0.985084
  0.945919  1.072555  0.965178  1.031271  1.031747  0.985344  1.300656
  1.282687  1.106792  1.168654  1.093826  1.095437  1.105885  1.144239
  0.943727  1.091742  0.908774  0.585073  0.090195  0.133603  0.000000
  0.113713  1.207048  1.266059  1.284004  1.150899
ctrb_rat    1.202195  1.114947  1.167478  1.119291  1.174188  1.101172
  1.079056  1.198965  1.097046  1.143323  1.131941  1.160211  1.430183
  1.410143  1.091519  1.143195  1.121063  1.108298  1.114339  1.145975
  0.917484  1.119222  0.878490  0.635272  0.170209  0.126475  0.113713
  0.000000  1.259003  1.332349  1.327849  1.249952
ctr1_penva  1.105985  1.175943  1.129578  1.119347  1.226933  1.189927
  1.014489  1.132090  1.097326  1.233010  1.246868  1.123559  1.235821
  1.235821  1.316551  1.268720  1.048271  0.982265  1.031611  1.080854
  1.140819  1.090209  1.120009  1.126044  1.221559  1.234390  1.207048
  1.259003  0.000000  0.064357  1.650316  1.079905
ctr2_penva  1.097469  1.117591  1.113092  1.103535  1.148479  1.100541
  0.990041  1.123067  1.047295  1.107812  1.120828  1.064595  1.119924
  1.119924  1.193964  1.169734  1.042078  0.976712  1.025575  1.072883
  1.139775  1.083474  1.121306  1.147088  1.283529  1.306912  1.266059
  1.332349  0.064357  0.000000  1.661879  1.032126
ctrl_halru  1.433344  1.690593  1.596950  1.652133  1.679764  1.664050
  1.554946  1.723993  1.470074  1.711568  1.703473  1.606416  2.044020
  2.044020  1.346495  1.397448  1.706136  1.735355  1.785336  1.666121
  1.537971  1.673079  1.520779  1.356623  1.459966  1.285036  1.284004
  1.327849  1.650316  1.661879  0.000000  1.757063
ctr2_vesor  1.651164  1.643149  1.647201  1.549042  1.641152  1.583289
  1.432534  1.530966  1.500389  1.574431  1.594850  1.536972  1.891359
  1.891359  1.250199  1.225658  1.179963  1.183719  1.233125  1.318511
  1.319709  1.205377  1.314818  1.121981  1.249804  1.204742  1.150899
  1.249952  1.079905  1.032126  1.757063  0.000000
   32
2ptn-bovin  0.000000  0.206411  0.218916  0.294752  0.330189  0.382211
  0.332705  0.310295  0.364238  0.396476  0.397731  0.460918  0.492011
  0.497761  1.154732  1.126990  0.989824  1.012376  1.074009  1.097998
  1.263960  1.103084  1.188111  0.959035  1.021549  1.240129  1.074887
  1.104321  0.990284  1.039240  1.338445  1.387668
try1_canfa  0.206411  0.000000  0.187013  0.254564  0.308084  0.323018
  0.297697  0.317968  0.338228  0.341832  0.342860  0.421886  0.456457
  0.453130  1.171963  1.119473  1.063646  1.058284  1.144972  1.044244
  1.352717  1.178356  1.302161  0.967376  0.921343  1.172289  1.017289
  1.064360  1.157827  1.124426  1.456745  1.501449
try3_rat    0.218916  0.187013  0.000000  0.246173  0.293769  0.319663
  0.293126  0.295860  0.279535  0.337240  0.338251  0.465913  0.389598
  0.361798  1.250122  1.218988  1.090295  1.077437  1.173220  1.023835
  1.450155  1.209173  1.398224  1.002872  0.963194  1.271197  1.071572
  1.095413  1.089123  1.123012  1.375978  1.520130
try2_canfa  0.294752  0.254564  0.246173  0.000000  0.265862  0.281372
  0.226584  0.332843  0.187673  0.277776  0.284912  0.344843  0.521730
  0.517630  1.242501  1.275037  1.051237  1.063044  1.141876  1.058257
  1.473236  1.180489  1.402240  1.060117  0.938950  1.158170  0.947117
  0.995207  1.118817  1.123600  1.582526  1.499136
try1_human  0.330189  0.308084  0.293769  0.265862  0.000000  0.140318
  0.278452  0.486740  0.336165  0.165202  0.165624  0.499339  0.535534
  0.531343  1.243545  1.261441  1.136068  1.149393  1.200357  1.192044
  1.521130  1.272860  1.449935  1.186923  1.054312  1.300857  1.044319
  1.155738  1.299213  1.279630  1.584376  1.580196
try2_human  0.382211  0.323018  0.319663  0.281372  0.140318  0.000000
  0.306872  0.519190  0.337256  0.116219  0.116501  0.541591  0.554744
  0.550380  1.283734  1.338414  1.179729  1.158906  1.236097  1.240645
  1.482236  1.322204  1.412651  1.235490  1.058586  1.274824  1.081683
  1.148626  1.207339  1.154562  1.583030  1.496327
try2_rat    0.332705  0.297697  0.293126  0.226584  0.278452  0.306872
  0.000000  0.441409  0.200708  0.291728  0.291735  0.439280  0.554143
  0.549686  1.199376  1.220468  1.050656  1.067320  1.148811  1.074586
  1.476644  1.178731  1.440450  1.069428  0.904882  1.127182  0.927583
  1.082071  1.130469  1.152685  1.580413  1.416934
try3_salsa  0.310295  0.317968  0.295860  0.332843  0.486740  0.519190
  0.441409  0.000000  0.416948  0.560146  0.562144  0.420006  0.573984
  0.566479  1.233005  1.228136  1.133418  1.132932  1.236591  1.065853
  1.507344  1.199537  1.453577  1.117036  1.131035  1.362960  1.182044
  1.265946  1.092433  1.161423  1.536638  1.632242
tryp_mouse  0.364238  0.338228  0.279535  0.187673  0.336165  0.337256
  0.200708  0.416948  0.000000  0.334302  0.334328  0.373438  0.523972
  0.542146  1.151336  1.227004  1.010974  1.044488  1.108893  1.025844
  1.514291  1.139605  1.457467  1.118931  0.986209  1.240392  0.974777
  1.102952  1.069991  1.093473  1.533502  1.445541
try4_human  0.396476  0.341832  0.337240  0.277776  0.165202  0.116219
  0.291728  0.560146  0.334302  0.000000  0.004590  0.494232  0.494581
  0.490862  1.240056  1.343348  1.165519  1.155002  1.200377  1.204453
  1.528872  1.306983  1.497797  1.168840  1.043954  1.239238  1.068538
  1.116105  1.277594  1.198464  1.565314  1.521953
try3_human  0.397731  0.342860  0.338251  0.284912  0.165624  0.116501
  0.291735  0.562144  0.334328  0.004590  0.000000  0.504029  0.496306
  0.492558  1.244428  1.348049  1.169732  1.159143  1.204720  1.208675
  1.534442  1.311646  1.503213  1.189063  1.049355  1.246323  1.074212
  1.122216  1.299543  1.219358  1.595062  1.531040
tryp_xenla  0.460918  0.421886  0.465913  0.344843  0.499339  0.541591
  0.439280  0.420006  0.373438  0.494232  0.504029  0.000000  0.726390
  0.719521  1.220199  1.153378  1.119698  1.164236  1.250985  1.155820
  1.542098  1.118679  1.443827  1.041451  1.032003  1.246284  1.046709
  1.145701  1.104754  1.077936  1.449577  1.511277
trya_rat    0.492011  0.456457  0.389598  0.521730  0.535534  0.554744
  0.554143  0.573984  0.523972  0.494581  0.496306  0.726390  0.000000
  0.019228  1.366144  1.427347  1.291613  1.229610  1.329737  1.323444
  1.670543  1.412336  1.655964  1.223596  1.342458  1.554614  1.395927
  1.353030  1.298489  1.218226  1.684804  1.635324
tryb_rat    0.497761  0.453130  0.361798  0.517630  0.531343  0.550380
  0.549686  0.566479  0.542146  0.490862  0.492558  0.719521  0.019228
  0.000000  1.361215  1.445696  1.308870  1.258879  1.347268  1.323009
  1.659717  1.429646  1.645534  1.237924  1.306236  1.512021  1.358198
  1.316029  1.298489  1.218226  1.684804  1.635324
3est-pig    1.154732  1.171963  1.250122  1.242501  1.243545  1.283734
  1.199376  1.233005  1.151336  1.240056  1.244428  1.220199  1.366144
  1.361215  0.000000  0.157770  0.587146  0.615158  0.654287  0.660385
  0.772786  0.705970  0.791133  1.306833  1.289214  1.402715  1.441364
  1.340184  1.462700  1.448558  1.103464  1.314231
el1_rat     1.126990  1.119473  1.218988  1.275037  1.261441  1.338414
  1.220468  1.228136  1.227004  1.343348  1.348049  1.153378  1.427347
  1.445696  0.157770  0.000000  0.540204  0.557715  0.598486  0.594464
  0.712239  0.627355  0.716096  1.273154  1.360718  1.470529  1.544349
  1.439289  1.437940  1.421036  1.062141  1.410044
el2a_human  0.989824  1.063646  1.090295  1.051237  1.136068  1.179729
  1.050656  1.133418  1.010974  1.165519  1.169732  1.119698  1.291613
  1.308870  0.587146  0.540204  0.000000  0.193047  0.166523  0.333425
  0.670683  0.095913  0.643681  0.988328  1.092815  1.209076  1.243663
  1.212066  1.265249  1.318640  1.283168  1.387980
el2_rat     1.012376  1.058284  1.077437  1.063044  1.149393  1.158906
  1.067320  1.132932  1.044488  1.155002  1.159143  1.164236  1.229610
  1.258879  0.615158  0.557715  0.193047  0.000000  0.191901  0.156129
  0.719322  0.283327  0.696507  1.109308  1.110807  1.273176  1.240596
  1.222690  1.176799  1.227276  1.339965  1.451106
el2_pig     1.074009  1.144972  1.173220  1.141876  1.200357  1.236097
  1.148811  1.236591  1.108893  1.200377  1.204720  1.250985  1.329737
  1.347268  0.654287  0.598486  0.166523  0.191901  0.000000  0.273582
  0.660074  0.234154  0.649110  0.988367  1.042242  1.170101  1.154482
  1.084756  1.186093  1.213020  1.383349  1.500208
el2_mouse   1.097998  1.044244  1.023835  1.058257  1.192044  1.240645
  1.074586  1.065853  1.025844  1.204453  1.208675  1.155820  1.323444
  1.323009  0.660385  0.594464  0.333425  0.156129  0.273582  0.000000
  0.849170  0.433285  0.822664  1.072218  0.975937  1.211299  1.143225
  1.150865  1.171723  1.242776  1.300756  1.575584
el3a_human  1.263960  1.352717  1.450155  1.473236  1.521130  1.482236
  1.476644  1.507344  1.514291  1.528872  1.534442  1.542098  1.670543
  1.659717  0.772786  0.712239  0.670683  0.719322  0.660074  0.849170
  0.000000  0.747541  0.060313  1.225200  1.026420  1.101868  1.189644
  1.096145  1.613910  1.627237  1.735402  1.661874
el2b_human  1.103084  1.178356  1.209173  1.180489  1.272860  1.322204
  1.178731  1.199537  1.139605  1.306983  1.311646  1.118679  1.412336
  1.429646  0.705970  0.627355  0.095913  0.283327  0.234154  0.433285
  0.747541  0.000000  0.734900  1.024338  1.231776  1.314078  1.396386
  1.312565  1.307030  1.362093  1.315584  1.493831
el3b_human  1.188111  1.302161  1.398224  1.402240  1.449935  1.412651
  1.440450  1.453577  1.457467  1.497797  1.503213  1.443827  1.655964
  1.645534  0.791133  0.716096  0.643681  0.696507  0.649110  0.822664
  0.060313  0.734900  0.000000  1.131488  0.989301  1.049056  1.140810
  1.048609  1.527543  1.543861  1.697271  1.577938
ctrl_human  0.959035  0.967376  1.002872  1.060117  1.186923  1.235490
  1.069428  1.117036  1.118931  1.168840  1.189063  1.041451  1.223596
  1.237924  1.306833  1.273154  0.988328  1.109308  0.988367  1.072218
  1.225200  1.024338  1.131488  0.000000  0.583407  0.751944  0.738944
  0.766930  1.407892  1.396500  1.361485  1.354186
ctr2_canfa  1.021549  0.921343  0.963194  0.938950  1.054312  1.058586
  0.904882  1.131035  0.986209  1.043954  1.049355  1.032003  1.342458
  1.306236  1.289214  1.360718  1.092815  1.110807  1.042242  0.975937
  1.026420  1.231776  0.989301  0.583407  0.000000  0.254938  0.151849
  0.218823  1.354244  1.494824  1.706666  1.446794
ctrb_bovin  1.240129  1.172289  1.271197  1.158170  1.300857  1.274824
  1.127182  1.362960  1.240392  1.239238  1.246323  1.246284  1.554614
  1.512021  1.402715  1.470529  1.209076  1.273176  1.170101  1.211299
  1.101868  1.314078  1.049056  0.751944  0.254938  0.000000  0.225562
  0.150659  1.637496  1.719737  1.715902  1.512207
ctrb_human  1.074887  1.017289  1.071572  0.947117  1.044319  1.081683
  0.927583  1.182044  0.974777  1.068538  1.074212  1.046709  1.395927
  1.358198  1.441364  1.544349  1.243663  1.240596  1.154482  1.143225
  1.189644  1.396386  1.140810  0.738944  0.151849  0.225562  0.000000
  0.208013  1.445169  1.598288  1.745759  1.447804
ctrb_rat    1.104321  1.064360  1.095413  0.995207  1.155738  1.148626
  1.082071  1.265946  1.102952  1.116105  1.122216  1.145701  1.353030
  1.316029  1.340184  1.439289  1.212066  1.222690  1.084756  1.150865
  1.096145  1.312565  1.048609  0.766930  0.218823  0.150659  0.208013
  0.000000  1.413053  1.500536  1.638737  1.585371
ctr1_penva  0.990284  1.157827  1.089123  1.118817  1.299213  1.207339
  1.130469  1.092433  1.069991  1.277594  1.299543  1.104754  1.298489
  1.298489  1.462700  1.437940  1.265249  1.176799  1.186093  1.171723
  1.613910  1.307030  1.527543  1.407892  1.354244  1.637496  1.445169
  1.413053  0.000000  0.108250  1.555995  1.243466
ctr2_penva  1.039240  1.124426  1.123012  1.123600  1.279630  1.154562
  1.152685  1.161423  1.093473  1.198464  1.219358  1.077936  1.218226
  1.218226  1.448558  1.421036  1.318640  1.227276  1.213020  1.242776
  1.627237  1.362093  1.543861  1.396500  1.494824  1.719737  1.598288
  1.500536  0.108250  0.000000  1.630584  1.264126
ctrl_halru  1.338445  1.456745  1.375978  1.582526  1.584376  1.583030
  1.580413  1.536638  1.533502  1.565314  1.595062  1.449577  1.684804
  1.684804  1.103464  1.062141  1.283168  1.339965  1.383349  1.300756
  1.735402  1.315584  1.697271  1.361485  1.706666  1.715902  1.745759
  1.638737  1.555995  1.630584  0.000000  1.667241
ctr2_vesor  1.387668  1.501449  1.520130  1.499136  1.580196  1.496327
  1.416934  1.632242  1.445541  1.521953  1.531040  1.511277  1.635324
  1.635324  1.314231  1.410044  1.387980  1.451106  1.500208  1.575584
  1.661874  1.493831  1.577938  1.354186  1.446794  1.512207  1.447804
  1.585371  1.243466  1.264126  1.667241  0.000000
   32
2ptn-bovin  0.000000  0.262919  0.233987  0.322250  0.298371  0.329448
  0.328825  0.309165  0.339482  0.332855  0.340767  0.370889  0.453399
  0.453399  1.196829  1.181371  1.001881  1.075579  1.074623  1.087979
  1.117663  1.100989  1.097380  0.820526  0.957362  1.207225  0.951021
  1.076501  0.976849  1.009140  1.306749  1.299329
try1_canfa  0.262919  0.000000  0.210082  0.339988  0.311299  0.280586
  0.338301  0.365684  0.318966  0.304015  0.311930  0.400012  0.331658
  0.331658  1.119033  1.167038  1.109048  1.023708  1.137701  1.121697
  1.061954  1.220415  1.092302  0.855682  0.911038  1.181922  0.921928
  1.034056  1.011953  0.992003  1.498311  1.376394
try3_rat    0.233987  0.210082  0.000000  0.238189  0.237779  0.235001
  0.260859  0.230790  0.212346  0.243415  0.250439  0.413768  0.249875
  0.249875  1.108167  1.192011  1.071094  1.039838  1.093109  1.122864
  1.100450  1.208141  1.095585  0.833382  0.912264  1.202646  0.913380
  0.988110  0.963412  0.925065  1.274541  1.341069
try2_canfa  0.322250  0.339988  0.238189  0.000000  0.204798  0.148577
  0.244378  0.308259  0.198651  0.160223  0.177147  0.370967  0.389480
  0.389480  1.170281  1.200162  1.027071  1.076633  1.084076  1.188977
  1.068777  1.154791  1.052843  0.770464  0.883159  1.107718  0.830508
  0.942115  1.039957  0.969223  1.179989  1.257393
try1_human  0.298371  0.311299  0.237779  0.204798  0.000000  0.102768
  0.231200  0.354793  0.263054  0.126994  0.132526  0.406267  0.370669
  0.370669  1.133963  1.170941  1.124203  1.139372  1.132121  1.270981
  1.138567  1.288336  1.120904  0.906141  0.930367  1.202963  0.867976
  1.033953  1.176443  1.075372  1.335569  1.466218
try2_human  0.329448  0.280586  0.235001  0.148577  0.102768  0.000000
  0.229530  0.322709  0.223733  0.050109  0.054993  0.381733  0.323276
  0.323276  1.133861  1.167279  1.081562  1.081117  1.111982  1.215774
  1.098540  1.216026  1.082002  0.882580  0.885806  1.090145  0.842187
  0.959824  1.079768  0.979311  1.309234  1.399172
try2_rat    0.328825  0.338301  0.260859  0.244378  0.231200  0.229530
  0.000000  0.381785  0.101810  0.238667  0.244038  0.467286  0.384673
  0.384673  1.117012  1.177241  1.039027  1.055965  1.063949  1.179297
  1.137014  1.155415  1.140062  0.905542  0.901439  1.131003  0.868542
  1.019245  0.973784  0.930020  1.271814  1.352785
try3_salsa  0.309165  0.365684  0.230790  0.308259  0.354793  0.322709
  0.381785  0.000000  0.317726  0.333506  0.341723  0.328497  0.368757
  0.368757  1.025597  1.019076  0.995335  1.034066  1.008694  1.060346
  1.099350  1.091621  1.077370  0.886657  0.975704  1.233824  0.958829
  1.062337  0.937550  0.898432  1.335631  1.413914
tryp_mouse  0.339482  0.318966  0.212346  0.198651  0.263054  0.223733
  0.101810  0.317726  0.000000  0.244712  0.250116  0.394886  0.334189
  0.334189  1.036147  1.083670  0.967357  1.005315  0.991023  1.084611
  1.187266  1.076470  1.189897  0.948210  0.978626  1.217702  0.908154
  1.050215  0.967927  0.904604  1.246693  1.337446
try4_human  0.332855  0.304015  0.243415  0.160223  0.126994  0.050109
  0.238667  0.333506  0.244712  0.000000  0.013522  0.374094  0.337168
  0.337168  1.137369  1.188403  1.084620  1.094338  1.135517  1.201615
  1.107604  1.241069  1.090865  0.864793  0.894902  1.109194  0.855114
  0.971124  1.061434  0.961896  1.280901  1.419837
try3_human  0.340767  0.311930  0.250439  0.177147  0.132526  0.054993
  0.244038  0.341723  0.250116  0.013522  0.000000  0.396643  0.345587
  0.345587  1.145040  1.196218  1.091923  1.101646  1.143020  1.209379
  1.115466  1.249291  1.098513  0.895224  0.903167  1.120751  0.862821
  0.980605  1.111292  1.008774  1.321221  1.435968
tryp_xenla  0.370889  0.400012  0.413768  0.370967  0.406267  0.381733
  0.467286  0.328497  0.394886  0.374094  0.396643  0.000000  0.484171
  0.484171  1.151540  1.099017  0.994689  1.073279  1.096059  1.157112
  1.062636  1.057462  1.007086  0.877610  1.013885  1.191039  0.956891
  1.118548  0.946636  0.952580  1.247057  1.438101
trya_rat    0.453399  0.331658  0.249875  0.389480  0.370669  0.323276
  0.384673  0.368757  0.334189  0.337168  0.345587  0.484171  0.000000
  0.000010  1.199381  1.330528  1.069669  1.103059  1.119652  1.232615
  1.171548  1.175855  1.173617  0.967767  1.059095  1.360438  1.076511
  1.143704  0.992520  0.916659  1.365229  1.455439
tryb_rat    0.453399  0.331658  0.249875  0.389480  0.370669  0.323276
  0.384673  0.368757  0.334189  0.337168  0.345587  0.484171  0.000010
  0.000000  1.199381  1.330528  1.069669  1.103059  1.119652  1.232615
  1.171548  1.175855  1.173617  0.967767  1.059095  1.360438  1.076511
  1.143704  0.992520  0.916659  1.365229  1.455439
3est-pig    1.196829  1.119033  1.108167  1.170281  1.133963  1.133861
  1.117012  1.025597  1.036147  1.137369  1.145040  1.151540  1.199381
  1.199381  0.000000  0.191186  0.635406  0.658826  0.673879  0.690813
  0.654886  0.799629  0.692620  1.141906  1.255468  1.240788  1.263771
  1.263685  1.297112  1.364371  1.217942  1.207042
el1_rat     1.181371  1.167038  1.192011  1.200162  1.170941  1.167279
  1.177241  1.019076  1.083670  1.188403  1.196218  1.099017  1.330528
  1.330528  0.191186  0.000000  0.667930  0.671378  0.713405  0.724425
  0.718131  0.815823  0.727679  1.220883  1.358070  1.347645  1.366466
  1.339795  1.306931  1.381125  1.246067  1.354358
el2a_human  1.001881  1.109048  1.071094  1.027071  1.124203  1.081562
  1.039027  0.995335  0.967357  1.084620  1.091923  0.994689  1.069669
  1.069669  0.635406  0.667930  0.000000  0.152088  0.149992  0.329594
  0.699029  0.116087  0.664503  0.931786  1.249815  1.298083  1.286741
  1.360633  1.025019  1.097467  1.465897  1.328606
el2_rat     1.075579  1.023708  1.039838  1.076633  1.139372  1.081117
  1.055965  1.034066  1.005315  1.094338  1.101646  1.073279  1.103059
  1.103059  0.658826  0.671378  0.152088  0.000000  0.197691  0.217081
  0.685585  0.251065  0.632456  1.039673  1.297893  1.362264  1.297983
  1.361323  1.041169  1.114286  1.585149  1.405091
el2_pig     1.074623  1.137701  1.093109  1.084076  1.132121  1.111982
  1.063949  1.008694  0.991023  1.135517  1.143020  1.096059  1.119652
  1.119652  0.673879  0.713405  0.149992  0.197691  0.000000  0.357897
  0.759181  0.248750  0.679749  0.987656  1.250917  1.311978  1.229512
  1.277935  0.995873  1.046167  1.588006  1.457416
el2_mouse   1.087979  1.121697  1.122864  1.188977  1.270981  1.215774
  1.179297  1.060346  1.084611  1.201615  1.209379  1.157112  1.232615
  1.232615  0.690813  0.724425  0.329594  0.217081  0.357897  0.000000
  0.818908  0.448176  0.813171  1.132252  1.349376  1.431707  1.407282
  1.458169  1.052877  1.129079  1.533297  1.353241
el3a_human  1.117663  1.061954  1.100450  1.068777  1.138567  1.098540
  1.137014  1.099350  1.187266  1.107604  1.115466  1.062636  1.171548
  1.171548  0.654886  0.718131  0.699029  0.685585  0.759181  0.818908
  0.000000  0.833756  0.103260  1.016794  1.028607  1.016256  1.025567
  0.973932  1.181489  1.276777  1.386981  1.550507
el2b_human  1.100989  1.220415  1.208141  1.154791  1.288336  1.216026
  1.155415  1.091621  1.076470  1.241069  1.249291  1.057462  1.175855
  1.175855  0.799629  0.815823  0.116087  0.251065  0.248750  0.448176
  0.833756  0.000000  0.816984  1.049936  1.449559  1.471855  1.482961
  1.538696  1.141644  1.188596  1.616828  1.492001
el3b_human  1.097380  1.092302  1.095585  1.052843  1.120904  1.082002
  1.140062  1.077370  1.189897  1.090865  1.098513  1.007086  1.173617
  1.173617  0.692620  0.727679  0.664503  0.632456  0.679749  0.813171
  0.103260  0.816984  0.000000  0.878000  1.009493  0.997641  1.006532
  0.958290  1.136245  1.207388  1.343337  1.555508
ctrl_human  0.820526  0.855682  0.833382  0.770464  0.906141  0.882580
  0.905542  0.886657  0.948210  0.864793  0.895224  0.877610  0.967767
  0.967767  1.141906  1.220883  0.931786  1.039673  0.987656  1.132252
  1.016794  1.049936  0.878000  0.000000  0.557648  0.627507  0.639169
  0.684412  1.046278  1.151807  1.294608  1.345849
ctr2_canfa  0.957362  0.911038  0.912264  0.883159  0.930367  0.885806
  0.901439  0.975704  0.978626  0.894902  0.903167  1.013885  1.059095
  1.059095  1.255468  1.358070  1.249815  1.297893  1.250917  1.349376
  1.028607  1.449559  1.009493  0.557648  0.000000  0.267516  0.107663
  0.201770  1.312498  1.399608  1.433606  1.534853
ctrb_bovin  1.207225  1.181922  1.202646  1.107718  1.202963  1.090145
  1.131003  1.233824  1.217702  1.109194  1.120751  1.191039  1.360438
  1.360438  1.240788  1.347645  1.298083  1.362264  1.311978  1.431707
  1.016256  1.471855  0.997641  0.627507  0.267516  0.000000  0.233860
  0.208143  1.420188  1.613007  1.435371  1.458803
ctrb_human  0.951021  0.921928  0.913380  0.830508  0.867976  0.842187
  0.868542  0.958829  0.908154  0.855114  0.862821  0.956891  1.076511
  1.076511  1.263771  1.366466  1.286741  1.297983  1.229512  1.407282
  1.025567  1.482961  1.006532  0.639169  0.107663  0.233860  0.000000
  0.148105  1.314497  1.400742  1.402771  1.526267
ctrb_rat    1.076501  1.034056  0.988110  0.942115  1.033953  0.959824
  1.019245  1.062337  1.050215  0.971124  0.980605  1.118548  1.143704
  1.143704  1.263685  1.339795  1.360633  1.361323  1.277935  1.458169
  0.973932  1.538696  0.958290  0.684412  0.201770  0.208143  0.148105
  0.000000  1.236181  1.366814  1.321643  1.600836
ctr1_penva  0.976849  1.011953  0.963412  1.039957  1.176443  1.079768
  0.973784  0.937550  0.967927  1.061434  1.111292  0.946636  0.992520
  0.992520  1.297112  1.306931  1.025019  1.041169  0.995873  1.052877
  1.181489  1.141644  1.136245  1.046278  1.312498  1.420188  1.314497
  1.236181  0.000000  0.076505  1.279381  1.152327
ctr2_penva  1.009140  0.992003  0.925065  0.969223  1.075372  0.979311
  0.930020  0.898432  0.904604  0.961896  1.008774  0.952580  0.916659
  0.916659  1.364371  1.381125  1.097467  1.114286  1.046167  1.129079
  1.276777  1.188596  1.207388  1.151807  1.399608  1.613007  1.400742
  1.366814  0.076505  0.000000  1.344335  1.140726
ctrl_halru  1.306749  1.498311  1.274541  1.179989  1.335569  1.309234
  1.271814  1.335631  1.246693  1.280901  1.321221  1.247057  1.365229
  1.365229  1.217942  1.246067  1.465897  1.585149  1.588006  1.533297
  1.386981  1.616828  1.343337  1.294608  1.433606  1.435371  1.402771
  1.321643  1.279381  1.344335  0.000000  1.321537
ctr2_vesor  1.299329  1.376394  1.341069  1.257393  1.466218  1.399172
  1.352785  1.413914  1.337446  1.419837  1.435968  1.438101  1.455439
  1.455439  1.207042  1.354358  1.328606  1.405091  1.457416  1.353241
  1.550507  1.492001  1.555508  1.345849  1.534853  1.458803  1.526267
  1.600836  1.152327  1.140726  1.321537  0.000000
   32
2ptn-bovin  0.000000  0.257034  0.213589  0.263749  0.266708  0.307861
  0.227757  0.322396  0.290978  0.341769  0.375426  0.287601  0.393346
  0.393555  1.017620  0.980641  0.852095  0.946888  0.928235  1.027241
  1.018932  0.897486  1.011559  0.962190  0.980673  1.064790  0.982299
  1.141634  1.038277  1.021487  1.226393  1.268661
try1_canfa  0.257034  0.000000  0.213955  0.286585  0.284231  0.298675
  0.261180  0.364829  0.298665  0.316714  0.350725  0.249095  0.376819
  0.367868  1.068020  1.010694  0.994998  1.028094  1.059679  1.159144
  1.096992  1.076239  1.101609  0.941263  0.899481  1.009995  0.908398
  1.073367  1.158791  1.136716  1.472849  1.402052
try3_rat    0.213589  0.213955  0.000000  0.206402  0.219780  0.243191
  0.190053  0.256336  0.228699  0.255467  0.287039  0.258338  0.275882
  0.256636  1.040238  1.025808  0.943491  1.006631  1.010654  1.093461
  1.133251  1.004134  1.140215  1.045412  0.975202  1.067912  0.986017
  1.098685  1.078699  1.053575  1.298178  1.320132
try2_canfa  0.263749  0.286585  0.206402  0.000000  0.197850  0.164157
  0.142341  0.286186  0.163315  0.213339  0.265094  0.242954  0.342476
  0.334080  1.136610  1.128016  0.962818  0.984054  1.054025  1.088836
  1.036425  1.037998  1.041345  0.932918  0.889496  0.957893  0.884095
  0.973912  0.986753  0.962371  1.347452  1.165974
try1_human  0.266708  0.284231  0.219780  0.197850  0.000000  0.098337
  0.135099  0.344383  0.240691  0.163662  0.207068  0.305242  0.396455
  0.387394  1.159986  1.130665  1.029290  1.049721  1.077833  1.184410
  1.116635  1.090722  1.123721  1.038575  0.974896  1.066963  0.978020
  1.113153  1.123695  1.087739  1.363343  1.291128
try2_human  0.307861  0.298675  0.243191  0.164157  0.098337  0.000000
  0.162335  0.318921  0.225864  0.139805  0.181803  0.298876  0.387032
  0.378181  1.201064  1.171817  1.005480  1.014069  1.109051  1.151294
  1.135092  1.066570  1.142137  1.068154  0.948673  1.024957  0.951325
  1.080445  1.037550  1.002979  1.402948  1.255001
try2_rat    0.227757  0.261180  0.190053  0.142341  0.135099  0.162335
  0.000000  0.330399  0.138583  0.215739  0.260920  0.258111  0.351520
  0.343021  1.077379  1.060486  0.917215  0.946855  0.973917  1.060856
  1.098211  0.992025  1.105387  0.995008  0.894295  0.998279  0.906627
  1.049306  0.972784  0.948758  1.357941  1.250456
try3_salsa  0.322396  0.364829  0.256336  0.286186  0.344383  0.318921
  0.330399  0.000000  0.355937  0.382123  0.426805  0.285554  0.383621
  0.378166  1.007522  0.994516  0.883697  0.887993  0.927792  0.937094
  0.981958  0.915776  0.988645  0.957675  1.003550  1.081472  0.996444
  1.150357  0.865773  0.846997  1.544927  1.317191
tryp_mouse  0.290978  0.298665  0.228699  0.163315  0.240691  0.225864
  0.138583  0.355937  0.000000  0.271687  0.320694  0.242866  0.335644
  0.344239  1.030723  1.024760  0.865912  0.907926  0.912742  1.005177
  1.108630  0.938187  1.126158  1.044310  0.943476  1.023046  0.940080
  1.071425  1.019759  0.995553  1.389826  1.218254
try4_human  0.341769  0.316714  0.255467  0.213339  0.163662  0.139805
  0.215739  0.382123  0.271687  0.000000  0.041249  0.312753  0.351386
  0.342889  1.114927  1.200810  1.024471  1.084366  1.157271  1.128517
  1.208518  1.126642  1.225833  0.997505  0.978249  1.060656  0.994523
  1.113457  1.085453  1.049845  1.393605  1.268157
try3_human  0.375426  0.350725  0.287039  0.265094  0.207068  0.181803
  0.260920  0.426805  0.320694  0.041249  0.000000  0.360801  0.387530
  0.378653  1.194790  1.286953  1.080175  1.141797  1.218697  1.188907
  1.278204  1.186436  1.295576  1.072035  1.035054  1.120120  1.051570
  1.152152  1.173632  1.135842  1.486204  1.397922
tryp_xenla  0.287601  0.249095  0.258338  0.242954  0.305242  0.298876
  0.258111  0.285554  0.242866  0.312753  0.360801  0.000000  0.393183
  0.384056  0.996729  0.949079  0.873383  0.887798  0.956881  1.000090
  0.981476  0.899071  0.984645  0.980008  0.869892  0.940845  0.882166
  1.039479  0.942531  0.923608  1.276641  1.235390
trya_rat    0.393346  0.376819  0.275882  0.342476  0.396455  0.387032
  0.351520  0.383621  0.335644  0.351386  0.387530  0.393183  0.000000
  0.013957  1.201482  1.287967  1.004041  1.003554  1.058220  1.089071
  1.241795  1.065393  1.260163  1.099908  1.199670  1.295304  1.209976
  1.367823  1.116924  1.078007  1.540179  1.486055
tryb_rat    0.393555  0.367868  0.256636  0.334080  0.387394  0.378181
  0.343021  0.378166  0.344239  0.342889  0.378653  0.384056  0.013957
  0.000000  1.190492  1.297070  1.011374  1.020480  1.065709  1.086302
  1.229021  1.072869  1.247220  1.104847  1.165495  1.258946  1.175337
  1.329341  1.116924  1.078007  1.540179  1.486055
3est-pig    1.017620  1.068020  1.040238  1.136610  1.159986  1.201064
  1.077379  1.007522  1.030723  1.114927  1.194790  0.996729  1.201482
  1.190492  0.000000  0.109142  0.470345  0.569904  0.558230  0.556237
  0.557136  0.520225  0.611215  1.094292  1.027035  1.027770  1.088176
  1.058606  1.157291  1.209682  1.390171  1.286339
el1_rat     0.980641  1.010694  1.025808  1.128016  1.130665  1.171817
  1.060486  0.994516  1.024760  1.200810  1.286953  0.949079  1.287967
  1.297070  0.109142  0.000000  0.434475  0.534632  0.514565  0.584983
  0.505854  0.459309  0.528219  1.039044  1.087336  0.998778  1.086090
  1.045491  1.107131  1.157696  1.290101  1.277186
el2a_human  0.852095  0.994998  0.943491  0.962818  1.029290  1.005480
  0.917215  0.883697  0.865912  1.024471  1.080175  0.873383  1.004041
  1.011374  0.470345  0.434475  0.000000  0.183433  0.184941  0.335077
  0.545732  0.086073  0.527189  0.796186  0.983438  0.975720  0.995656
  1.059571  0.876212  0.900099  1.310186  1.148047
el2_rat     0.946888  1.028094  1.006631  0.984054  1.049721  1.014069
  0.946855  0.887993  0.907926  1.084366  1.141797  0.887798  1.003554
  1.020480  0.569904  0.534632  0.183433  0.000000  0.180605  0.216056
  0.610565  0.237986  0.588295  0.930837  1.026383  1.004689  1.027822
  1.091918  0.863214  0.886616  1.502821  1.194328
el2_pig     0.928235  1.059679  1.010654  1.054025  1.077833  1.109051
  0.973917  0.927792  0.912742  1.157271  1.218697  0.956881  1.058220
  1.065709  0.558230  0.514565  0.184941  0.180605  0.000000  0.340924
  0.622672  0.219531  0.609862  0.851640  0.957336  0.949485  0.960807
  1.019863  0.919976  0.923712  1.475955  1.194067
el2_mouse   1.027241  1.159144  1.093461  1.088836  1.184410  1.151294
  1.060856  0.937094  1.005177  1.128517  1.188907  1.000090  1.089071
  1.086302  0.556237  0.584983  0.335077  0.216056  0.340924  0.000000
  0.711802  0.413529  0.708901  1.029941  1.057003  1.084433  1.100161
  1.174182  0.883693  0.911484  1.493101  1.168866
el3a_human  1.018932  1.096992  1.133251  1.036425  1.116635  1.135092
  1.098211  0.981958  1.108630  1.208518  1.278204  0.981476  1.241795
  1.229021  0.557136  0.505854  0.545732  0.610565  0.622672  0.711802
  0.000000  0.563416  0.069601  1.058437  0.988176  0.862128  0.993879
  0.925064  1.023720  1.048512  1.533023  1.211543
el2b_human  0.897486  1.076239  1.004134  1.037998  1.090722  1.066570
  0.992025  0.915776  0.938187  1.126642  1.186436  0.899071  1.065393
  1.072869  0.520225  0.459309  0.086073  0.237986  0.219531  0.413529
  0.563416  0.000000  0.558871  0.899865  1.096524  1.060964  1.090952
  1.144200  0.963433  0.988930  1.358154  1.298693
el3b_human  1.011559  1.101609  1.140215  1.041345  1.123721  1.142137
  1.105387  0.988645  1.126158  1.225833  1.295576  0.984645  1.260163
  1.247220  0.611215  0.528219  0.527189  0.588295  0.609862  0.708901
  0.069601  0.558871  0.000000  0.964261  0.991428  0.843421  0.993333
  0.926892  1.061024  1.075348  1.413101  1.285711
ctrl_human  0.962190  0.941263  1.045412  0.932918  1.038575  1.068154
  0.995008  0.957675  1.044310  0.997505  1.072035  0.980008  1.099908
  1.104847  1.094292  1.039044  0.796186  0.930837  0.851640  1.029941
  1.058437  0.899865  0.964261  0.000000  0.681493  0.775936  0.692042
  0.756735  1.162661  1.196534  1.400962  1.193716
ctr2_canfa  0.980673  0.899481  0.975202  0.889496  0.974896  0.948673
  0.894295  1.003550  0.943476  0.978249  1.035054  0.869892  1.199670
  1.165495  1.027035  1.087336  0.983438  1.026383  0.957336  1.057003
  0.988176  1.096524  0.991428  0.681493  0.000000  0.214170  0.070541
  0.180728  1.199252  1.210595  1.563805  1.301821
ctrb_bovin  1.064790  1.009995  1.067912  0.957893  1.066963  1.024957
  0.998279  1.081472  1.023046  1.060656  1.120120  0.940845  1.295304
  1.258946  1.027770  0.998778  0.975720  1.004689  0.949485  1.084433
  0.862128  1.060964  0.843421  0.775936  0.214170  0.000000  0.147719
  0.169962  1.186025  1.208196  1.424689  1.262737
ctrb_human  0.982299  0.908398  0.986017  0.884095  0.978020  0.951325
  0.906627  0.996444  0.940080  0.994523  1.051570  0.882166  1.209976
  1.175337  1.088176  1.086090  0.995656  1.027822  0.960807  1.100161
  0.993879  1.090952  0.993333  0.692042  0.070541  0.147719  0.000000
  0.154748  1.154937  1.165291  1.486355  1.285339
ctrb_rat    1.141634  1.073367  1.098685  0.973912  1.113153  1.080445
  1.049306  1.150357  1.071425  1.113457  1.152152  1.039479  1.367823
  1.329341  1.058606  1.045491  1.059571  1.091918  1.019863  1.174182
  0.925064  1.144200  0.926892  0.756735  0.180728  0.169962  0.154748
  0.000000  1.209296  1.231607  1.518835  1.284861
ctr1_penva  1.038277  1.158791  1.078699  0.986753  1.123695  1.037550
  0.972784  0.865773  1.019759  1.085453  1.173632  0.942531  1.116924
  1.116924  1.157291  1.107131  0.876212  0.863214  0.919976  0.883693
  1.023720  0.963433  1.061024  1.162661  1.199252  1.186025  1.154937
  1.209296  0.000000  0.033346  1.319375  1.077081
ctr2_penva  1.021487  1.136716  1.053575  0.962371  1.087739  1.002979
  0.948758  0.846997  0.995553  1.049845  1.135842  0.923608  1.078007
  1.078007  1.209682  1.157696  0.900099  0.886616  0.923712  0.911484
  1.048512  0.988930  1.075348  1.196534  1.210595  1.208196  1.165291
  1.231607  0.033346  0.000000  1.390092  1.104341
ctrl_halru  1.226393  1.472849  1.298178  1.347452  1.363343  1.402948
  1.357941  1.544927  1.389826  1.393605  1.486204  1.276641  1.540179
  1.540179  1.390171  1.290101  1.310186  1.502821  1.475955  1.493101
  1.533023  1.358154  1.413101  1.400962  1.563805  1.424689  1.486355
  1.518835  1.319375  1.390092  0.000000  1.369717
ctr2_vesor  1.268661  1.402052  1.320132  1.165974  1.291128  1.255001
  1.250456  1.317191  1.218254  1.268157  1.397922  1.235390  1.486055
  1.486055  1.286339  1.277186  1.148047  1.194328  1.194067  1.168866
  1.211543  1.298693  1.285711  1.193716  1.301821  1.262737  1.285339
  1.284861  1.077081  1.104341  1.369717  0.000000
   32
2ptn-bovin  0.000000  0.196415  0.226240  0.302157  0.303149  0.296673
  0.271663  0.331102  0.259353  0.295874  0.313467  0.347795  0.366464
  0.372998  1.086138  1.193094  1.127367  1.135479  1.208156  1.263377
  1.127564  1.132868  1.167439  1.149886  1.079144  1.163472  1.062175
  1.111469  0.958121  0.973709  1.458010  1.229888
try1_canfa  0.196415  0.000000  0.215299  0.292376  0.257945  0.258752
  0.291495  0.330980  0.281512  0.283258  0.300761  0.287213  0.323000
  0.329264  1.068184  1.147651  1.139367  1.109540  1.247337  1.211614
  1.125688  1.182518  1.165257  1.043396  1.009707  1.139295  1.095570
  1.127654  1.053532  1.007806  1.530664  1.311157
try3_rat    0.226240  0.215299  0.000000  0.220865  0.264510  0.262913
  0.257821  0.283224  0.231767  0.269295  0.286529  0.352386  0.308417
  0.302249  1.157384  1.302872  1.243217  1.260377  1.352385  1.334086
  1.246780  1.262390  1.281166  1.149660  1.119615  1.316251  1.192362
  1.214600  1.078574  1.057054  1.466294  1.272858
try2_canfa  0.302157  0.292376  0.220865  0.000000  0.198494  0.183755
  0.185757  0.376480  0.144751  0.223441  0.254169  0.289443  0.437787
  0.444624  1.186464  1.355699  1.268217  1.258194  1.351843  1.341934
  1.217076  1.287961  1.243918  1.154570  1.169238  1.319170  1.188495
  1.205831  1.083714  1.008312  1.477143  1.224764
try1_human  0.303149  0.257945  0.264510  0.198494  0.000000  0.100773
  0.257817  0.378624  0.240394  0.134049  0.156188  0.336036  0.397237
  0.403979  1.195546  1.326999  1.310907  1.274883  1.361147  1.404752
  1.242384  1.310951  1.269736  1.175740  1.189891  1.307817  1.170624
  1.244142  1.123571  1.101027  1.564837  1.305921
try2_human  0.296673  0.258752  0.262913  0.183755  0.100773  0.000000
  0.214120  0.396226  0.214262  0.109374  0.130550  0.336941  0.415480
  0.422308  1.260484  1.393235  1.342570  1.289050  1.398096  1.430896
  1.267394  1.342248  1.295554  1.236630  1.157228  1.279370  1.165355
  1.247100  1.093024  1.025456  1.545696  1.276923
try2_rat    0.271663  0.291495  0.257821  0.185757  0.257817  0.214120
  0.000000  0.381466  0.099402  0.245863  0.269377  0.320404  0.439178
  0.446038  1.144458  1.294996  1.193753  1.167146  1.252191  1.274187
  1.194296  1.212646  1.233613  1.200025  1.099244  1.194682  1.095480
  1.201999  0.991796  0.937853  1.554045  1.285255
try3_salsa  0.331102  0.330980  0.283224  0.376480  0.378624  0.396226
  0.381466  0.000000  0.363913  0.421598  0.445602  0.351536  0.496137
  0.496820  1.059928  1.124955  1.189394  1.162699  1.197380  1.217571
  1.156405  1.170284  1.187326  1.094532  1.148834  1.266972  1.142938
  1.213982  0.913471  0.958432  1.501679  1.348526
tryp_mouse  0.259353  0.281512  0.231767  0.144751  0.240394  0.214262
  0.099402  0.363913  0.000000  0.258805  0.282582  0.298169  0.427475
  0.434264  1.103255  1.230138  1.117597  1.134225  1.175459  1.204066
  1.231702  1.135976  1.258258  1.197796  1.161484  1.260951  1.122481
  1.227517  0.962722  0.930953  1.430121  1.224256
try4_human  0.295874  0.283258  0.269295  0.223441  0.134049  0.109374
  0.245863  0.421598  0.258805  0.000000  0.024039  0.332405  0.410597
  0.417367  1.221074  1.393828  1.345046  1.303345  1.398248  1.374931
  1.264909  1.339947  1.306170  1.169972  1.147146  1.273308  1.155438
  1.230244  1.110990  1.033067  1.544257  1.208127
try3_human  0.313467  0.300761  0.286529  0.254169  0.156188  0.130550
  0.269377  0.445602  0.282582  0.024039  0.000000  0.361561  0.430545
  0.437361  1.243628  1.418453  1.369688  1.326769  1.423076  1.399991
  1.288687  1.364107  1.330896  1.199379  1.167280  1.294865  1.175687
  1.239370  1.168773  1.088357  1.577361  1.243069
tryp_xenla  0.347795  0.287213  0.352386  0.289443  0.336036  0.336941
  0.320404  0.351536  0.298169  0.332405  0.361561  0.000000  0.488275
  0.495421  1.101026  1.177522  1.242480  1.199947  1.274280  1.315667
  1.129665  1.236478  1.154668  1.151204  1.115266  1.166214  1.067564
  1.205103  0.912291  0.855368  1.453834  1.280151
trya_rat    0.366464  0.323000  0.308417  0.437787  0.397237  0.415480
  0.439178  0.496137  0.427475  0.410597  0.430545  0.488275  0.000000
  0.004762  1.095243  1.217371  1.247754  1.289202  1.355730  1.330046
  1.275746  1.258808  1.327051  1.256362  1.234958  1.391300  1.311658
  1.324125  1.066939  1.029528  1.470380  1.400678
tryb_rat    0.372998  0.329264  0.302249  0.444624  0.403979  0.422308
  0.446038  0.496820  0.434264  0.417367  0.437361  0.495421  0.004762
  0.000000  1.104097  1.226177  1.256958  1.298465  1.364982  1.332047
  1.285316  1.267984  1.336741  1.265735  1.235864  1.392366  1.312651
  1.325111  1.066939  1.029528  1.470380  1.400678
3est-pig    1.086138  1.068184  1.157384  1.186464  1.195546  1.260484
  1.144458  1.059928  1.103255  1.221074  1.243628  1.101026  1.095243
  1.104097  0.000000  0.161399  0.493735  0.501730  0.533221  0.502688
  0.556919  0.561026  0.602115  1.064894  1.022216  1.029958  1.102509
  1.056524  1.084402  1.086527  1.357178  1.191623
el1_rat     1.193094  1.147651  1.302872  1.355699  1.326999  1.393235
  1.294996  1.124955  1.230138  1.393828  1.418453  1.177522  1.217371
  1.226177  0.161399  0.000000  0.524429  0.494922  0.505827  0.494382
  0.564136  0.576059  0.605670  1.124353  1.088522  1.096695  1.186218
  1.126653  1.113314  1.108826  1.366575  1.242839
el2a_human  1.127367  1.139367  1.243217  1.268217  1.310907  1.342570
  1.193753  1.189394  1.117597  1.345046  1.369688  1.242480  1.247754
  1.256958  0.493735  0.524429  0.000000  0.158169  0.173370  0.346607
  0.490970  0.109525  0.531117  1.012572  0.965274  0.995214  1.065138
  1.042304  1.110020  1.121055  1.366017  1.096766
el2_rat     1.135479  1.109540  1.260377  1.258194  1.274883  1.289050
  1.167146  1.162699  1.134225  1.303345  1.326769  1.199947  1.289202
  1.298465  0.501730  0.494922  0.158169  0.000000  0.140659  0.237498
  0.554912  0.249157  0.588539  1.039452  1.010692  1.020119  1.096817
  1.076938  1.028246  1.037953  1.341502  1.107441
el2_pig     1.208156  1.247337  1.352385  1.351843  1.361147  1.398096
  1.252191  1.197380  1.175459  1.398248  1.423076  1.274280  1.355730
  1.364982  0.533221  0.505827  0.173370  0.140659  0.000000  0.298728
  0.531549  0.254039  0.556334  0.989749  1.031391  1.019169  1.089817
  1.046206  1.027095  1.034266  1.355981  1.088721
el2_mouse   1.263377  1.211614  1.334086  1.341934  1.404752  1.430896
  1.274187  1.217571  1.204066  1.374931  1.399991  1.315667  1.330046
  1.332047  0.502688  0.494382  0.346607  0.237498  0.298728  0.000000
  0.634354  0.399636  0.683741  1.163770  0.982814  1.016819  1.087690
  1.049144  0.961743  0.974339  1.307346  1.222389
el3a_human  1.127564  1.125688  1.246780  1.217076  1.242384  1.267394
  1.194296  1.156405  1.231702  1.264909  1.288687  1.129665  1.275746
  1.285316  0.556919  0.564136  0.490970  0.554912  0.531549  0.634354
  0.000000  0.512040  0.054777  0.945000  0.804638  0.814518  0.870904
  0.831849  1.235960  1.245058  1.409251  1.317602
el2b_human  1.132868  1.182518  1.262390  1.287961  1.310951  1.342248
  1.212646  1.170284  1.135976  1.339947  1.364107  1.236478  1.258808
  1.267984  0.561026  0.576059  0.109525  0.249157  0.254039  0.399636
  0.512040  0.000000  0.552024  1.026294  1.043430  1.017232  1.098206
  1.065309  1.158869  1.159558  1.430526  1.172486
el3b_human  1.167439  1.165257  1.281166  1.243918  1.269736  1.295554
  1.233613  1.187326  1.258258  1.306170  1.330896  1.154668  1.327051
  1.336741  0.602115  0.605670  0.531117  0.588539  0.556334  0.683741
  0.054777  0.552024  0.000000  0.897696  0.777387  0.793693  0.841612
  0.803855  1.275848  1.285557  1.419489  1.374419
ctrl_human  1.149886  1.043396  1.149660  1.154570  1.175740  1.236630
  1.200025  1.094532  1.197796  1.169972  1.199379  1.151204  1.256362
  1.265735  1.064894  1.124353  1.012572  1.039452  0.989749  1.163770
  0.945000  1.026294  0.897696  0.000000  0.630167  0.589517  0.639541
  0.641816  1.193896  1.203426  1.355931  1.047303
ctr2_canfa  1.079144  1.009707  1.119615  1.169238  1.189891  1.157228
  1.099244  1.148834  1.161484  1.147146  1.167280  1.115266  1.234958
  1.235864  1.022216  1.088522  0.965274  1.010692  1.031391  0.982814
  0.804638  1.043430  0.777387  0.630167  0.000000  0.277756  0.130694
  0.206099  1.301779  1.369010  1.372109  1.304381
ctrb_bovin  1.163472  1.139295  1.316251  1.319170  1.307817  1.279370
  1.194682  1.266972  1.260951  1.273308  1.294865  1.166214  1.391300
  1.392366  1.029958  1.096695  0.995214  1.020119  1.019169  1.016819
  0.814518  1.017232  0.793693  0.589517  0.277756  0.000000  0.180023
  0.172127  1.265122  1.337995  1.279421  1.233530
ctrb_human  1.062175  1.095570  1.192362  1.188495  1.170624  1.165355
  1.095480  1.142938  1.122481  1.155438  1.175687  1.067564  1.311658
  1.312651  1.102509  1.186218  1.065138  1.096817  1.089817  1.087690
  0.870904  1.098206  0.841612  0.639541  0.130694  0.180023  0.000000
  0.129533  1.248643  1.318382  1.309547  1.293581
ctrb_rat    1.111469  1.127654  1.214600  1.205831  1.244142  1.247100
  1.201999  1.213982  1.227517  1.230244  1.239370  1.205103  1.324125
  1.325111  1.056524  1.126653  1.042304  1.076938  1.046206  1.049144
  0.831849  1.065309  0.803855  0.641816  0.206099  0.172127  0.129533
  0.000000  1.243696  1.315058  1.388386  1.315498
ctr1_penva  0.958121  1.053532  1.078574  1.083714  1.123571  1.093024
  0.991796  0.913471  0.962722  1.110990  1.168773  0.912291  1.066939
  1.066939  1.084402  1.113314  1.110020  1.028246  1.027095  0.961743
  1.235960  1.158869  1.275848  1.193896  1.301779  1.265122  1.248643
  1.243696  0.000000  0.068458  1.532744  1.145045
ctr2_penva  0.973709  1.007806  1.057054  1.008312  1.101027  1.025456
  0.937853  0.958432  0.930953  1.033067  1.088357  0.855368  1.029528
  1.029528  1.086527  1.108826  1.121055  1.037953  1.034266  0.974339
  1.245058  1.159558  1.285557  1.203426  1.369010  1.337995  1.318382
  1.315058  0.068458  0.000000  1.573806  1.107729
ctrl_halru  1.458010  1.530664  1.466294  1.477143  1.564837  1.545696
  1.554045  1.501679  1.430121  1.544257  1.577361  1.453834  1.470380
  1.470380  1.357178  1.366575  1.366017  1.341502  1.355981  1.307346
  1.409251  1.430526  1.419489  1.355931  1.372109  1.279421  1.309547
  1.388386  1.532744  1.573806  0.000000  1.466710
ctr2_vesor  1.229888  1.311157  1.272858  1.224764  1.305921  1.276923
  1.285255  1.348526  1.224256  1.208127  1.243069  1.280151  1.400678
  1.400678  1.191623  1.242839  1.096766  1.107441  1.088721  1.222389
  1.317602  1.172486  1.374419  1.047303  1.304381  1.233530  1.293581
  1.315498  1.145045  1.107729  1.466710  0.000000
   32
2ptn-bovin  0.000000  0.265240  0.274955  0.334821  0.352247  0.326508
  0.338492  0.295744  0.353489  0.359314  0.395615  0.350010  0.466011
  0.469307  1.139124  1.026244  1.030915  1.078950  1.086701  1.152614
  1.378974  1.099475  1.329964  1.085246  1.248462  1.395845  1.309044
  1.276771  1.169830  1.102655  1.557333  1.458186
try1_canfa  0.265240  0.000000  0.284222  0.376361  0.352908  0.328383
  0.369060  0.425610  0.424693  0.342573  0.378170  0.349030  0.444664
  0.434589  1.099174  1.026756  1.103426  1.038277  1.203826  1.170412
  1.365359  1.202308  1.317360  1.085681  1.044731  1.287073  1.169296
  1.152201  1.315016  1.235524  1.613665  1.629551
try3_rat    0.274955  0.284222  0.000000  0.300757  0.311252  0.319520
  0.289336  0.297802  0.302487  0.316420  0.350977  0.322298  0.393572
  0.358487  1.116040  1.053230  1.145491  1.080230  1.198957  1.147377
  1.485635  1.247300  1.411477  1.104083  1.128093  1.372003  1.258789
  1.196857  1.200444  1.084770  1.463418  1.567884
try2_canfa  0.334821  0.376361  0.300757  0.000000  0.338822  0.295160
  0.265835  0.341507  0.222557  0.322092  0.362736  0.314481  0.466901
  0.456407  1.261476  1.201158  1.212465  1.198774  1.265481  1.209618
  1.460398  1.312585  1.383650  1.034610  1.162992  1.372442  1.236222
  1.227239  1.161066  1.031764  1.589852  1.521914
try1_human  0.352247  0.352908  0.311252  0.338822  0.000000  0.153729
  0.230614  0.392290  0.369387  0.141504  0.169387  0.361984  0.419643
  0.414014  1.208502  1.148974  1.252077  1.189309  1.260573  1.297965
  1.386390  1.357386  1.317992  1.196650  1.232269  1.433892  1.282860
  1.310275  1.469357  1.364025  1.706492  1.796361
try2_human  0.326508  0.328383  0.319520  0.295160  0.153729  0.000000
  0.256999  0.375624  0.299316  0.113777  0.140740  0.334684  0.434767
  0.428984  1.220725  1.131660  1.208974  1.162197  1.211385  1.238365
  1.493143  1.285093  1.418190  1.087368  1.109082  1.301648  1.172623
  1.214421  1.236919  1.095044  1.584224  1.600597
try2_rat    0.338492  0.369060  0.289336  0.265835  0.230614  0.256999
  0.000000  0.364099  0.193375  0.239040  0.269088  0.308581  0.430207
  0.420398  1.205987  1.140609  1.196131  1.149075  1.243234  1.247074
  1.439295  1.291029  1.368373  1.142250  1.061717  1.204067  1.114890
  1.139604  1.158393  1.033667  1.536504  1.660500
try3_salsa  0.295744  0.425610  0.297802  0.341507  0.392290  0.375624
  0.364099  0.000000  0.378308  0.417907  0.456886  0.353138  0.520702
  0.514245  1.076381  0.949248  0.975906  0.958066  0.979147  0.877119
  1.363678  1.044987  1.292466  1.022018  1.389751  1.578371  1.437508
  1.440509  1.017658  0.959484  1.779189  1.517735
tryp_mouse  0.353489  0.424693  0.302487  0.222557  0.369387  0.299316
  0.193375  0.378308  0.000000  0.331779  0.365179  0.247661  0.421043
  0.430927  1.189568  1.083604  1.099479  1.133036  1.147331  1.138473
  1.590773  1.193261  1.522495  0.990296  1.072421  1.205818  1.104383
  1.116100  1.052681  0.945852  1.458714  1.439010
try4_human  0.359314  0.342573  0.316420  0.322092  0.141504  0.113777
  0.239040  0.417907  0.331779  0.000000  0.028342  0.323551  0.408390
  0.403008  1.173342  1.185323  1.255838  1.201918  1.262771  1.258893
  1.444450  1.356256  1.383955  1.124910  1.105153  1.303826  1.193837
  1.201047  1.336818  1.185535  1.570060  1.773002
try3_human  0.395615  0.378170  0.350977  0.362736  0.169387  0.140740
  0.269088  0.456886  0.365179  0.028342  0.000000  0.364339  0.447684
  0.441736  1.251011  1.263431  1.233188  1.180323  1.239975  1.236926
  1.418614  1.332203  1.359555  1.222654  1.102819  1.301997  1.191655
  1.198937  1.330160  1.179572  1.596351  1.865176
tryp_xenla  0.350010  0.349030  0.322298  0.314481  0.361984  0.334684
  0.308581  0.353138  0.247661  0.323551  0.364339  0.000000  0.570076
  0.558035  1.180312  1.075175  1.105313  1.096792  1.171247  1.159365
  1.436304  1.198966  1.378248  0.986999  1.078061  1.259240  1.120965
  1.168159  1.059406  0.979126  1.541690  1.382820
trya_rat    0.466011  0.444664  0.393572  0.466901  0.419643  0.434767
  0.430207  0.520702  0.421043  0.408390  0.447684  0.570076  0.000000
  0.024382  1.256334  1.257217  1.259625  1.211845  1.315937  1.229938
  1.570651  1.337372  1.503578  1.226433  1.340577  1.596607  1.461131
  1.386905  1.296314  1.193755  1.847813  1.855845
tryb_rat    0.469307  0.434589  0.358487  0.456407  0.414014  0.428984
  0.420398  0.514245  0.430927  0.403008  0.441736  0.558035  0.024382
  0.000000  1.260901  1.282470  1.285002  1.249230  1.342153  1.236978
  1.550486  1.363796  1.485382  1.249703  1.289072  1.534817  1.403507
  1.332893  1.283353  1.184234  1.829471  1.837199
3est-pig    1.139124  1.099174  1.116040  1.261476  1.208502  1.220725
  1.205987  1.076381  1.189568  1.173342  1.251011  1.180312  1.256334
  1.260901  0.000000  0.196814  0.656256  0.680302  0.618192  0.687087
  0.821397  0.700674  0.827001  1.310744  1.401421  1.510524  1.527366
  1.511517  1.443842  1.418638  1.467310  1.581320
el1_rat     1.026244  1.026756  1.053230  1.201158  1.148974  1.131660
  1.140609  0.949248  1.083604  1.185323  1.263431  1.075175  1.257217
  1.282470  0.196814  0.000000  0.579762  0.613547  0.556935  0.588148
  0.764883  0.599133  0.741902  1.254382  1.497649  1.580925  1.593967
  1.531245  1.368506  1.349120  1.367283  1.555561
el2a_human  1.030915  1.103426  1.145491  1.212465  1.252077  1.208974
  1.196131  0.975906  1.099479  1.255838  1.233188  1.105313  1.259625
  1.285002  0.656256  0.579762  0.000000  0.210712  0.143697  0.354600
  0.715513  0.090825  0.686038  1.098657  1.439919  1.542164  1.524142
  1.554124  1.086617  1.057606  1.531056  1.346367
el2_rat     1.078950  1.038277  1.080230  1.198774  1.189309  1.162197
  1.149075  0.958066  1.133036  1.201918  1.180323  1.096792  1.211845
  1.249230  0.680302  0.613547  0.210712  0.000000  0.249180  0.255130
  0.783506  0.278667  0.754564  1.241535  1.458616  1.530487  1.522109
  1.571971  1.059297  1.031779  1.709876  1.396345
el2_pig     1.086701  1.203826  1.198957  1.265481  1.260573  1.211385
  1.243234  0.979147  1.147331  1.262771  1.239975  1.171247  1.315937
  1.342153  0.618192  0.556935  0.143697  0.249180  0.000000  0.357765
  0.785813  0.159444  0.746834  1.065863  1.464900  1.534599  1.528499
  1.526762  1.022464  0.990593  1.615440  1.340919
el2_mouse   1.152614  1.170412  1.147377  1.209618  1.297965  1.238365
  1.247074  0.877119  1.138473  1.258893  1.236926  1.159365  1.229938
  1.236978  0.687087  0.588148  0.354600  0.255130  0.357765  0.000000
  0.904443  0.407762  0.886565  1.250221  1.414407  1.532062  1.551935
  1.583621  1.050011  1.026805  1.571865  1.412476
el3a_human  1.378974  1.365359  1.485635  1.460398  1.386390  1.493143
  1.439295  1.363678  1.590773  1.444450  1.418614  1.436304  1.570651
  1.550486  0.821397  0.764883  0.715513  0.783506  0.785813  0.904443
  0.000000  0.729204  0.069610  1.302255  1.273753  1.379319  1.396600
  1.322816  1.278753  1.307662  1.705777  1.646633
el2b_human  1.099475  1.202308  1.247300  1.312585  1.357386  1.285093
  1.291029  1.044987  1.193261  1.356256  1.332203  1.198966  1.337372
  1.363796  0.700674  0.599133  0.090825  0.278667  0.159444  0.407762
  0.729204  0.000000  0.716047  1.192530  1.555136  1.630387  1.611482
  1.636512  1.173275  1.141625  1.599911  1.452291
el3b_human  1.329964  1.317360  1.411477  1.383650  1.317992  1.418190
  1.368373  1.292466  1.522495  1.383955  1.359555  1.378248  1.503578
  1.485382  0.827001  0.741902  0.686038  0.754564  0.746834  0.886565
  0.069610  0.716047  0.000000  1.226704  1.283418  1.358135  1.402009
  1.326627  1.319006  1.288821  1.658510  1.674325
ctrl_human  1.085246  1.085681  1.104083  1.034610  1.196650  1.087368
  1.142250  1.022018  0.990296  1.124910  1.222654  0.986999  1.226433
  1.249703  1.310744  1.254382  1.098657  1.241535  1.065863  1.250221
  1.302255  1.192530  1.226704  0.000000  0.712029  0.798182  0.768830
  0.817840  1.373015  1.462441  1.597834  1.217054
ctr2_canfa  1.248462  1.044731  1.128093  1.162992  1.232269  1.109082
  1.061717  1.389751  1.072421  1.105153  1.102819  1.078061  1.340577
  1.289072  1.401421  1.497649  1.439919  1.458616  1.464900  1.414407
  1.273753  1.555136  1.283418  0.712029  0.000000  0.250737  0.170298
  0.203568  1.610008  1.728348  1.608656  1.536465
ctrb_bovin  1.395845  1.287073  1.372003  1.372442  1.433892  1.301648
  1.204067  1.578371  1.205818  1.303826  1.301997  1.259240  1.596607
  1.534817  1.510524  1.580925  1.542164  1.530487  1.534599  1.532062
  1.379319  1.630387  1.358135  0.798182  0.250737  0.000000  0.124384
  0.192953  1.647052  1.806589  1.576020  1.579550
ctrb_human  1.309044  1.169296  1.258789  1.236222  1.282860  1.172623
  1.114890  1.437508  1.104383  1.193837  1.191655  1.120965  1.461131
  1.403507  1.527366  1.593967  1.524142  1.522109  1.528499  1.551935
  1.396600  1.611482  1.402009  0.768830  0.170298  0.124384  0.000000
  0.198038  1.582201  1.705901  1.619896  1.601289
ctrb_rat    1.276771  1.152201  1.196857  1.227239  1.310275  1.214421
  1.139604  1.440509  1.116100  1.201047  1.198937  1.168159  1.386905
  1.332893  1.511517  1.531245  1.554124  1.571971  1.526762  1.583621
  1.322816  1.636512  1.326627  0.817840  0.203568  0.192953  0.198038
  0.000000  1.504520  1.625400  1.515710  1.722538
ctr1_penva  1.169830  1.315016  1.200444  1.161066  1.469357  1.236919
  1.158393  1.017658  1.052681  1.336818  1.330160  1.059406  1.296314
  1.283353  1.443842  1.368506  1.086617  1.059297  1.022464  1.050011
  1.278753  1.173275  1.319006  1.373015  1.610008  1.647052  1.582201
  1.504520  0.000000  0.066753  1.546914  1.326854
ctr2_penva  1.102655  1.235524  1.084770  1.031764  1.364025  1.095044
  1.033667  0.959484  0.945852  1.185535  1.179572  0.979126  1.193755
  1.184234  1.418638  1.349120  1.057606  1.031779  0.990593  1.026805
  1.307662  1.141625  1.288821  1.462441  1.728348  1.806589  1.705901
  1.625400  0.066753  0.000000  1.630815  1.356132
ctrl_halru  1.557333  1.613665  1.463418  1.589852  1.706492  1.584224
  1.536504  1.779189  1.458714  1.570060  1.596351  1.541690  1.847813
  1.829471  1.467310  1.367283  1.531056  1.709876  1.615440  1.571865
  1.705777  1.599911  1.658510  1.597834  1.608656  1.576020  1.619896
  1.515710  1.546914  1.630815  0.000000  1.654855
ctr2_vesor  1.458186  1.629551  1.567884  1.521914  1.796361  1.600597
  1.660500  1.517735  1.439010  1.773002  1.865176  1.382820  1.855845
  1.837199  1.581320  1.555561  1.346367  1.396345  1.340919  1.412476
  1.646633  1.452291  1.674325  1.217054  1.536465  1.579550  1.601289
  1.722538  1.326854  1.356132  1.654855  0.000000
   32
2ptn-bovin  0.000000  0.240193  0.241461  0.317547  0.371781  0.367047
  0.379826  0.352208  0.369805  0.423133  0.421442  0.410898  0.466327
  0.469379  1.391066  1.277224  1.070585  1.082361  1.192315  1.184936
  1.228444  1.209242  1.245073  1.043853  1.221504  1.288355  1.245329
  1.258772  1.079631  1.060986  1.360718  1.473267
try1_canfa  0.240193  0.000000  0.252292  0.324556  0.368453  0.343390
  0.377660  0.418898  0.381960  0.405142  0.403466  0.398777  0.420409
  0.418916  1.351062  1.286563  1.078924  1.066368  1.223458  1.229824
  1.239400  1.208079  1.256111  0.976172  1.120050  1.253103  1.229722
  1.236416  1.235414  1.184368  1.417625  1.453039
try3_rat    0.241461  0.252292  0.000000  0.259334  0.288230  0.299302
  0.272909  0.265883  0.306357  0.286354  0.284997  0.370929  0.388941
  0.374869  1.316031  1.308809  1.086613  1.054659  1.200847  1.186258
  1.305160  1.276123  1.314031  1.103891  1.189498  1.346182  1.304343
  1.287929  1.142724  1.067040  1.446608  1.479992
try2_canfa  0.317547  0.324556  0.259334  0.000000  0.215590  0.175986
  0.151160  0.370838  0.158601  0.239324  0.251817  0.308215  0.403002
  0.401565  1.351671  1.473894  1.068307  1.082592  1.201149  1.197793
  1.406330  1.211332  1.382300  1.049288  1.083988  1.235020  1.118993
  1.146862  1.189014  1.131411  1.609215  1.435320
try1_human  0.371781  0.368453  0.288230  0.215590  0.000000  0.116317
  0.210581  0.441249  0.273522  0.139626  0.145230  0.398983  0.450247
  0.448600  1.330367  1.441405  1.136122  1.153556  1.184412  1.280587
  1.356641  1.341326  1.336803  1.137262  1.112731  1.246834  1.122645
  1.172765  1.291837  1.290973  1.647582  1.456141
try2_human  0.367047  0.343390  0.299302  0.175986  0.116317  0.000000
  0.199230  0.448080  0.225161  0.127798  0.133283  0.402374  0.472366
  0.470606  1.333133  1.457277  1.147959  1.180836  1.221313  1.312719
  1.407611  1.277877  1.386839  1.085316  1.034063  1.171211  1.065720
  1.112859  1.220735  1.162016  1.567601  1.387080
try2_rat    0.379826  0.377660  0.272909  0.151160  0.210581  0.199230
  0.000000  0.441000  0.129463  0.258814  0.264572  0.364916  0.406797
  0.405337  1.363008  1.478195  1.077394  1.078326  1.205768  1.203342
  1.441797  1.217977  1.426823  1.177058  1.097528  1.181040  1.121943
  1.157846  1.178268  1.135428  1.595578  1.488183
try3_salsa  0.352208  0.418898  0.265883  0.370838  0.441249  0.448080
  0.441000  0.000000  0.429204  0.488348  0.491283  0.407102  0.526385
  0.522910  1.308548  1.229828  1.116215  1.134387  1.285016  1.145416
  1.339098  1.271320  1.333054  1.215628  1.339019  1.446334  1.404637
  1.445882  1.048975  1.069314  1.536800  1.439271
tryp_mouse  0.369805  0.381960  0.306357  0.158601  0.273522  0.225161
  0.129463  0.429204  0.000000  0.302664  0.308791  0.313804  0.440532
  0.448990  1.314911  1.379070  0.984512  1.049637  1.109246  1.167647
  1.453398  1.121424  1.433253  1.095721  1.105120  1.212070  1.104378
  1.141970  1.215909  1.172955  1.570070  1.363037
try4_human  0.423133  0.405142  0.286354  0.239324  0.139626  0.127798
  0.258814  0.488348  0.302664  0.000000  0.009307  0.407757  0.483970
  0.482167  1.352294  1.529268  1.170367  1.210424  1.247498  1.289609
  1.426207  1.377765  1.405125  1.083474  1.090638  1.239894  1.133344
  1.168230  1.269071  1.209468  1.597201  1.431335
try3_human  0.421442  0.403466  0.284997  0.251817  0.145230  0.133283
  0.264572  0.491283  0.308791  0.009307  0.000000  0.417570  0.482159
  0.480366  1.362387  1.540712  1.178945  1.219179  1.256583  1.299029
  1.437199  1.387916  1.415880  1.099371  1.097716  1.247907  1.140850
  1.163282  1.293633  1.233327  1.625864  1.459002
tryp_xenla  0.410898  0.398777  0.370929  0.308215  0.398983  0.402374
  0.364916  0.407102  0.313804  0.407757  0.417570  0.000000  0.580879
  0.578468  1.253622  1.253004  1.001414  0.973213  1.171606  1.051696
  1.267983  1.136579  1.238580  1.075460  1.062112  1.147014  1.072944
  1.166286  1.027686  1.007352  1.297019  1.316605
trya_rat    0.466327  0.420409  0.388941  0.403002  0.450247  0.472366
  0.406797  0.526385  0.440532  0.483970  0.482159  0.580879  0.000000
  0.009389  1.382505  1.443924  1.249470  1.149834  1.327221  1.263848
  1.570087  1.379993  1.588133  1.244911  1.384818  1.492965  1.427648
  1.440635  1.266591  1.213196  1.623896  1.624772
tryb_rat    0.469379  0.418916  0.374869  0.401565  0.448600  0.470606
  0.405337  0.522910  0.448990  0.482167  0.480366  0.578468  0.009389
  0.000000  1.379892  1.453214  1.258122  1.164079  1.335955  1.263512
  1.565493  1.388805  1.583383  1.252580  1.365548  1.471729  1.407372
  1.420295  1.266591  1.213196  1.623896  1.624772
3est-pig    1.391066  1.351062  1.316031  1.351671  1.330367  1.333133
  1.363008  1.308548  1.314911  1.352294  1.362387  1.253622  1.382505
  1.379892  0.000000  0.166739  0.577041  0.619045  0.591849  0.609018
  0.714021  0.668984  0.768413  1.162649  1.218581  1.270205  1.306357
  1.320891  1.086081  1.211677  1.369240  1.496209
el1_rat     1.277224  1.286563  1.308809  1.473894  1.441405  1.457277
  1.478195  1.229828  1.379070  1.529268  1.540712  1.253004  1.443924
  1.453214  0.166739  0.000000  0.571810  0.639859  0.605884  0.614016
  0.687184  0.644842  0.729354  1.194839  1.320130  1.349386  1.425047
  1.417752  1.131812  1.214500  1.206837  1.569642
el2a_human  1.070585  1.078924  1.086613  1.068307  1.136122  1.147959
  1.077394  1.116215  0.984512  1.170367  1.178945  1.001414  1.249470
  1.258122  0.577041  0.571810  0.000000  0.190936  0.194242  0.303494
  0.626054  0.110005  0.616199  0.933455  1.053552  1.162497  1.121487
  1.162961  0.975939  1.037794  1.392870  1.432114
el2_rat     1.082361  1.066368  1.054659  1.082592  1.153556  1.180836
  1.078326  1.134387  1.049637  1.210424  1.219179  0.973213  1.149834
  1.164079  0.619045  0.639859  0.190936  0.000000  0.183297  0.161745
  0.689068  0.290798  0.669815  1.001602  1.061727  1.178437  1.129544
  1.184744  0.873698  0.929348  1.343423  1.460693
el2_pig     1.192315  1.223458  1.200847  1.201149  1.184412  1.221313
  1.205768  1.285016  1.109246  1.247498  1.256583  1.171606  1.327221
  1.335955  0.591849  0.605884  0.194242  0.183297  0.000000  0.292203
  0.643479  0.261466  0.636076  0.881662  1.004550  1.096441  1.058210
  1.091760  1.021258  1.061121  1.386104  1.504140
el2_mouse   1.184936  1.229824  1.186258  1.197793  1.280587  1.312719
  1.203342  1.145416  1.167647  1.289609  1.299029  1.051696  1.263848
  1.263512  0.609018  0.614016  0.303494  0.161745  0.292203  0.000000
  0.723727  0.409224  0.738294  1.103481  1.050978  1.178340  1.137121
  1.186082  0.872656  0.928588  1.273197  1.461584
el3a_human  1.228444  1.239400  1.305160  1.406330  1.356641  1.407611
  1.441797  1.339098  1.453398  1.426207  1.437199  1.267983  1.570087
  1.565493  0.714021  0.687184  0.626054  0.689068  0.643479  0.723727
  0.000000  0.707894  0.072369  1.141324  1.066852  1.119335  1.213835
  1.225311  1.221586  1.229775  1.716448  1.686300
el2b_human  1.209242  1.208079  1.276123  1.211332  1.341326  1.277877
  1.217977  1.271320  1.121424  1.377765  1.387916  1.136579  1.379993
  1.388805  0.668984  0.644842  0.110005  0.290798  0.261466  0.409224
  0.707894  0.000000  0.712751  1.048226  1.219175  1.311032  1.277744
  1.308270  1.097067  1.165207  1.472508  1.631523
el3b_human  1.245073  1.256111  1.314031  1.382300  1.336803  1.386839
  1.426823  1.333054  1.433253  1.405125  1.415880  1.238580  1.588133
  1.583383  0.768413  0.729354  0.616199  0.669815  0.636076  0.738294
  0.072369  0.712751  0.000000  1.160401  1.083870  1.167791  1.228680
  1.244374  1.258714  1.226343  1.739496  1.745976
ctrl_human  1.043853  0.976172  1.103891  1.049288  1.137262  1.085316
  1.177058  1.215628  1.095721  1.083474  1.099371  1.075460  1.244911
  1.252580  1.162649  1.194839  0.933455  1.001602  0.881662  1.103481
  1.141324  1.048226  1.160401  0.000000  0.781575  0.841651  0.801991
  0.827715  1.298155  1.293798  1.239128  1.213786
ctr2_canfa  1.221504  1.120050  1.189498  1.083988  1.112731  1.034063
  1.097528  1.339019  1.105120  1.090638  1.097716  1.062112  1.384818
  1.365548  1.218581  1.320130  1.053552  1.061727  1.004550  1.050978
  1.066852  1.219175  1.083870  0.781575  0.000000  0.227709  0.151336
  0.153867  1.357264  1.442088  1.354370  1.223962
ctrb_bovin  1.288355  1.253103  1.346182  1.235020  1.246834  1.171211
  1.181040  1.446334  1.212070  1.239894  1.247907  1.147014  1.492965
  1.471729  1.270205  1.349386  1.162497  1.178437  1.096441  1.178340
  1.119335  1.311032  1.167791  0.841651  0.227709  0.000000  0.119644
  0.165450  1.400910  1.463744  1.419316  1.325495
ctrb_human  1.245329  1.229722  1.304343  1.118993  1.122645  1.065720
  1.121943  1.404637  1.104378  1.133344  1.140850  1.072944  1.427648
  1.407372  1.306357  1.425047  1.121487  1.129544  1.058210  1.137121
  1.213835  1.277744  1.228680  0.801991  0.151336  0.119644  0.000000
  0.115455  1.348552  1.440280  1.384806  1.286002
ctrb_rat    1.258772  1.236416  1.287929  1.146862  1.172765  1.112859
  1.157846  1.445882  1.141970  1.168230  1.163282  1.166286  1.440635
  1.420295  1.320891  1.417752  1.162961  1.184744  1.091760  1.186082
  1.225311  1.308270  1.244374  0.827715  0.153867  0.165450  0.115455
  0.000000  1.340314  1.431533  1.400166  1.364848
ctr1_penva  1.079631  1.235414  1.142724  1.189014  1.291837  1.220735
  1.178268  1.048975  1.215909  1.269071  1.293633  1.027686  1.266591
  1.266591  1.086081  1.131812  0.975939  0.873698  1.021258  0.872656
  1.221586  1.097067  1.258714  1.298155  1.357264  1.400910  1.348552
  1.340314  0.000000  0.079158  1.435778  1.449671
ctr2_penva  1.060986  1.184368  1.067040  1.131411  1.290973  1.162016
  1.135428  1.069314  1.172955  1.209468  1.233327  1.007352  1.213196
  1.213196  1.211677  1.214500  1.037794  0.929348  1.061121  0.928588
  1.229775  1.165207  1.226343  1.293798  1.442088  1.463744  1.440280
  1.431533  0.079158  0.000000  1.545920  1.482375
ctrl_halru  1.360718  1.417625  1.446608  1.609215  1.647582  1.567601
  1.595578  1.536800  1.570070  1.597201  1.625864  1.297019  1.623896
  1.623896  1.369240  1.206837  1.392870  1.343423  1.386104  1.273197
  1.716448  1.472508  1.739496  1.239128  1.354370  1.419316  1.384806
  1.400166  1.435778  1.545920  0.000000  1.674735
ctr2_vesor  1.473267  1.453039  1.479992  1.435320  1.456141  1.387080
  1.488183  1.439271  1.363037  1.431335  1.459002  1.316605  1.624772
  1.624772  1.496209  1.569642  1.432114  1.460693  1.504140  1.461584
  1.686300  1.631523  1.745976  1.213786  1.223962  1.325495  1.286002
  1.364848  1.449671  1.482375  1.674735  0.000000
   32
2ptn-bovin  0.000000  0.267394  0.303331  0.273143  0.342543  0.348872
  0.348347  0.396679  0.358572  0.395303  0.409351  0.400679  0.455682
  0.458545  1.374348  1.235409  1.193323  1.278016  1.295142  1.273525
  1.446655  1.319242  1.377986  1.086117  1.135191  1.273188  1.182883
  1.171821  1.308184  1.185905  1.706744  1.609885
try1_canfa  0.267394  0.000000  0.259354  0.306177  0.300709  0.304325
  0.370787  0.410590  0.421036  0.342875  0.356341  0.372346  0.442816
  0.441280  1.416409  1.339294  1.352949  1.263941  1.409721  1.413409
  1.462493  1.423257  1.415596  1.165392  1.076203  1.257250  1.155584
  1.144194  1.367443  1.241086  1.958138  1.792808
try3_rat    0.303331  0.259354  0.000000  0.285880  0.230487  0.295512
  0.284988  0.282559  0.318623  0.246651  0.258406  0.353878  0.385970
  0.372968  1.446290  1.371293  1.206701  1.151450  1.303982  1.273442
  1.412450  1.379372  1.357307  1.216095  1.116059  1.321194  1.202460
  1.160429  1.321314  1.194773  1.759061  1.661803
try2_canfa  0.273143  0.306177  0.285880  0.000000  0.254486  0.194201
  0.172684  0.371761  0.214351  0.234385  0.251809  0.320984  0.447726
  0.446136  1.548142  1.438905  1.197136  1.247690  1.283354  1.302479
  1.489207  1.282474  1.422785  1.141734  1.134024  1.257195  1.138186
  1.111753  1.354799  1.242640  1.936845  1.451248
try1_human  0.342543  0.300709  0.230487  0.254486  0.000000  0.202810
  0.264566  0.395790  0.336779  0.162664  0.173306  0.369698  0.451432
  0.449866  1.472452  1.364669  1.299996  1.313189  1.340293  1.376838
  1.369173  1.499640  1.311034  1.259955  1.145542  1.312886  1.156260
  1.178674  1.534340  1.418851  1.929233  1.750270
try2_human  0.348872  0.304325  0.295512  0.194201  0.202810  0.000000
  0.220915  0.455429  0.244739  0.165808  0.176184  0.411161  0.443362
  0.441808  1.531386  1.456143  1.300409  1.359007  1.391677  1.432322
  1.517155  1.391318  1.452164  1.247069  1.115742  1.248427  1.140176
  1.172145  1.362906  1.218579  2.009790  1.536891
try2_rat    0.348347  0.370787  0.284988  0.172684  0.264566  0.220915
  0.000000  0.479839  0.174002  0.228809  0.239501  0.377072  0.462800
  0.461171  1.506376  1.438335  1.279355  1.294857  1.380636  1.401989
  1.462769  1.377989  1.407367  1.168161  1.043539  1.211483  1.086358
  1.152186  1.296121  1.207213  1.934059  1.492085
try3_salsa  0.396679  0.410590  0.282559  0.371761  0.395790  0.455429
  0.479839  0.000000  0.507734  0.452724  0.468055  0.371556  0.515432
  0.512207  1.299168  1.187743  1.119848  1.106217  1.155154  1.143295
  1.343221  1.253173  1.284812  1.084363  1.172205  1.326759  1.209092
  1.192091  1.217941  1.161070  2.094079  1.714185
tryp_mouse  0.358572  0.421036  0.318623  0.214351  0.336779  0.244739
  0.174002  0.507734  0.000000  0.290668  0.302034  0.365267  0.468256
  0.476364  1.367146  1.370368  1.189306  1.232968  1.253292  1.290943
  1.543928  1.275559  1.537318  1.170404  1.146530  1.311861  1.135802
  1.199681  1.336151  1.191111  1.850427  1.456093
try4_human  0.395303  0.342875  0.246651  0.234385  0.162664  0.165808
  0.228809  0.452724  0.290668  0.000000  0.013092  0.356491  0.436028
  0.434533  1.492332  1.470841  1.302656  1.298974  1.408847  1.363825
  1.338601  1.531073  1.314172  1.294764  1.126893  1.219694  1.161191
  1.164561  1.401207  1.255644  2.014923  1.625277
try3_human  0.409351  0.356341  0.258406  0.251809  0.173306  0.176184
  0.239501  0.468055  0.302034  0.013092  0.000000  0.376448  0.451184
  0.449612  1.534807  1.511700  1.338523  1.334707  1.448086  1.401333
  1.376961  1.574570  1.351303  1.351598  1.161127  1.256931  1.196959
  1.200066  1.461123  1.308265  2.113267  1.679612
tryp_xenla  0.400679  0.372346  0.353878  0.320984  0.369698  0.411161
  0.377072  0.371556  0.365267  0.356491  0.376448  0.000000  0.598288
  0.595860  1.484205  1.300751  1.269974  1.267652  1.386366  1.372533
  1.509626  1.363333  1.462932  1.172085  1.199596  1.304692  1.214897
  1.251649  1.286190  1.184029  2.000322  1.630335
trya_rat    0.455682  0.442816  0.385970  0.447726  0.451432  0.443362
  0.462800  0.515432  0.468256  0.436028  0.451184  0.598288  0.000000
  0.009126  1.691262  1.738816  1.350076  1.284631  1.376329  1.394390
  1.631130  1.411802  1.615249  1.325820  1.365829  1.622693  1.453142
  1.435746  1.291401  1.172558  2.098888  1.638505
tryb_rat    0.458545  0.441280  0.372968  0.446136  0.449866  0.441808
  0.461171  0.512207  0.476364  0.434533  0.449612  0.595860  0.009126
  0.000000  1.685924  1.747543  1.358626  1.299441  1.385210  1.394315
  1.626310  1.420534  1.610607  1.333268  1.347073  1.600374  1.433131
  1.416394  1.291401  1.172558  2.098888  1.638505
3est-pig    1.374348  1.416409  1.446290  1.548142  1.472452  1.531386
  1.506376  1.299168  1.367146  1.492332  1.534807  1.484205  1.691262
  1.685924  0.000000  0.164843  0.665849  0.717421  0.664516  0.753476
  0.660305  0.739376  0.725511  1.198453  1.166467  1.250876  1.264263
  1.203173  1.345179  1.322562  1.710188  1.473576
el1_rat     1.235409  1.339294  1.371293  1.438905  1.364669  1.456143
  1.438335  1.187743  1.370368  1.470841  1.511700  1.300751  1.738816
  1.747543  0.164843  0.000000  0.556663  0.600684  0.587664  0.630136
  0.628890  0.605434  0.630147  1.121081  1.228619  1.273085  1.347959
  1.273199  1.252539  1.257822  1.640688  1.521549
el2a_human  1.193323  1.352949  1.206701  1.197136  1.299996  1.300409
  1.279355  1.119848  1.189306  1.302656  1.338523  1.269974  1.350076
  1.358626  0.665849  0.556663  0.000000  0.212141  0.206459  0.280913
  0.603167  0.105644  0.580871  0.942378  1.231543  1.257553  1.388317
  1.308296  1.122221  1.121157  1.782498  1.289178
el2_rat     1.278016  1.263941  1.151450  1.247690  1.313189  1.359007
  1.294857  1.106217  1.232968  1.298974  1.334707  1.267652  1.284631
  1.299441  0.717421  0.600684  0.212141  0.000000  0.232890  0.141207
  0.635045  0.298759  0.619516  1.096251  1.190510  1.274113  1.302670
  1.208119  1.039860  1.040117  1.868801  1.401189
el2_pig     1.295142  1.409721  1.303982  1.283354  1.340293  1.391677
  1.380636  1.155154  1.253292  1.408847  1.448086  1.386366  1.376329
  1.385210  0.664516  0.587664  0.206459  0.232890  0.000000  0.283492
  0.585616  0.269959  0.566639  0.970564  1.178104  1.253019  1.269467
  1.194209  1.071571  1.057633  1.893801  1.399495
el2_mouse   1.273525  1.413409  1.273442  1.302479  1.376838  1.432322
  1.401989  1.143295  1.290943  1.363825  1.401333  1.372533  1.394390
  1.394315  0.753476  0.630136  0.280913  0.141207  0.283492  0.000000
  0.704957  0.380354  0.697275  1.134547  1.233318  1.322827  1.402611
  1.290678  1.116904  1.110002  1.843083  1.366094
el3a_human  1.446655  1.462493  1.412450  1.489207  1.369173  1.517155
  1.462769  1.343221  1.543928  1.338601  1.376961  1.509626  1.631130
  1.626310  0.660305  0.628890  0.603167  0.635045  0.585616  0.704957
  0.000000  0.664991  0.067524  1.108822  1.087069  1.150501  1.204498
  1.105431  1.356327  1.359858  2.299065  1.558904
el2b_human  1.319242  1.423257  1.379372  1.282474  1.499640  1.391318
  1.377989  1.253173  1.275559  1.531073  1.574570  1.363333  1.411802
  1.420534  0.739376  0.605434  0.105644  0.298759  0.269959  0.380354
  0.664991  0.000000  0.662757  1.051604  1.401533  1.410720  1.583441
  1.460585  1.220056  1.194720  1.866772  1.400902
el3b_human  1.377986  1.415596  1.357307  1.422785  1.311034  1.452164
  1.407367  1.284812  1.537318  1.314172  1.351303  1.462932  1.615249
  1.610607  0.725511  0.630147  0.580871  0.619516  0.566639  0.697275
  0.067524  0.662757  0.000000  0.971829  1.118173  1.108324  1.234644
  1.112360  1.373634  1.360428  2.276736  1.579765
ctrl_human  1.086117  1.165392  1.216095  1.141734  1.259955  1.247069
  1.168161  1.084363  1.170404  1.294764  1.351598  1.172085  1.325820
  1.333268  1.198453  1.121081  0.942378  1.096251  0.970564  1.134547
  1.108822  1.051604  0.971829  0.000000  0.565317  0.630841  0.656173
  0.672433  1.187494  1.247002  1.654357  1.054780
ctr2_canfa  1.135191  1.076203  1.116059  1.134024  1.145542  1.115742
  1.043539  1.172205  1.146530  1.126893  1.161127  1.199596  1.365829
  1.347073  1.166467  1.228619  1.231543  1.190510  1.178104  1.233318
  1.087069  1.401533  1.118173  0.565317  0.000000  0.214618  0.145009
  0.162023  1.264989  1.404507  1.900582  1.438348
ctrb_bovin  1.273188  1.257250  1.321194  1.257195  1.312886  1.248427
  1.211483  1.326759  1.311861  1.219694  1.256931  1.304692  1.622693
  1.600374  1.250876  1.273085  1.257553  1.274113  1.253019  1.322827
  1.150501  1.410720  1.108324  0.630841  0.214618  0.000000  0.176942
  0.154549  1.370684  1.540514  1.875888  1.346821
ctrb_human  1.182883  1.155584  1.202460  1.138186  1.156260  1.140176
  1.086358  1.209092  1.135802  1.161191  1.196959  1.214897  1.453142
  1.433131  1.264263  1.347959  1.388317  1.302670  1.269467  1.402611
  1.204498  1.583441  1.234644  0.656173  0.145009  0.176942  0.000000
  0.139760  1.316057  1.464302  1.921190  1.444845
ctrb_rat    1.171821  1.144194  1.160429  1.111753  1.178674  1.172145
  1.152186  1.192091  1.199681  1.164561  1.200066  1.251649  1.435746
  1.416394  1.203173  1.273199  1.308296  1.208119  1.194209  1.290678
  1.105431  1.460585  1.112360  0.672433  0.162023  0.154549  0.139760
  0.000000  1.236890  1.377151  1.923959  1.497316
ctr1_penva  1.308184  1.367443  1.321314  1.354799  1.534340  1.362906
  1.296121  1.217941  1.336151  1.401207  1.461123  1.286190  1.291401
  1.291401  1.345179  1.252539  1.122221  1.039860  1.071571  1.116904
  1.356327  1.220056  1.373634  1.187494  1.264989  1.370684  1.316057
  1.236890  0.000000  0.080153  1.971128  1.266517
ctr2_penva  1.185905  1.241086  1.194773  1.242640  1.418851  1.218579
  1.207213  1.161070  1.191111  1.255644  1.308265  1.184029  1.172558
  1.172558  1.322562  1.257822  1.121157  1.040117  1.057633  1.110002
  1.359858  1.194720  1.360428  1.247002  1.404507  1.540514  1.464302
  1.377151  0.080153  0.000000  2.000319  1.221115
ctrl_halru  1.706744  1.958138  1.759061  1.936845  1.929233  2.009790
  1.934059  2.094079  1.850427  2.014923  2.113267  2.000322  2.098888
  2.098888  1.710188  1.640688  1.782498  1.868801  1.893801  1.843083
  2.299065  1.866772  2.276736  1.654357  1.900582  1.875888  1.921190
  1.923959  1.971128  2.000319  0.000000  1.810934
ctr2_vesor  1.609885  1.792808  1.661803  1.451248  1.750270  1.536891
  1.492085  1.714185  1.456093  1.625277  1.679612  1.630335  1.638505
  1.638505  1.473576  1.521549  1.289178  1.401189  1.399495  1.366094
  1.558904  1.400902  1.579765  1.054780  1.438348  1.346821  1.444845
  1.497316  1.266517  1.221115  1.810934  0.000000
   32
2ptn-bovin  0.000000  0.284551  0.205150  0.220902  0.240832  0.267489
  0.284127  0.342934  0.317379  0.269210  0.280782  0.341064  0.406753
  0.413009  1.195700  1.175782  1.056987  1.070922  1.081711  1.096353
  1.248175  1.112699  1.219597  0.912110  1.163074  1.081256  1.090223
  1.168010  1.250311  1.195139  1.465876  1.106650
try1_canfa  0.284551  0.000000  0.212543  0.281202  0.254493  0.267143
  0.305790  0.400392  0.335509  0.273788  0.285381  0.315741  0.360708
  0.366726  1.189523  1.183156  1.151075  1.101972  1.193117  1.117256
  1.315128  1.221319  1.300807  0.876619  1.030491  1.018066  1.007206
  1.080361  1.341483  1.289736  1.608574  1.201920
try3_rat    0.205150  0.212543  0.000000  0.241668  0.129742  0.168402
  0.229099  0.322825  0.256267  0.163284  0.173854  0.330437  0.263033
  0.257452  1.137640  1.170490  1.025420  1.047783  1.082690  1.033427
  1.312922  1.111044  1.301359  0.948778  1.070206  1.067166  1.055947
  1.144030  1.192887  1.202646  1.499306  1.217340
try2_canfa  0.220902  0.281202  0.241668  0.000000  0.193663  0.219266
  0.229689  0.349877  0.215689  0.231170  0.242066  0.288498  0.402752
  0.408847  1.231942  1.330338  1.146288  1.134302  1.197343  1.166060
  1.269120  1.230863  1.248462  0.914773  1.002818  0.947067  0.928179
  1.021388  1.155812  1.106311  1.585389  1.126486
try1_human  0.240832  0.254493  0.129742  0.193663  0.000000  0.067439
  0.195742  0.370400  0.232657  0.074253  0.083840  0.312318  0.302200
  0.308055  1.210761  1.247733  1.058431  1.040859  1.104936  1.064240
  1.279394  1.159733  1.261371  0.945097  1.031114  1.016587  0.970707
  1.064072  1.210613  1.220564  1.541732  1.249106
try2_human  0.267489  0.267143  0.168402  0.219266  0.067439  0.000000
  0.230845  0.400771  0.246112  0.083547  0.093200  0.351737  0.314485
  0.320316  1.239577  1.279724  1.115999  1.058297  1.167454  1.106436
  1.350303  1.198192  1.330902  0.990930  1.024796  1.018441  0.960583
  1.061218  1.187517  1.197760  1.548962  1.263958
try2_rat    0.284127  0.305790  0.229099  0.229689  0.195742  0.230845
  0.000000  0.429600  0.186058  0.240828  0.252098  0.364468  0.382519
  0.388617  1.118437  1.151268  1.058808  1.056778  1.131796  1.079654
  1.391770  1.146316  1.372316  0.911619  0.955060  0.980771  0.917217
  1.081980  1.109530  1.093207  1.541258  1.168345
try3_salsa  0.342934  0.400392  0.322825  0.349877  0.370400  0.400771
  0.429600  0.000000  0.450647  0.427119  0.440830  0.352854  0.475639
  0.476239  1.109378  1.073903  1.110607  1.117640  1.167073  1.041816
  1.291529  1.158921  1.279960  0.997354  1.141829  1.087745  1.103713
  1.162332  1.141609  1.092116  1.792152  1.131996
tryp_mouse  0.317379  0.335509  0.256267  0.215689  0.232657  0.246112
  0.186058  0.450647  0.000000  0.246829  0.258305  0.280157  0.356180
  0.362204  1.113875  1.159209  0.991186  1.022559  1.038210  1.026047
  1.326060  1.069710  1.319649  0.954779  1.011624  0.962550  0.919433
  1.023796  1.040875  1.061819  1.439727  1.080786
try4_human  0.269210  0.273788  0.163284  0.231170  0.074253  0.083547
  0.240828  0.427119  0.246829  0.000000  0.008884  0.333234  0.296096
  0.301957  1.231595  1.314029  1.121834  1.103628  1.193419  1.104669
  1.384153  1.225169  1.375712  0.974298  1.055836  1.040356  0.998660
  1.084302  1.237664  1.247255  1.577707  1.324478
try3_human  0.280782  0.285381  0.173854  0.242066  0.083840  0.093200
  0.252098  0.440830  0.258305  0.008884  0.000000  0.345577  0.308563
  0.314462  1.260462  1.344509  1.148663  1.129675  1.221506  1.130395
  1.419655  1.254523  1.410684  0.998847  1.082783  1.066067  1.024059
  1.111374  1.268782  1.278001  1.619817  1.360196
tryp_xenla  0.341064  0.315741  0.330437  0.288498  0.312318  0.351737
  0.364468  0.352854  0.280157  0.333234  0.345577  0.000000  0.443327
  0.449740  1.154216  1.165691  1.067806  1.068356  1.093265  1.067146
  1.227433  1.101393  1.204839  0.861631  0.946663  0.879104  0.883822
  0.965857  1.059866  1.024257  1.429960  1.052338
trya_rat    0.406753  0.360708  0.263033  0.402752  0.302200  0.314485
  0.382519  0.475639  0.356180  0.296096  0.308563  0.443327  0.000000
  0.004573  1.244060  1.313022  1.127553  1.089979  1.107786  1.096448
  1.444851  1.188612  1.444097  1.085861  1.272654  1.274955  1.260939
  1.351831  1.178371  1.175048  1.673542  1.203139
tryb_rat    0.413009  0.366726  0.257452  0.408847  0.308055  0.320316
  0.388617  0.476239  0.362204  0.301957  0.314462  0.449740  0.004573
  0.000000  1.252794  1.321761  1.136215  1.098579  1.116519  1.097994
  1.454491  1.197476  1.453669  1.095117  1.273635  1.275925  1.261909
  1.352871  1.178371  1.175048  1.673542  1.203139
3est-pig    1.195700  1.189523  1.137640  1.231942  1.210761  1.239577
  1.118437  1.109378  1.113875  1.231595  1.260462  1.154216  1.244060
  1.252794  0.000000  0.189847  0.512218  0.550416  0.587606  0.550426
  0.620658  0.549488  0.676707  1.123996  1.086796  1.097260  1.103762
  1.125382  1.113129  1.192355  1.324356  1.176832
el1_rat     1.175782  1.183156  1.170490  1.330338  1.247733  1.279724
  1.151268  1.073903  1.159209  1.314029  1.344509  1.165691  1.313022
  1.321761  0.189847  0.000000  0.515406  0.553201  0.585528  0.543802
  0.618126  0.551104  0.631957  1.074844  1.069102  1.093272  1.117006
  1.156433  1.151010  1.234637  1.315207  1.234361
el2a_human  1.056987  1.151075  1.025420  1.146288  1.058431  1.115999
  1.058808  1.110607  0.991186  1.121834  1.148663  1.067806  1.127553
  1.136215  0.512218  0.515406  0.000000  0.199359  0.139056  0.295118
  0.692557  0.073831  0.632056  0.812973  1.002947  0.959013  1.007850
  1.094256  1.012089  1.127588  1.318747  1.021239
el2_rat     1.070922  1.101972  1.047783  1.134302  1.040859  1.058297
  1.056778  1.117640  1.022559  1.103628  1.129675  1.068356  1.089979
  1.098579  0.550416  0.553201  0.199359  0.000000  0.191283  0.149027
  0.711006  0.261781  0.654794  0.899146  0.974502  0.981162  0.984664
  1.065501  0.968362  1.082853  1.386055  1.086562
el2_pig     1.081711  1.193117  1.082690  1.197343  1.104936  1.167454
  1.131796  1.167073  1.038210  1.193419  1.221506  1.093265  1.107786
  1.116519  0.587606  0.585528  0.139056  0.191283  0.000000  0.271874
  0.663168  0.180151  0.619694  0.844780  0.985625  0.959337  0.959236
  1.019503  0.987066  1.079505  1.354789  1.100385
el2_mouse   1.096353  1.117256  1.033427  1.166060  1.064240  1.106436
  1.079654  1.041816  1.026047  1.104669  1.130395  1.067146  1.096448
  1.097994  0.550426  0.543802  0.295118  0.149027  0.271874  0.000000
  0.722662  0.360806  0.709330  0.949096  0.994048  1.021988  1.015823
  1.086054  0.964711  1.084432  1.397314  1.186990
el3a_human  1.248175  1.315128  1.312922  1.269120  1.279394  1.350303
  1.391770  1.291529  1.326060  1.384153  1.419655  1.227433  1.444851
  1.454491  0.620658  0.618126  0.692557  0.711006  0.663168  0.722662
  0.000000  0.739440  0.060816  1.011256  0.893934  0.826495  0.915554
  0.898351  1.080774  1.184369  1.575765  1.263394
el2b_human  1.112699  1.221319  1.111044  1.230863  1.159733  1.198192
  1.146316  1.158921  1.069710  1.225169  1.254523  1.101393  1.188612
  1.197476  0.549488  0.551104  0.073831  0.261781  0.180151  0.360806
  0.739440  0.000000  0.691888  0.888521  1.116300  1.047167  1.120861
  1.188052  1.037654  1.145562  1.358702  1.107877
el3b_human  1.219597  1.300807  1.301359  1.248462  1.261371  1.330902
  1.372316  1.279960  1.319649  1.375712  1.410684  1.204839  1.444097
  1.453669  0.676707  0.631957  0.632056  0.654794  0.619694  0.709330
  0.060816  0.691888  0.000000  0.935082  0.909447  0.826909  0.927331
  0.909326  1.075939  1.161581  1.489084  1.312253
ctrl_human  0.912110  0.876619  0.948778  0.914773  0.945097  0.990930
  0.911619  0.997354  0.954779  0.974298  0.998847  0.861631  1.085861
  1.095117  1.123996  1.074844  0.812973  0.899146  0.844780  0.949096
  1.011256  0.888521  0.935082  0.000000  0.600811  0.632840  0.606321
  0.701965  1.235916  1.307827  1.341696  1.119615
ctr2_canfa  1.163074  1.030491  1.070206  1.002818  1.031114  1.024796
  0.955060  1.141829  1.011624  1.055836  1.082783  0.946663  1.272654
  1.273635  1.086796  1.069102  1.002947  0.974502  0.985625  0.994048
  0.893934  1.116300  0.909447  0.600811  0.000000  0.195597  0.100226
  0.181039  1.317805  1.365426  1.517199  1.213597
ctrb_bovin  1.081256  1.018066  1.067166  0.947067  1.016587  1.018441
  0.980771  1.087745  0.962550  1.040356  1.066067  0.879104  1.274955
  1.275925  1.097260  1.093272  0.959013  0.981162  0.959337  1.021988
  0.826495  1.047167  0.826909  0.632840  0.195597  0.000000  0.137388
  0.134773  1.286917  1.302189  1.459028  1.105202
ctrb_human  1.090223  1.007206  1.055947  0.928179  0.970707  0.960583
  0.917217  1.103713  0.919433  0.998660  1.024059  0.883822  1.260939
  1.261909  1.103762  1.117006  1.007850  0.984664  0.959236  1.015823
  0.915554  1.120861  0.927331  0.606321  0.100226  0.137388  0.000000
  0.150201  1.280328  1.325811  1.491004  1.164992
ctrb_rat    1.168010  1.080361  1.144030  1.021388  1.064072  1.061218
  1.081980  1.162332  1.023796  1.084302  1.111374  0.965857  1.351831
  1.352871  1.125382  1.156433  1.094256  1.065501  1.019503  1.086054
  0.898351  1.188052  0.909326  0.701965  0.181039  0.134773  0.150201
  0.000000  1.264421  1.288097  1.467833  1.179728
ctr1_penva  1.250311  1.341483  1.192887  1.155812  1.210613  1.187517
  1.109530  1.141609  1.040875  1.237664  1.268782  1.059866  1.178371
  1.178371  1.113129  1.151010  1.012089  0.968362  0.987066  0.964711
  1.080774  1.037654  1.075939  1.235916  1.317805  1.286917  1.280328
  1.264421  0.000000  0.064721  1.384910  1.152309
ctr2_penva  1.195139  1.289736  1.202646  1.106311  1.220564  1.197760
  1.093207  1.092116  1.061819  1.247255  1.278001  1.024257  1.175048
  1.175048  1.192355  1.234637  1.127588  1.082853  1.079505  1.084432
  1.184369  1.145562  1.161581  1.307827  1.365426  1.302189  1.325811
  1.288097  0.064721  0.000000  1.519183  1.103018
ctrl_halru  1.465876  1.608574  1.499306  1.585389  1.541732  1.548962
  1.541258  1.792152  1.439727  1.577707  1.619817  1.429960  1.673542
  1.673542  1.324356  1.315207  1.318747  1.386055  1.354789  1.397314
  1.575765  1.358702  1.489084  1.341696  1.517199  1.459028  1.491004
  1.467833  1.384910  1.519183  0.000000  1.453444
ctr2_vesor  1.106650  1.201920  1.217340  1.126486  1.249106  1.263958
  1.168345  1.131996  1.080786  1.324478  1.360196  1.052338  1.203139
  1.203139  1.176832  1.234361  1.021239  1.086562  1.100385  1.186990
  1.263394  1.107877  1.312253  1.119615  1.213597  1.105202  1.164992
  1.179728  1.152309  1.103018  1.453444  0.000000
   32
2ptn-bovin  0.000000  0.261486  0.238668  0.243236  0.272007  0.299837
  0.288624  0.342906  0.332865  0.287685  0.342204  0.344802  0.444858
  0.451777  1.258066  1.238507  1.337275  1.366687  1.417220  1.404358
  1.607381  1.407873  1.441940  1.296603  1.518160  1.553714  1.408336
  1.491680  1.216520  1.073661  1.464606  1.428890
try1_canfa  0.261486  0.000000  0.218633  0.286035  0.283443  0.319065
  0.301430  0.351915  0.375547  0.327870  0.384124  0.298686  0.466060
  0.464153  1.230077  1.210665  1.315044  1.202218  1.405597  1.355733
  1.475341  1.479754  1.345864  1.313468  1.378546  1.456787  1.396478
  1.455594  1.301756  1.160260  1.648218  1.504123
try3_rat    0.238668  0.218633  0.000000  0.188386  0.236364  0.265776
  0.255765  0.387461  0.265297  0.264248  0.317755  0.386653  0.360377
  0.335001  1.232879  1.247519  1.331381  1.338124  1.459952  1.390526
  1.563504  1.485306  1.428638  1.289415  1.376276  1.504877  1.387666
  1.437584  1.272532  1.120508  1.416426  1.400166
try2_canfa  0.243236  0.286035  0.188386  0.000000  0.168520  0.186110
  0.189044  0.380687  0.169871  0.214493  0.264449  0.303130  0.417415
  0.415785  1.276737  1.259749  1.355468  1.392197  1.444159  1.432581
  1.547756  1.522685  1.403490  1.272745  1.354360  1.408051  1.279402
  1.329848  1.243249  1.092708  1.497914  1.377552
try1_human  0.272007  0.283443  0.236364  0.168520  0.000000  0.102300
  0.199278  0.407509  0.277998  0.117960  0.163168  0.351779  0.503537
  0.505488  1.243859  1.240066  1.387190  1.389483  1.445984  1.489887
  1.414827  1.552781  1.288806  1.305163  1.372123  1.446843  1.297052
  1.367373  1.330219  1.211584  1.597637  1.511466
try2_human  0.299837  0.319065  0.265776  0.186110  0.102300  0.000000
  0.236474  0.445550  0.282007  0.121909  0.166999  0.377251  0.526108
  0.527932  1.278318  1.263189  1.418096  1.382058  1.483016  1.510672
  1.554394  1.591116  1.412119  1.366936  1.419191  1.495974  1.349345
  1.426207  1.251069  1.080222  1.617068  1.446960
try2_rat    0.288624  0.301430  0.255765  0.189044  0.199278  0.236474
  0.000000  0.439220  0.173987  0.234500  0.285811  0.354160  0.463414
  0.461534  1.227355  1.233410  1.339795  1.332865  1.441036  1.465633
  1.539923  1.513528  1.422072  1.299280  1.335691  1.382958  1.282363
  1.384217  1.253161  1.109894  1.527648  1.336773
try3_salsa  0.342906  0.351915  0.387461  0.380687  0.407509  0.445550
  0.439220  0.000000  0.492406  0.457178  0.521543  0.330724  0.502949
  0.500643  1.212632  1.144739  1.254961  1.276727  1.263483  1.252271
  1.346889  1.330775  1.207293  1.142252  1.581332  1.734540  1.576207
  1.645585  1.026047  0.966378  1.742191  1.495391
tryp_mouse  0.332865  0.375547  0.265297  0.169871  0.277998  0.282007
  0.173987  0.492406  0.000000  0.292902  0.347431  0.357123  0.438350
  0.446392  1.180981  1.173710  1.293755  1.280437  1.362603  1.303113
  1.670694  1.457757  1.576568  1.268468  1.357877  1.451647  1.278103
  1.360926  1.211031  1.061063  1.451450  1.340102
try4_human  0.287685  0.327870  0.264248  0.214493  0.117960  0.121909
  0.234500  0.457178  0.292902  0.000000  0.040835  0.365676  0.506475
  0.508410  1.279785  1.343139  1.499020  1.460437  1.561214  1.487258
  1.560813  1.598924  1.441656  1.365390  1.385341  1.433182  1.323015
  1.369934  1.334183  1.157691  1.667286  1.533410
try3_human  0.342204  0.384124  0.317755  0.264449  0.163168  0.166999
  0.285811  0.521543  0.347431  0.040835  0.000000  0.423651  0.575447
  0.576940  1.337716  1.403531  1.543120  1.502108  1.606396  1.529479
  1.611421  1.646408  1.485725  1.430664  1.431401  1.480401  1.367301
  1.415736  1.462422  1.268619  1.697407  1.610416
tryp_xenla  0.344802  0.298686  0.386653  0.303130  0.351779  0.377251
  0.354160  0.330724  0.357123  0.365676  0.423651  0.000000  0.549963
  0.547447  1.250637  1.193605  1.381478  1.350340  1.435271  1.472394
  1.504637  1.497838  1.352118  1.334912  1.415357  1.456635  1.367027
  1.447889  1.112607  0.979473  1.461620  1.402894
trya_rat    0.444858  0.466060  0.360377  0.417415  0.503537  0.526108
  0.463414  0.502949  0.438350  0.506475  0.575447  0.549963  0.000000
  0.018482  1.337165  1.431028  1.349375  1.355408  1.372638  1.370392
  1.538941  1.497367  1.454749  1.325135  1.741357  1.835115  1.677593
  1.747624  1.286703  1.162832  1.676817  1.596073
tryb_rat    0.451777  0.464153  0.335001  0.415785  0.505488  0.527932
  0.461534  0.500643  0.446392  0.508410  0.576940  0.547447  0.018482
  0.000000  1.352463  1.458069  1.375577  1.388409  1.399652  1.381239
  1.532536  1.525012  1.449865  1.351215  1.703906  1.795811  1.641256
  1.710058  1.273266  1.153248  1.661361  1.578956
3est-pig    1.258066  1.230077  1.232879  1.276737  1.243859  1.278318
  1.227355  1.212632  1.180981  1.279785  1.337716  1.250637  1.337165
  1.352463  0.000000  0.130596  0.520556  0.547852  0.490611  0.673394
  0.620182  0.590121  0.651139  1.053981  1.112320  1.150355  1.159078
  1.173475  1.292353  1.279541  1.222503  1.307559
el1_rat     1.238507  1.210665  1.247519  1.259749  1.240066  1.263189
  1.233410  1.144739  1.173710  1.343139  1.403531  1.193605  1.431028
  1.458069  0.130596  0.000000  0.472117  0.526374  0.441790  0.641645
  0.635144  0.529557  0.602721  1.016046  1.178473  1.189457  1.225040
  1.227125  1.342234  1.339100  1.184063  1.356931
el2a_human  1.337275  1.315044  1.331381  1.355468  1.387190  1.418096
  1.339795  1.254961  1.293755  1.499020  1.543120  1.381478  1.349375
  1.375577  0.520556  0.472117  0.000000  0.207665  0.144643  0.378289
  0.649246  0.096453  0.566175  0.935816  1.304926  1.271974  1.365006
  1.361927  1.325543  1.293744  1.512194  1.214565
el2_rat     1.366687  1.202218  1.338124  1.392197  1.389483  1.382058
  1.332865  1.276727  1.280437  1.460437  1.502108  1.350340  1.355408
  1.388409  0.547852  0.526374  0.207665  0.000000  0.177158  0.265807
  0.696476  0.292179  0.604401  0.984672  1.282293  1.308648  1.334606
  1.335778  1.200240  1.174203  1.549647  1.240785
el2_pig     1.417220  1.405597  1.459952  1.444159  1.445984  1.483016
  1.441036  1.263483  1.362603  1.561214  1.606396  1.435271  1.372638
  1.399652  0.490611  0.441790  0.144643  0.177158  0.000000  0.315850
  0.645871  0.204096  0.574964  0.868646  1.241738  1.264604  1.292628
  1.265770  1.259402  1.230634  1.490376  1.274914
el2_mouse   1.404358  1.355733  1.390526  1.432581  1.489887  1.510672
  1.465633  1.252271  1.303113  1.487258  1.529479  1.472394  1.370392
  1.381239  0.673394  0.641645  0.378289  0.265807  0.315850  0.000000
  0.808011  0.454288  0.739366  1.106002  1.327980  1.366156  1.419738
  1.394878  1.172182  1.145362  1.426250  1.247344
el3a_human  1.607381  1.475341  1.563504  1.547756  1.414827  1.554394
  1.539923  1.346889  1.670694  1.560813  1.611421  1.504637  1.538941
  1.532536  0.620182  0.635144  0.649246  0.696476  0.645871  0.808011
  0.000000  0.715010  0.101211  1.138041  1.195932  1.235235  1.294859
  1.266661  1.484765  1.519831  1.835522  1.389840
el2b_human  1.407873  1.479754  1.485306  1.522685  1.552781  1.591116
  1.513528  1.330775  1.457757  1.598924  1.646408  1.497838  1.497367
  1.525012  0.590121  0.529557  0.096453  0.292179  0.204096  0.454288
  0.715010  0.000000  0.648717  1.103855  1.522738  1.447070  1.564885
  1.542821  1.444882  1.395639  1.710905  1.417746
el3b_human  1.441940  1.345864  1.428638  1.403490  1.288806  1.412119
  1.422072  1.207293  1.576568  1.441656  1.485725  1.352118  1.454749
  1.449865  0.651139  0.602721  0.566175  0.604401  0.574964  0.739366
  0.101211  0.648717  0.000000  0.951258  1.180662  1.165873  1.272346
  1.235371  1.458462  1.424921  1.747604  1.388467
ctrl_human  1.296603  1.313468  1.289415  1.272745  1.305163  1.366936
  1.299280  1.142252  1.268468  1.365390  1.430664  1.334912  1.325135
  1.351215  1.053981  1.016046  0.935816  0.984672  0.868646  1.106002
  1.138041  1.103855  0.951258  0.000000  0.702968  0.731191  0.739256
  0.751560  1.315846  1.437434  1.480567  1.241222
ctr2_canfa  1.518160  1.378546  1.376276  1.354360  1.372123  1.419191
  1.335691  1.581332  1.357877  1.385341  1.431401  1.415357  1.741357
  1.703906  1.112320  1.178473  1.304926  1.282293  1.241738  1.327980
  1.195932  1.522738  1.180662  0.702968  0.000000  0.233297  0.128237
  0.194767  1.618401  1.772351  1.419643  1.394727
ctrb_bovin  1.553714  1.456787  1.504877  1.408051  1.446843  1.495974
  1.382958  1.734540  1.451647  1.433182  1.480401  1.456635  1.835115
  1.795811  1.150355  1.189457  1.271974  1.308648  1.264604  1.366156
  1.235235  1.447070  1.165873  0.731191  0.233297  0.000000  0.159840
  0.162536  1.677634  1.862705  1.428627  1.410114
ctrb_human  1.408336  1.396478  1.387666  1.279402  1.297052  1.349345
  1.282363  1.576207  1.278103  1.323015  1.367301  1.367027  1.677593
  1.641256  1.159078  1.225040  1.365006  1.334606  1.292628  1.419738
  1.294859  1.564885  1.272346  0.739256  0.128237  0.159840  0.000000
  0.137678  1.553886  1.707700  1.417617  1.353655
ctrb_rat    1.491680  1.455594  1.437584  1.329848  1.367373  1.426207
  1.384217  1.645585  1.360926  1.369934  1.415736  1.447889  1.747624
  1.710058  1.173475  1.227125  1.361927  1.335778  1.265770  1.394878
  1.266661  1.542821  1.235371  0.751560  0.194767  0.162536  0.137678
  0.000000  1.542407  1.709303  1.417192  1.466816
ctr1_penva  1.216520  1.301756  1.272532  1.243249  1.330219  1.251069
  1.253161  1.026047  1.211031  1.334183  1.462422  1.112607  1.286703
  1.273266  1.292353  1.342234  1.325543  1.200240  1.259402  1.172182
  1.484765  1.444882  1.458462  1.315846  1.618401  1.677634  1.553886
  1.542407  0.000000  0.078513  1.503739  1.290502
ctr2_penva  1.073661  1.160260  1.120508  1.092708  1.211584  1.080222
  1.109894  0.966378  1.061063  1.157691  1.268619  0.979473  1.162832
  1.153248  1.279541  1.339100  1.293744  1.174203  1.230634  1.145362
  1.519831  1.395639  1.424921  1.437434  1.772351  1.862705  1.707700
  1.709303  0.078513  0.000000  1.616305  1.248596
ctrl_halru  1.464606  1.648218  1.416426  1.497914  1.597637  1.617068
  1.527648  1.742191  1.451450  1.667286  1.697407  1.461620  1.676817
  1.661361  1.222503  1.184063  1.512194  1.549647  1.490376  1.426250
  1.835522  1.710905  1.747604  1.480567  1.419643  1.428627  1.417617
  1.417192  1.503739  1.616305  0.000000  1.809923
ctr2_vesor  1.428890  1.504123  1.400166  1.377552  1.511466  1.446960
  1.336773  1.495391  1.340102  1.533410  1.610416  1.402894  1.596073
  1.578956  1.307559  1.356931  1.214565  1.240785  1.274914  1.247344
  1.389840  1.417746  1.388467  1.241222  1.394727  1.410114  1.353655
  1.466816  1.290502  1.248596  1.809923  0.000000
   32
2ptn-bovin  0.000000  0.291193  0.302652  0.342530  0.315532  0.330913
  0.390157  0.418602  0.384025  0.336051  0.346946  0.415776  0.434639
  0.435178  1.184502  1.191355  1.004117  1.008361  1.036792  1.093094
  1.251217  1.055377  1.242867  1.183320  1.210800  1.177751  1.081085
  1.129681  1.221942  1.276965  1.471146  1.598458
try1_canfa  0.291193  0.000000  0.282575  0.346788  0.329009  0.326510
  0.342808  0.430416  0.389526  0.400515  0.412133  0.376642  0.372661
  0.365060  1.138505  1.172638  1.042972  0.942109  1.080014  1.078199
  1.148188  1.138883  1.188457  1.103296  1.072354  1.217715  1.092376
  1.155989  1.229439  1.217452  1.540650  1.422057
try3_rat    0.302652  0.282575  0.000000  0.225354  0.286582  0.271744
  0.270695  0.401992  0.277647  0.287559  0.298080  0.404660  0.360910
  0.341227  1.248727  1.355091  1.088559  1.028621  1.138575  1.150867
  1.209003  1.248179  1.231600  1.207407  1.199518  1.349279  1.184007
  1.226239  1.248216  1.181761  1.448226  1.357002
try2_canfa  0.342530  0.346788  0.225354  0.000000  0.203985  0.131705
  0.190047  0.454253  0.180499  0.196067  0.218914  0.306122  0.451704
  0.443312  1.306221  1.384181  1.106457  1.096907  1.139736  1.251922
  1.231801  1.209881  1.225623  1.176781  1.138665  1.289260  1.107362
  1.137203  1.265488  1.175443  1.566773  1.329271
try1_human  0.315532  0.329009  0.286582  0.203985  0.000000  0.144873
  0.270096  0.462802  0.318798  0.169224  0.185919  0.386599  0.439900
  0.435689  1.337160  1.371323  1.147911  1.119935  1.135331  1.267875
  1.285133  1.330410  1.277992  1.223638  1.217179  1.316632  1.134235
  1.191040  1.388163  1.406003  1.726185  1.506610
try2_human  0.330913  0.326510  0.271744  0.131705  0.144873  0.000000
  0.208151  0.479622  0.214471  0.114863  0.130160  0.346629  0.476827
  0.472298  1.333671  1.396519  1.136010  1.094268  1.137320  1.270737
  1.303226  1.241676  1.295777  1.204976  1.120860  1.267911  1.067438
  1.135620  1.285387  1.160725  1.598834  1.321035
try2_rat    0.390157  0.342808  0.270695  0.190047  0.270096  0.208151
  0.000000  0.504465  0.104559  0.265491  0.282505  0.366298  0.431721
  0.423513  1.303913  1.411796  1.105179  1.073375  1.101057  1.238137
  1.331555  1.185294  1.369814  1.248444  1.196321  1.283885  1.116975
  1.182148  1.233048  1.157230  1.585965  1.309732
try3_salsa  0.418602  0.430416  0.401992  0.454253  0.462802  0.479622
  0.504465  0.000000  0.504973  0.495699  0.512997  0.383098  0.583433
  0.579971  1.194133  1.154607  1.130234  1.110578  1.118086  1.147216
  1.189829  1.211638  1.194605  1.138640  1.309855  1.400526  1.275288
  1.320109  1.071210  1.177365  1.716352  1.535800
tryp_mouse  0.384025  0.389526  0.277647  0.180499  0.318798  0.214471
  0.104559  0.504973  0.000000  0.285166  0.302609  0.342999  0.442303
  0.443769  1.360528  1.451304  1.111745  1.105359  1.106935  1.264439
  1.365353  1.193231  1.389351  1.189736  1.202345  1.319105  1.138715
  1.180712  1.219877  1.136556  1.553270  1.362490
try4_human  0.336051  0.400515  0.287559  0.196067  0.169224  0.114863
  0.265491  0.495699  0.285166  0.000000  0.018570  0.356920  0.546060
  0.540921  1.333719  1.396990  1.109655  1.086460  1.127855  1.176390
  1.271466  1.226760  1.277133  1.196567  1.164120  1.311099  1.110029
  1.174039  1.245570  1.114938  1.618346  1.309734
try3_human  0.346946  0.412133  0.298080  0.218914  0.185919  0.130160
  0.282505  0.512997  0.302609  0.018570  0.000000  0.379236  0.559088
  0.553835  1.341754  1.405348  1.116290  1.092995  1.134522  1.183332
  1.279403  1.234202  1.284989  1.211718  1.170062  1.317490  1.115700
  1.168276  1.294258  1.160036  1.633092  1.331910
tryp_xenla  0.415776  0.376642  0.404660  0.306122  0.386599  0.346629
  0.366298  0.383098  0.342999  0.356920  0.379236  0.000000  0.542587
  0.532932  1.418391  1.367190  1.158267  1.107553  1.185710  1.280475
  1.237614  1.243679  1.205920  1.172734  1.220605  1.300538  1.170767
  1.269690  1.114243  1.062296  1.470114  1.507639
trya_rat    0.434639  0.372661  0.360910  0.451704  0.439900  0.476827
  0.431721  0.583433  0.442303  0.546060  0.559088  0.542587  0.000000
  0.014288  1.260778  1.377682  1.121232  1.115154  1.232027  1.228381
  1.362737  1.177841  1.401864  1.263347  1.386484  1.422358  1.307649
  1.339209  1.247294  1.227578  1.657850  1.483681
tryb_rat    0.435178  0.365060  0.341227  0.443312  0.435689  0.472298
  0.423513  0.579971  0.443769  0.540921  0.553835  0.532932  0.014288
  0.000000  1.266886  1.395201  1.136032  1.135510  1.248002  1.235567
  1.350119  1.193536  1.388764  1.278942  1.355776  1.390585  1.277820
  1.309223  1.235059  1.218006  1.641957  1.469013
3est-pig    1.184502  1.138505  1.248727  1.306221  1.337160  1.333671
  1.303913  1.194133  1.360528  1.333719  1.341754  1.418391  1.260778
  1.266886  0.000000  0.192743  0.672986  0.671183  0.688995  0.684319
  0.776429  0.795818  0.773813  1.016254  1.079411  1.081169  1.147871
  1.143224  1.531085  1.580588  1.540213  1.437914
el1_rat     1.191355  1.172638  1.355091  1.384181  1.371323  1.396519
  1.411796  1.154607  1.451304  1.396990  1.405348  1.367190  1.377682
  1.395201  0.192743  0.000000  0.691784  0.667267  0.672054  0.715761
  0.752570  0.787739  0.748365  1.064505  1.172675  1.135664  1.203842
  1.170990  1.522593  1.564949  1.528190  1.516555
el2a_human  1.004117  1.042972  1.088559  1.106457  1.147911  1.136010
  1.105179  1.130234  1.111745  1.109655  1.116290  1.158267  1.121232
  1.136032  0.672986  0.691784  0.000000  0.159176  0.155898  0.279914
  0.603716  0.115787  0.577110  0.912047  0.985685  1.036228  1.027995
  1.082504  1.296127  1.349800  1.477098  1.501676
el2_rat     1.008361  0.942109  1.028621  1.096907  1.119935  1.094268
  1.073375  1.110578  1.105359  1.086460  1.092995  1.107553  1.115154
  1.135510  0.671183  0.667267  0.159176  0.000000  0.144246  0.158419
  0.602519  0.243724  0.550427  0.844103  0.965784  1.015190  0.991533
  1.055148  1.170223  1.218973  1.442734  1.460776
el2_pig     1.036792  1.080014  1.138575  1.139736  1.135331  1.137320
  1.101057  1.118086  1.106935  1.127855  1.134522  1.185710  1.232027
  1.248002  0.688995  0.672054  0.155898  0.144246  0.000000  0.276917
  0.645896  0.263890  0.592648  0.876700  0.997273  1.044297  1.018001
  1.069739  1.261118  1.293370  1.529850  1.563788
el2_mouse   1.093094  1.078199  1.150867  1.251922  1.267875  1.270737
  1.238137  1.147216  1.264439  1.176390  1.183332  1.280475  1.228381
  1.235567  0.684319  0.715761  0.279914  0.158419  0.276917  0.000000
  0.688203  0.358015  0.664692  0.989844  1.001466  1.084967  1.082406
  1.145969  1.209169  1.257843  1.507862  1.586884
el3a_human  1.251217  1.148188  1.209003  1.231801  1.285133  1.303226
  1.331555  1.189829  1.365353  1.271466  1.279403  1.237614  1.362737
  1.350119  0.776429  0.752570  0.603716  0.602519  0.645896  0.688203
  0.000000  0.673548  0.087278  1.114808  1.000669  0.977244  1.062924
  1.046683  1.394733  1.438324  1.761001  1.440588
el2b_human  1.055377  1.138883  1.248179  1.209881  1.330410  1.241676
  1.185294  1.211638  1.193231  1.226760  1.234202  1.243679  1.177841
  1.193536  0.795818  0.787739  0.115787  0.243724  0.263890  0.358015
  0.673548  0.000000  0.678358  0.993517  1.147353  1.132136  1.154104
  1.182134  1.427745  1.474186  1.589236  1.705855
el3b_human  1.242867  1.188457  1.231600  1.225623  1.277992  1.295777
  1.369814  1.194605  1.389351  1.277133  1.284989  1.205920  1.401864
  1.388764  0.773813  0.748365  0.577110  0.550427  0.592648  0.664692
  0.087278  0.678358  0.000000  0.983474  0.964601  0.947624  1.023225
  1.011959  1.369261  1.409411  1.664603  1.462868
ctrl_human  1.183320  1.103296  1.207407  1.176781  1.223638  1.204976
  1.248444  1.138640  1.189736  1.196567  1.211718  1.172734  1.263347
  1.278942  1.016254  1.064505  0.912047  0.844103  0.876700  0.989844
  1.114808  0.993517  0.983474  0.000000  0.695071  0.744749  0.721064
  0.751829  1.267895  1.400834  1.532701  1.191325
ctr2_canfa  1.210800  1.072354  1.199518  1.138665  1.217179  1.120860
  1.196321  1.309855  1.202345  1.164120  1.170062  1.220605  1.386484
  1.355776  1.079411  1.172675  0.985685  0.965784  0.997273  1.001466
  1.000669  1.147353  0.964601  0.695071  0.000000  0.263622  0.142633
  0.214192  1.471140  1.544385  1.566776  1.387236
ctrb_bovin  1.177751  1.217715  1.349279  1.289260  1.316632  1.267911
  1.283885  1.400526  1.319105  1.311099  1.317490  1.300538  1.422358
  1.390585  1.081169  1.135664  1.036228  1.015190  1.044297  1.084967
  0.977244  1.132136  0.947624  0.744749  0.263622  0.000000  0.164382
  0.148397  1.412476  1.529293  1.557526  1.405324
ctrb_human  1.081085  1.092376  1.184007  1.107362  1.134235  1.067438
  1.116975  1.275288  1.138715  1.110029  1.115700  1.170767  1.307649
  1.277820  1.147871  1.203842  1.027995  0.991533  1.018001  1.082406
  1.062924  1.154104  1.023225  0.721064  0.142633  0.164382  0.000000
  0.113932  1.363614  1.444842  1.548982  1.434991
ctrb_rat    1.129681  1.155989  1.226239  1.137203  1.191040  1.135620
  1.182148  1.320109  1.180712  1.174039  1.168276  1.269690  1.339209
  1.309223  1.143224  1.170990  1.082504  1.055148  1.069739  1.145969
  1.046683  1.182134  1.011959  0.751829  0.214192  0.148397  0.113932
  0.000000  1.374557  1.476217  1.543622  1.461697
ctr1_penva  1.221942  1.229439  1.248216  1.265488  1.388163  1.285387
  1.233048  1.071210  1.219877  1.245570  1.294258  1.114243  1.247294
  1.235059  1.531085  1.522593  1.296127  1.170223  1.261118  1.209169
  1.394733  1.427745  1.369261  1.267895  1.471140  1.412476  1.363614
  1.374557  0.000000  0.086486  1.624214  1.263801
ctr2_penva  1.276965  1.217452  1.181761  1.175443  1.406003  1.160725
  1.157230  1.177365  1.136556  1.114938  1.160036  1.062296  1.227578
  1.218006  1.580588  1.564949  1.349800  1.218973  1.293370  1.257843
  1.438324  1.474186  1.409411  1.400834  1.544385  1.529293  1.444842
  1.476217  0.086486  0.000000  1.665497  1.282914
ctrl_halru  1.471146  1.540650  1.448226  1.566773  1.726185  1.598834
  1.585965  1.716352  1.553270  1.618346  1.633092  1.470114  1.657850
  1.641957  1.540213  1.528190  1.477098  1.442734  1.529850  1.507862
  1.761001  1.589236  1.664603  1.532701  1.566776  1.557526  1.548982
  1.543622  1.624214  1.665497  0.000000  1.717246
ctr2_vesor  1.598458  1.422057  1.357002  1.329271  1.506610  1.321035
  1.309732  1.535800  1.362490  1.309734  1.331910  1.507639  1.483681
  1.469013  1.437914  1.516555  1.501676  1.460776  1.563788  1.586884
  1.440588  1.705855  1.462868  1.191325  1.387236  1.405324  1.434991
  1.461697  1.263801  1.282914  1.717246  0.000000
   32
2ptn-bovin  0.000000  0.260673  0.233714  0.304445  0.331916  0.308232
  0.359778  0.359191  0.320990  0.368224  0.369641  0.400608  0.440162
  0.429216  1.202672  1.250508  1.201631  1.118092  1.263770  1.181304
  1.341138  1.265898  1.286033  0.928038  1.038807  1.155471  1.093649
  1.123520  0.956290  0.924531  1.279284  1.184623
try1_canfa  0.260673  0.000000  0.184126  0.309949  0.325350  0.315552
  0.373912  0.394550  0.343664  0.347404  0.348967  0.314382  0.449738
  0.422427  1.148376  1.192097  1.222730  1.110666  1.341507  1.187920
  1.273090  1.313598  1.221262  0.966659  0.907819  1.037817  1.019748
  1.029141  1.039629  1.016611  1.395132  1.207157
try3_rat    0.233714  0.184126  0.000000  0.280198  0.289772  0.311644
  0.319745  0.328979  0.302992  0.297520  0.299403  0.316424  0.396055
  0.369958  1.142385  1.214484  1.205899  1.120453  1.330727  1.190771
  1.355769  1.292196  1.302071  0.994645  0.986277  1.141436  1.110386
  1.100136  0.961003  0.962677  1.308776  1.219881
try2_canfa  0.304445  0.309949  0.280198  0.000000  0.227112  0.200219
  0.212337  0.396191  0.174112  0.243863  0.260745  0.287728  0.450971
  0.423176  1.247254  1.347764  1.104740  1.083366  1.228393  1.135723
  1.425554  1.211999  1.359275  0.966770  0.931986  0.995688  0.946281
  0.967930  1.035844  1.007540  1.309611  1.082857
try1_human  0.331916  0.325350  0.289772  0.227112  0.000000  0.138365
  0.274316  0.458266  0.273125  0.151157  0.166807  0.342445  0.520924
  0.503676  1.171529  1.278271  1.267323  1.217636  1.324769  1.291554
  1.397679  1.381452  1.334386  1.085127  1.061572  1.151927  1.068310
  1.133781  1.227147  1.204213  1.491956  1.278001
try2_human  0.308232  0.315552  0.311644  0.200219  0.138365  0.000000
  0.257557  0.478290  0.254812  0.133336  0.148555  0.384462  0.490364
  0.473621  1.239144  1.332005  1.214682  1.148870  1.300630  1.242103
  1.432780  1.328771  1.368299  1.067858  0.986375  1.050905  1.025810
  1.069195  1.103255  1.056450  1.452381  1.222293
try2_rat    0.359778  0.373912  0.319745  0.212337  0.274316  0.257557
  0.000000  0.489007  0.142762  0.273678  0.291058  0.345522  0.449394
  0.421295  1.195991  1.277094  1.111340  1.033264  1.246958  1.109272
  1.358268  1.228573  1.341475  1.021192  0.907086  0.962488  0.954288
  1.031754  0.997792  0.964777  1.367973  1.135835
try3_salsa  0.359191  0.394550  0.328979  0.396191  0.458266  0.478290
  0.489007  0.000000  0.464066  0.500833  0.511207  0.338917  0.629662
  0.626131  1.015348  1.029328  1.055487  1.005803  1.161454  1.046473
  1.274845  1.118213  1.191488  0.965681  1.076038  1.176721  1.114740
  1.202266  0.938062  0.964707  1.473454  1.234699
tryp_mouse  0.320990  0.343664  0.302992  0.174112  0.273125  0.254812
  0.142762  0.464066  0.000000  0.305936  0.323839  0.291102  0.458411
  0.440006  1.120099  1.162382  0.984476  0.976765  1.084026  1.016677
  1.420397  1.085787  1.369897  0.979088  0.938056  0.995177  0.917905
  1.005442  0.957206  0.957981  1.239725  1.042486
try4_human  0.368224  0.347404  0.297520  0.243863  0.151157  0.133336
[truncated: 672,647 more chars]
