# Supplementary material for: MPI-PHYLIP: Parallelizing Computationally Intensive Phylogenetic Analysis Routines for the Analysis of Large Protein Families
Source: PLoS One. 2010 Nov 15;5(11):e13999. doi: 10.1371/journal.pone.0013999 (PMC2981553; doi:10.1371/journal.pone.0013999)
Supplement: File S1 — MPI Source Code for the Parallel PHYLIP methods (in .tar.gz format). (1.11 MB GZ) [file pone.0013999.s001.gz › MPIsrc/src/mlclock.c]

/* PHYLIP version 3.6. (c) Copyright 1986-2007 by the University of
 * Washington and by Joseph Felsenstein.  Written by Joseph
 * Felsenstein.  Permission is granted to copy and use this program
 * provided no fee is charged for it and provided that this copyright
 * notice is not removed. */

#include "phylip.h"

#include "seq.h"
#include "mlclock.h"

#ifdef DEBUG
/* Needed for DBL_MAX */
#include <float.h>
#endif

/* Define the minimum branch length to be enforced for clocklike trees */
const double MIN_BRANCH_LENGTH = 1e-6;

/* MIN_ROOT_TYME is added to the current root tyme and used as the lower
 * bound when optimizing at the root. */
const double MIN_ROOT_TYME     = -10;

static evaluator_t evaluate = NULL;
static tree *curtree = NULL;                   /* current tree in use */
static node *current_node = NULL;              /* current node being optimized */

static double cur_node_eval(double x);
static double evaluate_tyme(tree *t, node *p, double tyme);


void
mlclock_init(tree *t, evaluator_t f)
{
#ifdef DEBUG
  fprintf(stderr, "Warning: DEBUG code enabled. This may take a while...\n");
  fprintf(stderr, "Writing debugging log to stderr...\n");
#endif

  curtree = t;
  evaluate = f;
}


boolean
all_tymes_valid(node *p, double minlength, boolean fix)
{
  /* Ensures that all node tymes at node p and descending from it are
   * valid, with all branches being not less than minlength. If any
   * inconsistencies are found, returns true. If 'fix' is given,
   * adjustments are made to make the subtree consistent. Otherwise if
   * assertions are enabled, all inconsistencies are fatal. No effort is
   * made to check that the parent node tyme p->back->tyme is less than
   * p->tyme. */

  node *q;
  double max_tyme;
  boolean ret = true;

  /* All tips should have tyme == 0.0 */
  if ( p->tip ) {
    if ( p->tyme == 0.0 )
      return true;
    else { /* this would be very bad. */
      if ( fix ) 
        p->tyme = 0.0;
      else
        assert( p->tyme == 0 );

      return false;
    }
  }      

  for ( q = p->next; q != p; q = q->next ) {
    /* All nodes in ring should have same tyme */
    if ( q && q->tyme != p->tyme ) {
      if ( fix )
        q->tyme = p->tyme;
      else
        assert( q->tyme == p->tyme );
      ret = false;
    }

    /* All subtrees should be OK too */
    if (!q->back)
      continue;
    if ( all_tymes_valid(q->back, minlength, fix) == false )
      ret = false;
  }
  
  /* Tymes cannot be greater than the minimum child time, less
   * branch length */
  max_tyme = min_child_tyme(p) - minlength;
  if ( p->tyme > max_tyme ) {
    if ( fix )
      setnodetymes(p, max_tyme);
    else
      assert( p->tyme < max_tyme );
    return false;
  }

  return ret;
}


void
setnodetymes(node* p, double newtyme)
{ /* Set node tyme for an entire fork. Also clears initialized flags on this 
   * fork, but not recursively. inittrav() must be called before evaluating
   * elsewhere. */
  node * q;

  curtree->likelihood = UNDEFINED;
  p->tyme = newtyme;
  p->initialized = false;
  if ( p->tip ) return;
  for ( q = p->next; q != p; q = q->next ) {
    assert(q);
    q->tyme = newtyme;
    q->initialized = false;
  }
} /* setnodetymes */


double
min_child_tyme(node *p)
{
  /* Return the minimum tyme of all children. p must be a parent nodelet */
  double min;
  node *q;

  min = 1.0; /* Tymes are always nonpositive */
  
  for ( q = p->next; q != p; q = q->next ) {
    if ( q->back == NULL ) continue;
    if ( q->back->tyme < min )
      min = q->back->tyme;
  }
  
  return min;
} /* min_child_tyme */


double
parent_tyme(node *p) 
{
  /* Return the tyme of the parent of node p. p must be a parent nodelet. */
  if ( p->back ) {
    return p->back->tyme;
  } else {
    return p->tyme + MIN_ROOT_TYME;
  }
} /* parent_tyme */


boolean
valid_tyme(node *p, double tyme)
{
  /* Return true if tyme is a valid tyme to assign to node p. tyme must be
   * finite, not greater than any of p's children, and not less than p's
   * parent. Also, tip nodes can only be assigned 0. Otherwise false is
   * returned. */

  /* p must be the parent nodelet of its node group. */

  assert( p->tip != true || tyme == 0.0 );
  assert( tyme <= min_child_tyme(p) );
  assert( tyme >= parent_tyme(p) );

  return true;
} /* valid_tyme */


static long
node_max_depth(tree *t, node *p)
{
  /* Return the largest number of branches between node p and any tip node. */ 
  long max_depth = 0;
  long cdep;
  node *q;

  assert(p = pnode(t, p));

  if (p->tip)
    return 0;

  for (q = p->next; q != p; q = q->next) {
    cdep = node_max_depth(t, q->back) + 1;
    if (cdep > max_depth)
      max_depth = cdep;
  }
  return max_depth;
}


static double
node_max_tyme(tree *t, node *p)
{
  /* Return the absolute maximum tyme a node can be pushed to. */
  return -node_max_depth(t, p) * MIN_BRANCH_LENGTH;
}


void
save_tymes(tree* save_tree, double tymes[])
{
  /* Save the current node tymes of save_tree in tymes[]. tymes must point to
   * an array of (nonodes - spp) elements. Tyme for node i gets saved in
   * tymes[i-spp]. */

  int i;
  assert( all_tymes_valid(curtree->root, 0.0, false) );
  for ( i = spp ; i < nonodes ; i++) {
    tymes[i - spp] = save_tree->nodep[i]->tyme;
  }
}


void
restore_tymes(tree *load_tree, double tymes[])
{
  /* Restore the tymes saved in tymes[] to tree load_tree. See save_tymes()
   * */

  int i;
  for ( i = spp ; i < nonodes ; i++) {
    if (load_tree->nodep[i]->tyme != tymes[i-spp])
      setnodetymes(load_tree->nodep[i], tymes[i-spp]);
  }
  /* Check for invalid tymes */
  assert( all_tymes_valid(curtree->root, 0.0, false) );
}


static void
push_tymes_to_root(tree *t, node *p, double tyme)
{
  /* Set tyme for node p to tyme. Ancestors of p are moved down if necessary to prevent
   * negative branch lengths. */
  node *q, *r;

  assert(p = pnode(t, p));

  setnodetymes(p, tyme);

  r = p;
  while (r->back != NULL) {
    q = pnode(t, r->back); /* q = parent(r); */
    if (q->tyme > r->tyme - MIN_BRANCH_LENGTH)
      setnodetymes(q, r->tyme - MIN_BRANCH_LENGTH);
    else
      break;
    r = q;
  }
}


static void
push_tymes_to_tips(tree *t, node *p, double tyme)
{
  /* Set tyme for node p to tyme. Descendants of p are moved up if necessary to
   * prevent negative branch lengths. */

  node *q;

  assert( p == pnode(t, p) );

  setnodetymes(p, tyme);

  for (q = p->next; q != p; q = q->next) {
    if (q->back->tyme < p->tyme + MIN_BRANCH_LENGTH) {
      if (q->back->tip && q->back->tyme < p->tyme) {
        fprintf(stderr,
            "Error: Attempt to move node past tips.\n"
            "%s line %d\n", __FILE__, __LINE__);
        exxit(-1);
      }
      else 
        push_tymes_to_tips(t, q->back, p->tyme + MIN_BRANCH_LENGTH);
    }
  }
}


static void
set_tyme(tree *t, node *p, double tyme)
{
  /* Set the tyme for node p, pushing others out of the way */

  /* Use rootward node in fork */
  p = pnode(t, p);

  /* Set node tyme and push other nodes out of the way */
  if (tyme < p->tyme)
    push_tymes_to_root(t, p, tyme);
  else
    push_tymes_to_tips(t, p, tyme);

}


static double 
evaluate_tyme(tree *t, node *p, double tyme)
{
  /* Evaluate curtree if node p is at tyme. Return the score. Leaves original
   * tymes intact. */
  static double *savetymes = NULL;
  static long savetymes_sz = 0;

  long nforks = nonodes - spp;
  double score = 1.0;

  if (savetymes_sz < nforks + 1) {
    if (savetymes != NULL)
      free(savetymes);
    savetymes_sz = nforks;
    savetymes = (double *)Malloc(savetymes_sz * sizeof(double));
  }

  /* Save the current tymes */
  save_tymes(t, savetymes);

  set_tyme(t, p, tyme);

  /* Evaluate the tree */
  score = evaluate(p);

  /* Restore original tymes */
  restore_tymes(t, savetymes);

  assert( all_tymes_valid(curtree->root, 0.0, false) );

  return score;
}


static double
cur_node_eval(double x)
{
  return evaluate_tyme(curtree, current_node, x);
}


double
maximize(double min_tyme, double cur, double max_tyme, double(*f)(double),
    double eps, boolean *success)
{
  /* Find the maximum of function f by parabolic interpolation and golden section search.
   * (based on Brent method in NR) */

  /* [min_tyme, max_tyme] is the domain, cur is the best guess and must be
   * within the domain, eps is the fractional accuracy of the result, i.e. the
   * returned value x will be accurate to +/- x*eps. */

  boolean bracket = false;
  static long max_iterations = 100;              /* maximum iterations */
  
  long it;                                      /* iteration counter */
  double x[3], lnl[3];                          /* tyme (x) and log likelihood
                                                   (lnl) points below, at, and
                                                   above the current tyme */
  double xn, yn;                                /* New point */
  double d;                                     /* delta x to new point */
  double mid;                                   /* Midpoint of (x[0], x[2]) */
  
  double xmax, lnlmax;

  double tdelta;                                /* uphill step for bracket
                                                   finding */
  double last_d = 0.0;
  double prec;                                  /* epsilon * tyme */
  double t1, t2, t3, t4;                        /* temps for parabolic fit */

#ifdef DEBUG
  double start_tyme = current_node->tyme;
  double start_likelihood = evaluate_tyme(curtree, current_node, start_tyme);

  fprintf(stderr, "Adjusting tyme for node %ld\n", current_node->index - spp);
#endif /* DEBUG */

  /* Bracket our maximum; We will assume that we are already close and move
   * uphill by exponentially increasing steps until we find a smaller value.
   * The initial step should be small to allow us to finish quickly if we're
   * still on the maximum from previous smoothings */
  x[1] = cur;
  tdelta = fabs(10.0 * cur * eps);
  x[0] = cur - tdelta;
  if (x[0] < min_tyme)
    x[0] = min_tyme;

  lnl[1] = (*f)(x[1]);
  lnl[0] = (*f)(x[0]);
 
#ifdef DEBUG
  fprintf(stderr, "Searching for bracket: ");
#endif
  if (lnl[0] < lnl[1]) {
    do {
      x[2] = x[1] + tdelta;
      if (x[2] > max_tyme)
        x[2] = max_tyme;
      lnl[2] = (*f)(x[2]);
      if (lnl[2] < lnl[1])
        break;
#ifdef DEBUG
      fprintf(stderr, ">");
#endif
      x[0] = x[1]; lnl[0] = lnl[1];
      x[1] = x[2]; lnl[1] = lnl[2];
      tdelta *= 2;
    } while (x[2] < max_tyme);
  }
  else { /* lnl[0] > lnl[1] */
    /* shift points (0, 1) -> (1, 2) */
    x[2] = x[1]; x[1] = x[0];
    lnl[2] = lnl[1]; lnl[1] = lnl[0];
    do {
      x[0] = x[1] - tdelta;
      if (x[0] < min_tyme)
        x[0] = min_tyme;
      lnl[0] = (*f)(x[0]);
      if (lnl[0] < lnl[1])
        break;
#ifdef DEBUG
      fprintf(stderr, "<");
#endif
      x[2] = x[1]; lnl[2] = lnl[1];
      x[1] = x[0]; lnl[1] = lnl[0];
      tdelta *= 2;
    } while (x[0] > min_tyme);
  }

#ifdef DEBUG
  fprintf(stderr, "\n");
  fprintf(stderr, "  min %20.10f cur %20.10f max %20.10f\n",
      x[0], x[1], x[2]);
  double npoints = 100;

  /* Likelihood graph between absolute tymes */
  /*
  double best_lnl = dump_likelihood_graph(stderr, current_node, min_tyme, max_tyme, npoints);
  */

  /* Likelihood graph within bracket */
  /*
  double best_lnl2 = dump_likelihood_graph(stderr, current_node, x[0], x[2], npoints);
  best_lnl = best_lnl > best_lnl2 ? best_lnl : best_lnl2;
  */
#endif

  /* FIXME: this should not be necessary. Somewhere we fail to enforce
   * MIN_BRANCH_LENGTH */
  if ( x[1] < x[0] || x[2] < x[1] ) {
    x[1] = (x[2] + x[0]) / 2.0;
    lnl[1] = (*f)(x[1]);
  }
  assert(x[0] <= x[1] && x[1] <= x[2]);

  xmax = x[1];
  lnlmax = lnl[1];
  if (lnl[0] > lnlmax) {
    xmax = x[0];
    lnlmax = lnl[0];
  }
  if (lnl[2] > lnlmax) {
    xmax = x[2];
    lnlmax = lnl[2];
  }

  bracket = false;
  for (it = 0; it < max_iterations; it++) {
    assert(x[0] <= x[1] && x[1] <= x[2]);
    prec = fabs(x[1] * eps) + 1e-7;

#ifdef DEBUG
  fprintf(stderr, "  %ld %g %20.10f %20.10f %20.10f ",
      it, prec, x[0] - x[1], x[1], x[2] - x[1]);
#endif

    if (x[2] - x[0] < 4.0*prec)
      break;

    d = 0.0;
    mid = (x[2] + x[0]) / 2.0;

    if (lnl[0] < lnl[1] && lnl[1] > lnl[0]) {
      /* We have a bracket */
      bracket = true;

      /* Try parabolic interpolation */
      t1 = (x[1] - x[0]) * (lnl[1] - lnl[2]);
      t2 = (x[1] - x[2]) * (lnl[1] - lnl[0]);

      t3 = t1*(x[1] - x[0]) - t2*(x[1] - x[2]);
      t4 = 2.0*(t1 - t2);

      if (t4 > 0.0)
        t3 = -t3;
      t4 = fabs(t4);

      if ( fabs(t3) < fabs(0.5*t4*last_d)
           && t3 > t4 * (x[0] - x[1])
           && t3 < t4 * (x[2] - x[1]) )
      {
        d = t3 / t4;
        xn = x[1] + d;
        /* Keep the new point from getting too close to the end points */
        if (xn - x[0] < 2.0*prec || x[2] - xn < 2.0*prec)
          d = xn - mid > 0 ? -prec : prec;
          
#ifdef DEBUG
        fprintf(stderr, " P ");
#endif
      } 
    } else {
      /* We should never lose our bracket once we've found it. */
      assert( !bracket );
    }
      
    if (d == 0.0) {
#ifdef DEBUG
      fprintf(stderr, " B ");
#endif
      /* Bisect larger interval using golden ratio */
      d = x[1] > mid ? 0.38 * (x[0] - x[1])
                     : 0.38 * (x[2] - x[1]);
    }
    /* Keep the new point from getting too close to the middle one */
    if (fabs(d) < prec)
      d = d > 0 ? prec : -prec;
    xn = x[1] + d;
    last_d = d;
    yn = (*f)(xn);
#ifdef DEBUG
    fprintf(stderr, " -> %20.10f %20.10f\n", d, yn);
#endif
    if (yn > lnlmax) {
      *success = true;
      xmax = xn;
      lnlmax = yn;
    }

    if (yn > lnl[1]) {
      /* (xn, yn) is the new middle point */
      if (xn > x[1])
        x[0] = x[1];
      else
        x[2] = x[1];
      x[1] = xn; lnl[1] = yn;
    }
    else {
      /* xn is the new bound */
      if (xn > x[1])
        x[2] = xn;
      else
        x[0] = xn;
    }
  }

#ifdef DEBUG
  fprintf(stderr, "\nmaximize(): node %ld: %ld iterations (%.10f,%.10f) => (%.10f,%.10f)\n",
      current_node->index - spp, it, start_tyme, start_likelihood, xmax, lnlmax);
  if (xmax - min_tyme < (max_tyme - min_tyme) * 1e-3) {
    fprintf(stderr, "node %ld: close to minimum.\n", current_node->index - spp);
    fprintf(stderr, "Blocked by node %ld\n", current_node->back ? current_node->back->index - spp : 0);
  }
  else if (max_tyme - xmax < (max_tyme - min_tyme) * 1e-3) {
    fprintf(stderr, "node %ld: close to maximum.\n", current_node->index - spp);
    long idx = 0;
    double t = DBL_MAX;
    node *p;
    for (p = current_node->next; current_node != p; p = p->next) {
      if (p->back && p->back->tyme < t) {
        t = p->back->tyme;
        idx = p->back->index;
      }
    }
    const char *str;
    if (idx < spp + 1)
      str = "tip ";
    else {
      str = "";
      idx = idx - spp;
    }
    fprintf(stderr, "Blocked by %snode %ld\n", str, idx);
  }

  fprintf(stderr, "  Improvement: %.10f%s\n", lnlmax - start_likelihood,
      lnlmax - start_likelihood < -1e-30 ? " IS WORSE!!!" : ""); 
  if (!bracket) {
    fprintf(stderr, "Warning: No bracket found.\n");
  }
  /*
  if (lnlmax < best_lnl) {
    fprintf(stderr, "Warning: Likelihood is less than best found by step search by %.10f\n",
        best_lnl - lnl[1]);
  }
  */
  fprintf(stderr, "\n");
#endif

  return xmax;
}


boolean
makenewv(node *p)
{
  /* Try to improve tree by moving node p. Returns true if a better likelihood
   * was found */
  
  double min_tyme, max_tyme;                    /* absolute tyme limits */
  double new_tyme;                              /* result from maximize() */
  boolean success = false;                      /* return value */
  
  node *s = curtree->nodep[p->index - 1];
 

  assert( valid_tyme(s, s->tyme) );
  
  /* Tyme cannot be less than parent */
  if (s == curtree->root)
    min_tyme = s->tyme + MIN_ROOT_TYME;
  else
    min_tyme = parent_tyme(s) + MIN_BRANCH_LENGTH;

  /* Tyme cannot be greater than any children */
  max_tyme = min_child_tyme(s) - MIN_BRANCH_LENGTH;

  /*
   * EXPERIMENTAL:
   * Allow nodes to move pretty much anywhere by pushing others outta the way.
   */

  /* First, find the absolute maximum and minimum tymes. */
  /* Minimum tyme is somewhere past the root */
  min_tyme = curtree->root->tyme + MIN_ROOT_TYME;
  /* Max tyme is the minimum branch length times the maximal number of branches
   * to any tip node. */
  max_tyme = node_max_tyme(curtree, s);

  /* Nothing to do if we can't move */
  if ( max_tyme < min_tyme + 2.0 * MIN_BRANCH_LENGTH ) {
#ifdef DEBUG
    fprintf(stderr, "Warning: node tyme %ld cannot be improved.\n\n", s->index - spp);
#endif

    return false;
  }

  /* Fix a failure to enforce minimum branch lengths which occurs somewhere in
   * dnamlk_add() */
  if (s->tyme > max_tyme)
    set_tyme(curtree, s, max_tyme);

  current_node = s;
  new_tyme = maximize(min_tyme, s->tyme, max_tyme, &cur_node_eval, epsilon, &success);
    
  set_tyme(curtree, s, new_tyme);
  

  return success;
}  /* makenewv */


#ifdef DEBUG
/*** Branch length optimization debugging utility functions */

double
set_tyme_evaluate(node *p, double tyme)
{
  /* Change tyme of node p and return likelihood
   * Views should be invalidated and regenerated before calling
   * dnamlk_evaluate() anywhere else in the tree. */

  /* Deprecated in favor of evaluate_tyme(), which leaves existing tymes
   * intact, or set_tyme() which modifies tymes, but does not evaluate. <IDR> */
  
  assert( valid_tyme(pnode(curtree, p), tyme) );

  setnodetymes(p, tyme);

  return evaluate(p);
} /* set_tyme_evaluate */


void
get_limits(node **nodea, double *min, double *max)
{
  /* Finds the minimum and maximum tymes for nodea[0], if all nodes in nodea
   * are to be moved in unison. There must be at least one node in nodea, and
   * the last element in nodea must be NULL. */

  node **i;
  node *p, *lastnode;
  double thistyme, lasttyme;
  double minchildtyme;

  assert(min != NULL);
  assert(max != NULL);

  assert(nodea != NULL);
  assert(nodea[0] != NULL);

  /* Check that all nodes in nodea satisfy nodea[n-1] = parent(nodea[n]) */
  lastnode = nodea[0];
  for (i = nodea + 1; *i != NULL; i++) {
    assert(lastnode->index == (*i)->back->index);
  }
    
    
  /* FIXME This does not work because we need to consider other nodes
   * in the set when determining the maximum and minimum tymes for the
   * whole group. So find the min tyme for the parent node first, then
   * the child nodes based on that. For max tyme, find the max tyme for
   * child nodes first, then base the parent max tymes on that */

  /* Helper functions is_child(child, parent) and is_parent() would
   * help here
   *
   * Actually moving the nodes may be the best way to achieve this
   * in the short run.
   *
   * If we want to be able to move groups of nodes that aren't strictly
   * ancestral to one another, that's another story. For now, we'll assume
   * that the node list is in order: nodea[n] == parent(nodea[n-1])
   *
   * If we move nodes by differing amounts, we'll need to save the
   * previous tymes for all nodes...
   */
  
  /* The minimum tyme for nodea[0] is against its parent */
  *min = parent_tyme(pnode(curtree, nodea[0])) + MIN_BRANCH_LENGTH;

  /* The maximum tyme for nodea[0] is the smallest child tyme, taking into
   * account that children in the list can be moved to their maximum tymes. */

  /* Reverse iteration: Get to the end of the list */
  /* TODO: It may be easier to provide the list in child->parent order instead */
  for(i = nodea; *i != NULL; i++)
    /* continue */;
  lastnode = NULL;
  for (i--; i >= nodea; i--) {
    minchildtyme = 0.0;
    /* Look at all children */
    for (p = (*i)->next; p != *i; p = p->next) {
      /* For the child in the element after, use its max tyme,
       * less the difference between the two */
      if (lastnode != NULL && p->back->index == lastnode->index) {
        thistyme = lasttyme - ( lastnode->tyme - (*i)->tyme );
      }
      else {
        thistyme = p->back->tyme;
      }
      
      if (thistyme < minchildtyme) {
        minchildtyme = thistyme;
      }
    }
    /* max tyme for *i */
    lastnode = *i;
    lasttyme = minchildtyme - MIN_BRANCH_LENGTH;
  }

  /* max tyme for nodea[0] */
  *max = lasttyme;
  /*  assert(*min <= *max); */
}


double
dump_likelihood_graph_2d(FILE *fp, node *p1, double npoints)
{
  /* Dump a two-dimensional graph of tyme and likelihood values while moving
   * node p1 and its parent p2 throughout their valid range to file fp. Used
   * for debugging makenewv.
   */

  long i, j;
  double tyme, tyme2, like;
  double best_lnl = 1.0;

  /* Parent node */
  node *p2 = curtree->nodep[p1->back->index - 1];

  /* pos tyme diff between p1 and p2 */
  double diff = p1->tyme - p2->tyme;

  /* min and max tymes for p1 */
  double min = parent_tyme(p2) + diff;
  double max = min_child_tyme(p1);

  /* Save old tymes */
  double *tymes = (double *)Malloc((nonodes - spp) * sizeof(double));
  save_tymes(curtree, tymes);

  /* Set p1 to max and check how far p2 can move */
  set_tyme_evaluate(p1, max);
  double max2 = min_child_tyme(p2) + diff;

  if (max2 < max) {
    max = max2;
  }

  assert(fp != NULL);
  assert(min <= max);
  assert(npoints > 1);

  fprintf(fp, "Two-dimensional movement for nodes %ld and parent %ld:\n",
      p1->index - spp, p2->index - spp);
  fprintf(fp, "p1 min %20.10f max %20.10f\n", min, max);

  /* Get parent node out of the way first */
  set_tyme_evaluate(p2, min - diff);

  for (i = 0; i < npoints; i++) {
    tyme = min + (double)i * (max - min) / (npoints - 1);
    if (tyme < min)
      tyme = min;
    else if (tyme > max)
      tyme = max;
    set_tyme_evaluate(p1, tyme);
    for (j = 0; j < npoints; j++) {
      tyme2 = min + (double)j * (max - min) / (npoints - 1) - diff;
      if (tyme2 < parent_tyme(p2) || tyme2 > min_child_tyme(p2)) {
        fprintf(fp, "                 NaN ");
        continue;
      }
      like = set_tyme_evaluate(p2, tyme2);
      if (i == 0 || like > best_lnl)
        best_lnl = like;
      fprintf(fp, "%20.10f ", like);
    }
    fprintf(fp, "\n");
  }
  fprintf(fp, "\n");

  /* Restore old tymes */
  restore_tymes(curtree, tymes);
  free(tymes);
  evaluate(curtree->root);

  return best_lnl;
}


double
dump_likelihood_graph_twonode(FILE *fp, node *p1, double npoints)
{
  /* Dump a graph of tyme and likelihood values while moving node p1 and its parent p2 throughout their valid range
   * to file fp. Used for debugging makenewv.
   */

  long i;
  double tyme, like;
  double best_lnl = 1.0;

  /* Parent node */
  node *p2 = curtree->nodep[p1->back->index - 1];

  double p1tyme_save = p1->tyme;
  double p2tyme_save = p2->tyme;

  /* pos tyme diff between p1 and p2 */
  double diff = p1->tyme - p2->tyme;

  /* min and max tymes for p1 */
  double min = parent_tyme(p2) + diff;
  double max = min_child_tyme(p1);

  /* Set p1 to max and check how far p2 can move */
  set_tyme_evaluate(p1, max);
  double max2 = min_child_tyme(p2) + diff;

  if (max2 < max) {
    max = max2;
  }

  assert(fp != NULL);
  assert(min <= max);
  assert(npoints > 1);

  fprintf(fp, "Joined-node movement for node %ld and parent node %ld:\n",
      p1->index - spp, p2->index - spp);
  fprintf(fp, "p1 min %20.10f max %20.10f\n", min, max);

  /* Get parent node out of the way first */
  set_tyme_evaluate(p2, min - diff);

  for (i = 0; i < npoints; i++) {
    tyme = min + (double)i * (max - min) / (npoints - 1);
    if (tyme < min)
      tyme = min;
    else if (tyme > max)
      tyme = max;
           set_tyme_evaluate(p1, tyme);
    like = set_tyme_evaluate(p2, tyme - diff);
    if (i == 0 || like > best_lnl)
      best_lnl = like;
    fprintf(fp, "%20.10f %20.10f %20.10f\n", p1->tyme, p2->tyme, like);
  }
  set_tyme_evaluate(p2, p2tyme_save);
  set_tyme_evaluate(p1, p1tyme_save);

  return best_lnl;
}


double
dump_likelihood_graph(FILE *fp, node *p, double min, double max, double npoints)
{
  /* Dump a graph of tyme and likelihood values for node p to file fp. Used for
   * debugging makenewv.
   */

  double i, tyme, like;
  double best_lnl = 1.0;

  assert(fp != NULL);
  assert(min <= max);
  assert(npoints > 1);

  for (i = 0; i < npoints; i ++) {
    tyme = min + i * (max - min) / (npoints - 1);
    if (tyme < min)
      tyme = min;
    else if (tyme > max)
      tyme = max;
    like = evaluate_tyme(curtree, p, tyme);
    if (i == 0 || like > best_lnl)
      best_lnl = like;
    fprintf(fp, "%20.10f %20.10f\n", tyme, like);
  }

  return best_lnl;
}
#endif /* DEBUG */
