# Supplementary material for: MPI-PHYLIP: Parallelizing Computationally Intensive Phylogenetic Analysis Routines for the Analysis of Large Protein Families
Source: PLoS One. 2010 Nov 15;5(11):e13999. doi: 10.1371/journal.pone.0013999 (PMC2981553; doi:10.1371/journal.pone.0013999)
Supplement: File S1 — MPI Source Code for the Parallel PHYLIP methods (in .tar.gz format). (1.11 MB GZ) [file pone.0013999.s001.gz › MPIsrc/src/MPIdnaml.c]

#include <mpi.h>          /*-MPI-*/

#include "phylip.h"
#include "seq.h"

#include "MPIroutines.h"  /*-MPI-*/

/* version 3.6. (c) Copyright 1993-2004 by the University of Washington.
   Written by Joseph Felsenstein, Akiko Fuseki, Sean Lamont, Andrew Keeffe,
   Dan Fineman, and Patrick Colacurcio.
   Permission is granted to copy and use this program provided no fee is
   charged for it and provided that this copyright notice is not removed. */

typedef struct valrec {
  double rat, ratxi, ratxv, orig_zz, z1, y1, z1zz, z1yy, xiz1, xiy1xv;
  double *ww, *zz, *wwzz, *vvzz; 
} valrec;

typedef long vall[maxcategs];
typedef double contribarr[maxcategs];

#ifndef OLDC
/* function prototypes */
void   dnamlcopy(tree *, tree *, long, long);
void   getoptions(void);
void   allocrest(void);
void   doinit(void);
void   inputoptions(void);
void   makeweights(void);
void   getinput(void);
void   inittable_for_usertree(FILE *);
void   inittable(void);
double evaluate(node *, boolean);

void   alloc_nvd (long, nuview_data *);
void   free_nvd (nuview_data *);
void   nuview(node *);
void   slopecurv(node *, double, double *, double *, double *);
void   makenewv(node *);
void   update(node *);
void   smooth(node *);
void   insert_(node *, node *, boolean);
void   dnaml_re_move(node **, node **);
void   buildnewtip(long, tree *);

void   buildsimpletree(tree *);
void   addtraverse(node *, node *, boolean);
void   rearrange(node *, node *);
void   initdnamlnode(node **, node **, node *, long, long, long *, long *,
                 initops, pointarray, pointarray, Char *, Char *, FILE *);
void   dnaml_coordinates(node *, double, long *, double *);
void   dnaml_printree(void);
void   sigma(node *, double *, double *, double *);
void   describe(node *);
void   reconstr(node *, long);
void   rectrav(node *, long, long);
void   summarize(void);
void   dnaml_treeout(node *);
void   inittravtree(node *);
void   treevaluate(void);
void   maketree(void);
void   clean_up(void);
void   reallocsites(void);
void   globrearrange(void);
void   dnaml_unroot_here(node* root, node** nodep, long nonodes);
void   dnaml_unroot(node* p, node** nodep, long nonodes);
void   freetable(void);
void   alloclrsaves(void);
void   resetlrsaves(void);
void   freelrsaves(void);
/* function prototypes */
#endif

/* local rearrangements need to save views.  created globally so that *
 * reallocation of the same variable is unnecessary                   */
node **lrsaves;

long oldendsite;
double fracchange;
long rcategs;
boolean haslengths;

Char infilename[FNMLNGTH], outfilename[FNMLNGTH], intreename[FNMLNGTH], 
     outtreename[FNMLNGTH], catfilename[FNMLNGTH], weightfilename[FNMLNGTH];
double *rate, *rrate, *probcat;
long nonodes2, sites, weightsum, categs, datasets, ith, njumble, jumb;
long parens;
boolean  freqsfrom, global, jumble, weights, trout, usertree,
  ctgry, rctgry, auto_, hypstate, ttr, progress, mulsets, justwts,
  firstset, improve, smoothit, polishing, lngths, gama, invar,inserting=false;
tree curtree, bestree, bestree2, priortree;
node *qwhere, *grbg, *addwhere;
double xi, xv, ttratio, ttratio0, freqa, freqc, freqg, freqt, freqr,
  freqy, freqar, freqcy, freqgr, freqty, 
  cv, alpha, lambda, invarfrac, bestyet;
long *enterorder, inseed, inseed0;
steptr aliasweight;
contribarr *contribution, like, nulike, clai;
double **term, **slopeterm, **curveterm;
longer seed;
Char* progname;
char basechar[16]="acmgrsvtwyhkdbn";

/* Local variables for maketree, propagated globally for c version: */
long k, nextsp, numtrees, maxwhich, mx, mx0, mx1, shimotrees;
double dummy, maxlogl;
boolean succeeded, smoothed;
double **l0gf;
double *l0gl;
valrec ***tbl;
Char ch, ch2;
long col;
vall *mp=NULL;


void dnamlcopy(tree *a, tree *b, long nonodes, long categs)
{
  /* copies tree a to tree b*/
  /* assumes bifurcation (OK) */
  long i, j;
  node *p, *q;

  for (i = 0; i < spp; i++) {
    copynode(a->nodep[i], b->nodep[i], categs);
    if (a->nodep[i]->back) {
      if (a->nodep[i]->back == a->nodep[a->nodep[i]->back->index - 1])
        b->nodep[i]->back = b->nodep[a->nodep[i]->back->index - 1];
      else if (a->nodep[i]->back == 
          a->nodep[a->nodep[i]->back->index - 1]->next)
        b->nodep[i]->back = b->nodep[a->nodep[i]->back->index - 1]->next;
      else
        b->nodep[i]->back = b->nodep[a->nodep[i]->back->index - 1]->next->next;
    }
    else b->nodep[i]->back = NULL;
  }
  for (i = spp; i < nonodes; i++) {
    p = a->nodep[i];
    q = b->nodep[i];
    for (j = 1; j <= 3; j++) {
      copynode(p, q, categs);
      if (p->back) {
        if (p->back == a->nodep[p->back->index - 1])
          q->back = b->nodep[p->back->index - 1];
        else if (p->back == a->nodep[p->back->index - 1]->next)
          q->back = b->nodep[p->back->index - 1]->next;
        else
          q->back = b->nodep[p->back->index - 1]->next->next;
      }
      else
        q->back = NULL;
      p = p->next;
      q = q->next;
    }
  }
  b->likelihood = a->likelihood;
  b->start = a->start;               /* start used in dnaml only */
  b->root = a->root;                 /* root used in dnamlk only */
}  /* dnamlcopy plc*/


void getoptions()
{
  /* interactively set options */
  long i, loopcount, loopcount2;
  Char ch;
  boolean didchangecat, didchangercat;
  double probsum;

  fprintf(outfile, "\nNucleic acid sequence Maximum Likelihood");
  fprintf(outfile, " method, version %s\n\n",VERSION);
  putchar('\n');
  ctgry = false;
  didchangecat = false;
  rctgry = false;
  didchangercat = false;
  categs = 1;
  rcategs = 1;
  auto_ = false;
  freqsfrom = true;
  gama = false;
  global = false;
  hypstate = false;
  improve = false;
  invar = false;
  jumble = false;
  njumble = 1;
  lngths = false;
  lambda = 1.0;
  outgrno = 1;
  outgropt = false;
  trout = true;
  ttratio = 2.0;
  ttr = false;
  usertree = false;
  weights = false;
  printdata = false;
  dotdiff = true;
  progress = true;
  treeprint = true;
  interleaved = true;
  loopcount = 0;
  for (;;){
    cleerhome();
    printf("Nucleic acid sequence Maximum Likelihood");
    printf(" method, version %s\n\n",VERSION);
    printf("Settings for this run:\n");
    printf("  U                 Search for best tree?  %s\n",
           (usertree ? "No, use user trees in input file" : "Yes"));
    if (usertree) {
      printf("  L          Use lengths from user trees?  %s\n",
               (lngths ? "Yes" : "No"));
    }
    printf("  T        Transition/transversion ratio:%8.4f\n",
           (ttr ? ttratio : 2.0));
    printf("  F       Use empirical base frequencies?  %s\n",
           (freqsfrom ? "Yes" : "No"));
    printf("  C                One category of sites?");
    if (!ctgry || categs == 1)
      printf("  Yes\n");
    else
      printf("  %ld categories of sites\n", categs);
    printf("  R           Rate variation among sites?");
    if (!rctgry)
      printf("  constant rate\n");
    else {
      if (gama)
        printf("  Gamma distributed rates\n");
      else {
        if (invar)
          printf("  Gamma+Invariant sites\n");
        else
          printf("  user-defined HMM of rates\n");
      }
      printf("  A   Rates at adjacent sites correlated?");
      if (!auto_)
        printf("  No, they are independent\n");
      else
        printf("  Yes, mean block length =%6.1f\n", 1.0 / lambda);
    }
    printf("  W                       Sites weighted?  %s\n",
           (weights ? "Yes" : "No"));
    if (!usertree) {
      printf("  S        Speedier but rougher analysis?  %s\n",
             (improve ? "No, not rough" : "Yes"));
      printf("  G                Global rearrangements?  %s\n",
             (global ? "Yes" : "No"));
    }
    if (!usertree) {
      printf("  J   Randomize input order of sequences?");
      if (jumble)
        printf("  Yes (seed =%8ld,%3ld times)\n", inseed0, njumble);
      else
        printf("  No. Use input order\n");
    }
    printf("  O                        Outgroup root?  %s%3ld\n",
           (outgropt ? "Yes, at sequence number" :
                       "No, use as outgroup species"),outgrno);
    printf("  M           Analyze multiple data sets?");
    if (mulsets)
      printf("  Yes, %2ld %s\n", datasets,
               (justwts ? "sets of weights" : "data sets"));
    else
      printf("  No\n");
    printf("  I          Input sequences interleaved?  %s\n",
           (interleaved ? "Yes" : "No, sequential"));
    printf("  0   Terminal type (IBM PC, ANSI, none)?  %s\n",
           (ibmpc ? "IBM PC" : ansi  ? "ANSI" : "(none)"));
    printf("  1    Print out the data at start of run  %s\n",
           (printdata ? "Yes" : "No"));
    printf("  2  Print indications of progress of run  %s\n",
           (progress ? "Yes" : "No"));
    printf("  3                        Print out tree  %s\n",
           (treeprint ? "Yes" : "No"));
    printf("  4       Write out trees onto tree file?  %s\n",
           (trout ? "Yes" : "No"));
    printf("  5   Reconstruct hypothetical sequences?  %s\n",
           (hypstate ? "Yes" : "No"));
    printf("\n  Y to accept these or type the letter for one to change\n");
#ifdef WIN32
    phyFillScreenColor();
#endif
    fflush(stdout);
    scanf("%c%*[^\n]", &ch);
    getchar();
    if (ch == '\n')
      ch = ' ';
    uppercase(&ch);
    if (ch == 'Y')
      break;
    if (((!usertree) && (strchr("UTFCRAWSGJVOMI012345", ch) != NULL))
        || (usertree && ((strchr("ULTFCRAWSVOMI012345", ch) != NULL)))){
      switch (ch) {

      case 'F':
        freqsfrom = !freqsfrom;
        if (!freqsfrom) {
          initfreqs(&freqa, &freqc, &freqg, &freqt);
        }
        break;
        
      case 'C':
        ctgry = !ctgry;
        if (ctgry) {
          printf("\nSitewise user-assigned categories:\n\n");
          initcatn(&categs);
          if (rate){
            free(rate);
          }
          rate    = (double *) Malloc(categs * sizeof(double));
          didchangecat = true;
          initcategs(categs, rate);
        }
        break;

      case 'R':
        if (!rctgry) {
          rctgry = true;
          gama = true;
        } else {
          if (gama) {
            gama = false;
            invar = true;
          } else {
            if (invar)
              invar = false;
            else
              rctgry = false;
          }
        }
        break;
        
      case 'A':
        auto_ = !auto_;
        if (auto_)
          initlambda(&lambda);
        break;
        
      case 'W':
        weights = !weights;
        break;

      case 'S':
        improve = !improve;
        break;

      case 'G':
        global = !global;
        break;
        
      case 'J':
        jumble = !jumble;
        if (jumble)
          initjumble(&inseed, &inseed0, seed, &njumble);
        else njumble = 1;
        break;
        
      case 'L':
        lngths = !lngths;
        break;
        
      case 'O':
        outgropt = !outgropt;
        if (outgropt)
          initoutgroup(&outgrno, spp);
        break;
        
      case 'T':
        ttr = !ttr;
        if (ttr) {
          initratio(&ttratio);
        }
        break;
        
      case 'U':
        usertree = !usertree;
        break;

      case 'M':
        mulsets = !mulsets;
        if (mulsets) {
          printf("Multiple data sets or multiple weights?");
          loopcount2 = 0;
          do {
            printf(" (type D or W)\n");
            fflush(stdout);
            scanf("%c%*[^\n]", &ch2);
            getchar();
            if (ch2 == '\n')
              ch2 = ' ';
            uppercase(&ch2);
            countup(&loopcount2, 10);
          } while ((ch2 != 'W') && (ch2 != 'D'));
          justwts = (ch2 == 'W');
          if (justwts)
            justweights(&datasets);
          else
            initdatasets(&datasets);
          if (!jumble) {
            jumble = true;
            initjumble(&inseed, &inseed0, seed, &njumble);
          }
        }
        break;
        
      case 'I':
        interleaved = !interleaved;
        break;
        
      case '0':
        initterminal(&ibmpc, &ansi);
        break;
        
      case '1':
        printdata = !printdata;
        break;
        
      case '2':
        progress = !progress;
        break;
        
      case '3':
        treeprint = !treeprint;
        break;
        
      case '4':
        trout = !trout;
        break;

      case '5':
        hypstate = !hypstate;
        break;
      }
    } else
      printf("Not a possible option!\n");
    countup(&loopcount, 100);
  }
  if (gama || invar) {
    loopcount = 0;
    do {
      printf( "\nCoefficient of variation of substitution rate among sites" 
          " (must be positive)\n");
      printf(
  " In gamma distribution parameters, this is 1/(square root of alpha)\n");
#ifdef WIN32
      phyFillScreenColor();
#endif
      fflush(stdout);
      scanf("%lf%*[^\n]", &cv);
      getchar();
      countup(&loopcount, 10);
    } while (cv <= 0.0);
    alpha = 1.0 / (cv * cv);
  }
  if (!rctgry)
    auto_ = false;
  if (rctgry) {
    printf("\nRates in HMM");
    if (invar)
      printf(" (including one for invariant sites)");
    printf(":\n");
    initcatn(&rcategs);
    if (probcat){
      free(probcat);
      free(rrate);
    }
    probcat = (double *) Malloc(rcategs * sizeof(double));
    rrate   = (double *) Malloc(rcategs * sizeof(double));
    didchangercat = true;
    if (gama)
      initgammacat(rcategs, alpha, rrate, probcat); 
    else {
      if (invar) {
        loopcount = 0;
        do {
          printf("Fraction of invariant sites?\n");
          fflush(stdout);
          scanf("%lf%*[^\n]", &invarfrac);
          getchar();
          countup (&loopcount, 10);
        } while ((invarfrac <= 0.0) || (invarfrac >= 1.0));
        initgammacat(rcategs-1, alpha, rrate, probcat); 
        for (i = 0; i < rcategs-1; i++)
          probcat[i] = probcat[i]*(1.0-invarfrac);
        probcat[rcategs-1] = invarfrac;
        rrate[rcategs-1] = 0.0;
      } else {
        initcategs(rcategs, rrate);
        initprobcat(rcategs, &probsum, probcat);
      }
    }
  }
  if (!didchangercat){
    rrate      = (double *) Malloc(rcategs*sizeof(double));
    probcat    = (double *) Malloc(rcategs*sizeof(double));
    rrate[0]   = 1.0;
    probcat[0] = 1.0;
  }
  if (!didchangecat){
    rate       = (double *) Malloc(categs*sizeof(double));
    rate[0]    = 1.0;
  }
}  /* getoptions */


void reallocsites(void)
{
  long i;

  for (i=0; i < spp; i++) {
    free(y[i]);
    y[i] = (Char *) Malloc(sites*sizeof(Char));
  }
  free(category);
  free(weight);
  free(alias);
  free(ally);
  free(location);
  free(aliasweight);

  category    = (long *) Malloc(sites*sizeof(long));
  weight      = (long *) Malloc(sites*sizeof(long));
  alias       = (long *) Malloc(sites*sizeof(long));
  ally        = (long *) Malloc(sites*sizeof(long));
  location    = (long *) Malloc(sites*sizeof(long));
  aliasweight = (long *) Malloc(sites*sizeof(long));

}


void allocrest()
{
  long i;

  y = (Char **) Malloc(spp*sizeof(Char *));
  for (i = 0; i < spp; i++)
    y[i] = (Char *) Malloc(sites*sizeof(Char));
  nayme       = (naym *) Malloc(spp*sizeof(naym));;
  enterorder  = (long *) Malloc(spp*sizeof(long));
  category    = (long *) Malloc(sites*sizeof(long));
  weight      = (long *) Malloc(sites*sizeof(long));
  alias       = (long *) Malloc(sites*sizeof(long));
  ally        = (long *) Malloc(sites*sizeof(long));
  location    = (long *) Malloc(sites*sizeof(long));
  aliasweight = (long *) Malloc(sites*sizeof(long));
}  /* allocrest */


void doinit()
{ /* initializes variables */

  inputnumbers(&spp, &sites, &nonodes2, 1);
  getoptions();
  if (printdata)
    fprintf(outfile, "%2ld species, %3ld  sites\n", spp, sites);
  alloctree(&curtree.nodep, nonodes2, usertree);
  allocrest();
  if (usertree)
    return;
  alloctree(&bestree.nodep, nonodes2, 0);
  alloctree(&priortree.nodep, nonodes2, 0);
  if (njumble <= 1)
    return;
  alloctree(&bestree2.nodep, nonodes2, 0);
}  /* doinit */


void inputoptions()
{
  long i;

  if (!firstset && !justwts) {
    samenumsp(&sites, ith);
    reallocsites();
  }
  for (i = 0; i < sites; i++)
    category[i] = 1;
  for (i = 0; i < sites; i++)
    weight[i] = 1;
  
  if (justwts || weights)
    inputweights(sites, weight, &weights);
  weightsum = 0;
  for (i = 0; i < sites; i++)
    weightsum += weight[i];
  if (ctgry && categs > 1) {
    inputcategs(0, sites, category, categs, "DnaML");
    if (printdata)
      printcategs(outfile, sites, category, "Site categories");
  }
  if (weights && printdata)
    printweights(outfile, 0, sites, weight, "Sites");
}  /* inputoptions */


void makeweights()
{
  /* make up weights vector to avoid duplicate computations */
  long i;

  for (i = 1; i <= sites; i++) {
    alias[i - 1] = i;
    ally[i - 1] = 0;
    aliasweight[i - 1] = weight[i - 1];
    location[i - 1] = 0;
  }
  sitesort2   (sites, aliasweight);
  sitecombine2(sites, aliasweight);
  sitescrunch2(sites, 1, 2, aliasweight);
  for (i = 1; i <= sites; i++) {
    if (aliasweight[i - 1] > 0)
      endsite = i;
  }
  for (i = 1; i <= endsite; i++) {
    location[alias[i - 1] - 1] = i;
    ally[alias[i - 1] - 1] = alias[i - 1];
  }
  term = (double **) Malloc( endsite * sizeof(double *));
  for (i = 0; i < endsite; i++)
     term[i] = (double *) Malloc( rcategs * sizeof(double));
  slopeterm = (double **) Malloc( endsite * sizeof(double *));
  for (i = 0; i < endsite; i++)
     slopeterm[i] = (double *) Malloc( rcategs * sizeof(double));
  curveterm = (double **) Malloc(endsite * sizeof(double *));
  for (i = 0; i < endsite; i++)
     curveterm[i] = (double *) Malloc( rcategs * sizeof(double));
  mp = (vall *) Malloc( sites*sizeof(vall));
  contribution = (contribarr *) Malloc( endsite*sizeof(contribarr));
}  /* makeweights */


void getinput()
{
  /* reads the input data */
  inputoptions();
  if (!freqsfrom)
    getbasefreqs(freqa, freqc, freqg, freqt, &freqr, &freqy, &freqar, &freqcy,
                 &freqgr, &freqty, &ttratio, &xi, &xv, &fracchange,
                 freqsfrom, true);
  if (!justwts || firstset)
    inputdata(sites);
  if ( !firstset )
    oldendsite = endsite;
  makeweights();
  if ( firstset ) alloclrsaves();
  else  resetlrsaves(); 
  setuptree2(&curtree);
  if (!usertree) {
    setuptree2(&bestree);
    setuptree2(&priortree);
    if (njumble > 1)
      setuptree2(&bestree2);
  }
  allocx(nonodes2, rcategs, curtree.nodep, usertree);
  if (!usertree) {
    allocx(nonodes2, rcategs, bestree.nodep, 0);
    allocx(nonodes2, rcategs, priortree.nodep, 0);
    if (njumble > 1)
      allocx(nonodes2, rcategs, bestree2.nodep, 0);
  }
  makevalues2(rcategs, curtree.nodep, endsite, spp, y, alias);  
  if (freqsfrom) {
    empiricalfreqs(&freqa, &freqc, &freqg, &freqt, aliasweight,
                    curtree.nodep);
    getbasefreqs(freqa, freqc, freqg, freqt, &freqr, &freqy, &freqar, &freqcy,
                 &freqgr, &freqty, &ttratio, &xi, &xv, &fracchange,
                 freqsfrom, true);
  }
  if (!justwts || firstset)
    fprintf(outfile, "\nTransition/transversion ratio = %10.6f\n\n", ttratio);
}  /* getinput */


void inittable_for_usertree(FILE *intree)
{
  /* If there's a user tree, then the ww/zz/wwzz/vvzz elements need
     to be allocated appropriately. */
  long num_comma;
  long i, j;

  /* First, figure out the largest possible furcation, i.e. the number
     of commas plus one */
  countcomma(&intree, &num_comma);
  num_comma++;
  
  for (i = 0; i < rcategs; i++) {
    for (j = 0; j < categs; j++) {
      /* Free the stuff allocated assuming bifurcations */
      free (tbl[i][j]->ww);
      free (tbl[i][j]->zz);
      free (tbl[i][j]->wwzz);
      free (tbl[i][j]->vvzz);

      /* Then allocate for worst-case multifurcations */
      tbl[i][j]->ww   = (double *) Malloc( num_comma * sizeof (double));
      tbl[i][j]->zz   = (double *) Malloc( num_comma * sizeof (double));
      tbl[i][j]->wwzz = (double *) Malloc( num_comma * sizeof (double));
      tbl[i][j]->vvzz = (double *) Malloc( num_comma * sizeof (double));
    }
  }
}  /* inittable_for_usertree */


void freetable()
{
  long i, j;
 
  for (i = 0; i < rcategs; i++) {
    for (j = 0; j < categs; j++) {
      free(tbl[i][j]->ww);
      free(tbl[i][j]->zz);
      free(tbl[i][j]->wwzz);
      free(tbl[i][j]->vvzz);
    }
  }
  for (i = 0; i < rcategs; i++)  {
    for (j = 0; j < categs; j++) 
      free(tbl[i][j]);
    free(tbl[i]);
  }
  free(tbl);
}


void inittable()
{
  /* Define a lookup table. Precompute values and print them out in tables */
  long i, j;
  double sumrates;
  
  tbl = (valrec ***) Malloc(rcategs * sizeof(valrec **));
  for (i = 0; i < rcategs; i++) {
    tbl[i] = (valrec **) Malloc(categs*sizeof(valrec *));
    for (j = 0; j < categs; j++)
      tbl[i][j] = (valrec *) Malloc(sizeof(valrec));
  }

  for (i = 0; i < rcategs; i++) {
    for (j = 0; j < categs; j++) {
      tbl[i][j]->rat = rrate[i]*rate[j];
      tbl[i][j]->ratxi = tbl[i][j]->rat * xi;
      tbl[i][j]->ratxv = tbl[i][j]->rat * xv;

      /* Allocate assuming bifurcations, will be changed later if
         necessary (i.e. there's a user tree) */
      tbl[i][j]->ww   = (double *) Malloc( 2 * sizeof (double));
      tbl[i][j]->zz   = (double *) Malloc( 2 * sizeof (double));
      tbl[i][j]->wwzz = (double *) Malloc( 2 * sizeof (double));
      tbl[i][j]->vvzz = (double *) Malloc( 2 * sizeof (double));
    }
  }
  if (!lngths) {            /* restandardize rates */
    sumrates = 0.0;
    for (i = 0; i < endsite; i++) {
      for (j = 0; j < rcategs; j++)
        sumrates += aliasweight[i] * probcat[j] 
          * tbl[j][category[alias[i] - 1] - 1]->rat;
    }
    sumrates /= (double)sites;
    for (i = 0; i < rcategs; i++)
      for (j = 0; j < categs; j++) {
        tbl[i][j]->rat /= sumrates;
        tbl[i][j]->ratxi /= sumrates;
        tbl[i][j]->ratxv /= sumrates;
      }
  }

  if(jumb > 1)
    return;

  if (rcategs > 1) {
    if (gama) {
      fprintf(outfile,"\nDiscrete approximation to gamma distributed rates\n");
      fprintf(outfile,
      " Coefficient of variation of rates = %f  (alpha = %f)\n",
        cv, alpha);
    }
    fprintf(outfile, "\nState in HMM    Rate of change    Probability\n\n");
    for (i = 0; i < rcategs; i++)
      if (probcat[i] < 0.0001)
        fprintf(outfile, "%9ld%16.3f%20.6f\n", i+1, rrate[i], probcat[i]);
      else if (probcat[i] < 0.001)
          fprintf(outfile, "%9ld%16.3f%19.5f\n", i+1, rrate[i], probcat[i]);
        else if (probcat[i] < 0.01)
            fprintf(outfile, "%9ld%16.3f%18.4f\n", i+1, rrate[i], probcat[i]);
          else
            fprintf(outfile, "%9ld%16.3f%17.3f\n", i+1, rrate[i], probcat[i]);
    putc('\n', outfile);
    if (auto_)
      fprintf(outfile,
     "Expected length of a patch of sites having the same rate = %8.3f\n",
             1/lambda);
    putc('\n', outfile);
  }
  if (categs > 1) {
    fprintf(outfile, "\nSite category   Rate of change\n\n");
    for (i = 0; i < categs; i++)
      fprintf(outfile, "%9ld%16.3f\n", i+1, rate[i]);
  }
  if ((rcategs  > 1) || (categs >> 1))
    fprintf(outfile, "\n\n");
}  /* inittable */


double evaluate(node *p, boolean saveit)
{
  contribarr tterm;
  double sum, sum2, sumc, y, lz, y1, z1zz, z1yy, prod12, prod1, prod2, prod3,
         sumterm, lterm;
  long i, j, k, lai;
  node *q;
  sitelike x1, x2;

  sum = 0.0;
  q = p->back;
  if ( p->initialized  == false && p->tip == false)  nuview(p);
  if ( q->initialized  == false && q->tip == false)  nuview(q);
  y = p->v;
  lz = -y;
  for (i = 0; i < rcategs; i++)
    for (j = 0; j < categs; j++) {
    tbl[i][j]->orig_zz = exp(tbl[i][j]->ratxi * lz);
    tbl[i][j]->z1 = exp(tbl[i][j]->ratxv * lz);
    tbl[i][j]->z1zz = tbl[i][j]->z1 * tbl[i][j]->orig_zz;
    tbl[i][j]->z1yy = tbl[i][j]->z1 - tbl[i][j]->z1zz;
  }
  for (i = 0; i < endsite; i++) {
    k = category[alias[i]-1] - 1;
    for (j = 0; j < rcategs; j++) {
      if (y > 0.0) {
        y1 = 1.0 - tbl[j][k]->z1;
        z1zz = tbl[j][k]->z1zz;
        z1yy = tbl[j][k]->z1yy;
      } else {
        y1 = 0.0;
        z1zz = 1.0;
        z1yy = 0.0;
      }
      memcpy(x1, p->x[i][j], sizeof(sitelike));
      prod1 = freqa * x1[0] + freqc * x1[(long)C - (long)A] +
             freqg * x1[(long)G - (long)A] + freqt * x1[(long)T - (long)A];
      memcpy(x2, q->x[i][j], sizeof(sitelike));
      prod2 = freqa * x2[0] + freqc * x2[(long)C - (long)A] +
             freqg * x2[(long)G - (long)A] + freqt * x2[(long)T - (long)A];
      prod3 = (x1[0] * freqa + x1[(long)G - (long)A] * freqg) *
              (x2[0] * freqar + x2[(long)G - (long)A] * freqgr) +
          (x1[(long)C - (long)A] * freqc + x1[(long)T - (long)A] * freqt) *
         (x2[(long)C - (long)A] * freqcy + x2[(long)T - (long)A] * freqty);
      prod12 = freqa * x1[0] * x2[0] +
               freqc * x1[(long)C - (long)A] * x2[(long)C - (long)A] +
               freqg * x1[(long)G - (long)A] * x2[(long)G - (long)A] +
               freqt * x1[(long)T - (long)A] * x2[(long)T - (long)A];
      tterm[j] = z1zz * prod12 + z1yy * prod3 + y1 * prod1 * prod2;
    }
    sumterm = 0.0;
    for (j = 0; j < rcategs; j++)
      sumterm += probcat[j] * tterm[j];
    lterm = log(sumterm) + p->underflows[i] + q->underflows[i];
    for (j = 0; j < rcategs; j++)
      clai[j] = tterm[j] / sumterm;
    memcpy(contribution[i], clai, rcategs*sizeof(double));
    if (saveit && !auto_ && usertree && (which <= shimotrees))
      l0gf[which - 1][i] = lterm;
    sum += aliasweight[i] * lterm;
  }
  for (j = 0; j < rcategs; j++)
    like[j] = 1.0;
  for (i = 0; i < sites; i++) {
    sumc = 0.0;
    for (k = 0; k < rcategs; k++)
      sumc += probcat[k] * like[k];
    sumc *= lambda;
    if ((ally[i] > 0) && (location[ally[i]-1] > 0)) {
      lai = location[ally[i] - 1];
      memcpy(clai, contribution[lai - 1], rcategs*sizeof(double));
      for (j = 0; j < rcategs; j++)
        nulike[j] = ((1.0 - lambda) * like[j] + sumc) * clai[j];
    } else {
      for (j = 0; j < rcategs; j++)
        nulike[j] = ((1.0 - lambda) * like[j] + sumc);
    }
    memcpy(like, nulike, rcategs*sizeof(double));
  }
  sum2 = 0.0;
  for (i = 0; i < rcategs; i++)
    sum2 += probcat[i] * like[i];
  sum += log(sum2);
  curtree.likelihood = sum;
  if (!saveit || auto_ || !usertree)
    return sum;
  if(which <= shimotrees)
    l0gl[which - 1] = sum;
  if (which == 1) {
    maxwhich = 1;
    maxlogl = sum;
    return sum;
  }
  if (sum > maxlogl) {
    maxwhich = which;
    maxlogl = sum;
  }
  return sum;
}  /* evaluate */


void alloc_nvd (long num_sibs, nuview_data *local_nvd)
{
  /* Allocate blocks of memory appropriate for the number of siblings
     a given node has */
  local_nvd->yy     = (double *) Malloc( num_sibs * sizeof (double));
  local_nvd->wwzz   = (double *) Malloc( num_sibs * sizeof (double));
  local_nvd->vvzz   = (double *) Malloc( num_sibs * sizeof (double));
  local_nvd->vzsumr = (double *) Malloc( num_sibs * sizeof (double));
  local_nvd->vzsumy = (double *) Malloc( num_sibs * sizeof (double));
  local_nvd->sum    = (double *) Malloc( num_sibs * sizeof (double));
  local_nvd->sumr   = (double *) Malloc( num_sibs * sizeof (double));
  local_nvd->sumy   = (double *) Malloc( num_sibs * sizeof (double));
  local_nvd->xx     = (sitelike *) Malloc( num_sibs * sizeof (sitelike));
}  /* alloc_nvd */


void free_nvd (nuview_data *local_nvd)
{
  /* The natural complement to the alloc version */
  free (local_nvd->yy);
  free (local_nvd->wwzz);
  free (local_nvd->vvzz);
  free (local_nvd->vzsumr);
  free (local_nvd->vzsumy);
  free (local_nvd->sum);
  free (local_nvd->sumr);
  free (local_nvd->sumy);
  free (local_nvd->xx);
}  /* free_nvd */


void nuview(node *p)
{
  long i, j, k, l,num_sibs, sib_index;
  nuview_data *local_nvd = NULL;
  node *sib_ptr, *sib_back_ptr;
  sitelike p_xx;
  double lw;
  double correction;
  double maxx;

  /* Figure out how many siblings the current node has */
  num_sibs    = count_sibs (p);

  /* Recursive calls, should be called for all children */
  sib_ptr = p;
  for (i=0 ; i < num_sibs; i++) {
    sib_ptr      = sib_ptr->next;
    sib_back_ptr = sib_ptr->back;

    if (!sib_back_ptr->tip &&
        !sib_back_ptr->initialized)
      nuview (sib_back_ptr);
  }

  /* Allocate the structure and blocks therein for variables used in
     this function */
  local_nvd = (nuview_data *) Malloc( sizeof (nuview_data));
  alloc_nvd (num_sibs, local_nvd);


  /* Loop 1: makes assignments to tbl based on some combination of
     what's already in tbl and the children's value of v */
  sib_ptr = p;
  for (sib_index=0; sib_index < num_sibs; sib_index++) {
    sib_ptr      = sib_ptr->next;
    sib_back_ptr = sib_ptr->back;
    
    lw = - (sib_back_ptr->v);

    for (i = 0; i < rcategs; i++)
      for (j = 0; j < categs; j++) {
        tbl[i][j]->ww[sib_index]   = exp(tbl[i][j]->ratxi * lw);
        tbl[i][j]->zz[sib_index]   = exp(tbl[i][j]->ratxv * lw);
        tbl[i][j]->wwzz[sib_index] = tbl[i][j]->ww[sib_index] * 
          tbl[i][j]->zz[sib_index];
        tbl[i][j]->vvzz[sib_index] = (1.0 - tbl[i][j]->ww[sib_index]) *
          tbl[i][j]->zz[sib_index];
      }
  }
  
  /* Loop 2: */
  for (i = 0; i < endsite; i++) {
    correction = 0;
    maxx = 0;
    k = category[alias[i]-1] - 1;
    for (j = 0; j < rcategs; j++) {

      /* Loop 2.1 */
      sib_ptr = p;
      for (sib_index=0; sib_index < num_sibs; sib_index++) {
        sib_ptr         = sib_ptr->next;
        sib_back_ptr    = sib_ptr->back;
        if ( j == 0 )
          correction += sib_back_ptr->underflows[i];

        local_nvd->wwzz[sib_index] = tbl[j][k]->wwzz[sib_index];
        local_nvd->vvzz[sib_index] = tbl[j][k]->vvzz[sib_index];
        local_nvd->yy[sib_index]   = 1.0 - tbl[j][k]->zz[sib_index];
        memcpy(local_nvd->xx[sib_index],
               sib_back_ptr->x[i][j],
               sizeof(sitelike));
      }

      /* Loop 2.2 */
      for (sib_index=0; sib_index < num_sibs; sib_index++) {
        local_nvd->sum[sib_index] =
          local_nvd->yy[sib_index] *
          (freqa * local_nvd->xx[sib_index][(long)A] +
           freqc * local_nvd->xx[sib_index][(long)C] +
           freqg * local_nvd->xx[sib_index][(long)G] +
           freqt * local_nvd->xx[sib_index][(long)T]);
        local_nvd->sumr[sib_index] =
          freqar * local_nvd->xx[sib_index][(long)A] +
          freqgr * local_nvd->xx[sib_index][(long)G];
        local_nvd->sumy[sib_index] =
          freqcy * local_nvd->xx[sib_index][(long)C] +
          freqty * local_nvd->xx[sib_index][(long)T];
        local_nvd->vzsumr[sib_index] =
          local_nvd->vvzz[sib_index] * local_nvd->sumr[sib_index];
        local_nvd->vzsumy[sib_index] =
          local_nvd->vvzz[sib_index] * local_nvd->sumy[sib_index];
      }

      /* Initialize to one, multiply incremental values for every
         sibling a node has */
      p_xx[(long)A] = 1 ;
      p_xx[(long)C] = 1 ; 
      p_xx[(long)G] = 1 ;
      p_xx[(long)T] = 1 ;

      for (sib_index=0; sib_index < num_sibs; sib_index++) {
        p_xx[(long)A] *=
          local_nvd->sum[sib_index] +
          local_nvd->wwzz[sib_index] *
          local_nvd->xx[sib_index][(long)A] +
          local_nvd->vzsumr[sib_index];
        p_xx[(long)C] *=
          local_nvd->sum[sib_index] +
          local_nvd->wwzz[sib_index] *
          local_nvd->xx[sib_index][(long)C] +
          local_nvd->vzsumy[sib_index];
        p_xx[(long)G] *=
          local_nvd->sum[sib_index] +
          local_nvd->wwzz[sib_index] *
          local_nvd->xx[sib_index][(long)G] +
          local_nvd->vzsumr[sib_index];
        p_xx[(long)T] *=
          local_nvd->sum[sib_index] +
          local_nvd->wwzz[sib_index] *
          local_nvd->xx[sib_index][(long)T] +
          local_nvd->vzsumy[sib_index];
      }

      for ( l = 0 ; l < ((long)T - (long)A + 1); l++ ) {
        if ( p_xx[l] > maxx )
          maxx = p_xx[l];
      }
      /* And the final point of this whole function: */
      memcpy(p->x[i][j], p_xx, sizeof(sitelike));
    }
    p->underflows[i] = 0;
    if ( maxx < MIN_DOUBLE)
      fix_x(p,i,maxx,rcategs);
    p->underflows[i] += correction;
  }

  p->initialized = true;
  free_nvd (local_nvd);
  free (local_nvd);
}  /* nuview */


void slopecurv(node *p,double y,double *like,double *slope,double *curve)
{
   /* compute log likelihood, slope and curvature at node p */
  long i, j, k, lai;
  double sum, sumc, sumterm, lterm, sumcs, sumcc, sum2, slope2, curve2,
        temp;
  double lz, zz, z1, zzs, z1s, zzc, z1c, aa, bb, cc,
         prod1, prod2, prod12, prod3;
  contribarr thelike, nulike, nuslope, nucurve,
    theslope, thecurve, clai, cslai, cclai;
  node *q;
  sitelike x1, x2;

  q = p->back;
  sum = 0.0;
  lz = -y;
  for (i = 0; i < rcategs; i++)
    for (j = 0; j < categs; j++) {
      tbl[i][j]->orig_zz = exp(tbl[i][j]->rat * lz);
      tbl[i][j]->z1 = exp(tbl[i][j]->ratxv * lz);
    }
  for (i = 0; i < endsite; i++) {
    k = category[alias[i]-1] - 1;
    for (j = 0; j < rcategs; j++) {
      if (y > 0.0) {
        zz = tbl[j][k]->orig_zz;
        z1 = tbl[j][k]->z1;
      } else {
        zz = 1.0;
        z1 = 1.0;
      }
      zzs = -tbl[j][k]->rat * zz ;
      z1s = -tbl[j][k]->ratxv * z1 ;
      temp = tbl[j][k]->rat;
      zzc = temp * temp * zz;
      temp = tbl[j][k]->ratxv;
      z1c = temp * temp * z1;
      memcpy(x1, p->x[i][j], sizeof(sitelike));
      prod1 = freqa * x1[0] + freqc * x1[(long)C - (long)A] +
            freqg * x1[(long)G - (long)A] + freqt * x1[(long)T - (long)A];
      memcpy(x2, q->x[i][j], sizeof(sitelike));
      prod2 = freqa * x2[0] + freqc * x2[(long)C - (long)A] +
            freqg * x2[(long)G - (long)A] + freqt * x2[(long)T - (long)A];
      prod3 = (x1[0] * freqa + x1[(long)G - (long)A] * freqg) *
              (x2[0] * freqar + x2[(long)G - (long)A] * freqgr) +
        (x1[(long)C - (long)A] * freqc + x1[(long)T - (long)A] * freqt) *
        (x2[(long)C - (long)A] * freqcy + x2[(long)T - (long)A] * freqty);
      prod12 = freqa * x1[0] * x2[0] +
               freqc * x1[(long)C - (long)A] * x2[(long)C - (long)A] +
               freqg * x1[(long)G - (long)A] * x2[(long)G - (long)A] +
               freqt * x1[(long)T - (long)A] * x2[(long)T - (long)A];
      aa = prod12 - prod3;
      bb = prod3 - prod1*prod2;
      cc = prod1 * prod2;
      term[i][j] = zz * aa + z1 * bb + cc;
      slopeterm[i][j] = zzs * aa + z1s * bb;
      curveterm[i][j] = zzc * aa + z1c * bb;
    }
    sumterm = 0.0;
    for (j = 0; j < rcategs; j++)
      sumterm += probcat[j] * term[i][j];
    lterm = log(sumterm) + p->underflows[i] + q->underflows[i];
    for (j = 0; j < rcategs; j++) {
      term[i][j] = term[i][j] / sumterm;
      slopeterm[i][j] = slopeterm[i][j] / sumterm;
      curveterm[i][j] = curveterm[i][j] / sumterm; 
    }
    sum += aliasweight[i] * lterm;
  }
  for (i = 0; i < rcategs; i++) {
    thelike[i] = 1.0;
    theslope[i] = 0.0;
    thecurve[i] = 0.0;
  }
  for (i = 0; i < sites; i++) {
    sumc = 0.0;
    sumcs = 0.0;
    sumcc = 0.0;
    for (k = 0; k < rcategs; k++) {
      sumc += probcat[k] * thelike[k];
      sumcs += probcat[k] * theslope[k];
      sumcc += probcat[k] * thecurve[k];
    }
    sumc *= lambda;
    sumcs *= lambda;
    sumcc *= lambda;
    if ((ally[i] > 0) && (location[ally[i]-1] > 0)) {
      lai = location[ally[i] - 1];
      memcpy(clai, term[lai - 1], rcategs*sizeof(double));
      memcpy(cslai, slopeterm[lai - 1], rcategs*sizeof(double));
      memcpy(cclai, curveterm[lai - 1], rcategs*sizeof(double));
      if (weight[i] > 1) {
        for (j = 0; j < rcategs; j++) {
          if (clai[j] > 0.0)
            clai[j] = exp(weight[i]*log(clai[j]));
          else clai[j] = 0.0;
          if (cslai[j] > 0.0)
            cslai[j] = exp(weight[i]*log(cslai[j]));
          else cslai[j] = 0.0;
          if (cclai[j] > 0.0)
            cclai[j] = exp(weight[i]*log(cclai[j])); 
          else cclai[j] = 0.0;
      }
    }
      for (j = 0; j < rcategs; j++) {
        nulike[j] = ((1.0 - lambda) * thelike[j] + sumc) * clai[j];
        nuslope[j] = ((1.0 - lambda) * theslope[j] + sumcs) * clai[j]
                   + ((1.0 - lambda) * thelike[j] + sumc) * cslai[j];
        nucurve[j] = ((1.0 - lambda) * thecurve[j] + sumcc) * clai[j]
             + 2.0 * ((1.0 - lambda) * theslope[j] + sumcs) * cslai[j]
                   + ((1.0 - lambda) * thelike[j] + sumc) * cclai[j];
      }
    } else {
      for (j = 0; j < rcategs; j++) {
        nulike[j] = ((1.0 - lambda) * thelike[j] + sumc);
        nuslope[j] = ((1.0 - lambda) * theslope[j] + sumcs);
        nucurve[j] = ((1.0 - lambda) * thecurve[j] + sumcc);
      }
    }
    memcpy(thelike, nulike, rcategs*sizeof(double));
    memcpy(theslope, nuslope, rcategs*sizeof(double));
    memcpy(thecurve, nucurve, rcategs*sizeof(double));
  }
  sum2 = 0.0;
  slope2 = 0.0;
  curve2 = 0.0;
  for (i = 0; i < rcategs; i++) {
    sum2 += probcat[i] * thelike[i];
    slope2 += probcat[i] * theslope[i];
    curve2 += probcat[i] * thecurve[i];
  }
  sum += log(sum2);
  (*like) = sum;
  (*slope) = slope2 / sum2;

  /* Expressed in terms of *slope to prevent overflow */
  (*curve) = curve2 / sum2 - *slope * *slope;
} /* slopecurv */


void makenewv(node *p)
{
  /* Newton-Raphson algorithm improvement of a branch length */
  long it, ite;
  double y, yold=0, yorig, like, slope, curve, oldlike=0;
  boolean done, firsttime, better;
  node *q;

  q = p->back;
  y = p->v;
  yorig = y;
  done = false;
  firsttime = true;
  it = 1;
  ite = 0;
  while ((it < iterations) && (ite < 20) && (!done)) {
    slopecurv (p, y, &like, &slope, &curve);
    better = false;
    if (firsttime) {    /* if no older value of y to compare with */
      yold = y;
      oldlike = like;
      firsttime = false;
      better = true;
    } else {
      if (like > oldlike) {    /* update the value of yold if it was better */
        yold = y;
        oldlike = like;
        better = true;
        it++;
      }
    }
    if (better) {
      y = y + slope/fabs(curve);   /* Newton-Raphson, forced uphill-wards */
      if (y < epsilon)
        y = epsilon;
    } else {
      if (fabs(y - yold) < epsilon)
        ite = 20;
      y = (y + 19*yold) / 20.0;    /* retract 95% of way back */
    }
    ite++;
    done = fabs(y-yold) < 0.1*epsilon;
  }
  smoothed = (fabs(yold-yorig) < epsilon) && (yorig > 1000.0*epsilon);
  p->v = yold;   /* the last one that had better likelihood */
  q->v = yold;
  curtree.likelihood = oldlike;
}  /* makenewv */


void update(node *p)
{
  long num_sibs, i;
  node* sib_ptr;

  if (!p->tip && !p->initialized)
    nuview(p);
  if (!p->back->tip && !p->back->initialized)
    nuview(p->back);
  if ((!usertree) || (usertree && !lngths) || p->iter) {
    makenewv(p);
    if ( smoothit ) {
      inittrav(p);
      inittrav(p->back);
    } else {
      if (inserting) {
        num_sibs = count_sibs (p);
        sib_ptr  = p;
        for (i=0; i < num_sibs; i++) {
          sib_ptr              = sib_ptr->next;
          sib_ptr->initialized = false;
        }
      }
    } 
  }
}  /* update */


void smooth(node *p)
{
  long i, num_sibs;
  node *sib_ptr;
  
  smoothed = false;
  update (p);
  if (p->tip)
    return;

  num_sibs = count_sibs (p);
  sib_ptr  = p;
  
  for (i=0; i < num_sibs; i++) {
    sib_ptr = sib_ptr->next;
    
    if (polishing || (smoothit && !smoothed)) {
      smooth(sib_ptr->back);
    }
  }
}  /* smooth */


void insert_(node *p, node *q, boolean dooinit)
{
  /* Insert q near p */
  /* assumes bifurcation (OK) */
  long i;
  node *r;

  r = p->next->next;
  hookup(r, q->back);
  hookup(p->next, q);
  q->v = 0.5 * q->v;
  q->back->v = q->v;
  r->v = q->v;
  r->back->v = r->v;
  p->initialized = false;
  if (dooinit) {
    inittrav(p);
    inittrav(p->back);
  }
  i = 1;
  inserting = true;
  while (i <= smoothings) {
    smooth (p);
    if ( !p->tip ) {
      smooth(p->next);
      smooth(p->next->next);
    }
    i++;
  }
  inserting = false;
}  /* insert_ */


void dnaml_re_move(node **p, node **q)
{
  /* remove p and record in q where it was */
  long i;

  /* assumes bifurcation (OK) */
  *q = (*p)->next->back;
  hookup(*q, (*p)->next->next->back);
  (*p)->next->back = NULL;
  (*p)->next->next->back = NULL;
  (*q)->v += (*q)->back->v;
  (*q)->back->v = (*q)->v;
  if ( smoothit ) {
    inittrav((*q));
    inittrav((*q)->back);
  }
  if ( smoothit ) {
    for ( i = 0 ; i < smoothings ; i++ ) {
      smooth(*q);
      smooth((*q)->back);
    }
  }
  else smooth(*q);
}  /* dnaml_re_move */


void buildnewtip(long m, tree *tr)
{
  node *p;

  p = tr->nodep[nextsp + spp - 3];
  hookup(tr->nodep[m - 1], p);
  p->v = initialv;
  p->back->v = initialv;
}  /* buildnewtip */


void buildsimpletree(tree *tr)
{
  hookup(tr->nodep[enterorder[0] - 1], tr->nodep[enterorder[1] - 1]);
  tr->nodep[enterorder[0] - 1]->v = 0.1;
  tr->nodep[enterorder[0] - 1]->back->v = 0.1;
  tr->nodep[enterorder[1] - 1]->v = 0.1;
  tr->nodep[enterorder[1] - 1]->back->v = 0.1;
  buildnewtip(enterorder[2], tr);
  insert_(tr->nodep[enterorder[2] - 1]->back,
          tr->nodep[enterorder[0] - 1], false);
}  /* buildsimpletree2 */


void addtraverse(node *p, node *q, boolean contin)
{
  /* try adding p at q, proceed recursively through tree */
  long i, num_sibs;
  double like, vsave = 0;
  node *qback = NULL, *sib_ptr;

  if (!smoothit) {
    vsave = q->v;
    qback = q->back;
  }
  insert_(p, q, smoothit);
  like = evaluate(p, false);
  if (like > bestyet || bestyet == UNDEFINED) {
    bestyet = like;
    if (smoothit) {
      dnamlcopy(&curtree, &bestree, nonodes2, rcategs);
      addwhere = q;
    }
    else
      qwhere = q;
    succeeded = true;
  }
  if (smoothit)
    dnamlcopy(&priortree, &curtree, nonodes2, rcategs);
  else {
    hookup (q, qback);
    q->v = vsave;
    q->back->v = vsave;
    curtree.likelihood = bestyet;
  }
  if (!q->tip && contin) {
    num_sibs = count_sibs (q);
    if (q == curtree.start)
      num_sibs++;
    sib_ptr  = q;
    for (i=0; i < num_sibs; i++) {
      addtraverse(p, sib_ptr->next->back, contin);
      sib_ptr = sib_ptr->next;
    }
  }

}  /* addtraverse */


void freelrsaves()
{
  long i,j;
  for ( i = 0 ; i < NLRSAVES ; i++ ) {
    for (j = 0; j < oldendsite; j++)
      free(lrsaves[i]->x[j]);
    free(lrsaves[i]->x);
    free(lrsaves[i]->underflows);
    free(lrsaves[i]);
  }
  free(lrsaves);
}


void resetlrsaves() 
{
  freelrsaves();
  alloclrsaves();
}


void alloclrsaves()
{
  long i,j;

  lrsaves = Malloc(NLRSAVES * sizeof(node*));
  for ( i = 0 ; i < NLRSAVES ; i++ ) {
    lrsaves[i] = Malloc(sizeof(node));
    lrsaves[i]->x = (phenotype)Malloc(endsite*sizeof(ratelike));
    lrsaves[i]->underflows = Malloc(endsite * sizeof (double));
    for (j = 0; j < endsite; j++)
      lrsaves[i]->x[j]  = (ratelike)Malloc(rcategs*sizeof(sitelike));
  }
} /* alloclrsaves */


void globrearrange() 
{
  /* does global rearrangements */
  tree globtree;
  tree oldtree;
  int i,j,k,l,num_sibs,num_sibs2;
  node *where,*sib_ptr,*sib_ptr2;
  double oldbestyet = curtree.likelihood;
  int success = false;
 
  alloctree(&globtree.nodep,nonodes2,0);
  alloctree(&oldtree.nodep,nonodes2,0);
  setuptree2(&globtree);
  setuptree2(&oldtree);
  allocx(nonodes2, rcategs, globtree.nodep, 0);
  allocx(nonodes2, rcategs, oldtree.nodep, 0);
  dnamlcopy(&curtree,&globtree,nonodes2,rcategs);
  dnamlcopy(&curtree,&oldtree,nonodes2,rcategs);
  bestyet = curtree.likelihood;
  for ( i = spp ; i < nonodes2 ; i++ ) {
    num_sibs = count_sibs(curtree.nodep[i]);
    sib_ptr  = curtree.nodep[i];
    if ( (i - spp) % (( nonodes2 / 72 ) + 1 ) == 0 )
      putchar('.');
    fflush(stdout);
    for ( j = 0 ; j <= num_sibs ; j++ ) {
      dnaml_re_move(&sib_ptr,&where);
      dnamlcopy(&curtree,&priortree,nonodes2,rcategs);
      qwhere = where;
      
      if (where->tip) {
        dnamlcopy(&oldtree,&curtree,nonodes2,rcategs);
        dnamlcopy(&oldtree,&bestree,nonodes2,rcategs);
        sib_ptr=sib_ptr->next;
        continue;
      }
      else num_sibs2 = count_sibs(where);
      sib_ptr2 = where;
      for ( k = 0 ; k < num_sibs2 ; k++ ) {
        addwhere = NULL;
        addtraverse(sib_ptr,sib_ptr2->back,true);
        if ( !smoothit ) {
          if (succeeded && qwhere != where && qwhere != where->back) {
            insert_(sib_ptr,qwhere,true);
            smoothit = true;
            for (l = 1; l<=smoothings; l++) {
              smooth (where);
              smooth (where->back);
            }
            smoothit = false;
            success = true;
            dnamlcopy(&curtree,&globtree,nonodes2,rcategs);
            dnamlcopy(&priortree,&curtree,nonodes2,rcategs);
          }
        }
        else if ( addwhere && where != addwhere && where->back != addwhere
              && bestyet > globtree.likelihood) {
            dnamlcopy(&bestree,&globtree,nonodes2,rcategs);
            success = true;
        }
        sib_ptr2 = sib_ptr2->next;
      } 
      dnamlcopy(&oldtree,&curtree,nonodes2,rcategs);
      dnamlcopy(&oldtree,&bestree,nonodes2,rcategs);
      sib_ptr = sib_ptr->next;
    }
  }
  dnamlcopy(&globtree,&curtree,nonodes2,rcategs);
  dnamlcopy(&globtree,&bestree,nonodes2,rcategs);
  if (success && globtree.likelihood > oldbestyet)  {
    succeeded = true;
  }
  else  {
    succeeded = false;
  }
  bestyet = globtree.likelihood;
  freex(nonodes2, globtree.nodep);
  freex(nonodes2, oldtree.nodep);
  freetree2(globtree.nodep, nonodes2);
  freetree2(oldtree.nodep, nonodes2);
} /* globrearrange */


void rearrange(node *p, node *pp)
{
  /* rearranges the tree locally moving pp around near p */
  /* assumes bifurcation (OK) */
  long i, num_sibs;
  node *q, *r, *sib_ptr;
  node *rnb, *rnnb;

  if (!p->tip && !p->back->tip) {
    curtree.likelihood = bestyet;
    if (p->back->next != pp)
      r = p->back->next;
    else
      r = p->back->next->next;
    /* assumes bifurcation, that's ok */
    if (!smoothit) {
      rnb = r->next->back;
      rnnb = r->next->next->back;
      copynode(r,lrsaves[0],rcategs);
      copynode(r->next,lrsaves[1],rcategs);
      copynode(r->next->next,lrsaves[2],rcategs);
      copynode(p->next,lrsaves[3],rcategs);
      copynode(p->next->next,lrsaves[4],rcategs);
    }
    else
      dnamlcopy(&curtree, &bestree, nonodes2, rcategs);
    dnaml_re_move(&r, &q);
    nuview(p->next);
    nuview(p->next->next);
    if (smoothit)
      dnamlcopy(&curtree, &priortree, nonodes2, rcategs);
    else
      qwhere = q;
    num_sibs = count_sibs (p);
    sib_ptr  = p;
    for (i=0; i < num_sibs; i++) {
      sib_ptr = sib_ptr->next;
      addtraverse(r, sib_ptr->back, false);
    }
    if (smoothit)
      dnamlcopy(&bestree, &curtree, nonodes2, rcategs);
    else {
      if (qwhere == q) {
        hookup(rnb,r->next);
        hookup(rnnb,r->next->next);
        copynode(lrsaves[0],r,rcategs);
        copynode(lrsaves[1],r->next,rcategs);
        copynode(lrsaves[2],r->next->next,rcategs);
        copynode(lrsaves[3],p->next,rcategs);
        copynode(lrsaves[4],p->next->next,rcategs);
        rnb->v = r->next->v;
        rnnb->v = r->next->next->v;
        r->back->v = r->v;
        curtree.likelihood = bestyet;
      }
      else {
        insert_(r, qwhere, true);
        smoothit = true;
        for (i = 1; i<=smoothings; i++) {
          smooth (r);
          smooth (r->back);
        }
        smoothit = false;
      }
    }
  }
  if (!p->tip) {
    num_sibs = count_sibs (p);
    if (p == curtree.start)
      num_sibs++;
    sib_ptr  = p;
    for (i=0; i < num_sibs; i++) {
      sib_ptr = sib_ptr->next;
      rearrange(sib_ptr->back, p);
    }
  }
}  /* rearrange */


void initdnamlnode(node **p, node **grbg, node *q, long len, long nodei,
                        long *ntips, long *parens, initops whichinit,
                        pointarray treenode, pointarray nodep, Char *str, 
                        Char *ch, FILE *intree)
{
  /* initializes a node */
  boolean minusread;
  double valyew, divisor;

  switch (whichinit) {
  case bottom:
    gnu(grbg, p);
    (*p)->index = nodei;
    (*p)->tip = false;
    malloc_pheno((*p), endsite, rcategs);
    nodep[(*p)->index - 1] = (*p);
    break;
  case nonbottom:
    gnu(grbg, p);
    malloc_pheno(*p, endsite, rcategs);
    (*p)->index = nodei;
    break;
  case tip:
    match_names_to_data (str, nodep, p, spp);
    break;
  case iter:
    (*p)->initialized = false;
    (*p)->v = initialv;
    (*p)->iter = true;
    if ((*p)->back != NULL){
      (*p)->back->iter = true;
      (*p)->back->v = initialv;  
      (*p)->back->initialized = false;
    }
    break;
  case length:
    processlength(&valyew, &divisor, ch, &minusread, intree, parens);
    (*p)->v = valyew / divisor / fracchange;
    (*p)->iter = false;
    if ((*p)->back != NULL) {
      (*p)->back->v = (*p)->v;
      (*p)->back->iter = false;
    }
    break;
  case hsnolength:
    haslengths = false;
    break;
  default:        /* cases hslength, treewt, unittrwt */
    break;        /* should never occur                                */
  }
} /* initdnamlnode */


void dnaml_coordinates(node *p, double lengthsum, long *tipy,
                        double *tipmax)
{
  /* establishes coordinates of nodes */
  node *q, *first, *last;
  double xx;

  if (p->tip) {
    p->xcoord = (long)(over * lengthsum + 0.5);
    p->ycoord = (*tipy);
    p->ymin = (*tipy);
    p->ymax = (*tipy);
    (*tipy) += down;
    if (lengthsum > (*tipmax))
      (*tipmax) = lengthsum;
    return;
  }
  q = p->next;
  do {
    xx = fracchange * q->v;
    if (xx > 100.0)
      xx = 100.0;
    dnaml_coordinates(q->back, lengthsum + xx, tipy,tipmax);
    q = q->next;
  } while ((p == curtree.start || p != q) &&
           (p != curtree.start || p->next != q));
  first = p->next->back;
  q = p;
  while (q->next != p)
    q = q->next;
  last = q->back;
  p->xcoord = (long)(over * lengthsum + 0.5);
  if (p == curtree.start)
    p->ycoord = p->next->next->back->ycoord;
  else
    p->ycoord = (first->ycoord + last->ycoord) / 2;
  p->ymin = first->ymin;
  p->ymax = last->ymax;
}  /* dnaml_coordinates */


void dnaml_printree()
{
  /* prints out diagram of the tree2 */
  long tipy;
  double scale, tipmax;
  long i;

  if (!treeprint)
    return;
  putc('\n', outfile);
  tipy = 1;
  tipmax = 0.0;
  dnaml_coordinates(curtree.start, 0.0, &tipy, &tipmax);
  scale = 1.0 / (long)(tipmax + 1.000);
  for (i = 1; i <= (tipy - down); i++)
    drawline2(i, scale, curtree);
  putc('\n', outfile);
}  /* dnaml_printree */


void sigma(node *p, double *sumlr, double *s1, double *s2)
{
  /* compute standard deviation */
  double tt, aa, like, slope, curv;

  slopecurv (p, p->v, &like, &slope, &curv);
  tt = p->v;
  p->v = epsilon;
  p->back->v = epsilon;
  aa = evaluate(p, false);
  p->v = tt;
  p->back->v = tt;
  (*sumlr) = evaluate(p, false) - aa;
  if (curv < -epsilon) {
    (*s1) = p->v + (-slope - sqrt(slope * slope -  3.841 * curv)) / curv;
    (*s2) = p->v + (-slope + sqrt(slope * slope -  3.841 * curv)) / curv;
  }
  else {
    (*s1) = -1.0;
    (*s2) = -1.0;
  }
}  /* sigma */


void describe(node *p)
{
  /* print out information for one branch */
  long i, num_sibs;
  node *q, *sib_ptr;
  double sumlr, sigma1, sigma2;

  if (!p->tip && !p->initialized)
    nuview(p);
  if (!p->back->tip && !p->back->initialized)
    nuview(p->back);
  q = p->back;
  if (q->tip) {
    fprintf(outfile, " ");
    for (i = 0; i < nmlngth; i++)
      putc(nayme[q->index-1][i], outfile);
    fprintf(outfile, "    ");
  } else
    fprintf(outfile, "  %4ld          ", q->index - spp);
  if (p->tip) {
    for (i = 0; i < nmlngth; i++)
      putc(nayme[p->index-1][i], outfile);
  } else
    fprintf(outfile, "%4ld      ", p->index - spp);
  fprintf(outfile, "%15.5f", q->v * fracchange);
  if (!usertree || (usertree && !lngths) || p->iter) {
    sigma(q, &sumlr, &sigma1, &sigma2);
    if (sigma1 <= sigma2)
      fprintf(outfile, "     (     zero,    infinity)");
    else {
      fprintf(outfile, "     (");
      if (sigma2 <= 0.0)
        fprintf(outfile, "     zero");
      else
        fprintf(outfile, "%9.5f", sigma2 * fracchange);
      fprintf(outfile, ",%12.5f", sigma1 * fracchange);
      putc(')', outfile);
      }
    if (sumlr > 1.9205)
      fprintf(outfile, " *");
    if (sumlr > 2.995)
      putc('*', outfile);
    }
  putc('\n', outfile);
  if (!p->tip) {
    num_sibs = count_sibs (p);
    sib_ptr  = p;
    for (i=0; i < num_sibs; i++) {
      sib_ptr = sib_ptr->next;
      describe(sib_ptr->back);
    }
  }
}  /* describe */


void reconstr(node *p, long n)
{
  /* reconstruct and print out base at site n+1 at node p */
  long i, j, k, m, first, second, num_sibs;
  double f, sum, xx[4];
  node *q;

  if ((ally[n] == 0) || (location[ally[n]-1] == 0))
    putc('.', outfile);
  else {
    j = location[ally[n]-1] - 1;
    for (i = 0; i < 4; i++) {
      f = p->x[j][mx-1][i];
      num_sibs = count_sibs(p);
      q = p;
      for (k = 0; k < num_sibs; k++) {
        q = q->next;
        f *= q->x[j][mx-1][i];
      }
      f = sqrt(f);
      xx[i] = f;
    }
    xx[0] *= freqa;
    xx[1] *= freqc;
    xx[2] *= freqg;
    xx[3] *= freqt;
    sum = xx[0]+xx[1]+xx[2]+xx[3];
    for (i = 0; i < 4; i++)
      xx[i] /= sum;
    first = 0;
    for (i = 1; i < 4; i++)
      if (xx [i] > xx[first])
        first = i;
    if (first == 0)
      second = 1;
    else
      second = 0;
    for (i = 0; i < 4; i++)
      if ((i != first) && (xx[i] > xx[second]))
        second = i;
    m = 1 << first;
    if (xx[first] < 0.4999995)
      m = m + (1 << second);
    if (xx[first] > 0.95)
      putc(toupper(basechar[m - 1]), outfile);
    else
      putc(basechar[m - 1], outfile);
    if (rctgry && rcategs > 1)
      mx = mp[n][mx - 1];    
    else
      mx = 1;
  }
} /* reconstr */


void rectrav(node *p, long m, long n)
{
  /* print out segment of reconstructed sequence for one branch */
  long i;
  node *q;

  putc(' ', outfile);
  if (p->tip) {
    for (i = 0; i < nmlngth; i++)
      putc(nayme[p->index-1][i], outfile);
  } else
    fprintf(outfile, "%4ld      ", p->index - spp);
  fprintf(outfile, "  ");
  mx = mx0;
  for (i = m; i <= n; i++) {
    if ((i % 10 == 0) && (i != m))
      putc(' ', outfile);
    if (p->tip)
      putc(y[p->index-1][i], outfile);
    else
      reconstr(p, i);
  }
  putc('\n', outfile);
  if (!p->tip) {
    for ( q = p->next; q != p; q = q->next )
      rectrav(q->back, m, n);
  }
  mx1 = mx;
}  /* rectrav */


void summarize()
{
  /* print out branch length information and node numbers */
  long i, j, mm, num_sibs;
  double mode, sum;
  double like[maxcategs], nulike[maxcategs];
  double **marginal;
  node   *sib_ptr;

  if (!treeprint)
    return;
  fprintf(outfile, "\nremember: ");
  if (outgropt)
    fprintf(outfile, "(although rooted by outgroup) ");
  fprintf(outfile, "this is an unrooted tree!\n\n");
  fprintf(outfile, "Ln Likelihood = %11.5f\n", curtree.likelihood);
  fprintf(outfile, "\n Between        And            Length");
  if (!(usertree && lngths && haslengths))
    fprintf(outfile, "      Approx. Confidence Limits");
  fprintf(outfile, "\n");
  fprintf(outfile, " -------        ---            ------");
  if (!(usertree && lngths && haslengths))
    fprintf(outfile, "      ------- ---------- ------");
  fprintf(outfile, "\n\n");
  for (i = spp; i < nonodes2; i++) {
    /* So this works with arbitrary multifurcations */
    if (curtree.nodep[i]) {
      num_sibs = count_sibs (curtree.nodep[i]);
      sib_ptr  = curtree.nodep[i];
      for (j = 0; j < num_sibs; j++) {
        sib_ptr->initialized = false;
        sib_ptr              = sib_ptr->next;
      }
    }
  }

  describe(curtree.start->back);

  /* So this works with arbitrary multifurcations */
  num_sibs = count_sibs (curtree.start);
  sib_ptr  = curtree.start;
  for (i=0; i < num_sibs; i++) {
    sib_ptr = sib_ptr->next;
    describe(sib_ptr->back);
  }

  fprintf(outfile, "\n");
  if (!(usertree && lngths && haslengths)) {
    fprintf(outfile, "     *  = significantly positive, P < 0.05\n");
    fprintf(outfile, "     ** = significantly positive, P < 0.01\n\n");
  }
  dummy = evaluate(curtree.start, false);
  if (rctgry && rcategs > 1) {
    for (i = 0; i < rcategs; i++)
      like[i] = 1.0;
    for (i = sites - 1; i >= 0; i--) {
      sum = 0.0;
      for (j = 0; j < rcategs; j++) {
        nulike[j] = (1.0 - lambda + lambda * probcat[j]) * like[j];
        mp[i][j] = j + 1;
        for (k = 1; k <= rcategs; k++) {
          if (k != j + 1) {
            if (lambda * probcat[k - 1] * like[k - 1] > nulike[j]) {
              nulike[j] = lambda * probcat[k - 1] * like[k - 1];
              mp[i][j] = k;
            }
          }
        }
        if ((ally[i] > 0) && (location[ally[i]-1] > 0))
          nulike[j] *= contribution[location[ally[i] - 1] - 1][j];
        sum += nulike[j];
      }
      for (j = 0; j < rcategs; j++)
        nulike[j] /= sum;
      memcpy(like, nulike, rcategs * sizeof(double));
    }
    mode = 0.0;
    mx = 1;
    for (i = 1; i <= rcategs; i++) {
      if (probcat[i - 1] * like[i - 1] > mode) {
        mx = i;
        mode = probcat[i - 1] * like[i - 1];
      }
    }
    mx0 = mx;
    fprintf(outfile,
 "Combination of categories that contributes the most to the likelihood:\n\n");
    for (i = 1; i <= nmlngth + 3; i++)
      putc(' ', outfile);
    for (i = 1; i <= sites; i++) {
      fprintf(outfile, "%ld", mx);
      if (i % 10 == 0)
        putc(' ', outfile);
      if (i % 60 == 0 && i != sites) {
        putc('\n', outfile);
        for (j = 1; j <= nmlngth + 3; j++)
          putc(' ', outfile);
      }
      mx = mp[i - 1][mx - 1];
    }
    fprintf(outfile, "\n\n");
    marginal = (double **) Malloc( sites*sizeof(double *));
    for (i = 0; i < sites; i++)
      marginal[i] = (double *) Malloc( rcategs*sizeof(double));
    for (i = 0; i < rcategs; i++)
      like[i] = 1.0;
    for (i = sites - 1; i >= 0; i--) {
      sum = 0.0;
      for (j = 0; j < rcategs; j++) {
        nulike[j] = (1.0 - lambda + lambda * probcat[j]) * like[j];
        for (k = 1; k <= rcategs; k++) {
          if (k != j + 1)
              nulike[j] += lambda * probcat[k - 1] * like[k - 1];
        }
        if ((ally[i] > 0) && (location[ally[i]-1] > 0))
          nulike[j] *= contribution[location[ally[i] - 1] - 1][j];
        sum += nulike[j];
      }
      for (j = 0; j < rcategs; j++) {
        nulike[j] /= sum;
        marginal[i][j] = nulike[j];
      }
      memcpy(like, nulike, rcategs * sizeof(double));
    }
    for (i = 0; i < rcategs; i++)
      like[i] = 1.0;
    for (i = 0; i < sites; i++) {
      sum = 0.0;
      for (j = 0; j < rcategs; j++) {
        nulike[j] = (1.0 - lambda + lambda * probcat[j]) * like[j];
        for (k = 1; k <= rcategs; k++) {
          if (k != j + 1)
              nulike[j] += lambda * probcat[k - 1] * like[k - 1];
        }
        marginal[i][j] *= like[j] * probcat[j];
        sum += nulike[j];
      }
      for (j = 0; j < rcategs; j++)
        nulike[j] /= sum;
      memcpy(like, nulike, rcategs * sizeof(double));
      sum = 0.0;
      for (j = 0; j < rcategs; j++)
        sum += marginal[i][j];
      for (j = 0; j < rcategs; j++)
        marginal[i][j] /= sum;
    }
    fprintf(outfile, "Most probable category at each site if > 0.95" 
        " probability (\".\" otherwise)\n\n");
    for (i = 1; i <= nmlngth + 3; i++)
      putc(' ', outfile);
    for (i = 0; i < sites; i++) {
      mm = 0;
      sum = 0.0;
      for (j = 0; j < rcategs; j++)
        if (marginal[i][j] > sum) {
          sum = marginal[i][j];
          mm = j;
        }
      if (sum >= 0.95)
        fprintf(outfile, "%ld", mm+1);
      else
        putc('.', outfile);
      if ((i+1) % 60 == 0) {
        if (i != 0) {
          putc('\n', outfile);
          for (j = 1; j <= nmlngth + 3; j++)
            putc(' ', outfile);
        }
      }
      else if ((i+1) % 10 == 0)
        putc(' ', outfile);
    }
    putc('\n', outfile);
    for (i = 0; i < sites; i++)
      free(marginal[i]);
    free(marginal);
  }
  putc('\n', outfile);
  if (hypstate) {
    fprintf(outfile, "Probable sequences at interior nodes:\n\n");
    fprintf(outfile, "  node       ");
    for (i = 0; (i < 13) && (i < ((sites + (sites-1)/10 - 39) / 2)); i++)
      putc(' ', outfile);
    fprintf(outfile, "Reconstructed sequence (caps if > 0.95)\n\n");
    if (!rctgry || (rcategs == 1))
      mx0 = 1;
    for (i = 0; i < sites; i += 60) {
      k = i + 59;
      if (k >= sites)
        k = sites - 1;
      rectrav(curtree.start, i, k);
      rectrav(curtree.start->back, i, k);
      putc('\n', outfile);
      mx0 = mx1;
    }
  }
}  /* summarize */


void dnaml_treeout(node *p)
{
  /* write out file with representation of final tree2 */
  long i, n, w;
  Char c;
  double x;
  node *q;
  boolean inloop;
  
  
  if (p->tip) {
    n = 0;
    for (i = 1; i <= nmlngth; i++) {
      if (nayme[p->index-1][i - 1] != ' ')
        n = i;
    }
    for (i = 0; i < n; i++) {
      c = nayme[p->index-1][i];
      if (c == ' ')
        c = '_';
      putc(c, outtree);
    }
    col += n;
  } else {
    putc('(', outtree);
    col++;

    inloop = false;
    q = p->next;
    do  {
      if (inloop) {
        putc(',', outtree);
        col++;
        if (col > 45) {
          putc('\n', outtree);
          col = 0;
        }
      }
      inloop = true;
      dnaml_treeout(q->back);
      q = q->next;
    } while ((p == curtree.start || p != q) &&
             (p != curtree.start || p->next != q));

    
    putc(')', outtree);
    col++;
  }
  x = p->v * fracchange;
  if (x > 0.0)
    w = (long)(0.43429448222 * log(x));
  else if (x == 0.0)
    w = 0;
  else
    w = (long)(0.43429448222 * log(-x)) + 1;
  if (w < 0)
    w = 0;
  if (p == curtree.start)
    fprintf(outtree, ";\n");
  else {
    fprintf(outtree, ":%*.5f", (int)(w + 7), x);
    col += w + 8;
  }
}  /* dnaml_treeout */


void inittravtree(node *p)
{
  /* traverse tree to set initialized and v to initial values */
  node *q; 

  p->initialized = false;
  p->back->initialized = false;
  if ( usertree && (!lngths || p->iter) ) {
    p->v = initialv;
    p->back->v = initialv;
  }
  
  if ( !p->tip ) {
    q = p->next;
    while ( q != p ) {
      inittravtree(q->back);
      q = q->next;
    }
  }
} /* inittravtree */


void treevaluate()
{
  /* evaluate a user tree */
  long i;

  inittravtree(curtree.start);
  polishing = true;
  smoothit = true;
  for (i = 1; i <= smoothings * 4; i++)
    smooth (curtree.start);
  dummy = evaluate(curtree.start, true);
}  /* treevaluate */


void dnaml_unroot(node* root, node** nodep, long nonodes) 
{
  node *p,*r,*q;
  double newl;
  long i;
  long numsibs;
  
  numsibs = count_sibs(root);

  if ( numsibs > 2 ) {
    q = root;
    r = root;
    while (!(q->next == root))
      q = q->next;
    q->next = root->next;

    for(i=0 ; i < endsite ; i++){
      free(r->x[i]);
      r->x[i] = NULL;
    }
    free(r->x);
    r->x = NULL;
    chuck(&grbg, r);
    curtree.nodep[spp] = q;
  } else { /* Bifurcating root - remove entire root fork */
    /* Join oldlen on each side of root */
    newl = root->next->oldlen + root->next->next->oldlen;
    root->next->back->oldlen = newl;
    root->next->next->back->oldlen = newl;

    /* Join v on each side of root */
    newl = root->next->v + root->next->next->v;
    root->next->back->v = newl;
    root->next->next->back->v = newl;

    /* Connect root's children */
    root->next->back->back=root->next->next->back;
    root->next->next->back->back = root->next->back;

    /* Move nodep entries down one and set indices */
    for ( i = spp; i < nonodes-1; i++ ) {
      p = nodep[i+1];
      nodep[i] = p;
      nodep[i+1] = NULL;
      if ( nodep[i] == NULL ) /* This may happen in a
                                 multifurcating intree */
        break;
      do {
        p->index = i+1;
        p = p->next;
      } while (p != nodep[i]);
    }

    /* Free protx arrays from old root */
    for(i=0 ; i < endsite ; i++){
      free(root->x[i]);
      free(root->next->x[i]);
      free(root->next->next->x[i]);
      root->x[i] = NULL;
      root->next->x[i] = NULL;
      root->next->next->x[i] = NULL;
    }
    free(root->x);
    free(root->next->x);
    free(root->next->next->x);

    chuck(&grbg,root->next->next);
    chuck(&grbg,root->next);
    chuck(&grbg,root);
  }
} /* dnaml_unroot */


void maketree()
{
  long i, j;
  boolean dummy_first, goteof;
  pointarray dummy_treenode=NULL;
  long nextnode;
  node *root;

  inittable();

  if (usertree) {
    /* Open in binary: ftell() is broken for UNIX line-endings under WIN32 */
    openfile(&intree,INTREE,"input tree file", "rb",progname,intreename);
    inittable_for_usertree (intree);
    numtrees = countsemic(&intree);
    if(numtrees > MAXSHIMOTREES)
      shimotrees = MAXSHIMOTREES;
    else
      shimotrees = numtrees;
    if (numtrees > 2)
      initseed(&inseed, &inseed0, seed);
    l0gl = (double *) Malloc(shimotrees * sizeof(double));
    l0gf = (double **) Malloc(shimotrees * sizeof(double *));
    for (i=0; i < shimotrees; ++i)
      l0gf[i] = (double *) Malloc(endsite * sizeof(double));
    if (treeprint) {
      fprintf(outfile, "User-defined tree");
      if (numtrees > 1)
        putc('s', outfile);
      fprintf(outfile, ":\n\n");
    }
    which = 1;

    /* This taken out of tree read, used to be [spp-1], but referring
       to [0] produces output identical to what the pre-modified dnaml
       produced. */

    while (which <= numtrees) {
      
      /* These initializations required each time through the loop
         since multiple trees require re-initialization */
      haslengths = true;
      nextnode         = 0;
      dummy_first      = true;
      goteof           = false;

      treeread(intree, &root, dummy_treenode, &goteof, &dummy_first, 
                      curtree.nodep, &nextnode, &haslengths, &grbg, 
                      initdnamlnode, false, nonodes2);
      dnaml_unroot(root, curtree.nodep, nonodes2);
      if (goteof && (which <= numtrees)) {
        /* if we hit the end of the file prematurely */
        printf ("\n");
        printf ("ERROR: trees missing at end of file.\n");
        printf ("\tExpected number of trees:\t\t%ld\n", numtrees);
        printf ("\tNumber of trees actually in file:\t%ld.\n\n", which - 1);
        exxit(-1);
      }

      curtree.start = curtree.nodep[0]->back;
      if ( outgropt )
        curtree.start = curtree.nodep[outgrno - 1]->back;
      
      treevaluate();
      dnaml_printree();
      summarize();
      if (trout) {
        col = 0;
        dnaml_treeout(curtree.start);
      }
      if(which < numtrees){
        freex_notip(nextnode, curtree.nodep);
        gdispose(curtree.start, &grbg, curtree.nodep);
      }
      else nonodes2 = nextnode;
      which++;
    }
    FClose(intree);
    putc('\n', outfile);
    if (!auto_ && numtrees > 1 && weightsum > 1 )
      standev2(numtrees, maxwhich, 0, endsite-1, maxlogl,
               l0gl, l0gf, aliasweight, seed);
  } else {
    /* If there's no input user tree, */
    for (i = 1; i <= spp; i++)
      enterorder[i - 1] = i;
    if (jumble)
      randumize(seed, enterorder);
    if (progress) {
      printf("\nAdding species:\n");
      writename(0, 3, enterorder);
#ifdef WIN32
      phyFillScreenColor();
#endif
    }
    nextsp = 3;
    polishing = false;
    smoothit = improve;
    buildsimpletree(&curtree);
    curtree.start = curtree.nodep[enterorder[0] - 1]->back;
    nextsp = 4;
    while (nextsp <= spp) {
      buildnewtip(enterorder[nextsp - 1], &curtree);
      bestyet = UNDEFINED;
      if (smoothit)
        dnamlcopy(&curtree, &priortree, nonodes2, rcategs);
      addtraverse(curtree.nodep[enterorder[nextsp - 1] - 1]->back,
                  curtree.start, true);
      if (smoothit)
        dnamlcopy(&bestree, &curtree, nonodes2, rcategs);
      else {
        insert_(curtree.nodep[enterorder[nextsp - 1] - 1]->back, qwhere, true);
        smoothit = true;
        for (i = 1; i<=smoothings; i++) {
          smooth (curtree.start);
          smooth (curtree.start->back);
        }
        smoothit = false;
        bestyet = curtree.likelihood;
      }
      if (progress) {
        writename(nextsp - 1, 1, enterorder);
#ifdef WIN32
        phyFillScreenColor();
#endif
      }
      if (global && nextsp == spp && progress) {
        printf("Doing global rearrangements\n");
        printf("  !");
        for (j = spp ; j < nonodes2 ; j++)
          if ( (j - spp) % (( nonodes2 / 72 ) + 1 ) == 0 )
            putchar('-');
        printf("!\n");
      }
      succeeded = true;
      while (succeeded) {
        succeeded = false;
        if (global && nextsp == spp && progress) {
          printf("   ");
          fflush(stdout);
        }
        if (global && nextsp == spp)
          globrearrange();
        else 
          rearrange(curtree.start, curtree.start->back);
        if (global && nextsp == spp && progress)
          putchar('\n');
      }
      nextsp++;
    }
    if ( !smoothit)
      dnamlcopy(&curtree, &bestree, nonodes2, rcategs);
    if (global && progress) {
      putchar('\n');
      fflush(stdout);
    }
    if (njumble > 1) {
      if (jumb == 1)
        dnamlcopy(&bestree, &bestree2, nonodes2, rcategs);
      else
        if (bestree2.likelihood < bestree.likelihood)
          dnamlcopy(&bestree, &bestree2, nonodes2, rcategs);
    }
    if (jumb == njumble) {
      if (njumble > 1)
        dnamlcopy(&bestree2, &curtree, nonodes2, rcategs);
      curtree.start = curtree.nodep[outgrno - 1]->back;
      for (i = 0; i < nonodes2; i++) {
        if (i < spp)
          curtree.nodep[i]->initialized = false;
        else {
          curtree.nodep[i]->initialized = false;
          curtree.nodep[i]->next->initialized = false;
          curtree.nodep[i]->next->next->initialized = false;
        } 
      }
      treevaluate();
      dnaml_printree();
      summarize();
      if (trout) {
        col = 0;
        dnaml_treeout(curtree.start);
      }
    }
  }
  if (usertree) {
    free(l0gl);
    for (i=0; i < shimotrees; i++)
      free(l0gf[i]);
    free(l0gf);
  }
  freetable();
  if (jumb < njumble)
    return;
  free(contribution);
  free(mp);
  for (i=0; i < endsite; i++)
     free(term[i]);
  free(term);
  for (i=0; i < endsite; i++)
     free(slopeterm[i]);
  free(slopeterm);
  for (i=0; i < endsite; i++)
     free(curveterm[i]);
  free(curveterm);
  freex(nonodes2, curtree.nodep);
  if (!usertree) {
    freex(nonodes2, bestree.nodep);
    freex(nonodes2, priortree.nodep);
    if (njumble > 1)
      freex(nonodes2, bestree2.nodep);
  }
  if (progress) {
    printf("\n\nOutput written to file \"%s\"\n\n", outfilename);
    if (trout)
      printf("Tree also written onto file \"%s\"\n", outtreename);
    putchar('\n');
  }
}  /* maketree */


void clean_up()
{
  /* Free and/or close stuff */
  long i;

  free (rrate);
  free (probcat);
  free (rate);
  /* Seems to require freeing every time... */
  for (i = 0; i < spp; i++) {
    free (y[i]);
  }
  free (y);
  free (nayme);
  free (enterorder);
  free (category);
  free (weight);
  free (alias);
  free (ally);
  free (location);
  free (aliasweight);

  FClose(infile);
  FClose(outfile);
  FClose(outtree);
#ifdef MAC
  fixmacfile(outfilename);
  fixmacfile(outtreename);
#endif
}   /* clean_up */


int main(int argc, Char *argv[])
{  /* DNA Maximum Likelihood */
  char stdinfilename[200];                                          /*-MPI-*/
#ifdef MAC
  argc = 1;                /* macsetup("DnaML","");        */
  argv[0] = "DnaML";
#endif
  /*************************************************************************/
  /* MPI Code additions are below                                          */
  /*************************************************************************/
  MPIInitialize(&argc,argv);                                        /*-MPI-*/
  MPICopyWholeFile("stdin", "stdin file", "MPIdnaml");              /*-MPI-*/
  MPI_Barrier(MPI_COMM_WORLD);                                      /*-MPI-*/
 
  MPIOpenStdinFile(stdin,"stdin","stdin file","r", "MPIdnaml",      /*-MPI-*/
              stdinfilename);                                       /*-MPI-*/
  MPI_Barrier(MPI_COMM_WORLD);                                      /*-MPI-*/
  /***************************************************************** *-MPI-*/
  init(argc,argv);
  progname = argv[0];
  /***************************************************************** *-MPI-*/
  strcpy(infilename,INFILE);
  MPICopyWholeFile(infilename, "input file", argv[0]);              /*-MPI-*/
  MPI_Barrier(MPI_COMM_WORLD);                                      /*-MPI-*/

  MPIOpenFile(&infile,INFILE,"input file","r",argv[0],infilename);  /*-MPI-*/
 
  MPI_Barrier(MPI_COMM_WORLD);                                      /*-MPI-*/

  MPIOpenFile(&outfile,OUTFILE,"output file", "w", argv[0],         /*-MPI-*/
              outfilename);                                         /*-MPI-*/
  MPI_Barrier(MPI_COMM_WORLD);                                      /*-MPI-*/


  /*openfile(&infile,INFILE,"input file","r",argv[0],infilename); */ /*orig*/
  /*openfile(&outfile,OUTFILE,"output file","w",argv[0],outfilename); *//*orig*/
  mulsets = false;
  datasets = 1;
  firstset = true;
  ibmpc = IBMCRT;
  ansi = ANSICRT;
  grbg = NULL;
  doinit();
  ttratio0 = ttratio;
  if (ctgry) {
    MPICopyWholeFile(CATFILE, "categories file", "MPIdnaml");     /*-MPI-*/
    MPI_Barrier(MPI_COMM_WORLD);                                     /*-MPI-*/
    MPIOpenFile(&catfile,CATFILE,"categories file", "r", argv[0],    /*-MPI-*/
              catfilename);                                          /*-MPI-*/
    MPI_Barrier(MPI_COMM_WORLD);                                     /*-MPI-*/
    /*openfile(&catfile,CATFILE,"categories file","r",argv[0],catfilename);*//*orig*/
    }
  if (weights || justwts){
    MPICopyWholeFile(WEIGHTFILE, "weights file", "MPIdnaml");     /*-MPI-*/
    MPI_Barrier(MPI_COMM_WORLD);                                     /*-MPI-*/
    MPIOpenFile(&weightfile,WEIGHTFILE,"weights file", "r", argv[0], /*-MPI-*/
              weightfilename);                                       /*-MPI-*/
    MPI_Barrier(MPI_COMM_WORLD);                                     /*-MPI-*/
    /*openfile(&weightfile,WEIGHTFILE,"weights file","r",argv[0],weightfilename);*/ /*orig*/
    }
  if (trout){
    MPI_Barrier(MPI_COMM_WORLD);                                     /*-MPI-*/
    MPIOpenFile(&outtree,OUTTREE,"output tree file", "w", argv[0],   /*-MPI-*/
              outtreename);                                          /*-MPI-*/
    MPI_Barrier(MPI_COMM_WORLD);                                     /*-MPI-*/
    /*openfile(&outtree,OUTTREE,"output tree file","w",argv[0],outtreename);*/ /*orig*/
    }
  if (!usertree) nonodes2--;
  /***********************************************************************/
  /* MPI Code additions are below                                        */
  /***********************************************************************/
  /*************************************************************** *-MPI-*/
  /* Because this is parallel and each processor has an identical  *-MPI-*/
  /* copy of the input file, each processor must read in (and      *-MPI-*/
  /* throw away a chunk of sequences to adjust the file pointer    *-MPI-*/
  /* to the correct place.                                         *-MPI-*/
  /*************************************************************** *-MPI-*/
  for (ith = 1; ith < MPINodeStartPosn(datasets); ith++) {        /*-MPI-*/
    getinput();                                                    /*-MPI-*/
    if (ith == 1) firstset = false;                               /*-MPI-*/
  }                                                               /*-MPI-*/
  for (ith = MPINodeStartPosn(datasets);                          /*-MPI-*/
       ith < MPINodeStartPosn(datasets)+MPINodeWorkAmt(datasets); /*-MPI-*/
        ith++) {                                                  /*-MPI-*/
 /* for (ith = 1; ith <= datasets; ith++) { */                /*orig*/
    if (datasets > 1) {
      fprintf(outfile, "Data set # %ld:\n", ith);
      printf("\nData set # %ld:\n", ith);
    }
    ttratio = ttratio0;
    getinput();
    if (ith == 1)
      firstset = false;
    if (usertree)
      maketree();
    else
      for (jumb = 1; jumb <= njumble; jumb++)
        maketree();
  }

  clean_up();
  printf("Done.\n\n");
#ifdef WIN32
  phyRestoreConsoleAttributes();
#endif
  /***********************************************************************/
  /* MPI Code additions are below                                        */
  /***********************************************************************/
  MPICollectOutputFiles(OUTFILE,"output file", argv[0]);          /*-MPI-*/
  MPICleanupFiles(OUTFILE);                                       /*-MPI-*/
  if (trout) {                                                    /*-MPI-*/
    MPI_Barrier(MPI_COMM_WORLD);                                  /*-MPI-*/
    MPICollectOutputFiles(OUTTREE,"output tree file", argv[0]);   /*-MPI-*/
    MPI_Barrier(MPI_COMM_WORLD);                                  /*-MPI-*/
    MPICleanupFiles(OUTTREE);                                     /*-MPI-*/
  }                                                               /*-MPI-*/
  MPICleanupFiles(INFILE);                                        /*-MPI-*/
  MPICleanupFiles("stdin");                                       /*-MPI-*/
  if (weights || justwts) MPICleanupFiles(WEIGHTFILE);            /*-MPI-*/
  if (ctgry) MPICleanupFiles(CATFILE);                            /*-MPI-*/
  MPI_Finalize();                                                 /*-MPI-*/
  return 0;
}  /* DNA Maximum Likelihood */
 
