# Supplementary material for: MPI-PHYLIP: Parallelizing Computationally Intensive Phylogenetic Analysis Routines for the Analysis of Large Protein Families
Source: PLoS One. 2010 Nov 15;5(11):e13999. doi: 10.1371/journal.pone.0013999 (PMC2981553; doi:10.1371/journal.pone.0013999)
Supplement: File S1 — MPI Source Code for the Parallel PHYLIP methods (in .tar.gz format). (1.11 MB GZ) [file pone.0013999.s001.gz › MPIsrc/src/MPIpromlk.c]

#include <mpi.h>          /*-MPI-*/
/* PHYLIP version 3.6. (c) Copyright 1986-2007 by the University of
 * Washington and by Joseph Felsenstein.  Written by Joseph
 * Felsenstein.  Permission is granted to copy and use this program
 * provided no fee is charged for it and provided that this copyright
 * notice is not removed. */

#include "phylip.h"
#include "seq.h"
#include "mlclock.h"
#include "printree.h"

#include "MPIroutines.h"  /*-MPI-*/

#define epsilon         0.0001   /* used in makenewv, getthree, update */
#define over            60

typedef long vall[maxcategs];
typedef double contribarr[maxcategs];

#ifndef OLDC
/* function prototypes */
void   init_protmats(void);
void   getoptions(void);
void   makeprotfreqs(void);
void   allocrest(void); 
void   doinit(void);
void   inputoptions(void);
void   input_protdata(long);
void   makeweights(void);
void   prot_makevalues(long, pointarray, long, long, sequence, steptr);
void   getinput(void);

void   prot_inittable(void);
void   alloc_pmatrix(long);
void   make_pmatrix(double **, double **, double **, long, double, double,
                double *, double **);
boolean prot_nuview(node *p);
void   getthree(node *p, double thigh, double tlow);
void   update(node *);
void   smooth(node *);
void   promlk_add(node *, node *, node *, boolean);
void   promlk_re_move(node **, node **, boolean);

double prot_evaluate(node *);
void   tryadd(node *, node **, node **);
void   addpreorder(node *, node *, node *, boolean);
void   restoradd(node *, node *, node *, double);
void   tryrearr(node *, boolean *); 
void   repreorder(node *, boolean *);
void   rearrange(node **);
void   nodeinit(node *);
void   initrav(node *);
void   travinit(node *);

void   travsp(node *);
void   treevaluate(void);
void   prot_reconstr(node *, long);
void   rectrav(node *, long, long);
void   summarize(void);
void   promlk_treeout(node *);
void   initpromlnode(node **, node **, node *, long, long, long *, long *,
                initops, pointarray, pointarray, Char *, Char *, FILE *);
void   tymetrav(node *, double *);

void   free_all_protx(long, pointarray);
void   maketree(void);
void   clean_up(void);
void   reallocsites(void);
void prot_freetable(void);
void free_pmatrix(long sib);
void invalidate_traverse(node *p);
void invalidate_tyme(node *p);
/* function prototypes */
#endif /* OLDC */

double **tbl;

Char infilename[FNMLNGTH], outfilename[FNMLNGTH], intreename[FNMLNGTH], outtreename[FNMLNGTH],
     catfilename[FNMLNGTH], weightfilename[FNMLNGTH];
double *rrate;
long sites, weightsum, categs, datasets, ith, njumble, jumb, numtrees, shimotrees;
/*  sites = number of sites in actual sequences
  numtrees = number of user-defined trees */
long inseed, inseed0, mx, mx0, mx1;
boolean global, jumble, trout, usertree, weights, rctgry, ctgry,
             auto_, progress, mulsets, firstset, hypstate, smoothit,
             polishing, justwts, gama, invar, usejtt, usepmb, usepam;
boolean lengthsopt = false;             /* Use lengths in user tree option */
boolean lngths     = false;             /* Actually use lengths (depends on
                                           each input tree) */
tree curtree, bestree, bestree2;
node *qwhere, *grbg;
double sumrates, cv, alpha, lambda, lambda1, invarfrac;
long *enterorder;
steptr aliasweight;
double *rate;
longer seed;
double *probcat;
contribarr *contribution;
char aachar[26]="ARNDCQEGHILKMFPSTWYVBZX?*-";
char *progname;
long rcategs, nonodes2;
boolean mnv_success = false;


/* Local variables for maketree, propagated globally for C version: */
long    k, maxwhich, col;
double  like, bestyet, tdelta, lnlike, slope, curv, maxlogl;
boolean lastsp, smoothed, succeeded;
double  *l0gl;
double  x[3], lnl[3];
double  expon1i[maxcategs], expon1v[maxcategs],
        expon2i[maxcategs], expon2v[maxcategs];
node   *there;
double  **l0gf;
Char ch, ch2;
long **mp;


/* Variables introduced to allow for protein probability calculations   */
long   max_num_sibs;            /* maximum number of siblings used in a */
                                /* nuview calculation.  determines size */
                                /* final size of pmatrices              */
double *eigmat;                 /* eig matrix variable                  */
double **probmat;               /* prob matrix variable                 */
double ****dpmatrix;            /* derivative of pmatrix                */
double ****ddpmatrix;           /* derivative of xpmatrix               */
double *****pmatrices;          /* matrix of probabilities of protien   */
                                /* conversion.  The 5 subscripts refer  */
                                /* to sibs, rcategs, categs, final and  */
                                /* initial states, respectively.        */
double freqaa[20];              /* amino acid frequencies               */
       
/* this jtt matrix decomposition due to Elisabeth  Tillier */

static double jtteigmat[] =
{+0.00000000000000,-1.81721720738768,-1.87965834528616,-1.61403121885431,
-1.53896608443751,-1.40486966367848,-1.30995061286931,-1.24668414819041,
-1.17179756521289,-0.31033320987464,-0.34602837857034,-1.06031718484613,
-0.99900602987105,-0.45576774888948,-0.86014403434677,-0.54569432735296,
-0.76866956571861,-0.60593589295327,-0.65119724379348,-0.70249806480753};

static double jttprobmat[20][20] =
{{+0.07686196156903,+0.05105697447152,+0.04254597872702,+0.05126897436552,
 +0.02027898986051,+0.04106097946952,+0.06181996909002,+0.07471396264303,
 +0.02298298850851,+0.05256897371552,+0.09111095444453,+0.05949797025102,
 +0.02341398829301,+0.04052997973502,+0.05053197473402,+0.06822496588753,
 +0.05851797074102,+0.01433599283201,+0.03230298384851,+0.06637396681302},
{-0.04445795120462,-0.01557336502860,-0.09314817363516,+0.04411372100382,
 -0.00511178725134,+0.00188472427522,-0.02176250428454,-0.01330231089224,
 +0.01004072641973,+0.02707838224285,-0.00785039050721,+0.02238829876349,
 +0.00257470703483,-0.00510311699563,-0.01727154263346,+0.20074235330882,
 -0.07236268502973,-0.00012690116016,-0.00215974664431,-0.01059243778174},
{+0.09480046389131,+0.00082658405814,+0.01530023104155,-0.00639909042723,
 +0.00160605602061,+0.00035896642912,+0.00199161318384,-0.00220482855717,
 -0.00112601328033,+0.14840201765438,-0.00344295714983,-0.00123976286718,
 -0.00439399942758,+0.00032478785709,-0.00104270266394,-0.02596605592109,
 -0.05645800566901,+0.00022319903170,-0.00022792271829,-0.16133258048606},
{-0.06924141195400,-0.01816245289173,-0.08104005811201,+0.08985697111009,
 +0.00279659017898,+0.01083740322821,-0.06449599336038,+0.01794514261221,
 +0.01036809141699,+0.04283504450449,+0.00634472273784,+0.02339134834111,
 -0.01748667848380,+0.00161859106290,+0.00622486432503,-0.05854130195643,
 +0.15083728660504,+0.00030733757661,-0.00143739522173,-0.05295810171941},
{-0.14637948915627,+0.02029296323583,+0.02615316895036,-0.10311538564943,
 -0.00183412744544,-0.02589124656591,+0.11073673851935,+0.00848581728407,
 +0.00106057791901,+0.05530240732939,-0.00031533506946,-0.03124002869407,
 -0.01533984125301,-0.00288717337278,+0.00272787410643,+0.06300929916280,
 +0.07920438311152,-0.00041335282410,-0.00011648873397,-0.03944076085434},
{-0.05558229086909,+0.08935293782491,+0.04869509588770,+0.04856877988810,
 -0.00253836047720,+0.07651693957635,-0.06342453535092,-0.00777376246014,
 -0.08570270266807,+0.01943016473512,-0.00599516526932,-0.09157595008575,
 -0.00397735155663,-0.00440093863690,-0.00232998056918,+0.02979967701162,
 -0.00477299485901,-0.00144011795333,+0.01795114942404,-0.00080059359232},
{+0.05807741644682,+0.14654292420341,-0.06724975334073,+0.02159062346633,
 -0.00339085518294,-0.06829036785575,+0.03520631903157,-0.02766062718318,
 +0.03485632707432,-0.02436836692465,-0.00397566003573,-0.10095488644404,
 +0.02456887654357,+0.00381764117077,-0.00906261340247,-0.01043058066362,
 +0.01651199513994,-0.00210417220821,-0.00872508520963,-0.01495915462580},
{+0.02564617106907,+0.02960554611436,-0.00052356748770,+0.00989267817318,
 -0.00044034172141,-0.02279910634723,-0.00363768356471,-0.01086345665971,
 +0.01229721799572,+0.02633650142592,+0.06282966783922,-0.00734486499924,
 -0.13863936313277,-0.00993891943390,-0.00655309682350,-0.00245191788287,
 -0.02431633805559,-0.00068554031525,-0.00121383858869,+0.06280025239509},
{+0.11362428251792,-0.02080375718488,-0.08802750967213,-0.06531316372189,
 -0.00166626058292,+0.06846081717224,+0.07007301248407,-0.01713112936632,
 -0.05900588794853,-0.04497159138485,+0.04222484636983,+0.00129043178508,
 -0.01550337251561,-0.01553102163852,-0.04363429852047,+0.01600063777880,
 +0.05787328925647,-0.00008265841118,+0.02870014572813,-0.02657681214523},
{+0.01840541226842,+0.00610159018805,+0.01368080422265,+0.02383751807012,
 -0.00923516894192,+0.01209943150832,+0.02906782189141,+0.01992384905334,
 +0.00197323568330,+0.00017531415423,-0.01796698381949,+0.01887083962858,
 -0.00063335886734,-0.02365277334702,+0.01209445088200,+0.01308086447947,
 +0.01286727242301,-0.11420358975688,-0.01886991700613,+0.00238338728588},
{-0.01100105031759,-0.04250695864938,-0.02554356700969,-0.05473632078607,
 +0.00725906469946,-0.03003724918191,-0.07051526125013,-0.06939439879112,
 -0.00285883056088,+0.05334304124753,+0.12839241846919,-0.05883473754222,
 +0.02424304967487,+0.09134510778469,-0.00226003347193,-0.01280041778462,
 -0.00207988305627,-0.02957493909199,+0.05290385686789,+0.05465710875015},
{-0.01421274522011,+0.02074863337778,-0.01006411985628,+0.03319995456446,
 -0.00005371699269,-0.12266046460835,+0.02419847062899,-0.00441168706583,
 -0.08299118738167,-0.00323230913482,+0.02954035119881,+0.09212856795583,
 +0.00718635627257,-0.02706936115539,+0.04473173279913,-0.01274357634785,
 -0.01395862740618,-0.00071538848681,+0.04767640012830,-0.00729728326990},
{-0.03797680968123,+0.01280286509478,-0.08614616553187,-0.01781049963160,
 +0.00674319990083,+0.04208667754694,+0.05991325707583,+0.03581015660092,
 -0.01529816709967,+0.06885987924922,-0.11719120476535,-0.00014333663810,
 +0.00074336784254,+0.02893416406249,+0.07466151360134,-0.08182016471377,
 -0.06581536577662,-0.00018195976501,+0.00167443595008,+0.09015415667825},
{+0.03577726799591,-0.02139253448219,-0.01137813538175,-0.01954939202830,
 -0.04028242801611,-0.01777500032351,-0.02106862264440,+0.00465199658293,
 -0.02824805812709,+0.06618860061778,+0.08437791757537,-0.02533125946051,
 +0.02806344654855,-0.06970805797879,+0.02328376968627,+0.00692992333282,
 +0.02751392122018,+0.01148722812804,-0.11130404325078,+0.07776346000559},
{-0.06014297925310,-0.00711674355952,-0.02424493472566,+0.00032464353156,
 +0.00321221847573,+0.03257969053884,+0.01072805771161,+0.06892027923996,
 +0.03326534127710,-0.01558838623875,+0.13794237677194,-0.04292623056646,
 +0.01375763233229,-0.11125153774789,+0.03510076081639,-0.04531670712549,
 -0.06170413486351,-0.00182023682123,+0.05979891871679,-0.02551802851059},
{-0.03515069991501,+0.02310847227710,+0.00474493548551,+0.02787717003457,
 -0.12038329679812,+0.03178473522077,+0.04445111601130,-0.05334957493090,
 +0.01290386678474,-0.00376064171612,+0.03996642737967,+0.04777677295520,
 +0.00233689200639,+0.03917715404594,-0.01755598277531,-0.03389088626433,
 -0.02180780263389,+0.00473402043911,+0.01964539477020,-0.01260807237680},
{-0.04120428254254,+0.00062717164978,-0.01688703578637,+0.01685776910152,
 +0.02102702093943,+0.01295781834163,+0.03541815979495,+0.03968150445315,
 -0.02073122710938,-0.06932247350110,+0.11696314241296,-0.00322523765776,
 -0.01280515661402,+0.08717664266126,+0.06297225078802,-0.01290501780488,
 -0.04693925076877,-0.00177653675449,-0.08407812137852,-0.08380714022487},
{+0.03138655228534,-0.09052573757196,+0.00874202219428,+0.06060593729292,
 -0.03426076652151,-0.04832468257386,+0.04735628794421,+0.14504653737383,
 -0.01709111334001,-0.00278794215381,-0.03513813820550,-0.11690294831883,
 -0.00836264902624,+0.03270980973180,-0.02587764129811,+0.01638786059073,
 +0.00485499822497,+0.00305477087025,+0.02295754527195,+0.00616929722958},
{-0.04898722042023,-0.01460879656586,+0.00508708857036,+0.07730497806331,
 +0.04252420017435,+0.00484232580349,+0.09861807969412,-0.05169447907187,
 -0.00917820907880,+0.03679081047330,+0.04998537112655,+0.00769330211980,
 +0.01805447683564,-0.00498723245027,-0.14148416183376,-0.05170281760262,
 -0.03230723310784,-0.00032890672639,-0.02363523071957,+0.03801365471627},
{-0.02047562162108,+0.06933781779590,-0.02101117884731,-0.06841945874842,
 -0.00860967572716,-0.00886650271590,-0.07185241332269,+0.16703684361030,
 -0.00635847581692,+0.00811478913823,+0.01847205842216,+0.06700967948643,
 +0.00596607376199,+0.02318239240593,-0.10552958537847,-0.01980199747773,
 -0.02003785382406,-0.00593392430159,-0.00965391033612,+0.00743094349652}};


/* dcmut version of PAM model from http://www.ebi.ac.uk/goldman-srv/dayhoff/ */
static double pameigmat[] =
{0,-1.93321786301018,-2.20904642493621,-1.74835983874903,
-1.64854548332072,-1.54505559488222,-1.33859384676989,-1.29786201193594,
-0.235548517495575,-0.266951066089808,-0.28965813670665,-1.10505826965282,
-1.04323310568532,-0.430423720979904,-0.541719761016713,-0.879636093986914,
-0.711249353378695,-0.725050487280602,-0.776855937389452,-0.808735559461343};

static double pamprobmat[20][20] ={
{0.08712695644, 0.04090397955, 0.04043197978, 0.04687197656,
0.03347398326, 0.03825498087, 0.04952997524, 0.08861195569,
0.03361898319, 0.03688598156, 0.08535695732, 0.08048095976,
0.01475299262, 0.03977198011, 0.05067997466, 0.06957696521,
0.05854197073, 0.01049399475, 0.02991598504, 0.06471796764},
{0.07991048383, 0.006888314018, 0.03857806206, 0.07947073194,
0.004895492884, 0.03815829405, -0.1087562465, 0.008691167141,
-0.0140554828, 0.001306404001, -0.001888411299, -0.006921303342,
0.0007655604228, 0.001583298443, 0.006879590446, -0.171806883,
0.04890917949, 0.0006700432804, 0.0002276237277, -0.01350591875},
{-0.01641514483, -0.007233933239, -0.1377830621, 0.1163201333,
-0.002305138017, 0.01557250366, -0.07455879489, -0.003225343503,
0.0140630487, 0.005112274204, 0.001405731862, 0.01975833782,
-0.001348402973, -0.001085733262, -0.003880514478, 0.0851493313,
-0.01163526615, -0.0001197903399, 0.002056153393, 0.0001536095643},
{0.009669278686, -0.006905863869, 0.101083544, 0.01179903104,
-0.003780967591, 0.05845105878, -0.09138357299, -0.02850503638,
-0.03233951408, 0.008708065876, -0.004700705411, -0.02053221579,
0.001165851398, -0.001366585849, -0.01317695074, 0.1199985703,
-0.1146346193, -0.0005953021314, -0.0004297615194, 0.007475695618},
{0.1722243502, -0.003737582995, -0.02964873222, -0.02050116381,
-0.0004530478465, -0.02460043205, 0.02280768412, -0.02127364909,
0.01570095258, 0.1027744285, -0.005330539586, 0.0179697651,
-0.002904077286, -0.007068126663, -0.0142869583, -0.01444241844,
-0.08218861544, 0.0002069181629, 0.001099671379, -0.1063484263},
{-0.1553433627, -0.001169168032, 0.02134785337, 0.0007602305436,
0.0001395330122, 0.03194992019, -0.01290252206, 0.03281720789,
-0.01311103735, 0.1177254769, -0.008008783885, -0.02375317548,
-0.002817809762, -0.008196682776, 0.01731267617, 0.01853526375,
0.08249908546, -2.788771776e-05, 0.001266182191, -0.09902299976},
{-0.03671080341, 0.0274168035, 0.04625877597, 0.07520706414,
-0.0001833803619, -0.1207833161, -0.006415807779, -0.005465629648,
0.02778273972, 0.007589688485, -0.02945266034, -0.03797542064,
0.07044042052, -0.002018573865, 0.01845277071, 0.006901513991,
-0.02430934639, -0.0005919635873, -0.001266962331, -0.01487591261},
{-0.03060317816, 0.01182361623, 0.04200270053, 0.05406235279,
-0.0003920498815, -0.09159709348, -0.009602690652, -0.00382944418,
0.01761361993, 0.01605684317, 0.05198878008, 0.02198696949,
-0.09308930025, -0.00102622863, 0.01477637127, 0.0009314065393,
-0.01860959472, -0.0005964703968, -0.002694284083, 0.02079767439},
{0.0195976494, -0.005104484936, 0.007406728707, 0.01236244954,
0.0201446796, 0.007039564785, 0.01276942134, 0.02641595685,
0.002764624354, 0.001273314658, -0.01335316035, 0.01105658671,
2.148773499e-05, -0.02692205639, 0.0118684991, 0.01212624708,
0.01127770094, -0.09842754796, -0.01942336432, 0.007105703151},
{-0.01819461888, -0.01509348507, -0.01297636935, -0.01996453439,
0.1715705905, -0.01601550692, -0.02122706144, -0.02854628494,
-0.009351082371, -0.001527995472, -0.010198224, -0.03609537551,
-0.003153182095, 0.02395980501, -0.01378664626, -0.005992611421,
-0.01176810875, 0.003132361603, 0.03018439539, -0.004956065656},
{-0.02733614784, -0.02258066705, -0.0153112506, -0.02475728664,
-0.04480525045, -0.01526640341, -0.02438517425, -0.04836914601,
-0.00635964824, 0.02263169831, 0.09794101931, -0.04004304158,
0.008464393478, 0.1185443142, -0.02239294163, -0.0281550321,
-0.01453581604, -0.0246742804, 0.0879619849, 0.02342867605},
{0.06483718238, 0.1260012082, -0.006496013283, 0.009914915531,
-0.004181603532, 0.0003493226286, 0.01408035752, -0.04881663016,
-0.03431167356, -0.01768005602, 0.02362447761, -0.1482364784,
-0.01289035619, -0.001778893279, -0.05240099752, 0.05536174567,
0.06782165352, -0.003548568717, 0.001125301173, -0.03277489363},
{0.06520296909, -0.0754802543, 0.03139281903, -0.03266449554,
-0.004485188002, -0.03389072036, -0.06163274338, -0.06484769882,
0.05722658289, -0.02824079619, 0.01544837349, 0.03909752708,
0.002029218884, 0.003151939572, -0.05471208363, 0.07962008342,
0.125916047, 0.0008696184937, -0.01086027514, -0.05314092355},
{0.004543119081, 0.01935177735, 0.01905511007, 0.02682993409,
-0.01199617967, 0.01426278655, 0.02472521255, 0.03864795501,
0.02166224804, -0.04754243479, -0.1921545477, 0.03621321546,
-0.02120627881, 0.04928097895, 0.009396088815, 0.01748042052,
-6.173742851e-05, -0.003168033098, 0.07723565812, -0.08255529309},
{0.06710378668, -0.09441410284, -0.004801776989, 0.008830272165,
-0.01021645042, -0.02764365608, 0.004250361851, 0.1648777542,
-0.037446109, 0.004541057635, -0.0296980702, -0.1532325189,
-0.008940580901, 0.006998050812, 0.02338809379, 0.03175059182,
0.02033965512, 0.006388075608, 0.001762762044, 0.02616280361},
{0.01915943021, -0.05432967274, 0.01249342683, 0.06836622457,
0.002054462161, -0.01233535859, 0.07087282652, -0.08948637051,
-0.1245896013, -0.02204522882, 0.03791481736, 0.06557467874,
0.005529294156, -0.006296644235, 0.02144530752, 0.01664230081,
0.02647078439, 0.001737725271, 0.01414149877, -0.05331990116},
{0.0266659303, 0.0564142853, -0.0263767738, -0.08029726006,
-0.006059357163, -0.06317558457, -0.0911894019, 0.05401487057,
-0.08178072458, 0.01580699778, -0.05370550396, 0.09798653264,
0.003934944022, 0.01977291947, 0.0441198541, 0.02788220393,
0.03201877081, -0.00206161759, -0.005101423308, 0.03113033802},
{0.02980360751, -0.009513246268, -0.009543527165, -0.02190644172,
-0.006146440672, 0.01207009085, -0.0126989156, -0.1378266418,
0.0275235217, 0.00551720592, -0.03104791544, -0.07111701247,
-0.006081754489, -0.01337494521, 0.1783961085, 0.01453225059,
0.01938736048, 0.0004488631071, 0.0110844398, 0.02049339243},
{-0.01433508581, 0.01258858175, -0.004294252236, -0.007146532854,
0.009541628809, 0.008040155729, -0.006857781832, 0.05584120066,
0.007749418365, -0.05867835844, 0.08008131283, -0.004877854222,
-0.0007128540743, 0.09489058424, 0.06421121962, 0.00271493526,
-0.03229944773, -0.001732026038, -0.08053448316, -0.1241903609},
{-0.009854113227, 0.01294129929, -0.00593064392, -0.03016833115,
-0.002018439732, -0.00792418722, -0.03372768732, 0.07828561288,
0.007722254639, -0.05067377561, 0.1191848621, 0.005059475202,
0.004762387166, -0.1029870175, 0.03537190114, 0.001089956203,
-0.02139157573, -0.001015245062, 0.08400521847, -0.08273195059}};


/* this pmb matrix decomposition due to Elisabeth  Tillier */
static double pmbeigmat[20] =
{0.0000001586972220,-1.8416770496147100, -1.6025046986139100,-1.5801012515121300,
-1.4987794099715900,-1.3520794233801900,-1.3003469390479700,-1.2439503327631300,
-1.1962574080244200,-1.1383730501367500,-1.1153278910708000,-0.4934843510654760,
-0.5419014550215590,-0.9657997830826700,-0.6276075673757390,-0.6675927795018510,
-0.6932641383465870,-0.8897872681859630,-0.8382698977371710,-0.8074694642446040};

static double pmbprobmat[20][20] =
{{0.0771762457248147,0.0531913844998640,0.0393445076407294,0.0466756566755510,
0.0286348361997465,0.0312327748383639,0.0505410248721427,0.0767106611472993,
0.0258916271688597,0.0673140562194124,0.0965705469252199,0.0515979465932174,
0.0250628079438675,0.0503492018628350,0.0399908189418273,0.0641898881894471,
0.0517539616710987,0.0143507440546115,0.0357994592438322,0.0736218495862984},
{0.0368263046116572,-0.0006728917107827,0.0008590805287740,-0.0002764255356960,
0.0020152937187455,0.0055743720652960,0.0003213317669367,0.0000449190281568,
-0.0004226254397134,0.1805040629634510,-0.0272246813586204,0.0005904606533477,
-0.0183743200073889,-0.0009194625608688,0.0008173657533167,-0.0262629806302238,
0.0265738757209787,0.0002176606241904,0.0021315644838566,-0.1823229927207580},
{-0.0194800075560895,0.0012068088610652,-0.0008803318319596,-0.0016044273960017,
-0.0002938633803197,-0.0535796754602196,0.0155163896648621,-0.0015006360762140,
0.0021601372013703,0.0268513218744797,-0.1085292493742730,0.0149753083138452,
0.1346457366717310,-0.0009371698759829,0.0013501708044116,0.0346352293103622,
-0.0276963770242276,0.0003643142783940,0.0002074817333067,-0.0174108903914110},
{0.0557839400850153,0.0023271577185437,0.0183481103396687,0.0023339480096311,
0.0002013267015151,-0.0227406863569852,0.0098644845475047,0.0064721276774396,
0.0001389408104210,-0.0473713878768274,-0.0086984445005797,0.0026913674934634,
0.0283724052562196,0.0001063665179457,0.0027442574779383,-0.1875312134708470,
0.1279864877057640,0.0005103347834563,0.0003155113168637,0.0081451082759554},
{0.0037510125027265,0.0107095920636885,0.0147305410328404,-0.0112351252180332,
-0.0001500408626446,-0.1523450933729730,0.0611532413339872,-0.0005496748939503,
0.0048714378736644,-0.0003826320053999,0.0552010244407311,0.0482555671001955,
-0.0461664995115847,-0.0021165008617978,-0.0004574454232187,0.0233755883688949,
-0.0035484915422384,0.0009090698422851,0.0013840637687758,-0.0073895139302231},
{-0.0111512564930024,0.1025460064723080,0.0396772456883791,-0.0298408501361294,
-0.0001656742634733,-0.0079876311843289,0.0712644184507945,-0.0010780604625230,
-0.0035880882043592,0.0021070399334252,0.0016716329894279,-0.1810123023850110,
0.0015141703608724,-0.0032700852781804,0.0035503782441679,0.0118634302028026,
0.0044561606458028,-0.0001576678495964,0.0023470722225751,-0.0027457045397157},
{0.1474525743949170,-0.0054432538500293,0.0853848892349828,-0.0137787746207348,
-0.0008274830358513,0.0042248844582553,0.0019556229305563,-0.0164191435175148,
-0.0024501858854849,0.0120908948084233,-0.0381456105972653,0.0101271614855119,
-0.0061945941321859,0.0178841099895867,-0.0014577779202600,-0.0752120602555032,
-0.1426985695849920,0.0002862275078983,-0.0081191734261838,0.0313401149422531},
{0.0542034611735289,-0.0078763926211829,0.0060433542506096,0.0033396210615510,
0.0013965072374079,0.0067798903832256,-0.0135291136622509,-0.0089982442731848,
-0.0056744537593887,-0.0766524225176246,0.1881210263933930,-0.0065875518675173,
0.0416627569300375,-0.0953804133524747,-0.0012559228448735,0.0101622644292547,
-0.0304742453119050,0.0011702318499737,0.0454733434783982,-0.1119239362388150},
{0.1069409037912470,0.0805064400880297,-0.1127352030714600,0.1001181253523260,
-0.0021480427488769,-0.0332884841459003,-0.0679837575848452,-0.0043812841356657,
0.0153418716846395,-0.0079441315103188,-0.0121766182046363,-0.0381127991037620,
-0.0036338726532673,0.0195324059593791,-0.0020165963699984,-0.0061222685010268,
-0.0253761448771437,-0.0005246410999057,-0.0112205170502433,0.0052248485517237},
{-0.0325247648326262,0.0238753651653669,0.0203684886605797,0.0295666232678825,
-0.0003946714764213,-0.0157242718469554,-0.0511737848084862,0.0084725632040180,
-0.0167068828528921,0.0686962159427527,-0.0659702890616198,-0.0014289912494271,
-0.0167000964093416,-0.1276689083678200,0.0036575057830967,-0.0205958145531018,
0.0000368919612829,0.0014413626622426,0.1064360941926030,0.0863372661517408},
{-0.0463777468104402,0.0394712148670596,0.1118686750747160,0.0440711686389031,
-0.0026076286506751,-0.0268454015202516,-0.1464943067133240,-0.0137514051835380,
-0.0094395514284145,-0.0144124844774228,0.0249103379323744,-0.0071832157138676,
0.0035592787728526,0.0415627419826693,0.0027040097365669,0.0337523666612066,
0.0316121324137152,-0.0011350177559026,-0.0349998884574440,-0.0302651879823361},
{0.0142360925194728,0.0413145623127025,0.0324976427846929,0.0580930922002398,
-0.0586974207121084,0.0202001168873069,0.0492204086749069,0.1126593173463060,
0.0116620013776662,-0.0780333711712066,-0.1109786767320410,0.0407775100936731,
-0.0205013161312652,-0.0653458585025237,0.0347351829703865,0.0304448983224773,
0.0068813748197884,-0.0189002309261882,-0.0334507528405279,-0.0668143558699485},
{-0.0131548829657936,0.0044244322828034,-0.0050639951827271,-0.0038668197633889,
-0.1536822386530220,0.0026336969165336,0.0021585651200470,-0.0459233839062969,
0.0046854727140565,0.0393815434593599,0.0619554007991097,0.0027456299925622,
0.0117574347936383,0.0373018612990383,0.0024818527553328,-0.0133956606027299,
-0.0020457128424105,0.0154178819990401,0.0246524142683911,0.0275363065682921},
{-0.1542307272455030,0.0364861558267547,-0.0090880407008181,0.0531673937889863,
0.0157585615170580,0.0029986538457297,0.0180194047699875,0.0652152443589317,
0.0266842840376180,0.0388457366405908,0.0856237634510719,0.0126955778952183,
0.0099593861698250,-0.0013941794862563,0.0294065511237513,-0.1151906949298290,
-0.0852991447389655,0.0028699120202636,-0.0332087026659522,0.0006811857297899},
{0.0281300736924501,-0.0584072081898638,-0.0178386569847853,-0.0536470338171487,
-0.0186881656029960,-0.0240008730656106,-0.0541064820498883,0.2217137098936020,
-0.0260500001542033,0.0234505236798375,0.0311127151218573,-0.0494139126682672,
0.0057093465049849,0.0124937286655911,-0.0298322975915689,0.0006520211333102,
-0.0061018680727128,-0.0007081999479528,-0.0060523759094034,0.0215845995364623},
{0.0295321046399105,-0.0088296411830544,-0.0065057049917325,-0.0053478115612781,
-0.0100646496794634,-0.0015473619084872,0.0008539960632865,-0.0376381933046211,
-0.0328135588935604,0.0672161874239480,0.0667626853916552,-0.0026511651464901,
0.0140451514222062,-0.0544836996133137,0.0427485157912094,0.0097455780205802,
0.0177309072915667,-0.0828759701187452,-0.0729504795471370,0.0670731961252313},
{0.0082646581043963,-0.0319918630534466,-0.0188454445200422,-0.0374976353856606,
0.0037131290686848,-0.0132507796987883,-0.0306958830735725,-0.0044119395527308,
-0.0140786756619672,-0.0180512599925078,-0.0208243802903953,-0.0232202769398931,
-0.0063135878270273,0.0110442171178168,0.1824538048228460,-0.0006644614422758,
-0.0069909097436659,0.0255407650654681,0.0099119399501151,-0.0140911517070698},
{0.0261344441524861,-0.0714454044548650,0.0159436926233439,0.0028462736216688,
-0.0044572637889080,-0.0089474834434532,-0.0177570282144517,-0.0153693244094452,
0.1160919467206400,0.0304911481385036,0.0047047513411774,-0.0456535116423972,
0.0004491494948617,-0.0767108879444462,-0.0012688533741441,0.0192445965934123,
0.0202321954782039,0.0281039933233607,-0.0590403018490048,0.0364080426546883},
{0.0115826306265004,0.1340228176509380,-0.0236200652949049,-0.1284484655137340,
-0.0004742338006503,0.0127617346949511,-0.0428560878860394,0.0060030732454125,
0.0089182609926781,0.0085353834972860,0.0048464809638033,0.0709740071429510,
0.0029940462557054,-0.0483434904493132,-0.0071713680727884,-0.0036840391887209,
0.0031454003250096,0.0246243550241551,-0.0449551277644180,0.0111449232769393},
{0.0140356721886765,-0.0196518236826680,0.0030517022326582,0.0582672093364850,
-0.0000973895685457,0.0021704767224292,0.0341806268602705,-0.0152035987563018,
-0.0903198657739177,0.0259623214586925,0.0155832497882743,-0.0040543568451651,
0.0036477631918247,-0.0532892744763217,-0.0142569373662724,0.0104500681408622,
0.0103483945857315,0.0679534422398752,-0.0768068882938636,0.0280289727046158}}
;


void init_protmats()
{
  long l;

  eigmat = (double *) Malloc (20 * sizeof(double));
  for (l = 0; l <= 19; l++)
    if (usejtt)
      eigmat[l] = jtteigmat[l];         /** changed from jtteigmat*100. **/
    else {
      if (usepmb)
        eigmat[l] = pmbeigmat[l];
      else
        eigmat[l] = pameigmat[l];       /** changed from pameigmat*100. **/
      } 
  probmat = (double **) Malloc (20 * sizeof(double *));
  for (l = 0; l < 20; l++)
    probmat[l] = (double *) Malloc (20 * sizeof(double));
  for (l = 0; l <= 19; l++)
    if (usejtt)
      probmat[l] = jttprobmat[l];
    else {
      if (usepmb)
        probmat[l] = pmbprobmat[l];
      else
        probmat[l] = pamprobmat[l];
      }  
}  /* init_protmats */


void getoptions()
{
  /* interactively set options */
  long i, loopcount, loopcount2;
  Char ch;
  boolean done;
  boolean didchangecat, didchangercat;
  double probsum;
 
  fprintf(outfile, "\nAmino acid sequence\n");
  fprintf(outfile, "   Maximum Likelihood method with molecular ");
  fprintf(outfile, "clock, version %s\n\n", VERSION);
  putchar('\n');
  auto_ = false;
  ctgry = false;
  didchangecat = false;
  rctgry = false;
  didchangercat = false;
  categs = 1;
  rcategs = 1;
  gama = false;
  invar = false;
  global = false;
  hypstate = false;
  jumble = false;
  njumble = 1;
  lambda = 1.0;
  lambda1 = 0.0;
  lengthsopt = false;
  trout = true;
  usepam = false;
  usepmb = false;
  usejtt = true;
  usertree = false;
  weights = false;
  printdata = false;
  progress = true;
  treeprint = true;
  interleaved = true;
  loopcount = 0;
  do {
    cleerhome();
    printf("\nAmino acid sequence\n");
    printf("   Maximum Likelihood method with molecular clock, version %s\n\n",
           VERSION);
    printf("Settings for this run:\n");
    printf("  U                 Search for best tree?");
    if (usertree)
     printf("  No, use user trees in input file\n");
    else
      printf("  Yes\n");
    printf("  P    JTT, PMB or PAM probability model?  %s\n",
      usejtt ? "Jones-Taylor-Thornton" :
      usepmb ? "Henikoff/Tillier PMB" : "Dayhoff PAM");
    if (usertree) {
      printf("  L           Use lengths from user tree?");
      if (lengthsopt)
        printf("  Yes\n");
      else
        printf("  No\n");
    }
    printf("  C   One category of substitution rates?");
    if (!ctgry)
      printf("  Yes\n");
    else
      printf("  %ld categories\n", categs);
    printf("  R           Rate variation among sites?");
    if (!rctgry)
      printf("  constant rate\n");
    else {
      if (gama)
        printf("  Gamma distributed rates\n");
      else {
        if (invar)
          printf("  Gamma+Invariant sites\n");
        else
          printf("  user-defined HMM of rates\n");
      }
      printf("  A   Rates at adjacent sites correlated?");
      if (!auto_)
        printf("  No, they are independent\n");
      else
        printf("  Yes, mean block length =%6.1f\n", 1.0 / lambda);
    }
    if (!usertree) {
      printf("  G                Global rearrangements?");
      if (global)
        printf("  Yes\n");
      else
        printf("  No\n");
    }
    printf("  W                       Sites weighted?  %s\n",
           (weights ? "Yes" : "No"));
    if (!usertree) {
      printf("  J   Randomize input order of sequences?");
      if (jumble)
        printf("  Yes (seed = %8ld, %3ld times)\n", inseed0, njumble);
      else
        printf("  No. Use input order\n");
    }
    printf("  M           Analyze multiple data sets?");
    if (mulsets)
      printf("  Yes, %2ld %s\n", datasets,
               (justwts ? "sets of weights" : "data sets"));
    else
      printf("  No\n");
    printf("  I          Input sequences interleaved?");
    if (interleaved)
      printf("  Yes\n");
    else
      printf("  No, sequential\n");
    printf("  0   Terminal type (IBM PC, ANSI, none)?");
    if (ibmpc)
      printf("  IBM PC\n");
    if (ansi)
      printf("  ANSI\n");
    if (!(ibmpc || ansi))
      printf("  (none)\n");
    printf("  1    Print out the data at start of run");
    if (printdata)
      printf("  Yes\n");
    else
      printf("  No\n");
    printf("  2  Print indications of progress of run");
    if (progress)
      printf("  Yes\n");
    else
      printf("  No\n");
    printf("  3                        Print out tree");
    if (treeprint)
      printf("  Yes\n");
    else
      printf("  No\n");
    printf("  4       Write out trees onto tree file?");
    if (trout)
      printf("  Yes\n");
    else
      printf("  No\n");
    printf("  5   Reconstruct hypothetical sequences?  %s\n",
           (hypstate ? "Yes" : "No"));
    printf("\nAre these settings correct? "
        "(type Y or the letter for one to change)\n");
#ifdef WIN32
    phyFillScreenColor();
#endif
    fflush(stdout);
    scanf("%c%*[^\n]", &ch);
    getchar();
    if (ch == '\n')
      ch = ' ';
    uppercase(&ch);
    done = (ch == 'Y');
    if (!done) {
      uppercase(&ch);
      if (((!usertree) && (strchr("UPCRJAFWGTMI012345", ch) != NULL))
          || (usertree && ((strchr("UPCRAFWLTMI012345", ch) != NULL)))){
        switch (ch) {

        case 'C':
          ctgry = !ctgry;
          if (ctgry) {
            printf("\nSitewise user-assigned categories:\n\n");
            initcatn(&categs);
            if (rate){
              free(rate);
            }
            rate    = (double *) Malloc( categs * sizeof(double));
            didchangecat = true;
            initcategs(categs, rate);
          }
          break;
     
      case 'P':
        if (usejtt) {
          usejtt = false;
          usepmb = true;
        } else {
          if (usepmb) {
            usepmb = false;
            usepam = true;
          } else {
              usepam = false;
              usejtt = true;
          }
        }
        break;

        case 'R':
          if (!rctgry) {
            rctgry = true;
            gama = true;
          } else {
            if (gama) {
              gama = false;
              invar = true;
            } else {
              if (invar)
                invar = false;
              else
                rctgry = false;
            }
          }
          break;

        case 'A':
          auto_ = !auto_;
          if (auto_) {
            initlambda(&lambda);
            lambda1 = 1.0 - lambda;
          }
          break;

        case 'G':
          global = !global;
          break;

        case 'W':
          weights = !weights;
          break;

        case 'J':
          jumble = !jumble;
          if (jumble)
            initjumble(&inseed, &inseed0, seed, &njumble);
          else njumble = 1;
          break;
     
        case 'L':
          lengthsopt = !lengthsopt;
          break;
     
        case 'U':
          usertree = !usertree;
          break;

        case 'M':
          mulsets = !mulsets;
          if (mulsets) {
            printf("Multiple data sets or multiple weights?");
            loopcount2 = 0;
            do {
              printf(" (type D or W)\n");
#ifdef WIN32
              phyFillScreenColor();
#endif
              fflush(stdout);
              scanf("%c%*[^\n]", &ch2);
              getchar();
              if (ch2 == '\n')
                ch2 = ' ';
              uppercase(&ch2);
              countup(&loopcount2, 10);
            } while ((ch2 != 'W') && (ch2 != 'D'));
            justwts = (ch2 == 'W');
            if (justwts)
              justweights(&datasets);
            else
              initdatasets(&datasets);
            if (!usertree && !jumble) {
              jumble = true;
              initjumble(&inseed, &inseed0, seed, &njumble);
            }
          }
          break;

        case 'I':
          interleaved = !interleaved;
          break;

        case '0':
          initterminal(&ibmpc, &ansi);
          break;

        case '1':
          printdata = !printdata;
          break;

        case '2':
          progress = !progress;
          break;

        case '3':
          treeprint = !treeprint;
          break;

        case '4':
          trout = !trout;
          break;

        case '5':
          hypstate = !hypstate;
          break;
        }
      } else
        printf("Not a possible option!\n");
    }
    countup(&loopcount, 100);
  } while (!done);
  if (gama || invar) {
    loopcount = 0;
    do {
      printf(
"\nCoefficient of variation of substitution rate among sites (must be positive)\n");
      printf(
  " In gamma distribution parameters, this is 1/(square root of alpha)\n");
#ifdef WIN32
      phyFillScreenColor();
#endif
      fflush(stdout);
      scanf("%lf%*[^\n]", &cv);
      getchar();
      countup(&loopcount, 10);
    } while (cv <= 0.0);
    alpha = 1.0 / (cv * cv);
  }
  if (!rctgry)
    auto_ = false;
  if (rctgry) {
    printf("\nRates in HMM");
    if (invar)
      printf(" (including one for invariant sites)");
    printf(":\n");
    initcatn(&rcategs);
    if (probcat){
      free(probcat);
      free(rrate);
    }
    probcat = (double *) Malloc(rcategs * sizeof(double));
    rrate   = (double *) Malloc(rcategs * sizeof(double));
    didchangercat = true;
    if (gama)
      initgammacat(rcategs, alpha, rrate, probcat); 
    else {
      if (invar) {
        loopcount = 0;
        do {
          printf("Fraction of invariant sites?\n");
          fflush(stdout);
          scanf("%lf%*[^\n]", &invarfrac);
          getchar();
          countup(&loopcount, 10);
        } while ((invarfrac <= 0.0) || (invarfrac >= 1.0));
        initgammacat(rcategs-1, alpha, rrate, probcat); 
        for (i = 0; i < rcategs-1; i++)
          probcat[i] = probcat[i]*(1.0-invarfrac);
        probcat[rcategs-1] = invarfrac;
        rrate[rcategs-1] = 0.0;
      } else {
        initcategs(rcategs, rrate);
        initprobcat(rcategs, &probsum, probcat);
      }
    }
  }
  if (!didchangercat){
    rrate      = Malloc( rcategs*sizeof(double));
    probcat    = Malloc( rcategs*sizeof(double));
    rrate[0]   = 1.0;
    probcat[0] = 1.0;
  }
  if (!didchangecat){
    rate       = Malloc( categs*sizeof(double));
    rate[0]    = 1.0;
  }
  init_protmats();
}  /* getoptions */


void makeprotfreqs()
{
  /* calculate amino acid frequencies based on eigmat */
  long i, mineig;

  mineig = 0;
  for (i = 0; i <= 19; i++)
    if (fabs(eigmat[i]) < fabs(eigmat[mineig]))
      mineig = i;
  memcpy(freqaa, probmat[mineig], 20 * sizeof(double));
  for (i = 0; i <= 19; i++)
    freqaa[i] = fabs(freqaa[i]);
} /* makeprotfreqs */

void reallocsites()
{
  long i;
  for (i = 0; i < spp; i++)
    y[i] = (char *)Malloc(sites * sizeof(char));
  enterorder  = (long *)Malloc(spp*sizeof(long));
  weight      = (long *)Malloc(sites*sizeof(long));
  category    = (long *)Malloc(sites*sizeof(long));
  alias       = (long *)Malloc(sites*sizeof(long));
  aliasweight = (long *)Malloc(sites*sizeof(long));
  ally        = (long *)Malloc(sites*sizeof(long));
  location    = (long *)Malloc(sites*sizeof(long));
  for (i = 0; i < sites; i++)
      category[i] = 1;
  for (i = 0; i < sites; i++)
    weight[i] = 1;
  makeweights();
} /* reallocsites */


void allocrest()
{
  long i;

  y     = (Char **)Malloc(spp*sizeof(Char *));
  nayme  = (naym *)Malloc(spp*sizeof(naym));
  for (i = 0; i < spp; i++)
    y[i] = (char *)Malloc(sites * sizeof(char));
  enterorder  = (long *)Malloc(spp*sizeof(long));
  weight      = (long *)Malloc(sites*sizeof(long));
  category    = (long *)Malloc(sites*sizeof(long));
  alias       = (long *)Malloc(sites*sizeof(long));
  aliasweight = (long *)Malloc(sites*sizeof(long));
  ally        = (long *)Malloc(sites*sizeof(long));
  location    = (long *)Malloc(sites*sizeof(long));
}  /* allocrest */


void doinit()
{
  /* initializes variables */

  inputnumbers(&spp, &sites, &nonodes, 1);
  getoptions();
  makeprotfreqs();
  if (printdata)
    fprintf(outfile, "%2ld species, %3ld  sites\n", spp, sites);
  alloctree(&curtree.nodep, nonodes, usertree);
  allocrest();
  if (usertree)
    return;
  alloctree(&bestree.nodep, nonodes, 0);
  if (njumble <= 1)
    return;
  alloctree(&bestree2.nodep, nonodes, 0);
}  /* doinit */


void inputoptions()
{
  long i;

  if (!firstset) {
    samenumsp(&sites, ith);
    reallocsites();
  }
  if (firstset) {
    for (i = 0; i < sites; i++)
      category[i] = 1;
    for (i = 0; i < sites; i++)
      weight[i] = 1;
  }
  if (justwts || weights)
    inputweights(sites, weight, &weights);
  weightsum = 0;
  for (i = 0; i < sites; i++)
    weightsum += weight[i];
  if ((ctgry && categs > 1) && (firstset || !justwts)) {
    inputcategs(0, sites, category, categs, "ProMLK");
    if (printdata)
      printcategs(outfile, sites, category, "Site categories");
  }
  if (weights && printdata)
    printweights(outfile, 0, sites, weight, "Sites");
  fprintf(outfile, "%s model of amino acid change\n\n",
          (usejtt ? "Jones-Taylor-Thornton" :
           usepmb ? "Henikoff/Tillier PMB" : "Dayhoff PAM"));
}  /* inputoptions */


void input_protdata(long chars)
{
  /* input the names and sequences for each species */
  /* used by proml */
  long i, j, k, l, basesread, basesnew;
  Char charstate;
  boolean allread, done;

  if (printdata)
    headings(chars, "Sequences", "---------");
  basesread = 0;
  basesnew = 0;
  allread = false;
  while (!(allread)) {
    /* eat white space -- if the separator line has spaces on it*/
    do {
      charstate = gettc(infile);
    } while (charstate == ' ' || charstate == '\t');
    ungetc(charstate, infile);
    if (eoln(infile))
      scan_eoln(infile);
    i = 1;
    while (i <= spp) {
      if ((interleaved && basesread == 0) || !interleaved)
        initname(i - 1);
      j = (interleaved) ? basesread : 0;
      done = false;
      while (!done && !eoff(infile)) {
        if (interleaved)
          done = true;
        while (j < chars && !(eoln(infile) || eoff(infile))) {
          charstate = gettc(infile);
          if (charstate == '\n' || charstate == '\t')
            charstate = ' ';
          if (charstate == ' ' || (charstate >= '0' && charstate <= '9'))
            continue;
          uppercase(&charstate);
          if ((strchr("ABCDEFGHIKLMNPQRSTVWXYZ*?-", charstate)) == NULL){
        printf("ERROR: bad amino acid: %c at position %ld of species %ld\n",
                   charstate, j, i);
            if (charstate == '.') {
          printf("       Periods (.) may not be used as gap characters.\n");
          printf("       The correct gap character is (-)\n");
            }
            exxit(-1);
          }
          j++;
          y[i - 1][j - 1] = charstate;
        }
        if (interleaved)
          continue;
        if (j < chars) 
          scan_eoln(infile);
        else if (j == chars)
          done = true;
      }
      if (interleaved && i == 1)
        basesnew = j;
     
      scan_eoln(infile);
     
      if ((interleaved && j != basesnew) ||
          (!interleaved && j != chars)) {
        printf("ERROR: SEQUENCES OUT OF ALIGNMENT AT POSITION %ld.\n", j);
        exxit(-1);
      }
      i++;
    }
     
    if (interleaved) {
      basesread = basesnew;
      allread = (basesread == chars);
    } else
      allread = (i > spp);
  }  
  if (!printdata)
    return;
  for (i = 1; i <= ((chars - 1) / 60 + 1); i++) {
    for (j = 1; j <= spp; j++) {
      for (k = 0; k < nmlngth; k++)
        putc(nayme[j - 1][k], outfile);
      fprintf(outfile, "   ");
      l = i * 60;
      if (l > chars)
        l = chars;
      for (k = (i - 1) * 60 + 1; k <= l; k++) {
        if (j > 1 && y[j - 1][k - 1] == y[0][k - 1])
          charstate = '.';
        else
          charstate = y[j - 1][k - 1];
        putc(charstate, outfile);
        if (k % 10 == 0 && k % 60 != 0)
          putc(' ', outfile);
      }
      putc('\n', outfile);
    }
    putc('\n', outfile);
  }  
  putc('\n', outfile);
}  /* input_protdata */


void makeweights()
{
  /* make up weights vector to avoid duplicate computations */
  long i;
     
   for (i = 1; i <= sites; i++) {
    alias[i - 1] = i;
    ally[i - 1] = 0;
    aliasweight[i - 1] = weight[i - 1];
    location[i - 1] = 0;
  }  
  sitesort2(sites, aliasweight);
  sitecombine2(sites, aliasweight);
  sitescrunch2(sites, 1, 2, aliasweight);
  for (i = 1; i <= sites; i++) {
    if (aliasweight[i - 1] > 0)
      endsite = i;
  }  
  for (i = 1; i <= endsite; i++) {
    ally[alias[i - 1] - 1] = alias[i - 1];
    location[alias[i - 1] - 1] = i;
  }  
  contribution = (contribarr *) Malloc( endsite*sizeof(contribarr));
}  /* makeweights */


void prot_makevalues(long categs, pointarray treenode, long endsite,
                        long spp, sequence y, steptr alias)
{   
  /* set up fractional likelihoods at tips   */
  /* a version of makevalues2 found in seq.c */
  /* used by proml                           */
  long i, j, k, l;
  long b;
    
  for (k = 0; k < endsite; k++) {
    j = alias[k];
    for (i = 0; i < spp; i++) {
      for (l = 0; l < categs; l++) {
        memset(treenode[i]->protx[k][l], 0, sizeof(double)*20);
        switch (y[i][j - 1]) {
    
        case 'A':
          treenode[i]->protx[k][l][0] = 1.0;
          break;
    
        case 'R':
          treenode[i]->protx[k][l][(long)arginine   - (long)alanine] = 1.0;
          break;
    
        case 'N':
          treenode[i]->protx[k][l][(long)asparagine - (long)alanine] = 1.0;
          break;
    
        case 'D':
          treenode[i]->protx[k][l][(long)aspartic   - (long)alanine] = 1.0;
          break;
    
        case 'C':
          treenode[i]->protx[k][l][(long)cysteine   - (long)alanine] = 1.0;
          break;
     
        case 'Q':
          treenode[i]->protx[k][l][(long)glutamine  - (long)alanine] = 1.0;
          break;
    
        case 'E':
          treenode[i]->protx[k][l][(long)glutamic   - (long)alanine] = 1.0;
          break;
    
        case 'G':
          treenode[i]->protx[k][l][(long)glycine    - (long)alanine] = 1.0;
          break;
    
        case 'H':
          treenode[i]->protx[k][l][(long)histidine  - (long)alanine] = 1.0;
          break;
    
        case 'I':
          treenode[i]->protx[k][l][(long)isoleucine - (long)alanine] = 1.0;
          break;
    
        case 'L':
          treenode[i]->protx[k][l][(long)leucine    - (long)alanine] = 1.0;
          break;
    
        case 'K':
          treenode[i]->protx[k][l][(long)lysine     - (long)alanine] = 1.0;
          break;
    
        case 'M':
          treenode[i]->protx[k][l][(long)methionine - (long)alanine] = 1.0;
          break;
    
        case 'F':
          treenode[i]->protx[k][l][(long)phenylalanine - (long)alanine] = 1.0;
          break;
    
        case 'P':
          treenode[i]->protx[k][l][(long)proline    - (long)alanine] = 1.0;
          break;
    
        case 'S':
          treenode[i]->protx[k][l][(long)serine     - (long)alanine] = 1.0;
          break;
    
        case 'T':
          treenode[i]->protx[k][l][(long)threonine  - (long)alanine] = 1.0;
          break;
    
        case 'W':
          treenode[i]->protx[k][l][(long)tryptophan - (long)alanine] = 1.0;
          break;
    
        case 'Y':
          treenode[i]->protx[k][l][(long)tyrosine   - (long)alanine] = 1.0;
          break;
    
        case 'V':
          treenode[i]->protx[k][l][(long)valine     - (long)alanine] = 1.0;
          break;
    
        case 'B':
          treenode[i]->protx[k][l][(long)asparagine - (long)alanine] = 1.0;
          treenode[i]->protx[k][l][(long)aspartic   - (long)alanine] = 1.0;
          break;
    
        case 'Z':
          treenode[i]->protx[k][l][(long)glutamine  - (long)alanine] = 1.0;
          treenode[i]->protx[k][l][(long)glutamic   - (long)alanine] = 1.0;
          break;
    
        case 'X':               /* unknown aa                       */
          for (b = 0; b <= 19; b++)
            treenode[i]->protx[k][l][b] = 1.0;
          break;
    
        case '?':               /* unknown aa                       */
          for (b = 0; b <= 19; b++)
            treenode[i]->protx[k][l][b] = 1.0;
          break;
    
        case '*':               /* stop codon symbol                */
          for (b = 0; b <= 19; b++)
            treenode[i]->protx[k][l][b] = 1.0;
          break;
    
        case '-':               /* deletion event-absent data or aa */
          for (b = 0; b <= 19; b++)
            treenode[i]->protx[k][l][b] = 1.0;
          break;
        }
      }
    }
  } 
}  /* prot_makevalues */


void getinput()
{
  long grcategs;
 
  /* reads the input data */
  if (!justwts || firstset)
    inputoptions();
  if (!justwts || firstset)
    input_protdata(sites);
  makeweights();
  setuptree2(&curtree);
  if (!usertree) {
    setuptree2(&bestree);
    if (njumble > 1)
      setuptree2(&bestree2);
  } 
  grcategs = (categs > rcategs) ? categs : rcategs;
  prot_allocx(nonodes, grcategs, curtree.nodep, usertree);
  if (!usertree) {
    prot_allocx(nonodes, grcategs, bestree.nodep, 0);
    if (njumble > 1)
      prot_allocx(nonodes, grcategs, bestree2.nodep, 0);
  } 
  prot_makevalues(rcategs, curtree.nodep, endsite, spp, y, alias);
}  /* getinput */

void prot_freetable(void)
{
  long i,j,k,l;
  for (j = 0; j < rcategs; j++) {
    for (k = 0; k < categs; k++) {
      for (l = 0; l < 20; l++)
        free(ddpmatrix[j][k][l]);
      free(ddpmatrix[j][k]);
    }
    free(ddpmatrix[j]);
  }
  free(ddpmatrix);

  for (j = 0; j < rcategs; j++) {
    for (k = 0; k < categs; k++) {
      for (l = 0; l < 20; l++)
        free(dpmatrix[j][k][l]);
      free(dpmatrix[j][k]);
    }
    free(dpmatrix[j]);
  }
  free(dpmatrix);


  for (j = 0; j < rcategs; j++)
    free(tbl[j]);
  free(tbl);

  for ( i = 0 ; i < max_num_sibs ; i++ )
    free_pmatrix(i);
  free(pmatrices);
} /* prot_freetable */


void prot_inittable()
{
  /* Define a lookup table. Precompute values and print them out in tables */
  /* Allocate memory for the pmatrices, dpmatices and ddpmatrices          */
  long i, j, k, l;
  double sumrates;

  /* Allocate memory for pmatrices, the array of pointers to pmatrices     */

  pmatrices = (double *****) Malloc (spp * sizeof(double ****));

  /* Allocate memory for the first 2 pmatrices, the matrix of conversion   */
  /* probabilities, but only once per run (aka not on the second jumble.   */

    alloc_pmatrix(0);
    alloc_pmatrix(1);

  /*  Allocate memory for one dpmatrix, the first derivative matrix        */

  dpmatrix = (double ****) Malloc( rcategs * sizeof(double ***));
  for (j = 0; j < rcategs; j++) {
    dpmatrix[j] = (double ***) Malloc( categs * sizeof(double **));
    for (k = 0; k < categs; k++) {
      dpmatrix[j][k] = (double **) Malloc( 20 * sizeof(double *));
      for (l = 0; l < 20; l++)
        dpmatrix[j][k][l] = (double *) Malloc( 20 * sizeof(double));
    }
  }

  /*  Allocate memory for one ddpmatrix, the second derivative matrix      */
  ddpmatrix = (double ****) Malloc( rcategs * sizeof(double ***));
  for (j = 0; j < rcategs; j++) {
    ddpmatrix[j] = (double ***) Malloc( categs * sizeof(double **));
    for (k = 0; k < categs; k++) {
      ddpmatrix[j][k] = (double **) Malloc( 20 * sizeof(double *));
      for (l = 0; l < 20; l++)
        ddpmatrix[j][k][l] = (double *) Malloc( 20 * sizeof(double));
    }
  }

  /* Allocate memory and assign values to tbl, the matrix of possible rates*/

  tbl = (double **) Malloc( rcategs * sizeof(double *));
  for (j = 0; j < rcategs; j++)
    tbl[j] = (double *) Malloc( categs * sizeof(double));

  for (j = 0; j < rcategs; j++)
    for (k = 0; k < categs; k++)
      tbl[j][k] = rrate[j]*rate[k];

  sumrates = 0.0;
  for (i = 0; i < endsite; i++) {
    for (j = 0; j < rcategs; j++)
      sumrates += aliasweight[i] * probcat[j]
        * tbl[j][category[alias[i] - 1] - 1];
  }
  sumrates /= (double)sites;
  for (j = 0; j < rcategs; j++)
    for (k = 0; k < categs; k++) {
      tbl[j][k] /= sumrates;
    }

  if(jumb > 1)
    return;

  if (gama || invar) {
    fprintf(outfile, "\nDiscrete approximation to gamma distributed rates\n");
    fprintf(outfile,
    " Coefficient of variation of rates = %f  (alpha = %f)\n", cv, alpha);
  }
  if (rcategs > 1) {
    fprintf(outfile, "\nState in HMM    Rate of change    Probability\n\n");
    for (i = 0; i < rcategs; i++)
      if (probcat[i] < 0.0001)
        fprintf(outfile, "%9ld%16.3f%20.6f\n", i+1, rrate[i], probcat[i]);
      else if (probcat[i] < 0.001)
          fprintf(outfile, "%9ld%16.3f%19.5f\n", i+1, rrate[i], probcat[i]);
        else if (probcat[i] < 0.01)
            fprintf(outfile, "%9ld%16.3f%18.4f\n", i+1, rrate[i], probcat[i]);
          else
            fprintf(outfile, "%9ld%16.3f%17.3f\n", i+1, rrate[i], probcat[i]);
    putc('\n', outfile);
    if (auto_) {
      fprintf(outfile,
     "Expected length of a patch of sites having the same rate = %8.3f\n",
             1/lambda);
      putc('\n', outfile);
    }
  }
  if (categs > 1) {
    fprintf(outfile, "\nSite category   Rate of change\n\n");
    for (k = 0; k < categs; k++)
      fprintf(outfile, "%9ld%16.3f\n", k+1, rate[k]);
    fprintf(outfile, "\n\n");
  }
}  /* prot_inittable */

void free_pmatrix(long sib)
{
  long j,k,l;
  
  for (j = 0; j < rcategs; j++) {
    for (k = 0; k < categs; k++) {
      for (l = 0; l < 20; l++)
        free(pmatrices[sib][j][k][l]);
      free(pmatrices[sib][j][k]);
    }
    free(pmatrices[sib][j]);
  }
  free(pmatrices[sib]);
} /* free_pmatrix */


void alloc_pmatrix(long sib)
{
  /* Allocate memory for a new pmatrix.  Called iff num_sibs>max_num_sibs */
  long j, k, l;
  double ****temp_matrix;

  temp_matrix = (double ****) Malloc (rcategs * sizeof(double ***));
  for (j = 0; j < rcategs; j++) {
    temp_matrix[j] = (double ***) Malloc(categs * sizeof(double **));
    for (k = 0; k < categs; k++) {
      temp_matrix[j][k] = (double **) Malloc(20 * sizeof (double *));
      for (l = 0; l < 20; l++)
        temp_matrix[j][k][l] = (double *) Malloc(20 * sizeof(double));
    }
  }  
  pmatrices[sib] = temp_matrix;
  max_num_sibs++;
}  /* alloc_pmatrix */


void make_pmatrix(double **matrix, double **dmat, double **ddmat,
                        long derivative, double lz, double rat,
                        double *eigmat, double **probmat)
{
  /* Computes the R matrix such that matrix[m][l] is the joint probability */
  /* of m and l.                                                           */
  /* Computes a P matrix such that matrix[m][l] is the conditional         */
  /* probability of m given l.  This is accomplished by dividing all terms */
  /* in the R matrix by freqaa[m], the frequency of l.                     */

  long k, l, m;                 /* (l) original character state */
                                /* (m) final    character state */
                                /* (k) lambda counter           */
  double p0, p1, p2, q;
  double elambdat[20], delambdat[20], ddelambdat[20];
                                /* exponential term for matrix  */
                                /* and both derivative matrices */

  for (k = 0; k <= 19; k++) {
    elambdat[k] = exp(lz * rat * eigmat[k]);
    if(derivative != 0) {
        delambdat[k] = (elambdat[k] * rat * eigmat[k]);
        ddelambdat[k] = (delambdat[k] * rat * eigmat[k]);
    }
   } 
  for (m = 0; m <= 19; m++) {
    for (l = 0; l <= 19; l++) {
      p0 = 0.0;
      p1 = 0.0;
      p2 = 0.0;
      for (k = 0; k <= 19; k++) {
        q = probmat[k][m] * probmat[k][l];
        p0 += (q * elambdat[k]);
        if(derivative !=0) {
          p1 += (q * delambdat[k]);
          p2 += (q * ddelambdat[k]);
        }
      }
      matrix[m][l] = p0 / freqaa[m];
      if(derivative != 0) {
        dmat[m][l] = p1 / freqaa[m];
        ddmat[m][l] = p2 / freqaa[m];
      }
    }
  }  
}  /* make_pmatrix */


boolean prot_nuview(node *p)
{
  /* Recursively update summary data for subtree rooted at p. Returns true if
   * view has changed. */

  long i, j, k, l, num_sibs = 0, sib_index;
  long b, m;
  node *q;
  node *sib_ptr, *sib_back_ptr;
  psitelike prot_xx, x2;
  double prod7;
  double **pmat;
  double lw;
  double correction;
  double maxx;

  if ( p == NULL ) return false;
  if ( p->tip ) return false; /* Tips do not need to be initialized */

  for (q = p->next; q != p; q = q->next) {
    num_sibs++;
    if ( q->back != NULL && !q->tip) {
      if ( prot_nuview(q->back) )
        p->initialized = false;
    }
  }

  if ( p->initialized )
    return false;

  /* Make sure pmatrices is large enough for all siblings */
  for (i = 0; i < num_sibs; i++)
    if (pmatrices[i] == NULL)
      alloc_pmatrix(i);

  /* Make pmatrices for all possible combinations of category, rcateg      */
  /* and sib                                                               */
  sib_ptr = p;                          /* return to p */
  for (sib_index=0; sib_index < num_sibs; sib_index++) {
    sib_ptr      = sib_ptr->next;
    sib_back_ptr = sib_ptr->back;

    if (sib_back_ptr != NULL)
      lw =  fabs(p->tyme - sib_back_ptr->tyme);
    else
      lw = 0.0;

    for (j = 0; j < rcategs; j++)
      for (k = 0; k < categs; k++)
        make_pmatrix(pmatrices[sib_index][j][k], NULL, NULL, 0, lw,
                                        tbl[j][k], eigmat, probmat);
  }            
               
  for (i = 0; i < endsite; i++) {
    correction = 0;
    maxx = 0;
    k = category[alias[i]-1] - 1;
    for (j = 0; j < rcategs; j++) {
          
      /* initialize to 1 all values of prot_xx */
      for (m = 0; m <= 19; m++)
        prot_xx[m] = 1;
          
      sib_ptr = p;                      /* return to p */
      /* loop through all sibs and calculate likelihoods for all possible*/
      /* amino acid combinations                                         */
      for (sib_index=0; sib_index < num_sibs; sib_index++) {
        sib_ptr      = sib_ptr->next;
        sib_back_ptr = sib_ptr->back;
         

        if (sib_back_ptr != NULL) {
          memcpy(x2, sib_back_ptr->protx[i][j], sizeof(psitelike));
          if ( j == 0 ) 
            correction += sib_back_ptr->underflows[i];
        }

        else 
          for (b = 0; b <= 19; b++)
            x2[b] = 1.0;
        pmat = pmatrices[sib_index][j][k];
        for (m = 0; m <= 19; m++) {
          prod7 = 0;
          for (l = 0; l <= 19; l++)
            prod7 += (pmat[m][l] * x2[l]);
          prot_xx[m] *= prod7;
          if ( prot_xx[m] > maxx && sib_index == (num_sibs - 1 ))
            maxx = prot_xx[m];
        }  
      }    
      /* And the final point of this whole function: */
      memcpy(p->protx[i][j], prot_xx, sizeof(psitelike));
    }
    p->underflows[i] = 0;
    if ( maxx < MIN_DOUBLE )
      fix_protx(p,i,maxx,rcategs);
    p->underflows[i] += correction;
  }        
  
  p->initialized = true;
  return true;
}  /* prot_nuview */


void update(node *p)
{
  node *sib_ptr, *sib_back_ptr;
  long i, num_sibs;
 
  /* improve time and recompute views at a node */
  if (p == NULL)
    return;
  if (p->back != NULL) {
    if (!p->back->tip && !p->back->initialized)
      prot_nuview(p->back);
  }
   
  sib_ptr = p;
  num_sibs = count_sibs(p);
  for (i=0 ; i < num_sibs; i++) {
    sib_ptr      = sib_ptr->next;
    sib_back_ptr = sib_ptr->back;
    if (sib_back_ptr != NULL) {
      if (!sib_back_ptr->tip && !sib_back_ptr->initialized)
        prot_nuview(sib_back_ptr);
    }
  }  
   
  if ( (!usertree) || (usertree && !lngths) ) {
    mnv_success = makenewv(p) || mnv_success;
    return;
  } 
  prot_nuview(p);
    
  sib_ptr = p;
  num_sibs = count_sibs(p);
  for (i=0 ; i < num_sibs; i++) {
    sib_ptr      = sib_ptr->next;
    prot_nuview(sib_ptr);
  }
}  /* update */


void smooth(node *p)
{
  node *q;

  if (p == NULL)
    return;
  if (p->tip)
    return;

  /* optimize tyme here */
  update(p);

  if (smoothit || polishing) {
    for (q = p->next; q != p; q = q->next) {
      if (!q->back->tip) {
        /* smooth subtrees */
        smooth(q->back);
        /* optimize tyme again after each subtree */
        update(p);
      }
    }
  }
}  /* smooth */


void promlk_add(node *below, node *newtip, node *newfork, boolean tempadd)
{
  /* inserts the nodes newfork and its descendant, newtip, into the tree. */
  long i;
  boolean done;
  node *p;
  double newtyme;

  /* Get parent nodelets */
  below = curtree.nodep[below->index - 1];
  newfork = curtree.nodep[newfork->index-1];
  newtip = curtree.nodep[newtip->index-1];
  /* Join above node to newfork */
  if (below->back != NULL)
    below->back->back = newfork;
  newfork->back = below->back;
  /* Join below to newfork->next->next */
  below->back = newfork->next->next;
  newfork->next->next->back = below;
  /* Join newtip to newfork->next */
  newfork->next->back = newtip;
  newtip->back = newfork->next;
  /* assign newfork minimum child tyme */
  if (newtip->tyme < below->tyme)
    p = newtip;
  else
    p = below;
  newtyme = p->tyme;
  setnodetymes(newfork,newtyme);
  /* Move root if inserting there */
  if (curtree.root == below)
    curtree.root = newfork;
  /* If not at root, set newfork tyme to average below/above */
  if (newfork->back != NULL) {
    if (p->tyme > newfork->back->tyme)
      newtyme = (p->tyme + newfork->back->tyme) / 2.0;
    else
      newtyme = p->tyme - INSERT_MIN_TYME;
    setnodetymes(newfork, newtyme);
    /* Now move from p to root, setting parent tymes older than children 
     * by at least INSERT_MIN_TYME */
    do {
      p = curtree.nodep[p->back->index - 1];
      done = (p == curtree.root);
      if (!done)
        done = (curtree.nodep[p->back->index - 1]->tyme < p->tyme - INSERT_MIN_TYME);
      if (!done) {
        setnodetymes(curtree.nodep[p->back->index - 1], p->tyme - INSERT_MIN_TYME);
      }
    } while (!done);
  } else { /* root == newfork */
    /* make root 2x older */
    setnodetymes(newfork, newfork->tyme - 2*INSERT_MIN_TYME);
  }

  /* This is needed to prevent negative lengths */
  all_tymes_valid(curtree.root, 0.0, true);

  /* Invalidate views */
  inittrav(newtip);
  inittrav(newtip->back);
  
  /* Adjust branch lengths throughout */
  for ( i = 1; i < smoothings; i++ ) {
    smoothed = true;
    smooth(newfork);
    smooth(newfork->back);
    if ( smoothed ) break;
  }
}  /* promlk_add */


void promlk_re_move(node **item, node **fork, boolean tempadd)
{
  /* removes nodes item and its ancestor, fork, from the tree.
    the new descendant of fork's ancestor is made to be
    fork's second descendant (other than item).  Also
    returns pointers to the deleted nodes, item and fork */
  node *p, *q;
  long i;

  if ((*item)->back == NULL) {
    *fork = NULL;
    return;
  }  
  *item = curtree.nodep[(*item)->index-1];
  *fork = curtree.nodep[(*item)->back->index - 1];
  if (curtree.root == *fork) {
    if (*item == (*fork)->next->back)
      curtree.root = (*fork)->next->next->back;
    else
      curtree.root = (*fork)->next->back;
  }  
  p = (*item)->back->next->back;
  q = (*item)->back->next->next->back;
  if (p != NULL)
    p->back = q;
  if (q != NULL)
    q->back = p;
  (*fork)->back = NULL;
  p = (*fork)->next;
  while (p != *fork) {
    p->back = NULL;
    p = p->next;
  }  
  (*item)->back = NULL;
  inittrav(p);
  inittrav(q);
  if (tempadd)
    return;

  /* This is needed to prevent negative lengths */
  all_tymes_valid(curtree.root, 0.0, true);

  i = 1;
  while (i <= smoothings) {
    smooth(q);
    if (smoothit)
      smooth(q->back);
    i++;
  }  
}  /* promlk_re_move */


double prot_evaluate(node *p)
{ /* Evaluate and return the log likelihood of the current tree
   * as seen from the branch from p to p->back. If p is the root node,
   * the first child branch is used instead. Views are updated as needed. */
  contribarr tterm;
  static contribarr like, nulike, clai;
  double sum, sum2, sumc=0, y, prod4, prodl, frexm, sumterm, lterm;
  double **pmat;
  long i, j, k, l, m, lai;
  node *q, *r;
  psitelike x1, x2;

  sum = 0.0;
  if (p == curtree.root) {
    p = p->next;
  }

  r = p;
  q = p->back;
  prot_nuview (r);
  prot_nuview (q);
  y = fabs(r->tyme - q->tyme);

  for (j = 0; j < rcategs; j++)
    for (k = 0; k < categs; k++)
      make_pmatrix(pmatrices[0][j][k],NULL,NULL,0,y,tbl[j][k],eigmat,probmat);
  for (i = 0; i < endsite; i++) {
    k = category[alias[i]-1] - 1;
    for (j = 0; j < rcategs; j++) {
      memcpy(x1, r->protx[i][j], sizeof(psitelike));
      memcpy(x2, q->protx[i][j], sizeof(psitelike));
      prod4 = 0.0;
      pmat = pmatrices[0][j][k];
      for (m = 0; m <= 19; m++) {
        prodl = 0.0;
        for (l = 0; l <= 19; l++)
          prodl += (pmat[m][l] * x2[l]);
        frexm = x1[m] * freqaa[m];
        prod4 += (prodl * frexm);
      }     
      tterm[j] = prod4;
    }       
    sumterm = 0.0;
    for (j = 0; j < rcategs; j++)
      sumterm += probcat[j] * tterm[j];
    if (sumterm < 0.0)
        sumterm = 0.00000001;   /* ??? */
    lterm = log(sumterm) + p->underflows[i] + q->underflows[i];
    for (j = 0; j < rcategs; j++)
      clai[j] = tterm[j] / sumterm;
    memcpy(contribution[i], clai, rcategs * sizeof(double));
    if (!auto_ && usertree && (which <= shimotrees))
      l0gf[which - 1][i] = lterm;
    sum += aliasweight[i] * lterm;
  }    
  if (auto_) {
    for (j = 0; j < rcategs; j++)
      like[j] = 1.0;
    for (i = 0; i < sites; i++) {
      sumc = 0.0;
      for (k = 0; k < rcategs; k++)
        sumc += probcat[k] * like[k];
      sumc *= lambda;
      if ((ally[i] > 0) && (location[ally[i]-1] > 0)) {
        lai = location[ally[i] - 1];
        memcpy(clai, contribution[lai - 1], rcategs*sizeof(double));
        for (j = 0; j < rcategs; j++)
          nulike[j] = ((1.0 - lambda) * like[j] + sumc) * clai[j];
      } else {
        for (j = 0; j < rcategs; j++)
          nulike[j] = ((1.0 - lambda) * like[j] + sumc);
      }
      memcpy(like, nulike, rcategs * sizeof(double));
    }  
    sum2 = 0.0;
    for (i = 0; i < rcategs; i++)
      sum2 += probcat[i] * like[i];
    sum += log(sum2);
  }    

  /* FIXME check sum for -inf or nan
   * (sometimes occurs with short branches) */
  assert( sum - sum == 0.0 );

  curtree.likelihood = sum;
  if (auto_ || !usertree)
    return sum;
  if(which <= shimotrees)
    l0gl[which - 1] = sum;
  if (which == 1) {
    maxwhich = 1;
    maxlogl = sum;
    return sum;
  }    
  if (sum > maxlogl) {
    maxwhich = which;
    maxlogl = sum;
  }    

  return sum;
}  /* prot_evaluate */


void tryadd(node *p, node **item, node **nufork)
{  /* temporarily adds one fork and one tip to the tree.
    if the location where they are added yields greater
    likelihood than other locations tested up to that
    time, then keeps that location as there */
     
  long grcategs;
  grcategs = (categs > rcategs) ? categs : rcategs;
     
  promlk_add(p, *item, *nufork, true);
  like = prot_evaluate(p);
  if (lastsp) {
      if (like >= bestyet || bestyet == UNDEFINED)
            prot_copy_(&curtree, &bestree, nonodes, grcategs);
  }  
  if (like > bestyet || bestyet == UNDEFINED) {
    bestyet = like;
    there = p;
  }  
  promlk_re_move(item, nufork, true);
}  /* tryadd */


void addpreorder(node *p, node *item, node *nufork, boolean contin)
{      
  /* traverses a binary tree, calling function tryadd
    at a node before calling tryadd at its descendants */
     
  if (p == NULL)
    return;

  tryadd(p, &item, &nufork);

  if ((!p->tip) && contin) {
    addpreorder(p->next->back, item, nufork, contin);
    addpreorder(p->next->next->back, item, nufork, contin);
  }  
}  /* addpreorder */


void restoradd(node *below, node *newtip, node *newfork, double prevtyme)
{
/* restore "new" tip and fork to place "below".  restore tymes */
/* assumes bifurcation */
  hookup(newfork, below->back);
  hookup(newfork->next, below);
  hookup(newtip, newfork->next->next);
  curtree.nodep[newfork->index-1] = newfork;
  newfork->tyme = prevtyme;
/* assumes bifurcations */
  newfork->next->tyme = prevtyme;
  newfork->next->next->tyme = prevtyme;
} /* restoradd */


void tryrearr(node *p, boolean *success)
{
  /* evaluates one rearrangement of the tree.
    if the new tree has greater likelihood than the old
    one sets success = TRUE and keeps the new tree.
    otherwise, restores the old tree */
  node *frombelow, *whereto, *forknode;
  double oldlike, prevtyme;
  boolean wasonleft;

  if (p == curtree.root)
    return;
  forknode = curtree.nodep[p->back->index - 1];
  if (forknode == curtree.root)
    return;
  oldlike = bestyet;
  prevtyme = forknode->tyme;
/* the following statement presumes bifurcating tree */
  if (forknode->next->back == p) {
    frombelow = forknode->next->next->back;
    wasonleft = true;
  }
  else {
    frombelow = forknode->next->back;
    wasonleft = false;
  }
  whereto = curtree.nodep[forknode->back->index - 1];
  promlk_re_move(&p, &forknode, true);
  promlk_add(whereto, p, forknode, true);
  like = prot_evaluate(p);
  if (like - oldlike > LIKE_EPSILON || oldlike == UNDEFINED) {
    printf("Rearrangement success; improvement: %f\n", like - oldlike);
    (*success) = true;
    bestyet = like;
  }
  else {
    promlk_re_move(&p, &forknode, true);
    restoradd(frombelow, p, forknode, prevtyme);
    if (wasonleft && (forknode->next->next->back == p)) {
       hookup (forknode->next->back, forknode->next->next);
       hookup (forknode->next, p);
    }
    curtree.likelihood = oldlike;
    /* assumes bifurcation */
    inittrav(forknode);
    inittrav(forknode->next);
    inittrav(forknode->next->next);
  }
}  /* tryrearr */


void repreorder(node *p, boolean *success)
{    
  /* traverses a binary tree, calling function tryrearr
    at a node before calling tryrearr at its descendants */
  if (p == NULL)
    return;
  tryrearr(p, success);
  if (p->tip)
    return;
  /* assumes bifurcation */
  if (!(*success))
    repreorder(p->next->back, success);
  if (!(*success))
    repreorder(p->next->next->back, success);
}  /* repreorder */


void rearrange(node **r)
{    
  /* traverses the tree (preorder), finding any local
    rearrangement which increases the likelihood.
    if traversal succeeds in increasing the tree's
    likelihood, function rearrange runs traversal again */
  boolean success;

  success = true;
  while (success) {
    success = false;
    repreorder(*r, &success);
  } 
}  /* rearrange */


void nodeinit(node *p)
{
  /* set up times at one node */
  node *sib_ptr, *sib_back_ptr;
  long i, num_sibs;
  double lowertyme;

  sib_ptr = p;
  num_sibs = count_sibs(p);

  /* lowertyme = lowest of children's times */
  lowertyme = p->next->back->tyme;
  for (i=0 ; i < num_sibs; i++) {
    sib_ptr      = sib_ptr->next;
    sib_back_ptr = sib_ptr->back;
    if (sib_back_ptr->tyme < lowertyme)
      lowertyme = sib_back_ptr->tyme;
  }  
   
  p->tyme = lowertyme - 0.1;

  sib_ptr = p;
  for (i=0 ; i < num_sibs; i++) {
    sib_ptr = sib_ptr->next;
    sib_back_ptr = sib_ptr->back;

    sib_ptr->tyme = p->tyme;
    sib_back_ptr->v = sib_back_ptr->tyme - p->tyme;
    sib_ptr->v = sib_back_ptr->v;
  }  
}  /* nodeinit */

void invalidate_traverse(node *p)
{ /* Invalidates p's view and all views looking toward p from p->back
   * on out. */
  node *q;
  
  if (p == NULL)
    return;
  if (p->tip)
    return;

  p->initialized = false;

  q = p->back;
  if ( q == NULL ) return;
  if ( q->tip ) return;

  /* Call ourselves on p->back's sibs */
  for ( q = q->next ; q != p->back ; q = q->next) {
    invalidate_traverse(q);
  }
} /* invalidate_traverse */

void invalidate_tyme(node *p) {
  /* Must be called on a node after changing its tyme, and before calling
   * evaluate on any other node. */
  
  node *q;

  if ( p == NULL )
    return;
  invalidate_traverse(p);
  if ( p->tip )
    return;
  for ( q = p->next; q != p; q = q->next ) {
    invalidate_traverse(q);
  }
} /* invalidate_tyme */


void initrav(node *p)
{

  long i, num_sibs;
  node *sib_ptr, *sib_back_ptr;

  /* traverse to set up times throughout tree */
  if (p->tip)
    return;

  sib_ptr = p;
  num_sibs = count_sibs(p);
  for (i=0 ; i < num_sibs; i++) {
    sib_ptr      = sib_ptr->next;
    sib_back_ptr = sib_ptr->back;
    initrav(sib_back_ptr);
  }

  nodeinit(p);
}  /* initrav */


void travinit(node *p)
{
  long i, num_sibs;
  node *sib_ptr, *sib_back_ptr;

  /* traverse to set up initial values */
  if (p == NULL)
    return;
  if (p->tip)
    return;
  if (p->initialized)
    return;


  sib_ptr = p;
  num_sibs = count_sibs(p);
  for (i=0 ; i < num_sibs; i++) {
    sib_ptr      = sib_ptr->next;
    sib_back_ptr = sib_ptr->back;
    travinit(sib_back_ptr);
  }

  prot_nuview(p);
  p->initialized = true;
}  /* travinit */


void travsp(node *p)
{
  long i, num_sibs;
  node *sib_ptr, *sib_back_ptr;
    
  /* traverse to find tips */
  if (p == curtree.root)
    travinit(p);
  if (p->tip)
    travinit(p->back);
  else {
    sib_ptr = p;
    num_sibs = count_sibs(p);
    for (i=0 ; i < num_sibs; i++) {
      sib_ptr      = sib_ptr->next;
      sib_back_ptr = sib_ptr->back;
      travsp(sib_back_ptr);
    }
  } 
}  /* travsp */


void treevaluate()
{
  /* evaluate likelihood of tree, after iterating branch lengths */
  long i, j,  num_sibs;
  node *sib_ptr;

  polishing = true;
  smoothit = true;
  for (i = 0; i < spp; i++)
    curtree.nodep[i]->initialized = false;
  for (i = spp; i < nonodes; i++) {
    sib_ptr = curtree.nodep[i];
    sib_ptr->initialized = false;
    num_sibs = count_sibs(sib_ptr);
    for (j=0 ; j < num_sibs; j++) {
      sib_ptr      = sib_ptr->next;
      sib_ptr->initialized = false;
    }
     
  }  
  if (!lngths)
    initrav(curtree.root);
  travsp(curtree.root);

  i = 0;
  do {
    mnv_success = false;
    smooth(curtree.root);
    i++;
  } while (mnv_success);
#ifdef DEBUG
  fprintf(stderr, "DEBUG: final smoothing: %ld passes.\n", i);
#endif
  prot_evaluate(curtree.root);
}  /* treevaluate */


void prot_reconstr(node *p, long n)
{
  /* reconstruct and print out acid at site n+1 at node p */
  long i, j, k, first, num_sibs = 0;
  double f, sum, xx[20];
  node *q = NULL;

  if (p->tip)
    putc(y[p->index-1][n], outfile);
  else {
    num_sibs = count_sibs(p);
    if ((ally[n] == 0) || (location[ally[n]-1] == 0))
      putc('.', outfile);
    else {
      j = location[ally[n]-1] - 1;
      sum = 0;
      for (i = 0; i <= 19; i++) {
        f = p->protx[j][mx-1][i];
        if (!p->tip) {
          q = p;
          for (k = 0; k < num_sibs; k++) {
            q = q->next;
            f *= q->protx[j][mx-1][i];
          }
        }
        f = sqrt(f);
        xx[i] = f * freqaa[i];
        sum += xx[i];
      }
      for (i = 0; i <= 19; i++)
        xx[i] /= sum;
      first = 0;
      for (i = 0; i <= 19; i++)
        if (xx[i] > xx[first])
          first = i;
      if (xx[first] > 0.95)
        putc(aachar[first], outfile);
      else
        putc(tolower(aachar[first]), outfile);
      if (rctgry && rcategs > 1)
        mx = mp[n][mx - 1];
      else
        mx = 1;
    }
  }
} /* prot_reconstr */


void rectrav(node *p, long m, long n)
{
  /* print out segment of reconstructed sequence for one branch */
  long num_sibs, i;
  node *sib_ptr;

  putc(' ', outfile);
  if (p->tip) {
    for (i = 0; i < nmlngth; i++)
      putc(nayme[p->index-1][i], outfile);
  } else
    fprintf(outfile, "%4ld      ", p->index - spp);
  fprintf(outfile, "  ");
  mx = mx0;
  for (i = m; i <= n; i++) {
    if ((i % 10 == 0) && (i != m))
      putc(' ', outfile);
    prot_reconstr(p, i);                          
  }  
  putc('\n', outfile);
  if (!p->tip) {
    num_sibs = count_sibs(p);
    sib_ptr = p;
    for (i = 0; i < num_sibs; i++) {
      sib_ptr = sib_ptr->next;
      rectrav(sib_ptr->back, m, n);
    }
  }  
  mx1 = mx;
}  /* rectrav */


void summarize()
{
  long i, j, mm;
  double mode, sum;
  double like[maxcategs], nulike[maxcategs];
  double **marginal;

  mp = (long **)Malloc(sites * sizeof(long *));
  for (i = 0; i <= sites-1; ++i)
    mp[i] = (long *)Malloc(sizeof(long)*rcategs);
  fprintf(outfile, "\nLn Likelihood = %11.5f\n\n", curtree.likelihood);
  fprintf(outfile, " Ancestor      Node      Node Height     Length\n");
  fprintf(outfile, " --------      ----      ---- ------     ------\n");
  mlk_describe(outfile, &curtree, 1.0);
  putc('\n', outfile);
  if (rctgry && rcategs > 1) {
    for (i = 0; i < rcategs; i++)
      like[i] = 1.0;
    for (i = sites - 1; i >= 0; i--) {
      sum = 0.0;
      for (j = 0; j < rcategs; j++) {
        nulike[j] = (lambda1 + lambda * probcat[j]) * like[j];
        mp[i][j] = j + 1;
        for (k = 1; k <= rcategs; k++) {
          if (k != j + 1) {
            if (lambda * probcat[k - 1] * like[k - 1] > nulike[j]) {
              nulike[j] = lambda * probcat[k - 1] * like[k - 1];
              mp[i][j] = k;
            }
          }
        }
        if ((ally[i] > 0) && (location[ally[i]-1] > 0))
          nulike[j] *= contribution[location[ally[i] - 1] - 1][j];
        sum += nulike[j];
      }
      for (j = 0; j < rcategs; j++)
        nulike[j] /= sum;
      memcpy(like, nulike, rcategs * sizeof(double));
    }
    mode = 0.0;
    mx = 1;
    for (i = 1; i <= rcategs; i++) {
      if (probcat[i - 1] * like[i - 1] > mode) {
        mx = i;
        mode = probcat[i - 1] * like[i - 1];
      }
    }
    mx0 = mx;
    fprintf(outfile,
 "Combination of categories that contributes the most to the likelihood:\n\n");
    for (i = 1; i <= nmlngth + 3; i++)
      putc(' ', outfile);
    for (i = 1; i <= sites; i++) {
      fprintf(outfile, "%ld", mx);
      if (i % 10 == 0)
        putc(' ', outfile);
      if (i % 60 == 0 && i != sites) {
        putc('\n', outfile);
        for (j = 1; j <= nmlngth + 3; j++)
          putc(' ', outfile);
      }
      mx = mp[i - 1][mx - 1];
    }
    fprintf(outfile, "\n\n");
    marginal = (double **) Malloc( sites*sizeof(double *));
    for (i = 0; i < sites; i++)
      marginal[i] = (double *) Malloc( rcategs*sizeof(double));
    for (i = 0; i < rcategs; i++)
      like[i] = 1.0;
    for (i = sites - 1; i >= 0; i--) {
      sum = 0.0;
      for (j = 0; j < rcategs; j++) {
        nulike[j] = (lambda1 + lambda * probcat[j]) * like[j];
        for (k = 1; k <= rcategs; k++) {
          if (k != j + 1)
              nulike[j] += lambda * probcat[k - 1] * like[k - 1];
        }
        if ((ally[i] > 0) && (location[ally[i]-1] > 0))
          nulike[j] *= contribution[location[ally[i] - 1] - 1][j];
        sum += nulike[j];
      }
      for (j = 0; j < rcategs; j++) {
        nulike[j] /= sum;
        marginal[i][j] = nulike[j];
      }
      memcpy(like, nulike, rcategs * sizeof(double));
    }
    for (i = 0; i < rcategs; i++)
      like[i] = 1.0;
    for (i = 0; i < sites; i++) {
      sum = 0.0;
      for (j = 0; j < rcategs; j++) {
        nulike[j] = (lambda1 + lambda * probcat[j]) * like[j];
        for (k = 1; k <= rcategs; k++) {
          if (k != j + 1)
              nulike[j] += lambda * probcat[k - 1] * like[k - 1];
        }
        marginal[i][j] *= like[j] * probcat[j];
        sum += nulike[j];
      }
      for (j = 0; j < rcategs; j++)
        nulike[j] /= sum;
      memcpy(like, nulike, rcategs * sizeof(double));
      sum = 0.0;
      for (j = 0; j < rcategs; j++)
        sum += marginal[i][j];
      for (j = 0; j < rcategs; j++)
        marginal[i][j] /= sum;
    }
    fprintf(outfile, "Most probable category at each site if > 0.95");
    fprintf(outfile, " probability (\".\" otherwise)\n\n");
    for (i = 1; i <= nmlngth + 3; i++)                                         
      putc(' ', outfile);
    for (i = 0; i < sites; i++) {
      sum = 0.0;
      mm = 0;
      for (j = 0; j < rcategs; j++)
        if (marginal[i][j] > sum) {
          sum = marginal[i][j];
          mm = j;
        }
        if (sum >= 0.95)
        fprintf(outfile, "%ld", mm+1);
      else
        putc('.', outfile);
      if ((i+1) % 60 == 0) {
        if (i != 0) {
          putc('\n', outfile);
          for (j = 1; j <= nmlngth + 3; j++)
            putc(' ', outfile);
        }
      }
      else if ((i+1) % 10 == 0)
        putc(' ', outfile);
    }
    putc('\n', outfile);
    for (i = 0; i < sites; i++)
      free(marginal[i]);
    free(marginal);
  }
  putc('\n', outfile);
  putc('\n', outfile);
  putc('\n', outfile);
  if (hypstate) {
    fprintf(outfile, "Probable sequences at interior nodes:\n\n");
    fprintf(outfile, "  node       ");
    for (i = 0; (i < 13) && (i < ((sites + (sites-1)/10 - 39) / 2)); i++)
      putc(' ', outfile);
    fprintf(outfile, "Reconstructed sequence (caps if > 0.95)\n\n");
    if (!rctgry || (rcategs == 1))
      mx0 = 1;
    for (i = 0; i < sites; i += 60) {
      k = i + 59;
      if (k >= sites)
        k = sites - 1;
      rectrav(curtree.root, i, k);
      putc('\n', outfile);
      mx0 = mx1;
    }
  }  
  for (i = 0; i <= sites-1; ++i)
    free(mp[i]);
  free(mp);
}  /* summarize */


void promlk_treeout(node *p)
{
  /* write out file with representation of final tree */
  node *sib_ptr;
  long i, n, w, num_sibs;
  Char c;
  double x;

  if (p->tip) {
    n = 0;
    for (i = 1; i <= nmlngth; i++) {
      if (nayme[p->index - 1][i - 1] != ' ')
        n = i;
    }
    for (i = 0; i < n; i++) {
      c = nayme[p->index - 1][i];
      if (c == ' ')
        c = '_';
      putc(c, outtree);
    }
    col += n;
  } else {
    sib_ptr = p;
    num_sibs = count_sibs(p);
    putc('(', outtree);
    col++;

    for (i=0; i < (num_sibs - 1); i++) {
      sib_ptr = sib_ptr->next;
      promlk_treeout(sib_ptr->back);
      putc(',', outtree);
      col++;
      if (col > 55) {
        putc('\n', outtree);
        col = 0;
      }
    }
    sib_ptr = sib_ptr->next;
    promlk_treeout(sib_ptr->back);
    putc(')', outtree);
    col++;
  }  
  if (p == curtree.root) {
    fprintf(outtree, ";\n");
    return;
  }  
  x = (p->tyme - curtree.nodep[p->back->index - 1]->tyme);
  if (x > 0.0)
    w = (long)(0.4342944822 * log(x));  
  else if (x == 0.0)
    w = 0;
  else
    w = (long)(0.4342944822 * log(-x)) + 1;
  if (w < 0)
    w = 0;
  fprintf(outtree, ":%*.5f", (int)(w + 7), x);
  col += w + 8;
}  /* promlk_treeout */


void initpromlnode(node **p, node **grbg, node *q, long len, long nodei,
                        long *ntips, long *parens, initops whichinit,
                        pointarray treenode, pointarray nodep, Char *str,
                        Char *ch, FILE *intree)
{
  /* initializes a node */
  boolean minusread;
  double valyew, divisor;

  switch (whichinit) {
  case bottom:
    gnu(grbg, p);
    (*p)->index = nodei;
    (*p)->tip = false;
    malloc_ppheno((*p), endsite, rcategs);
    nodep[(*p)->index - 1] = (*p);
    break;
  case nonbottom:
    gnu(grbg, p);
    malloc_ppheno(*p, endsite, rcategs);
    (*p)->index = nodei;
    break;
  case tip:
    match_names_to_data(str, nodep, p, spp);
    break;
  case iter:
    (*p)->initialized = false;
    (*p)->v = initialv;
    (*p)->iter = true;
    if ((*p)->back != NULL)
      (*p)->back->iter = true;
    break;
  case length:
    processlength(&valyew, &divisor, ch, &minusread, intree, parens);
    (*p)->v = valyew / divisor;
    (*p)->iter = false;
    if ((*p)->back != NULL) {
      (*p)->back->v = (*p)->v;
      (*p)->back->iter = false;
    }
    break;
  case hsnolength:
    if (usertree && lngths) {
      printf("Warning: one or more lengths not defined in user tree number %ld.\n", which);
      printf("PROMLK will attempt to optimize all branch lengths.\n\n");
      lngths = false;
    }
    break;
  case unittrwt:
    curtree.nodep[spp]->iter = false;
    break;
  default:      /* cases hslength, treewt */
    break;      /* should never occur                 */
  }  
} /* initpromlnode */


void tymetrav(node *p, double *x)
{
  /* set up times of nodes */
  node *sib_ptr, *q;
  long i, num_sibs;
  double xmax;

  xmax = 0.0;
  if (!p->tip) {
    sib_ptr  = p;
    num_sibs = count_sibs(p);
    for (i=0; i < num_sibs; i++) {
      sib_ptr = sib_ptr->next;
      tymetrav(sib_ptr->back, x);
      if (xmax > (*x))
        xmax = (*x);
    }
  } else
    (*x)     = 0.0;
  p->tyme  = xmax;
  if (!p->tip) {
    q = p;
    while (q->next != p) {
      q = q->next;
      q->tyme = p->tyme;
    }
  }
  (*x) = p->tyme - p->v;
}  /* tymetrav */


void free_all_protx (long nonodes, pointarray treenode)
{
  /* used in proml */
  long i, j, k;
  node *p;

  /* Zero thru spp are tips, */
  for (i = 0; i < spp; i++) {
    for (j = 0; j < endsite; j++)
      free(treenode[i]->protx[j]);
    free(treenode[i]->protx);
  }
   
  /* The rest are rings (i.e. triads) */
  for (i = spp; i < nonodes; i++) {
    if (treenode[i] != NULL) {
      p = treenode[i];
      for (j = 1; j <= 3; j++) {
        for (k = 0; k < endsite; k++)
          free(p->protx[k]);
        free(p->protx);
        p = p->next;
      } 
    }  
  }  
}  /* free_all_protx */


void maketree()
{
  /* constructs a binary tree from the pointers in curtree.nodep,
     adds each node at location which yields highest likelihood
     then rearranges the tree for greatest likelihood */

  long i, j;
  long numtrees = 0;
  double bestlike, gotlike, x;
  node *item, *nufork, *dummy, *q, *root=NULL;
  boolean dummy_haslengths, dummy_first, goteof;
  long max_nonodes;        /* Maximum number of nodes required to
                            * express all species in a bifurcating tree
                            * */
  long nextnode;
  long grcategs;
  pointarray dummy_treenode=NULL;

  grcategs = (categs > rcategs) ? categs : rcategs;

  prot_inittable();

  if (!usertree) {
    for (i = 1; i <= spp; i++)
      enterorder[i - 1] = i;
    if (jumble)
      randumize(seed, enterorder);
    curtree.root = curtree.nodep[spp];
    curtree.root->back = NULL;
    for (i = 0; i < spp; i++)
       curtree.nodep[i]->back = NULL;
    for (i = spp; i < nonodes; i++) {
       q = curtree.nodep[i];
       q->back = NULL;
       while ((q = q->next) != curtree.nodep[i])
         q->back = NULL;
    }
    polishing = false;
    promlk_add(curtree.nodep[enterorder[0]-1], curtree.nodep[enterorder[1]-1],
                curtree.nodep[spp], false);
    if (progress) {
      printf("\nAdding species:\n");
      writename(0, 2, enterorder);
#ifdef WIN32
      phyFillScreenColor();
#endif
    }
    lastsp = false;
    smoothit = false;
    for (i = 3; i <= spp; i++) {
      bestree.likelihood = UNDEFINED;
      bestyet = UNDEFINED;
      there = curtree.root;
      item = curtree.nodep[enterorder[i - 1] - 1];
      nufork = curtree.nodep[spp + i - 2];
      lastsp = (i == spp);
      addpreorder(curtree.root, item, nufork, true);
      promlk_add(there, item, nufork, false);
      like = prot_evaluate(curtree.root);
      rearrange(&curtree.root);
      if (curtree.likelihood > bestree.likelihood) {
        prot_copy_(&curtree, &bestree, nonodes, grcategs);
      } 
      if (progress) {
        writename(i - 1, 1, enterorder);
#ifdef WIN32
        phyFillScreenColor();
#endif
      }
      if (lastsp && global) {
        if (progress) {
          printf("Doing global rearrangements\n");
          printf("  !");
          for (j = 1; j <= nonodes; j++)
            if ( j % (( nonodes / 72 ) + 1 ) == 0 )
              putchar('-');
          printf("!\n");
        }
        bestlike = bestyet;
        do {
          if (progress)
            printf("   ");
          gotlike = bestlike;
          for (j = 0; j < nonodes; j++) {
            bestyet = UNDEFINED;
            item = curtree.nodep[j];
            if (item != curtree.root) {
              nufork = curtree.nodep[curtree.nodep[j]->back->index - 1];
              promlk_re_move(&item, &nufork, false);
              there = curtree.root;
              addpreorder(curtree.root, item, nufork, true);
              promlk_add(there, item, nufork, false);
            }
            if (progress) {
              if ( j % (( nonodes / 72 ) + 1 ) == 0 )
                putchar('.');
              fflush(stdout);
            }
          }
          if (progress)
            putchar('\n');
        } while (bestlike < gotlike);
      }
    } 
    if (njumble > 1 && lastsp) {
      for (i = 0; i < spp; i++ )
        promlk_re_move(&curtree.nodep[i], &dummy, false);
      if (jumb == 1 || bestree2.likelihood < bestree.likelihood)
        prot_copy_(&bestree, &bestree2, nonodes, grcategs);
    } 
    if (jumb == njumble) {
      if (njumble > 1)
        prot_copy_(&bestree2, &curtree, nonodes, grcategs);
      else 
        prot_copy_(&bestree, &curtree, nonodes, grcategs);
      fprintf(outfile, "\n\n");
      treevaluate();
      curtree.likelihood = prot_evaluate(curtree.root);
      if (treeprint)
        mlk_printree(outfile, &curtree);
      summarize();
      if (trout) {
        col = 0;
        promlk_treeout(curtree.root);
      } 
    }  
  } else { /* if ( usertree ) */
    /* Open in binary: ftell() is broken for UNIX line-endings under WIN32 */
    openfile(&intree, INTREE, "input tree file", "rb", progname, intreename);
    numtrees = countsemic(&intree);
    if(numtrees > MAXSHIMOTREES)
      shimotrees = MAXSHIMOTREES;
    else
      shimotrees = numtrees;
    if (numtrees > 2)
      initseed(&inseed, &inseed0, seed);
    l0gl = (double *)Malloc(shimotrees * sizeof(double));
    l0gf = (double **)Malloc(shimotrees * sizeof(double *));
    for (i=0; i < shimotrees; ++i)
      l0gf[i] = (double *)Malloc(endsite * sizeof(double));
    if (treeprint) {
      fprintf(outfile, "User-defined tree");
      if (numtrees > 1)
        putc('s', outfile);
      fprintf(outfile, ":\n\n");
    }
    fprintf(outfile, "\n\n");
    which = 1;
    max_nonodes = nonodes;
    while (which <= numtrees) {

      /* These initializations required each time through the loop
         since multiple trees require re-initialization */
      dummy_haslengths = true;
      nextnode         = 0;
      dummy_first      = true;
      goteof           = false;
      lngths           = lengthsopt;
      nonodes          = max_nonodes;
      
      treeread(intree, &root, dummy_treenode, &goteof, &dummy_first, 
                      curtree.nodep, &nextnode, &dummy_haslengths, &grbg, 
                      initpromlnode, false, nonodes);

      nonodes = nextnode;

      root = curtree.nodep[root->index - 1];
      curtree.root = root;

      if (lngths)
        tymetrav(curtree.root, &x);

      if (goteof && (which <= numtrees)) {
        /* if we hit the end of the file prematurely */
        printf ("\n");
        printf ("ERROR: trees missing at end of file.\n");
        printf ("\tExpected number of trees:\t\t%ld\n", numtrees);
        printf ("\tNumber of trees actually in file:\t%ld.\n\n", which - 1);
        exxit(-1);
      } 
      curtree.start = curtree.nodep[0]->back;
      treevaluate();
      if (treeprint)
        mlk_printree(outfile, &curtree);
      summarize();
      if (trout) {
        col = 0;
        promlk_treeout(curtree.root);
      }
      if(which < numtrees){
        prot_freex_notip(nonodes, curtree.nodep);
        gdispose(curtree.root, &grbg, curtree.nodep);
      }
      which++;
    }

    FClose(intree);
    if (!auto_ && numtrees > 1 && weightsum > 1 )
      standev2(numtrees, maxwhich, 0, endsite, maxlogl, l0gl, l0gf,
               aliasweight, seed);
  }
  if (usertree) {
    free(l0gl);
    for (i=0; i < shimotrees; i++)
      free(l0gf[i]);
    free(l0gf);
  }
  prot_freetable();
  if (jumb < njumble)
    return;
  free(contribution);
  free_all_protx(nonodes2, curtree.nodep);
  if (!usertree) {
    free_all_protx(nonodes2, bestree.nodep);
    if (njumble > 1)
      free_all_protx(nonodes2, bestree2.nodep);
  }
  if (progress) {
    printf("\n\nOutput written to file \"%s\"\n\n", outfilename);
    if (trout)
      printf("Tree also written onto file \"%s\"\n", outtreename);
    putchar('\n');
  }

  free(root);
} /* maketree */


void clean_up()
{
  /* Free and/or close stuff */
  long i;

  free (rrate);
  free (probcat);
  free (rate);
  /* Seems to require freeing every time... */
  for (i = 0; i < spp; i++) {
    free (y[i]);
  }
  free (y);
  free (nayme);
  free (enterorder);
  free (category);
  free (weight);
  free (alias);
  free (ally);
  free (location);
  free (aliasweight);
  free (probmat);
  free (eigmat);
  /* FIXME jumble should never be enabled with usertree */
  if (!usertree && njumble > 1)
    freetree2(bestree2.nodep, nonodes2);
  FClose(infile);
  FClose(outfile);
  FClose(outtree);
#ifdef MAC
  fixmacfile(outfilename);
  fixmacfile(outtreename);
#endif
}  /* clean_up */


int main(int argc, Char *argv[])
{  /* Protein Maximum Likelihood with molecular clock */
  char stdinfilename[200];                                          /*-MPI-*/

  /* Initialize mlclock.c */
  mlclock_init(&curtree, &prot_evaluate);

#ifdef MAC
  argc = 1;             /* macsetup("Promlk", "");        */
  argv[0] = "Promlk";
#endif

  /*************************************************************************/
  /* MPI Code additions are below                                          */
  /*************************************************************************/
  MPIInitialize(&argc,argv);                                        /*-MPI-*/
  MPICopyWholeFile("stdin", "stdin file", "MPIpromlk");             /*-MPI-*/
  MPI_Barrier(MPI_COMM_WORLD);                                      /*-MPI-*/
 
  MPIOpenStdinFile(stdin,"stdin","stdin file","r", "MPIpromlk",     /*-MPI-*/
              stdinfilename);                                       /*-MPI-*/
  MPI_Barrier(MPI_COMM_WORLD);                                      /*-MPI-*/
  /***************************************************************** *-MPI-*/

  init(argc,argv);
  progname = argv[0];
  /***************************************************************** *-MPI-*/
  strcpy(infilename,INFILE);
  MPICopyWholeFile(infilename, "input file", argv[0]);              /*-MPI-*/
  MPI_Barrier(MPI_COMM_WORLD);                                      /*-MPI-*/

  MPIOpenFile(&infile,INFILE,"input file","r",argv[0],infilename);  /*-MPI-*/
 
  MPI_Barrier(MPI_COMM_WORLD);                                      /*-MPI-*/

  MPIOpenFile(&outfile,OUTFILE,"output file", "w", argv[0],         /*-MPI-*/
              outfilename);                                         /*-MPI-*/
  MPI_Barrier(MPI_COMM_WORLD);                                      /*-MPI-*/

  /* openfile(&infile, INFILE, "input file", "r", argv[0], infilename); */ /*orig*/
  /* openfile(&outfile, OUTFILE, "output file", "w", argv[0], outfilename); */ /*orig*/

  ibmpc = IBMCRT;
  ansi = ANSICRT;
  datasets = 1;
  mulsets = false;
  firstset = true;
  
  doinit();

  /* Open output tree, categories, and weights files if needed */
  if ( trout ) {
    MPI_Barrier(MPI_COMM_WORLD);                                     /*-MPI-*/
    MPIOpenFile(&outtree,OUTTREE,"output tree file", "w", argv[0],   /*-MPI-*/
              outtreename);                                          /*-MPI-*/
    MPI_Barrier(MPI_COMM_WORLD);                                     /*-MPI-*/
    /*openfile(&outtree, OUTTREE, "output tree file", "w", argv[0], outtreename);*//*orig*/
    }
  if ( ctgry ) {
        MPICopyWholeFile(CATFILE, "categories file", "MPIproml");     /*-MPI-*/
    MPI_Barrier(MPI_COMM_WORLD);                                     /*-MPI-*/
    MPIOpenFile(&catfile,CATFILE,"categories file", "r", argv[0],    /*-MPI-*/
              catfilename);                                          /*-MPI-*/
    MPI_Barrier(MPI_COMM_WORLD);                                     /*-MPI-*/
    /*openfile(&catfile, CATFILE, "categories file", "r", argv[0], catfilename);*/ /*orig*/
    }
  if ( weights || justwts ) {
    MPICopyWholeFile(WEIGHTFILE, "weights file", "MPIproml");     /*-MPI-*/
    MPI_Barrier(MPI_COMM_WORLD);                                     /*-MPI-*/
    MPIOpenFile(&weightfile,WEIGHTFILE,"weights file", "r", argv[0], /*-MPI-*/
              weightfilename);                                       /*-MPI-*/
    MPI_Barrier(MPI_COMM_WORLD);                                     /*-MPI-*/
    /*openfile(&weightfile, WEIGHTFILE, "weights file", "r", argv[0], weightfilename);*/
   }
  /***********************************************************************/
  /* MPI Code additions are below                                        */
  /***********************************************************************/
  /*************************************************************** *-MPI-*/
  /* Because this is parallel and each processor has an identical  *-MPI-*/
  /* copy of the input file, each processor must read in (and      *-MPI-*/
  /* throw away a chunk of sequences to adjust the file pointer    *-MPI-*/
  /* to the correct place.                                         *-MPI-*/
  /*************************************************************** *-MPI-*/
  for (ith = 1; ith < MPINodeStartPosn(datasets); ith++) {        /*-MPI-*/
    getinput();                                                    /*-MPI-*/
    if (ith == 1) firstset = false;                               /*-MPI-*/
  }                                                               /*-MPI-*/
  for (ith = MPINodeStartPosn(datasets);                          /*-MPI-*/
       ith < MPINodeStartPosn(datasets)+MPINodeWorkAmt(datasets); /*-MPI-*/
        ith++) {                                                  /*-MPI-*/

  /* Data set loop */
  /* for ( ith = 1; ith <= datasets; ith++ ) { */                /*orig*/
    if ( datasets > 1 ) {
      fprintf(outfile, "Data set # %ld:\n\n", ith);
      if ( progress )
        printf("\nData set # %ld:\n", ith);
    }
    getinput();
    if ( ith == 1 )
      firstset = false;
    
    /* Jumble loop */
    if (usertree) {
      max_num_sibs = 0;
      maketree();
    } else
      for ( jumb = 1; jumb <= njumble; jumb++ ) {
        max_num_sibs = 0;
        maketree();
      }
  }     

  clean_up();
  printf("Done.\n\n");
#ifdef WIN32
  phyRestoreConsoleAttributes();
#endif
  /***********************************************************************/
  /* MPI Code additions are below                                        */
  /***********************************************************************/
  MPICollectOutputFiles(OUTFILE,"output file", argv[0]);          /*-MPI-*/
  MPICleanupFiles(OUTFILE);                                       /*-MPI-*/
  if (trout) {                                                    /*-MPI-*/
    MPI_Barrier(MPI_COMM_WORLD);                                  /*-MPI-*/
    MPICollectOutputFiles(OUTTREE,"output tree file", argv[0]);   /*-MPI-*/
    MPI_Barrier(MPI_COMM_WORLD);                                  /*-MPI-*/
    MPICleanupFiles(OUTTREE);                                     /*-MPI-*/
  }                                                               /*-MPI-*/
  MPICleanupFiles(INFILE);                                        /*-MPI-*/
  MPICleanupFiles("stdin");                                       /*-MPI-*/
  if (weights || justwts) MPICleanupFiles(WEIGHTFILE);            /*-MPI-*/
  if (ctgry) MPICleanupFiles(CATFILE);                            /*-MPI-*/
  MPI_Finalize();                                                 /*-MPI-*/
  return 0;
}  /* Protein Maximum Likelihood with molecular clock */
