# Supplementary material for: MPI-PHYLIP: Parallelizing Computationally Intensive Phylogenetic Analysis Routines for the Analysis of Large Protein Families
Source: PLoS One. 2010 Nov 15;5(11):e13999. doi: 10.1371/journal.pone.0013999 (PMC2981553; doi:10.1371/journal.pone.0013999)
Supplement: File S1 — MPI Source Code for the Parallel PHYLIP methods (in .tar.gz format). (1.11 MB GZ) [file pone.0013999.s001.gz › MPIsrc/src/MPIroutines.h]

void MPIInitialize(int *argc, char **argv);
boolean Host(int IAM);
boolean Node(int IAM);
long MPINodeWorkAmt(long datasets);
long MPINodeStartPosn(long datasets);
void MPICopyWholeFile(const char *xname, char *xnamestr, char *xprog);
void MPIOpenFile(FILE **fileptr, char *name, char *namestr, char *mode,
		 char *prog, char *name2);
void MPIOpenStdinFile(FILE *fileptr, char *name, char *namestr, char *mode,
		      char *prog, char *name2);
void MPICopyPartialFile(char *name, char *namestr, char *prog, long datasets);
