# Supplementary material for: MPI-PHYLIP: Parallelizing Computationally Intensive Phylogenetic Analysis Routines for the Analysis of Large Protein Families
Source: PLoS One. 2010 Nov 15;5(11):e13999. doi: 10.1371/journal.pone.0013999 (PMC2981553; doi:10.1371/journal.pone.0013999)
Supplement: File S1 — MPI Source Code for the Parallel PHYLIP methods (in .tar.gz format). (1.11 MB GZ) [file pone.0013999.s001.gz › MPIsrc/src/MPIprotdist.c]

#include <mpi.h>          /*-MPI-*/

#include "phylip.h"
#include "seq.h"
#include "MPIroutines.h"  /*-MPI-*/

/* version 3.6. (c) Copyright 1993-2004 by the University of Washington.
   Written by Joseph Felsenstein, Akiko Fuseki, Sean Lamont, and Andrew Keeffe.
   Permission is granted to copy and use this program provided no fee is
   charged for it and provided that this copyright notice is not removed. */

#define protepsilon .00001
typedef long *steparray;
typedef enum {
  universal, ciliate, mito, vertmito, flymito, yeastmito
} codetype;
typedef enum {
  chemical, hall, george
} cattype;

typedef double matrix[20][20];

#ifndef OLDC
/* function prototypes */
void   protdist_uppercase(Char *);
void   protdist_inputnumbers(void);
void   getoptions(void);
void   transition(void);
void   doinit(void);
void   printcategories(void);
void   inputoptions(void);
void   protdist_inputdata(void);
void   doinput(void);
void   code(void);
void   protdist_cats(void);
void   maketrans(void);
void   givens(matrix, long, long, long, double, double, boolean);
void   coeffs(double, double, double *, double *, double);
void   tridiag(matrix, long, double);
void   shiftqr(matrix, long, double);
void   qreigen(matrix, long);
void   pmbeigen(void);
void   pameigen(void);
void   jtteigen(void);
void   predict(long, long, long);
void   makedists(void);
void   reallocchars(void);
/* function prototypes */
#endif

long chars, datasets, ith, ctgry, categs;
/* spp = number of species
   chars = number of positions in actual sequences */
double freqa, freqc, freqg, freqt, cvi, invarfrac, ttratio, xi, xv,
  ease, fracchange;
boolean weights, justwts, progress, mulsets, gama, invar, basesequal,
  usepmb, usejtt, usepam, kimura, similarity, firstset;
codetype whichcode;
cattype whichcat;
steptr oldweight;
double rate[maxcategs];
aas **gnode;
aas trans[4][4][4];
double pie[20];
long cat[(long)ser - (long)ala + 1], numaa[(long)ser - (long)ala + 1];
double eig[20];
matrix prob, eigvecs;
double **d;
char infilename[100], outfilename[100], catfilename[100], weightfilename[100];

/* Local variables for makedists, propagated globally for c version: */
  double tt, p, dp, d2p, q, elambdat;


/* this jtt matrix decomposition due to Elisabeth  Tillier */

static double jtteigs[] =
{+0.00000000000000,-1.81721720738768,-1.87965834528616,-1.61403121885431,
-1.53896608443751,-1.40486966367848,-1.30995061286931,-1.24668414819041,
-1.17179756521289,-0.31033320987464,-0.34602837857034,-1.06031718484613,
-0.99900602987105,-0.45576774888948,-0.86014403434677,-0.54569432735296,
-0.76866956571861,-0.60593589295327,-0.65119724379348,-0.70249806480753};

static double jttprobs[20][20] =
{{+0.07686196156903,+0.05105697447152,+0.04254597872702,+0.05126897436552,
 +0.02027898986051,+0.04106097946952,+0.06181996909002,+0.07471396264303,
 +0.02298298850851,+0.05256897371552,+0.09111095444453,+0.05949797025102,
 +0.02341398829301,+0.04052997973502,+0.05053197473402,+0.06822496588753,
 +0.05851797074102,+0.01433599283201,+0.03230298384851,+0.06637396681302},
{-0.04445795120462,-0.01557336502860,-0.09314817363516,+0.04411372100382,
 -0.00511178725134,+0.00188472427522,-0.02176250428454,-0.01330231089224,
 +0.01004072641973,+0.02707838224285,-0.00785039050721,+0.02238829876349,
 +0.00257470703483,-0.00510311699563,-0.01727154263346,+0.20074235330882,
 -0.07236268502973,-0.00012690116016,-0.00215974664431,-0.01059243778174},
{+0.09480046389131,+0.00082658405814,+0.01530023104155,-0.00639909042723,
 +0.00160605602061,+0.00035896642912,+0.00199161318384,-0.00220482855717,
 -0.00112601328033,+0.14840201765438,-0.00344295714983,-0.00123976286718,
 -0.00439399942758,+0.00032478785709,-0.00104270266394,-0.02596605592109,
 -0.05645800566901,+0.00022319903170,-0.00022792271829,-0.16133258048606},
{-0.06924141195400,-0.01816245289173,-0.08104005811201,+0.08985697111009,
 +0.00279659017898,+0.01083740322821,-0.06449599336038,+0.01794514261221,
 +0.01036809141699,+0.04283504450449,+0.00634472273784,+0.02339134834111,
 -0.01748667848380,+0.00161859106290,+0.00622486432503,-0.05854130195643,
 +0.15083728660504,+0.00030733757661,-0.00143739522173,-0.05295810171941},
{-0.14637948915627,+0.02029296323583,+0.02615316895036,-0.10311538564943,
 -0.00183412744544,-0.02589124656591,+0.11073673851935,+0.00848581728407,
 +0.00106057791901,+0.05530240732939,-0.00031533506946,-0.03124002869407,
 -0.01533984125301,-0.00288717337278,+0.00272787410643,+0.06300929916280,
 +0.07920438311152,-0.00041335282410,-0.00011648873397,-0.03944076085434},
{-0.05558229086909,+0.08935293782491,+0.04869509588770,+0.04856877988810,
 -0.00253836047720,+0.07651693957635,-0.06342453535092,-0.00777376246014,
 -0.08570270266807,+0.01943016473512,-0.00599516526932,-0.09157595008575,
 -0.00397735155663,-0.00440093863690,-0.00232998056918,+0.02979967701162,
 -0.00477299485901,-0.00144011795333,+0.01795114942404,-0.00080059359232},
{+0.05807741644682,+0.14654292420341,-0.06724975334073,+0.02159062346633,
 -0.00339085518294,-0.06829036785575,+0.03520631903157,-0.02766062718318,
 +0.03485632707432,-0.02436836692465,-0.00397566003573,-0.10095488644404,
 +0.02456887654357,+0.00381764117077,-0.00906261340247,-0.01043058066362,
 +0.01651199513994,-0.00210417220821,-0.00872508520963,-0.01495915462580},
{+0.02564617106907,+0.02960554611436,-0.00052356748770,+0.00989267817318,
 -0.00044034172141,-0.02279910634723,-0.00363768356471,-0.01086345665971,
 +0.01229721799572,+0.02633650142592,+0.06282966783922,-0.00734486499924,
 -0.13863936313277,-0.00993891943390,-0.00655309682350,-0.00245191788287,
 -0.02431633805559,-0.00068554031525,-0.00121383858869,+0.06280025239509},
{+0.11362428251792,-0.02080375718488,-0.08802750967213,-0.06531316372189,
 -0.00166626058292,+0.06846081717224,+0.07007301248407,-0.01713112936632,
 -0.05900588794853,-0.04497159138485,+0.04222484636983,+0.00129043178508,
 -0.01550337251561,-0.01553102163852,-0.04363429852047,+0.01600063777880,
 +0.05787328925647,-0.00008265841118,+0.02870014572813,-0.02657681214523},
{+0.01840541226842,+0.00610159018805,+0.01368080422265,+0.02383751807012,
 -0.00923516894192,+0.01209943150832,+0.02906782189141,+0.01992384905334,
 +0.00197323568330,+0.00017531415423,-0.01796698381949,+0.01887083962858,
 -0.00063335886734,-0.02365277334702,+0.01209445088200,+0.01308086447947,
 +0.01286727242301,-0.11420358975688,-0.01886991700613,+0.00238338728588},
{-0.01100105031759,-0.04250695864938,-0.02554356700969,-0.05473632078607,
 +0.00725906469946,-0.03003724918191,-0.07051526125013,-0.06939439879112,
 -0.00285883056088,+0.05334304124753,+0.12839241846919,-0.05883473754222,
 +0.02424304967487,+0.09134510778469,-0.00226003347193,-0.01280041778462,
 -0.00207988305627,-0.02957493909199,+0.05290385686789,+0.05465710875015},
{-0.01421274522011,+0.02074863337778,-0.01006411985628,+0.03319995456446,
 -0.00005371699269,-0.12266046460835,+0.02419847062899,-0.00441168706583,
 -0.08299118738167,-0.00323230913482,+0.02954035119881,+0.09212856795583,
 +0.00718635627257,-0.02706936115539,+0.04473173279913,-0.01274357634785,
 -0.01395862740618,-0.00071538848681,+0.04767640012830,-0.00729728326990},
{-0.03797680968123,+0.01280286509478,-0.08614616553187,-0.01781049963160,
 +0.00674319990083,+0.04208667754694,+0.05991325707583,+0.03581015660092,
 -0.01529816709967,+0.06885987924922,-0.11719120476535,-0.00014333663810,
 +0.00074336784254,+0.02893416406249,+0.07466151360134,-0.08182016471377,
 -0.06581536577662,-0.00018195976501,+0.00167443595008,+0.09015415667825},
{+0.03577726799591,-0.02139253448219,-0.01137813538175,-0.01954939202830,
 -0.04028242801611,-0.01777500032351,-0.02106862264440,+0.00465199658293,
 -0.02824805812709,+0.06618860061778,+0.08437791757537,-0.02533125946051,
 +0.02806344654855,-0.06970805797879,+0.02328376968627,+0.00692992333282,
 +0.02751392122018,+0.01148722812804,-0.11130404325078,+0.07776346000559},
{-0.06014297925310,-0.00711674355952,-0.02424493472566,+0.00032464353156,
 +0.00321221847573,+0.03257969053884,+0.01072805771161,+0.06892027923996,
 +0.03326534127710,-0.01558838623875,+0.13794237677194,-0.04292623056646,
 +0.01375763233229,-0.11125153774789,+0.03510076081639,-0.04531670712549,
 -0.06170413486351,-0.00182023682123,+0.05979891871679,-0.02551802851059},
{-0.03515069991501,+0.02310847227710,+0.00474493548551,+0.02787717003457,
 -0.12038329679812,+0.03178473522077,+0.04445111601130,-0.05334957493090,
 +0.01290386678474,-0.00376064171612,+0.03996642737967,+0.04777677295520,
 +0.00233689200639,+0.03917715404594,-0.01755598277531,-0.03389088626433,
 -0.02180780263389,+0.00473402043911,+0.01964539477020,-0.01260807237680},
{-0.04120428254254,+0.00062717164978,-0.01688703578637,+0.01685776910152,
 +0.02102702093943,+0.01295781834163,+0.03541815979495,+0.03968150445315,
 -0.02073122710938,-0.06932247350110,+0.11696314241296,-0.00322523765776,
 -0.01280515661402,+0.08717664266126,+0.06297225078802,-0.01290501780488,
 -0.04693925076877,-0.00177653675449,-0.08407812137852,-0.08380714022487},
{+0.03138655228534,-0.09052573757196,+0.00874202219428,+0.06060593729292,
 -0.03426076652151,-0.04832468257386,+0.04735628794421,+0.14504653737383,
 -0.01709111334001,-0.00278794215381,-0.03513813820550,-0.11690294831883,
 -0.00836264902624,+0.03270980973180,-0.02587764129811,+0.01638786059073,
 +0.00485499822497,+0.00305477087025,+0.02295754527195,+0.00616929722958},
{-0.04898722042023,-0.01460879656586,+0.00508708857036,+0.07730497806331,
 +0.04252420017435,+0.00484232580349,+0.09861807969412,-0.05169447907187,
 -0.00917820907880,+0.03679081047330,+0.04998537112655,+0.00769330211980,
 +0.01805447683564,-0.00498723245027,-0.14148416183376,-0.05170281760262,
 -0.03230723310784,-0.00032890672639,-0.02363523071957,+0.03801365471627},
{-0.02047562162108,+0.06933781779590,-0.02101117884731,-0.06841945874842,
 -0.00860967572716,-0.00886650271590,-0.07185241332269,+0.16703684361030,
 -0.00635847581692,+0.00811478913823,+0.01847205842216,+0.06700967948643,
 +0.00596607376199,+0.02318239240593,-0.10552958537847,-0.01980199747773,
 -0.02003785382406,-0.00593392430159,-0.00965391033612,+0.00743094349652}};

/* PMB matrix decomposition courtesy of Elisabeth Tillier */
static double pmbeigs[] = 
{0.0000001586972220,-1.8416770496147100, -1.6025046986139100,-1.5801012515121300,
-1.4987794099715900,-1.3520794233801900,-1.3003469390479700,-1.2439503327631300,
-1.1962574080244200,-1.1383730501367500,-1.1153278910708000,-0.4934843510654760,
-0.5419014550215590,-0.9657997830826700,-0.6276075673757390,-0.6675927795018510,
-0.6932641383465870,-0.8897872681859630,-0.8382698977371710,-0.8074694642446040};
static double pmbprobs[20][20] =
{{0.0771762457248147,0.0531913844998640,0.0393445076407294,0.0466756566755510,
0.0286348361997465,0.0312327748383639,0.0505410248721427,0.0767106611472993,
0.0258916271688597,0.0673140562194124,0.0965705469252199,0.0515979465932174,
0.0250628079438675,0.0503492018628350,0.0399908189418273,0.0641898881894471,
0.0517539616710987,0.0143507440546115,0.0357994592438322,0.0736218495862984},
{0.0368263046116572,-0.0006728917107827,0.0008590805287740,-0.0002764255356960,
0.0020152937187455,0.0055743720652960,0.0003213317669367,0.0000449190281568,
-0.0004226254397134,0.1805040629634510,-0.0272246813586204,0.0005904606533477,
-0.0183743200073889,-0.0009194625608688,0.0008173657533167,-0.0262629806302238,
0.0265738757209787,0.0002176606241904,0.0021315644838566,-0.1823229927207580},
{-0.0194800075560895,0.0012068088610652,-0.0008803318319596,-0.0016044273960017,
-0.0002938633803197,-0.0535796754602196,0.0155163896648621,-0.0015006360762140,
0.0021601372013703,0.0268513218744797,-0.1085292493742730,0.0149753083138452,
0.1346457366717310,-0.0009371698759829,0.0013501708044116,0.0346352293103622,
-0.0276963770242276,0.0003643142783940,0.0002074817333067,-0.0174108903914110},
{0.0557839400850153,0.0023271577185437,0.0183481103396687,0.0023339480096311,
0.0002013267015151,-0.0227406863569852,0.0098644845475047,0.0064721276774396,
0.0001389408104210,-0.0473713878768274,-0.0086984445005797,0.0026913674934634,
0.0283724052562196,0.0001063665179457,0.0027442574779383,-0.1875312134708470,
0.1279864877057640,0.0005103347834563,0.0003155113168637,0.0081451082759554},
{0.0037510125027265,0.0107095920636885,0.0147305410328404,-0.0112351252180332,
-0.0001500408626446,-0.1523450933729730,0.0611532413339872,-0.0005496748939503,
0.0048714378736644,-0.0003826320053999,0.0552010244407311,0.0482555671001955,
-0.0461664995115847,-0.0021165008617978,-0.0004574454232187,0.0233755883688949,
-0.0035484915422384,0.0009090698422851,0.0013840637687758,-0.0073895139302231},
{-0.0111512564930024,0.1025460064723080,0.0396772456883791,-0.0298408501361294,
-0.0001656742634733,-0.0079876311843289,0.0712644184507945,-0.0010780604625230,
-0.0035880882043592,0.0021070399334252,0.0016716329894279,-0.1810123023850110,
0.0015141703608724,-0.0032700852781804,0.0035503782441679,0.0118634302028026,
0.0044561606458028,-0.0001576678495964,0.0023470722225751,-0.0027457045397157},
{0.1474525743949170,-0.0054432538500293,0.0853848892349828,-0.0137787746207348,
-0.0008274830358513,0.0042248844582553,0.0019556229305563,-0.0164191435175148,
-0.0024501858854849,0.0120908948084233,-0.0381456105972653,0.0101271614855119,
-0.0061945941321859,0.0178841099895867,-0.0014577779202600,-0.0752120602555032,
-0.1426985695849920,0.0002862275078983,-0.0081191734261838,0.0313401149422531},
{0.0542034611735289,-0.0078763926211829,0.0060433542506096,0.0033396210615510,
0.0013965072374079,0.0067798903832256,-0.0135291136622509,-0.0089982442731848,
-0.0056744537593887,-0.0766524225176246,0.1881210263933930,-0.0065875518675173,
0.0416627569300375,-0.0953804133524747,-0.0012559228448735,0.0101622644292547,
-0.0304742453119050,0.0011702318499737,0.0454733434783982,-0.1119239362388150},
{0.1069409037912470,0.0805064400880297,-0.1127352030714600,0.1001181253523260,
-0.0021480427488769,-0.0332884841459003,-0.0679837575848452,-0.0043812841356657,
0.0153418716846395,-0.0079441315103188,-0.0121766182046363,-0.0381127991037620,
-0.0036338726532673,0.0195324059593791,-0.0020165963699984,-0.0061222685010268,
-0.0253761448771437,-0.0005246410999057,-0.0112205170502433,0.0052248485517237},
{-0.0325247648326262,0.0238753651653669,0.0203684886605797,0.0295666232678825,
-0.0003946714764213,-0.0157242718469554,-0.0511737848084862,0.0084725632040180,
-0.0167068828528921,0.0686962159427527,-0.0659702890616198,-0.0014289912494271,
-0.0167000964093416,-0.1276689083678200,0.0036575057830967,-0.0205958145531018,
0.0000368919612829,0.0014413626622426,0.1064360941926030,0.0863372661517408},
{-0.0463777468104402,0.0394712148670596,0.1118686750747160,0.0440711686389031,
-0.0026076286506751,-0.0268454015202516,-0.1464943067133240,-0.0137514051835380,
-0.0094395514284145,-0.0144124844774228,0.0249103379323744,-0.0071832157138676,
0.0035592787728526,0.0415627419826693,0.0027040097365669,0.0337523666612066,
0.0316121324137152,-0.0011350177559026,-0.0349998884574440,-0.0302651879823361},
{0.0142360925194728,0.0413145623127025,0.0324976427846929,0.0580930922002398,
-0.0586974207121084,0.0202001168873069,0.0492204086749069,0.1126593173463060,
0.0116620013776662,-0.0780333711712066,-0.1109786767320410,0.0407775100936731,
-0.0205013161312652,-0.0653458585025237,0.0347351829703865,0.0304448983224773,
0.0068813748197884,-0.0189002309261882,-0.0334507528405279,-0.0668143558699485},
{-0.0131548829657936,0.0044244322828034,-0.0050639951827271,-0.0038668197633889,
-0.1536822386530220,0.0026336969165336,0.0021585651200470,-0.0459233839062969,
0.0046854727140565,0.0393815434593599,0.0619554007991097,0.0027456299925622,
0.0117574347936383,0.0373018612990383,0.0024818527553328,-0.0133956606027299,
-0.0020457128424105,0.0154178819990401,0.0246524142683911,0.0275363065682921},
{-0.1542307272455030,0.0364861558267547,-0.0090880407008181,0.0531673937889863,
0.0157585615170580,0.0029986538457297,0.0180194047699875,0.0652152443589317,
0.0266842840376180,0.0388457366405908,0.0856237634510719,0.0126955778952183,
0.0099593861698250,-0.0013941794862563,0.0294065511237513,-0.1151906949298290,
-0.0852991447389655,0.0028699120202636,-0.0332087026659522,0.0006811857297899},
{0.0281300736924501,-0.0584072081898638,-0.0178386569847853,-0.0536470338171487,
-0.0186881656029960,-0.0240008730656106,-0.0541064820498883,0.2217137098936020,
-0.0260500001542033,0.0234505236798375,0.0311127151218573,-0.0494139126682672,
0.0057093465049849,0.0124937286655911,-0.0298322975915689,0.0006520211333102,
-0.0061018680727128,-0.0007081999479528,-0.0060523759094034,0.0215845995364623},
{0.0295321046399105,-0.0088296411830544,-0.0065057049917325,-0.0053478115612781,
-0.0100646496794634,-0.0015473619084872,0.0008539960632865,-0.0376381933046211,
-0.0328135588935604,0.0672161874239480,0.0667626853916552,-0.0026511651464901,
0.0140451514222062,-0.0544836996133137,0.0427485157912094,0.0097455780205802,
0.0177309072915667,-0.0828759701187452,-0.0729504795471370,0.0670731961252313},
{0.0082646581043963,-0.0319918630534466,-0.0188454445200422,-0.0374976353856606,
0.0037131290686848,-0.0132507796987883,-0.0306958830735725,-0.0044119395527308,
-0.0140786756619672,-0.0180512599925078,-0.0208243802903953,-0.0232202769398931,
-0.0063135878270273,0.0110442171178168,0.1824538048228460,-0.0006644614422758,
-0.0069909097436659,0.0255407650654681,0.0099119399501151,-0.0140911517070698},
{0.0261344441524861,-0.0714454044548650,0.0159436926233439,0.0028462736216688,
-0.0044572637889080,-0.0089474834434532,-0.0177570282144517,-0.0153693244094452,
0.1160919467206400,0.0304911481385036,0.0047047513411774,-0.0456535116423972,
0.0004491494948617,-0.0767108879444462,-0.0012688533741441,0.0192445965934123,
0.0202321954782039,0.0281039933233607,-0.0590403018490048,0.0364080426546883},
{0.0115826306265004,0.1340228176509380,-0.0236200652949049,-0.1284484655137340,
-0.0004742338006503,0.0127617346949511,-0.0428560878860394,0.0060030732454125,
0.0089182609926781,0.0085353834972860,0.0048464809638033,0.0709740071429510,
0.0029940462557054,-0.0483434904493132,-0.0071713680727884,-0.0036840391887209,
0.0031454003250096,0.0246243550241551,-0.0449551277644180,0.0111449232769393},
{0.0140356721886765,-0.0196518236826680,0.0030517022326582,0.0582672093364850,
-0.0000973895685457,0.0021704767224292,0.0341806268602705,-0.0152035987563018,
-0.0903198657739177,0.0259623214586925,0.0155832497882743,-0.0040543568451651,
0.0036477631918247,-0.0532892744763217,-0.0142569373662724,0.0104500681408622,
0.0103483945857315,0.0679534422398752,-0.0768068882938636,0.0280289727046158}}
;


/* dcmut version of PAM model from http://www.ebi.ac.uk/goldman-srv/dayhoff/ */
static double pameigs[] =
{0,-1.93321786301018,-2.20904642493621,-1.74835983874903,
-1.64854548332072,-1.54505559488222,-1.33859384676989,-1.29786201193594,
-0.235548517495575,-0.266951066089808,-0.28965813670665,-1.10505826965282,
-1.04323310568532,-0.430423720979904,-0.541719761016713,-0.879636093986914,
-0.711249353378695,-0.725050487280602,-0.776855937389452,-0.808735559461343};

static double pamprobs[20][20] ={
{0.08712695644, 0.04090397955, 0.04043197978, 0.04687197656,
0.03347398326, 0.03825498087, 0.04952997524, 0.08861195569,
0.03361898319, 0.03688598156, 0.08535695732, 0.08048095976,
0.01475299262, 0.03977198011, 0.05067997466, 0.06957696521,
0.05854197073, 0.01049399475, 0.02991598504, 0.06471796764},
{0.07991048383, 0.006888314018, 0.03857806206, 0.07947073194,
0.004895492884, 0.03815829405, -0.1087562465, 0.008691167141,
-0.0140554828, 0.001306404001, -0.001888411299, -0.006921303342,
0.0007655604228, 0.001583298443, 0.006879590446, -0.171806883,
0.04890917949, 0.0006700432804, 0.0002276237277, -0.01350591875},
{-0.01641514483, -0.007233933239, -0.1377830621, 0.1163201333,
-0.002305138017, 0.01557250366, -0.07455879489, -0.003225343503,
0.0140630487, 0.005112274204, 0.001405731862, 0.01975833782,
-0.001348402973, -0.001085733262, -0.003880514478, 0.0851493313,
-0.01163526615, -0.0001197903399, 0.002056153393, 0.0001536095643},
{0.009669278686, -0.006905863869, 0.101083544, 0.01179903104,
-0.003780967591, 0.05845105878, -0.09138357299, -0.02850503638,
-0.03233951408, 0.008708065876, -0.004700705411, -0.02053221579,
0.001165851398, -0.001366585849, -0.01317695074, 0.1199985703,
-0.1146346193, -0.0005953021314, -0.0004297615194, 0.007475695618},
{0.1722243502, -0.003737582995, -0.02964873222, -0.02050116381,
-0.0004530478465, -0.02460043205, 0.02280768412, -0.02127364909,
0.01570095258, 0.1027744285, -0.005330539586, 0.0179697651,
-0.002904077286, -0.007068126663, -0.0142869583, -0.01444241844,
-0.08218861544, 0.0002069181629, 0.001099671379, -0.1063484263},
{-0.1553433627, -0.001169168032, 0.02134785337, 0.0007602305436,
0.0001395330122, 0.03194992019, -0.01290252206, 0.03281720789,
-0.01311103735, 0.1177254769, -0.008008783885, -0.02375317548,
-0.002817809762, -0.008196682776, 0.01731267617, 0.01853526375,
0.08249908546, -2.788771776e-05, 0.001266182191, -0.09902299976},
{-0.03671080341, 0.0274168035, 0.04625877597, 0.07520706414,
-0.0001833803619, -0.1207833161, -0.006415807779, -0.005465629648,
0.02778273972, 0.007589688485, -0.02945266034, -0.03797542064,
0.07044042052, -0.002018573865, 0.01845277071, 0.006901513991,
-0.02430934639, -0.0005919635873, -0.001266962331, -0.01487591261},
{-0.03060317816, 0.01182361623, 0.04200270053, 0.05406235279,
-0.0003920498815, -0.09159709348, -0.009602690652, -0.00382944418,
0.01761361993, 0.01605684317, 0.05198878008, 0.02198696949,
-0.09308930025, -0.00102622863, 0.01477637127, 0.0009314065393,
-0.01860959472, -0.0005964703968, -0.002694284083, 0.02079767439},
{0.0195976494, -0.005104484936, 0.007406728707, 0.01236244954,
0.0201446796, 0.007039564785, 0.01276942134, 0.02641595685,
0.002764624354, 0.001273314658, -0.01335316035, 0.01105658671,
2.148773499e-05, -0.02692205639, 0.0118684991, 0.01212624708,
0.01127770094, -0.09842754796, -0.01942336432, 0.007105703151},
{-0.01819461888, -0.01509348507, -0.01297636935, -0.01996453439,
0.1715705905, -0.01601550692, -0.02122706144, -0.02854628494,
-0.009351082371, -0.001527995472, -0.010198224, -0.03609537551,
-0.003153182095, 0.02395980501, -0.01378664626, -0.005992611421,
-0.01176810875, 0.003132361603, 0.03018439539, -0.004956065656},
{-0.02733614784, -0.02258066705, -0.0153112506, -0.02475728664,
-0.04480525045, -0.01526640341, -0.02438517425, -0.04836914601,
-0.00635964824, 0.02263169831, 0.09794101931, -0.04004304158,
0.008464393478, 0.1185443142, -0.02239294163, -0.0281550321,
-0.01453581604, -0.0246742804, 0.0879619849, 0.02342867605},
{0.06483718238, 0.1260012082, -0.006496013283, 0.009914915531,
-0.004181603532, 0.0003493226286, 0.01408035752, -0.04881663016,
-0.03431167356, -0.01768005602, 0.02362447761, -0.1482364784,
-0.01289035619, -0.001778893279, -0.05240099752, 0.05536174567,
0.06782165352, -0.003548568717, 0.001125301173, -0.03277489363},
{0.06520296909, -0.0754802543, 0.03139281903, -0.03266449554,
-0.004485188002, -0.03389072036, -0.06163274338, -0.06484769882,
0.05722658289, -0.02824079619, 0.01544837349, 0.03909752708,
0.002029218884, 0.003151939572, -0.05471208363, 0.07962008342,
0.125916047, 0.0008696184937, -0.01086027514, -0.05314092355},
{0.004543119081, 0.01935177735, 0.01905511007, 0.02682993409,
-0.01199617967, 0.01426278655, 0.02472521255, 0.03864795501,
0.02166224804, -0.04754243479, -0.1921545477, 0.03621321546,
-0.02120627881, 0.04928097895, 0.009396088815, 0.01748042052,
-6.173742851e-05, -0.003168033098, 0.07723565812, -0.08255529309},
{0.06710378668, -0.09441410284, -0.004801776989, 0.008830272165,
-0.01021645042, -0.02764365608, 0.004250361851, 0.1648777542,
-0.037446109, 0.004541057635, -0.0296980702, -0.1532325189,
-0.008940580901, 0.006998050812, 0.02338809379, 0.03175059182,
0.02033965512, 0.006388075608, 0.001762762044, 0.02616280361},
{0.01915943021, -0.05432967274, 0.01249342683, 0.06836622457,
0.002054462161, -0.01233535859, 0.07087282652, -0.08948637051,
-0.1245896013, -0.02204522882, 0.03791481736, 0.06557467874,
0.005529294156, -0.006296644235, 0.02144530752, 0.01664230081,
0.02647078439, 0.001737725271, 0.01414149877, -0.05331990116},
{0.0266659303, 0.0564142853, -0.0263767738, -0.08029726006,
-0.006059357163, -0.06317558457, -0.0911894019, 0.05401487057,
-0.08178072458, 0.01580699778, -0.05370550396, 0.09798653264,
0.003934944022, 0.01977291947, 0.0441198541, 0.02788220393,
0.03201877081, -0.00206161759, -0.005101423308, 0.03113033802},
{0.02980360751, -0.009513246268, -0.009543527165, -0.02190644172,
-0.006146440672, 0.01207009085, -0.0126989156, -0.1378266418,
0.0275235217, 0.00551720592, -0.03104791544, -0.07111701247,
-0.006081754489, -0.01337494521, 0.1783961085, 0.01453225059,
0.01938736048, 0.0004488631071, 0.0110844398, 0.02049339243},
{-0.01433508581, 0.01258858175, -0.004294252236, -0.007146532854,
0.009541628809, 0.008040155729, -0.006857781832, 0.05584120066,
0.007749418365, -0.05867835844, 0.08008131283, -0.004877854222,
-0.0007128540743, 0.09489058424, 0.06421121962, 0.00271493526,
-0.03229944773, -0.001732026038, -0.08053448316, -0.1241903609},
{-0.009854113227, 0.01294129929, -0.00593064392, -0.03016833115,
-0.002018439732, -0.00792418722, -0.03372768732, 0.07828561288,
0.007722254639, -0.05067377561, 0.1191848621, 0.005059475202,
0.004762387166, -0.1029870175, 0.03537190114, 0.001089956203,
-0.02139157573, -0.001015245062, 0.08400521847, -0.08273195059}};

void protdist_uppercase(Char *ch)
{
 (*ch) = (isupper(*ch) ? (*ch) : toupper(*ch));
}  /* protdist_uppercase */


void protdist_inputnumbers()
{
  /* input the numbers of species and of characters */
  long i;

  fscanf(infile, "%ld%ld", &spp, &chars);

  if (printdata)
    fprintf(outfile, "%2ld species, %3ld  positions\n\n", spp, chars);
  gnode = (aas **)Malloc(spp * sizeof(aas *));
  if (firstset) {
    for (i = 0; i < spp; i++)
      gnode[i] = (aas *)Malloc(chars * sizeof(aas ));
  }
  weight = (steparray)Malloc(chars*sizeof(long));
  oldweight = (steparray)Malloc(chars*sizeof(long));
  category = (steparray)Malloc(chars*sizeof(long));
  d      = (double **)Malloc(spp*sizeof(double *));
  nayme  = (naym *)Malloc(spp*sizeof(naym));

  for (i = 0; i < spp; ++i)
    d[i] = (double *)Malloc(spp*sizeof(double));
}  /* protdist_inputnumbers */


void getoptions()
{
  /* interactively set options */
  long loopcount, loopcount2;
  Char ch, ch2;
  Char in[100];
  boolean done;
  int IAM; /* MPI */
  if (printdata)
    fprintf(outfile, "\nProtein distance algorithm, version %s\n\n",VERSION);
  putchar('\n');
  weights = false;
  printdata = false;
  progress = true;
  interleaved = true;
  similarity = false;
  ttratio = 2.0;
  whichcode = universal;
  whichcat = george;
  basesequal = true;
  freqa = 0.25;
  freqc = 0.25;
  freqg = 0.25;
  freqt = 0.25;
  usejtt = true;
  usepmb = false;
  usepam = false;
  kimura = false;
  gama = false;
  invar = false;
  invarfrac = 0.0;
  ease = 0.457;
  loopcount = 0;
  do {
    cleerhome();
    printf("\nProtein distance algorithm, version %s\n\n",VERSION);
    printf("Settings for this run:\n");
    printf("  P  Use JTT, PMB, PAM, Kimura, categories model?  %s\n",
           usejtt ? "Jones-Taylor-Thornton matrix" :
           usepmb ? "Henikoff/Tillier PMB matrix" :
           usepam ? "Dayhoff PAM matrix" :
           kimura ? "Kimura formula" :
           similarity ? "Similarity table" : "Categories model");
    if (!kimura && !similarity) {
      printf("  G  Gamma distribution of rates among positions?");
      if (gama)
        printf("  Yes\n");
      else {
        if (invar)
          printf("  Gamma+Invariant\n");
        else
          printf("  No\n");
      }
    }
    printf("  C           One category of substitution rates?");
    if (!ctgry || categs == 1)
      printf("  Yes\n");
    else
      printf("  %ld categories\n", categs);
    printf("  W                    Use weights for positions?");
    if (weights)
      printf("  Yes\n");
    else
      printf("  No\n");
    if (!(usejtt || usepmb || usepam || kimura || similarity)) {
      printf("  U                       Use which genetic code?  %s\n",
             (whichcode == universal) ? "Universal"                  :
             (whichcode == ciliate)   ? "Ciliate"                    :
             (whichcode == mito)      ? "Universal mitochondrial"    :
             (whichcode == vertmito)  ? "Vertebrate mitochondrial"   :
             (whichcode == flymito)   ? "Fly mitochondrial"        :
             (whichcode == yeastmito) ? "Yeast mitochondrial"        : "");
      printf("  A          Which categorization of amino acids?  %s\n",
             (whichcat == chemical) ? "Chemical"              :
             (whichcat == george)   ? "George/Hunt/Barker"    : "Hall");
        
      printf("  E              Prob change category (1.0=easy):%8.4f\n",ease);
      printf("  T                Transition/transversion ratio:%7.3f\n",ttratio);
      printf("  F                             Base Frequencies:");
      if (basesequal)
        printf("  Equal\n");
      else
        printf("%7.3f%6.3f%6.3f%6.3f\n", freqa, freqc, freqg, freqt);
    }
    printf("  M                   Analyze multiple data sets?");
    if (mulsets)
      printf("  Yes, %2ld %s\n", datasets,
               (justwts ? "sets of weights" : "data sets"));
    else
      printf("  No\n");
    printf("  I                  Input sequences interleaved?  %s\n",
           (interleaved ? "Yes" : "No, sequential"));
    printf("  0                 Terminal type (IBM PC, ANSI)?  %s\n",
           ibmpc ? "IBM PC" :
           ansi  ? "ANSI"   : "(none)");
    printf("  1            Print out the data at start of run  %s\n",
           (printdata ? "Yes" : "No"));
    printf("  2          Print indications of progress of run  %s\n",
           progress ? "Yes" : "No");
    printf("\nAre these settings correct? (type Y or the letter for one to change)\n");
    in[0] = '\0';
    MPI_Comm_rank(MPI_COMM_WORLD, &IAM);                          /*-MPI-*/
    getstryng(in);
    ch=in[0];
    if (ch == '\n')
      ch = ' ';
    protdist_uppercase(&ch);
    done = (ch == 'Y');
    if (!done) {
      if (((strchr("CPGMWI120",ch) != NULL) && (usejtt || usepmb || usepam)) ||
          ((strchr("CPMWI120",ch) != NULL) && (kimura || similarity)) ||
          ((strchr("CUAPGETFMWI120",ch) != NULL) && 
            (! (usejtt || usepmb || usepam || kimura || similarity)))) {
        switch (ch) {

        case 'U':
          printf("Which genetic code?\n");
          printf(" type         for\n\n");
          printf("   U           Universal\n");
          printf("   M           Mitochondrial\n");
          printf("   V           Vertebrate mitochondrial\n");
          printf("   F           Fly mitochondrial\n");
          printf("   Y           Yeast mitochondrial\n\n");
          loopcount2 = 0;
          do {
            printf("type U, M, V, F, or Y\n");
            fflush(stdout);
            scanf("%c%*[^\n]", &ch);
            getchar();
            if (ch == '\n')
              ch = ' ';
            protdist_uppercase(&ch);
            countup(&loopcount2, 10);
          } while (ch != 'U' && ch != 'M' && ch != 'V' && ch != 'F' && ch != 'Y');
          switch (ch) {

          case 'U':
            whichcode = universal;
            break;

          case 'M':
            whichcode = mito;
            break;

          case 'V':
            whichcode = vertmito;
            break;

          case 'F':
            whichcode = flymito;
            break;

          case 'Y':
            whichcode = yeastmito;
            break;
          }
          break;

        case 'A':
          printf(
            "Which of these categorizations of amino acids do you want to use:\n\n");
          printf(
            " all have groups: (Glu Gln Asp Asn), (Lys Arg His), (Phe Tyr Trp)\n");
          printf(" plus:\n");
          printf("George/Hunt/Barker:");
          printf(" (Cys), (Met   Val  Leu  Ileu), (Gly  Ala  Ser  Thr    Pro)\n");
          printf("Chemical:          ");
          printf(" (Cys   Met), (Val  Leu  Ileu    Gly  Ala  Ser  Thr), (Pro)\n");
          printf("Hall:              ");
          printf(" (Cys), (Met   Val  Leu  Ileu), (Gly  Ala  Ser  Thr), (Pro)\n\n");
          printf("Which do you want to use (type C, H, or G)\n");
          loopcount2 = 0;
          do {
            fflush(stdout);
            scanf("%c%*[^\n]", &ch);
            getchar();
            if (ch == '\n')
              ch = ' ';
            protdist_uppercase(&ch);
            countup(&loopcount2, 10);
          } while (ch != 'C' && ch != 'H' && ch != 'G');
          switch (ch) {

          case 'C':
            whichcat = chemical;
            break;

          case 'H':
            whichcat = hall;
            break;

          case 'G':
            whichcat = george;
            break;
          }
          break;

        case 'C':
          ctgry = !ctgry;
          if (ctgry) {
            initcatn(&categs);
            initcategs(categs, rate);
          }
          break;

        case 'W':
          weights = !weights;
          break;

        case 'P':
          if (usejtt) {
            usejtt = false;
            usepmb = true;
          } else {
            if (usepmb) {
              usepmb = false;
              usepam = true;
            } else {
              if (usepam) {
                usepam = false;
                kimura = true;
              } else {
                if (kimura) {
                  kimura = false;
                  similarity = true;
                } else {
                  if (similarity)
                    similarity = false;
                  else
                    usejtt = true;
                }
              }
            }
          }
          break;

        case 'G':
          if (!(gama || invar))
            gama = true;
          else {
            if (gama) {
              gama = false;
              invar = true;
            } else {
              if (invar)
                invar = false;
            }
          }
          break;


        case 'E':
          printf("Ease of changing category of amino acid?\n");
          loopcount2 = 0;
          do {
            printf(" (1.0 if no difficulty of changing,\n");
            printf(" less if less easy. Can't be negative\n");
            fflush(stdout);
            scanf("%lf%*[^\n]", &ease);
            getchar();
            countup(&loopcount2, 10);
          } while (ease > 1.0 || ease < 0.0);
          break;

        case 'T':
          loopcount2 = 0;
          do {
            printf("Transition/transversion ratio?\n");
            fflush(stdout);
            scanf("%lf%*[^\n]", &ttratio);
            getchar();
            countup(&loopcount2, 10);
          } while (ttratio < 0.0);
          break;

        case 'F':
          loopcount2 = 0;
          do {
            basesequal = false;
            printf("Frequencies of bases A,C,G,T ?\n");
            fflush(stdout);
            scanf("%lf%lf%lf%lf%*[^\n]", &freqa, &freqc, &freqg, &freqt);
            getchar();
            if (fabs(freqa + freqc + freqg + freqt - 1.0) >= 1.0e-3)
              printf("FREQUENCIES MUST SUM TO 1\n");
            countup(&loopcount2, 10);
          } while (fabs(freqa + freqc + freqg + freqt - 1.0) >= 1.0e-3);
          break;

        case 'M':
          mulsets = !mulsets;
          if (mulsets) {
            printf("Multiple data sets or multiple weights?");
            loopcount2 = 0;
            do {
              printf(" (type D or W)\n");
              fflush(stdout);
              scanf("%c%*[^\n]", &ch2);
              getchar();
              if (ch2 == '\n')
                  ch2 = ' ';
              uppercase(&ch2);
              countup(&loopcount2, 10);
            } while ((ch2 != 'W') && (ch2 != 'D'));
            justwts = (ch2 == 'W');
            if (justwts)
              justweights(&datasets);
            else
              initdatasets(&datasets);
          }
          break;

        case 'I':
          interleaved = !interleaved;
          break;

        case '0':
          if (ibmpc) {
            ibmpc = false;
            ansi = true;
            } else if (ansi)
              ansi = false;
            else
              ibmpc = true;
          break;

        case '1':
          printdata = !printdata;
          break;

        case '2':
          progress = !progress;
          break;
        }
      } else {
        if (strchr("CUAPGETFMWI120",ch) == NULL)
          printf("Not a possible option!\n");
        else
          printf("That option not allowed with these settings\n");
        printf("\nPress Enter or Return key to continue\n");
        fflush(stdout);
        getchar();
      }
    }
    countup(&loopcount, 100);
  } while (!done);
  if (gama || invar) {
    loopcount = 0;
    do {
      printf(
"\nCoefficient of variation of substitution rate among positions (must be positive)\n");
      printf(
  " In gamma distribution parameters, this is 1/(square root of alpha)\n");
      fflush(stdout);
      scanf("%lf%*[^\n]", &cvi);
      getchar();
      countup(&loopcount, 10);
    } while (cvi <= 0.0);
    cvi = 1.0 / (cvi * cvi);
  }
  if (invar) {
    loopcount = 0;
    do {
      printf("Fraction of invariant positions?\n");
      fflush(stdout);
      scanf("%lf%*[^\n]", &invarfrac);
      getchar();
      countup (&loopcount, 10);
    } while ((invarfrac <= 0.0) || (invarfrac >= 1.0));
  }
}  /* getoptions */


void transition()
{
  /* calculations related to transition-transversion ratio */
  double aa, bb, freqr, freqy, freqgr, freqty;

  freqr = freqa + freqg;
  freqy = freqc + freqt;
  freqgr = freqg / freqr;
  freqty = freqt / freqy;
  aa = ttratio * freqr * freqy - freqa * freqg - freqc * freqt;
  bb = freqa * freqgr + freqc * freqty;
  xi = aa / (aa + bb);
  xv = 1.0 - xi;
  if (xi <= 0.0 && xi >= -epsilon)
    xi = 0.0;
  if (xi < 0.0){
    printf("THIS TRANSITION-TRANSVERSION RATIO IS IMPOSSIBLE WITH");
    printf(" THESE BASE FREQUENCIES\n");
    exxit(-1);}
}  /* transition */


void doinit()
{
  /* initializes variables */
  protdist_inputnumbers();
  getoptions();
  transition();
}  /* doinit*/


void printcategories()
{ /* print out list of categories of positions */
  long i, j;

  fprintf(outfile, "Rate categories\n\n");
  for (i = 1; i <= nmlngth + 3; i++)
    putc(' ', outfile);
  for (i = 1; i <= chars; i++) {
    fprintf(outfile, "%ld", category[i - 1]);
    if (i % 60 == 0) {
      putc('\n', outfile);
      for (j = 1; j <= nmlngth + 3; j++)
        putc(' ', outfile);
    } else if (i % 10 == 0)
      putc(' ', outfile);
  }
  fprintf(outfile, "\n\n");
}  /* printcategories */


void reallocchars(void) 
{
  int i;

  free(weight);
  free(oldweight);
  free(category);
  for (i = 0; i < spp; i++) {
    free(gnode[i]);
    gnode[i] = (aas *)Malloc(chars * sizeof(aas ));
  }
  weight = (steparray)Malloc(chars*sizeof(long));
  oldweight = (steparray)Malloc(chars*sizeof(long));
  category = (steparray)Malloc(chars*sizeof(long));
}


void inputoptions()
{ /* input the information on the options */
  long i;

  if (!firstset && !justwts) {
    samenumsp(&chars, ith);
    reallocchars();
  } if (firstset || !justwts) {
    for (i = 0; i < chars; i++) {
      category[i] = 1;
      oldweight[i] = 1;
      weight[i] = 1;
    }
  }
  /*  if (!justwts && weights) {*/
  if (justwts || weights)
    inputweights(chars, oldweight, &weights);
  if (printdata)
    putc('\n', outfile);
  if (usejtt && printdata)
    fprintf(outfile, "  Jones-Taylor-Thornton model distance\n");
  if (usepmb && printdata)
    fprintf(outfile, "  Henikoff/Tillier PMB model distance\n");
  if (usepam && printdata)
    fprintf(outfile, "  Dayhoff PAM model distance\n");
  if (kimura && printdata)
    fprintf(outfile, "  Kimura protein distance\n");
  if (!(usejtt || usepmb || usepam || kimura || similarity) && printdata)
    fprintf(outfile, "  Categories model distance\n");
  if (similarity)
    fprintf(outfile, "  \n  Table of similarity between sequences\n");
  if ((ctgry && categs > 1) && (firstset || !justwts)) {
    inputcategs(0, chars, category, categs, "ProtDist");
    if (printdata)
      printcategs(outfile, chars, category, "Position categories");
  } else if (printdata && (categs > 1)) {
    fprintf(outfile, "\nPosition category   Rate of change\n\n");
    for (i = 1; i <= categs; i++)
      fprintf(outfile, "%15ld%13.3f\n", i, rate[i - 1]);
    putc('\n', outfile);
    printcategories();
  }
  if (weights && printdata)
    printweights(outfile, 0, chars, oldweight, "Positions");
}  /* inputoptions */


void protdist_inputdata()
{
  /* input the names and sequences for each species */
  long i, j, k, l, aasread=0, aasnew=0;
  Char charstate;
  boolean allread, done;
  aas aa=0;   /* temporary amino acid for input */

  if (progress)
    putchar('\n');
  j = nmlngth + (chars + (chars - 1) / 10) / 2 - 5;
  if (j < nmlngth - 1)
    j = nmlngth - 1;
  if (j > 37)
    j = 37;
  if (printdata) {
    fprintf(outfile, "\nName");
    for (i = 1; i <= j; i++)
      putc(' ', outfile);
    fprintf(outfile, "Sequences\n");
    fprintf(outfile, "----");
    for (i = 1; i <= j; i++)
      putc(' ', outfile);
    fprintf(outfile, "---------\n\n");
  }
  aasread = 0;
  allread = false;
  while (!(allread)) {
    /* eat white space -- if the separator line has spaces on it*/
    do {
      charstate = gettc(infile);
    } while (charstate == ' ' || charstate == '\t');
    ungetc(charstate, infile);
    if (eoln(infile)) 
      scan_eoln(infile);
    i = 1;
    while (i <= spp) {
      if ((interleaved && aasread == 0) || !interleaved)
        initname(i-1);
      if (interleaved)
        j = aasread;
      else
        j = 0;
      done = false;
      while (((!done) && (!(eoln(infile) || eoff(infile))))) {
        if (interleaved)
          done = true;
        while (((j < chars) & (!(eoln(infile) | eoff(infile))))) {
          charstate = gettc(infile);
          if (charstate == '\n' || charstate == '\t')
            charstate = ' ';
          if (charstate == ' ' || (charstate >= '0' && charstate <= '9'))
            continue;
          protdist_uppercase(&charstate);
          if ((!isalpha(charstate) && charstate != '.' && charstate != '?' &&
               charstate != '-' && charstate != '*') || charstate == 'J' ||
              charstate == 'O' || charstate == 'U' || charstate == '.') {
        printf("ERROR -- bad amino acid: %c at position %ld of species %3ld\n",
                   charstate, j, i);
            if (charstate == '.') {
          printf("         Periods (.) may not be used as gap characters.\n");
          printf("         The correct gap character is (-)\n");
            }
            exxit(-1);
          }
          j++;

          switch (charstate) {

          case 'A':
            aa = ala;
            break;

          case 'B':
            aa = asx;
            break;

          case 'C':
            aa = cys;
            break;

          case 'D':
            aa = asp;
            break;

          case 'E':
            aa = glu;
            break;

          case 'F':
            aa = phe;
            break;

          case 'G':
            aa = gly;
            break;

          case 'H':
            aa = his;
            break;

          case 'I':
            aa = ileu;
            break;

          case 'K':
            aa = lys;
            break;

          case 'L':
            aa = leu;
            break;

          case 'M':
            aa = met;
            break;

          case 'N':
            aa = asn;
            break;

          case 'P':
            aa = pro;
            break;

          case 'Q':
            aa = gln;
            break;

          case 'R':
            aa = arg;
            break;

          case 'S':
            aa = ser;
            break;

          case 'T':
            aa = thr;
            break;

          case 'V':
            aa = val;
            break;

          case 'W':
            aa = trp;
            break;

          case 'X':
            aa = unk;
            break;

          case 'Y':
            aa = tyr;
            break;

          case 'Z':
            aa = glx;
            break;

          case '*':
            aa = stop;
            break;

          case '?':
            aa = quest;
            break;

          case '-':
            aa = del;
            break;
          }
          gnode[i - 1][j - 1] = aa;
        }
        if (interleaved)
          continue;
        if (j < chars) 
          scan_eoln(infile);
        else if (j == chars)
          done = true;
      }
      if (interleaved && i == 1)
        aasnew = j;
      scan_eoln(infile);
      if ((interleaved && j != aasnew) || ((!interleaved) && j != chars)){
        printf("ERROR: SEQUENCES OUT OF ALIGNMENT\n");
        exxit(-1);}
      i++;
    }
    if (interleaved) {
      aasread = aasnew;
      allread = (aasread == chars);
    } else
      allread = (i > spp);
  }
  if ( printdata) {
    for (i = 1; i <= ((chars - 1) / 60 + 1); i++) {
      for (j = 1; j <= spp; j++) {
        for (k = 0; k < nmlngth; k++)
          putc(nayme[j - 1][k], outfile);
        fprintf(outfile, "   ");
        l = i * 60;
        if (l > chars)
          l = chars;
        for (k = (i - 1) * 60 + 1; k <= l; k++) {
          if (j > 1 && gnode[j - 1][k - 1] == gnode[0][k - 1])
            charstate = '.';
          else {
            switch (gnode[j - 1][k - 1]) {

            case ala:
              charstate = 'A';
              break;

            case asx:
              charstate = 'B';
              break;

            case cys:
              charstate = 'C';
              break;

            case asp:
              charstate = 'D';
              break;

            case glu:
              charstate = 'E';
              break;

            case phe:
              charstate = 'F';
              break;

            case gly:
              charstate = 'G';
              break;

            case his:
              charstate = 'H';
              break;

            case ileu:
              charstate = 'I';
              break;

            case lys:
              charstate = 'K';
              break;

            case leu:
              charstate = 'L';
              break;

            case met:
              charstate = 'M';
              break;

            case asn:
              charstate = 'N';
              break;

            case pro:
              charstate = 'P';
              break;

            case gln:
              charstate = 'Q';
              break;

            case arg:
              charstate = 'R';
              break;

            case ser:
              charstate = 'S';
              break;

            case thr:
              charstate = 'T';
              break;

            case val:
              charstate = 'V';
              break;

            case trp:
              charstate = 'W';
              break;

            case tyr:
              charstate = 'Y';
              break;

            case glx:
              charstate = 'Z';
              break;

            case del:
              charstate = '-';
              break;

            case stop:
              charstate = '*';
              break;

            case unk:
              charstate = 'X';
              break;

            case quest:
              charstate = '?';
              break;
            
            default:        /*cases ser1 and ser2 cannot occur*/
              break;
            }
          }
          putc(charstate, outfile);
          if (k % 10 == 0 && k % 60 != 0)
            putc(' ', outfile);
        }
        putc('\n', outfile);
      }
      putc('\n', outfile);
    }
    putc('\n', outfile);
  }
  if (printdata)
    putc('\n', outfile);
}  /* protdist_inputdata */


void doinput()
{ /* reads the input data */
  long i;
  double sumrates, weightsum;

  inputoptions();
  if(!justwts || firstset)
    protdist_inputdata();
  if (!ctgry) {
    categs = 1;
    rate[0] = 1.0;
  }
  weightsum = 0;
  for (i = 0; i < chars; i++)
    weightsum += oldweight[i];
  sumrates = 0.0;
  for (i = 0; i < chars; i++)
    sumrates += oldweight[i] * rate[category[i] - 1];
  for (i = 0; i < categs; i++)
    rate[i] *= weightsum / sumrates;
}  /* doinput */


void code()
{
  /* make up table of the code 1 = u, 2 = c, 3 = a, 4 = g */
  long n;
  aas b;

  trans[0][0][0] = phe;
  trans[0][0][1] = phe;
  trans[0][0][2] = leu;
  trans[0][0][3] = leu;
  trans[0][1][0] = ser;
  trans[0][1][1] = ser;
  trans[0][1][2] = ser;
  trans[0][1][3] = ser;
  trans[0][2][0] = tyr;
  trans[0][2][1] = tyr;
  trans[0][2][2] = stop;
  trans[0][2][3] = stop;
  trans[0][3][0] = cys;
  trans[0][3][1] = cys;
  trans[0][3][2] = stop;
  trans[0][3][3] = trp;
  trans[1][0][0] = leu;
  trans[1][0][1] = leu;
  trans[1][0][2] = leu;
  trans[1][0][3] = leu;
  trans[1][1][0] = pro;
  trans[1][1][1] = pro;
  trans[1][1][2] = pro;
  trans[1][1][3] = pro;
  trans[1][2][0] = his;
  trans[1][2][1] = his;
  trans[1][2][2] = gln;
  trans[1][2][3] = gln;
  trans[1][3][0] = arg;
  trans[1][3][1] = arg;
  trans[1][3][2] = arg;
  trans[1][3][3] = arg;
  trans[2][0][0] = ileu;
  trans[2][0][1] = ileu;
  trans[2][0][2] = ileu;
  trans[2][0][3] = met;
  trans[2][1][0] = thr;
  trans[2][1][1] = thr;
  trans[2][1][2] = thr;
  trans[2][1][3] = thr;
  trans[2][2][0] = asn;
  trans[2][2][1] = asn;
  trans[2][2][2] = lys;
  trans[2][2][3] = lys;
  trans[2][3][0] = ser;
  trans[2][3][1] = ser;
  trans[2][3][2] = arg;
  trans[2][3][3] = arg;
  trans[3][0][0] = val;
  trans[3][0][1] = val;
  trans[3][0][2] = val;
  trans[3][0][3] = val;
  trans[3][1][0] = ala;
  trans[3][1][1] = ala;
  trans[3][1][2] = ala;
  trans[3][1][3] = ala;
  trans[3][2][0] = asp;
  trans[3][2][1] = asp;
  trans[3][2][2] = glu;
  trans[3][2][3] = glu;
  trans[3][3][0] = gly;
  trans[3][3][1] = gly;
  trans[3][3][2] = gly;
  trans[3][3][3] = gly;
  if (whichcode == mito)
    trans[0][3][2] = trp;
  if (whichcode == vertmito) {
    trans[0][3][2] = trp;
    trans[2][3][2] = stop;
    trans[2][3][3] = stop;
    trans[2][0][2] = met;
  }
  if (whichcode == flymito) {
    trans[0][3][2] = trp;
    trans[2][0][2] = met;
    trans[2][3][2] = ser;
  }
  if (whichcode == yeastmito) {
    trans[0][3][2] = trp;
    trans[1][0][2] = thr;
    trans[2][0][2] = met;
  }
  n = 0;
  for (b = ala; (long)b <= (long)val; b = (aas)((long)b + 1)) {
    if (b != ser2) {
      n++;
      numaa[(long)b - (long)ala] = n;
    }
  }
  numaa[(long)ser - (long)ala] = (long)ser1 - (long)(ala) + 1;
}  /* code */


void protdist_cats()
{
  /* define categories of amino acids */
  aas b;

  /* fundamental subgroups */
  cat[0] = 1;                        /* for alanine */
  cat[(long)cys - (long)ala] = 1;
  cat[(long)met - (long)ala] = 2;
  cat[(long)val - (long)ala] = 3;
  cat[(long)leu - (long)ala] = 3;
  cat[(long)ileu - (long)ala] = 3;
  cat[(long)gly - (long)ala] = 4;
  cat[0] = 4;
  cat[(long)ser - (long)ala] = 4;
  cat[(long)thr - (long)ala] = 4;
  cat[(long)pro - (long)ala] = 5;
  cat[(long)phe - (long)ala] = 6;
  cat[(long)tyr - (long)ala] = 6;
  cat[(long)trp - (long)ala] = 6;
  cat[(long)glu - (long)ala] = 7;
  cat[(long)gln - (long)ala] = 7;
  cat[(long)asp - (long)ala] = 7;
  cat[(long)asn - (long)ala] = 7;
  cat[(long)lys - (long)ala] = 8;
  cat[(long)arg - (long)ala] = 8;
  cat[(long)his - (long)ala] = 8;
  if (whichcat == george) {
  /* George, Hunt and Barker: sulfhydryl, small hydrophobic, small hydrophilic,
                              aromatic, acid/acid-amide/hydrophilic, basic */
    for (b = ala; (long)b <= (long)val; b = (aas)((long)b + 1)) {
      if (cat[(long)b - (long)ala] == 3)
        cat[(long)b - (long)ala] = 2;
      if (cat[(long)b - (long)ala] == 5)
        cat[(long)b - (long)ala] = 4;
    }
  }
  if (whichcat == chemical) {
    /* Conn and Stumpf:  monoamino, aliphatic, heterocyclic,
                         aromatic, dicarboxylic, basic */
    for (b = ala; (long)b <= (long)val; b = (aas)((long)b + 1)) {
      if (cat[(long)b - (long)ala] == 2)
        cat[(long)b - (long)ala] = 1;
      if (cat[(long)b - (long)ala] == 4)
        cat[(long)b - (long)ala] = 3;
    }
  }
  /* Ben Hall's personal opinion */
  if (whichcat != hall)
    return;
  for (b = ala; (long)b <= (long)val; b = (aas)((long)b + 1)) {
    if (cat[(long)b - (long)ala] == 3)
      cat[(long)b - (long)ala] = 2;
  }
}  /* protdist_cats */


void maketrans()
{
  /* Make up transition probability matrix from code and category tables */
  long i, j, k, m, n, s, nb1, nb2;
  double x, sum;
  long sub[3], newsub[3];
  double f[4], g[4];
  aas b1, b2;
  double TEMP, TEMP1, TEMP2, TEMP3;

  for (i = 0; i <= 19; i++) {
    pie[i] = 0.0;
    for (j = 0; j <= 19; j++)
      prob[i][j] = 0.0;
  }
  f[0] = freqt;
  f[1] = freqc;
  f[2] = freqa;
  f[3] = freqg;
  g[0] = freqc + freqt;
  g[1] = freqc + freqt;
  g[2] = freqa + freqg;
  g[3] = freqa + freqg;
  TEMP = f[0];
  TEMP1 = f[1];
  TEMP2 = f[2];
  TEMP3 = f[3];
  fracchange = xi * (2 * f[0] * f[1] / g[0] + 2 * f[2] * f[3] / g[2]) +
      xv * (1 - TEMP * TEMP - TEMP1 * TEMP1 - TEMP2 * TEMP2 - TEMP3 * TEMP3);
  sum = 0.0;
  for (i = 0; i <= 3; i++) {
    for (j = 0; j <= 3; j++) {
      for (k = 0; k <= 3; k++) {
        if (trans[i][j][k] != stop)
          sum += f[i] * f[j] * f[k];
      }
    }
  }
  for (i = 0; i <= 3; i++) {
    sub[0] = i + 1;
    for (j = 0; j <= 3; j++) {
      sub[1] = j + 1;
      for (k = 0; k <= 3; k++) {
        sub[2] = k + 1;
        b1 = trans[i][j][k];
        for (m = 0; m <= 2; m++) {
          s = sub[m];
          for (n = 1; n <= 4; n++) {
            memcpy(newsub, sub, sizeof(long) * 3L);
            newsub[m] = n;
            x = f[i] * f[j] * f[k] / (3.0 * sum);
            if (((s == 1 || s == 2) && (n == 3 || n == 4)) ||
                ((n == 1 || n == 2) && (s == 3 || s == 4)))
              x *= xv * f[n - 1];
            else
              x *= xi * f[n - 1] / g[n - 1] + xv * f[n - 1];
            b2 = trans[newsub[0] - 1][newsub[1] - 1][newsub[2] - 1];
            if (b1 != stop) {
              nb1 = numaa[(long)b1 - (long)ala];
              pie[nb1 - 1] += x;
              if (b2 != stop) {
                nb2 = numaa[(long)b2 - (long)ala];
                if (cat[(long)b1 - (long)ala] != cat[(long)b2 - (long)ala]) {
                  prob[nb1 - 1][nb2 - 1] += x * ease;
                  prob[nb1 - 1][nb1 - 1] += x * (1.0 - ease);
                } else
                  prob[nb1 - 1][nb2 - 1] += x;
              } else
                prob[nb1 - 1][nb1 - 1] += x;
            }
          }
        }
      }
    }
  }
  for (i = 0; i <= 19; i++)
    prob[i][i] -= pie[i];
  for (i = 0; i <= 19; i++) {
    for (j = 0; j <= 19; j++)
      prob[i][j] /= sqrt(pie[i] * pie[j]);
  }
  /* computes pi^(1/2)*B*pi^(-1/2)  */
}  /* maketrans */


void givens(double (*a)[20], long i, long j, long n, double ctheta,
                        double stheta, boolean left)
{ /* Givens transform at i,j for 1..n with angle theta */
  long k;
  double d;

  for (k = 0; k < n; k++) {
    if (left) {
      d = ctheta * a[i - 1][k] + stheta * a[j - 1][k];
      a[j - 1][k] = ctheta * a[j - 1][k] - stheta * a[i - 1][k];
      a[i - 1][k] = d;
    } else {
      d = ctheta * a[k][i - 1] + stheta * a[k][j - 1];
      a[k][j - 1] = ctheta * a[k][j - 1] - stheta * a[k][i - 1];
      a[k][i - 1] = d;
    }
  }
}  /* givens */


void coeffs(double x, double y, double *c, double *s, double accuracy)
{ /* compute cosine and sine of theta */
  double root;

  root = sqrt(x * x + y * y);
  if (root < accuracy) {
    *c = 1.0;
    *s = 0.0;
  } else {
    *c = x / root;
    *s = y / root;
  }
}  /* coeffs */


void tridiag(double (*a)[20], long n, double accuracy)
{ /* Givens tridiagonalization */
  long i, j;
  double s, c;

  for (i = 2; i < n; i++) {
    for (j = i + 1; j <= n; j++) {
      coeffs(a[i - 2][i - 1], a[i - 2][j - 1], &c, &s,accuracy);
      givens(a, i, j, n, c, s, true);
      givens(a, i, j, n, c, s, false);
      givens(eigvecs, i, j, n, c, s, true);
    }
  }
}  /* tridiag */


void shiftqr(double (*a)[20], long n, double accuracy)
{ /* QR eigenvalue-finder */
  long i, j;
  double approx, s, c, d, TEMP, TEMP1;

  for (i = n; i >= 2; i--) {
    do {
      TEMP = a[i - 2][i - 2] - a[i - 1][i - 1];
      TEMP1 = a[i - 1][i - 2];
      d = sqrt(TEMP * TEMP + TEMP1 * TEMP1);
      approx = a[i - 2][i - 2] + a[i - 1][i - 1];
      if (a[i - 1][i - 1] < a[i - 2][i - 2])
        approx = (approx - d) / 2.0;
      else
        approx = (approx + d) / 2.0;
      for (j = 0; j < i; j++)
        a[j][j] -= approx;
      for (j = 1; j < i; j++) {
        coeffs(a[j - 1][j - 1], a[j][j - 1], &c, &s, accuracy);
        givens(a, j, j + 1, i, c, s, true);
        givens(a, j, j + 1, i, c, s, false);
        givens(eigvecs, j, j + 1, n, c, s, true);
      }
      for (j = 0; j < i; j++)
        a[j][j] += approx;
    } while (fabs(a[i - 1][i - 2]) > accuracy);
  }
}  /* shiftqr */


void qreigen(double (*prob)[20], long n)
{ /* QR eigenvector/eigenvalue method for symmetric matrix */
  double accuracy;
  long i, j;

  accuracy = 1.0e-6;
  for (i = 0; i < n; i++) {
    for (j = 0; j < n; j++)
      eigvecs[i][j] = 0.0;
    eigvecs[i][i] = 1.0;
  }
  tridiag(prob, n, accuracy);
  shiftqr(prob, n, accuracy);
  for (i = 0; i < n; i++)
    eig[i] = prob[i][i];
  for (i = 0; i <= 19; i++) {
    for (j = 0; j <= 19; j++)
      prob[i][j] = sqrt(pie[j]) * eigvecs[i][j];
  }
  /* prob[i][j] is the value of U' times pi^(1/2) */
}  /* qreigen */


void jtteigen()
{ /* eigenanalysis for JTT matrix, precomputed */
  memcpy(prob,jttprobs,sizeof(jttprobs));
  memcpy(eig,jtteigs,sizeof(jtteigs));
  fracchange = 1.0;     /** changed from 0.01   **/
}  /* jtteigen */


void pmbeigen()
{ /* eigenanalysis for PMB matrix, precomputed */
  memcpy(prob,pmbprobs,sizeof(pmbprobs));
  memcpy(eig,pmbeigs,sizeof(pmbeigs));
  fracchange = 1.0;
}  /* pmbeigen */


void pameigen()
{ /* eigenanalysis for PAM matrix, precomputed */
  memcpy(prob,pamprobs,sizeof(pamprobs));
  memcpy(eig,pameigs,sizeof(pameigs));
  fracchange = 1.0;     /** changed from 0.01   **/
}  /* pameigen */


void predict(long nb1, long nb2, long cat)
{ /* make contribution to prediction of this aa pair */
  long m;
  double TEMP;

  for (m = 0; m <= 19; m++) {
    if (gama || invar)
      elambdat = exp(-cvi*log(1.0-rate[cat-1]*tt*(eig[m]/(1.0-invarfrac))/cvi));
    else
      elambdat = exp(rate[cat-1]*tt * eig[m]);
    q = prob[m][nb1 - 1] * prob[m][nb2 - 1] * elambdat;
    p += q;
    if (!gama && !invar)
      dp += rate[cat-1]*eig[m] * q;
    else
      dp += (rate[cat-1]*eig[m]/(1.0-rate[cat-1]*tt*(eig[m]/(1.0-invarfrac))/cvi)) * q;
    TEMP = eig[m];
    if (!gama && !invar)
      d2p += TEMP * TEMP * q;
    else
      d2p += (rate[cat-1]*rate[cat-1]*eig[m]*eig[m]*(1.0+1.0/cvi)/
              ((1.0-rate[cat-1]*tt*eig[m]/cvi)
              *(1.0-rate[cat-1]*tt*eig[m]/cvi))) * q;
  }
  if (nb1 == nb2) {
    p *= (1.0 - invarfrac);
    p += invarfrac;
  }
  dp *= (1.0 - invarfrac);
  d2p *= (1.0 - invarfrac);
}  /* predict */


void makedists()
{ /* compute the distances */
  long i, j, k, m, n, itterations, nb1, nb2, cat;
  double delta, lnlike, slope, curv;
  boolean neginfinity, inf, overlap;
  aas b1, b2;

  if (!(printdata || similarity))
    fprintf(outfile, "%5ld\n", spp);
  if (progress)
    printf("Computing distances:\n");
  for (i = 1; i <= spp; i++) {
    if (progress)
      printf("  ");
    if (progress) {
      for (j = 0; j < nmlngth; j++)
        putchar(nayme[i - 1][j]);
    }
    if (progress) {
      printf("   ");
      fflush(stdout);
    }
    if (similarity)
      d[i-1][i-1] = 1.0;
    else
      d[i-1][i-1] = 0.0;
    for (j = 0; j <= i - 2; j++) {
      if (!(kimura || similarity)) {
        if (usejtt || usepmb || usepam)
          tt = 0.1/fracchange;
        else
          tt = 1.0;
        delta = tt / 2.0;
        itterations = 0;
        inf = false;
        do {
          lnlike = 0.0;
          slope = 0.0;
          curv = 0.0;
          neginfinity = false;
          overlap = false;
          for (k = 0; k < chars; k++) {
            if (oldweight[k] > 0) {
              cat = category[k];
              b1 = gnode[i - 1][k];
              b2 = gnode[j][k];
              if (b1 != stop && b1 != del && b1 != quest && b1 != unk &&
                  b2 != stop && b2 != del && b2 != quest && b2 != unk) {
                overlap = true;
                p = 0.0;
                dp = 0.0;
                d2p = 0.0;
                nb1 = numaa[(long)b1 - (long)ala];
                nb2 = numaa[(long)b2 - (long)ala];
                if (b1 != asx && b1 != glx && b2 != asx && b2 != glx)
                  predict(nb1, nb2, cat);
                else {
                  if (b1 == asx) {
                    if (b2 == asx) {
                      predict(3L, 3L, cat);
                      predict(3L, 4L, cat);
                      predict(4L, 3L, cat);
                      predict(4L, 4L, cat);
                    } else {
                      if (b2 == glx) {
                        predict(3L, 6L, cat);
                        predict(3L, 7L, cat);
                        predict(4L, 6L, cat);
                        predict(4L, 7L, cat);
                      } else {
                        predict(3L, nb2, cat);
                        predict(4L, nb2, cat);
                      }
                    }
                  } else {
                    if (b1 == glx) {
                      if (b2 == asx) {
                        predict(6L, 3L, cat);
                        predict(6L, 4L, cat);
                        predict(7L, 3L, cat);
                        predict(7L, 4L, cat);
                      } else {
                        if (b2 == glx) {
                          predict(6L, 6L, cat);
                          predict(6L, 7L, cat);
                          predict(7L, 6L, cat);
                          predict(7L, 7L, cat);
                        } else {
                          predict(6L, nb2, cat);
                          predict(7L, nb2, cat);
                        }
                      }
                    } else {
                      if (b2 == asx) {
                        predict(nb1, 3L, cat);
                        predict(nb1, 4L, cat);
                        predict(nb1, 3L, cat);
                        predict(nb1, 4L, cat);
                      } else if (b2 == glx) {
                        predict(nb1, 6L, cat);
                        predict(nb1, 7L, cat);
                        predict(nb1, 6L, cat);
                        predict(nb1, 7L, cat);
                      }
                    }
                  }
                }
                if (p <= 0.0)
                  neginfinity = true;
                else {
                  lnlike += oldweight[k]*log(p);
                  slope += oldweight[k]*dp / p;
                  curv += oldweight[k]*(d2p / p - dp * dp / (p * p));
                }
              }
            }
          }
          itterations++;
          if (!overlap){
            printf("\nWARNING: NO OVERLAP BETWEEN SEQUENCES %ld AND %ld; -1.0 WAS WRITTEN\n", i, j+1);
            tt = -1.0/fracchange;
            itterations = 20;
            inf = true;
          } else if (!neginfinity) {
            if (curv < 0.0) {
              tt -= slope / curv;
              if (tt > 10000.0) {
                printf("\nWARNING: INFINITE DISTANCE BETWEEN SPECIES %ld AND %ld; -1.0 WAS WRITTEN\n", i, j+1);
                tt = -1.0/fracchange;
                inf = true;
                itterations = 20;
              }
            }
            else {
              if ((slope > 0.0 && delta < 0.0) || (slope < 0.0 && delta > 0.0))
                delta /= -2;
              tt += delta;
            }
          } else {
            delta /= -2;
            tt += delta;
          }
          if (tt < protepsilon && !inf)
            tt = protepsilon;
        } while (itterations != 20);
      } else {
        m = 0;
        n = 0;
        for (k = 0; k < chars; k++) {
          b1 = gnode[i - 1][k];
          b2 = gnode[j][k];
          if ((((long)b1 <= (long)val) || ((long)b1 == (long)ser))
           && (((long)b2 <= (long)val) || ((long)b2 == (long)ser))) {
            if (b1 == b2)
              m++;
            n++;
          }
        }
        p = 1 - (double)m / n;
        if (kimura) {
          dp = 1.0 - p - 0.2 * p * p;
          if (dp < 0.0) {
            printf(
"\nDISTANCE BETWEEN SEQUENCES %3ld AND %3ld IS TOO LARGE FOR KIMURA FORMULA\n",
              i, j + 1);
            tt = -1.0;
          } else
            tt = -log(dp);
        } else {              /* if similarity */
            tt = 1.0 - p;
        }
      }
      d[i - 1][j] = fracchange * tt;
      d[j][i - 1] = d[i - 1][j];
      if (progress) {
        putchar('.');
        fflush(stdout);
      }
    }
    if (progress) {
      putchar('\n');
      fflush(stdout);
    }
  }
  if (!similarity) {
    for (i = 0; i < spp; i++) {
      for (j = 0; j < nmlngth; j++)
        putc(nayme[i][j], outfile);
      k = spp;
      for (j = 1; j <= k; j++) {
        if (d[i][j-1] < 100.0)
          fprintf(outfile, "%10.6f", d[i][j-1]);
        else if (d[j][k] < 1000.0)
          fprintf(outfile, " %10.6f", d[i][j-1]);
          else 
            fprintf(outfile, " %11.6f", d[i][j-1]);
        if ((j + 1) % 7 == 0 && j < k)
          putc('\n', outfile);
      }
      putc('\n', outfile);
    }
  } else {
    for (i = 0; i < spp; i += 6) {
      if ((i+6) < spp)
        n = i+6;
      else
        n = spp;
      fprintf(outfile, "            ");
      for (j = i; j < n ; j++) {
        for (k = 0; k < (nmlngth-2); k++)
          putc(nayme[j][k], outfile);
        putc(' ', outfile);
        putc(' ', outfile);
      }
      putc('\n', outfile);
      for (j = 0; j < spp; j++) {
        for (k = 0; k < nmlngth; k++)
          putc(nayme[j][k], outfile);
        if ((i+6) < spp)
          n = i+6;
        else
          n = spp;
        for (k = i; k < n ; k++)
          if (d[j][k] < 100.0)
            fprintf(outfile, "%10.6f", d[j][k]);
          else if (d[j][k] < 1000.0)
            fprintf(outfile, " %10.6f", d[j][k]);
            else 
              fprintf(outfile, " %11.6f", d[j][k]);
        putc('\n', outfile);
      }
      putc('\n', outfile);
    }
  }
  if (progress)
    printf("\nOutput written to file \"%s\"\n\n", outfilename);
}  /* makedists */


int main(int argc, Char *argv[])
{  /* ML Protein distances by PMB, JTT, PAM or categories model */
  int MPIrank;                                                      /*-MPI-*/
  char stdinfilename[200];                                          /*-MPI-*/
#ifdef MAC
   argc = 1;   /* macsetup("Protdist",""); */
   argv[0] = "Protdist";
#endif
  /*************************************************************************/
  /* MPI Code additions are below                                          */
  /*************************************************************************/
  MPIInitialize(&argc,argv);                                    /*-MPI-*/
  MPI_Comm_rank(MPI_COMM_WORLD, &MPIrank);                          /*-MPI-*/
  MPICopyWholeFile("stdin", "stdin file", "MPIprotdist");           /*-MPI-*/
  MPI_Barrier(MPI_COMM_WORLD);                                      /*-MPI-*/
 
  MPIOpenStdinFile(stdin,"stdin","stdin file","r", "MPIprotdist",   /*-MPI-*/
              stdinfilename);                                       /*-MPI-*/
  MPI_Barrier(MPI_COMM_WORLD);                                      /*-MPI-*/
  /***************************************************************** *-MPI-*/

  init(argc, argv);

  /***************************************************************** *-MPI-*/
  strcpy(infilename,INFILE);
  MPICopyWholeFile(infilename, "input file", argv[0]);              /*-MPI-*/
  MPI_Barrier(MPI_COMM_WORLD);                                      /*-MPI-*/

  MPIOpenFile(&infile,INFILE,"input file","r",argv[0],infilename);  /*-MPI-*/
 
  MPI_Barrier(MPI_COMM_WORLD);                                      /*-MPI-*/

  MPIOpenFile(&outfile,OUTFILE,"output file", "w", argv[0],         /*-MPI-*/
              outfilename);                                         /*-MPI-*/
  MPI_Barrier(MPI_COMM_WORLD);                                      /*-MPI-*/

  /* openfile(&infile,INFILE,"input file","r",argv[0],infilename);      */
  /* openfile(&outfile,OUTFILE,"output file","w",argv[0],outfilename);  */
  ibmpc = IBMCRT;
  ansi = ANSICRT;
  mulsets = false;
  datasets = 1;
  firstset = true;
  doinit();
  if (!(kimura || similarity))
    code();
  if (!(usejtt || usepmb || usepam ||  kimura || similarity)) {
    protdist_cats();
    maketrans();
    qreigen(prob, 20L);
  } else {
    if (kimura || similarity)
      fracchange = 1.0;
    else {
      if (usejtt)
        jtteigen();
      else {
        if (usepmb)
          pmbeigen();
        else
          pameigen();
        }
    }
  }
  if (ctgry) {
    MPICopyWholeFile(CATFILE, "categories file", "MPIprotdist");     /*-MPI-*/
    MPI_Barrier(MPI_COMM_WORLD);                                     /*-MPI-*/
    MPIOpenFile(&catfile,CATFILE,"categories file", "r", argv[0],    /*-MPI-*/
              catfilename);                                          /*-MPI-*/
    MPI_Barrier(MPI_COMM_WORLD);                                     /*-MPI-*/
    /*openfile(&catfile,CATFILE,"categories file","r",argv[0],catfilename);*/
    }
  if (weights || justwts) {
    MPICopyWholeFile(WEIGHTFILE, "weights file", "MPIprotdist");     /*-MPI-*/
    MPI_Barrier(MPI_COMM_WORLD);                                     /*-MPI-*/
    MPIOpenFile(&weightfile,WEIGHTFILE,"weights file", "r", argv[0], /*-MPI-*/
              weightfilename);                                       /*-MPI-*/
    MPI_Barrier(MPI_COMM_WORLD);                                     /*-MPI-*/
    /*
    openfile(&weightfile,WEIGHTFILE,"weights file","r",argv[0],weightfilename);
    */
    }
  /***********************************************************************/
  /* MPI Code additions are below                                        */
  /***********************************************************************/
  /* MPICheckDatasets(datasets);  not sure what this did */       /*-MPI-*/
  /*************************************************************** *-MPI-*/
  /* Because this is parallel and each processor has an identical  *-MPI-*/
  /* copy of the input file, each processor must read in (and      *-MPI-*/
  /* throw away a chunk of sequences to adjust the file pointer    *-MPI-*/
  /* to the correct place.                                         *-MPI-*/
  /*************************************************************** *-MPI-*/
  for (ith = 1; ith < MPINodeStartPosn(datasets); ith++) {        /*-MPI-*/
    doinput();                                                    /*-MPI-*/
    if (ith == 1) firstset = false;                               /*-MPI-*/
  }                                                               /*-MPI-*/
    
  for (ith = MPINodeStartPosn(datasets);                          /*-MPI-*/
       ith < MPINodeStartPosn(datasets)+MPINodeWorkAmt(datasets); /*-MPI-*/
        ith++) {                                                  /*-MPI-*/
      printf("\nData set # %ld:\n\n", ith);
      /* for (ith = 1; ith <= datasets; ith++) { */              /*-orig -*/
    doinput();
    if (ith == 1)
      firstset = false;
    if ((datasets > 1) && progress)
      printf("\nData set # %ld:\n\n", ith);
    makedists();
  }
  FClose(outfile);
  FClose(infile);
#ifdef MAC
  fixmacfile(outfilename);
#endif
  /***********************************************************************/
  /* MPI Code additions are below                                        */
  /***********************************************************************/
  MPICollectOutputFiles(OUTFILE,"output file", argv[0]);          /*-MPI-*/
  MPICleanupFiles(OUTFILE);                                       /*-MPI-*/
  MPICleanupFiles(INFILE);                                        /*-MPI-*/
  MPICleanupFiles("stdin");                                       /*-MPI-*/
  if (weights || justwts) MPICleanupFiles(WEIGHTFILE);            /*-MPI-*/
  if (ctgry) MPICleanupFiles(CATFILE);                            /*-MPI-*/
  MPI_Finalize();                                                 /*-MPI-*/

  return 0;
}  /* Protein distances */
