# Supplementary material for: MPI-PHYLIP: Parallelizing Computationally Intensive Phylogenetic Analysis Routines for the Analysis of Large Protein Families
Source: PLoS One. 2010 Nov 15;5(11):e13999. doi: 10.1371/journal.pone.0013999 (PMC2981553; doi:10.1371/journal.pone.0013999)
Supplement: File S2 — Test dataset (containing 1,000 bootstrap replicates) from a 356 residue, single gene alignment from a set of 121 g-protein alpha inhibitory subunits from fungi (1/121). (6.47 MB GZ) [file pone.0013999.s002.gz › One_OneTwentyOne.boot]

  121   356
Q0UDS8    MMGMMSSTEE EGGRRELLRR DKKMMRREIK KMMMLLGGES QQMMMGGYYD EEEEFKEIII
Q2PEN1    MMGMMSSTEE EGGRRELLRR DKKMMRREIK KMMMLLGGES QQMMMGGYYD EEEEFKEIII
B2W6L6    MMGMMSSTEE EGGRRELLRR DKKMMRREIK KMMMLLGGES QQMMMGGYYD EEEEFKEIII
Q8TGA3    MMGMMSSTEE EGGRRELLRR DKKMMRREIK KMMMLLGGES QQMMMGGYYD EEEEFKEIII
Q8J0K9    MMGMMSSTEE EGGRRELLRR DKKMMRREIK KMMMLLGGES QQMMMGGYYD EEEEFKEIII
O74227    MMGMMSSTEE EGGRRELLRR DKKMMRREIK KMMMLLGGES QQMMMGGYYD EEEEFKEIII
A3FMC9    MMGMMSSTEE EGGRRELLRR DKKMMRREIK KMMMLLGGES QQMMMGGYYD EEEEFKEIII
Q6EH42    MMGMMSSTEE EGGRRELLRR DKKMMRREIK KMMMLLGGES QQMMMGGYYD EEEEFKEIII
Q96VA7    MMGMMSSTEE EGGRRELLRR DKKMMRREIK KMMMLLGGES QQMMMGGYYD EEEEFKEIII
B8XWZ7    MMGMMSSTEE EGGRRELLRR DKKMMRREIK KMMMLLGGES QQMMMGGYYD EEEEFKEIII
Q96TI8    MMGMMSSTEE EGGRRELLRR DKKMMRREIK KMMMLLGGES QQMMMGGYYD EEEEFKEIII
Q7LK93    MMGMMSSTEE EGGRRELLRR DKKMMRREIK KMMMLLGGES QQMMMGGYYD EEEEFKEIII
B3VQR5    MMGMMSSTEE EGGRRELLRR DKKMMRREIK KMMMLLGGES QQMMMGGYYD EEEEFKEIII
Q05425    MMGMMSSTEE EGGRRELLRR DRRQQRREIK KMMMLLGGES QQMMMGGYYD EEEEFKEIII
A7F345    MMGMMSSTEE EGGRRELLRR DKKLLRREIK KMMMLLGGES QQMMMGGYYD EEEEFKEIII
Q96VN7    MMGMMSSTED DGGRRELLRR DKKMMRREIK KMMMLLGGES QQMMMGGYYD EEEEFKEIII
Q875J4    MMGMMSSTED DGGRRELLRR DKKMMRREIK KMMMLLGGES QQMMMGGYYD EEEEFKEIII
Q00580    MMGMMSSTEE EGGRRELLRR DRRQQRREIK KMMMLLGGES QQMMMGGYYD EEEEFKEIII
O42784    MMGMMSSTED DGGRRELLRR DKKMMRREIK KMMMLLGGES QQMMMGGYYD EEEEFKEIII
B2Z3E2    MMGMMSSTED DGGRRELLRR DKKMMRREIK KMMMLLGGES QQMMMGGYYD EEEEFKEIII
B3KYI8    MMGMMSSTED DGGRRELLRR DRRQQRREIK KMMMLLGGES QQMMMGGYYD EEEEFKEIII
Q9HFA2    MMGMMSSTEE EGGRRELLRR DKKMMRREIK KMMMLLGGES QQMMMGGYYD EEEEFKEIII
Q9HEP9    MMGMMSSTEE EGGRRELLRR DKKLLRREIK KMMMLLGGES QQMMMGGYYD EEEEFKEIII
B0XRA0    MMGMMSSTED DGGRRELLRR DKKMMRREIK KMMMLLGGES QQMMMGGYYD EEEEFKEIII
O13315    MMGMMSSTEE EGGRRELLRR DRRQQRREIK KMMMLLGGES QQMMMGGYYD EEEEFKEIII
Q8J132    MMGMMSSTED DGGRRELLRR DKKMMRREIK KMMMLLGGES QQMMMGGYYD EEEEFKEIII
A1D2A6    MMGMMSSTED DGGRRELLRR DKKMMRREIK KMMMLLGGES QQMMMGGYYD EEEEFKEIII
B6QCL4    MMGMMSSTED DGGRRELLRR DKKMMRREIK KMMMLLGGES QQMMMGGYYD EEEEFKEIII
Q1DS95    MMGMMSSTED DGGRRELLRR DKKMMRREIK KMMMLLGGES QQMMMSSYYD EEEEFKEIII
A1CPE8    MMGMMSSTED DGGRRELLRR DKKMMRREIK KMMMLLGGES QQMMMGGYYD EEEEFKEIII
Q2UCI4    MMGMMSSTED DGGRRELLRR DKKMMRREIK KMMMLLGGES QQMMMGGYYD EEEEFKEIII
Q00743    MMGMMSSTED DGGRRELLRR DKKMMRREIK KMMMLLGGES QQMMMGGYYD EEEEFKEIII
Q8NJY0    MMGMMSSTED DGGRRELLRR DKKMMRREIK KMMMLLGGES QQMMMGGYYD EEEEFKEIII
Q0MSH7    MMGMMSSTED DGGRRELLRR DKKMMRREIK KMMMLLGGES QQMMMGGYYD EEEEFKEIII
B6H598    MMGMMSSTED DGGRRELLRR DKKMMRREIK KMMMLLGGES QQMMMGGYYD EEEEFKEIII
A7IT72    MMGQQSSSES SGGRRELLRR DKKNNRREIK KMMMLLGGES QQMMMGGYYD EEEEFREIII
B2AWQ6    MMGMMSSTEE EGGRRELLRR DRRQQRREIK KMMMLLGGES QQMMMGGYYD EEEEFKEIII
A2QRI2    MMGMMSSTED DGGRRELLRR DKKMMRREIK KMMMLLGGES QQMMMSSYYD EEEEFKEIII
Q0D0M5    MMGMMSSTED DGGRRELLRR DKKLLRREIK KMMMLLGGES QQMMMGGYYD EEEEFKEIII
Q9HFN1    MMGLLSSTEE EKKRRELLRR DKKLLRREIK KMMMLLGGES QQMMMGGYYD EEEEFKEIII
Q9C134    MMGMMSSSEE EGGRRELLRR DKKLLRREIK KMMMLLGGES QQMMMGGYYD EEEEFKEIII
Q2H8Y3    MMGMMSSTEE EGGRRELLKK DRRQQRREIK KVVVLLGGES QQMMMGGYYD EEEEFKEIII
O74259    MMGMMSSVEE EGGRRELLRR DRRQQRREIK KMMMLLGGES QQMMMGGYYD EEEEFKEIII
A6QTN6    MMGMMSSTED DGGRRELLRR DKKLLRREIK KMMMLLGGES QQMMMSSYYD EEEEFKEIII
Q5DPZ0    MMGMMSSTED DGGRRELLRR DKKLLRREIK KMMMLLGGES QQMMMSSYYD EEEEFKEIII
Q01711    MMCFFSSATY YDDRRKLLQQ EQQHHCCEAK KIIILLGGES QQMMMGGFFK EEEEYRTIII
Q01706    MMSPPLLQSY YDDRRRLLRR DQQEEIIEAK KIIILLGGES QQMMMGGFFK EEEEYRTIII
A7EQJ5    MMCMMSSVED DQQRRQLLEE DSSRRRRECK KIIILLGGES QQMMMGGYYD EEAAYRLTTI
B8XWZ6    MMGSSRRDKG GGGRRRLLQQ DEERRSSEVK KLLLLLGGES QQMMMGGFFN EELLWKPVVI
Q8J0P9    MMGAARRNKN NGGRRRIIQQ EEERRAAEVK KLLLLLGGES QQMMMGGFFS EELLFKPVVI
Q8TF91    MMCMMSSSEE EQQRRQLLEE DSSRRRRECK KIIILLGGES QQMMMGGYYD EEFFYRPTTV
Q9HFW7    MMCMMSSDEE EQQRRQLLEE DSSKKRRECK KIIILLGGES QQMMMGGYYE EETTYRPTTV
A0A1G9    MMCMMSSNDE EQQRRQLLEE DSSRRRRECK KIIILLGGES QQMMMGGYYE EEYYYRPTTV
O94216    MMCMMSSVED DQQRRQLLEE DSSRRRRECK KIIILLGGES QQMMMGGYYD EEAAYRLTTI
Q6RX07    MMGGGRRSKA ADDRRRIIAA DEERRSSEVK KLLLLLGGES QQMMMGGFFN EELLWKPVVV
Q0PY42    MMCMMSSNEE EQQRRQLLEE DSSKKRRECK KIIILLGGES QQMMMGGYYD EEQQYRHTTI
B3KYJ0    MMCMMSSDEE EQQRRQLLEE DSSKKRRECK KIIILLGGES QQMMMGGYYE EETTYRPTTV
Q589C6    MMCMMSSVED DQQRRQLLEE DSSRRRRECK KIIILLGGES QQMMMGGYYD EEAAYRLTTI
A6RRX9    MMCMMSSVED DQQRR---GG DKKKKCCLLT TFFFATGGES QQMMMGGYYD EEAAYRLTTI
A4RJI0    MMCMMSSSEE EQQRRQLLEE DSSRRRRECK KIIILLGGES QQMMMGGYYD EEYYYRPTTV
Q8NJX7    MMCMMSSNDE EQQRRQLLEE DSSRRRRECK KIIILLGGES QQMMMGGYYE EEYYYRPTTV
Q9HFA3    MMCMMSSKED DQQRRQLLEE DSSRRRRECK KIIILLGGES QQMMMGGYYE EEYYYRATTV
Q00581    MMCMMSSSEE EQQRRQLLEE DSSRRRRECK KIIILLGGES QQMMMGGYYE EEYYYRPTTV
B3KYI9    MMGGGRRKED DEERRRIIAA DEERRSSEVK KLLLLLGGES QQMMMGGFFN EELLWRPVVI
O74204    MMCMMSSGEE EQQRRNLLEE DSSRRRRECK KIIILLGGES QQMMMGGYYE EEKKYRPTTV
Q05424    MMGGGRRKDD DEERRRIIAA DEERRSSEVK KLLLLLGGES QQMMMGGFFN EELLWRPVVI
B2B787    MMGAARRKGD DGGRRRIIAA DEEKKSSEVK KLLLLLGGES QQMMMGGFFS EELLWKPVVV
B8XWZ8    MMCMMSSNEE EQQKKQLLEE DSSRRRRECK KIIILLGGES QQMMMGGYYD EEFFYRPTTV
Q8J0B8    MMCFFSSSEG GQQIIYIIEE DAAKKKKECK KIIILLGGES QQMMMGGYYD EEVVFKATTV
Q9HFA1    MMGSSRRKTD DGGRRRIIQQ DEERRLLEVK KLLLLLGGES QQMMMGGFFT EELLWKPVVV
O13316    MMGSSRRVHD DGGRRRIIAA DEERRQQEVK KLLLLLGGES QQMMMGGFFN EEIIWKPVVV
Q65YU2    MMCMMSSNEE EQQKKQLLEE DSSRRRRECK KIIILLGGES QQMMMGGYYD EEFFYRPTTV
A2QRF3    MMCVVSSTGD DSSRRQLLEE DSSRRRRECK KIIILLGGES QQMMMGGYYE EEAAYRLTTV
B8N690    MMCVVSSPAD DPPRRQLLEE DSSRRRRECK KIIILLGGES QQMMMGGYYE EEAAYRLTTV
Q2UCG4    MMCVVSSPAD DPPRRQLLEE DSSRRRRECK KIIILLGGES QQMMMGGYYE EEAAYRLTTV
B8M2B6    MMCVVSSNAD DQQRRQIIEE DSSRRRRECK KIIILLGGES QQMMMGGYYE EETTYRLTTV
Q8TF78    MMGSSRRKKE EDDRRRIIAA DEERRAAEVK KLLLLLGGES QQMMMGGFFT EELLWKPVVV
Q9UVK8    MMCFFSSAGD DQQRRQLLEE DSSRRRRECK KIIILLGGES QQMMMGGYYE EEAAYRLTTV
Q8TFX6    MMCFFSSPGD DQQRRQLLEE DSSRRRRECK KIIILLGGES QQMMMGGYYE EEAAYRLTTI
B6V2E9    MMCMMSSSAE EQQKKQIIDD DSSRRRRECK KIIILLGGES QQMMMGGYYE EEAAYRLTTV
A1CPG8    MMCFFSSTGD DQQRRQLLEE DSSRRRRECK KIIILLGGES QQMMMGGYYE EEAAYRLTTI
A1D2D0    MMCFFSSAGD DQQRRQLLEE DSSRRRRECK KIIILLGGES QQMMMGGYYE EEAAYRLTTI
B0XR79    MMCFFSSPGD DQQRRQLLEE DSSRRRRECK KIIILLGGES QQMMMGGYYE EEAAYRLTTI
Q2H330    MMCMMSSGED DQQRRNLLEE DSSKKRRECK KIIILLGGES QQMMMGGYYD EEVVYRPTTV
Q7Z9K5    MMCVVSSNVD DQQRRQIIEE DSSRRRRECK KIIILLGGES QQMMMGGYYE EETTYRLTTV
B6QCP5    MMCVVSSNVD DQQRRQIIEE DSSRRRRECK KIIILLGGES QQMMMGGYYE EETTYRLTTV
Q1DUV1    MMCLLSSDEI IQQRRQLLEE DSSRRRRECK KIIILLGGES QQMMMGGYYE EESSCRLTTV
P87033    MMCLLSSSHD DEERRKIIEE DEENNSSEVK KLLLLLGGES SSMMMPPFFE EEEEFRRLLV
Q5DPY9    MMCCCSSGEN NQQRRQLLDD DSSRRRRECK KIIILLGGES QQMMMGGYYE EETTCRSTTV
B6H4Z1    MMCFFSSAGD DQQRRQLLEE DSSRRRRECK KIIILLGGES QQMMMGGYYE EEQQYRLTTV
Q9C133    MMGGGRR--D DEERRRIIRR DEEVVQQVVK KLLLLLGGES QQMMMGGFFN EEEEWRVIII
A2QDR2    MMMSSSSTAD DAARRALLNN DKKVVDDTIK KIIILLGGES QQMMMGGFFD EERRTRAVVI
Q2GY29    MMGGGRRKTD DGGRRRIIAA DEERRSSEVK KLLLLLGGES QQMMMGGFFT EEMMWKPVVV
P87034    MMCLLSSSDQ QAARRVIIEE DSSKKKKECK KIIILLGGES QQMMMGGYYD EELLYRLTTV
B8MY41    MMMGGSSTTD DAARRALLNN DKKVVDDTIK KIIILLGGES QQMMMGGFFD EERRTRAVVI
Q9Y888    MMCAASSPVD DAARRDIIEE DGGRRKKECK KIIILLGGES QQMMMGGFFD EEIIFRPSSS
O14438    MMCLLSSSDQ QAARRVIIQQ DSSQQKKECK KIIILLGGES QQMMMGGYYD EELLYRLTTV
Q0CQ85    MMMSSSSQAD DAARRALLNN DKKVVDDTIK KIIILLGGES QQMMMGGFFD EECCTRAVVI
Q0D0P6    -------MQD DTTVVHAAFF AAALLRR--S SNNNPPGGES QQMMMGGYYE EEAAYRLTTV
A7EY71    MMGSSRR--E EEERRKIIKK DEEIIQQQVK KLLLLLGGES QQMMMGGFFN EEEEWRIIII
Q5B8P0    MMMSSSSGDD DAARRALLNN DKKVVDDTIK KIIILLGGES QQMMMGGFFD EERRTRAVVI
Q8X1V9    MMCAASSPVD DAARRDIIEE DGGRRKKECK KIIILLGGES QQMMMGGFFD EEIIYRPIII
Q9Y887    MMCVVSSAQD DEERRDIIEE DSSKKRRECK KIIILLGGES QQMMMGGFFN EEMMFRPTTI
B0XWX6    MMMSSSSAAD DAARRILLNN DKKLLDDTIK KIIILLGGES QQMMMGGFFD EERRTRAVVI
A1D6I1    MMMSSSSAAD DAARRVLLNN DKKLLDDTIK KIIILLGGES QQMMMGGFFD EERRTRAVVI
Q9Y7E3    MMMSSSSGDD DAARRALLNN DKKVVDDTIK KIIILLGGES QQMMMGGFFD EERRTRAVVI
Q4WYB0    MMMSSSSAAD DAARRILLNN DKKLLDDTIK KIIILLGGES QQMMMGGFFD EERRTRAVVI
A7IT73    MMGSSSSSKD DEEKKKLLEE DQQRRDDEVK KLLLLLGGES QQMMMGGFFS EEKKWKVTTI
B8MPE2    MMMSSSSVED DAAVVAIINN DKKTTDDTVK KIIILLGGES QQMMMGGFFD EERRNRAVVI
A6S7A2    MMGSSRR--E EEERRKIIRR DEEVVQQQVK KLLLLLGGES QQMMMGGFFT EEEEWRIIII
Q9HEP8    MMGSSRR--E EEERRKIIRR DEEVVQQQVK KLLLLLAGES QQMMMGGFFT EEEEWRIIII
B0DR93    MMCVVSSTGD DGGRRDIIEE DSSRRKKECK KIIILLGGES QQMMMGGFFA EEAAYRPVVV
B2WIL8    MMGRRKKSTA AEEKKALLVV DRRKKEEEVK KLLLLLGGES QQMMMGGFFM EEKKWRATTI
Q0UBY1    MMGRRKK-PA AEEKKELLNN DRRRREEEVK KLLLLLGGES QQMMMGGFFS EEKKWRATTI
A1CKY6    MMMGGSSALD DAAQQALLNN DKKMMDDTIK KIIILLGGES QQMMMGGFFD EERRTRAVVI
B6HCG1    MMLVVSSEAD DAARRAIISS DKKTTDDTIK KIIILLGGES QQMMMGGFFE EEHHTRAIII
B6QUA7    MMINNSSPED DAAIIAIISS DKKTTDDTVK KMMMLLGGES QQMMMGGFFD EERRNRAVVI
Q6W9M4    MMINNSSPED DAAIIAIISS DKKTTDDTVK KMMMLLGGES QQMMMGGFFD EERRNRAVVI
A8PR62    MMCGGSSGAD DAARRSLLEE STTQQKKEYK KIIILLGGES QQMMMGGYYE EEYYFRLTTV
Q1DJB6    MMSGGSSPEE EAAQQAIIMM DKKTTDDTVK KIIILLGGES QQMMMGGFFD EERRTRAIII
Q5DPY8    MMASSSSPTD DAAHHAIIMM DKKVVDDTVK KIIILLGGES QQMMMGGFFD EEYYNRAVVI

          FSSSNNTVVV QQMMVVILAA MEESLEEEEL PPDDQQREYH VQQTTAQEGD LPVGASVLLL
          FSSSNNTVVV QQMMVVILAA MEESLEEEEL PPDDQQREYH VQQTTAQEGD LPVGASVLLL
          FSSSNNTVVV QQMMVVILAA MEESLEEEEL PPDDQQREYH VQQTTAQEGD LPVGASVLLL
          FSSSNNTVVV QQMMVVILAA MEESLEEEEL PPDDQQREYH VQQTTAQEGD LPVGASVLLL
          FSSSNNTVVV QQMMVVILAA MEESLEEEEL PPDDQQREYH VQQTTAQEGD LPVGASVLLL
          FSSSNNTVVV QQMMVVILAA MEESLEEEEL PPDDQQREYH VQQTTAQEGD LPVGASVLLL
          FSSSNNTVVV QQMMVVILAA MEESLEEEEL PPDDQQREYH AQQTTAQEGD LPVGASVLLL
          FSSSNNTVVV QQMMVVILAA MEESLEEEEL PPDDQQREYH VQQTTAQEGD LPVGASVLLL
          FSSSNNTVVV QQMMVVILAA MEESLEEEEL PPEDQQREYH VQQTTAQEGD LPVGAEALLL
          FSSSNNTVVV QQMMVVILAA MEESLEEEEL PPEDQQREYH VQQTTAQEGD LPVGAEALLL
          FSSSNNTVVV QQMMVVILAA MEESLEEEEL PPEDQQREYH VQQTTAQEGD LPVGAEALLL
          FSSSNNTVVV QQMMVVILAA MEESLEEEEL PPEDQQREYH VQQTTAQEGD LPVGAEALLL
          FSSSNNTVVV QQMMVVILAA MEESLEEEEL PPEDQQREYH VQQTTAQEGD LPVGAEALLL
          FSSSNNTVVV QQMMVVILAA MEESLEEEEL PPADQQREYH VQQTTAQEGD LPVGAEALLL
          FSSSNNTVVV QQMMVVILAA MEESLEEEEL PPDDQQREYH VQQTTQQEGD LPVGAAALLL
          FSSSNNTVVV QQMMVVILAA MEESLEEEEL PPQDQQREYH VQQTTAQEGD LPVGAEALLL
          FSSSNNTVVV QQMMVVILAA MEESLEEEEL PPEDQQREYH VQQTTAQEGD LPVGAEALLL
          FSSSNNTVVV QQMMVVILAA MEESLEEEEL PPEDQQREYH VQQTTAQEGD LPVGAEALLL
          FSSSNNTVVV QQMMVVILAA MEESLEEEEL PPEDQQREYH VQQTTAQEGD LPVGAEAVVV
          FSSSNNTVVV QQMMVVILAA MEESLEEEEL PPEDQQREYH VQQTTAQEGD LPVGAEALLL
          FSSSNNTVVV QQMMVVILAA MEESLEEEEL PPADQQREYH VQQTTAQEGD LPVGAEALLL
          FSSSNNTVVV QQMMVVILAA MEESLEEEEL PPEEPPREYH VQQTTAQEGD LPVGAEALLL
          FSSSNNTVVV QQMMVVILAA MEESLEEEEL PPDDQQREYH VQQTTQQEGD LPVGAAALLL
          YSSSNNTVVV QQMMVVILAA MEESLEEEEL PPEDAAREYH VQQTTAQEGD LPVGAGALLL
          FSSSNNTVVV QQMMVVILAA MEESLEEEEL PPEDQQREYH VQQTTAQEGD LPVGAEALLL
          YSSSNNTVVV QQMMVVILAA MEESLEEEEL PPEDAAREYH VQQTTAQEGD LPVGAGALLL
          YSSSNNTVVV QQMMVVILAA MEESLEEEEL PPEDAAREYH VQQTTAQEGD LPVGAGALLL
          YSSSNNTVVV QQMMVVILAA MEESLEEEEL PPEDPPREYH VQQTTSQEGD LPVGAQALLL
          FSSSNNTVVV QQMMVVILAA MEESLEEEEL PPDDLLREYH VQQTTAQEGD LPVGAEALLL
          YSSSNNTVVV QQMMVVILAA MEESLEEEEL PPEDAAREYH VQQTTAQEGD LPVGAGALLL
          YSSSNNTVVV QQMMVVILAA MEESLEEEEL PPEDAAREYH VQQTTAQEGD LPVGAGALLL
          YSSSNNTVVV QQMMVVILAA MEESLEEEEL PPEDAAREYH VQQTTAQEGD LPVGAAALLL
          YSSSNNTVVV QQMMVVILAA MEESLEEEEL PPEDPPREYH VQQTTSQEGD LPVGAQALLL
          YSSSNNTVVV QQMMVVILAA MEESLEEEEL PPEDAAREYH VQQTTAQEGD IPVGAGQLLL
          YSSSNNTVVV QQMMVVILAA MEESLEEEEL PPEDAAREYH VQQTTAQEGD IPVGAGQLLL
          FSSSNNTVVV QQMMVVILAA MEESLEEEEL PPDDQQREYH VQQTTAQEGD LPVGAKTLLL
          FSSSNNTVVV QQMMVVILAA MEESLEEEEL PPADAAREYH VQQTTAQEGD LPVGAEALLL
          YSSSNNTVVV QQMMVVILAA MEESLEEEEL PPEDAAREYH VQQTTAQEGD LPVGAGALLL
          YSSSNNTVVV QQMMVVILAA MEESLEEEEL PPEDAAREYH VQQTTAQEGE LPVGAGALLL
          FSSSNNTEEE QQMMVVILAA MEESLEEEEL PPDDQQKEYH VQQTTAQEGD LPVGASALLL
          FSSSNNTVVV QQMMVVILAA MEEQLEEEEL PPDDQQREYH VQQTTAQEGD LPVGASALLL
          FSSSNNTVVV QQMMVVILAA MEESLEEEEL PPADSSREYH VQQTTAQEGD LPVGAEALLL
          YSSSNNTVVV QQMMVVILAA MEESLEEEEL PPEDQQREYH VQQTTAQEGE LPVGAEALLL
          FSSSNNTVVV QQMMVVILAA MEEGLDDDDI PPDDQQREYH VQQTTAQEGD LPVGAEALLL
          FSSSNNTVVV QQMMVVILAA MEEGLDDDDI PPDDQQREYH VQQTTAQEGD LPVGADALLL
          FSSSNNMLLL QQMMLLIIAA MEEEFDDDDI CCERRREEQY LDDLLELNRE LPYYPISLLL
          FSSSNNMLLL QQMMLLIIAA MEEEFDDDDI CCERRREEQY LDDLLELDRE LPYYPISLLL
          YKKKNNLIII DDAAAALVAA MRRQMEEEEI EETNPPNEYG SFFLLDPPHT LNVGAASVVV
          FSSSNNIVVV QQFFVVIAAA MNNEHDDDDL QQDNPPDEKH MAAHHEIPHD MPYLPKALLL
          FSSSNNIVVV QQFFTTISAA MAAEMGGGGF EEDSPPDEKY MAAHHEIPDS MPYLPKALLL
          FKKKNNLLLL EEAAAAVIAA MRRQFEEEEI EEESDDERAY CDDFFIGGPQ SIVGALALLL
          YKKKNNLLLL EEAAAAVVAA MHHQFDDDDI QQADPPRYVE FLLQQGCPGQ IDVGAQALLL
          FKKKNNLVVV EEAAAAVIAA MQQQFDDDDI EEEKEENAYA DFFLLESPQA IDVGAQAIII
          YKKKNNLIII DDAAAALVAA MRRQMEEEEI EETNPPNEYG SFFLLDPPHT LNVGAASVVV
          FNNNNNIVVV QQFFLLIYAA MAAELDDDDI SSSDPPEEKN IKKQQELAND LPYLPKTLLL
          YKKKNNLIII DDAAAALVAA MRRQFEEEEI EEENEEARAH CDDTTVDDPQ SLIGAAGVVV
          YKKKNNLLLL EEAAAAVVAA MHHQFDDDDI QQTDPPRYVE FLLQQGCPGQ IDVGAQAIII
          YKKKNNLIII DDAAAALVAA MRRQMEEEEI EEENPPNEYG SFFLLDPPHT LNVGAASFFF
          YKKKNNLIII DDAAAALVAA MRRQMEEEEI EEENPPNEYG SFFLLDPPHT LNVGAASFFF
          FKKKNNLIII EEAAAAVIAA MRRQFDDDDI EEQLEENELC DYYLLESPQA IDVGAQSIII
          FKKKNNLVVV EEAAAAVIAA MQQQFSSSSI EEAQDDDRAH ADDFFAEGPQ HIVGAQAIII
          FKKKNNLIII EEAAAAVIAA MDDQFEEEEI EESSEEGTDY CDDYYVEGPS RIVGAQALLL
          FKKKNNLIII EEAAAAVVAA MRRQFDDDDI EEEKEEEKTL CDDFFVDGPQ LIVGAQAIII
          FAAANNILLL QQFFLLIFAA MNNEFNNNNI KKEDEEDEKN MVVQQEMGDE LPYFPKKLLL
          FKKKNNLLLL EEAASSVAAA MRRQFDDDDI EEVLDDEKRH LDDFFLDNPQ IDVSAQSLLL
          FAAANNILLL QQFFLLIFAA MNNEFNNNNI KKEDEEDEKN MVVQQEMGDE LPYFPKKLLL
          FQQQNNIVVV HHFFLLIFAA MNNELNNNNI PPENPPDEKN MAAHHDVADE LPYLPKSLLL
          FKKKNNLVVV EEAAAAVIAA MQQQFDDDDI EEQNEEEKAH AEEFFAEGPQ QIVGAQALLL
          FKKKNNVVVV DDAAAAIVAA LRRKFRRRRM DDVEPPVRMY ADDRRVDDMG GLVVSESLLL
          LIIINNVIII QQLLLLIFAA MEEDYNNNNI EEERKKEEKN KEELLEIPND LPYLPKSLLL
          FQQQHHIVVV QQFFLLIHAA MQQELDDDDI EEENKKEERN ITTLLELAHD LPFLPKALLL
          FKKKNNLVVV EEAAAAVIAA MQQQFDDDDI EEQNEEEKAH AEEFFAEGPQ QIVGAQALLL
          YKKKNNLLLL DDTTSSLIAA YHHQFSSSSL EESSQQKRDY IQQFFIDDPN PLVGATYLLL
          CKKKNNLLLL DDAASSLVAA YHHQFSSSSL EESSQQKRDY VQQYYIDDPH TLVGATYIII
          CKKKNNLLLL DDAASSLVAA YHHQFSSSSL EESSQQKRDY VQQYYIDDPH TLVGATYIII
          YKKKNNLLLL DDAASSLIAA YEEHFDDDDM EETSQQKRDF ITTYYIDDPS PLVGATFIII
          FNNNNNIVVV QQFFMMIYAA MKKEFDDDDI PPEKPPQEKD MEEQQELPND FPYLPKDLLL
          YKKKNNLLLL EEAAAALIAA YHHQFNNNNL EETSQQKRDN IEEFFIDDPN PLVGATYIII
          YKKKNNLLLL DDAAAALIAA YHHQFNNNNL QQTSPPKREF IEEFFIDDPN PLIGATYLLL
          YKKKNNLVVV DDAAAALIAA MRRQFEEEEV VVEQEESKEH MDDFFVDDPS PLVSASALLL
          YKKKNNLLLL DDTTAALIAA YHHQFNNNNL EETSSSKREY IEEFFIDDPN PLVGATYLLL
          YKKKNNLLLL DDTTAALIAA YHHQFNNNNL QQTSPPKREF IEEFFIDDPN PLIGATYLLL
          YKKKNNLLLL DDAAAALIAA YHHQFNNNNL QQTSPPKREF IEEFFIDDPN PLIGATYLLL
          YKKKNNLLLL EEAAAALCAA MRRQFEEEEI EEMPEE-REH CDDFFLDNPQ RIVGAQAVVV
          YKKKNNLLLL DDAASSVIAA YEEHFDDDDI EETSQQKRDF ITTYYIDDPS PLVGATFIII
          DKKKNNLLLL DDAASSVIAA YEEHFDDDDI EETSQQKRDF ITTYYIDDPS PLVGATFIII
          YKKKNNLLLL EEAASSLVAA MYYDFNNNNI MMTSSSKREF MEEYYIDDPN PLVGATYLLL
          FLLLNNLVVV QQMMTTILVV MEEEWSSSSI DDQDDDSIDH LLLLLDIEDE FPYLAKDLLL
          YKKKNNLLLL DDAADDLIAA LHHHFDDDDL QQSSPPKQDY IEEYYIDDPN PIVGATYLLL
          YKKKNNLLLL DDAAAALIAA YHHYLQQQQL EESSQQKQDY ISSFFVDDPT PLIGATYLLL
          FNNNNNILLL DDLLMMTLAA MEEEFGGGGI PPEFKKNDVH LPPVVDLPYE IPYLAKDMMM
          YSSSNNLVVV IIFFVVLLII MRRAENNNNI DDQLEETPLA EYYVVDVSDE FSVRARDMMM
          FTTTNNILLL QQFFLLIFAA MNNDAGGGGI TTENPPEEKN MAAQQEMAHE LPYLPKKLLL
          IKKKNNLVVV DDAAAAMVAA LRRKFKKKKM EEEMPPEREN VDDAAVDDPG TLMAKDSLLL
          YSSSNNVVVV IIFFVVLLII MRRTESSSSI EEEQEETPLA DYYMMDVSDE FSVRARDMMM
          TAAANNVLLL DDAAAAIL-- HEEKLNNNNV EEEDFFKRPL QDDKK-QDET LPHLNKPFFF
          IKKKNNLVVV DDAAAAIVAA LRRKFKKKKM EEEMPPEREN VDDVVVDDPG TLMAKDSLLL
          YSSSNNIVVV IIFFVVLLII MRRAENNNNI DDQVEETPLA DYYVVDVSDE FSVRARGMMM
          YKKKNNLLLL DDAASSLIAA YDDQFGGGGL VVTSQQKRDY MDDFFLEDPN PLVGAMFIII
          FHHHNNILLL DDLLMMTVAA MTTDFNNNNI PPEDEENSQY VPPMMDLPLE IPYLAKDMMM
          YSSSNNIVVV VVFFVVLLII MRRTENNNNI DDEQEERSDT EFFVVDVVEE FSVRANEMMM
          HRRRNNVLLL DDAAAAILHH MKKKLSSSSV EEEDFFKRPL QDDKKLDTTN TIIAADAFFF
          YRRRNNTLLL DDAAAAIVQQ MRRNMNNNNV EEATPPARTF AEERRVETPD VFIAAHELLL
          YSSSNNLVVV IIFFVVLLII MRRAEQQQQI DDELEETQLA EFFIIDVSDE FSVRAREMMM
          YSSSNNLVVV IIFFVVLLII MRRAEQQQQI DDELEETQLA EFFIIDVSDE FSVRAREMMM
          YSSSNNIVVV VVFFVVLLII MRRTENNNNI DDEQEERSDT EFFVVDVVEE FSVRANEMMM
          YSSSNNLVVV IIFFVVLLII MRRAEQQQQI DDELEETQLA EFFIIDVSDE FSVRAREMMM
          FQQQNNLVVV HHFFVVVFAA MEEEQEEEEV EEADPPSVGF AEELLEIPDD MPCLAKNLLL
          YSSSNNLVVV VVFFVVLMII MQQTQKKKKI DDEKEENSLG DIILLDVTDE FSIKAVQLLL
          FHHHNNILLL DDLLMMTVAA MNNDFNNNNT PPEHEENKQY LPPMMDLPCE IPYLAKDMMM
          FHHHNNILLL DDLLMMTVAA MNNDFNNNNT PPEHEENKQY LPPMMDLPCE IPYLAKDMMM
          YKKKNNVLLL DDAAHHIIYY MKKKIGGGGI EEQEYYNALA DKKLLETNNQ YFMAAHQLLL
          FNNNNNLVVV SSFFTTIYAA MQQEDDDDDT DDEDEEDIRY SEEMMDITEE MPFLANCLLL
          FNNNNNLVVV SSFFTTIYAA MQQEDDDDDT DDEDEERALY SEELLDITEE LPFLANSLLL
          YSSSNNLVVV IIFFVVLLII VSSAENNNNI EEELEETKLA EFFIIDVSDE FSVRARDMMM
          YSSSNNIVVV IIFFVVLLII MNNAEDDDDI DDENEETPFA DLLLLDVSDE FSVRARAMMM
          YSSSNNLVVV VVFFVVLMII MQQTQKKKKI EEEKEENALG IFFLLDVTDE FAIKATELLL
          YSSSNNLVVV VVFFVVLMII MQQTQKKKKI EEEKEENALG IFFLLDVTDE FAIKATELLL
          IKKKNNVVVV DDAAAAIAAA LRRLLGGGGM EEERLLEREA ADDIIVPDPN FLMGLESLLL
          YSSSNNMIII VVFFIILLII MEEAEGGGGI EEEAAATSFA QVVIIDVSDE FTVRAKSMMM
          YSSSNNMVVV VVFFIILLII MQQTENNNNI EEEFEETPLA KLLLLDVTNE FSVKASGMMM

          WKKDAAAAVQ SRRREYQQLL LDAAKFDDSS DRRAAPPDYP NNDDDDSVVV KTTGGGIITT
          WKKDAAAAVQ SRRREYQQLL LDAAKFDDSS DRRAAPPDYP NNDDDDSVVV KTTGGGIITT
          WKKDAAAAVQ SRRREYQQLL LDAAKFDDSS DRRAAPPDYP NNDDDDSVVV KTTGGGIITT
          WKKDAAAAVQ SRRREYQQLL LDAAKFDDSS DRRAAPPDYP NNDDDDSVVV KTTGGGIITT
          WKKDAAAAVQ SRRREYQQLL LDAAKFDDSS DRRAAPPDYP NNDDDDSVVV KTTGGGIITT
          WKKDAAAAVQ SRRREYQQLL LDAAKFDDSS DRRAAPPDYP NNDDDDSVVV KTTGGGIITT
          WKKDAAAAVQ SRRREYQQLL LDAAKFDDSS DRRAAPPDYP NNDDDDSVVV KTTGGGIITT
          WKKDAAAAVQ SRRREYQQLL LDAA-FDDSS DRRAAPPDYP NNDDDDSVVV KTTGGGIITT
          WKKDRRRRVK SRRREYQQLL LDAARFDDNN ARRAAPPDYP NNDDDDSVVV KTTGGGIITT
          WKKDRRRRVK SRRREYQQLL LDAARFDDNN ARRAAPPDYP NNDDDDSVVV KTTGGGIITT
          WKKDRRRRVK SRRREYQQLL LDAARFDDNN ARRAAPPDYP NNDDDDSVVV KTTGGGIITT
          WKKDRRRRVK SRRREYQQLL LDAARFDDNN ARRAAPPDYP NNDDDDSVVV KTTGGGIITT
          WKKDRRRRVK SRRREYQQLL LDAARFDDNN ARRAAPPDYP NNDDDDSVVV KTTGGGIITT
          WRRDAAAAVK SRRREYQQLL LDAARFDDNN ARRAAPPDYP NNDDDDSVVV KTTGGGIITT
          WKKDAAAAVK SRRREYQQLL LDAARFDDNN ERRAQHHDYP NNDDDDSVVV KTTGGGIITT
          WKKDHHHHVK SRRREYQQLL LDAARFDDNN VRRAAPPDYP NNDDDDSVVV KTTGGGIITT
          WKKDHHHHVK SRRREYQQLL LDAARFDDNN ARRAAPPDYP NNDDDDSVVV KTTGGGIITT
          WKKDRRRRVK SRRREYQQLL LDAARFDDNN ARRAAPPDYP NNDDDDSVVV KTTGGGIITT
          WKKDRRRRVK SRRREYQQLL LDAARFDDNN ARRAAPPDYP NNDDDDSVVV KTTGGGIITT
          WKKDRRRRVK SRRREYQQLL LDAARFDDNN ARRAAPPDYP NNDDDDSVVV KTTGGGIITT
          WSSDAAAAVK SRRREYQQLL LDAARFDDNN ARRAAPPDYP NNDDDDSVVV KTTGGGIITT
          WKKDHHHHVK SRRREYQQLL LDAARFDDNN VRRATPPDYP NNDDDDSVVV KTTGGGIITT
          WKKDAAAAVK SRRREYQQLL LDAARFDDNN ERRAQHHDYP NNDDDDSVVV KTTGGGIITT
          WRRDTTTTVK SRRREYQQLL LDAAKFDDAA DRRAQPPDYP TTDDDDSVVV KTTGGGIITT
          WKKDRRRRVK SRRREYQQLL LDAARFDDNN ARRAAPPDYP NNDDDDSVVV KTTGGGIITT
          WRRDTTTTVK SRRREYQQLL LDAAKFDDAA DRRAQPPDYP TTDDDDSVVV KTTGGGIITT
          WRRDTTTTVK SRRREYQQLL LDAAKFDDAA DRRAQPPDYP TTDDDDSVVV KTTGGGIITT
          WHHDAAAAVR SRRREYQQLL LDAAKFDDSS ERRAQPPDYP SSDDDDSVVV KTTGGGIITT
          WKKDAAAAVR SRRREYQQLL LDAARFDDSS GRRMQPPDYP SSDDDDSVVV KTTGGGIITT
          WRRDTTTTVK SRRREYQQLL LDAAKFDDAA DRRAQPPDYP TTDDDDSVVV KTTGGGIITT
          WRRDSSSSVK SRRREYQQLL LDAAKFDDAA ERRAQPPDYP TTDDDDSVVV KTTGGGIITT
          WQQDAAAAVK SRRREYQQLL LDAAKFDDSS ERRAQSSDYP TTDDDDSVVV KTTGGGIITT
          WHHDAAAAVR SRRREYQQLL LDAAKFDDSS ERRAQPPDYP SSDDDDSVVV KTTGGGIITT
          WRRDTTTTVK SRRREYQQLL LDAAKFDDSS ERRAQPPDYP TTDDDDSVVV KTTGGGIITT
          WRRDTTTTVK SRRREYQQLL LDAAKFDDSS ERRAQPPDYP TTDDDDSVVV KTTGGGIITT
          WSSDAAAAVQ SRRREYQQLL LDAAKFDDSS DTTASPPTYP SSDDDDSVVV KTTGGGIITT
          WRRDAAAAVK SRRREYQQLL LDAARFDDNN ARRAAPPDYP NNDDDDSVVV KTTGGGIITT
          WRRDSSSSVK SRRREYQQLL LDAAKFDDAA DRRAQPPDYP TTDDDDSVVV KTTGGGIITT
          WRRDTTTTVK SRRREYQQLL LDAAKFDDAA ERRAQPPDYP TTDDDDSVVV KTTGGGIITT
          WTTDAAAAVK SRRREYQQLL LDAARFDDNN DRRAQPPDYP NNDDDDSVVV KTTGGGIITT
          WRRDIIIIVK SRRREYQQLL LDAAEFNNNN DRRSLPPDYP DDDDDDSVVV KTTGGGIITT
          WKKDAAAAVK SRRREYQQLL LDAARFDDNN ARRAAPPDYP NNDDDDSVVV KTTGGGIITT
          WKKDAAAAVK SRRREYQQLL LDAARFDDNN ARRAAPPDYP DDDDDDSVVV KTTGGGIITT
          WNNDAAAAVR SRRREYQQLL LDAALFDDSS KRRAASSDYP SSDDDDSVVV KTTGGGIITT
          WNNDAAAAVR SRRREYQQLL LDAARFDDSS KRRAASSDYP SSDDDDSVVV KTTGGGIITT
          WKKDAAAAVN GNNNEYAALL LDCCFYEENN HRRFERRKYP TTDDDDCLLL KTTGGGIITT
          WEEDAAAAVN GNNNEYAALL LDCCFFEENN HRRFERRKYP TTDDDDCLLL KTTGGGIITT
          WKKDGGGGMA QSSSEFYYLL LDAAPFEEEE GRRAAHHDYP TTEEDDATTT KTTGGGIIYY
          WVVDNNNNVG GNNNEYAALL LDLLTIEEDD DRRWGEEDYP DDDDDDSLLL RTTGGGIITT
          WQQDSSSSVS GNNNEYAALL LDLLTVTTDD DRRWADDGYP NNDDDDSLLL RTTGGGIITT
          WEEDPPPPRE QTTTEFYYLL LDAAGFDDEE RRRVHPPDYP NNEEDDATTT KTTGGGIIYY
          WNNDPPPPKE QTTTEFYYLL LDAAEFTTEE MRRVAEEDYP NNEEDDATTT KTTGGGIIYY
          WSSDPPPPKE QTTTEFYYLL LDAAEFQQEE MRRVAPPNYP NNEEDDATTT KTTGGGIIYY
          WKKDGGGGMA QSSSEFYYLL LDAAPFEEEE GRRAAHHDYP TTEEDDATTT KTTGGGIIYY
          WKKDDDDDVA GNNNEFAALL LDLLDCEEDD DRRWDRRTYP NNDDDDSLLL RTTGGGIITT
          WKKDPPPPID QNNNEFYYLL LDAAPFDDEE LRRTGPPDFP TTEEDDATTT KTTGGGIIYY
          WNNDPPPPKE QTTTEFYYLL LDAAEFMMEE MRRVAEEDYP NNEEDDATTT KTTGGGIIYY
          WKKDGGGGIA QSSSEFYYLL LDAAPFEEEE GRRAAHHNYP TTEEDDATTT KTTGGGIIYY
          WKKDGGGGIA QSSSEFYYLL LDAAPFEEEE GRRAAHHNYP TTEEDDATTT KTTGGGIIYY
          WNNDPPPPRD QTTTEFYYLL LDAAEFQQEE LRRVSPPDYP NNEEDDATTT KTTGGGIIYY
          WSSDPPPPKE QTTTEFYYLL LDAAEFQQEE MRRVAPPDYP NNEEDDATTT KTTGGGIIYY
          WNNDPPPPIQ ATTTEFYYLL LDAAGFDDEE HRRCAPPDYP NNEEDDATTT KTTGGGIIYY
          WNNDPPPPRD QTTTEFYYLL LDAAEFEEQQ QRRVRQQDYP NNEEDDATTT KTTGGGIIYY
          WQQDSSSSVE GNNNEFAALL LDLLECSSDD DRRWDRRNYP SSDDDDSLLL RTTGGGIITT
          WNNDPPPPKE QTTTEFYYLL LDAAEFDDEE ARRAHKKEYP NNEEDDATTT KTTGGGIIYY
          WQQDSSSSVE GNNNEFAALL LDLLQCSSDD DRRWDRRNYP SSDDDDSLLL RTTGGGIITT
          WQQDQQQQVA GNNNEYAALL LDLLDCGGDD DRRWAKKDYP TTDDDDSLLL RTTGGGIITT
          WNNDPPPPKE QTTTEFYYLL LDAAEFQQEE MRRVSSSDYP NNEEDDATTT KTTGGGIIYY
          WHHDPPPPID GSSSEFYYLL LDAAPFDDDD QRRGSPPDYP NNEEDDATTT KTTGGGIISS
          WAADSSSSVL GNNNEYAALL LDIIACDDDD DRRWDKKNYP TTDDDDTLLL RTTGGGIITT
          WVVDAAAAVA GNNNEFAALL LDLLDCDDDD DRRWDKKSYP TTDDDDSLLL RTTGGGIITT
          WNNDPPPPKE QTTTEFYYLL LDAAEFQQEE MRRVSSSDYP NNEEDDATTT KTTGGGIIYY
          WNNDPPPPTE QNNNEFYYLL LDAAPFQQEE KRRASPPDYP NNVVDDATTT KTTGGGIIYY
          WNNDPPPPTE QNNNEFYYLL LDAAPFEEEE KRRASPPDFP NNVVDDATTT KTTGGGIIYY
          WNNDPPPPTE QNNNEFYYLL LDAAPFEEEE KRRASPPDFP NNVVDDATTT KTTGGGIIYY
          WSSDPPPPTE QSSSEFYYLL LDAAPFEENN KRRAAPPDYP NNEEDDATTT KTTGGGIIYY
          WLLDEEEEVA GNNNEYAALL LDLLDCDDDD DRRWDRRTYP TTDDDDSLLL RTTGGGIITT
          WNNDPPPPTE QNNNEFYYLL LDAAPFEEEE KRRTSPPDYP NNVVDDATTT KTTGGGIIYY
          WNNDPPPPTE QNNNEFYYLL LDAAPFEEEE KRRAAPPDYP NNVVDDATTT KTTGGGIIYY
          WSSDPPPPVE QSSSEFYYII IDAAPFSSEE QRRGAPPDYP SSEEDDATTT KTTGGGIIYY
          WNNDPPPPTE QNNNEFYYLL LDAAPFEEEE KRRASPPDYP NNVVDDATTT KTTGGGIIYY
          WNNDPPPPTE QNNNEFYYLL LDAAPFEEEE KRRAAPPDYP NNVVDDATTT KTTGGGIIYY
          WNNDPPPPTE QNNNEFYYLL LDAAPFEEEE KRRAAPPDYP NNVVDDATTT KTTGGGIIYY
          WDDDPPPPRE QTTTEFYYLL LDAAEFQQEE SRRVSPPNYP VVEEDDATTT KTTGGGIIYY
          WNNDPPPPTE QSSSEFYYLL LDAAPFEENN KRRAASSDYP NNEEDDATTT KTTGGGIIYY
          WNNDPPPPTE QSSSEFYYLL LDAAPFEENN KRRAASSDYP NNEEDDATTT KTTGGGIIYY
          WNNDPPPPVD QNNNEFYYLL LDAAPFDDEE KRRTSPPDYP NNEEDDATTT KTTGGGIIYY
          WLLDQQQQVR GNNNEAAAVV VDMMSYTTDD DRRFSPPSYP SSEEDDCNNN KTTGGGIIII
          WNNDPPPPME QNNNEFYYLL LDAAPFEEEE KRRTAPPDYP NNEEDDATTT KTTGGGIIYY
          WNNDPPPPTE QNNNEFYYLL LDAAPFEEEE KRRTAPPDYP DDVVDDATTT KTTGGGIIYY
          WKKDQQQQIK GNNNEFAALL LDLLSFQQDD DRRFNKKEFP TTDDDDALLL RTTGGGIITT
          WDDDTTTTVA GHHHEFAALL LDLLHFDDSS DRRFTPPGWP DDNNDDALLL RTTGGGIITT
          WVVDAAAAIE GNNNEYAALL LDLLDCDDDD ERRWDKKNYP TTDDDDSLLL RTTGGGIITT
          WKKDPPPPVE SSSSEFYYLL LDAAAFDDNN NRRGQSSDYP NNEEDDASSS KTTGGGIISS
          WNNDAAAAVA GHHHEFAALL LDLLHFDDSS DRRFAPPGWP DDNNDDALLL RTTGGGIITT
          WKKDPPPPVD QTTTHFYYLL LDAATFTTEE LRRGEPPNYP TTEEDDAAAA KTTSSSIITT
          WKKDPPPPIE SSSSEFYYLL LDAAAFDDNN NRRGQAADYP DDEEDDASSS KTTGGGIISS
          WEEDTTTTVA GHHHEFAALL LDLLHFNNSS DRRFTPPGWP DDNNDDALLL RTTGGGIITT
          WKKDPPPPTE QNNNEFYYLL LDAAPFDDEE KRRASPPDYP NNVVDDATTT KTTGGGIIYY
          WAADPPPPID GNNNEFAALL LDLLGFEEDD DRRFSKKEFP TTDDDDALLL RTTGGGIITT
          WKKDGGGGVS GHHHEFAALL LDLLNFHHSS DRRFESSGWP DDNNDDALLL RTTGGGIITT
          WKKDPPPPVD QTTTHFYYLL LDAATFTTEE LRRGEPPNYP TTEEDDAAAA KTTSSSIITT
          WQQDPPPPID SSSSQFYYLL LDAAGFTTEE LRRGTPPDYP TTEEDDAAAA KTTGGGIITT
          WVVDAAAAVS GHHHEFAALL LDLLQFGGSS DRRFKPPGWP DDNNDDALLL RTTGGGIITT
          WVVDAAAAVS GHHHEFAALL LDLLQFGGSS DRRFKPPGWP DDNNDDALLL RTTGGGIITT
          WKKDGGGGVS GHHHEFAALL LDLLNFHHSS DRRFESSGWP DDNNDDALLL RTTGGGIITT
          WVVDAAAAVS GHHHEFAALL LDLLQFGGSS DRRFKPPGWP DDNNDDALLL RTTGGGIITT
          WRRDQQQQVR GNNNEYAALL LDLLTLTTDD DRRFARRDYP TTDDDDALLL RTTGGGIISS
          WNNDQQQQVA GHHHEFAALL LDLLHFNNSS DRRFTPPGWP DDNNDDSLLL RTTGGGIITT
          WAADSSSSIE GNNNEFAALL LDLLGFEEDD DRRFSKKEFP TTDDDDALLL RTTGGGIITT
          WAADSSSSIE GNNNEFAALL LDLLGFEEDD DRRFSKKEFP TTDDDDALLL RTTGGGIITT
          VKKDPPPPID HSSSEFYYLL LDAAQFGGEE LRRGTPPGYP NNVVDDAQQQ KSVGGGIITT
          WAADKKKKVL GNNNQYAALL LDLLNFQQDD DRRFQKKDFP TTDDDDTLLL RTTGGGIISS
          WAADKKKKVL GNNNQYAALL LDLLSFQQDD ERRFSRRDFP TTDDDDTLLL RTTGGGIISS
          WNNDSSSSVY GHHHEFAALL LDLLQFGGSS DRRFQPPGWP DDNNDDALLL RTTGGGIITT
          WKKDEEEEVA GHHHEFAALL LDLLHYEESS DRRFTPPGWP DDNNDDALLL RTTGGGIITT
          WSSDSSSSVA GHHHEFAALL LDLLHFNNSS DRRFTPPGWP DDNNDDSLLL RTTGGGIITT
          WSSDSSSSVA GHHHEFAALL LDLLHFNNSS DRRFTPPGWP DDNNDDSLLL RTTGGGIITT
          WSSDPPPPIE RDDDEFYYLL LDAAELNNSS ARRATDDTYP TTQQDDASSS KTFGGGVVSS
          WAADPPPPVA GHHHEFAALL LDLLDFNNSS DRRFTPPGWP NNNNDDSLLL RTTGGGIITT
          WLLDRRRRVL GHHHEFAALL LDLLQFKKSS NRRFTPPGWP NNNNDDSLLL RTTGGGIITT

          TTFFFFIIGD DTYRMFFVGQ QRRSERKKKW IHCCENTTIF FLLLVAAAEE EYLFDTNRRE
          TTFFFFIIGD DTYRMFFVGQ QRRSERKKKW IHCCENTTIF FLLLVAAAEE EYLFDTNRRE
          TTFFFFIIGD DTYRMFFVGQ QRRSERKKKW IHCCENTTIF FLLLVAAAEE EYLFDTNRRE
          TTFFFFIIGD DTYRMFFVGQ QRRSERKKKW IHCCENTTIF FLLLVAAAEE EYLFDTNRRE
          TTFFFFIIGD DTYRMFFVGQ QRRSERKKKW IHCCENTTIF FLLLVAAAEE EYLFDTNRRE
          TTFFFFIIGD DTYRMFFVGQ QRRSERKKKW IHCCENTTIF FLLLVAAAEE EYLFDTNRRE
          TTFFFFIIGD DTYRMFFVGQ QRRSERKKKW IHCCENTTIF FLLLVAAAEE EYLFDTNRRE
          TTFFFFIIGD DTYRMFFVGQ QRRSERKKKW IHCCENTTIF FLLLVAAAEE EYLFDTNRRE
          TTFFFFIIGD DTYRMFFVGQ QRRSERKKKW IHCCENTTIF FLLLVAAAEE EYLFDTNRRE
          TTFFFFIIGD DTYRMFFVGQ QRRSERKKKW IHCCENTTIF FLLLVAAAEE EYLFDTNRRE
          TTFFFFIIGD DTYRMFFVGQ QRRSERKKKW IHCCENTTIF FLLLVAAAEE EYLFDTNRRE
          TTFFFFIIGD DTYRMFFVGQ QRRSERKKKW IHCCENTTIF FLLLVAAAEE EYLFDTNRRE
          TTFFFFIIGD DTYRMFFVGQ QRRSERKKKW IHCCENTTIF FLLLVAAAEE EYLFDTNRRE
          TTFFFFIIGD DTYRMFFVGQ QRRSERKKKW IHCCENTTIF FLLLVAAAEE EYLFDTNRRE
          TTFFFFIIGD DTYRMFFVGQ QRRSERKKKW IHCCENTTIF FLLLVAAAEE EYLFDTNRRE
          TTFFFFIIGD DTYRMFFVGQ QRRSERKKKW IHCCENTTIF FLLLVAAAEE EYLFDTNRRE
          TTFFFFIIGD DTYRMFFVGQ QRRSERKKKW IHCCENTTIF FLLLVAAAEE EYLFDTNRRE
          TTFFFFIIGD DTYRMFFVGQ QRRSERKKKW IHCCENTTIF FLLLVAAAEE EYLFDTNRRE
          TTFFFFIIGD DTYRMFFVGQ QRRSERKKKW IHCCENTTIF FLLLVAAAEE EYLFDTNRRE
          TTFFFFIIGD DTYRMFFVGQ QRRSERKKKW IHCCENTTIF FLLLVAAAEE EYLFDTNRRE
          TTFFFFIIGD DTYRMFFVGQ QRRSERKKKW IHCCENTTIF FLLLVAAAEE EYLFDTNRRE
          TTFFFFIIGD DTYRMFFVGQ QRRSERKKKW IHCCENTTIF FLLLVAAAEE EYLFDTNRRE
          TTFFFFIIGD DTYRMFFVGQ QRRSERKKKW IHCCENTTIF FLLLVAAAEE EYLFDTNRRE
          TTFFFFIIGD DTYRMFFVGQ QRRSERKKKW IHCCENTTIF FLLLVAAAEE EYLFDTNRRE
          TTFFFFIIGD DTYRMFFVGQ QRRSERKKKW IHCCENTTIF FLLLVAAAEE EYLFDTNRRE
          TTFFFFIIGD DTYRMFFVGQ QRRSERKKKW IHCCENTTIF FLLLVAAAEE EYLFDTNRRE
          TTFFFFIIGD DTYRMFFVGQ QRRSERKKKW IHCCENTTIF FLLLVAAAEE EYLFDTNRRE
          TTFFFFIIGD DTYRMFFVGQ QRRSERKKKW IHCCENTTIF FLLLVAAAEE EYLFDTNRRE
          TTFFFFIIGD DTYRMFFVGQ QRRSERKKKW IHCCENTTIF FLLLVAAAEE EYLFDTNRRE
          TTFFFFIIGD DTYRMFFVGQ QRRSERKKKW IHCCENTTIF FLLLVAAAEE EYLFDTNRRE
          TTFFFFIIGD DTYRMFFVGQ QRRSERKKKW IHCCENTTIF FLLLVAAAEE EYLFDTNRRE
          TTFFFFIIGD DTYRMFFVGQ QRRSERKKKW IHCCENTTIF FLLLVAAAEE EYLFDTNRRE
          TTFFFFIIGD DTYRMFFVGQ QRRSERKKKW IHCCENTTIF FLLLVAAAEE EYLFDTNRRE
          TTFFFFIIGD DTYRMFFVGQ QRRSERKKKW IHCCENTTIF FLLLVAAAEE EYLFDTNRRE
          TTFFFFIIGD DTYRMFFVGQ QRRSERKKKW IHCCENTTIF FLLLVAAAEE EYLFDTNRRE
          TTFFFFIIGD DTYRMFFVGQ QRRSERKKKW IHCCENTTIF FLLLVAAAEE EYLFDTNRRE
          TTFFFFIIGE ETYRMFFVGQ QRRSERKKKW IHCCENTTIF FLLLVAAAEE EYLFDTNRRE
          TTFFFFIIGD DTYRMFFVGQ QRRSERKKKW IHCCENTTIF FLLLVAAAEE EYLFDTNRRE
          TTFFFFIIGD DTYRMFFVGQ QRRSERKKKW IHCCENTTIF FLLLVAAAEE EYLFDTNRRE
          TTFFFFIIGD DTYRMFFVGQ QRRSERKKKW IHCCENTTIF FLLLVAAAEE EYLFDTNRRE
          TAFFFFIIGD DTYRMFFVGQ QRRSERKKKW IHCCENTTIF FLLLVAAAEE EYLFDTNRRE
          TTFFFFIIGE ETYRMFFVGQ QRRSERKKKW IHCCENTTIF FLLLVAAAEE EYLFDTNRRE
          KTFFFFIIGD DTYRMFFVGQ QRRSERKKKW IHCCENTTIF FLLLVAAAEE EYLFDTNRRE
          TTFFFFIIGD DTYRMFFVGQ QRRSERKKKW IHCCENTTIF FLLLVAAAEE EYLFDTNRRE
          TTFFFFIIGD DTYRMFFVGQ QRRSERKKKW IHCCENTTIF FLLLVAAAEE EYLFDTNRRE
          TCFFFFKKSR RTYRMIIVGQ QRRSERRRKW IHCCENTAVF FLLLVAAAGG GYLTDGNQQE
          TCFFFFKKSR RTYRMIIVGQ QRRSERRRKW FHCCENTAVF FLLLVAAAGG GYLADGNQQE
          TRFFFFTTGS SSIHMFFVGQ QRRSERKKKW IHCCENTSIF FCCCVAAAEE EYLLENNRRE
          TIFFFFDDGQ QTYRMFFVGQ QRRSERKKKW IHCCENNCLF FLLLVAAAGG GYLVDDNQQE
          TVFFFFDDGQ QTYRMFFVGQ QRRSERKKKW IHCCENNCLF FLLLVAAAGG GYLVDDNQQE
          TRFFFFQQGP PSIHMFFVGQ QRRSERKKKW IHCCEDTSIF FCCCVAAAEE EYLLESNRRE
          TRFFFFKKGQ QSIHMFFVGQ QRRSERKKKW IHCCENTSIF FCCCVAAAEE EYLLESNRRE
          TRFFFFQQGQ QSIHMFFVGQ QRRSERKKKW IHCCENTSIF FCCCVAAAEE EYLLESNRRE
          TRFFFFTTGS SSIHMFFVGQ QRRSERKKKW IHCCENTSIF FCCCVAAAEE EYLLENNRRE
          TVFFFFDDGQ QTYRMFFVGQ QRRSERKKKW IHCCENNCLF FLLLVAAAGG GYLVDDNQQE
          TRFFFFQQGQ QSIHMFFVGQ QRRSERKKKW IHCCENTSIF FCCCVAAAEE EYLLESNRRE
          TRFFFFKKGQ QSIHMFFVGQ QRRSERKKKW IHCCENTSIF FCCCVAAAEE EYLLESNRRE
          TRFFFFTTGS SSIHMFFVGQ QRRSERKKKW IHCCENTSIF FCCCVAAAEE EYLLENNRRE
          TRFFFFTTGS SSIHMFFVGQ QRRSERKKKW IHCCENTSIF FCCCVAAAEE EYLLENNRRE
          TRFFFFQQGQ QSIHMFFVGQ QRRSERKKKW IHCCENTSIF FCCCVAAAEE EYLLESNRRE
          TRFFFFQQGQ QSIHMFFVGQ QRRSERKKKW IHCCENTSIF FCCCVAAAEE EYLLESNRRE
          TKFFFFQQGA ANIHMFFVGQ QRRSERKKKW IHCCENTSIF FCCCVAAAEE EYLLESNRRE
          TRFFFFQQGQ QSIHMFFVGQ QRRSERKKKW IHCCENTSIF FCCCVAAAEE EYLLESNRRE
          TVFFFFDDGQ QTYRMFFVGQ QRRSERKKKW IHCCENNCLF FLLLVAAAGG GYLVDDNQQE
          TRFFFFKKGQ QSIHMFFVGQ QRRSERKKKW IHCCENTSIF FCCCVAAAEE EYLLESNRRE
          TVFFFFDDGQ QTYRMFFVGQ QRRSERKKKW IHCCENNCLF FLLLVAAAGG GYLVDDNQQE
          TIFFFFDDGQ QTYRMFFVGQ QRRSERKKKW IHCCENNCLF FLLLVAAAGG GYLVDDNQQE
          TRFFFFQQGQ QSIHMFFVGQ QRRSERKKKW IHCCENTSIF FCCCVAAAEE EYLLESNRRE
          TKFFFFRRGQ QSIHMFFVGQ QRRSERKKKW IHCCEATSIF FCCCVAAAEE EYLLENNRRE
          TVFFFFDDGQ QTYRMFFVGQ QRRSERKKKW IHCCENHCLF FLLLVAAAGG GYLVDDNQQE
          TVFFFFDDGQ QTYRMFFVGQ QRRSERKKKW IHCCENNCLF FLLLVAAAGG GYLVDDNQQE
          TRFFFFQQGQ QSIHMFFVGQ QRRSERKKKW IHCCENTSIF FCCCVAAAEE EYLLESNRRE
          TRFFFFTTGQ QSIHMFFVGQ QRRSERKKKW IHCCENTSIF FCCCVAAAEE EYLLENNRRE
          TRFFFFTTGQ QSIHMFFVGQ QRRSERKKKW IHCCENTSIF FCCCVAAAEE EYLLENNRRE
          TRFFFFTTGQ QSIHMFFVGQ QRRSERKKKW IHCCENTSIF FCCCVAAAEE EYLLENNRRE
          TRFFFFTTGQ QSIHMFFVGQ QRRSERKKKW IHCCENTSIF FCCCVAAAEE EYLLENNRRE
          TIFFFFDDSQ QTYRMFFVGQ QRRSERKKKW IHCCENNCLF FLLLVAAAGG GYLVDDNQQE
          TRFFFFTTGQ QSIHMFFVGQ QRRSERKKKW IHCCENTSIF FCCCVAAAEE EYLLENNRRE
          TRFFFFTTGQ QSIHMFFVGQ QRRSERKKKW IHCCENTSIF FCCCVAAAEE EYLLENNRRE
          TRFFFFTTGQ QNIHMFFVGQ QRRSERKKKW IHCCESTSIF FCCCVAAAEE EYLLENNRRE
          TRFFFFTTGQ QSIHMFFVGQ QRRSERKKKW IHCCENTSIF FCCCVAAAEE EYLLENNRRE
          TRFFFFTTGQ QSIHMFFVGQ QRRSERKKKW IHCCENTSIF FCCCVAAAEE EYLLENNRRE
          TRFFFFTTGQ QSIHMFFVGQ QRRSERKKKW IHCCENTSIF FCCCVAAAEE EYLLENNRRE
          TRFFFFKKGQ QSIHMFFVGQ QRRSERKKKW IHCCENTSIF FCCCVAAAEE EYLLESNRRE
          TRFFFFTTGQ QSIHMFFVGQ QRRSERKKKW IHCCENTSIF FCCCVAAAEE EYLLENNRRE
          TRFFFFTTGQ QSIHMFFVGQ QRRSERKKKW IHCCENTSIF FCCCVAAAEE EYLLENNRRE
          TRFFFFTTGQ QSIHMFFVGQ QRRSERKKKW IHCCENTSIF FCCCVAAAEE EYLLENNRRE
          TTFFFFPPQD DVYRIFFVGQ QRRSERKKKW IHCCENTAVF FCCCVAAAGG GYLVDDNQQE
          TRFFFFTTGQ QSIHMFFVGQ QRRSERKKKW IHCCENTSIF FCCCVAAAEE EYLLENNRRE
          TRFFFFTTGQ QSIHMFFVGQ QRRSERKKKW IHCCENTSIF FCCCVAAAEE EYLLENNRRE
          TVFFFFDDGS SQYRMFFVGQ QRRSERKKKW IHCCENNALF FLLLVAAAGG GYLADDNQQE
          TLFFFFEEGQ QNFRMMMVGQ QRRSERKKKW IHCCEGQCLF FMMMVAAAGG GYLVDNNQQE
          TVFFFFDDGQ QTYRMFFVGQ QRRSERKKKW IHCCENNSLF FLLLVAAAGG GYLVDDNQQE
          TRFFFFNNGQ QSIHLFFVGQ QRRSERKKKW IHCCEATSIF FCCCVAAAEE EYLLEGNRRE
          TLFFFFEEGQ QNFRMMMVGQ QRRSERKKKW IHCCEGQCLF FMMMVAAAGG GYLVDNNQQE
          TRFFFFTTGP PSIHMFFVGQ QRRSERKKKW IHCCESTSIF FCCCTAAAEE EYLLENNRRE
          TRFFFFNNGQ QSIHLFFVGQ QRRSERKKKW IHCCEATSIF FCCCVAAAEE EYLLEGNRRE
          TLFFFFEEGQ QNFRMMMVGQ QRRSERKKKW IHCCEGQCLF FMMMVAAAGG GYLVDTNQQE
          SRFFFFTTGQ QSIQMFFVGQ QRRSERKKKW IHCCENTSIF FCCCVAAAEE EYLLNNNRRE
          TNFFFFDDGS SQYRMFFVGQ QRRSERKKKW IHCCENNALF FLLLVAAAGG GYLADDNQQE
          TLFFFFEEGQ QNFRMMMVGQ QRRSERKKKW IHCCEGQCLF FMMMVAAAGG GYLVDNNQQE
          TRFFFFTTGP PSIHMFFVGQ QRRSERKKKW IHCCESTSIF FCCCTAAAEE EYLLENNRRE
          TRFFFFNNGQ QSIHMFFVGQ QRRSERKKKW IHCCESTSIF FCCCTAAAEE EYLLENNRRE
          TLFFFFEEGQ QNFRMMMVGQ QRRSERKKKW IHCCEGQCLF FMMMVAAAGG GYLVDNNQQE
          TLFFFFEEGQ QNFRMMMVGQ QRRSERKKKW IHCCEGQCLF FMMMVAAAGG GYLVDNNQQE
          TLFFFFEEGQ QNFRMMMVGQ QRRSERKKKW IHCCEGQCLF FMMMVAAAGG GYLVDNNQQE
          TLFFFFEEGQ QNFRMMMVGQ QRRSERKKKW IHCCEGQCLF FMMMVAAAGG GYLVDNNQQE
          TIFFFFEEGS STYRMFFVGQ QRRSERKKKW IHVVDNQVVF FLLLVAAAGG GFLVDNNQQE
          TLFFFFEEGQ QNFRMMMVGQ QRRSERKKKW IHCCEGQCLF FMMMVAAAGG GYLLDNNQQE
          THFFFFDDGS SQYRMFFVGQ QRRSERKKKW IHCCENNALF FLLLVAAAGG GYLADDNQQE
          THFFFFDDGS SQYRMFFVGQ QRRSERKKKW IHCCENNALF FLLLVAAAGG GYLADDNQQE
          TRFFFFNNGQ QSIHMFFVGQ QRRSERKKKW IHCCESTSIF FCCCTAAAEE EYLLESNRRE
          TIFFFFEEGN NTYKMVVVGQ QRRSERKKKW IHVVDNQVVF FLLLVAAAGG GYLVDNNQQE
          TIFFFFEEGN NTYKMVVVGQ QRRSERKKKW IHVVDNQVVF FLLLVAAAGG GYLVDNNQQE
          TLFFFFEEGQ QNFRMMMVGQ QRRSERKKKW IHCCEGQCLF FMMMVAAAGG GYLVDNNQQE
          TLFFFFEEGQ QNFRMMMVGQ QRRSERKKKW IHCCEGQCLF FMMMVAAAGG GYLVDNNQQE
          TLFFFFEEGQ QNFRMMMVGQ QRRSERKKKW IHCCEGQCLF FMMMVAAAGG GYLLDNNQQE
          TLFFFFEEGQ QNFRMMMVGQ QRRSERKKKW IHCCEGQCLF FMMMVAAAGG GYLLDNNQQE
          TRFFFFQQGD DSIHLVVVGQ QRRSERSSKW IHSSDSTSVF FCCCVAAAEE EYLLDSNRRE
          TLFFFFEEGQ QNFRMMMVGQ QRRSERKKKW IHCCEGQCLF FMMMVAAAGG GYLVDTNQQE
          TLFFFFEEGQ QNFRMMMVGQ QRRSERKKKW IHCCEGQCLF FMMMVAAAGG GYLVDNNQQE

          ALLLFSCNSW VVVVKIILLN IDDRRFKKVP MMNNNFPDDY Y-EPYYAAAA CCDYYINRRR
          ALLLFSCNSW VVVVKIILLN IDDRRFKKVP MMNNNFPDDY Y-EPYYAAAA CCDYYINRRR
          ALLLFSCNSW VVVVKIILLN IDDRRFKKVP MMNNNFPDDY Y-EPYYAAAA CCDYYINRRR
          ALLLFSCNSW VVVVKIILLN IDDRRFKKVP MMNNNFPDDY Y-EAYYAAAA CCDYYINRRR
          ALLLFSCNSW VVVVKIILLN IDDRRFKKVP MMNNNFPDDY Y-EAYYAAAA CCDYYINRRR
          ALLLFSCNSW VVVVKIILLN IDDRRFKKVP MMNNNFPDDY Y-EPYYAAAA CCDYYINRRR
          ALLLFSCNSW VVVVKIILLN IDDRRFKKVP MMNNNFPDDY Y-EAYYAAAA CCDYYINRRR
          ALLLFSCNSW VVVVKIILLN IDDRRFKKVP MMNNNFPDDY Y-EPYYAAAA CCDYYINRRR
          ALLLFSCNSW IIIIKIILLN IDDRRFKKVP MMNNNFPDDY Y-EDYYAAAA CCDYYINRRR
          ALLLFSCNSW IIIIKIILLN IDDRRFKKVP MMNNNFPDDY Y-EDYYAAAA CCDYYINRRR
          ALLLFSCNSW IIIIKIILLN IDDRRFKKVP MMNNNFPDDY Y-EDYYAAAA CCDYYINRRR
          ALLLFSCNSW IIIIKIILLN IDDRRFKKVP MMNNNFPDDY Y-EDYYAAAA CCDYYINRRR
          ALLLFSCNSW IIIIKIILLN IDDRRFKKVP MMNNNFPDDY Y-EDYYAAAA CCDYYVNRRR
          ALLLFSCNSW IIIIKIILLN IDDRRFKKVP MMNNNFPDDY Y-EDYYAAAA CCDYYINRRR
          ALLLFSCNSW IIIIKIILLN IDDRRFKKVP MMNNNFPDDY Y-EDYYALLL CCDYYINRRR
          ALLLFSCNSW IIIIKIILLN IDDRRFKKVP MMNNNFPDDY Y-EDYYAAAA CCDYYINRRR
          ALLLFSCNSW IIIIKIILLN IDDRRFKKVP MMNNNFPDDY Y-EDYYAAAA CCDYYINRRR
          ALLLFSCNSW IIIIKIILLN IDDRRFKKVP MMNNNFPDDY Y-EDYYAAAA CCDYYINRRR
          ALLLFSCNSW IIIIKIILLN IDDRRFKKVP MMNNNFPDDY Y-EDYYAAAA CCDYYINRRR
          ALLLFSCNSW IIIIKIILLN IDDRRFKKVP MMNNNFPDDY Y-EDYYAAAA CCDYYINRRR
          ALLLFSCNSW IIIIKIILLN IDDRRFKKVP MMNNNFPDDY Y-EDYYAAAA CCDYYINRRR
          ALLLFSCNSW IIIIKIILLN IDDRRFKKVP MMNNNFPDDY Y-EDYYAAAA CCDYYINRRR
          ALLLFSCNSW IIIIKIILLN IDDRRFKKVP MMNNNFPDDY Y-EDYYALLL CCDYYINRRR
          ALLLFSCNSW VVVVKIILLN IDDRRFKKVP MMNNNFPDDY Y-EAYYAAAA CCDYYINRRR
          ALLLFSCNSW IIIIKIILLN IDDRRFKKIP MMNNNFPDDY Y-EDYYAAAA CCDYYINRRR
          ALLLFSCNSW VVVVKIILLN IDDRRFKKVP MMNNNFPDDY Y-EAYYAAAA CCDYYINRRR
          ALLLFSCNSW VVVVKIILLN IDDRRFKKVP MMNNNFPDDY Y-EAYYAAAA CCDYYINRRR
          ALLLFSCNSW IIIIKIILLN IDDRRFKKVP MMNNNFPDDY Y-EAYYAAAA CCDYYINRRR
          ALLLFSCNSW TTTTKIILLN IDDRRFKKVP MMNNNFPDDY Y-EAYYAAAA CCDYYINRRR
          ALLLFSCNSW VVVVKIILLN IDDRRFKKVP MMNNNFPDDY Y-EAYYAAAA CCDYYINRRR
          ALLLFSCNSW VVVVKIILLN IDDRRFKKVP MMNNNFPDDY Y-EAYYAAAA CCDYYINRRR
          ALLLFSCNSW VVVVKIILLN IDDRRFKKVP MMNNNFPDDY Y-EAYYAAAA CCDYYINRRR
          ALLLFSCNSW IIIIKIILLN IDDRRFKKVP MMNNNFPDDY Y-EAYYAAAA CCDYYINRRR
          ALLLFSCNSW VVVVKIILLN IDDRRFKKVP MMNNNFPDDY Y-EAYYAAAA CCDYYINRRR
          ALLLFSCNSW VVVVKIILLN IDDRRFKKVP MMNNNFPDDY Y-EAYYAAAA CCDYYINRRR
          ALLLFSCNSW TTTTKIILLN IDDRRFKKVP MMNNNFPDDY Y-EQYYGAAA CCDYYINRRR
          ALLLFSCNSW IIIIKIILLN IDDRRFKKVP MMNNNFPDDY Y-EDYYGQQQ CCDYYINRRR
          ALLLFSCNSW VVVVKIILLN IDDRRFKKVP MMNNNFPDDY Y-EAYYAAAA CCDYYINRRR
          ALLLFSCNSW VVVVKIILLN IDDRRFKKVP MMNNNFPDDY Y-EAYYAAAA CCDYYINRRR
          ALLLFSCNSW IIIIKIILLN IDDRRFKKIP MMNNNFPDDF F-EDYYALLL CCDYYINRRR
          ALLLFSCNSW IIIIKIILLN IDDRRFKKIP MMNNNFPDDY Y-EDYYSLLL CCDYYINRRR
          ALLLFSCNSW IIIIKIILLN IDDRRFKKVP MMNNNFPDDY Y-EDYYGAAA CCDYYINRRR
          ALLLFSCNSW IIIIKIILLN IDDRRFKKIP MMNNNFPDDY Y-EDYYAAAA CCDYYINRRR
          ALLLFSCNSW TTTTKIILLN IDDRRFKKVP MMNNNFPDDY Y-EPYYTAAA CCDYYINRRR
          ALLLFSCNSW TTTTKIILLN IDDRRFKKVP MMNNNFPDDY Y-EAYYTAAA CCDYYINRRR
          ALLLFSCNSW IIIINIILLN IDDLLFKKVL IINNNFPDDF FNETYYRAAA CCLFFFQKKK
          ALLLFSCNSW IIIINIILLN IDDLLFRKVL IINNNFPDDF FNETYYRAAA CCLFFFQKKK
          SLLLFSVNSW MMMMRIILLN VDDLLFKKRP LLNNNFPDDY YS-NLLNRRR AAN-------
          ALLLWSANSW AAAARIILLN MDDLLFKKKP IINNNFTDDY YHGDYYKAAA SSKYYFDKKK
          ALLLWSANSW TTTTMIILLN IDDLLFKKKP IIKKKFTDDY YHGDYYKAAA SSKYYFDKKK
          SLLLFSVNSW MMMMRIILLN VDDIIFKKRP LLNNNFPDDY YS-DAANKKK AAKYYLWRRR
          SLLLFSVNSW MMMMRIILLN VDDIIFKKRP LLNNNFPDDY YS-NVVNKKK AAKYYLWRRR
          SLLLFSVNSW MMMMRIILLN VDDIIFKKRP LLNNNFPDDY YT-TVVNKKK AAKYYLWRRR
          SLLLFSVNSW MMMMRIILLN VDDLLFKKRP LLNNNFPDDY YS-NLLNRRR AAKYYLWRRR
          ALLLWSANSW TTTTKIILLN MDDLLFKKNP IIEEEFTDDY YSGAPPKQQQ SSKYYFDKKK
          SLLLFSVNSW MMMMRIILLN VDDLLFRKKP LLNNNFPDDY YS-NVVNRRR AAKYYLWRRR
          SLLLFSVNSW MMMMRIILLN VDDIIFKKRP LLNNNFPDDY YS-NVVNKKK AAKYYLWRRR
          SLLLFSVNSW MMMMRIILLN VDDLLFKKRP LLTTTFPDDY YS-NLLNRRR AAKYYLWRRR
          SLLLFSVNSW MMMMRIILLN VDDLLFKKRP LLTTTFPDDY YS-NLLNRRR AAKYYLWRRR
          SLLLFSVNSW MMMMRIILLN VDDIIFKKRP LLNNNFPDDY YS-NVVNKKK AAKYYLWRRR
          SLLLFSVNSW MMMMRIILLN VDDIIFKKRP LLNNNFPDDY YT-TVVNKKK AAKYYLWRRR
          SLLLFSVNSW MMMMRIILLN VDDIIFKKRP LLNNNFPDDY YS-NVVNKKK AAKYYLWRRR
          SLLLFSVNSW VVVVRIILLN VDDIIFKKRP LLNNNFPDDY YS-NVVNKKK AAKYYLWRRR
          ALLLWSANSW TTTTKIILLN IDDLLFKKRP IINNNFTDDY YHGDAAKQQQ SSKYYFDKKK
          SLLLFSVNSW MMMMRIILLN VDDIIFKKRP LLNNNFPDDY YS-NVVNKKK AAKYYLWRRR
          ALLLWSANSW TTTTKIILLN IDDLLFKKRP IINNNFTDDY YHGDSSKQQQ SSKYYFDKKK
          ALLLWSANSW SSSSKIILLN MDDLLFKKKP IIDDDFTDDY YHGDPPNLLL SSKYYFDKKK
          SLLLFSVNSW MMMMRIILLN VDDIIFKKRP LLNNNFPDDY YS-NVVNKKK AAKYYLWRRR
          SLLLFSINSW LLLLRIILLN IDDLLFKKKP LLRRRFAEEY YT-DVVNKKK AAKYYIWRRR
          ALLLWSANSW AAAAKIILLN MDDLLFKKSP IISSSFTDDY YRGDHHKLLL SSKYYFDKKK
          ALLLWSANSW TTTTKIILLN MDDLLFKKKP IIEEEFTDDY YHGDWWKQQQ SSKYYFDKKK
          SLLLFSVNSW MMMMRIILLN VDDIIFKKRP LLNNNFPDDY YS-NVVNKKK AAKYYLWRRR
          SLLLFSVNSW MMMMRIILLN VDDLLFKKRP LLHHHFPDDY YS-NVVNRRR AAKYYLWRRR
          SLLLFSVNSW MMMMRIILLN VDDLLFRKRP LLNNNFPDDY YS-NVVNRRR AAKYYLWRRR
          SLLLFSVNSW MMMMRIILLN VDDLLFRKRP LLNNNFPDDY YS-NVVNRRR AAKYYLWRRR
          SLLLFSVNSW MMMMRIILLN VDDLLFRKRP LLNNNFPDDY YS-NVVNRRR AAKYYLWRRR
          ALLLWSANSW LLLLKIILLN MDDLLFKKKP IIQQQFTDDY YHGDWWKQQQ SSKYYFDKKK
          SLLLFSVNSW MMMMRIILLN VDDLLFRKRP LLNNNFPDDY YS-NVVNRRR AAKYYLWRRR
          SLLLFSVNSW MMMMRIILLN VDDLLFRKRP LLNNNFPDDY YS-NVVNRRR AAKYYLWRRR
          SLLLFSVNSW VVVVRIILLN VDDLLFRKRP LLNNNFPDDY YS-PVVNRRR AAKYYLWRRR
          SLLLFSVNSW MMMMRIILLN VDDLLFRKRP LLKKKFPDDY YS-NVVNRRR AAKYYLWRRR
          SLLLFSVNSW MMMMRIILLN VDDLLFRKRP LLNNNFPDDY YS-NVVNRRR AAKYYLWRRR
          SLLLFSVNSW MMMMRIILLN VDDLLFRKRP LLNNNFPDDY YS-NVVNRRR AAKYYLWRRR
          SLLLFSVNSW MMMMRIILLN VDDIIFKKRP LLSSSFPDDY YS-NVVNKKK AAKYYLWRRR
          SLLLFSVNSW MMMMRIILMN VDDLLFRKRP LLNNNFPDDY YS-NVVNRRR AAKYYLWRRR
          SLLLFSVNSW MMMMRIILMN VDDLLFRKRP LLNNNFPDDY YS-NVVNRRR AAKYYLWRRR
          SLLLFSVNSW MMMMRVVLLN VDDLLFRKRP LLRRRFPDDY YS-NIINRRR AAKYYLWRRR
          ALLLFSCNSW AAAARIILLN VDDVVFRKYS IIHHHFPDDY YDGQFFNAAA RRSYYFARRR
          SLLLFSVNSW MMMMRIILLN VDDLLFRKRP LLKKKFPDDY YS-NVVNRRR AAKYYLWRRR
          SLLLFSVNSW MMMMRIILLN VDDLLFRKRP LLNNNFPDDY YS-NVVHRRR AAKYYLWRRR
          ALLLWSANSW KKKKNIILLN MDDLLFKKIP IIKKKFSDDF FQGRPPQQQQ SSKYYFDKKK
          AMMLFSVNGW KKKKRIILLN IDDLLFKKVP VVNNNFPDDY YNGTFFDAAA AARYYFDRRR
          ALLLWSANSW AAAAKIILLN MDDLLFKKKP IIDDDFTDDY YHGNWWDQQQ SSQYYFDKKK
          SLLLFSVNSW LLLLRIILLN IDDIIFKKKP LLKKKFPEEY YS-PIINKKK AAKYYIWRRR
          AMMLFSVNGW KKKKRIILLN IDDLLFKKVP VVKKKFPDDY YNGTFFDAAA AARYYFDRRR
          SLLLFSINSW LLLLRIIILN IDDVVFKKKP LLRRRFPEEY YT-KPPNKKK AAKFFIWKKK
          SLLLFSVNSW LLLLRIILLN IDDIIFKKKP LLKKKFPEEY YS-PIINKKK AAKYYIWRRR
          AMMLFSVNGW KKKKRIILLN IDDLLFKKVP VVKKKFPDDF FNGTFFDAAA AARYYFDRRR
          SLLLFSVNSW MMMMRIILLN VDDLLFRKRP LLNNNFPDDY YS-NVVNRRR AAKYYLWRRR
          ALLLWSANSW KKKKHIILLN IDDLLFKKHP IIKKKFSDDF FQGTWWQQQQ SSKYYFDKKK
          AMMLFSVNGW KKKKRIILLN IDDLLFKKIP IIKKKFPDDY YSDTFFDAAA AAKYYFDRRR
          SLLLFSINSW LLLLRIIILN IDDVVFKKKP LLRRRFPEEY YT-KPPNKKK AAKFFIWKKK
          SLLLFSSTPG LLLLRIILLN IDDVVFKKKP IIKKKFPEEY YT-AIINKKK AAKYYIWKKK
          AMMLFSVNGW KKKKRIILLN IDDLLFKKFP VVKKKFPDDY YNGSFFDAAA AARYYFDRRR
          AMMLFSVNGW KKKKRIILLN IDDLLFRKFP VVKKKFPDDY YNGSFFDAAA AARYYFDRRR
          AMMLFSVNGW KKKKRIILLN IDDLLFKKIP IIKKKFPDDY YSDTFFDAAA AAKYYFDRRR
          AMMLFSVNGW KKKKRIILLN IDDLLFKKFP VVKKKFPDDY YNGSFFDAAA AARYYFDRRR
          ALLLFSANSY EEEEKIILLN IDDLLFRKSL IIEEEFPEEY YTGTVVDEEE QQQFFFRKKK
          AMMLFSANGW KKKKRMMLLN MDDLLFKKLP IIKKKFPDDY YSGTFFDTTT AAKYYFDRRR
          ALLLWSANSW KKKKHIILLN IDDLLFKKHP IIKKKFSDDF FQGTWWQQQQ SSKYYFDKKK
          ALLLWSANSW KKKKHIILLN IDDLLFKKHP IIKKKFSDDF FQGTWWQQQQ SSKYYFDKKK
          SLLLFSINSW LLLLRIILLN IDDVVFKKKP LLRRRFPEEY YT-SIINKKK AAKYYIWKKK
          ALLLFSSNSY EEEEKIILLN IDDLLFAKGP IIKKKFPDDY YTGTFFEAAA KKDFFFNKKK
          ALLLFSSNSY EEEERIILLN IDDLLFRKGP IIKKKFPDDY YTGTIIEAAA MMEFFFNKKK
          AMMLFSVNGW KKKKRIILLN IDDLLFRKFP VVKKKFPDDY YNGSFFDAAA AARYYFDRRR
          AMMLFSVNGW KKKKRIILLN IDDLLFKKIS IIKKKFPDDY YTGTYYDAAA AAQYYFDRRR
          AMMLFSANGW KKKKRMMLLN MDDLLFRKLP IIKKKFPDDY YSGTFFDTTT AAKYYFDRRR
          AMMLFSANGW KKKKRMMLLN MDDLLFRKLP IIKKKFPDDY YSGTFFDTTT AAKYYFDRRR
          SLLLFSINSW QQQQRIILLN IDDIIFKKRP LLDDDFPEEY YT-NVVNKKK AAKYYIWRRR
          AMMLFSVNGW RRRRRIILLN IDDLLFKKTP VVKKKFPDDF FKGGYYQAAA TTKFFFDRRR
          AMMLFSVNGW KKKKRIILLN IDDLLFKKIP VVKKKFPDDY YHGGYYDAAA AAKYYFDRRR

          FVSLNNQQQH TKQIYYYYYT TTCAATDTTQ FFFMAAAAAV DDIIIIQQQL LCGGI-
          FVSLNNQQQH TKQIYYYYYT TTCAATDTTQ FFFMAAAAAV DDIIIIQQQL LCGGI-
          FVSLNNQQQH TKQIYYYYYT TTCAATDTTQ FFFMAAAAAV DDIIIIQQQL LCGGI-
          FVSLNNQQQH TKQIYYYYYT TTCAATDTTQ FFFMAAAAAV DDIIIIQQQL LCGGI-
          FVSLNNQQQH TKQIYYYYYT TTCAATDTTQ FFFMAAAAAV DDIIIIQQQL LCGGI-
          FVSLNNQQQH TKQIYYYYYT TTCAATDTTQ FFFMAAAAAV DDIIIIQQQL LCGGI-
          FVSLNNQQQH TKQIYYYYYT TTCAATDTTQ FFFMAAAAAV DDIIIIQQQL LCGGI-
          FVSLNNQQQH TKQIYYYYYT TTCAATDTTQ FFFMAAAAAV RRLLLLNNNT TCGGAV
          FVSLNNQQQH TKQIYYYYYT TTCAATDTTQ FFFMAAAAAV DDIIIIQQQL LCGGI-
          FVSLNNQQQH TKQIYYYYYT TTCAATDTTQ FFFMAAAAAV DDIIIIQQQL LCGGI-
          FVSLNNQQQH TKQIYYYYYT TTCAATDTTQ FFFMAAAAAV DDIIIIQQQL LCGGI-
          FVSLNNQQQH TKQIYYYYYT TTCAATDTTQ FFFMAAAAAV DDIIIIQQQL LCGGI-
          FVSLNNQQQH TKQIYYYYYT TTCAATDTTQ FFFMAAAAAV DDIIIIQQQL LCGGI-
          FVSLNNQQQH TKQIYYYYYT TTCAATDTTQ FFFMAAAAAV DDIIIIQQQL LCGGI-
          FVSLNNQQQH TKQIYYYYYT TTCAATDTTQ FFFMAAAAAV DDIIIIQQQL LCGGI-
          FVSLNNQQQH TKQIYYYYYT TTCAATDTTQ FFFMAAAAAV DDIIIIQQQL LCGGI-
          FVSLNNQQQH TKQIYYYYYT TTCAATDTTQ FFFMAAAAAV DDIIIIQQQL LCGGI-
          FVSLNNQQQH TKQIYYYYYT TTCAATDTTQ FFFMAAAAAV DDIIIIQQQL LCGGI-
          FVSLNNQQQH TKQIYYYYYT TTCAATDTTQ FFFMAAAAAV DDIIIIQQQL LCGGI-
          FVSLNNQQQH TKQIYYYYYT TTCAATDTTQ FFFMAAAAAV DDTIIIQQQL LCGGI-
          FVSLNNQQQH TKQIYYYYYT TTCAATDTTQ FFFMAAAAAV DDIIIIQQQL LCGGI-
          FVSLNNQQQH TKQIYYYYYT TTCAATDTTQ FFFMAAAAAV DDIIIIQQQL LCGGI-
          FVSLNNQQQH TKQIYYYYYT TTCAATDTTQ FFFMAAAAAV DDIIIIQQQL LCGGI-
          FVSLNNQQQA QKQIYYYYYT TTCAATDTTQ FFFMAAAAAV DDIIIIQQQL LCGGI-
          FVSLNNQQQH TKQIYYYYYT TTCAATDTTQ FFFMAAAAAV DDIIIIQQQL LCGGI-
          FVSLNNQQQA QKQIYYYYYT TTCAATDTTQ FFFMAAAAAV DDIIIIQQQL LCGGI-
          FVSLNNQQQA QKQIYYYYYT TTCAATDTTQ FFFMAAAAAV DDIIIIQQQL LCGGI-
          FVSLNNQQQA QKQIYYYYYT TTCAATDTTQ FFFMAAAAAV DDIIIIQQQL LCGGI-
          FVSLNNQQQA QKQIYYYYYT TTCAATDTTQ FFFMAAAAAV DDIIIIQQQL LCGGI-
          FVSLNNQQQA QKQIYYYYYT TTCAATDTTQ FFFMAAAAAV DDIIIIQQQL LCGGI-
          FVSLNNQQQA QKQIYYYYYT TTCAATDTTQ FFFMAAAAAV DDIIIIQQQL LCGGI-
          FVSLNNQQQA QKQIYYYYYT TTCAATDTTQ FFFMAAAAAV DDIIIIQQQL LCGGI-
          FVSLNNQQQA QKQIYYYYYT TTCAATDTTQ FFFMAAAAAV DDIIIIQQQL LCGGI-
          FVSLNNQQQA QKQIYYYYYT TTCAATDTTQ FFFMAAAAAV DDIIIIQQQL LCGGI-
          FVSLNNQQQA QKQIYYYYYT TTCAATDTTQ FFFMAAAAAV DDIIIIQQQL LCGGI-
          FVSLNNQQQH TKQIYYYYYT TTCAATDTTQ FFFMAAAAAV DDIIIIQQQM MCGGI-
          FVSLNNQQQH SKQIYYYYYT TTCAATDTTQ FFFMAAAAAV DDIIIIQQQL LCGGI-
          FVSLNNQQQA QKQIYYYYYT TTCAATDTTQ FFFMAAAAAV DDIIIIQQQL LCGGI-
          FVSLNNQQQA QKQIYYYYYT TTCAATDTTQ FFFMAAAAAV DDIIIIQQQL LCGGI-
          FVSLNNHHHH TKQIYYYYYT TTCAATDTTQ FFFMAAAAAV DDIIIIQQQL LCGGI-
          FVSLNNQQQH TKQIYYYYYT TTCAATDTTQ FFFMAAAAAV DDIIIIQQQL LCGGI-
          FVSLNNQQQH SKQIYYYYYT TTCAATDTTQ FFFMAAAAAV DDIIIIQQQL LCGGI-
          FVNLNNQQQH SKQIYYYYYT TTCAATDTTQ FFFMAAAAAV DDIIIIQQQL LCGGI-
          FVSLNNQQQA TKQIYYYYYT TTCAATDTTQ FFFMMMMMAV DDIIIIQQQL LCGGI-
          FVSLNNQQQA QKQIYYYYYT TTCAATDTTQ FFFMMMMMAV DDIIIIQQQL LCGGI-
          FLRLNNRRRN QKTIYYYYYT TTNAATDTTL NNNMIIIISV DDIIIFNNNL LQNNML
          FLKLNNRRRN QKTIYYYYYT TTNAATDTTL SSSMIIIISV DDIIIFNNNL LQNNML
          ---------- ---------- TTQAATDTTN LLLFAAAAAV EETIILQQQD DSGGL-
          FKALNNRRRN EKEIYYYYYG TTNAATDTTL IIIMAAAASV DDMIIIQQQL LKQQIL
          FRALSSRRRN EKEIYYYYYG TTNAATDTTL IIIMGGGGSV DDMIIIQQQL LKKKIL
          FNQVNNRRRA LN-LYYYYYP TTQAATDTTN LLLFAAAAAV EETIILNNND DSGGL-
          FNQVNNRRR- HLNLYYYYYP TTQAATDTTN LLLFAAAAAV EETIILNNND DSGGL-
          FNQVNNRRRA LN-LYYYYYP TTQAATDTTN LLLFAAAAAV EETIILNNND DSGGL-
          FNQVNNRRRA LN-LYYYYYP TTQAATDTTN LLLFAAAAAV EETIILQQQD DSGGL-
          FRALNNRRRN EKEIYYYYYG TTNAATDTTL IIIMGGGGSV DDMIIIQQQL LKQQIL
          FNQVNNRRRA LN-LYYYYYP TTQAATDTTN LLLFAAAAAV EETIILQQQD DSGGL-
          FNQVNNRRRA LN-LYYYYYP TTQAATDTTN LLLFAAAAAV EETIILNNNL LKDDG-
          FNQVNNRRRA LN-LYYYYYP TTQAATDTTN LLLFAAAAAV EETIILQQQD DSGGL-
          FNQVNNRRRA LN-LYYYYYP TTQAATDTTN LLLFAAAAAV EETIILQQQD DSGGL-
          FNQVNNRRRA LN-LYYYYYP TTQAATDTTN LLLFAAAAAV EETIILNNND DSGGL-
          FNQVNNRRRA LN-LYYYYYP TTQAATDTTN LLLFAAAAAV EETIILNNND DSGGL-
          FNQVNNRRRA LN-LYYYYYP TTQAATDTTN LLLFAAAAAV EETIILNNND DSGGL-
          FNQVNNRRRA LN-LYYYYYP TTQAATDTTN LLLFAAAAAV EETIILNNND DSGGL-
          FRALNNRRRN EKEIYYYYYG TTNAATDTTL IIIMGGGGSV DDMIIIQQQL LKQQIL
          FNQVNNRRRA LN-LYYYYYP TTQAATDTTN LLLFAAAAAV EETIILNNND DSGGL-
          FRALNNRRRN DKEIYYYYYG TTNAATDTTL IIIMGGGGSV DDMIIIQQQL LKQQIL
          FRALNNRRRN EKEIYYYYYG TTNAATDTTL IIIMGGGGSV DDMIIIQQQL LKQQIL
          FNQVNNRRRA LN-LYYYYYP TTQAATDTTN LLLFAAAAAV EETIILNNND DSGGL-
          FTQLNNRRRA LS-IYYYYYP TTQAATDTTN LLLFAAAAAV EETIILQQQD DSGGL-
          FKALNNRRRN EKEIYYYYYG TTNAATDTTL IIIMTTTTSV DDMIIIQQQL LKQQIL
          FRALNNRRRN EKEIYYYYYG TTNAATDTTL IIIMTTTTSV DDMIIIQQQL LKQQIL
          FNQVNNRRRA LN-LYYYYYP TTQAATDTTN LLLFAAAAAV EETIILNNND DSGGL-
          FNQVNNRRRA LN-LYYYYYP TTQAATDTTN LLLFAAAAAV EETIILQQQD DSGGL-
          FNQVNNRRRA LN-LYYYYYP TTQAATDTTN LLLFAAAAAV EETIILQQQD DSGGL-
          FNQVNNRRRA LN-LYYYYYP TTQAATDTTN LLLFAAAAAV EETIILQQQD DSGGL-
          FNQVNNRRRA LN-LYYYYYP TTQAATDTTN LLLFAAAAAV EETIILQQQD DSGGL-
          FRALNNRRRN EKEIYYYYYG TTNAATDTTL IIIMGGGGSV DDMIIIQQQL LKQQIL
          FNQVNNRRRA LN-LYYYYYP TTQAATDTTN LLLFAAAAAV EETIILQQQD DSGGL-
          FNQVNNRRRA LN-LYYYYYP TTQAATDTTN LLLFAAAAAV EETIILQQQD DSGGL-
          FNQVNNRRRA LN-LYYYYYP TTQAATDTTN LLLFAAAAAV EETIILQQQD DSGGL-
          FNQVNNRRRA LN-LYYYYYP TTQAATDTTN LLLFAAAAAV EETIILQQQD DSGGL-
          FNQVNNRRRA LN-LYYYYYP TTQAATDTTN LLLFAAAAAV EETIILQQQD DSGGL-
          FNQVNNRRRA LN-LYYYYYP TTQAATDTTN LLLFAAAAAV EETIILQQQD DSGGL-
          FNQVNNRRRA LN-LYYYYYP TTQAATDTTN LLLFAAAAAV EETIILNNND DSGGL-
          FNQVNNRRRA LN-LYYYYYP TTQAATDTTN LLLFAAAAAV EETIILQQQD DSGGLS
          FNQVNNRRRA LN-LYYYYYP TTQAATDTTN LLLFAAAAAV EETIILQQQD DSGGLS
          FNQVNNRRRA LN-LYYYYYP TTQAATDTTN LLLFAAAAAV EETIILQQQD DSGGL-
          FCRLNNRRRS NKEIYYYYYP TTNAATDVVL IIIMAAAASV DDIIILTTTL LRDDVL
          FNQVNNRRRA LN-LYYYYYP TTQAATDTTN LLLFAAAAAV EETIILQQQD DSGGL-
          FNQVNNRRRA LN-LYYYYYP TTQAATDTTN LLLFAAAAAV EETIILQQQD DSGGL-
          FVALNNRRRS VREVYYYYYS TTNAATDTTL VVVMAAAASV DDMIIIQQQL LQKKIL
          FRGINNRRRI DREIYYYYYI TTNAATDTTL AAAMDDDDSV DDMIIIQQQL LHTTIL
          FRALNNRRRN DKEIYYYYYG TTNAATDTTL IIIMSSSSSV DDMIIIQQQL LKQQIL
          FTQTNNRRRA LS-IYYYYYP TTQAATDTTN LLLFAAAAAV EETIILTTTD DSGGL-
          FRGINNRRRI DREIYYYYYI TTNAATDTTL AAAMDDDDSV DDMIIIQQQL LHTTIL
          FMQANNRRRA LS-VYYYYYP TTQAATDTTN LLLFAAAAAV EETIILQQQD DSGGL-
          FTQTNNRRRA LS-IYYYYYP TTQAATDTTN LLLFAAAAAV EETIILTTTD DSGGL-
          FRGINNRRRI DREIYYYYYI TTNAATDTTL AAAMDDDDSV DDMIIIQQQL LHTTIL
          FNQVNNRRRA LN-LYYYYYP TTQAATDTTN LLLFAAAAAV EETIILQQQD DSGGL-
          FVALNNRRRS GREVYYYYYG TTNAATDTTL VVVMSSSSSV DDMIIIQQQL LQKKIL
          FRGINNRRRI EREIYYYYYI TTNAATDTTL AAAMDDDDSV DDMIIIQQQL LHTTIL
          FMQANNRRRA LS-VYYYYYP TTQAATDTTN LLLFAAAAAV EETIILQQQD DSGGL-
          FMQANNRRRA LS-VYYYYYP TTQAATDTTN LLLFAAAAAV EETIILQQQD DSGGL-
          FRGINNRRRI DREIYYYYYI TTNAATDTTL AAAMEEEESV DDMIIIQQQL LHTTIL
          FRGINNRRRI DREIYYYYYI TTNAATDTTL AAAMEEEESV DDMIIIQQQL LHTTIL
          FRGINNRRRI EREIYYYYYI TTNAATDTTL AAAMDDDDSV DDMIIIQQQL LHTTIL
          FRGINNRRRI DREIYYYYYI TTNAATDTTL AAAMEEEESV DDMIIIQQQL LHTTIL
          FKNLVVRRRD EKEAYYYYYV TTNAATDTTL KKKMKKKKSV DDMIIVQQQL LHNNML
          FRSINNRRRM DREIYYYYYI TTNAATDTTL AAAMDDDDSV DDMIIIQQQL LHTTIL
          FIALNNRRRS GREVYYYYYG TTNAATDTTL VVVMSSSSSV DDMIIIQQQL LQKKIL
          FIALNNRRRS GREVYYYYYG TTNAATDTTL VVVMSSSSSV DDMIIIQQQL LQKKIL
          FMQTNNRRRA LS-VYYYYYP TTQAATDTTN LLLFAAAAAV EETIILQQQD DSGGL-
          FRNLVVRRRQ KKEVYYYYYV TTNAATDTTL IIIMAAAASV DDMIIVQQQL LNAAIL
          FRNLVVRRRQ KKEVYYYYYV TTNAATDTTL KKKMAAAASV DDMIIVQQQL LNAAIF
          FRGINNRRRI DREIYYYYYI TTNAATDTTL AAAMEEEESV DDMIIIQQQL LHTTIL
          FRGINNRRRI DREIYYYYYI TTNAATDTTL AAAMDDDDSV DDMIIIQQQL LHTTIL
          FRSINNRRRM DREIYYYYYI TTNAATDTTL AAAMDDDDSV DDMIIIQQQL LHTTIL
          FRSINNRRRM DREIYYYYYI TTNAATDTTL AAAMDDDDSV DDMIIIQQQL LHTTIL
          FTRVNNHHHA LN-IYYYYYP TTQAATDTTN LLLFAAAAAV EETIILQQQE ETGGL-
          FKGMTTRRRM EREIYYYYYV TTNAATDTTL AAAMDDDDSV DDMIIIQQQL LNNNVL
          FRGITTRRRV EREIYYYYYI TTNAATDTTL AAAMDDDDSV DDMIIIQQQL LNNNIL

  121   356
Q0UDS8    MGGMSTEERR NEIEENQLKK DDKMMMQQRR RNKMLGGAAA GESGKKSSTL KKLIGGGYYS
Q2PEN1    MGGMSTEERR NEIEENQLKK DDKMMMQQRR RNKMLGGAAA GESGKKSSTL KKLIGGGYYS
B2W6L6    MGGMSTEERR NEIEENQLKK DDKMMMQQRR RNKMLGGAAA GESGKKSSTL KKLIGGGYYS
Q8TGA3    MGGMSTEERR NEIEENQLKK DDKMMMQQRR RNKMLGGAAA GESGKKSSTL KKLIGGGYYS
Q8J0K9    MGGMSTEERR NEIEENQLKK DDKMMMQQRR RNKMLGGAAA GESGKKSSTL KKLIGGGYYS
O74227    MGGMSTEERR NEIEENQLKK DDKLLMQQRR RNKMLGGAAA GESGKKSSTL KKLIGGGYYS
A3FMC9    MGGMSTEERR NEIEENQLKK DDKLLMQQRR RNKMLGGAAA GESGKKSSTL KKLIGGGYYS
Q6EH42    MGGMSTEERR NEIEENQLKK DDKMMMQQRR RNKMLGGAAA GESGKKSSTL KKLIGGGYYS
Q96VA7    MGGMSTEERR NEIEENQLKK DDKMMMQQRR RNKMLGGAAA GESGKKSSTL KKLIGGGYYS
B8XWZ7    MGGMSTEERR NEIEENQLKK DDKMMMQQRR RNKMLGGAAA GESGKKSSTL KKLIGGGYYS
Q96TI8    MGGMSTEERR NEIEENQLKK DDKMMMQQRR RNKMLGGAAA GESGKKSSTL KKLIGGGYYS
Q7LK93    MGGMSTEERR NEIEENQLKK DDKMMMQQRR RNKMLGGAAA GESGKKSSTL KKLIGGGYYS
B3VQR5    MGGMSTEERR NEIEENQLKK DDKMMMQQRR RNKMLGGAAA GESGKKSSTL KKLIGGGYYS
Q05425    MGGMSTEERR NEIEENQLKK DDRMMQQQRR RNKMLGGAAA GESGKKSSTL KKLIGGGYYS
A7F345    MGGMSTEERR NEIEENQLKK DDKMMLQQRR RNKMLGGAAA GESGKKSSTL KKLIGGGYYS
Q96VN7    MGGMSTEERR NEIEENQLKK DDKMMMQQRR RNKMLGGAAA GESGKKSSTL KKLIGGGYYS
Q875J4    MGGMSTEERR NEIEENQLKK DDKMMMQQRR RNKMLGGAAA GESGKKSSTL KKLIGGGYYS
Q00580    MGGMSTEERR NEIEENQLKK DDRMMQQQRR RNKMLGGAAA GESGKKSSTL KKLIGGGYYS
O42784    MGGMSTEERR NEIEENQLKK DDKMMMQQRR RNKMLGGAAA GESGKKSSTL KKLIGGGYYS
B2Z3E2    MGGMSTEERR NEIEENQLKK DDKMMMQQRR RNKMLGGAAA GESGKKSSTL KKLIGGGYYS
B3KYI8    MGGMSTEERR NEIEENQLKK DDRMMQQQRR RNKMLGGAAA GESGKKSSTL KKLIGGGYYS
Q9HFA2    MGGMSTEERR NEIEENQLKK DDKMMMQQRR RNKMLGGAAA GESGKKSSTL KKLIGGGYYS
Q9HEP9    MGGMSTEERR NEIEENQLKK DDKMMLQQRR RNKMLGGAAA GESGKKSSTL KKLIGGGYYS
B0XRA0    MGGMSTEERR NEIEENQLKK DDKMMMQQRR RNKMLGGAAA GESGKKSSTL KKLIGGGYYS
O13315    MGGMSTEERR NEIEENQLKK DDRLLQQQRR RNKMLGGAAA GESGKKSSTL KKLIGGGYYS
Q8J132    MGGMSTEERR NEIEENQLKK DDKMMMQQRR RNKMLGGAAA GESGKKSSTL KKLIGGGYYS
A1D2A6    MGGMSTEERR NEIEENQLKK DDKMMMQQRR RNKMLGGAAA GESGKKSSTL KKLIGGGYYS
B6QCL4    MGGMSTEERR NEIEENQLKK DDKMMMQQRR RNKMLGGAAA GESGKKSSTL KKLIGGGYYS
Q1DS95    MGGMSTEERR NEIEENQLKK DDKMMMQQRR RNKMLGGAAA GESGKKSSTL KKLISSSYYS
A1CPE8    MGGMSTEERR NEIDDNQLKK DDKMMMQQRR RNKMLGGAAA GESGKKSSTL KKLIGGGYYS
Q2UCI4    MGGMSTEERR NEIEENQLKK DDKMMMQQRR RNKMLGGAAA GESGKKSSTL KKLIGGGYYS
Q00743    MGGMSTEERR NEIEENQLKK DDKMMMQQRR RNKMLGGAAA GESGKKSSTL KKLIGGGYYS
Q8NJY0    MGGMSTEERR NEIEENQLKK DDKMMMQQRR RNKMLGGAAA GESGKKSSTL KKLIGGGYYS
Q0MSH7    MGGMSTEERR NEIEENQLKK DDKLLMQQRR RNKMLGGAAA GESGKKSSTL KKLIGGGYYS
B6H598    MGGMSTEERR NEIEENQLKK DDKLLMQQRR RNKMLGGAAA GESGKKSSTL KKLIGGGYYS
A7IT72    MGGQSSEERR NEIEENQLKK DDKMMNLLRR RNKMLGGAAA GESGKKSSTL KKLIGGGYYS
B2AWQ6    MGGMSTEERR NEIEENQLKK DDRMMQQQRR RNKMLGGAAA GESGKKSSTL KKLIGGGYYS
A2QRI2    MGGMSTEERR NEIEENQLKK DDKMMMQQRR RNKMLGGAAA GESGKKSSTL KKLISSSYYS
Q0D0M5    MGGMSTEERR NEIEENQLKK DDKMMLQQRR RNKMLGGAAA GESGKKSSTL KKLIGGGYYS
Q9HFN1    MGGLSTEERR NEIEENQLKK DDKIILQQRR RNKMLGGAAA GESGKKSSTL KKLIGGGYYS
Q9C134    MGGMSSEERR NEIEENQLKK DDKMMLQQRR RNKMLGGAAA GESGKKSSTL KKLIGGGYYS
Q2H8Y3    MGGMSTEERR NEIEENQLKK DDRMMQQQRR RNKVLGGAAA GESGKKSSTL KKLIGGGYYS
O74259    MGGMSVEERR NEIEENQLKK DDRMMQQQRR RNKMLGGAAA GESGKKSSTL KKLIGGGYYS
A6QTN6    MGGMSTEERR NEIEENQLKK DDKLLLQQRR RNKMLGGAAA GESGKKSSTL KKLISSSYYS
Q5DPZ0    MGGMSTEERR NEIEENQLKK DDKMMLQQRR RNKMLGGAAA GESGKKSSTL KKLISSSYYS
Q01711    MGCFSATTRR SEIEESYLRR EEQEEHAACC CHKILGGAAA GESGEETTTL KKLIGGGFFT
Q01706    MGSPLQSSRR SEIEELYLRR DDQEEEAAII IHKILGGAAA GESGKKTTTL KKLIGGGFFT
A7EQJ5    MGCMSVEERR SRIDDKTLEE DDSKKRLLRR RRKILGGSSS GESGKKSSTV KKIIGGGYYT
B8XWZ6    MCGSRDKKRR SDIDDKQLRR DDEKKRLLSS SKKLLGGAAA GESGKKSSTL KKLIGGGFFS
Q8J0P9    MCGARNKKRR SELDDKGIRR EEEKKRMMAA AKKLLGGAAA GESGKKSSTL KKLIGGGFFN
Q8TF91    MGCMSSEERR SKIDDKDLEE DDSKKRLLRR RRKILGGSSS GESGKKSSTV KKIIGGGYYS
Q9HFW7    MGCMSDEERR SKIDDRDLEE DDSKKKLLRR RKKILGGSSS GESGKKSSTV KKIIGGGYYS
A0A1G9    MGCMSNDDRR SAIDDKELDD DDSKKRLLRR RKKILGGSSS GESGKKSSTV KKIIGGGYYS
O94216    MGCMSVEERR SRIDDKTLEE DDSKKRLLRR RRKILGGSSS GESGKKSSTV KKIIGGGYYT
Q6RX07    MCGGRSKKRR SELDDKAIRR DDEKKRMMSS SRKLLGGAAA GESGKKSSTL KKLIGGGFFS
Q0PY42    MGCMSNEERR SMIDDRSLEE DDSKKKLLRR RRKILGGSSS GESGKKSSTV KKIIGGGYYS
B3KYJ0    MGCMSDEERR SKIDDRDLEE DDSKKKLLRR RKKILGGSSS GESGKKSSTV KKIIGGGYYS
Q589C6    MGCMSVEERR SMIDDKKLEE DDSKKRLLRR RRKILGGSSS GESGKKSSTV KKIIGGGYYT
A6RRX9    MGCMSVEERR N-------LL DDKGGKTTCC CSTFIGGSSS GESGKKSSTV KKIIGGGYYT
A4RJI0    MGCMSSEERR SKIDDKDLEE DDSKKRLLRR RRKILGGSSS GESGKKSSTV KKIIGGGYYS
Q8NJX7    MGCMSNDDRR SAIDDKELDD DDSKKRLLRR RKKILGGSSS GESGKKSSTV KKIIGGGYYS
Q9HFA3    MGCMSKEERR SAIDDRALDD DDSKKRLLRR RRKILGGSSS GESGKKSSTV KKIIGGGYYS
Q00581    MGCMSSEERR SKIDDKDLEE DDSKKRLLRR RRKILGGSSS GESGKKSSTV KKIIGGGYYS
B3KYI9    MCGGRKEERR SELDDKQIRR DDEKKRLLSS SKKLLGGAAA GESGKKSSTL KKLIGGGFFS
O74204    MGCMSGEERR SKIDDRDLEE DDSKKRLLRR RRKILGGSSS GESGKKSSTV KKIIGGGYYS
Q05424    MCGGRKDDRR SELDDKQIRR DDEKKRLLSS SKKLLGGAAA GESGKKSSTL KKLIGGGFFS
B2B787    MCGARKGGRR SELDDKIIRR DDEKKKMMSS SKKLLGGAAA GESGKKSSTL KKLIGGGFFS
B8XWZ8    MGCMSNEEKK SAIDDKILEE DDSKKRLLRR RKKILGGSSS GESGKKSSTV KKIIGGGYYS
Q8J0B8    MGCFSSEEII SAIDDRQIEE DDARRKFFKK KKKILGGSSS GESGKKSSTV KKIIGGGYYT
Q9HFA1    MCGSRKTTRR SELDDKIIKK DDEKKRMMLL LKKLLGGAAA GESGKKSSTL KKLIGGGFFS
O13316    MCGSRVHHRR SELDDKAIRR DDEKKRLLQQ QKKLLGGAAA GESGKKSSTL KKLIGGGFFS
Q65YU2    MGCMSNEEKK SAIDDKILEE DDSKKRLLRR RKKILGGSSS GESGKKSSTV KKIIGGGYYS
A2QRF3    MGCVSTGGRR SAIDDRKLEE DDSRRRLLRR RRKILGGSSS GESGKKSSTV KKIIGGGYYT
B8N690    MGCVSPAARR SAIDDRRLEE DDSRRRLLRR RRKILGGSSS GESGKKSSTV KKIIGGGYYT
Q2UCG4    MGCVSPAARR SAIDDRRLEE DDSRRRLLRR RRKILGGSSS GESGKKSSTV KKIIGGGYYT
B8M2B6    MGCVSNAARR SMIDDRKIEE DDSRRRLLRR RRKILGGSSS GESGKKSSTV KKIIGGGYYS
Q8TF78    MCGSRKKKRR SELDDKIIKK DDEKKRMMAA AKKLLGGAAA GESGKKSSTL KKLIGGGFFS
Q9UVK8    MGCFSAGGRR SAIDDRKLEE DDSRRRLLRR RRKILGGSSS GESGKKSSTV KKIIGGGYYT
Q8TFX6    MGCFSPGGRR SAIDDRRLEE DDSRRRLLRR RRKILGGSSS GESGKKSSTV KKIIGGGYYT
B6V2E9    MGCMSSAAKK SAIDDREIMM DDSRRRLLRR RRKILGGSSS GESGKKSSTV KKIIGGGYYT
A1CPG8    MGCFSTGGRR SAIDDRKLEE DDSRRRLLRR RRKILGGSSS GESGKKSSTV KKIIGGGYYT
A1D2D0    MGCFSAGGRR SAIDDRRLEE DDSRRRLLRR RRKILGGSSS GESGKKSSTV KKIIGGGYYT
B0XR79    MGCFSPGGRR SAIDDRRLEE DDSRRRLLRR RRKILGGSSS GESGKKSSTV KKIIGGGYYT
Q2H330    MGCMSGEERR SKIDDKELEE DDSKKKLLRR RKKILGGSSS GESGKKSSTV KKIIGGGYYS
Q7Z9K5    MGCVSNVVRR SMIDDRKIEE DDSRRRLLRR RRKILGGSSS GESGKKSSTV KKIIGGGYYS
B6QCP5    MGCVSNVVRR SMIDDRKIEE DDSRRRLLRR RRKILGGSSS GESGKKSSTV KKIIGGGYYS
Q1DUV1    MGCLSDEERR SMIDDKKLEE DDSKKRLLRR RRKILGGSSS GESGKKSSTV KKIIGGGYYT
P87033    MGCLSSHHRR SALDDRRIKK DDEKKNLLSS SRKLLGGAAA GESGKKSSTL KKIIPPPFFT
Q5DPY9    MGCCSGEERR SMIDDKGLEE DDSKKRLLRR RRKILGGSSS GESGKKSSTV KKIIGGGYYS
B6H4Z1    MGCFSAGGRR SQIDDRKLEE DDSRRRLLRR RRKILGGSSS GESGKKSSTV KKIIGGGYYT
Q9C133    MCGGR---RR SEIDDALIHH DDEKKVMMQQ QKKLLGGAAA GESGKKSSTL KKLIGGGFFT
A2QDR2    MGMSSTAARR SRIEEKVLKK DDKKKVMMDD DRKILGGAAA GESGKKSSTI KKIIGGGFFP
Q2GY29    MCGGRKTTRR SELDDKIIRR DDEKKRMMSS SKKLLGGAAA GESGKKSSTL KKLIGGGFFS
P87034    MGCLSSDDRR SAIDDKQIEE DDSRRKFFKK KKKILGGSSS GESGKKSSTV KKIIGGGYYT
B8MY41    MGMGSTTTRR NRIDDKVLKK DDKKKVMMDD DRKILGGAAA GESGKKSSTI KKIIGGGFFP
Q9Y888    MGCASPVVRR SDIDDKMIEE DDGKKRLLKK KKKILGGSSS GESGKKSSTV KKIIGGGFFS
O14438    MGCLSSDDRR SAIDDKQIEE DDSRRQFFKK KKKILGGSSS GESGKKSSTV KKIIGGGYYS
Q0CQ85    MGMSSQAARR TRIDDKSLKK DDKKKVMMDD DRKILGGAAA GESGKKSSTI KKIIGGGFFP
Q0D0P6    -----MQQVV ASLSSHPAMM AAATTLTTRR RGSNLGGSSS GESGKKSSTV KKIIGGGYYT
A7EY71    MCGSR---RR SEIDDALIHH DDEKKIMMQQ QRKLLGGAAA GESGKKSSTL KKIIGGGFFS
Q5B8P0    MGMSSGDDRR NRIEEKSLKK DDKKKVMMDD DRKILGGAAA GESGKKSSTI KKIIGGGFFP
Q8X1V9    MGCASPVVRR SDIDDKMIEE DDGKKRLLKK KKKILGGSSS GESGKKSSTV KKIIGGGFFS
Q9Y887    MGCVSAQQRR SAIDDRQIEE DDSRRKFFRR RKKILGGSSS GESGKKSSTV KKIIGGGFFN
B0XWX6    MGMSSAAARR TRIDDKSLKK DDKKKLMMDD DRKILGGAAA GESGKKSSTI KKIIGGGFFP
A1D6I1    MGMSSAAARR TRIDDKSLKK DDKKKLMMDD DRKILGGAAA GESGKKSSTI KKIIGGGFFP
Q9Y7E3    MGMSSGDDRR NRIEEKSLKK DDKKKVMMDD DRKILGGAAA GESGKKSSTI KKIIGGGFFP
Q4WYB0    MGMSSAAARR TRIDDKSLKK DDKKKLMMDD DRKILGGAAA GESGKKSSTI KKIIGGGFFP
A7IT73    MCGSSSKKKK SEIEEKQLRR DDQKKRLLDD DRKLLGGAAA GESGKKSSTL KKLIGGGFFS
B8MPE2    MGMSSVEEVV NGIEEKQIRR DDKKKTYYDD DRKILGGAAA GESGKKSSTI KKIIGGGFFP
A6S7A2    MCGSR---RR SEIDDALIHH DDEKKVMMQQ QRKLLGGAAA GESGKKSSTL KKLIGGGFFS
Q9HEP8    MCGSR---RR SEIDDALIHH DDEKKVMMQQ QRKLLAAAAA GESGKKSSTL KKLIGGGFFS
B0DR93    MGCVSTGGRR SAIDDRQIEE DDSKKRFFKK KRKILGGSSS GESGKKSSTV KKIIGGGFFS
B2WIL8    MCGRKSTTKK NEIEEKNLRR DDRKKKAAEE ERKLLGGAAA GESGKKSSTL KKIIGGGFFQ
Q0UBY1    MCGRK-PPKK NDIEEKALRR DDRKKRAAEE ERKLLGGAAA GESGKKSSTL KKIIGGGFFG
A1CKY6    MGMGSALLQQ TRIDDKSLKK DDKKKMMMDD DRKILGGAAA GESGKKSSTI KKIIGGGFFP
B6HCG1    MGLVSEAARR NRIDDRAIKK DDKKKTLLDD DRKILGGAAA GESGKKSSTI KKIIGGGFFP
B6QUA7    MGINSPEEII NGIDDKQIRR DDKKKTYYDD DRKMLGGAAA GESGKKSSTI KKIIGGGFFP
Q6W9M4    MGINSPEEII NGIDDKQIRR DDKKKTYYDD DRKMLGGAAA GESGKKSSTI KKIIGGGFFP
A8PR62    MGCGSGAARR SEIDDKHLVV SSTKKQGGKK KQKILGGSSS GESGKKSSTV KKIIGGGYYS
Q1DJB6    MGSGSPEEQQ NSIDDKMIRR DDKKKTYYDD DRKILGGAAA GESGKKSSTI KKIIGGGFFP
Q5DPY8    MGASSPTTHH TAIDDKMIRR DDKKKVQQDD DRKILGGAAA GESGKKSSTI KKIIGGGFFP

          RRRRSFIIIF SNVQQSVILA MESLLELDDD QEEEYVVTII AAQDSSPP-P EEEEEVVNIS
          RRRRSFIIIF SNVQQSVILA MESLLELDDD QEEEYVVTII AAQDSSPP-P EEEEEVVNIS
          RRRRSFIIIF SNVQQSVILA MESLLELDDD QEEEYVVTII AAQDSSPP-P EEEEEVVNIS
          RRRRSFIIIF SNVQQSVILA MESLLELDDD QEEEYVVTII AAQDSSPP-P EEEEEVVNIS
          RRRRSFIIIF SNVQQSVILA MESLLELDDD QEEEYVVTII AAQDSSPP-P EEEEEVVNIS
          RRRRSFIIIF SNVQQSVILA MESLLELDDD QEEEYVVTII AAQDSSPP-P EEEEEVVNIS
          RRRRSFIIIF SNVQQSVILA MESLLELDDD QEEEYAATII AAQDSSPP-P EEEEEVVNIS
          RRRRSFIIIF SNVQQSVILA MESLLELDDD QEEEYVVTII AAQDSSPP-P EEEEEVVNIS
          RRRRSFIIIF SNVQQSVILA MESLLELEED QEEEYVVTII AAQDVVPP-P EEEEEVVSIE
          RRRRSFIIIF SNVQQSVILA MESLLELEED QEEEYVVTII AAQDVVPP-P EEEEEVVSIE
          RRRRSFIIIF SNVQQSVILA MESLLELEED QEEEYVVTII AAQDVVPP-P EEEEEVVSIE
          RRRRSFIIIF SNVQQSVILA MESLLELEED QEEEYVVTII AAQDVVPP-P EEEEEVVSIE
          RRRRSFIIIF SNVQQSVILA MESLLELEED QEEEYVVTII AAQDVVPP-P EEEEEVVSIE
          RRRRSFIIIF SNVQQSVILA MESLLELAAD QEEEYVVTII AAQDVVPP-P EEEEEVVNIE
          RRRRSFIIIF SNVQQSVILA MESLLELDDD QEEEYVVTII QQQDNNPP-P EEEEEVVSIA
          RRRRSFIIIF SNVQQSVILA MESLLELQQD QEEEYVVTII AAQDVVPP-P EEEEEVVGIE
          RRRRSFIIIF SNVQQSVILA MESLLELEED QEEEYVVTII AAQDVVPP-P EEEEEVVGIE
          RRRRSFIIIF SNVQQSVILA MESLLELEED QEEEYVVTII AAQDVVPP-P EEEEEVVSIE
          RRRRSFIIIF SNVQQSVILA MESLLELEED QEEEYVVTII AAQDVVPP-P EEEEEVVSIE
          RRRRSFIIIF SNVQQSVILA MESLLELEED QEEEYVVTII AAQDVVPP-P EEEEEVVSIE
          RRRRSFIIIF SNVQQSVILA MESLLELAAD QEEEYVVTII AAQDVVPP-P EEEEEVVNIE
          RRRRSFIIIF SNVQQSVILA MESLLELEEE PEEEYVVTII AAQDVVPP-P EEEEEVVGIE
          RRRRSFIIIF SNVQQSVILA MESLLELDDD QEEEYVVTII QQQDNNPP-P EEEEEVVSIA
          RRRRSFIIIY SNVQQSVILA MESLLELEED AEEEYVVTII AAQDSSPP-P EEEEEVVNIG
          RRRRSFIIIF SNVQQSVILA MESLLELEED QEEEYVVTII AAQDVVPP-P EEEEEVVNIE
          RRRRSFIIIY SNVQQSVILA MESLLELEED AEEEYVVTII AAQDSSPP-P EEEEEVVNIG
          RRRRSFIIIY SNVQQSVILA MESLLELEED AEEEYVVTII AAQDSSPP-P EEEEEVVNIG
          RRRRSFIIIY SNVQQSVILA MESLLELEED PEEEYVVTII SSQDSSPP-P EEEEEVVGIQ
          RRRRSFIIIF SNVQQSVILA MESLLELDDD LEEEYVVTII AAQDCCPP-P EEEEEVVAIE
          RRRRSFIIIY SNVQQSVILA MESLLELEED AEEEYVVTII AAQDSSPP-P EEEEEVVNIG
          RRRRSFIIIY SNVQQSVILA MESLLELEED AEEEYVVTII AAQDNNPP-P EEEEEVVNIG
          RRRRSFIIIY SNVQQSVILA MESLLELEED AEEEYVVTVV AAQDSSPP-S EEEEEVVNIA
          RRRRSFIIIY SNVQQSVILA MESLLELEED PEEEYVVTII SSQDSSPP-P EEEEEVVGIQ
          RRRRSFIIIY SNVQQSVILA MESLLELEED AEEEYVVTII AAQDSSPP-P EEEEEVVNIG
          RRRRSFIIIY SNVQQSVILA MESLLELEED AEEEYVVTII AAQDSSPP-P EEEEEVVNIG
          RRRRSFIIIF SNVQQSVILA MESLLELDDD QEEEYVVTII AAQDVVPP-P EEEEEVVQIK
          RRRRSFIIIF SNVQQSVILA MESLLELAAD AEEEYVVTII AAQDVVPP-P EEEEEVVNIE
          RRRRSFIIIY SNVQQSVILA MESLLELEED AEEEYVVTVV AAQDNNPP-P EEEEEVVNIG
          RRRRSFIIIY SNVQQSVILA MESLLELEED AEEEYVVTII AAQETTPP-P EEEEEVVNIG
          RRRRSFIIIF SNEQQSVILA MESLLELDDD QEEEYVVTII AAQDNNPP-P EEEEEVVTIS
          RRRRSFIIIF SNVQQSVILA MEQLLELDDD QEEEYVVTII AAQDNNPP-P EEEEEVVNIS
          RRRRSFIIIF SNVQQSVILA MESLLELAAD SEEEYVVTII AAQDVVPP-P EEEEEVVNIE
          RRRRSFIIIY SNVQQSVILA MESLLELEED QEEEYVVTII AAQEVVPP-P EEEEEVVNIE
          RRRRSFIIIF SNVQQSVILA MEGLLDLDDD QEEEYVVTII AAQDSSPP-A DDDDDVVGIE
          RRRRSFIIIF SNVQQSVILA MEGLLDLDDD QEEEYVVTII AAQDCCPP-P DDDDDVVSID
          LLLRYYIIIF SNLQQSLIIA MEEFFDFEER REEEQLLLLL EELENNPP-P EEEEEYYRFI
          LLLRYYIIIF SNLQQALIIA MEEFFDFEER REEEQLLLLL EELENNPP-P EEEEEYYRFI
          VVVLLYTIIY KNIDDCALVA MRQMMEPTTN PEEEYSSLLL DDPTPPNN-P RRRRRVVTVA
          KKKKEWVIIF SNVQQSVIAA MNEHHDFDDN PEEEKMMHII EEIDPPPP-A DDDDDYYDIK
          KKKRDFVIIF SNVQQSTISA MAEMMGYDDS PEEEKMMHII EEISGGPP-E DDDDDYYEIK
          EEELSYTVVF KNLEECAVIA MRQFFELEES DRRRACCFLL IIGQPPIIDP KKKKKVVEVL
          DDDLNYTVVY KNLEECAVVA MHQFFDPAAD PYYYVFFQDD GGCQSSDD-P KKKKKVVTIQ
          EEELNYTVVF KNVEECAVIA MQQFFDLEEK EAAAYDDLII EESARRDD-P KKKKKVVLVQ
          VVVLLYTIIY KNIDDCALVA MRQMMEPTTN PEEEYSSLLL DDPTPPNN-P RRRRRVVTVA
          KKKREWVVVF NNVQQSLIYA MAELLDFSSD PEEEKIIQII EELDPPPP-T DDDDDYYEIK
          HHHLLYTIIY KNIDDCALVA MRQFFEIEEN ERRRACCTII VVDQQQLLDP KKKKKIIEVA
          DDDLNYTVVY KNLEECAVVA MHQFFDPTTD PYYYVFFQDD GGCQAADD-P KKKKKVVTIQ
          IIILLYTIIY KNIDDCALVA MRQMMEPEEN PEEEYSSLLL DDPTPPNN-P RRRRRVVTVA
          IIILLYTIIY KNIDDCALVA MRQMMEPEEN PEEEYSSLLL DDPTPPNN-P RRRRRVVTVA
          DDDLNYTVVF KNIEECAVIA MRQFFDPQQL EEEELDDLLL EESAEEDD-P KKKKKVVQVQ
          EEELNYTVVF KNVEECAVIA MQQFFSLAAQ DRRRAAAFLL AAEQAAIIDP KKKKKVVLVQ
          EEELNYTVVF KNIEECAVIA MDQFFEPSSS ETTTDCCYLL VVESAAIIEA KKKKKVVIVQ
          DDDLNYTVVF KNIEECAVVA MRQFFDPEEK EKKKTCCFLL VVDQVVIIDT RRRRRVVEIQ
          KKKKEWVIIF ANLQQSLIFA MNEFFNLEED EEEEKMMQMM EEMEPPPP-L EEEEEYYEAK
          HHHLNYTVVF KNLEECSVAA MRQFFDPVVL DKKKRLLFLL LLDQTTDD-A KKKKKVVVIQ
          KKKKEWVIIF ANLQQSLIFA MNEFFNLEED EEEEKMMQMM EEMEPPPP-L EEEEEYYEAK
          KKKKEWVVVF QNVHHSLIFA MNELLNFEEN PEEEKMMHII DDVEPPPP-E DDDDDYYEIK
          EEELNYTVVF KNVEECAVIA MQQFFDPQQN EKKKAAAFLL AAEQAAIIDP KKKKKVVAVQ
          RRRLLFTVVF KNVDDSAIVA LRKFFRPVVE PRRRMAARII VVDGIILLSQ DDDDDVVRIE
          KKKKEWVVVL INIQQSLIFA MEDYYNFEER KEEEKKKLVV EEIDPPPP-Q DDDDDYYQIK
          KKKKEWVVVF QHVQQSLIHA MQELLDFEEN KEEERIILII EELDAAPP-I EEEEEFFDIK
          EEELNYTVVF KNVEECAVIA MQQFFDPQQN EKKKAAAFLL AAEQAAIIDP KKKKKVVAVQ
          VVVLLYTVVY KNLDDCSLIA YHQFFSPSSS QRRRDIIFLL IIDNIILLDS KKKKKVVDIT
          VVVLLYTVVC KNLDDCSLVA YHQFFSPSSS QRRRDVVYII IIDHTTLLDA KKKKKVVEIT
          VVVLLYTVVC KNLDDCSLVA YHQFFSPSSS QRRRDVVYII IIDHTTLLDA KKKKKVVEIT
          VVVLMYTVVY KNLDDCSLIA YEHFFDPTTS QRRRDIIYII IIDSIILLDP KKKKKVVDVT
          KKKKEWVVVF NNVQQSMIYA MKEFFDFEEK PEEEKMMQVV EELDQQPP-E QQQQQYYQLK
          VVVLLYTVVY KNLEECALIA YHQFFNPTTS QRRRDIIFLL IIDNIILLDP AAAAAVVDIT
          VVVLLYTIIY KNLDDCALIA YHQFFNPTTS PRRREIIFLL IIDNTTLLDP RRRRRIIDVT
          VVVLQYTVVY KNVDDCALIA MRQFFEPEEQ EKKKEMMFLL VVDSVVLLDI RRRRRVVKIS
          VVVLLYTIIY KNLDDCALIA YHQFFNPTTS SRRREIIFLL IIDNTTLLDL RRRRRVVDAT
          VVVLLYTIIY KNLDDCALIA YHQFFNPTTS PRRREIIFLL IIDNTTLLDP RRRRRIIDVT
          VVVLLYTIIY KNLDDCALIA YHQFFNPTTS PRRREIIFLL IIDNTTLLDP RRRRRIIDVT
          QQQLNYTVVY KNLEECALCA MRQFFEPMMP ERRRECCFLL LLDQAAIIDP RRRRRVVIVQ
          VVVLMYTVVY KNLDDCSVIA YEHFFDPTTS QRRRDIIYII IIDSIILLDP KKKKKVVDVT
          VVVLMYTVVD KNLDDCSVIA YEHFFDPTTS QRRRDIIYII IIDSIILLDP KKKKKVVDVT
          VVVLMCTVVY KNLEECSLVA MYDFFNPTTS SRRREMMYLL IIDNTTLLDP KKKKKVVEVT
          DDDRNFLVVF LNVQQGTILV MEEWWSFQQD DIIIDLLLFF DDIEPPPP-T NNNNNYYVLK
          VVVLLCTVVY KNLDDCDLIA LHHFFDPSSS PQQQDIIYLL IIDNTTIIDP KKKKKVVDVT
          MMMLLYTVVY KNLDDCALIA YHYLLQPSSS QQQQDIIFLL VVDTTTLLDS KKKKKIIDIT
          KKKKEWIIIF NNLDDGMTLA MEEFFGFEEF KDDDVLLVII DDLEPPPP-V EEEEEYYRFK
          EEERQTVIIY SNVIIAVLLI MRAEENFQQL EPPPLEEVDD DDVEAASSDL KKKKKVVDLR
          KKKKEWVVVF TNLQQSLIFA MNDAAGFEEN PEEEKMMQMM EEMEPPPP-E EEEEEYYEVK
          KKKLLYTVVI KNVDDSAMVA LRKFFKPEEM PRRREVVAII VVDGAALLDH AAAAAMMRVD
          DDDRQTVIIY SNVIIAVLLI MRTEESFEEQ EPPPLDDMDD DDVEAASSDL KKKKKVVDMR
          QQQLAFSSST ANLDDSAIL- HEKLLNCEED FRRRPQQKII --QTNNPPFP RRRRRHHPHK
          KKKLLYTVVI KNVDDSAIVA LRKFFKPEEM PRRREVVVII VVDGAALLDH PPPPPMMRVD
          EEERQTVIIY SNVIIAVLLI MRAEENFQQV EPPPLDDVDD DDVEAASSDL KKKKKVVDMR
          VVVLMYTVVY KNLDDCSLIA YDQFFGPTTS QRRRDMMFLL LLENVVLLDP VVVVVVVDIM
          KKKKEWIIIF HNLDDGMTVA MTDFFNFEED ESSSQVVMII DDLEPPPP-F EEEEEYYKFK
          EEERQTVIIY SNVVVAVLLI MRTEENFEEQ ESSSDEEVDD DDVEAASSDL RRRRRVVDMN
          QQQLAYIIIH RNLDDSAILH MKKLLSCEED FRRRPQQKII LLDNLLIISP DDDDDIIEID
          EEELTFTIIY RNLDDSAIVQ MRNMMNCAAT PRRRTAARII VVEDFFFFSA DDDDDIIQIH
          EEERQTVIIY SNVIIAVLLI MRAEEQFEEL EQQQLEEIDD DDVEAASSDY KKKKKVVDMR
          EEERQTVIIY SNVIIAVLLI MRAEEQFEEL EQQQLEEIDD DDVEAASSDY KKKKKVVDMR
          EEERQTVIIY SNVVVAVLLI MRTEENFEEQ ESSSDEEVDD DDVEAASSDL RRRRRVVDMN
          EEERQTVIIY SNVIIAVLLI MRAEEQFEEL EQQQLEEIDD DDVEAASSDY KKKKKVVDMR
          SSSRQWTIIF QNVHHAVVFA MEEQQEFAAD PVVVGAALLL EEIDSSPP-N DDDDDCCHFK
          EEERQNVIIY SNVVVAVLMI MQTQQKFEEK ESSSLDDLAA DDVEAASSDL SSSSSIIEMV
          KKKKEWIIIF HNLDDGMTVA MNDFFNFEEH EKKKQLLMII DDLEPPPP-L EEEEEYYKFK
          KKKKEWIIIF HNLDDGMTVA MNDFFNFEEH EKKKQLLMII DDLEPPPP-L EEEEEYYKFK
          DDDLEYVVVY KNLDDSHIIY MKKIIGCQQE YAAALDDLLL EETQAAFFAP EEEEEMMEIH
          SSSRTWTIIF NNVSSATIYA MQEDDDFEED EIIIRSSMVV DDIEPPPP-E EEEEEFFTFN
          KKKRTWTIIF NNVSSATIYA MQEDDDFEED EAAALSSLVV DDIEPPPP-D EEEEEFFTFN
          DDDRQTVIIY SNVIIAVLLI VSAEENYEEL EKKKLEEIDD DDVEAASSDY KKKKKVVDMR
          EEERQTIIIY SNVIIAVLLI MNAEEDFEEN EPPPFDDLDD DDVEAASSDL EEEEEVVDMR
          EEERQNVIIY SNVVVAVLMI MQTQQKFEEK EAAALIILAA DDVEAAAADL EEEEEIIEMT
          EEERQNVIIY SNVVVAVLMI MQTQQKFEEK EAAALIILAA DDVEAAAADL EEEEEIIEMT
          KKKLMFTVVI KNVDDSAIAA LRLLLGPEER LRRREAAILL VVPNAALLPA DDDDDMMKIE
          EEERQTIIIY SNIVVAILLI MEAEEGFEEA ASSSFQQIEE DDVEAATTDL NNNNNVVQMK
          EEERQNVIIY SNVVVAILLI MQTEENFEEF EPPPLKKLDD DDVEAASSDL AAAAAVVDMS

          VLWDDDDGGQ QQCCFFFREQ QSSAYYYYFF DSIRRIIAAA DIPPNNDDQD DDLLRSRRKK
          VLWDDDDGGQ QQCCFFFREQ QSSAYYYYFF DSIRRIIAAA DIPPNNDDQD DDLLRSRRKK
          VLWDDDDGGQ QQCCFFFREQ QSSAYYYYFF DSIRRIIAAA DIPPNNDDQD DDLLRSRRKK
          VLWDDDDGGQ QQCCFFFREQ QSSAYYYYFF DSIRRIIAAA DIPPNNDDQD DDLLRSRRKK
          VLWDDDDGGQ QQCCFFFREQ QSSAYYYYFF DSIRRIIAAA DIPPNNDDQD DDLLRSRRKK
          VLWDDDDGGQ QQCCFFFREQ QSSAYYYYFF DSIRRIIAAA DIPPNNDDQD DDLLRSRRKK
          VLWDDDDGGQ QQCCFFFREQ QSSAYYYYFF DSIRRIIAAA DIPPNNDDQD DDLLRSRRKK
          VLWDDDDGGQ QQCCFFFREQ QSSA-YYYFF DSIRRIIAAA DIPPNNDDQD DDLLRSRRKK
          ALWDDDDGGQ QECCFFFREQ QSSAYYYYFF DNIRRIIAAA DMPPNNDDQD DDLLRSRRKK
          ALWDDDDGGQ QECCFFFREQ QSSAYYYYFF DNIRRIIAAA DMPPNNDDQD DDLLRSRRKK
          ALWDDDDGGQ QECCFFFREQ QSSAYYYYFF DNIRRIIAAA DMPPNNDDQD DDLLRSRRKK
          ALWDDDDGGQ QECCFFFREQ QSSAYYYYFF DNIRRIIAAA DMPPNNDDQD DDLLRSRRKK
          ALWDDDDGGQ QECCFFFREQ QSSAYYYYFF DNIRRIIAAA DMPPNNDDQD DDLLRSRRKK
          ALWDDDDGGQ QSCCFFFREQ QSSAYYYYFF DNIRRIIAAA DMPPNNDDQD DDLLRSRRKK
          ALWDDDDGGQ QDCCFFFREQ QSSAYYYYFF DNIRRIIAAQ DMPPNNDDQD DDLLRSRRKK
          ALWDDDDGGQ QECCFFFREQ QSSAYYYYFF DNIRRIIAAA DMPPNNDDQD DDLLRSRRKK
          ALWDDDDGGQ QECCFFFREQ QSSAYYYYFF DNIRRIIAAA DMPPNNDDQD DDLLRSRRKK
          ALWDDDDGGQ QECCFFFREQ QSSAYYYYFF DNIRRIIAAA DMPPNNDDQD DDLLRSRRKK
          AVWDDDDGGQ QDCCFFFREQ QSSAYYYYFF DNIRRIIAAA DMPPNNDDQD DDLLRSRRKK
          ALWDDDDGGQ QDCCFFFREQ QSSAYYYYFF DNIRRIIAAA DMPPNNDDQD DDLLRSRRKK
          ALWDDDDGGQ QSCCFFFREQ QSSAYYYYFF DNIRRIIAAA DMPPNNDDQD DDLLRSRRKK
          ALWDDDDGGQ QECCFFFREQ QSSAYYYYFF DNIRRIIAAT DMPPNNDDQD DDLLRSRRKK
          ALWDDDDGGQ QDCCFFFREQ QSSACYYYFF DNIRRIIAAQ DMPPNNDDQD DDLLRSRRKK
          ALWDDDDGGQ QECCFFFREQ QSSAYYYYFF DAIRRIIAAQ DLPPTTDDQD DDLLRSRRKK
          ALWDDDDGGQ QECCFFFREQ QSSAYYYYFF DNIRRIIAAA DMPPNNDDQD DDLLRSRRKK
          ALWDDDDGGQ QECCFFFREQ QSSAYYYYFF DAIRRIIAAQ DLPPTTDDQD DDLLRSRRKK
          ALWDDDDGGQ QECCFFFREQ QSSAYYYYFF DAIRRIIAAQ DLPPTTDDQD DDLLRSRRKK
          ALWDDDDGGQ QECCFFFREQ QSSAYYYYFF DSIRRIIAAQ DLPPSSDDQD DDLLRSRRKK
          ALWDDDDGGQ QECCFFFREQ QSSAYYYYFF DSIRRIIMMQ DLPPSSDDQD DDLLRSRRKK
          ALWDDDDGGQ QECCFFFREQ QSSAYYYYFF DAVRRIIAAQ DLPPTTDDQD DDLLRSRRKK
          ALWDDDDGGQ QECCFFFREQ QSSAYYYYFF DAIRRIIAAQ DLPPTTDDQD DDLLRSRRKK
          ALWDDDDGGQ QECCFFFREQ QSSAYYYYFF DSIRRIIAAQ DLPPTTDDQD DDLLRSRRKK
          ALWDDDDGGQ QECCFFFREQ QSSAYYYYFF DSIRRIIAAQ DLPPSSDDQD DDLLRSRRKK
          QLWDDDDGGQ QECCFFFREQ QSSAYYYYFF DSIRRIIAAQ DLPPTTDDQD DDLLRSRRKK
          QLWDDDDGGQ QECCFFFREQ QSSAYYYYFF DSIRRIIAAQ DLPPTTDDQD DDLLRSRRKK
          TLWDDDDGGQ QAAAFFFREQ QSSAYYYYFF DSITTIIAAS TIPPSSDDAD DDLLRSRRKK
          ALWDDDDGGQ QSCCFFFREQ QSSAYYYYFF DNIRRIIAAA DMPPNNDDQD DDLLRSRRKK
          ALWDDDDGGQ QECCFFFREQ QSSAYYYYFF DAIRRIIAAQ DLPPTTDDQD DDLLRSRRKK
          ALWDDDDGGQ QECCFFFREQ QSSAYYYYFF DAIRRIIAAQ DLPPTTDDQD DDLLRSRRKK
          ALWDDDDGGQ QDCCFFFREQ QSSAYYYYFF DNIRRIIAAQ DMPPNNDDQD DDLLRSRRKK
          ALWDDDDGGQ QECCFFFREQ QSSAYYYYFF NNIRRIISSL DMPPDDDDQD DDLLRSRRKK
          ALWDDDDGGQ QSCCFFFREQ QSSAYYYYFF DNIRRIIAAA DMPPNNDDQD DDLLRSRRKK
          ALWDDDDVVQ QECCFFFREQ QSSAYYYYFF DNIRRIIAAA DMPPDDDDQD DDLLRSRRKK
          ALWDDDDGGQ QECCFFFREQ QSSAYYYYFF DSIRRIIAAA DLPPSSDDQD DDLLRSRRKK
          ALWDDDDGGQ QECCFFFREQ QSSAYYYYFF DSIRRIIAAA DLPPSSDDQD DDLLRSRRKK
          SLWDDDDGGT TRAAVVVNEA ANNCYFFFYY ENIRRLLFFE KIPPTTDDQD DDLLRCRRKK
          SLWDDDDGGM MRAAVVVNEA ANNCSFFFFF ENIRRLLFFE KIPPTTDDQD DDLLRCRRKK
          SVWDDDDSSE ERLLLLLSEY YSSAYFFFFF EEARRIIAAA DIPPTTEEAD DDLLRARRKK
          ALWDDDDGGR RAAAIIINEA ANNLYFFFII EDIRRLLWWG DVPPDDDDQD DDLLRSRRRR
          ALWDDDDGGL LAAAVVVNEA ANNLYFFFVV TDIRRIIWWA GVPPNNDDQD DDLLRSRRRR
          ALWDDDDVVG GQLLMMMTEY YSSAYFFFFF DEVRRIIVVH DIPPNNEEMD DDLLRARRKK
          ALWDDDDAAE EQLLMMMTEY YSSAYFFFFF TEVRRIIVVA DRPPNNEEMD DDLLRARRKK
          AIWDDDDAAD DQLLMMMTEY YSSAYFFFFF QEARRIIVVA NLPPNNEEMD DDLLRARRKK
          SVWDDDDSSE ERLLLLLSEY YSSAYFFFFF EEARRIIAAA DIPPTTEEAD DDLLRARRKK
          TLWDDDDGGR RRAAIIINEA ANNLYFFFCC EDLRRIIWWD TVPPNNDDQD DDLLRSRRRR
          GVWDDDDCCS SKVVFFFNEY YSSAYFFFFF DEARRIITTG DIPPTTEEAD DDLLRARRKK
          AIWDDDDAAD DLLLMMMTEY YSSAYFFFFF MEVRRIIVVA DRPPNNEEMD DDLLRARRKK
          SFWDDDDHHD DLLLLLLSEY YSSAYFFFFF EEARRIIAAA NIPPTTEEAD DDLLRARRKK
          SFWDDDDHHD DLLLLLLSEY YSSAYFFFFF EEARRIIAAA NIPPTTEEAD DDLLRATTKK
          SIWDDDDAAE EQLLMMMTEY YSSAYFFFFF QEVRRIIVVS DLPPNNEEMD DDLLRARRKK
          AIWDDDDAAE EQLLMMMTEY YSSAYFFFFF QEARRIIVVA DLPPNNEEMD DDLLRARRKK
          ALWDDDDCCD DRLLMMMTEY YSSAYFFFFF DEVRRIICCA DLPPNNEEMD DDLLRARRKK
          AIWDDDDAAK KQLLMMMTEY YSSAYFFFFF EQARRIIVVR DLPPNNEEMD DDLLRARRKK
          KLWDDDDGGR RQAAIIINEA ANNLYFFFCC SDLRRLLWWD NVPPSSDDQD DDLLRSRRRR
          SLWDDDDAAE EQLLMMMTEY YSSAYFFFFF DEARRIIAAH EIPPNNEEMD DDLLRARRKK
          KLWDDDDGGR RQAAIIINEA ANNLYFFFCC SDLRRLLWWD NVPPSSDDQD DDLLRSRRRR
          SLWDDDDGGK KSAAIIINEA ANNLYFFFCC GDLRRVVWWA DVPPTTDDQD DDLLRSRRRR
          ALWDDDDAAD DLLLMMMTEY YSSAYFFFFF QEARRIIVVS DLPPNNEEMD DDLLRARRKK
          SLWDDDDIIP PSVVLLLSEY YSSAYFFFFF DDVRRIIGGS DIPPNNEETD DDLLMARRKK
          SLWDDDDGGQ QKAAIIINEA ANNIYFFFCC DDVRRLLWWD NIPPTTDDQD DDLLRTRRRR
          ALWDDDDGGK KKAAIIINEA ANNLYFFFCC DDLRRIIWWD SVPPTTDDQD DDLLRSRRRR
          ALWDDDDAAD DLLLMMMTEY YSSAYFFFFF QEARRIIVVS DLPPNNEEMD DDLLRARRKK
          YLWDDDDCCS SNVVLLLNEY YSSAYFFFFF QEARRIIAAS DIPPNNVVND DDLLRARRKK
          YIWDDDDCCS STVVLLLNEY YSSAYFFFFF EEARRIIAAS DIPPNNVVND DDLLRARRKK
          YIWDDDDCCS STVVLLLNEY YSSAYFFFFF EEARRIIAAS DIPPNNVVND DDLLRARRKK
          FIWDDDDCCA ASVVMMMSEY YSSAYFFFFF ENARRIIAAA DIPPNNEEAD DDLLRARRKK
          DLWDDDDGGK KKAAIIINEA ANNLYFFFCC DDLRRFFWWD TIPPTTDDQD DDLLRSRRRR
          YIWDDDDCCS STAALLLNEY YSSAYFFFFF EEARRIITTS DIPPNNVVND DDLLRARRKK
          YLWDDDDCCS STAALLLNEY YSSAYFFFFF EEARRIIAAA DIPPNNVVAD DDLLRARRKK
          ALWDDDDAAP PSVVLLLSEY YSSAYFFFFF SEARRIIGGA DIPPSSEEAD DDLLRARRKK
          YLWDDDDCCS STAALLLNEY YSSAYFFFFF EEARRIIAAS DIPPNNVVAD DDLLRARRKK
          YLWDDDDCCS STAALLLNEY YSSAYFFFFF EEARRIIAAA DIPPNNVVAD DDLLRARRKK
          YLWDDDDCCS STAALLLNEY YSSAYFFFFF EEARRIIAAA DIPPNNVVAD DDLLRARRKK
          AVWDDDDAAE EQLLMMMTEY YSSAYFFFFF QEARRIIVVS NLPPVVEEMD DDLLRARRKK
          FIWDDDDCCA ASVVMMMSEY YSSAYFFFFF ENARRIIAAA DIPPNNEEAD DDLLRARRKK
          FIWDDDDCCA ASVVMMMSEY YSSAYFFFFF ENARRIIAAA DIPPNNEEAD DDLLRARRKK
          YLWDDDDAAP PTVVLLLNEY YSSAYFFFFF DEVRRIITTS DIPPNNEEAD DDLLRARRKK
          DLWDDDDGGQ QSVVYYYNEA ANNMYYYYYY TDLRRLLFFS SIPPSSEEDD DDLLRCRRKK
          YLWDDDDIIP PSVVLLLNEY YSSAYFFFFF EEARRIITTA DIPPNNEEAD DDLLRARRKK
          YLWDDDDCCS STVVLLLNEY YSSAYFFFFF EEARRIITTA DVPPDDVVSD DDLLRARRKK
          DMWDDDDGGQ QKAAIIINEA ANNLYFFFFF QDLRRLLFFN EVPPTTDDQD DDLLRARRRR
          DMWDDDDGGQ QKAAVVVHEA ANNLYFFFFF DSLRRIIFFT GLPPDDNNQD DDLLQARRRR
          KLWDDDDGGK KKAAMMMNEA ANNLYFFFCC DDVRRIIWWD NVPPTTDDQD DDLLRSRRRR
          SLWDDDDIIP PAIIMMMSEY YSSAYFFFFF DNVRRIIGGQ DVPPNNEEND DDLLRARRKK
          DMWDDDDGGQ QKAAVVVHEA ANNLYFFFFF DSLRRIIFFA GLPPDDNNQD DDLLQARRRR
          PFWDDDDAAT TRIIIIITHY YSSAYFFFFF TEVRRIIGGE NIPPTTEETD DDLLRARRKK
          SLWDDDDIIP PAIIMMMSEY YSSAYFFFFF DNVRRIIGGQ DVPPDDEEND DDLLRARRKK
          GMWDDDDGGQ QQAAVVVHEA ANNLYFFFFF NSLRRIIFFT GLPPDDNNQD DDLLQARRRR
          FIWDDDDCCA ATVVLLLNEY YSSAYFFFFF DEARRIIAAS DIPPNNVVND DDLLRARRKK
          DMWDDDDGGQ QKAAVVVNEA ANNLYFFFFF EDLRRLLFFS EVPPTTDDQD DDLLRARRRR
          EMWDDDDGGQ QKAAVVVHEA ANNLYFFFFF HSLRRLLFFE GLPPDDNNQD DDLLQARRRR
          AFWDDDDAAT TRIIIIITHY YSSAYFFFFF TEVRRIIGGE NIPPTTEETD DDLLRARRKK
          ELWDDDDIIP PKVVMMMSQY YSSAYFFFFF TEVRRIIGGT DIPPTTEEND DDLLRARRKK
          EMWDDDDGGQ QKAAVVVHEA ANNLYFFFFF GSLRRLLFFK GLPPDDNNQD DDLLQARRRR
          EMWDDDDGGQ QKAAVVVHEA ANNLYFFFFF GSLRRLLFFK GLPPDDNNQD DDLLQARRRR
          EMWDDDDGGQ QKAAVVVHEA ANNLYFFFFF HSLRRLLFFE GLPPDDNNQD DDLLQARRRR
          EMWDDDDGGQ QKAAVVVHEA ANNLYFFFFF GSLRRLLFFK GLPPDDNNQD DDLLQARRRR
          NLWDDDDGGQ QLAAIIINEA ANNLYFFFLL TDVRRLLFFA DSPPTTDDQD DDLLRARRRR
          QLWDDDDGGQ QQAAVVVHEA ANNLYFFFFF NSIRRLLFFT GLPPDDNNQD DDLLHSRRRR
          DMWDDDDGGQ QKTTVVVNEA ANNLYFFFFF EDLRRLLFFS EVPPTTDDQD DDLLRARRRR
          DMWDDDDGGQ QKTTVVVNEA ANNLYFFFFF EDLRRLLFFS EVPPTTDDQD DDLLRARRRR
          QLVDDDDAAP PKLLIIISEY YSSAYFFFFF GEVRRIIGGT GLPPNNVVTD DDLLRARRKK
          CLWDDDDGGQ QLTTIIINQA ANNLYFFFFF QDIRRLLFFQ DLPPTTDDQD DDLLRTRRRR
          SLWDDDDGGQ QLTTIIINQA ANNLYFFFFF QDIRRLLFFS DLPPTTDDQD DDLLRTRRRR
          DMWDDDDGGQ QKAAVVVHEA ANNLYFFFFF GSLRRLLFFQ GLPPDDNNQD DDLLQARRRR
          AMWDDDDGGQ QKAAVVVHEA ANNLFFFFYY ESLRRIIFFT GLPPDDNNQD DDLLQARRRR
          ELWDDDDGGQ QKAAVVVHEA ANNLYFFFFF NSLRRLLFFT GLPPDDNNQD DDLLHSRRRR
          ELWDDDDGGQ QKAAVVVHEA ANNLYFFFFF NSLRRLLFFT GLPPDDNNQD DDLLHSRRRR
          SLWDDDDVVP PRLLMMMDEY YNNAYFFFLL NSVRRIIAAT TIPPTTQQED DDLLHARRKK
          SMWDDDDGGQ QKAAVVVHEA ANNLYYYYFF NSLRRIIFFT GLPPNNNNQD DDLLHSRRRR
          GMWDDDDGGQ QKAAVVVHEA ANNLYYYYFF KSLRRVVFFT GLPPNNNNQD DDLLHSRRRR

          TTITTTIIII GGTTYYYRRM MFDVVVVVGG GQQQRRKKIH HCCVTTILLL LFFLVVAASE
          TTITTTIIII GGTTYYYRRM MFDVVVVVGG GQQQRRKKIH HCCVTTILLL LFFLVVAASE
          TTITTTIIII GGTTYYYRRM MFDVVVVVGG GQQQRRKKIH HCCVTTILLL LFFLVVAASE
          TTITTTIIII GGTTYYYRRM MFDVVVVVGG GQQQRRKKIH HCCVTTILLL LFFLVVAASE
          TTITTTIIII GGTTYYYRRM MFDVVVVVGG GQQQRRKKIH HCCVTTILLL LFFLVVAASE
          TTITTTIIII GGTTYYYRRM MFDVVVVVGG GQQQRRKKIH HCCVTTILLL LFFLVVAASE
          TTITTTIIII GGTTYYYRRM MFDVVVVVGG GQQQRRKKIH HCCVTTILLL LFFLVVAASE
          TTITTTIIII GGTTYYYRRM MFDVVVVVGG GQQQRRKKIH HCCVTTILLL LFFLVVAASE
          TTITTTIIII GGTTYYYRRM MFDVVVVVGG GQQQRRKKIH HCCVTTILLL LFFLVVAASE
          TTITTTIIII GGTTYYYRRM MFDVVVVVGG GQQQRRKKIH HCCVTTILLL LFFLVVAASE
          TTITTTIIII GGTTYYYRRM MFDVVVVVGG GQQQRRKKIH HCCVTTILLL LFFLVVAASE
          TTITTTIIII GGTTYYYRRM MFDVVVVVGG GQQQRRKKIH HCCVTTILLL LFFLVVAASE
          TTITTTIIII GGTTYYYRRM MFDVVVVVGG GQQQRRKKIH HCCVTTILLL LFFLVVAASE
          TTITTTIIII GGTTYYYRRM MFDVVVVVGG GQQQRRKKIH HCCVTTILLL LFFLVVAASE
          TTITTTIIII GGTTYYYRRM MFDVVVVVGG GQQQRRKKIH HCCVTTILLL LFFLVVAASE
          TTITTTIIII GGTTYYYRRM MFDVVVVVGG GQQQRRKKIH HCCVTTILLL LFFLVVAASE
          TTITTTIIII GGTTYYYRRM MFDVVVVVGG GQQQRRKKIH HCCVTTILLL LFFLVVAASE
          TTITTTIIII GGTTYYYRRM MFDVVVVVGG GQQQRRKKIH HCCVTTILLL LFFLVVAASE
          TTITTTIIII GGTTYYYRRM MFDVVVVVGG GQQQRRKKIH HCCVTTILLL LFFLVVAASE
          TTITTTIIII GGTTYYYRRM MFDVVVVVGG GQQQRRKKIH HCCVTTILLL LFFLVVAASE
          TTITTTIIII GGTTYYYRRM MFDVVVVVGG GQQQRRKKIH HCCVTTILLL LFFLVVAASE
          TTITTTIIII GGTTYYYRRM MFDVVVVVGG GQQQRRKKIH HCCVTTILLL LFFLVVAASE
          TTITTTIIII GGTTYYYRRM MFDVVVVVGG GQQQRRKKIH HCCVTTILLL LFFLVVAASE
          TTITTTIIII GGTTYYYRRM MFDVVVVVGG GQQQRRKKIH HCCVTTILLL LFFLVVAASE
          TTITTTIIII GGTTYYYRRM MFDVVVVVGG GQQQRRKKIH HCCVTTILLL LFFLVVAASE
          TTITTTIIII GGTTYYYRRM MFDVVVVVGG GQQQRRKKIH HCCVTTILLL LFFLVVAASE
          TTITTTIIII GGTTYYYRRM MFDVVVVVGG GQQQRRKKIH HCCVTTILLL LFFLVVAASE
          TTITTTIIII GGTTYYYRRM MFDVVVVVGG GQQQRRKKIH HCCVTTILLL LFFLVVAASE
          TTITTTIIII GGTTYYYRRM MFDVVVVVGG GQQQRRKKIH HCCVTTILLL LFFLVVAASE
          TTITTTIIII GGTTYYYRRM MFDVVVVVGG GQQQRRKKIH HCCVTTILLL LFFLVVAASE
          TTITTTIIII GGTTYYYRRM MFDVVVVVGG GQQQRRKKIH HCCVTTILLL LFFLVVAASE
          TTITTTIIII GGTTYYYRRM MFDVVVVVGG GQQQRRKKIH HCCVTTILLL LFFLVVAASE
          TTITTTIIII GGTTYYYRRM MFDVVVVVGG GQQQRRKKIH HCCVTTILLL LFFLVVAASE
          TTITTTIIII GGTTYYYRRM MFDVVVVVGG GQQQRRKKIH HCCVTTILLL LFFLVVAASE
          TTITTTIIII GGTTYYYRRM MFDVVVVVGG GQQQRRKKIH HCCVTTILLL LFFLVVAASE
          TTITTTIIII GGTTYYYRRM MFDVVVVVGG GQQQRRKKIH HCCVTTILLL LFFLVVAASE
          TTITTTIIII GGTTYYYRRM MFDVVVVVGG GQQQRRKKIH HCCVTTILLL LFFLVVAASE
          TTITTTIIII GGTTYYYRRM MFDVVVVVGG GQQQRRKKIH HCCVTTILLL LFFLVVAASE
          TTITTTIIII GGTTYYYRRM MFDVVVVVGG GQQQRRKKIH HCCVTTILLL LFFLVVAASE
          TTITTTIIII GGTTYYYRRM MFDVVVVVGG GQQQRRKKIH HCCVTTILLL LFFLVVAASE
          TTITTAIIII GGTTYYYRRM MFDVVVVVGG GQQQRRKKIH HCCVTTILLL LFFLVVAASE
          TTITTTIIII GGTTYYYRRM MFDVVVVVGG GQQQRRKKIH HCCVTTILLL LFFLVVAASE
          TTIKKTIIII GGTTYYYRRM MFDVVVVVGG GQQQRRKKIH HCCVTTILLL LFFLVVAASE
          TTITTTIIII GGTTYYYRRM MFDVVVVVGG GQQQRRKKIH HCCVTTILLL LFFLVVAASE
          TTITTTIIII GGTTYYYRRM MFDVVVVVGG GQQQRRKKIH HCCVTTILLL LFFLVVAASE
          TTITTCKKVV SSTTYYYRRM MIDVVVVVGG GQQQRRKKIH HCCVTTVLLL LFFLVVAASG
          TTITTCKKVV SSTTYYYRRM MIDVVVVVGG GQQQRRKKFH HCCVTTVLLL LFFLVVAASG
          TTITTRTTMM GGSSIIIHHM MFDVVVVVGG GQQQRRKKIH HCCVTTIIII IFFCVVAASE
          TTITTIDDLL GGTTYYYRRM MFDVVVVVGG GQQQRRKKIH HCCVNNLLLL LFFLVVAASG
          TTITTVDDLL GGTTYYYRRM MFDVVVVVGG GQQQRRKKIH HCCVNNLLLL LFFLVVAASG
          TTITTRQQMM GGSSIIIHHM MFDVVVVVGG GQQQRRKKIH HCCVTTIIII IFFCVVAASE
          TTITTRKKMM GGSSIIIHHM MFDVVVVVGG GQQQRRKKIH HCCVTTIIII IFFCVVAASE
          TTITTRQQMM GGSSIIIHHM MFDVVVVVGG GQQQRRKKIH HCCVTTIIII IFFCVVAASE
          TTITTRTTMM GGSSIIIHHM MFDVVVVVGG GQQQRRKKIH HCCVTTIIII IFFCVVAASE
          TTITTVDDLL GGTTYYYRRM MFDVVVVVGG GQQQRRKKIH HCCVNNLLLL LFFLVVAASG
          TTITTRQQMM GGSSIIIHHM MFDVVVVVGG GQQQRRKKIH HCCVTTIIII IFFCVVAASE
          TTITTRKKMM GGSSIIIHHM MFDVVVVVGG GQQQRRKKIH HCCVTTIIII IFFCVVAASE
          TTITTRTTMM GGSSIIIHHM MFDVVVVVGG GQQQRRKKIH HCCVTTIIII IFFCVVAASE
          TTITTRTTMM GGSSIIIHHM MFDVVVVVGG GQQQRRKKIH HCCVTTIIII IFFCVVAASE
          TTITTRQQMM GGSSIIIHHM MFDVVVVVGG GQQQRRKKIH HCCVTTIIII IFFCVVAASE
          TTITTRQQMM GGSSIIIHHM MFDVVVVVGG GQQQRRKKIH HCCVTTIIII IFFCVVAASE
          TTITTKQQMM GGNNIIIHHM MFDVVVVVGG GQQQRRKKIH HCCVTTIIII IFFCVVAASE
          TTITTRQQMM GGSSIIIHHM MFDVVVVVGG GQQQRRKKIH HCCVTTIIII IFFCVVAASE
          TTITTVDDLL GGTTYYYRRM MFDVVVVVGG GQQQRRKKIH HCCVNNLLLL LFFLVVAASG
          TTITTRKKMM GGSSIIIHHM MFDVVVVVGG GQQQRRKKIH HCCVTTIIII IFFCVVAASE
          TTITTVDDLL GGTTYYYRRM MFDVVVVVGG GQQQRRKKIH HCCVNNLLLL LFFLVVAASG
          TTITTIDDLL GGTTYYYRRM MFDVVVVVGG GQQQRRKKIH HCCVNNLLLL LFFLVVAASG
          TTITTRQQMM GGSSIIIHHM MFDVVVVVGG GQQQRRKKIH HCCVTTIIII IFFCVVAASE
          TTITTKRRSS GGSSIIIHHM MFDVVVVVGG GQQQRRKKIH HCCVTTIIII IFFCVVAASE
          TTITTVDDLL GGTTYYYRRM MFDVVVVVGG GQQQRRKKIH HCCVHHLLLL LFFLVVAASG
          TTITTVDDLL GGTTYYYRRM MFDVVVVVGG GQQQRRKKIH HCCVNNLLLL LFFLVVAASG
          TTITTRQQMM GGSSIIIHHM MFDVVVVVGG GQQQRRKKIH HCCVTTIIII IFFCVVAASE
          TTITTRTTMM GGSSIIIHHM MFDVVVVVGG GQQQRRKKIH HCCVTTIIII IFFCVVAASE
          TTITTRTTMM GGSSIIIHHM MFDVVVVVGG GQQQRRKKIH HCCVTTIIII IFFCVVAASE
          TTITTRTTMM GGSSIIIHHM MFDVVVVVGG GQQQRRKKIH HCCVTTIIII IFFCVVAASE
          TTITTRTTMM GGSSIIIHHM MFDVVVVVGG GQQQRRKKIH HCCVTTIIII IFFCVVAASE
          TTITTIDDLL SSTTYYYRRM MFDVVVVVGG GQQQRRKKIH HCCVNNLLLL LFFLVVAASG
          TTITTRTTMM GGSSIIIHHM MFDVVVVVGG GQQQRRKKIH HCCVTTIIII IFFCVVAASE
          TTITTRTTMM GGSSIIIHHM MFDVVVVVGG GQQQRRKKIH HCCVTTIIII IFFCVVAASE
          TTITTRTTMM GGNNIIIHHM MFDVVVVVGG GQQQRRKKIH HCCVTTIIII IFFCVVAASE
          TTITTRTTMM GGSSIIIHHM MFDVVVVVGG GQQQRRKKIH HCCVTTIIII IFFCVVAASE
          TTITTRTTMM GGSSIIIHHM MFDVVVVVGG GQQQRRKKIH HCCVTTIIII IFFCVVAASE
          TTITTRTTMM GGSSIIIHHM MFDVVVVVGG GQQQRRKKIH HCCVTTIIII IFFCVVAASE
          TTITTRKKMM GGSSIIIHHM MFDVVVVVGG GQQQRRKKIH HCCVTTIIII IFFCVVAASE
          TTITTRTTMM GGSSIIIHHM MFDVVVVVGG GQQQRRKKIH HCCVTTIIII IFFCVVAASE
          TTITTRTTMM GGSSIIIHHM MFDVVVVVGG GQQQRRKKIH HCCVTTIIII IFFCVVAASE
          TTITTRTTMM GGSSIIIHHM MFDVVVVVGG GQQQRRKKIH HCCVTTIIII IFFCVVAASE
          TTITTTPPLL QQVVYYYRRI IFDVVVVVGG GQQQRRKKIH HCCVTTVLLL LFFCVVAASG
          TTITTRTTMM GGSSIIIHHM MFDVVVVVGG GQQQRRKKIH HCCVTTIIII IFFCVVAASE
          TTITTRTTMM GGSSIIIHHM MFDVVVVVGG GQQQRRKKIH HCCVTTIIII IFFCVVAASE
          TTITTVDDLL GGQQYYYRRM MFDVVVVVGG GQQQRRKKIH HCCVNNLMMM MFFLVVAASG
          TTITTLEELL GGNNFFFRRM MMDVVVVVGG GQQQRRKKIH HCCVQQLLLL LFFMVVAASG
          TTITTVDDLL GGTTYYYRRM MFDVVVVVGG GQQQRRKKIH HCCVNNLMMM MFFLVVAASG
          TTITTRNNMM GGSSIIIHHL LFDVVVVVGG GQQQRRKKIH HCCVTTIIII IFFCVVAASE
          TTITTLEELL GGNNFFFRRM MMDVVVVVGG GQQQRRKKIH HCCVQQLLLL LFFMVVAASG
          TTITTRTTMM GGSSIIIHHM MFDVVVVVGG GQQQRRKKIH HCCVTTIIII IFFCTTAASE
          TTITTRNNMM GGSSIIIHHL LFDVVVVVGG GQQQRRKKIH HCCVTTIIII IFFCVVAASE
          TTITTLEELL GGNNFFFRRM MMDVVVVVGG GQQQRRKKIH HCCVQQLLLL LFFMVVAASG
          TTISSRTTMM GGSSIIIQQM MFDVVVVVGG GQQQRRKKIH HCCVTTIIII IFFCVVAASE
          TTITTNDDLL GGQQYYYRRM MFDVVVVVGG GQQQRRKKIH HCCVNNLLLL LFFLVVAASG
          TTITTLEELL GGNNFFFRRM MMDVVVVVGG GQQQRRKKIH HCCVQQLLLL LFFMVVAASG
          TTITTRTTMM GGSSIIIHHM MFDVVVVVGG GQQQRRKKIH HCCVTTIIII IFFCTTAASE
          TTITTRNNMM GGSSIIIHHM MFDVVVVVGG GQQQRRKKIH HCCVTTIIII IFFCTTAASE
          TTITTLEELL GGNNFFFRRM MMDVVVVVGG GQQQRRKKIH HCCVQQLLLL LFFMVVAASG
          TTITTLEELL GGNNFFFRRM MMDVVVVVGG GQQQRRKKIH HCCVQQLLLL LFFMVVAASG
          TTITTLEELL GGNNFFFRRM MMDVVVVVGG GQQQRRKKIH HCCVQQLLLL LFFMVVAASG
          TTITTLEELL GGNNFFFRRM MMDVVVVVGG GQQQRRKKIH HCCVQQLLLL LFFMVVAASG
          TTITTIEETT GGTTYYYRRM MFDVVVVVGG GQQQRRKKIH HVVVQQVLLL LFFLVVAASG
          TTITTLEELL GGNNFFFRRM MMDVVVVVGG GQQQRRKKIH HCCVQQLLLL LFFMVVAASG
          TTITTHDDLL GGQQYYYRRM MFDVVVVVGG GQQQRRKKIH HCCVNNLLLL LFFLVVAASG
          TTITTHDDLL GGQQYYYRRM MFDVVVVVGG GQQQRRKKIH HCCVNNLLLL LFFLVVAASG
          VVITTRNNMM GGSSIIIHHM MFDVVVVVGG GQQQRRKKIH HCCVTTIIII IFFCTTAASE
          TTITTIEELL GGTTYYYKKM MVDVVVVVGG GQQQRRKKIH HVVVQQVLLL LFFLVVAASG
          TTITTIEELL GGTTYYYKKM MVDVVVVVGG GQQQRRKKIH HVVVQQVLLL LFFLVVAASG
          TTITTLEELL GGNNFFFRRM MMDVVVVVGG GQQQRRKKIH HCCVQQLLLL LFFMVVAASG
          TTITTLEELL GGNNFFFRRM MMDVVVVVGG GQQQRRKKIH HCCVQQLLLL LFFMVVAASG
          TTITTLEELL GGNNFFFRRM MMDVVVVVGG GQQQRRKKIH HCCVQQLLLL LFFMVVAASG
          TTITTLEELL GGNNFFFRRM MMDVVVVVGG GQQQRRKKIH HCCVQQLLLL LFFMVVAASG
          FFVTTRQQTT GGSSIIIHHL LVDVVVVVGG GQQQRRKKIH HSSVTTVIII IFFCVVAASE
          TTITTLEELL GGNNFFFRRM MMDVVVVVGG GQQQRRKKIH HCCVQQLLLL LFFMVVAASG
          TTITTLEELL GGNNFFFRRM MMDVVVVVGG GQQQRRKKIH HCCVQQLLLL LFFMVVAASG

          YYEETTNNRE LTLLDSIIIC CCCSSWWFSI ILKKIRFKEE KPVVSNNNNN NYFFFDDY--
          YYEETTNNRE LTLLDSIIIC CCCSSWWFSI ILKKIRFKEE KPVVSNNNNN NYFFFDDY--
          YYEETTNNRE LTLLDSIIIC CCCSSWWFSI ILKKIRFKEE KPVVSNNNNN NYFFFDDY--
          YYEETTNNRE LTLLDSIIIC CCCSSWWFSI ILKKIRFKEE KPVVSNNNNN NYFFFDDY--
          YYEETTNNRE LTLLDSIIIC CCCSSWWFSI ILKKIRFKEE KPVVSNNNNN NYFFFDDY--
          YYEETTNNRE LTLLDSIIIC CCCSSWWFSI ILKKIRFKEE KPVVSNNNNN NYFFFDDY--
          YYEETTNNRE LTLLDSIIIC CCCSSWWFSI ILKKIRFKEE KPVVSNNNNN NYFFFDDY--
          YYEETTNNRE LTLLDSIIIC CCCSSWWFSI ILKKIRFKEE KPVVSNNNNN NYFFFDDY--
          YYEETTNNRE LTLLDSIIIC CCCSSWWFSI ILKKIRFKEE KPVVSNNNNN NYFFFDDY--
          YYEETTNNRE LTLLDSIIIC CCCSSWWFSI ILKKIRFKEE KPVVSNNNNN NYFFFDDY--
          YYEETTNNRE LTLLDSIIIC CCCSSWWFSI ILKKIRFKEE KPVVSNNNNN NYFFFDDY--
          YYEETTNNRE LTLLDSIIIC CCCSSWWFSI ILKKIRFKEE KPVVSNNNNN NYFFFDDY--
          YYEETTNNRE LTLLDSIIIC CCCSSWWFSI ILKKIRFKEE KPVVSNNNNN NYFFFDDY--
          YYEETTNNRE LTLLDSIIIC CCCSSWWFSI ILKKIRFKEE KPVVSNNNNN NYFFFDDY--
          YYEETTNNRE LTLLDSIIIC CCCSSWWFSI ILKKIRFKEE KPVVSNNNNN NYFFFDDY--
          YYEETTNNRE LTLLDSIIIC CCCSSWWFSI ILKKIRFKEE KPVVSNNNNN NYFFFDDY--
          YYEETTNNRE LTLLDSIIIC CCCSSWWFSI ILKKIRFKEE KPVVSNNNNN NYFFFDDY--
          YYEETTNNRE LTLLDSIIIC CCCSSWWFSI ILKKIRFKEE KPVVSNNNNN NYFFFDDY--
          YYEETTNNRE LTLLDSIIIC CCCSSWWFSI ILKKIRFKEE KPVVSNNNNN NYFFFDDY--
          YYEETTNNRE LTLLDSIIIC CCCSSWWFSI ILKKIRFKEE KPVVSNNNNN NYFFFDDY--
          YYEETTNNRE LTLLDSIIIC CCCSSWWFSI ILKKIRFKEE KPVVSNNNNN NYFFFDDY--
          YYEETTNNRE LTLLDSIIIC CCCSSWWFSI ILKKIRFKEE KPVVSNNNNN NYFFFDDY--
          YYEETTNNRE LTLLDSIIIC CCCSSWWFSI ILKKIRFKEE KPVVSNNNNN NYFFFDDY--
          YYEETTNNRE LTLLDSIIIC CCCSSWWFSI ILKKIRFKEE KPVVSNNNNN NYFFFDDY--
          YYEETTNNRE LTLLDSIIIC CCCSSWWFSI ILKKIRFKEE KPIISNNNNN NYFFFDDY--
          YYEETTNNRE LTLLDSIIIC CCCSSWWFSI ILKKIRFKEE KPVVSNNNNN NYFFFDDY--
          YYEETTNNRE LTLLDSIIIC CCCSSWWFSI ILKKIRFKEE KPVVSNNNNN NYFFFDDY--
          YYEETTNNRE LTLLDSIIIC CCCSSWWFSI ILKKIRFKEE KPVVSNNNNN NYFFFDDY--
          YYEETTNNRE LTLLDSIIIC CCCSSWWFSI ILKKIRFKEE KPVVSNNNNN NYFFFDDY--
          YYEETTNNRE LTLLDSIIIC CCCSSWWFSI ILKKIRFKEE KPVVSNNNNN NYFFFDDY--
          YYEETTNNRE LTLLDSIIIC CCCSSWWFSI ILKKIRFKEE KPVVSNNNNN NYFFFDDY--
          YYEETTNNRE LTLLDSIIIC CCCSSWWFSI ILKKIRFKEE KPVVSNNNNN NYFFFDDY--
          YYEETTNNRE LTLLDSIIIC CCCSSWWFSI ILKKIRFKEE KPVVSNNNNN NYFFFDDY--
          YYEETTNNRE LTLLDSIIIC CCCSSWWFSI ILKKIRFKEE KPVVSNNNNN NYFFFDDY--
          YYEETTNNRE LTLLDSIIIC CCCSSWWFSI ILKKIRFKEE KPVVSNNNNN NYFFFDDY--
          YYEETTNNRE LTLLDSIIIC CCCSSWWFSI ILKKIRFKEE KPVVSNNNNN NYFFFDDY--
          YYEETTNNRE LTLLDSIIIC CCCSSWWFSI ILKKIRFKEE KPVVSNNNNN NYFFFDDY--
          YYEETTNNRE LTLLDSIIIC CCCSSWWFSI ILKKIRFKEE KPVVSNNNNN NYFFFDDY--
          YYEETTNNRE LTLLDSIIIC CCCSSWWFSI ILKKIRFKEE KPVVSNNNNN NYFFFDDY--
          YYEETTNNRE LTLLDSIIIC CCCSSWWFSI ILKKIRFKEE KPIISNNNNN NYFFFDDF--
          YYEETTNNRE LTLLDSIIIC CCCSSWWFSI ILKKIRFKEE KPIISNNNNN NYFFFDDY--
          YYEETTNNRE LTLLDSIIIC CCCSSWWFSI ILKKIRFKEE KPVVSNNNNN NYFFFDDY--
          YYEETTNNRE LTLLDSIIIC CCCSSWWFSI ILKKIRFKEE KPIISNNNNN NYFFFDDY--
          YYEETTNNRE LTLLDSIIIC CCCSSWWFSI ILKKIRFKEE KPVVSNNNNN NYFFFDDY--
          YYEETTNNRE LTLLDSIIIC CCCSSWWFSI ILKKIRFKEE KPVVSNNNNN NYFFFDDY--
          YYEIGGNNQE LVLLDSIIIC CCCSSWWFSI ILKKILFKVV KHVVSNNNNN NYFFFDDFNN
          YYEIGGNNQE LVLLDSIIIC CCCSSWWFSI ILKKILFRVV KHVVSNNNNN NYFFFDDFNN
          YYESNNNNRE LVLLDSVVVV VVVSSWWFSI ILKKVLFKQQ KGRRSNNNNN NYFFFDDYSS
          YYEKDDNNQE LMLLESIIIA AAASSWWFAL ILKKMLFKEE KPKKSNNNNN NHFFFDDYHH
          YYEKDDNNQE LMLLESIIIA AAASSWWFSL ILKKILFKEE KPKKSKKKKK KYFFFDDYHH
          YYESSSNNRE LLLLDSVVVV VVVSSWWFSI ILKKVIFKQQ KGRRSNNNNN NYFFFDDYSS
          YYESSSNNRE LLLLDSVVVV VVVSSWWFSI ILKKVIFKQQ KGRRSNNNNN NYFFFDDYSS
          YYESSSNNRE LLLLDSVVVV VVVSSWWFSI ILKKVIFKQQ KGRRSNNNNN NYFFFDDYTT
          YYESNNNNRE LVLLDSVVVV VVVSSWWFSI ILKKVLFKQQ KGRRSNNNNN NYFFFDDYSS
          YYEKDDNNQE LMLLESIIIA AAASSWWFSL ILKKMLFKEE KPNNSEEEEE EHFFFDDYSS
          YYESSSNNRE LVLLDSVVVV VVVSSWWFSI ILKKVLFRAA KAKKSNNNNN NYFFFDDYSS
          YYESSSNNRE LLLLDSVVVV VVVSSWWFSI ILKKVIFKQQ KGRRSNNNNN NYFFFDDYSS
          YYESNNNNRE LVLLDSVVVV VVVSSWWFSI ILKKVLFKQQ KGRRSTTTTT TYFFFDDYSS
          YYESNNNNRE LVLLDSVVVV VVVSSWWFSI ILKKVLFKQQ KGRRSTTTTT TYFFFDDYSS
          YYESSSNNRE LLLLDSVVVV VVVSSWWFSI ILKKVIFKQQ KGRRSNNNNN NYFFFDDYSS
          YYESSSNNRE LLLLDSVVVV VVVSSWWFSI ILKKVIFKQQ KGRRSNNNNN NFFFFDDYTT
          YYESSSNNRE LLLLDSVVVV VVVSSWWFSI ILKKVIFKAA KPRRSNNNNN NYFFFDDYSS
          YYESSSNNRE LLLLDSVVVV VVVSSWWFSI ILKKVIFKQQ KGRRSNNNNN NYFFFDDYSS
          YYEKDDNNQE LMLLESIIIA AAASSWWFAL ILKKILFKEE KPRRSNNNNN NHFFFDDYHH
          YYESSSNNRE LLLLDSVVVV VVVSSWWFSI ILKKVIFKQQ KGRRSNNNNN NYFFFDDYSS
          YYEKDDNNQE LMLLESIIIA AAASSWWFAL ILKKILFKEE KPRRSNNNNN NHFFFDDYHH
          YYEKDDNNQE LMLLESIIIA AAASSWWFAL ILKKMLFKEE KAKKSDDDDD DHFFFDDYHH
          YYESSSNNRE LLLLDSVVVV VVVSSWWFSI ILKKVIFKQQ KSRRSNNNNN NYFFFDDYSS
          YYESNNNNRE LVLLESVVVI IIISSWWFSI ILKKILFKAA KPKKVRRRRR RYFFFEEYTT
          YYEKDDNNQE LMLLESIIIA AAASSWWFAL ILKKMLFKEE KVSSSSSSSS SYFFFDDYRR
          YYEKDDNNQE LMLLESIIIA AAASSWWFAL ILKKMLFKEE KTKKSEEEEE EYFFFDDYHH
          YYESSSNNRE LLLLDSVVVV VVVSSWWFSI ILKKVIFKQQ KSRRSNNNNN NYFFFDDYSS
          YYESNNNNRE LVLLDSVVVV VVVSSWWFSI ILKKVLFKQQ KPRRSHHHHH HYFFFDDYSS
          YYESNNNNRE LVLLDSVVVV VVVSSWWFSI ILKKVLFRQQ KPRRSNNNNN NYFFFDDYSS
          YYESNNNNRE LVLLDSVVVV VVVSSWWFSI ILKKVLFRQQ KPRRSNNNNN NYFFFDDYSS
          YYESNNNNRE LVLLDSVVVV VVVSSWWFSI ILKKVLFRQQ KGRRSNNNNN NYFFFDDYSS
          YYEKDDNNQE LMLLESIIIA AAASSWWFAL ILKKMLFKEE KKKKSQQQQQ QHFFFDDYHH
          YYEGNNNNRE LVLLDSVVVV VVVSSWWFSI ILKKVLFRQQ KPRRSNNNNN NYFFFDDYSS
          YYESNNNNRE LVLLDSVVVV VVVSSWWFSI ILKKVLFRQQ KPRRSNNNNN NYFFFDDYSS
          YYEQNNNNRE LVLLDSVVVV VVVSSWWFSI ILKKVLFRKK KPRRTNNNNN NYFFFDDYSS
          YYESNNNNRE LVLLDSVVVV VVVSSWWFSI ILKKVLFRQQ KPRRSKKKKK KYFFFDDYSS
          YYESNNNNRE LVLLDSVVVV VVVSSWWFSI ILKKVLFRQQ KPRRSNNNNN NYFFFDDYSS
          YYESNNNNRE LVLLDSVVVV VVVSSWWFSI ILKKVLFRQQ KPRRSNNNNN NYFFFDDYSS
          YYEASSNNRE LLLLDSVVVV VVVSSWWFSI ILKKVIFKQQ KGRRSSSSSS SYFFFDDYSS
          YYESNNNNRE LVLLDSVVVV VVVSSWWFSI IMKKVLFRQQ KGRRSNNNNN NYFFFDDYSS
          YYESNNNNRE LVLLDSVVVV VVVSSWWFSI IMKKVLFRQQ KGRRSNNNNN NYFFFDDYSS
          YYESNNNNRE LVLLDSVVVV VVVSSWWFSI VLKKVLFRQQ KARRSRRRRR RYFFFDDYSS
          YYEKDDNNQE LMLLDSIIIC CCCSSWWFSM ILKKVVFRQQ KAYYSHHHHH HYFFFDDYDD
          YYESNNNNRE LVLLDSVVVV VVVSSWWFSI ILKKVLFRQQ KDRRSKKKKK KYFFFDDYSS
          YYESNNNNRE LVLLDSVVVV VVVSSWWFSI ILKKVLFRLL KPRRSNNNNN NYFFFDDYSS
          YYEKDDNNQE LMLLESIIIA AAASSWWFAL ILKKMLFKEE KAIISKKKKK KFFFFDDFQQ
          YYEQNNNNQE MMLLESLLLV VVVGGWWFPI ILKKILFKGG KHVVSNNNNN NHFFFDDYNN
          YYEKDDNNQE LMLLESIIIA AAASSWWFAL ILKKMLFKEE KVKKSDDDDD DHFFFDDYHH
          YYESGGNNRE LVLLESVVVV VVVSSWWFSV ILKKIIFKQQ KPKKQKKKKK KYFFFEEYSS
          YYEQNNNNQE MMLLESLLLV VVVGGWWFPI ILKKILFKGG KSVVSKKKKK KHFFFDDYNN
          YYEKNNNNRE LVLLESIIII IIISSWWFSI ILKKIVFKLL KHKKVRRRRR RYFFFEEYTT
          YYESGGNNRE LVLLESVVVV VVVSSWWFSV ILKKIIFKQQ KPKKQKKKKK KYFFFEEYSS
          YYEQTTNNQE MMLLESLLLV VVVGGWWFPI ILKKILFKGG KHVVSKKKKK KHFFFDDFNN
          YYESNNNNRE LVLLDSVVVV VVVSSWWFSI ILKKVLFRQQ KPRRSNNNNN NYFFFDDYSS
          YYEKDDNNQE LMLLESIIIA AAASSWWFAL ILKKILFKAA KSHHSKKKKK KFFFFDDFQQ
          YYEQNNNNQE MMLLESLLLV VVVGGWWFPI ILKKILFKDD KAIISKKKKK KHFFFDDYSS
          YYEKNNNNRE LVLLESIIII IIISSWWFSI ILKKIVFKLL KHKKVRRRRR RYFFFEEYTT
          YYEKNNNNRE LILLESAAAS SSSPPGG-SI ILKKIVFKNN KPKKVKKKKK KYFFFEEYTT
          YYEQNNNNQE MMLLESLLLV VVVGGWWFPI ILKKILFKGG KEFFSKKKKK KHFFFDDYNN
          YYEQNNNNQE MMLLESLLLV VVVGGWWFPI ILKKILFRGG KEFFSKKKKK KHFFFDDYNN
          YYEQNNNNQE MMLLESLLLV VVVGGWWFPI ILKKILFKDD KAIISKKKKK KHFFFDDYSS
          YYEQNNNNQE MMLLESLLLV VVVGGWWFPI ILKKILFKGG KEFFSKKKKK KHFFFDDYNN
          FFERNNNNQE LMLLESIIIA AAASSYYFAL ILKKILFREE KSSSSEEEEE EHFFFEEYTT
          YYEQNNNNQE MMLLESLLLA AAAGGWWFPI MLKKMLFKTT KPLLSKKKKK KHFFFDDYSS
          YYEKDDNNQE LMLLESIIIA AAASSWWFAL ILKKILFKAA KGHHSKKKKK KFFFFDDFQQ
          YYEKDDNNQE LMLLESIIIA AAASSWWFAL ILKKILFKAA KGHHSKKKKK KFFFFDDFQQ
          YYEKSSNNRE LVLLESVVVI IIISSWWFSI ILKKIVFKLL KPKKVRRRRR RYFFFEEYTT
          YYERNNNNQE LMLLESIIIS SSSSSYYFAL ILKKILFAEE KAGGSKKKKK KVFFFDDYTT
          YYERNNNNQE LMLLESIIIS SSSSSYYFAL ILKKILFREE KAGGSKKKKK KVFFFDDYTT
          YYEQNNNNQE MMLLESLLLV VVVGGWWFPI ILKKILFRGG KEFFSKKKKK KHFFFDDYNN
          YYEQNNNNQE MMLLESLLLV VVVGGWWFPI ILKKILFKGG KAIISKKKKK KHFFFDDYTT
          YYEQNNNNQE MMLLESLLLA AAAGGWWFPI MLKKMLFRTT KPLLSKKKKK KHFFFDDYSS
          YYEQNNNNQE MMLLESLLLA AAAGGWWFPI MLKKMLFRTT KPLLSKKKKK KHFFFDDYSS
          YYESSSNNRE LVLLESIIII IIISSWWFSI ILKKIIFKQQ KARRRDDDDD DYFFFEEYTT
          YYEQTTNNQE MMLLESLLLV VVVGGWWFPV ILKKILFKQQ KPTTSKKKKK KHFFFDDFKK
          YYEQNNNNQE MMLLESLLLV VVVGGWWFPV ILKKILFKDD KSIISKKKKK KFFFFDDYHH

          EGGDAAAAAA CCDYNRFFSN NTTTKTHTCD DTTTMQVVVM MAVDDIIQEN LLLGLI
          EGGDAAAAAA CCDYNRFFSN NTTTKTHTCD DTTTMQVVVM MAVDDIIQEN LLLGLI
          EGGDAAAAAA CCDYNRFFSN NTTTKTHTCD DTTTMQVVVM MAVDDIIQEN LLLGLI
          EGGDAAAAAA CCDYNRFFSN NTTTKTHTCD DTTTMQVVVM MAVDDIIQEN LLLGLI
          EGGDAAAAAA CCDYNRFFSN NTTTKTHTCD DTTTMQVVVM MAVDDIIQEN LLLGLI
          EGGDAAAAAA CCDYNRFFSN NTTTKTHTCD DTTTMQVVVM MAVDDIIQEN LLLGLI
          EGGDAAAAAA CCDYNRFFSN NTTTKTHTCD DTTTMQVVVM MAVDDIIQEN LLLGLI
          EGGDAAAAAA CCDYNRFFSN NTTTKTHTCD DTTTMQVVVM MAVRRLLNTA RRTGYA
          EGGDAAAAAA CCDYNRFFSN NTTTKTHTCD DTTTTQVVVM MAVDDIIQEN LLLGLI
          EGGDAAAAAA CCDYNRFFSN NTTTKTHTCD DTTTTQVVVM MAVDDIIQEN LLLGLI
          EGGDAAAAAA CCDYNRFFSN NTTTKTHTCD DTTTTQVVVM MAVDDIIQEN LLLGLI
          EGGDAAAAAA CCDYNRFFSN NTTTKTHTCD DTTTTQVVVM MAVDDIIQEN LLLGLI
          EGGDAAAAAA CCDYNRFFSN NTTTKTHTCD DTTTTQVVVM MAVDDIIQEN LLLGLI
          EGGDAAAAAA CCDYNRFFSN NTTTKTHTCD DTTTTQVVVM MAVDDIIQEN LLLGLI
          EGGDAALLLA CCDYNRFFSN NTTTKTHTCD DTTTTQVVVM MAVDDIIQEN LLLGLI
          EGGDAAAAAA CCDYNRFFSN NTTTKTHTCD DTTTTQVVVM MAVDDIIQEN LLLGLI
          EGGDAAAAAA CCDYNRFFSN NTTTKTHTCD DTTTTQVVVM MAVDDIIQEN LLLGLI
          EGGDAAAAAA CCDYNRFFSN NTTTKTHTCD DTTTTQVVVM MAVDDIIQEN LLLGLI
          EGGDAAAAAA CCDYNRFFSN NTTTKTHTCD DTTTTQVVVM MAVDDIIQEN LLLGLI
          EGGDAAAAAA CCDYNRFFSN NTTTKTHTCD DTTTTQVVVM MAVDDIIQEN LLLGLI
          EGGDAAAAAA CCDYNRFFSN NTTTKTHTCD DTTTTQVVVM MAVDDIIQEN LLLGLI
          EGGDAAAAAA CCDYNRFFSN NTTTKTHTCD DTTTTQVVVM MAVDDIIQEN LLLGLI
          EGGDAALLLA CCDYNRFFSN NTTTKTHTCD DTTTTQVVVM MAVDDIIQEN LLLGLI
          EGGDAAAAAA CCDYNRFFSN NQQQKTHTCD DTTTTQVVVM MAVDDIIQEN LLLGLI
          EGGDAAAAAA CCDYNRFFSN NTTTKTHTCD DTTTTQVVVM MAVDDIIQEN LLLGLI
          EGGDAAAAAA CCDYNRFFSN NQQQKTHTCD DTTTTQVVVM MAVDDIIQEN LLLGLI
          EGGDAAAAAA CCDYNRFFSN NQQQKTHTCD DTTTTQVVVM MAVDDIIQEN LLLGLI
          EGGDAAAAAA CCDYNRFFSN NQQQKTHTCD DTTTNQVVVM MAVDDIIQEN LLLGLI
          EGGDAAAAAA CCDYNRFFSN NQQQKTHTCD DTTTTQVVVM MAVDDIIQEN LLLGLI
          EGGDAAAAAA CCDYNRFFSN NQQQKTHTCD DTTTTQVVVM MAVDDIIQEN LLLGLI
          EGGDAAAAAA CCDYNRFFSN NQQQKTHTCD DTTTTQVVVM MAVDDIIQEN LLLGLI
          EGGDAAAAAA CCDYNRFFSN NQQQKTHTCD DTTTTQVVVM MAVDDIIQEN LLLGLI
          EGGDAAAAAA CCDYNRFFSN NQQQKTHTCD DTTTNQVVVM MAVDDIIQEN LLLGLI
          EGGDAAAAAA CCDYNRFFSN NQQQKTHTCD DTTTTQVVVM MAVDDIIQEN LLLGLI
          EGGDAAAAAA CCDYNRFFSN NQQQKTHTCD DTTTTQVVVM MAVDDIIQEN LLLGLI
          EGGDGGAAAA CCDYNRFFSN NTTTKTHTCD DTTTMQVVVM MAVDDIIQEN LLMGLI
          EGGDGGQQQA CCDYNRFFSN NSSSKTHTCD DTTTTQVVVM MAVDDIIQEN LLLGLI
          EGGDAAAAAA CCDYNRFFSN NQQQKTHTCD DTTTTQVVVM MAVDDIIQEN LLLGLI
          EGGDAAAAAA CCDYNRFFSN NQQQKTHTCD DTTTTQVVVM MAVDDIIQEN LLLGLI
          EGGDAALLLA CCDYNRFFSN NTTTKTHTCD DTTTTQVVVM MAVDDIIQEN LLLGLI
          EGGDSSLLLA CCDYNRFFSN NTTTKTHTCD DTTTTQVVVM MAVDDIIQEN LLLGLI
          EGGDGGAAAA CCDYNRFFSN NSSSKTHTCD DTTTTQVVVM MAVDDIIQEN LLLGLI
          EGGDAAAAAA CCDYNRFFNN NSSSKTHTCD DTTTTQVVVM MAVDDIIQEN LLLGLI
          EGGETTAAAA CCDYNRFFSN NTTTKTHTCD DTTTSQVVVM MAVDDIIQDN LLLGLI
          EGGETTAAAA CCDYNRFFSN NQQQKTHTCD DTTTSQVVVM MAVDDIIQDN LLLGLI
          ENQDRRAAAC CCLFQKFFRN NQQQKTHTND DTTTTLVVVM MSVDDFFNRN --LNLM
          EHQDRRAAAS CCLFQKFFKN NQQQKTHTND DTTTTLVVVM MSVDDFFNRN --LNLM
          -GGDNNRRRA AAN------- -------TQD DTTTSNVVVF FAVEELLQNA LLDGIL
          GPKDKKAAAA SSKYDKFFAN NEEEKGHTND DTTTNLTTTM MSVDDIIQRN --LQLI
          GPDDKKAAAA SSKYDKFFAS SEEEKGHTND DTTTNLTTTM MSVDDIIQRN --LKLI
          -GGDNNKKKA AAKYWRFFQN NLLLNPHTQD DTTTSNVVVF FAVEELLNNA LLDGIL
          -GGDNNKKKA AAKYWRFFQN NHHHLPHTQD DTTTSNVVVF FAVEELLNNA LLDGIL
          -GGDNNKKKA AAKYWRFFQN NLLLNPHTQD DTTTSNVVVF FAVEELLNNA LLDGIL
          -GGDNNRRRA AAKYWRFFQN NLLLNPHTQD DTTTSNVVVF FAVEELLQNA LLDGIL
          GPADKKQQQV SSKYDKFFAN NEEEKGHTND DTTTNLTTTM MSVDDIIQRN --LQLI
          -GGDNNRRRA AAKYWRFFQN NLLLNPHTQD DTTTSNVVVF FAVEELLQNA LLDGIL
          -GGDNNKKKA AAKYWRFFQN NLLLNPHTQD DTTTSNVVVF FAVEELLNNA --LDSG
          -GGDNNRRRA AAKYWRFFQN NLLLNPHTQD DTTTSNVVVF FAVEELLQNA LLDGIL
          -GGDNNRRRA AAKYWRFFQN NLLLNPHTQD DTTTSNVVVF FAVEELLQNA LLDGIL
          -GGDNNKKKA AAKYWRFFQN NLLLNPHTQD DTTTSNVVVF FAVEELLNNA LLDGIL
          -GGDNNKKKA AAKYWRFFQN NLLLNPHTQD DTTTSNVVVF FAVEELLNNA LLDGIL
          -GGDNNKKKA AAKYWRFFQN NLLLNPHTQD DTTTSNVVVF FAVEELLNNA LLDGIL
          -GGDNNKKKA AAKYWRFFQN NLLLNPHTQD DTTTSNVVVF FAVEELLNNA LLDGIL
          GPPDKKQQQA SSKYDKFFAN NEEEKGHTND DTTTNLTTTM MSVDDIIQRN --LQLI
          -GGDNNKKKA AAKYWRFFQN NLLLNPHTQD DTTTSNVVVF FAVEELLNNA LLDGIL
          GPPDKKQQQA SSKYDKFFAN NDDDKGHTND DTTTNLTTTM MSVDDIIQRN --LQLI
          GPPDNNLLLA SSKYDKFFAN NEEEKGHTND DTTTNLTTTM MSVDDIIQRN --LQLI
          -GGDNNKKKA AAKYWRFFQN NLLLNPHTQD DTTTSNVVVF FAVEELLNNA LLDGIL
          -GGDNNKKKA AAKYWRFFQN NLLLSPHTQD DTTTSNVVVF FAVEELLQNA LLDGIL
          GPADKKLLLA SSKYDKFFAN NEEEKGHTND DTTTNLTTTM MSVDDIIQRN --LQLI
          GPSDKKQQQT SSKYDKFFAN NEEEKGHTND DTTTNLTTTM MSVDDIIQRN --LQLI
          -GGDNNKKKA AAKYWRFFQN NLLLNPHTQD DTTTSNVVVF FAVEELLNNA LLDGIL
          -GGDNNRRRA AAKYWRFFQN NLLLNPHTQD DTTTTNVVVF FAVEELLQNA LLDGIL
          -GGDNNRRRA AAKYWRFFQN NLLLNPHTQD DTTTTNVVVF FAVEELLQNA LLDGIL
          -GGDNNRRRA AAKYWRFFQN NLLLNPHTQD DTTTTNVVVF FAVEELLQNA LLDGIL
          -GGDNNRRRA AAKYWRFFQN NLLLNPHTQD DTTTTNVVVF FAVEELLQNA LLDGIL
          GEPDKKQQQA SSKYDKFFAN NEEEKGHTND DTTTNLTTTM MSVDDIIQRN --LQLI
          -GGDNNRRRA AAKYWRFFQN NLLLNPHTQD DTTTTNVVVF FAVEELLQNA LLDGIL
          -GGDNNRRRA AAKYWRFFQN NLLLNPHTQD DTTTTNVVVF FAVEELLQNA LLDGIL
          -GGDNNRRRA AAKYWRFFQN NLLLNPHTQD DTTTSNVVVF FAVEELLQNA LLDGIL
          -GGDNNRRRA AAKYWRFFQN NLLLNPHTQD DTTTTNVVVF FAVEELLQNA LLDGIL
          -GGDNNRRRA AAKYWRFFQN NLLLNPHTQD DTTTTNVVVF FAVEELLQNA LLDGIL
          -GGDNNRRRA AAKYWRFFQN NLLLNPHTQD DTTTTNVVVF FAVEELLQNA LLDGIL
          -GGDNNKKKA AAKYWRFFQN NLLLNPHTQD DTTTSNVVVF FAVEELLNNA LLDGIL
          -GGDNNRRRA AAKYWRFFQN NLLLNPHTQD DTTTTNVVVF FAVEELLQNA LLDGIL
          -GGDNNRRRA AAKYWRFFQN NLLLNPHTQD DTTTTNVVVF FAVEELLQNA LLDGIL
          -GGDNNRRRA AAKYWRFFQN NLLLNPHTQD DTTTSNVVVF FAVEELLQNA LLDGIL
          GDDDNNAAAA RRSYARFFRN NNNNKPSTND DVVVSLVVVM MSVDDLLTNN --LDIV
          -GGDNNRRRA AAKYWRFFQN NLLLNPHTQD DTTTSNVVVF FAVEELLQNA LLDGIL
          -GGDHHRRRA AAKYWRFFQN NLLLNPHTQD DTTTSNVVVF FAVEELLQNA LLDGIL
          GDPDQQQQQA SSKYDKFFAN NVVVRSHTND DTTTDLTTTM MSVDDIIQKN --LKLI
          GSNDDDAAAA AARYDRFFGN NDDDRIHTND DTTTTLTTTM MSVDDIIQKN --LTLI
          GPPDDDQQQA SSQYDKFFAN NDDDKGHTND DTTTNLTTTM MSVDDIIQRN --LQLI
          -GGDNNKKKA AAKYWRFFQN NLLLSPHTQD DTTTSNVVVF FAVEELLTNA LLDGIL
          GSNDDDAAAA AARYDRFFGN NDDDRIHTND DTTTTLTTTM MSVDDIIQKN --LTLI
          -GGDNNKKKA AAKFWKFFQN NLLLSPHTQD DTTTSNVVVF FAVEELLQNA LLDGIL
          -GGDNNKKKA AAKYWRFFQN NLLLSPHTQD DTTTSNVVVF FAVEELLTNA LLDGIL
          GSDDDDAAAA AARYDRFFGN NDDDRIHTND DTTTTLTTTM MSVDDIIQKN --LTLI
          -GGDNNRRRA AAKYWRFFQN NLLLNPHTQD DTTTTNVVVF FAVEELLQNA LLDGIL
          GDTSQQQQQT SSKYDKFFAN NGGGRGHTND DTTTDLTTTM MSVDDIIQRN --LKLI
          DSNDDDAAAA AAKYDRFFGN NEEERIHTND DTTTTLTTTM MSVDDIIQKN --LTLI
          -GGDNNKKKA AAKFWKFFQN NLLLSPHTQD DTTTSNVVVF FAVEELLQNA LLDGIL
          -GGDNNKKKA AAKYWKFFQN NLLLSPHTQD DTTTTNVVVF FAVEELLQNA LLDGIL
          GSNDDDAAAA AARYDRFFGN NDDDRIHTND DTTTTLTTTM MSVDDIIQKN --LTLI
          GSNDDDAAAA AARYDRFFGN NDDDRIHTND DTTTTLTTTM MSVDDIIQKN --LTLI
          DSNDDDAAAA AAKYDRFFGN NEEERIHTND DTTTTLTTTM MSVDDIIQKN --LTLI
          GSNDDDAAAA AARYDRFFGN NDDDRIHTND DTTTTLTTTM MSVDDIIQKN --LTLI
          GADDDDEEEG QQQFRKFFNV VEEEKVHTND DTTTNLTTTM MSVDDVVQRN --LNLM
          GSPDDDTTTA AAKYDRFFSN NDDDRIHTND DTTTTLTTTM MSVDDIIQKN --LTLI
          GDTSQQQQQT SSKYDKFFAN NGGGRGHTND DTTTDLTTTM MSVDDIIQRN --LKLI
          GDTSQQQQQT SSKYDKFFAN NGGGRGHTND DTTTDLTTTM MSVDDIIQRN --LKLI
          -GGDNNKKKA AAKYWKFFQN NLLLSPHTQD DTTTTNVVVF FAVEELLQNA LLDGIL
          GGPDEEAAAG KKDFNKFFNV VKKKKVHTND DTTTNLTTTM MSVDDVVQRN --LALI
          GGADEEAAAG MMEFNKFFNV VKKKKVHTND DTTTDLTTTM MSVDDVVQRN --LALI
          GSNDDDAAAA AARYDRFFGN NDDDRIHTND DTTTTLTTTM MSVDDIIQKN --LTLI
          GSDDDDAAAS AAQYDRFFGN NDDDRIHTND DTTTTLTTTM MSVDDIIQKN --LTLI
          GSSDDDTTTA AAKYDRFFSN NDDDRIHTND DTTTTLTTTM MSVDDIIQKN --LTLI
          GSSDDDTTTA AAKYDRFFSN NDDDRIHTND DTTTTLTTTM MSVDDIIQKN --LTLI
          -GGDNNKKKA AAKYWRFFRN NLLLNPHTQD DTTTTNVVVF FAVEELLQNS LLEGFL
          GPDDQQAAAA TTKFDRFFGT TEEERVHTND DTTTTLTTTM MSVDDIIQKN --LNLV
          GADDDDAAAA AAKYDRFFGT TEEERIHTND DTTTTLTTTM MSVDDIIQKN --LNLI

  121   356
Q0UDS8    MMGGCCGMMT TTKKQRRNNE EELKKRKMMR RNKLLAAAGE EEESGKSTTT TTILLKKLLI
Q2PEN1    MMGGCCGMMT TTKKQRRNNE EELKKRKMMR RNKLLAAAGE EEESGKSTTT TTILLKKLLI
B2W6L6    MMGGCCGMMT TTKKQRRNNE EELKKRKMMR RNKLLAAAGE EEESGKSTTT TTILLKKLLI
Q8TGA3    MMGGCCGMMT TTKKQRRNNE EELKKRKMMR RNKLLAAAGE EEESGKSTTT TTILLKKLLI
Q8J0K9    MMGGCCGMMT TTKKQRRNNE EELKKRKMMR RNKLLAAAGE EEESGKSTTT TTILLKKLLI
O74227    MMGGCCGMMT TTKKQRRNNE EELKKRKMMR RNKLLAAAGE EEESGKSTTT TTILLKKLLI
A3FMC9    MMGGCCGMMT TTKKQRRNNE EELKKRKMMR RNKLLAAAGE EEESGKSTTT TTILLKKLLI
Q6EH42    MMGGCCGMMT TTKKQRRNNE EELKKRKMMR RNKLLAAAGE EEESGKSTTT TTILLKKLLI
Q96VA7    MMGGCCGMMT TTKKARRNNE EELKKRKMMR RNKLLAAAGE EEESGKSTTT TTILLKKLLI
B8XWZ7    MMGGCCGMMT TTKKARRNNE EELKKRKMMR RNKLLAAAGE EEESGKSTTT TTILLKKLLI
Q96TI8    MMGGCCGMMT TTKKARRNNE EELKKRKMMR RNKLLAAAGE EEESGKSTTT TTILLKKLLI
Q7LK93    MMGGCCGMMT TTKKARRNNE EELKKRKMMR RNKLLAAAGE EEESGKSTTT TTILLKKLLI
B3VQR5    MMGGCCGMMT TTKKARRNNE EELKKRKMMR RNKLLAAAGE EEESGKSTTT TTILLKKLLI
Q05425    MMGGCCGMMT TTKKARRNNE EELKKRRQQR RNKLLAAAGE EEESGKSTTT TTILLKKLLI
A7F345    MMGGCCGMMT TTKKARRNNE EELKKRKLLR RNKLLAAAGE EEESGKSTTT TTILLKKLLI
Q96VN7    MMGGCCGMMT TTKKARRNNE EELKKRKMMR RNKLLAAAGE EEESGKSTTT TTILLKKLLI
Q875J4    MMGGCCGMMT TTKKARRNNE EELKKRKMMR RNKLLAAAGE EEESGKSTTT TTILLKKLLI
Q00580    MMGGCCGMMT TTKKARRNNE EELKKRRQQR RNKLLAAAGE EEESGKSTTT TTILLKKLLI
O42784    MMGGCCGMMT TTKKARRNNE EELKKRKMMR RNKLLAAAGE EEESGKSTTT TTILLKKLLI
B2Z3E2    MMGGCCGMMT TTKKARRNNE EELKKRKMMR RNKLLAAAGE EEESGKSTTT TTILLKKLLI
B3KYI8    MMGGCCGMMT TTKKARRNNE EELKKRRQQR RNKLLAAAGE EEESGKSTTT TTILLKKLLI
Q9HFA2    MMGGCCGMMT TTKKARRNNE EELKKRKMMR RNKLLAAAGE EEESGKSTTT TTILLKKLLI
Q9HEP9    MMGGCCGMMT TTKKARRNNE EELKKRKLLR RNKLLAAAGE EEESGKSTTT TTILLKKLLI
B0XRA0    MMGGCCGMMT TTKKARRNNE EELKKRKMMR RNKLLAAAGE EEESGKSTTT TTILLKKLLI
O13315    MMGGCCGMMT TTKKARRNNE EELKKRRQQR RNKLLAAAGE EEESGKSTTT TTILLKKLLI
Q8J132    MMGGCCGMMT TTKKARRNNE EELKKRKMMR RNKLLAAAGE EEESGKSTTT TTILLKKLLI
A1D2A6    MMGGCCGMMT TTKKARRNNE EELKKRKMMR RNKLLAAAGE EEESGKSTTT TTILLKKLLI
B6QCL4    MMGGCCGMMT TTKKARRNNE EELKKRKMMR RNKLLAAAGE EEESGKSTTT TTILLKKLLI
Q1DS95    MMGGCCGMMT TTKKARRNNE EELKKRKMMR RNKLLAAAGE EEESGKSTTT TTILLKKLLI
A1CPE8    MMGGCCGMMT TTKKARRNNE EDLKKRKMMR RNKLLAAAGE EEESGKSTTT TTILLKKLLI
Q2UCI4    MMGGCCGMMT TTKKARRNNE EELKKRKMMR RNKLLAAAGE EEESGKSTTT TTILLKKLLI
Q00743    MMGGCCGMMT TTKKARRNNE EELKKRKMMR RNKLLAAAGE EEESGKSTTT TTILLKKLLI
Q8NJY0    MMGGCCGMMT TTKKARRNNE EELKKRKMMR RNKLLAAAGE EEESGKSTTT TTILLKKLLI
Q0MSH7    MMGGCCGMMT TTKKARRNNE EELKKRKMMR RNKLLAAAGE EEESGKSTTT TTILLKKLLI
B6H598    MMGGCCGMMT TTKKARRNNE EELKKRKMMR RNKLLAAAGE EEESGKSTTT TTILLKKLLI
A7IT72    MMGGCCGQQS SSKKQRRNNE EELKKRKNNR RNKLLAAAGE EEESGKSTTT TTILLKKLLI
B2AWQ6    MMGGCCGMMT TTKKARRNNE EELKKRRQQR RNKLLAAAGE EEESGKSTTT TTILLKKLLI
A2QRI2    MMGGCCGMMT TTKKARRNNE EELKKRKMMR RNKLLAAAGE EEESGKSTTT TTILLKKLLI
Q0D0M5    MMGGCCGMMT TTKKARRNNE EELKKRKLLR RNKLLAAAGE EEESGKSTTT TTILLKKLLI
Q9HFN1    MMGGCCGLLT TTKKARRNNE EELKKRKLLR RNKLLAAAGE EEESGKSTTT TTILLKKLLI
Q9C134    MMGGCCGMMS SSKKQRRNNE EELKKRKLLR RNKLLAAAGE EEESGKSTTT TTILLKKLLI
Q2H8Y3    MMGGCCGMMT TTKKARRNNE EELKKKRQQR RNKLLAAAGE EEESGKSTTT TTILLKKLLI
O74259    MMGGCCGMMV VVKKARRNNE EELKKRRQQR RNKLLAAAGE EEESGKSTTT TTILLKKLLI
A6QTN6    MMGGCCGMMT TTKKARRNNE EELKKRKLLR RNKLLAAAGE EEESGKSTTT TTILLKKLLI
Q5DPZ0    MMGGCCGMMT TTKKARRNNE EELKKRKLLR RNKLLAAAGE EEESGKSTTT TTILLKKLLI
Q01711    MMGGCCCFFA AANNLRRSSK EELRRQQHHC CHKLLAAAGE EEESGETTTT TTILLKKLLI
Q01706    MMGGCCSPPQ QQKKSRRSSR EELRRRQEEI IHKLLAAAGE EEESGKTTTT TTILLKKLLI
A7EQJ5    MMGGAACMMV VVTTKRRSSQ RDLEEESRRR RRKLLSSSGE EEESGKSTTT TTIVVKKIII
B8XWZ6    MMCCFFGSSD DDDDARRSSR DDLRRQERRS SKKLLAAAGE EEESGKSTTT TTVLLKKLLI
Q8J0P9    MMCCFFGAAN NNEEARRSSR EDIRRQERRA AKKLLAAAGE EEESGKSTTT TTILLKKLLI
Q8TF91    MMGGAACMMS SSVVKRRSSQ KDLEEESRRR RRKLLSSSGE EEESGKSTTT TTIVVKKIII
Q9HFW7    MMGGAACMMD DDTTKRRSSQ KDLEEESKKR RKKLLSSSGE EEESGKSTTT TTIVVKKIII
A0A1G9    MMGGGGCMMN NNVVKRRSSQ ADLDDESRRR RKKLLSSSGE EEESGKSTTT TTIVVKKIII
O94216    MMGGAACMMV VVTTKRRSSQ RDLEEESRRR RRKLLSSSGE EEESGKSTTT TTIVVKKIII
Q6RX07    MMCCFFGGGS SSDDARRSSR EDIRRAERRS SRKLLAAAGE EEESGKSTTT TTVLLKKLLI
Q0PY42    MMGGAACMMN NNGGKRRSSQ MDLEEESKKR RRKLLSSSGE EEESGKSTTT TTIVVKKIII
B3KYJ0    MMGGAACMMD DDTTKRRSSQ KDLEEESKKR RKKLLSSSGE EEESGKSTTT TTIVVKKIII
Q589C6    MMGGAACMMV VVTTKRRSSQ MDLEEESRRR RRKLLSSSGE EEESGKSTTT TTIVVKKIII
A6RRX9    MMGGAACMMV VVTTKRRNN- ---LLGKKKC CSTATSSSGE EEESGKSTTT TTIVVKKIII
A4RJI0    MMGGAACMMS SSSSKRRSSQ KDLEEESRRR RRKLLSSSGE EEESGKSTTT TTIVVKKIII
Q8NJX7    MMGGGGCMMN NNVVKRRSSQ ADLDDESRRR RKKLLSSSGE EEESGKSTTT TTIVVKKIII
Q9HFA3    MMGGAACMMK KKEEKRRSSQ ADLDDESRRR RRKLLSSSGE EEESGKSTTT TTIVVKKIII
Q00581    MMGGAACMMS SSTTKRRSSQ KDLEEESRRR RRKLLSSSGE EEESGKSTTT TTIVVKKIII
B3KYI9    MMCCFFGGGK KKEESRRSSR EDIRRAERRS SKKLLAAAGE EEESGKSTTT TTVLLKKLLI
O74204    MMGGSSCMMG GGSSKRRSSN KDLEEESRRR RRKLLSSSGE EEESGKSTTT TTIVVKKIII
Q05424    MMCCFFGGGK KKEESRRSSR EDIRRAERRS SKKLLAAAGE EEESGKSTTT TTILLKKLLI
B2B787    MMCCFFGAAK KKEEARRSSR EDIRRAEKKS SKKLLAAAGE EEESGKSTTT TTVLLKKLLI
B8XWZ8    MMGGAACMMN NNAAKKKSSQ ADLEEESRRR RKKLLSSSGE EEESGKSTTT TTIVVKKIII
Q8J0B8    MMGGAACFFS SSGGDIISSY ADIEEEAKKK KKKLLSSSGE EEESGKSTTT TTIVVKKIII
Q9HFA1    MMCCFFGSSK KKEEARRSSR EDIKKQERRL LKKLLAAAGE EEESGKSTTT TTVLLKKLLI
O13316    MMCCFFGSSV VVEEARRSSR EDIRRAERRQ QKKLLAAAGE EEESGKSTTT TTVLLKKLLI
Q65YU2    MMGGAACMMN NNAAKKKSSQ ADLEEESRRR RKKLLSSSGE EEESGKSTTT TTIVVKKIII
A2QRF3    MMGGSSCVVT TTAARRRSSQ ADLEEESRRR RRKLLSSSGE EEESGKSTTT TTIVVKKIII
B8N690    MMGGSSCVVP PPNNKRRSSQ ADLEEESRRR RRKLLSSSGE EEESGKSTTT TTIVVKKIII
Q2UCG4    MMGGSSCVVP PPNNKRRSSQ ADLEEESRRR RRKLLSSSGE EEESGKSTTT TTIVVKKIII
B8M2B6    MMGGGGCVVN NNLLKRRSSQ MDIEEESRRR RRKLLSSSGE EEESGKSTTT TTIVVKKIII
Q8TF78    MMCCFFGSSK KKEEMRRSSR EDIKKAERRA AKKLLAAAGE EEESGKSTTT TTVLLKKLLI
Q9UVK8    MMGGSSCFFA AAVVKRRSSQ ADLEEESRRR RRKLLSSSGE EEESGKSTTT TTIVVKKIII
Q8TFX6    MMGGSSCFFP PPAAKRRSSQ ADLEEESRRR RRKLLSSSGE EEESGKSTTT TTIVVKKIII
B6V2E9    MMGGGGCMMS SSMMKKKSSQ ADIMMDSRRR RRKLLSSSGE EEESGKSTTT TTIVVKKIII
A1CPG8    MMGGSSCFFT TTVVKRRSSQ ADLEEESRRR RRKLLSSSGE EEESGKSTTT TTIVVKKIII
A1D2D0    MMGGSSCFFA AAAAKRRSSQ ADLEEESRRR RRKLLSSSGE EEESGKSTTT TTIVVKKIII
B0XR79    MMGGSSCFFP PPAAKRRSSQ ADLEEESRRR RRKLLSSSGE EEESGKSTTT TTIVVKKIII
Q2H330    MMGGSSCMMG GGSSKRRSSN KDLEEESKKR RKKLLSSSGE EEESGKSTTT TTIVVKKIII
Q7Z9K5    MMGGGGCVVN NNLLKRRSSQ MDIEEESRRR RRKLLSSSGE EEESGKSTTT TTIVVKKIII
B6QCP5    MMGGGGCVVN NNLLKRRSSQ MDIEEESRRR RRKLLSSSGE EEESGKSTTT TTIVVKKIII
Q1DUV1    MMGGGGCLLD DDVVKRRSSQ MDLEEESRRR RRKLLSSSGE EEESGKSTTT TTIVVKKIII
P87033    MMGGAACLLS SSTTKRRSSK ADIKKEENNS SRKLLAAAGE EEESGKSTTT TTILLKKIII
Q5DPY9    MMGGGGCCCG GGAAKRRSSQ MDLEEDSRRR RRKLLSSSGE EEESGKSTTT TTIVVKKIII
B6H4Z1    MMGGMMCFFA AAAAKRRSSQ QDLEEESRRR RRKLLSSSGE EEESGKSTTT TTIVVKKIII
Q9C133    MMCCFFGGG- --DDKRRSSR EDIHHREVVQ QKKLLAAAGE EEESGKSTTT TTILLKKLLI
A2QDR2    MMGGCCMSST TTKKQRRSSA RELKKNKVVD DRKLLAAAGE EEESGKSTTT TTIIIKKIII
Q2GY29    MMCCFFGGGK KKEEARRSSR EDIRRAERRS SKKLLAAAGE EEESGKSTTT TTVLLKKLLI
P87034    MMGGNNCLLS SSKKDRRSSV ADIEEESKKK KKKLLSSSGE EEESGKSTTT TTIVVKKIII
B8MY41    MMGGCCMGGT TTKKQRRNNA RDLKKNKVVD DRKLLAAAGE EEESGKSTTT TTIIIKKIII
Q9Y888    MMGGGGCAAP PPLLARRSSD DDIEEEGRRK KKKLLSSSGE EEESGKSTTT TTIVVKKIII
O14438    MMGGNNCLLS SSKKDRRSSV ADIEEQSQQK KKKLLSSSGE EEESGKSTTT TTIVVKKIII
Q0CQ85    MMGGCCMSSQ QQKKQRRTTA RDLKKNKVVD DRKLLAAAGE EEESGKSTTT TTIIIKKIII
Q0D0P6    ---------M MMLLCVVAAH SSAMMFALLR RGSPPSSSGE EEESGKSTTT TTIVVKKIII
A7EY71    MMCCFFGSS- --DDKRRSSK EDIHHKEIIQ QRKLLAAAGE EEESGKSTTT TTILLKKIII
Q5B8P0    MMGGCCMSSG GGKKQRRNNA RELKKNKVVD DRKLLAAAGE EEESGKSTTT TTIIIKKIII
Q8X1V9    MMGGGGCAAP PPLLARRSSD DDIEEEGRRK KKKLLSSSGE EEESGKSTTT TTIVVKKIII
Q9Y887    MMGGNNCVVA AARRARRSSD ADIEEESKKR RKKLLSSSGE EEESGKSTTT TTIVVKKIII
B0XWX6    MMGGCCMSSA AAKKQRRTTI RDLKKNKLLD DRKLLAAAGE EEESGKSTTT TTIIIKKIII
A1D6I1    MMGGCCMSSA AAKKQRRTTV RDLKKNKLLD DRKLLAAAGE EEESGKSTTT TTIIIKKIII
Q9Y7E3    MMGGCCMSSG GGKKQRRNNA RELKKNKVVD DRKLLAAAGE EEESGKSTTT TTIIIKKIII
Q4WYB0    MMGGCCMSSA AAKKQRRTTI RDLKKNKLLD DRKLLAAAGE EEESGKSTTT TTIIIKKIII
A7IT73    MMCCFFGSSS SSDDKKKSSK EELRREQRRD DRKLLAAAGE EEESGKSTTT TTVLLKKLLI
B8MPE2    MMGGCCMSSV VVKKRVVNNA GEIRRNKTTD DRKLLAAAGE EEESGKSTTT TTIIIKKIII
A6S7A2    MMCCFFGSS- --DDKRRSSK EDIHHREVVQ QRKLLAAAGE EEESGKSTTT TTILLKKLLI
Q9HEP8    MMCCFFGSS- --DDKRRSSK EDIHHREVVQ QRKLLAAAGE EEESGKSTTT TTILLKKLLI
B0DR93    MMGGGGCVVT TTRRERRSSD ADIEEESRRK KRKLLSSSGE EEESGKSTTT TTIVVKKIII
B2WIL8    MMCCFFGRRS SSDDRKKNNA EELRRVRKKE ERKLLAAAGE EEESGKSTTT TTVLLKKIII
Q0UBY1    MMCCFFGRR- --DDRKKNNE DELRRNRRRE ERKLLAAAGE EEESGKSTTT TTVLLKKIII
A1CKY6    MMGGCCMGGA AAKKQQQTTA RDLKKNKMMD DRKLLAAAGE EEESGKSTTT TTIIIKKIII
B6HCG1    MMGGCCLVVE EEKKQRRNNA RDIKKSKTTD DRKLLAAAGE EEESGKSTTT TTIIIKKIII
B6QUA7    MMGGCCINNP PPKKRIINNA GDIRRSKTTD DRKLLAAAGE EEESGKSTTT TTIIIKKIII
Q6W9M4    MMGGCCINNP PPKKRIINNA GDIRRSKTTD DRKLLAAAGE EEESGKSTTT TTIIIKKIII
A8PR62    MMGGLLCGGG GGQQQRRSSS EDLVVETQQK KQKLLSSSGE EEESGKSTTT TTIVVKKIII
Q1DJB6    MMGGCCSGGP PPRRKQQNNA SDIRRMKTTD DRKLLAAAGE EEESGKSTTT TTIIIKKIII
Q5DPY8    MMGGCCASSP PPKKRHHTTA ADIRRMKVVD DRKLLAAAGE EEESGKSTTT TTIIIKKIII

          IEGYRRERRE ESSSEEIIII SSSNTTVVQQ RRRVVLEMMS LLEPPLDDAA EEYHVVVQQT
          IEGYRRERRE ESSSEEIIII SSSNTTVVQQ RRRVVLEMMS LLEPPLDDAA EEYHVVVQQT
          IEGYRRERRE ESSSEEIIII SSSNTTVVQQ RRRVVLEMMS LLEPPLDDAA EEYHVVVQQT
          IEGYRRERRE ESSSEEIIII SSSNTTVVQQ RRRVVLEMMS LLEPPLDDAA EEYHVVVQQT
          IEGYRRERRE ESSSEEIIII SSSNTTVVQQ RRRVVLEMMS LLEPPLDDAA EEYHVVVQQT
          IEGYRRERRE ESSSEEIIII SSSNTTVVQQ RRRVVLEMMS LLEPPLDDAA EEYHVVVQQT
          IEGYRRERRE ESSSEEIIII SSSNTTVVQQ RRRVVLEMMS LLEPPLDDAA EEYHAAAQQT
          IEGYRRERRE ESSSEEIIII SSSNTTVVQQ RRRVVLEMMS LLEPPLDDAA EEYHVVVQQT
          IEGYRRERRE ESSSEEIIII SSSNTTVVQQ RRRVVLEMMS LLEPPLEEMM EEYHVVVQQT
          IEGYRRERRE ESSSEEIIII SSSNTTVVQQ RRRVVLEMMS LLEPPLEEMM EEYHVVVQQT
          IEGYRRERRE ESSSEEIIII SSSNTTVVQQ RRRVVLEMMS LLEPPLEEMM EEYHVVVQQT
          IEGYRRERRE ESSSEEIIII SSSNTTVVQQ RRRVVLEMMS LLEPPLEEMM EEYHVVVQQT
          IEGYRRERRE ESSSEEIIII SSSNTTVVQQ RRRVVLEMMS LLEPPLEEMM EEYHVVVQQT
          IEGYRRERRE ESSSEEIIII SSSNTTVVQQ RRRVVLEMMS LLEPPLAAVV EEYHVVVQQT
          IEGYRRERRE ESSSEEIIII SSSNTTVVQQ RRRVVLEMMS LLEPPLDDAA EEYHVVVQQT
          IEGYRRERRE ESSSEEIIII SSSNTTVVQQ RRRVVLEMMS LLEPPLQQMM EEYHVVVQQT
          IEGYRRERRE ESSSEEIIII SSSNTTVVQQ RRRVVLEMMS LLEPPLEEMM EEYHVVVQQT
          IEGYRRERRE ESSSEEIIII SSSNTTVVQQ RRRVVLEMMS LLEPPLEEMM EEYHVVVQQT
          IEGYRRERRE ESSSEEIIII SSSNTTVVQQ RRRVVLEMMS LLEPPLEEMM EEYHVVVQQT
          IEGYRRERRE ESSSEEIIII SSSNTTVVQQ RRRVVLEMMS LLEPPLEEMM EEYHVVVQQT
          IEGYRRERRE ESSSEEIIII SSSNTTVVQQ RRRVVLEMMS LLEPPLAAVV EEYHVVVQQT
          IEGYRRERRE ESSSEEIIII SSSNTTVVQQ RRRVVLEMMS LLEPPLEEMM EEYHVVVQQT
          IEGYRRERRE ESSSEEIIII SSSNTTVVQQ RRRVVLEMMS LLEPPLDDAA EEYHVVVQQT
          IEGYRRERRE ESSSEEIIII SSSNTTVVQQ RRRVVLEMMS LLEPPLEENN EEYHVVVQQT
          IEGYRRERRE ESSSEEIIII SSSNTTVVQQ RRRVVLEMMS LLEPPLEEMM EEYHVVVQQT
          IEGYRRERRE ESSSEEIIII SSSNTTVVQQ RRRVVLEMMS LLEPPLEENN EEYHVVVQQT
          IEGYRRERRE ESSSEEIIII SSSNTTVVQQ RRRVVLEMMS LLEPPLEENN EEYHVVVQQT
          IEGYRRERRE ESSSEEIIII SSSNTTVVQQ RRRVVLEMMS LLEPPLEEAA EEYHVVVQQT
          IEGYRRERRE ESSSEEIIII SSSNTTVVQQ RRRVVLEMMS LLEPPLDDAA EEYHVVVQQT
          IEGYRRERRE ESSSEEIIII SSSNTTVVQQ RRRVVLEMMS LLEPPLEENN EEYHVVVQQT
          IEGYRRERRE ESSSEEIIII SSSNTTVVQQ RRRVVLEMMS LLEPPLEEHH EEYHVVVQQT
          IEGYRRERRE ESSSEEIIII SSSNTTVVQQ RRRVVLEMMS LLEPPLEENN EEYHVVVQQT
          IEGYRRERRE ESSSEEIIII SSSNTTVVQQ RRRVVLEMMS LLEPPLEEAA EEYHVVVQQT
          IEGYRRERRE ESSSEEIIII SSSNTTVVQQ RRRVVLEMMS LLEPPLEEHH EEYHVVVQQT
          IEGYRRERRE ESSSEEIIII SSSNTTVVQQ RRRVVLEMMS LLEPPLEEHH EEYHVVVQQT
          IEGYRRERRE ESSSEEIIII SSSNTTVVQQ RRRVVLEMMS LLEPPLDDAA EEYHVVVQQT
          IEGYRRERRE ESSSEEIIII SSSNTTVVQQ RRRVVLEMMS LLEPPLAAMM EEYHVVVQQT
          IEGYRRERRE ESSSEEIIII SSSNTTVVQQ RRRVVLEMMS LLEPPLEENN EEYHVVVQQT
          IEGYRRERRE ESSSEEIIII SSSNTTVVQQ RRRVVLEMMS LLEPPLEENN EEYHVVVQQT
          IEGYRRERRE ESSSEEIIII SSSNTTEEQQ RRRVVLEMMS LLEPPLDDAA EEYHVVVQQT
          IEGYRRERRE ESSSEEIIII SSSNTTVVQQ RRRVVLEMMQ LLEPPLDDTT EEYHVVVQQT
          IEGYRRERRE ESSSEEIIII SSSNTTVVQQ RRRVVLEMMS LLEPPLAAMM EEYHVVVQQT
          IEGYRRERRE ESSSEEIIII SSSNTTVVQQ RRRVVLEMMS LLEPPLEEMM EEYHVVVQQT
          IEGYRRERRE ESSSEEIIII SSSNTTVVQQ RRRVVLEMMG LLDPPLDDAA EEYHVVVQQT
          IEGYRRERRE ESSSEEIIII SSSNTTVVQQ RRRVVLEMMG LLDPPLDDAA EEYHVVVQQT
          ILSFLLERRE EYYYTTIIII SSSNMMLLQQ RRRLLIEMME FFDCCFEENN EEQYLLLDDL
          ILSFLLERRE EYYYTTIIII SSSNMMLLQQ RRRLLIEMME FFDCCFEENN EEQYLLLDDL
          IQNYVVELLA ALLLLLTTII KKKNLLIIDD KKKAAVGMMQ MMEEEPTTKK EEYGSSSFFL
          ISQFKKEKKL LEEEPPVVII SSSNIIVVQQ KKKVVAEMME HHDQQFDDNN EEKHMMMAAH
          IAQFKKERRL LDDDPPVVII SSSNIIVVQQ KKKTTSEMME MMGEEYDDNN EEKYMMMAAH
          ILKYEEELLF FSSSPPTTVV KKKNLLLLEE KKKAAINMMQ FFEEELEEII RRAYCCCDDF
          ILKYDDELLT TNNNPPTTVV KKKNLLLLEE KKKAAVNMMQ FFDQQPAAPP YYVEFFFLLQ
          ILKYEEELLY YNNNPPTTVV KKKNLLVVEE KKKAAITMMQ FFDEELEERR AAYADDDFFL
          IQNYVVELLA ALLLLLTTII KKKNLLIIDD KKKAAVGMMQ MMEEEPTTKK EEYGSSSFFL
          IAKFKKERRL LEEEPPVVVV NNNNIIVVQQ RRRLLYDMME LLDSSFSSNN EEKNIIIKKQ
          IQNYHHELLQ QLLLHHTTII KKKNLLIIDD KKKAAVGMMQ FFEEEIEENN RRAHCCCDDT
          ILKYDDELLT TNNNPPTTVV KKKNLLLLEE KKKAAVNMMQ FFDQQPTTPP YYVEFFFLLQ
          IQNYIIELLA ALLLLLTTII KKKNLLIIDD KKKAAVGMMQ MMEEEPEEKK EEYGSSSFFL
          IQNYIIELLA ALLLLLTTII KKKNLLIIDD KKKAAVGMMQ MMEEEPEEKK EEYGSSSFFL
          ILKYDDELLY YNNNPPTTVV KKKNLLIIEE KKKAAISMMQ FFDEEPQQKK EELCDDDYYL
          ILKYEEELLY YNNNPPTTVV KKKNLLVVEE KKKAAITMMQ FFSEELAANN RRAHAAADDF
          ILKYEEELLY YNNNAATTVV KKKNLLIIEE KKKAAIIMMQ FFEEEPSSTT TTDYCCCDDY
          ILKYDDELLY YNNNPPTTVV KKKNLLIIEE KKKAAVNMMQ FFDEEPEETT KKTLCCCDDF
          IAQFKKEKKL LEEEPPVVII AAANIILLQQ RRRLLFDMME FFNKKLEENN EEKNMMMVVQ
          ILKYHHELLK KNNNPPTTVV KKKNLLLLEE KKKSSASMMQ FFDEEPVVNN KKRHLLLDDF
          IAQFKKEKKL LEEEPPVVII AAANIILLQQ RRRLLFDMME FFNKKLEENN EEKNMMMVVQ
          IAQFKKEKKL LEEEPPVVVV QQQNIIVVHH RRRLLFDMME LLNPPFEENN EEKNMMMAAH
          ILKYEEELLF FNNNPPTTVV KKKNLLVVEE KKKAAIMMMQ FFDEEPQQNN KKAHAAAEEF
          IQNYRRELLV VLLLAATTVV KKKNVVVVDD QQQAAVLLLK FFRDDPVVNN RRMYAAADDR
          IAQFKKEKKL LEEEPPVVVV IIINVVIIQQ RRRLLFDMMD YYNEEFEENN EEKNKKKEEL
          IAQFKKEKKI IEEEPPVVVV QQQHIIVVQQ RRRLLHDMME LLDEEFEENN EERNIIITTL
          ILKYEEELLF FNNNPPTTVV KKKNLLVVEE KKKAAIMMMQ FFDEEPQQNN KKAHAAAEEF
          IQNYVVELLA ALLLLLTTVV KKKNLLLLDD KKKSSIAYYQ FFSEEPSSVV RRDYIIIQQF
          IQNYVVELLA ALLLLLTTVV KKKNLLLLDD KKKSSVGYYQ FFSEEPSSVV RRDYVVVQQY
          IQNYVVELLA ALLLLLTTVV KKKNLLLLDD KKKSSVGYYQ FFSEEPSSVV RRDYVVVQQY
          IQNYVVELLT TMMMLLTTVV KKKNLLLLDD KKKSSIEYYH FFDEEPTTVV RRDFIIITTY
          IATFKKEKKL LEEEPPVVVV NNNNIIVVQQ RRRMMYDMME FFDPPFEESS EEKDMMMEEQ
          IQNYVVELLA ALLLLLTTVV KKKNLLLLEE KKKAAIGYYQ FFNEEPTTVV RRDNIIIEEF
          IQNYVVELLA ALLLLLTTII KKKNLLLLDD KKKAAIGYYQ FFNQQPTTVV RREFIIIEEF
          IQNYVVELLA AQQQLLTTVV KKKNLLVVDD KKKAAIDMMQ FFEVVPEENN KKEHMMMDDF
          IQNYVVELLA ALLLLLTTII KKKNLLLLDD KKKAAIGYYQ FFNEEPTTVV RREYIIIEEF
          IQNYVVELLA ALLLLLTTII KKKNLLLLDD KKKAAIGYYQ FFNQQPTTVV RREFIIIEEF
          IQNYVVELLA ALLLLLTTII KKKNLLLLDD KKKAAIGYYQ FFNQQPTTVV RREFIIIEEF
          ILKYQQELLV VNNNPPTTVV KKKNLLLLEE KKKAACSMMQ FFEEEPMMNN RREHCCCDDF
          IQNYVVELLT TMMMLLTTVV KKKNLLLLDD KKKSSIEYYH FFDEEPTTVV RRDFIIITTY
          IQNYVVELLT TMMMLLTTVV KKKNLLLLDD KKKSSIEYYH FFDEEPTTVV RRDFIIITTY
          IQNYVVELLS SMMMLLTTVV KKKNLLLLEE KKKSSVTMMD FFNMMPTTVV RREFMMMEEY
          IHIFDDERRE ENNNRRLLVV LLLNLLVVQQ KKKTTLDMME WWSDDFQQNN IIDHLLLLLL
          IQNYVVELLT TLLLSSTTVV KKKNLLLLDD KKKDDIGLLH FFDQQPSSVV QQDYIIIEEY
          IQNYMMELLQ QLLLLLTTVV KKKNLLLLDD KKKAAIGYYY LLQEEPSSVV QQDYIIISSF
          IKDFKKEKKE EEEEVVIIII NNNNIILLDD RRRMMLDMME FFGPPFEETT DDVHLLLPPV
          ISGFEEERRR RQQQAAVVII SSSNLLVVII KKKVVLDMMA EENDDFQQKK PPLAEEEYYV
          IAQFKKEKKM MEEEPPVVVV TTTNIILLQQ RRRLLFDMMD AAGTTFEENN EEKNMMMAAQ
          IQNYKKELLL LLLLLLTTVV KKKNLLVVDD QQQAAVLLLK FFKEEPEENN RRENVVVDDA
          ISGFDDERRR RQQQAAVVII SSSNVVVVII KKKVVLDMMT EESEEFEEKK PPLADDDYYM
          IQDFQQELLI IAAAPPSSSS AAANVVLLDD KKKAALSHHK LLNEECEENN RRPLQQQDDK
          IQNYKKELLL LLLLLLTTVV KKKNLLVVDD QQQAAVLLLK FFKEEPEENN RRENVVVDDV
          IAGFEEERRC CQQQAAVVII SSSNIIVVII KKKVVLEMMA EENDDFQQKK PPLADDDYYV
          IQNYVVELLA AMMMLLTTVV KKKNLLLLDD KKKSSIKYYQ FFGVVPTTVV RRDYMMMDDF
          IKEFKKEKKE EEEEIIIIII HHHNIILLDD RRRMMVEMMD FFNPPFEETT SSQYVVVPPM
          ISGFEEERRR RQQQAAVVII SSSNIIVVVV KKKVVLDMMT EENDDFEEVV SSDTEEEFFV
          IQDFQQELLI IAAAPPIIII RRRNVVLLDD KKKAALVMMK LLSEECEENN RRPLQQQDDK
          IQNFEEELLM MTTTPPTTII RRRNTTLLDD QQQAAVLMMN MMNEECAANN RRTFAAAEER
          ISGFEEERRR RQQQAAVVII SSSNLLVVII KKKVVLDMMA EEQDDFEEKK QQLAEEEFFI
          ISGFEEERRR RQQQAAVVII SSSNLLVVII KKKVVLEMMA EEQDDFEEKK QQLAEEEFFI
          ISGFEEERRR RQQQAAVVII SSSNIIVVVV KKKVVLDMMT EENDDFEEVV SSDTEEEFFV
          ISGFEEERRR RQQQAAVVII SSSNLLVVII KKKVVLDMMA EEQDDFEEKK QQLAEEEFFI
          ITKFSSERRK KQQQVVTTII QQQNLLVVHH QQQVVFGMME QQEEEFAASS VVGFAAAEEL
          ISGFEEERRR RQQQAAVVII SSSNLLVVVV KKKVVMEMMT QQKDDFEEQQ SSLGDDDIIL
          IDKFKKEKKE EEEEIIIIII HHHNIILLDD RRRMMVEMMD FFNPPFEETT KKQYLLLPPM
          IDKFKKEKKE EEEEIIIIII HHHNIILLDD RRRMMVEMMD FFNPPFEETT KKQYLLLPPM
          IQEFDDELLA AEEEPPVVVV KKKNVVLLDD QQQHHIIMMK IIGEECQQRR AALADDDKKL
          IAGFSSERRK KTTTAATTII NNNNLLVVSS QQQTTYAMME DDDDDFEENN IIRYSSSEEM
          IAGFKKERRK KTTTAATTII NNNNLLVVSS QQQTTYAMME DDDDDFEEII AALYSSSEEL
          IDGFDDERRR RQQQAAVVII SSSNLLVVII KKKVVLDVVA EENEEYEEKK KKLAEEEFFI
          ISRFEEERRH HQQQAAIIII SSSNIIVVII KKKVVLDMMA EEDDDFEEKK PPFADDDLLL
          ISGFEEERRR RQQQAAVVII SSSNLLVVVV KKKVVMDMMT QQKEEFEEQQ AALGIIIFFL
          ISGFEEERRR RQQQAAVVII SSSNLLVVVV KKKVVMDMMT QQKEEFEEQQ AALGIIIFFL
          IQNYKKELLY YMMMLLTTVV KKKNVVVVDD RRRAAALLLL LLGEEPEENN RREAAAADDI
          IAGFEEERRR RQQQAAIIII SSSNMMIIVV KKKIILDMMA EEGEEFEEKK SSFAQQQVVI
          IAGFEEERRY YQQQAAVVII SSSNMMVVVV KKKIILDMMT EENEEFEEKK PPLAKKKLLL

          TFMQQPEGGG DDVGNIISSL WWDVVQQCRR RYYYQLDAAK FDSIRIIAPP NNDVVLLLLS
          TFMQQPEGGG DDVGNIISSL WWDVVQQCRR RYYYQLDAAK FDSIRIIAPP NNDVVLLLLS
          TFMQQPEGGG DDVGNIISSL WWDVVQQCRR RYYYQLDAAK FDSIRIIAPP NNDVVLLLLS
          TFMQQPEGGG DDVGNIISSL WWDVVQQCRR RYYYQLDAAK FDSIRIIAPP NNDVVLLLLS
          TFMQQPEGGG DDVGNIISSL WWDVVQQCRR RYYYQLDAAK FDSIRIIAPP NNDVVLLLLS
          TFMQQPEGGG DDVGNIISSL WWDVVQQCRR RYYYQLDAAK FDSIRIIAPP NNDVVLLLLS
          TFMQQPEGGG DDVGNIISSL WWDVVQQCRR RYYYQLDAAK FDSIRIIAPP NNDVVLLLLS
          TFMQQPEGGG DDVGNIISSL WWDVVQQCRR RYYYQLDAA- FDSIRIIAPP NNDVVLLLLS
          TFMQQPEGGG DDVGSIIEEL WWDVVEECRR RYYYQLDAAR FDNIRIIAPP NNDVVLLLLS
          TFMQQPEGGG DDVGSIIEEL WWDVVEECRR RYYYQLDAAR FDNIRIIAPP NNDVVLLLLS
          TFMQQPEGGG DDVGSIIEEL WWDVVEECRR RYYYQLDAAR FDNIRIIAPP NNDVVLLLLS
          TFMQQPEGGG DDVGSIIEEL WWDVVEECRR RYYYQLDAAR FDNIRIIAPP NNDVVLLLLS
          TFMQQPEGGG DDVGSIIEEL WWDVVEECRR RYYYQLDAAR FDNIRIIAPP NNDVVLLLLS
          TFMQQPEGGG DDVGNIIEEL WWDVVSSCRR RYYYQLDAAR FDNIRIIAPP NNDVVLLLLS
          TFMQQPEGGG DDVGSIIAAL WWDVVDDCRR RYYYQLDAAR FDNIRIIAHP NNDVVLLLLS
          TFIQQPEGGG DDVGGIIEEL WWDVVEECRR RYYYQLDAAR FDNIRIIAPP NNDVVLLLLS
          TFIQQPEGGG DDVGGIIEEL WWDVVEECRR RYYYQLDAAR FDNIRIIAPP NNDVVLLLLS
          TFMQQPEGGG DDVGSIIEEL WWDVVEECRR RYYYQLDAAR FDNIRIIAPP NNDVVLLLLS
          TFMQQPEGGG DDVGSIIEEV WWDVVDDCRR RYYYQLDAAR FDNIRIIAPP NNDVVLLLLS
          TFMQQPEGGG DDVGSIIEEL WWDVVDDCRR RYYYQLDAAR FDNIRIIAPP NNDVVLLLLS
          TFMQQPEGGG DDVGNIIEEL WWDVVSSCRR RYYYQLDAAR FDNIRIIAPP NNDVVLLLLS
          TFMQQPEGGG DDVGGIIEEL WWDVVEECRR RYYYQLDAAR FDNIRIIAPP NNDVVLLLLS
          TFMQQPEGGG DDVGSIIAAL WWDVVDDCRR RYYYQLDAAR FDNIRIIAHP NNDVVLLLLS
          TFMQQPEGGG DDVGNIIGGL WWDVVEECRR RYYYQLDAAK FDAIRIIAPP TTDVVLLLLS
          TFMQQPEGGG DDVGNIIEEL WWDVVEECRR RYYYQLDAAR FDNIRIIAPP NNDVVLLLLS
          TFMQQPEGGG DDVGNIIGGL WWDVVEECRR RYYYQLDAAK FDAIRIIAPP TTDVVLLLLS
          TFMQQPEGGG DDVGNIIGGL WWDVVEECRR RYYYQLDAAK FDAIRIIAPP TTDVVLLLLS
          TFMQQPEGGG DDVGGIIQQL WWDVVEECRR RYYYQLDAAK FDSIRIIAPP SSDVVLLLLS
          TFVQQPEGGG DDVGAIIEEL WWDVVEECRR RYYYQLDAAR FDSIRIIMPP SSDVVLLLLS
          TFMQQPEGGG DDVGNIIGGL WWDVVEECRR RYYYQLDAAK FDAVRIIAPP TTDVVLLLLS
          TFMQQPEGGG DDVGNIIGGL WWDVVEECRR RYYYQLDAAK FDAIRIIAPP TTDVVLLLLS
          TFMQQPEGGG DDVGNIIAAL WWDVVEECRR RYYYQLDAAK FDSIRIIASP TTDVVLLLLS
          TFMQQPEGGG DDVGGIIQQL WWDVVEECRR RYYYQLDAAK FDSIRIIAPP SSDVVLLLLS
          TFMQQPEGGG DDVGNIIGGL WWDVVEECRR RYYYQLDAAK FDSIRIIAPP TTDVVLLLLS
          TFMQQPEGGG DDVGNIIGGL WWDVVEECRR RYYYQLDAAK FDSIRIIAPP TTDVVLLLLS
          TFMQQPEGGG DDVGQIIKKL WWDVVAAARR RYYYQLDAAK FDSITIIAPP SSDVVLLLLS
          TFMQQPEGGG DDVGNIIEEL WWDVVSSCRR RYYYQLDAAR FDNIRIIAPP NNDVVLLLLS
          TFMQQPEGGG DDVGNIIGGL WWDVVEECRR RYYYQLDAAK FDAIRIIAPP TTDVVLLLLS
          TFMQQPEGGG EEVGNIIGGL WWDVVEECRR RYYYQLDAAK FDAIRIIAPP TTDVVLLLLS
          TFMQQPEGGG DDVGTIISSL WWDVVDDCRR RYYYQLDAAR FDNIRIIAPP NNDVVLLLLS
          TFMQQPEGGG DDVGNIISSL WWDVVEECRR RYYYQLDAAE FNNIRIISPP DDDVVLLLLS
          TFMQQPEGGG DDVGNIIEEL WWDVVSSCRR RYYYQLDAAR FDNIRIIAPP NNDVVLLLLS
          TFMQQPEGGG EEVGNIIEEL WWDVVEECRR RYYYQLDAAR FDNIRIIAPP DDDVVLLLLS
          TFMQQPEGGG DDVGGIIEEL WWDVVEECRR RYYYQLDAAL FDSIRIIASP SSDVVLLLLS
          TFMQQPEGGG DDVGSIIDDL WWDVVEECRR RYYYQLDAAR FDSIRIIASP SSDVVLLLLS
          LLQEERNRRR EEYYRFFIIL WWDVVRRANN NYYYALDCCF YENIRLLFRP TTDIILLLLC
          LLQEERDRRR EEYYRFFIIL WWDVVRRANN NYYYALDCCF FENIRLLFRP TTDIILLLLC
          LEYIIVPHHH TTVGTVVAAV WWDMMRRLSS SFFFYLDAAP FEEARIIAHP TTEVVLLLLA
          HLVDDHPHHH DDYLDIIKKL WWDVVAAANN NYYYALDLLT IEDIRLLWEP DDDLLLLLLS
          HLVDDNPDDD SSYLEIIKKL WWDVVAAANN NYYYALDLLT VTDIRIIWDP NNDLLLLLLS
          FLDYYSGPPP QQVGEVVLLL WWDRRQQLTT TFFFYLDAAG FDEVRIIVPP NNEVVLLLLA
          QYNMMEPGGG QQVGTIIQQL WWDKKQQLTT TFFFYLDAAE FTEVRIIVEP NNEVVLLLLA
          LDYQQPPQQQ AAVGLVVQQI WWDKKQQLTT TFFFYLDAAE FQEARIIVPP NNEVVLLLLA
          LEYIIVPHHH TTVGTVVAAV WWDMMRRLSS SFFFYLDAAP FEEARIIAHP TTEVVLLLLA
          QLVEEFANNN DDYLEIIKKL WWDVVRRANN NFFFALDLLD CEDLRIIWRP NNDLLLLLLS
          TMEYYTDPPP QQIGEVVAAV WWDIIKKVNN NFFFYLDAAP FDEARIITPP TTEVVLLLLA
          QYNMMEPGGG QQVGTIIQQI WWDKKLLLTT TFFFYLDAAE FMEVRIIVEP NNEVVLLLLA
          LEYIIVPHHH TTVGTVVAAF WWDIILLLSS SFFFYLDAAP FEEARIIAHP TTEVVLLLLA
          LEYIIVPHHH TTVGTVVAAF WWDIILLLSS SFFFYLDAAP FEEARIIAHP TTEVVLLLLA
          LDYMMVPQQQ AAVGQVVQQI WWDRRQQLTT TFFFYLDAAE FQEVRIIVPP NNEVVLLLLA
          FIDYYQGPPP QQVGLVVQQI WWDKKQQLTT TFFFYLDAAE FQEARIIVPP NNEVVLLLLA
          YRNYYTGPPP SSVGIVVQQL WWDIIRRLTT TFFFYLDAAG FDEVRIICPP NNEVVLLLLA
          FLEYYSGPPP QQVGEIIQQI WWDRRQQLTT TFFFYLDAAE FEQARIIVQP NNEVVLLLLA
          QMVDDYGDDD EEYFEAAKKL WWDVVQQANN NFFFALDLLE CSDLRLLWRP SSDLLLLLLS
          FIDYYSNPPP QQVSVIIQQL WWDKKQQLTT TFFFYLDAAE FDEARIIAKP NNEVVLLLLA
          QMVDDYGDDD EEYFEAAKKL WWDVVQQANN NFFFALDLLQ CSDLRLLWRP SSDLLLLLLS
          HMVDDYADDD EEYLEIIKKL WWDVVSSANN NYYYALDLLD CGDLRVVWKP TTDLLLLLLS
          FLEYYQGPPP QQVGAVVQQL WWDKKLLLTT TFFFYLDAAE FQEARIIVSP NNEVVLLLLA
          RMEYYRDMMM GGVVRIIEEL WWDIISSVSS SFFFYLDAAP FDDVRIIGPP NNEVVLLLLA
          LLLDDVPNNN DDYLQIIKKL WWDVVKKANN NYYYALDIIA CDDVRLLWKP TTDLLLLLLT
          LMEEEQAHHH DDFLDIIKKL WWDVVKKANN NFFFALDLLD CDDLRIIWKP TTDLLLLLLS
          FLEYYQGPPP QQVGAVVQQL WWDKKLLLTT TFFFYLDAAE FQEARIIVSP NNEVVLLLLA
          FSDYYNDPPP NNVGDIITTL WWDTTNNVNN NFFFYLDAAP FQEARIIAPP NNVVVLLLLA
          YSDYYNDPPP HHVGEIITTI WWDTTTTVNN NFFFYLDAAP FEEARIIAPP NNVVVLLLLA
          YSDYYNDPPP HHVGEIITTI WWDTTTTVNN NFFFYLDAAP FEEARIIAPP NNVVVLLLLA
          YSEYYNDPPP SSVGDVVTTI WWDTTSSVSS SFFFYLDAAP FENARIIAPP NNEVVLLLLA
          QLVDDYPNNN DDYLQLLKKL WWDVVKKANN NYYYALDLLD CDDLRFFWRP TTDLLLLLLS
          FANYYNDPPP NNVGDIITTI WWDTTTTANN NFFFYLDAAP FEEARIITPP NNVVVLLLLA
          FSEYYNDPPP NNIGDVVTTL WWDTTTTANN NFFFYLDAAP FEEARIIAPP NNVVVLLLLA
          FATFFQDPPP SSVSKIISSL WWDVVSSVSS SFFFYIDAAP FSEARIIGPP SSEVVLLLLA
          FSEYYNDPPP NNVGDAATTL WWDTTTTANN NFFFYLDAAP FEEARIIAPP NNVVVLLLLA
          FSEYYNDPPP NNIGDVVTTL WWDTTTTANN NFFFYLDAAP FEEARIIAPP NNVVVLLLLA
          FSEYYNDPPP NNIGDVVTTL WWDTTTTANN NFFFYLDAAP FEEARIIAPP NNVVVLLLLA
          FLDYYSNPPP QQVGIVVQQV WWDRRQQLTT TFFFYLDAAE FQEARIIVPP VVEVVLLLLA
          YSEYYNDPPP SSVGDVVTTI WWDTTSSVSS SFFFYLDAAP FENARIIASP NNEVVLLLLA
          YSEYYNDPPP SSVGDVVTTI WWDTTSSVSS SFFFYLDAAP FENARIIASP NNEVVLLLLA
          YDEYYNDPPP NNVGEVVTTL WWDVVTTVNN NFFFYLDAAP FDEVRIITPP NNEVVLLLLA
          LVSYYPEDDD EEYLVLLKKL WWDVVSSVNN NAAAAVDMMS YTDLRLLFPP SSEIILLLLC
          YSSYYQDPPP NNVGDVVTTL WWDMMSSVNN NFFFYLDAAP FEEARIITPP NNEVVLLLLA
          FEEYYNDPPP TTIGDIITTL WWDTTTTVNN NFFFYLDAAP FEEARIITPP DDVVVLLLLA
          VLADDKPYYY EEYLRFFKKM WWDIIKKANN NFFFALDLLS FQDLRLLFKP TTDVVLLLLA
          VKLEEPSDDD EEVRDLLRRM WWDVVKKAHH HFFFALDLLH FDSLRIIFPP DDNMMLLLLA
          QMVDDYAHHH EEYLEVVKKL WWDIIKKANN NYYYALDLLD CDDVRIIWKP TTDLLLLLLS
          ALQYYRDPPP GGMARVVDDL WWDVVAAISS SFFFYLDAAA FDNVRIIGSP NNEVVLLLLA
          MTLEESSDDD EEVRDMMRRM WWDVVKKAHH HFFFALDLLH FDSLRIIFPP DDNMMLLLLA
          KLDYY-DEEE TTHLPHHKKF WWDVVRRITT TFFFYLDAAT FTEVRIIGPP TTEVVLLLLA
          VLQYYRDPPP GGMARVVDDL WWDIIAAISS SFFFYLDAAA FDNVRIIGAP DDEVVLLLLA
          VNLEEPSDDD EEVRDMMRRM WWDVVQQAHH HFFFALDLLH FNSLRIIFPP DDNMMLLLLA
          FNDYYNDPPP NNVGDIIMMI WWDTTTTVNN NFFFYLDAAP FDEARIIAPP NNVVVLLLLA
          MTEEEKPLLL EEYLKFFKKM WWDIIKKANN NFFFALDLLG FEDLRLLFKP TTDVVLLLLA
          VNLEEPVEEE EEVRDMMNNM WWDVVKKAHH HFFFALDLLN FHSLRLLFSP DDNMMLLLLA
          KLDYYQTTTT NNIAEIIDDF WWDVVRRITT TFFFYLDAAT FTEVRIIGPP TTEVVLLLLA
          RVEYYRTPPP DDIAQIIHHL WWDIIKKVSS SFFFYLDAAG FTEVRIIGPP TTEVVLLLLA
          INLEEPSDDD EEVRDMMRRM WWDVVKKAHH HFFFALDLLQ FGSLRLLFPP DDNMMLLLLA
          INLEEPSDDD EEVRDMMRRM WWDVVKKAHH HFFFALDLLQ FGSLRLLFPP DDNMMLLLLA
          VNLEEPVEEE EEVRDMMNNM WWDVVKKAHH HFFFALDLLN FHSLRLLFSP DDNMMLLLLA
          INLEEPSDDD EEVRDMMRRM WWDVVKKAHH HFFFALDLLQ FGSLRLLFPP DDNMMLLLLA
          LAADDPPDDD DDCLHFFKKL WWDVVLLANN NYYYALDLLT LTDVRLLFRP TTDIILLLLA
          LKTEEATDDD EEIKEMMVVL WWDVVQQAHH HFFFALDLLH FNSIRLLFPP DDNMMLLLLS
          MTEEEKPCCC EEYLKFFKKM WWDIIKKTNN NFFFALDLLG FEDLRLLFKP TTDVVLLLLA
          MTEEEKPCCC EEYLKFFKKM WWDIIKKTNN NFFFALDLLG FEDLRLLFKP TTDVVLLLLA
          LDYKKVNNNN QQMAEIIHHL VVDIIKKLSS SFFFYLDAAQ FGEVRIIGPP NNVVVLLLLA
          MNAAAPTEEE EEFLTFFNNL WWDVVLLTNN NYYYALDLLN FQDIRLLFKP TTDIILLLLT
          LNLAAPTEEE EEFLTFFNNL WWDVVLLTNN NYYYALDLLS FQDIRLLFRP TTDIILLLLT
          IELEEPSDDD EEVRDMMRRM WWDVVKKAHH HFFFALDLLQ FGSLRLLFPP DDNMMLLLLA
          LNTDDPSDDD EEVRDMMRRM WWDVVKKAHH HFFFALDLLH YESLRIIFPP DDNMMLLLLA
          LKTEEATDDD EEIKEMMTTL WWDVVKKAHH HFFFALDLLH FNSLRLLFPP DDNMMLLLLS
          LKTEEATDDD EEIKEMMTTL WWDVVKKAHH HFFFALDLLH FNSLRLLFPP DDNMMLLLLS
          ITQYYEDPPP NNMGKIIEEL WWDIIRRLDD DFFFYLDAAE LNSVRIIADP TTQVVLLLLA
          IETEEASDDD EEVRQMMKKM WWDVVKKAHH HFFFALDLLD FNSLRIIFPP NNNMMLLLLS
          LQTEEPTNNN EEVKDMMSSM WWDVVKKAHH HFFFALDLLQ FKSLRVVFPP NNNMMLLLLS

          SRKTTGGGGE TTFFIIDRRR MMVGGGGGSE RRIHHNVTTT TIISEYDDQL LLDETRMQEA
          SRKTTGGGGE TTFFIIDRRR MMVGGGGGSE RRIHHNVTTT TIISEYDDQL LLDETRMQEA
          SRKTTGGGGE TTFFIIDRRR MMVGGGGGSE RRIHHNVTTT TIISEYDDQL LLDETRMQEA
          SRKTTGGGGE TTFFIIDRRR MMVGGGGGSE RRIHHNVTTT TIISEYDDQL LLDETRMQEA
          SRKTTGGGGE TTFFIIDRRR MMVGGGGGSE RRIHHNVTTT TIISEYDDQL LLDETRMQEA
          SRKTTGGGGE TTFFIIDRRR MMVGGGGGSE RRIHHNVTTT TIISEYDDQL LLDETRMQEA
          SRKTTGGGGE TTFFIIDRRR MMVGGGGGSE RRIHHNVTTT TIISEYDDQL LLDETRMQEA
          SRKTTGGGGE TTFFIIDRRR MMVGGGGGSE RRIHHNVTTT TIISEYDDQL LLDETRMQEA
          SRKTTGGGGE TTFFIIDRRR MMVGGGGGSE RRIHHNVTTT TIISEYDDQL LLDETRMQEA
          SRKTTGGGGE TTFFIIDRRR MMVGGGGGSE RRIHHNVTTT TIISEYDDQL LLDETRMQEA
          SRKTTGGGGE TTFFIIDRRR MMVGGGGGSE RRIHHNVTTT TIISEYDDQL LLDETRMQEA
          SRKTTGGGGE TTFFIIDRRR MMVGGGGGSE RRIHHNVTTT TIISEYDDQL LLDETRMQEA
          SRKTTGGGGE TTFFIIDRRR MMVGGGGGSE RRIHHNVTTT TIISEYDDQL LLDETRMQEA
          SRKTTGGGGE TTFFIIDRRR MMVGGGGGSE RRIHHNVTTT TIISEYDDQL LLDETRMQEA
          SRKTTGGGGE TTFFIIDRRR MMVGGGGGSE RRIHHNVTTT TIISEYDDQL LLDETRMQEA
          SRKTTGGGGE TTFFIIDRRR MMVGGGGGSE RRIHHNVTTT TIISEYDDQL LLDETRMQEA
          SRKTTGGGGE TTFFIIDRRR MMVGGGGGSE RRIHHNVTTT TIISEYDDQL LLDETRMQEA
          SRKTTGGGGE TTFFIIDRRR MMVGGGGGSE RRIHHNVTTT TIISEYDDQL LLDETRMQEA
          SRKTTGGGGE TTFFIIDRRR MMVGGGGGSE RRIHHNVTTT TIISEYDDQL LLDETRMQEA
          SRKTTGGGGE TTFFIIDRRR MMVGGGGGSE RRIHHNVTTT TIISEYDDQL LLDETRMQEA
          SRKTTGGGGE TTFFIIDRRR MMVGGGGGSE RRIHHNVTTT TIISEYDDQL LLDETRMQEA
          SRKTTGGGGE TTFFIIDRRR MMVGGGGGSE RRIHHNVTTT TIISEYDDQL LLDETRMQEA
          SRKTTGGGGE TTFFIIDRRR MMVGGGGGSE RRIHHNVTTT TIISEYDDQL LLDETRMQEA
          SRKTTGGGGE TTFFIIDRRR MMVGGGGGSE RRIHHNVTTT TIISEYDDQL LLDETRMQEA
          SRKTTGGGGE TTFFIIDRRR MMVGGGGGSE RRIHHNVTTT TIISEYDDQL LLDETRMQEA
          SRKTTGGGGE TTFFIIDRRR MMVGGGGGSE RRIHHNVTTT TIISEYDDQL LLDETRMQEA
          SRKTTGGGGE TTFFIIDRRR MMVGGGGGSE RRIHHNVTTT TIISEYDDQL LLDETRMQEA
          SRKTTGGGGE TTFFIIDRRR MMVGGGGGSE RRIHHNVTTT TIISEYDDQL LLDETRMQEA
          SRKTTGGGGE TTFFIIDRRR MMVGGGGGSE RRIHHNVTTT TIISEYDDQL LLDETRMQEA
          SRKTTGGGGE TTFFIIDRRR MMVGGGGGSE RRIHHNVTTT TIISEYDDQL LLDETRMQEA
          SRKTTGGGGE TTFFIIDRRR MMVGGGGGSE RRIHHNVTTT TIISEYDDQL LLDETRMQEA
          SRKTTGGGGE TTFFIIDRRR MMVGGGGGSE RRIHHNVTTT TIISEYDDQL LLDETRMQEA
          SRKTTGGGGE TTFFIIDRRR MMVGGGGGSE RRIHHNVTTT TIISEYDDQL LLDETRMQEA
          SRKTTGGGGE TTFFIIDRRR MMVGGGGGSE RRIHHNVTTT TIISEYDDQL LLDETRMQEA
          SRKTTGGGGE TTFFIIDRRR MMVGGGGGSE RRIHHNVTTT TIISEYDDQL LLDETRMQEA
          SRKTTGGGGE TTFFIIDRRR MMVGGGGGSE RRIHHNVTTT TIISEYDDQL LLDETRMQEA
          SRKTTGGGGE TTFFIIERRR MMVGGGGGSE RRIHHNVTTT TIISEYDDQL LLDETRMQEA
          SRKTTGGGGE TTFFIIDRRR MMVGGGGGSE RRIHHNVTTT TIISEYDDQL LLDETRMQEA
          SRKTTGGGGE TTFFIIDRRR MMVGGGGGSE RRIHHNVTTT TIISEYDDQL LLDETRMQEA
          SRKTTGGGGE TTFFIIDRRR MMVGGGGGSE RRIHHNVTTT TIISEYDDQL LLDETRMQEA
          SRKTTGGGGE AAFFIIDRRR MMVGGGGGSE RRIHHNVTTT TIISEYDDQL LLDETRMQEA
          SRKTTGGGGE TTFFIIERRR MMVGGGGGSE RRIHHNVTTT TIISEYDDQL LLDETRMQEA
          SRKTTGGGGE TTFFIIDRRR MMVGGGGGSE RRIHHNVTTT TIISEYDDQL LLDETRMQEA
          SRKTTGGGGE TTFFIIDRRR MMVGGGGGSE RRIHHNVTTT TIISEYDDQL LLDETRMQEA
          SRKTTGGGGE TTFFIIDRRR MMVGGGGGSE RRIHHNVTTT TIISEYDDQL LLDETRMQEA
          CRKTTGGGGE CCFFKVRRRR MMVGGGGGSE RRIHHNVTTT AVISGYDDQL LLDIGQMQEA
          CRKTTGGGGE CCFFKVRRRR MMVGGGGGSE RRFHHNVTTT AVISGYDDQL LLDIGQMQEA
          ARKTTGGGGE RRFFTMSHHH MMVGGGGGSE RRIHHNVTTT SILSEYDDQL LLESNRMMES
          SRRTTGGGGE IIFFDLQRRR MMVGGGGGSE RRIHHNVNNN CLISGYDDQL LLDKDQMNEA
          SRRTTGGGGE VVFFDLQRRR MMVGGGGGSE RRIHHNVNNN CLISGYDDQL LLDKDQMNEA
          ARKTTGGGGE RRFFQMPHHH MMVGGGGGSE RRIHHDVTTT SILSEYDDQL LLESSRMMES
          ARKTTGGGGE RRFFKMQHHH MMVGGGGGSE RRIHHNVTTT SILSEYDDQL LLESSRMMES
          ARKTTGGGGE RRFFQMQHHH MMVGGGGGSE RRIHHNVTTT SILSEYDDQL LLESSRMMES
          ARKTTGGGGE RRFFTMSHHH MMVGGGGGSE RRIHHNVTTT SILSEYDDQL LLESNRMMES
          SRRTTGGGGE VVFFDLQRRR MMVGGGGGSE RRIHHNVNNN CLISGYDDQL LLDKDQMSEA
          ARKTTGGGGE RRFFQMQHHH MMVGGGGGSE RRIHHNVTTT SILSEYDDQL LLESSRMMES
          ARKTTGGGGE RRFFKMQHHH MMVGGGGGSE RRIHHNVTTT SILSEYDDQL LLESSRMMES
          ARKTTGGGGE RRFFTMSHHH MMVGGGGGSE RRIHHNVTTT SILSEYDDQL LLESNRMMES
          ATKTTGGGGE RRFFTMSHHH MMVGGGGGSE RRIHHNVTTT SILSEYDDQL LLESNRMMES
          ARKTTGGGGE RRFFQMQHHH MMVGGGGGSE RRIHHNVTTT SILSEYDDQL LLESSRMMES
          ARKTTGGGGE RRFFQMQHHH MMVGGGGGSE RRIHHNVTTT SILSEYDDQL LLESSRMMES
          ARKTTGGGGE KKFFQMAHHH MMVGGGGGSE RRIHHNVTTT SILSEYDDQL LLESSRMMES
          ARKTTGGGGE RRFFQMQHHH MMVGGGGGSE RRIHHNVTTT SILSEYDDQL LLESSRMMES
          SRRTTGGGGE VVFFDLQRRR MMVGGGGGSE RRIHHNVNNN CLISGYDDQL LLDKDQMNEA
          ARKTTGGGGE RRFFKMQHHH MMVGGGGGSE RRIHHNVTTT SILSEYDDQL LLESSRMMES
          SRRTTGGGGE VVFFDLQRRR MMVGGGGGSE RRIHHNVNNN CLISGYDDQL LLDKDQMNEA
          SRRTTGGGGE IIFFDLQRRR MMVGGGGGSE RRIHHNVNNN CLISGYDDQL LLDKDQMNEA
          ARKTTGGGGE RRFFQMQHHH MMVGGGGGSE RRIHHNVTTT SILSEYDDQL LLESSRMMES
          ARKTTGGGGE KKFFRSQHHH MMVGGGGGSE RRIHHAVTTT SILSEYDDQL LLESNRMAES
          TRRTTGGGGE VVFFDLQRRR MMVGGGGGSE RRIHHNVHHH CLISGYDDQL LLDKDQMNEA
          SRRTTGGGGE VVFFDLQRRR MMVGGGGGSE RRIHHNVNNN CLISGYDDQL LLDKDQMNEA
          ARKTTGGGGE RRFFQMQHHH MMVGGGGGSE RRIHHNVTTT SILSEYDDQL LLESSRMMES
          ARKTTGGGGE RRFFTMQHHH MMVGGGGGSE RRIHHNVTTT SILSEYDDQL LLESNRMMES
          ARKTTGGGGE RRFFTMQHHH MMVGGGGGSE RRIHHNVTTT SILSEYDDQL LLESNRMMES
          ARKTTGGGGE RRFFTMQHHH MMVGGGGGSE RRIHHNVTTT SILSEYDDQL LLESNRMMES
          ARKTTGGGGE RRFFTMQHHH MMVGGGGGSE RRIHHNVTTT SILSEYDDQL LLESNRMMES
          SRRTTGGGGE IIFFDLQRRR MMVGGGGGSE RRIHHNVNNN CLISGYDDQL LLDKDQMNEA
          ARKTTGGGGE RRFFTMQHHH MMVGGGGGSE RRIHHNVTTT SILSEYDDQL LLEGNRMMES
          ARKTTGGGGE RRFFTMQHHH MMVGGGGGSE RRIHHNVTTT SILSEYDDQL LLESNRMMES
          ARKTTGGGGE RRFFTMQHHH MMVGGGGGSE RRIHHSVTTT SILSEYDDQL LLEQNRMLES
          ARKTTGGGGE RRFFTMQHHH MMVGGGGGSE RRIHHNVTTT SILSEYDDQL LLESNRMMES
          ARKTTGGGGE RRFFTMQHHH MMVGGGGGSE RRIHHNVTTT SILSEYDDQL LLESNRMMES
          ARKTTGGGGE RRFFTMQHHH MMVGGGGGSE RRIHHNVTTT SILSEYDDQL LLESNRMMES
          ARKTTGGGGE RRFFKMQHHH MMVGGGGGSE RRIHHNVTTT SILSEYDDQL LLEASRMMES
          ARKTTGGGGE RRFFTMQHHH MMVGGGGGSE RRIHHNVTTT SILSEYDDQL LLESNRMMES
          ARKTTGGGGE RRFFTMQHHH MMVGGGGGSE RRIHHNVTTT SILSEYDDQL LLESNRMMES
          ARKTTGGGGE RRFFTMQHHH MMVGGGGGSE RRIHHNVTTT SILSEYDDQL LLESNRMMES
          CRKTTGGGGE TTFFPLDRRR IIVGGGGGSE RRIHHNVTTT AVLSGYDDSL LLDKDQMQEA
          ARKTTGGGGE RRFFTMQHHH MMVGGGGGSE RRIHHNVTTT SILSEYDDQL LLESNRMMES
          ARKTTGGGGE RRFFTMQHHH MMVGGGGGSE RRIHHNVTTT SILSEYDDQL LLESNRMMES
          ARRTTGGGGE VVFFDLSRRR MMVGGGGGSE RRIHHNVNNN ALISGYDDQL LLDKDQMQEA
          ARRTTGGGGE LLFFELQRRR MMVGGGGGSE RRIHHGVQQQ CLLSGYDDQL LLDQNQMHEA
          SRRTTGGGGE VVFFDLQRRR MMVGGGGGSE RRIHHNVNNN SLISGYDDQL LLDKDQMNEA
          ARKTTGGGGE RRFFNMQHHH LLVGGGGGSE RRIHHAVTTT SILSEYDDQL LLESGRMAES
          ARRTTGGGGE LLFFELQRRR MMVGGGGGSE RRIHHGVQQQ CLLSGYDDQL LLDQNQMHEA
          ARKTTSSSSE RRFFTMPHHH MMVGGGGGSE RRIHHSVTTT SILSEYDDQL LLEKNRMAES
          ARKTTGGGGE RRFFNMQHHH LLVGGGGGSE RRIHHAVTTT SILSEYDDQL LLESGRMAES
          ARRTTGGGGE LLFFELQRRR MMVGGGGGSE RRIHHGVQQQ CLLSGYDDQL LLDQTQMHEA
          ARKTTGGGGE RRFFTMQQQQ MMVGGGGGSE RRIHHNVTTT SILSEYDDQL LLNSNRMMES
          ARRTTGGGGE NNFFDLSRRR MMVGGGGGSE RRIHHNVNNN ALISGYDDQL LLDKDQMQEA
          ARRTTGGGGE LLFFELQRRR MMVGGGGGSE RRIHHGVQQQ CLLSGYDDQL LLDQNQMHEA
          ARKTTSSSSE RRFFTMPHHH MMVGGGGGSE RRIHHSVTTT SILSEYDDQL LLEKNRMAES
          ARKTTGGGGE RRFFNMQHHH MMVGGGGGSE RRIHHSVTTT SILSEYDDQL LLEKNRMQES
          ARRTTGGGGE LLFFELQRRR MMVGGGGGSE RRIHHGVQQQ CLLSGYDDQL LLDQNQMHEA
          ARRTTGGGGE LLFFELQRRR MMVGGGGGSE RRIHHGVQQQ CLLSGYDDQL LLDQNQMHEA
          ARRTTGGGGE LLFFELQRRR MMVGGGGGSE RRIHHGVQQQ CLLSGYDDLL LLDQNQMHEA
          ARRTTGGGGE LLFFELQRRR MMVGGGGGSE RRIHHGVQQQ CLLSGYDDQL LLDQNQMHEA
          ARRTTGGGGE IIFFETSRRR MMVGGGGGSE RRIHHNVQQQ VVISGFDDHL LLDRNQMHEA
          SRRTTGGGGE LLFFELQRRR MMVGGGGGSE RRIHHGVQQQ CLLSGYDDQL LLDQNQMHEA
          ARRTTGGGGE HHFFDLSRRR MMVGGGGGSE RRIHHNVNNN ALISGYDDQL LLDKDQMQEA
          ARRTTGGGGE HHFFDLSRRR MMVGGGGGSE RRIHHNVNNN ALISGYDDQL LLDKDQMQEA
          ARKSVGGGGE RRFFNMQHHH MMVGGGGGSE RRIHHSVTTT SILSEYDDQL LLEKSRMAES
          TRRTTGGGGE IIFFELNKKK MMVGGGGGSE RRIHHNVQQQ VVISGYDDHL LLDRNQMHEA
          TRRTTGGGGE IIFFELNKKK MMVGGGGGSE RRIHHNVQQQ VVISGYDDHL LLDRNQMHEA
          ARRTTGGGGE LLFFELQRRR MMVGGGGGSE RRIHHGVQQQ CLLSGYDDQL LLDQNQMHEA
          ARRTTGGGGE LLFFELQRRR MMVGGGGGSE RRIHHGVQQQ CLLSGYDDQL LLDQNQMHEA
          SRRTTGGGGE LLFFELQRRR MMVGGGGGSE RRIHHGVQQQ CLLSGYDDQL LLDQNQMHEA
          SRRTTGGGGE LLFFELQRRR MMVGGGGGSE RRIHHGVQQQ CLLSGYDDQL LLDQNQMHEA
          ARKTFGGGGE RRFFQTDHHH LLVGGGGGSE RRIHHSVTTT SVLSEYDDQL LLDSSRMAES
          SRRTTGGGGE LLFFELQRRR MMVGGGGGSE RRIHHGVQQQ CLLSGYDDQL LLDQTQMHEA
          SRRTTGGGGE LLFFELQRRR MMVGGGGGSE RRIHHGVQQQ CLLSGYDDQL LLDQNQMHEA

          ADDDIICSFV VTILKIIIDD RRKKKKEKKL MKKNFFFFFP PPDDDYY-GD DYACCCDDYN
          ADDDIICSFV VTILKIIIDD RRKKKKEKKL MKKNFFFFFP PPDDDYY-GD DYACCCDDYN
          ADDDIICSFV VTILKIIIDD RRKKKKEKKL MKKNFFFFFP PPDDDYY-GD DYACCCDDYN
          ADDDIICSFV VTILKIIIDD RRKKKKEKKL MKKNFFFFFP PPDDDYY-GD DYACCCDDYN
          ADDDIICSFV VTILKIIIDD RRKKKKEKKL MKKNFFFFFP PPDDDYY-GD DYACCCDDYN
          ADDDIICSFV VTILKIIIDD RRKKKKEKKL MKKNFFFFFP PPDDDYY-GD DYACCCDDYN
          ADDDIICSFV VTILKIIIDD RRKKKKEKKL MKKNFFFFFP PPDDDYY-GD DYACCCDDYN
          ADDDIICSFV VTILKIIIDD RRKKKKEKKL MKKNFFFFFP PPDDDYY-GD DYACCCDDYN
          ADDDIICSFI ITILKIIIDD RRKKKKEKKL MKKNFFFFFP PPDDDYY-GD DYACCCDDYN
          ADDDIICSFI ITILKIIIDD RRKKKKEKKL MKKNFFFFFP PPDDDYY-GD DYACCCDDYN
          ADDDIICSFI ITILKIIIDD RRKKKKEKKL MKKNFFFFFP PPDDDYY-GD DYACCCDDYN
          ADDDIICSFI ITILKIIIDD RRKKKKEKKL MKKNFFFFFP PPDDDYY-GD DYACCCDDYN
          ADDDIICSFI ITILKIIIDD RRKKKKEKKL MKKNFFFFFP PPDDDYY-GD DYACCCDDYN
          ADDDIICSFI ITILKIIIDD RRKKKKEKKL MKKNFFFFFP PPDDDYY-GD DYACCCDDYN
          ADDDIICSFI ITILKIIIDD RRKKKKEKKL MKKNFFFFFP PPDDDYY-GD DYLCCCDDYN
          ADDDIICSFI ITILKIIIDD RRKKKKEKKL MKKNFFFFFP PPDDDYY-GD DYACCCDDYN
          ADDDIICSFI ITILKIIIDD RRKKKKEKKL MKKNFFFFFP PPDDDYY-GD DYACCCDDYN
          ADDDIICSFI ITILKIIIDD RRKKKKEKKL MKKNFFFFFP PPDDDYY-GD DYACCCDDYN
          ADDDIICSFI ITILKIIIDD RRKKKKEKKL MKKNFFFFFP PPDDDYY-GD DYACCCDDYN
          ADDDIICSFI ITILKIIIDD RRKKKKEKKL MKKNFFFFFP PPDDDYY-GD DYACCCDDYN
          ADDDIICSFI ITILKIIIDD RRKKKKEKKL MKKNFFFFFP PPDDDYY-GD DYACCCDDYN
          ADDDIICSFI ITILKIIIDD RRKKKKEKKL MKKNFFFFFP PPDDDYY-GD DYACCCDDYN
          ADDDIICSFI ITILKIIIDD RRKKKKEKKL MKKNFFFFFP PPDDDYY-GD DYLCCCDDYN
          ADDDIICSFV VTILKIIIDD RRKKKKEKKL MKKNFFFFFP PPDDDYY-GD DYACCCDDYN
          ADDDIICSFI ITILKIIIDD RRKKKKEKKL MKKNFFFFFP PPDDDYY-GD DYACCCDDYN
          ADDDIICSFV VTILKIIIDD RRKKKKEKKL MKKNFFFFFP PPDDDYY-GD DYACCCDDYN
          ADDDIICSFV VTILKIIIDD RRKKKKEKKL MKKNFFFFFP PPDDDYY-GD DYACCCDDYN
          ADDDIICSFI ITILKIIIDD RRKKKKEKKL MKKNFFFFFP PPDDDYY-GD DYACCCDDYN
          ADDDIICSFT TTILKIIIDD RRKKKKEKKL MKKNFFFFFP PPDDDYY-GD DYACCCDDYN
          ADDDIICSFV VTILKIIIDD RRKKKKEKKL MKKNFFFFFP PPDDDYY-GD DYACCCDDYN
          ADDDIICSFV VTILKIIIDD RRKKKKEKKL MKKNFFFFFP PPDDDYY-GD DYACCCDDYN
          ADDDIICSFV VTILKIIIDD RRKKKKEKKL MKKNFFFFFP PPDDDYY-GD DYACCCDDYN
          ADDDIICSFI ITILKIIIDD RRKKKKEKKL MKKNFFFFFP PPDDDYY-GD DYACCCDDYN
          ADDDIICSFV VTILKIIIDD RRKKKKEKKL MKKNFFFFFP PPDDDYY-GD DYACCCDDYN
          ADDDIICSFV VTILKIIIDD RRKKKKEKKL MKKNFFFFFP PPDDDYY-GD DYACCCDDYN
          ADDDIICSFT TTILKIIIDD RRKKKKEKKL MKKNFFFFFP PPDDDYY-GD DYACCCDDYN
          ADDDIICSFI ITILKIIIDD RRKKKKEKKL MKKNFFFFFP PPDDDYY-GD DYQCCCDDYN
          ADDDIICSFV VTILKIIIDD RRKKKKEKKL MKKNFFFFFP PPDDDYY-GD DYACCCDDYN
          ADDDIICSFV VTILKIIIDD RRKKKKEKKL MKKNFFFFFP PPDDDYY-GD DYACCCDDYN
          ADDDIICSFI ITILKIIIDD RRKKKKEKKL MKKNFFFFFP PPDDDFF-GD DYLCCCDDYN
          ADDDIICSFI ITILKIIIDD RRKKKKEKKL MKKNFFFFFP PPDDDYY-GD DYLCCCDDYN
          ADDDIICSFI ITILKIIIDD RRKKKKEKKL MNNNFFFFFP PPDDDYY-GD DYACCCDDYN
          ADDDIICSFI ITILKIIIDD RRKKKKEKKL MKKNFFFFFP PPDDDYY-GD DYACCCDDYN
          ADDDIICSFT TTILKIIIDD RRKKKKEKKL MKKNFFFFFP PPDDDYY-GE EYACCCDDYN
          ADDDIICSFT TTILKIIIDD RRKKKKEKKL MKKNFFFFFP PPDDDYY-GE EYACCCDDYN
          ADDDIICSFI ITILKIIIDD LLKKKKVKKL ISSNFFFFFP PPDDDFFNND DYACCCLLFQ
          ADDDIICSFI ITILKIIIDD LLRRRRVKKL ISSNFFFFFP PPDDDFFNHD DYACCCLLFQ
          SDDDVVVSFM MTILKVVVDD LLKKKKQKKL LEENFFFFFP PPDDDYYSGD DLRAAANN--
          AEEEIIASFA ASILKMMMDD LLKKKKEKKL ITTNFFFFFT TTDDDYYHPD DYASSSKKYD
          AEEEIIASFT TTILKIIIDD LLKKKKEKKL ISSKFFFFFT TTDDDYYHPD DYASSSKKYD
          SDDDVVVSFM MTILKVVVDD IIKKKKQKKL LGGNFFFFFP PPDDDYYSGD DAKAAAKKYW
          SDDDVVVSFM MTILKVVVDD IIKKKKQKKL LGGNFFFFFP PPDDDYYSGD DVKAAAKKYW
          SDDDVVVSFM MTILKVVVDD IIKKKKQKKL LSSNFFFFFP PPDDDYYTGD DVKAAAKKYW
          SDDDVVVSFM MTILKVVVDD LLKKKKQKKL LEENFFFFFP PPDDDYYSGD DLRAAAKKYW
          AEEEIIASFT TSILKMMMDD LLKKKKEKKL IAAEFFFFFT TTDDDYYSPD DPQSSSKKYD
          SDDDVVVSFM MTILKVVVDD LLRRRRAKKL LGGNFFFFFP PPDDDYYSGD DVRAAAKKYW
          SDDDVVVSFM MTILKVVVDD IIKKKKQKKL LGGNFFFFFP PPDDDYYSGD DVKAAAKKYW
          SDDDVVVSFM MTILKVVVDD LLKKKKQKKL LEETFFFFFP PPDDDYYSGD DLRAAAKKYW
          SDDDVVVSFM MTILKVVVDD LLKKKKQKKL LEETFFFFFP PPDDDYYSGD DLRAAAKKYW
          SDDDVVVSFM MTILKVVVDD IIKKKKQKKL LGGNFFFFFP PPDDDYYSGD DVKAAAKKYW
          SDDDVVVSFM MTILKVVVDD IIKKKKQKKL LSSNFFFFFP PPDDDYYTGD DVKAAAKKYW
          SDDDVVVSFM MTILKVVVDD IIKKKKAKKL LGGNFFFFFP PPDDDYYSGD DVKAAAKKYW
          SDDDVVVSFV VTILKVVVDD IIKKKKQKKL LSSNFFFFFP PPDDDYYSGD DVKAAAKKYW
          AEEEIIASFT TSILKIIIDD LLKKKKEKKL ITTNFFFFFT TTDDDYYHPD DAQSSSKKYD
          SDDDVVVSFM MTILKVVVDD IIKKKKQKKL LSSNFFFFFP PPDDDYYSGD DVKAAAKKYW
          AEEEIIASFT TSILKIIIDD LLKKKKEKKL ITTNFFFFFT TTDDDYYHPD DSQSSSKKYD
          AEEEIIASFS SSILKMMMDD LLKKKKEKKL ITTDFFFFFT TTDDDYYHPD DPLSSSKKYD
          SDDDVVVSFM MTILKVVVDD IIKKKKQKKL LGGNFFFFFP PPDDDYYSGD DVKAAAKKYW
          SEEEVVISFL LTILKIIIDD LLKKKKAKKL LEERFFFFFA AAEEEYYTGD DVKAAAKKYW
          AEEEIIASFA ASILKMMMDD LLKKKKEKKL ITTSFFFFFT TTDDDYYRPD DHLSSSKKYD
          AEEEIIASFT TSILKMMMDD LLKKKKEKKI ITTEFFFFFT TTDDDYYHPD DWQSSSKKYD
          SDDDVVVSFM MTILKVVVDD IIKKKKQKKL LGGNFFFFFP PPDDDYYSGD DVKAAAKKYW
          SDDDVVVSFM MTILKVVVDD LLKKKKQKKL LNNHFFFFFP PPDDDYYSGD DVRAAAKKYW
          SDDDVVVSFM MTILKVVVDD LLRRRRQKKL LSSNFFFFFP PPDDDYYSGD DVRAAAKKYW
          SDDDVVVSFM MTILKVVVDD LLRRRRQKKL LSSNFFFFFP PPDDDYYSGD DVRAAAKKYW
          SDDDVVVSFM MTILKVVVDD LLRRRRQKKL LSSNFFFFFP PPDDDYYSGD DVRAAAKKYW
          AEEEIIASFL LSILKMMMDD LLKKKKEKKL ITTQFFFFFT TTDDDYYHED DWQSSSKKYD
          SDDDVVVSFM MTILKVVVDD LLRRRRQKKL LSSNFFFFFP PPDDDYYSGD DVRAAAKKYW
          SDDDVVVSFM MTILKVVVDD LLRRRRQKKL LSSNFFFFFP PPDDDYYSGD DVRAAAKKYW
          SDDDVVVSFV VTILKVVVDD LLRRRRKKKL LSSNFFFFFP PPDDDYYSGD DVRAAAKKYW
          SDDDVVVSFM MTILKVVVDD LLRRRRQKKL LSSKFFFFFP PPDDDYYSGD DVRAAAKKYW
          SDDDVVVSFM MTILKVVVDD LLRRRRQKKL LSSNFFFFFP PPDDDYYSGD DVRAAAKKYW
          SDDDVVVSFM MTILKVVVDD LLRRRRQKKL LSSNFFFFFP PPDDDYYSGD DVRAAAKKYW
          SDDDVVVSFM MTILKVVVDD IIKKKKQKKL LGGSFFFFFP PPDDDYYSGD DVKAAAKKYW
          SDDDVVVSFM MTILKVVVDD LLRRRRQKKL LSSNFFFFFP PPDDDYYSGD DVRAAAKKYW
          SDDDVVVSFM MTILKVVVDD LLRRRRQKKL LSSNFFFFFP PPDDDYYSGD DVRAAAKKYW
          SDDDVVVSFM MTVLKVVVDD LLRRRRQKKL LSSRFFFFFP PPDDDYYSGD DIRAAAKKYW
          ADDDIICSFA ATILKVVVDD VVRRRRQKKI IKKHFFFFFP PPDDDYYDDD DFARRRSSYA
          SDDDVVVSFM MTILKVVVDD LLRRRRQKKL LNNKFFFFFP PPDDDYYSGD DVRAAAKKYW
          SDDDVVVSFM MTILKVVVDD LLRRRRLKKL LSSNFFFFFP PPDDDYYSGD DVRAAAKKYW
          AEEEIIASFK KSILKMMMDD LLKKKKEKKI ITTKFFFFFS SSDDDFFQDD DPQSSSKKYD
          AEEELLVGFK KKILKIIIDD LLKKKKGKKL VSSNFFFFFP PPDDDYYNSD DFAAAARRYD
          AEEEIIASFA ASILKMMMDD LLKKKKEKKL ITTDFFFFFT TTDDDYYHPD DWQSSSQQYD
          SEEEVVVSFL LTILKIIIDD IIKKKKQKKI LSSKFFFFFP PPEEEYYSGD DIKAAAKKYW
          AEEELLVGFK KKILKIIIDD LLKKKKGKKL VSSKFFFFFP PPDDDYYNSD DFAAAARRYD
          SEEEIIISFL LTIIKIIIDD VVKKKKLKKV LEERFFFFFP PPEEEYYTGD DPKAAAKKFW
          SEEEVVVSFL LTILKIIIDD IIKKKKQKKI LSSKFFFFFP PPEEEYYSGD DIKAAAKKYW
          AEEELLVGFK KKILKIIIDD LLKKKKGKKL VSSKFFFFFP PPDDDFFNSD DFAAAARRYD
          SDDDVVVSFM MTILKVVVDD LLRRRRQKKL LSSNFFFFFP PPDDDYYSGD DVRAAAKKYW
          AEEEIIASFK KSILKIIIDD LLKKKKAKKL ITTKFFFFFS SSDDDFFQDS SWQSSSKKYD
          AEEELLVGFK KKILKIIIDD LLKKKKDKKL ISSKFFFFFP PPDDDYYSSD DFAAAAKKYD
          SEEEIIISFL LTIIKIIIDD VVKKKKLKKV LEERFFFFFP PPEEEYYTGD DPKAAAKKFW
          SEEEAASP-L LTILKIIIDD VVKKKKNKKL IEEKFFFFFP PPEEEYYTGD DIKAAAKKYW
          AEEELLVGFK KKILKIIIDD LLKKKKGKKL VSSKFFFFFP PPDDDYYNSD DFAAAARRYD
          AEEELLVGFK KKILKIIIDD LLRRRRGKKL VSSKFFFFFP PPDDDYYNSD DFAAAARRYD
          AEEELLVGFK KKILKIIIDD LLKKKKDKKL ISSKFFFFFP PPDDDYYSSD DFAAAAKKYD
          AEEELLVGFK KKILKIIIDD LLKKKKGKKL VSSKFFFFFP PPDDDYYNSD DFAAAARRYD
          AEEEIIASFE ESILKIIIDD LLRRRREKKV IRREFFFFFP PPEEEYYTAD DVEQQQQQFR
          AEEELLAGFK KKMLKMMMDD LLKKKKTKKL INNKFFFFFP PPDDDYYSSD DFTAAAKKYD
          AEEEIIASFK KSILKIIIDD LLKKKKAKKI ITTKFFFFFS SSDDDFFQDS SWQSSSKKYD
          AEEEIIASFK KSILKIIIDD LLKKKKAKKI ITTKFFFFFS SSDDDFFQDS SWQSSSKKYD
          SEEEVVISFL LTILKIIIDD VVKKKKLKKL LEERFFFFFP PPEEEYYTGD DIKAAAKKYW
          AEEEIISSFE ESILKIIIDD LLAAAAEKKI ISSKFFFFFP PPDDDYYTGD DFAKKKDDFN
          AEEEIISSFE ESILKIIIDD LLRRRREKKI INNKFFFFFP PPDDDYYTGD DIAMMMEEFN
          AEEELLVGFK KKILKIIIDD LLRRRRGKKL VSSKFFFFFP PPDDDYYNSD DFAAAARRYD
          AEEELLVGFK KKILKIIIDD LLKKKKGKKL ISSKFFFFFP PPDDDYYTSD DYAAAAQQYD
          AEEELLAGFK KKMLKMMMDD LLRRRRTKKL INNKFFFFFP PPDDDYYSSD DFTAAAKKYD
          AEEELLAGFK KKMLKMMMDD LLRRRRTKKL INNKFFFFFP PPDDDYYSSD DFTAAAKKYD
          SEEEIIISFQ QSILKIIIDD IIKKKKQKKL LSSDFFFFFP PPEEEYYTGD DVKAAAKKYW
          AEEELLVGFR RKILKIIIDD LLKKKKQKKV VSSKFFFFFP PPDDDFFKPD DYATTTKKFD
          AEEELLVGFK KKILKIIIDD LLKKKKDKKV VSSKFFFFFP PPDDDYYHAD DYAAAAKKYD

          NRRFFSSLQQ HEEEIIIYYT HHHHFTADMM MQQIRFMMMA VNIIQLLLCC GGL---
          NRRFFSSLQQ HEEEIIIYYT HHHHFTADMM MQQIRFMMMA VNIIQLLLCC GGL---
          NRRFFSSLQQ HEEEIIIYYT HHHHFTADMM MQQIRFMMMA VNIIQLLLCC GGL---
          NRRFFSSLQQ HEEEIIIYYT HHHHFTADMM MQQIRFMMMA VNIIQLLLCC GGL---
          NRRFFSSLQQ HEEEIIIYYT HHHHFTADMM MQQIRFMMMA VNIIQLLLCC GGL---
          NRRFFSSLQQ HEEEIIIYYT HHHHFTADMM MQQIRFMMMA VNIIQLLLCC GGL---
          NRRFFSSLQQ HEEEIIIYYT HHHHFTADMM MQQIRFMMMA VNIIQLLLCC GGL---
          NRRFFSSLQQ HEEEIIIYYT HHHHFTADMM MQQIRFMMMA VNLLNRTTCC GGYVVV
          NRRFFSSLQQ HEEEIIIYYT HHHHFTADTT TQQIRFMMMA VNIIQLLLCC GGL---
          NRRFFSSLQQ HEEEIIIYYT HHHHFTADTT TQQIRFMMMA VNIIQLLLCC GGL---
          NRRFFSSLQQ HEEEIIIYYT HHHHFTADTT TQQIRFMMMA VNIIQLLLCC GGL---
          NRRFFSSLQQ HEEEIIIYYT HHHHFTADTT TQQIRFMMMA VNIIQLLLCC GGL---
          NRRFFSSLQQ HEEEIIIYYT HHHHFTADTT TQQIRFMMMA VNIIQLLLCC GGL---
          NRRFFSSLQQ HEEEIIIYYT HHHHFTADTT TQQIRFMMMA VNIIQLLLCC GGL---
          NRRFFSSLQQ HEEEIIIYYT HHHHFTADTT TQQIRFMMMA VNIIQLLLCC GGL---
          NRRFFSSLQQ HEEEIIIYYT HHHHFTADTT TQQIRFMMMA VNIIQLLLCC GGL---
          NRRFFSSLQQ HEEEIIIYYT HHHHFTADTT TQQIRFMMMA VNIIQLLLCC GGL---
          NRRFFSSLQQ HEEEIIIYYT HHHHFTADTT TQQIRFMMMA VNIIQLLLCC GGL---
          NRRFFSSLQQ HEEEIIIYYT HHHHFTADTT TQQIRFMMMA VNIIQLLLCC GGL---
          NRRFFSSLQQ HEEEIIIYYT HHHHFTADTT TQQIRFMMMA VNTTQLLLCC GGL---
          NRRFFSSLQQ HEEEIIIYYT HHHHFTADTT TQQIRFMMMA VNIIQLLLCC GGL---
          NRRFFSSLQQ HEEEIIIYYT HHHHFTADTT TQQIRFMMMA VNIIQLLLCC GGL---
          NRRFFSSLQQ HEEEIIIYYT HHHHFTADTT TQQIRFMMMA VNIIQLLLCC GGL---
          NRRFFSSLQQ AEEEIIIYYT HHHHFTADTT TQQIRFMMMA VNIIQLLLCC GGL---
          NRRFFSSLQQ HEEEIIIYYT HHHHFTADTT TQQIRFMMMA VNIIQLLLCC GGL---
          NRRFFSSLQQ AEEEIIIYYT HHHHFTADTT TQQIRFMMMA VNIIQLLLCC GGL---
          NRRFFSSLQQ AEEEIIIYYT HHHHFTADTT TQQIRFMMMA VNIIQLLLCC GGL---
          NRRFFSSLQQ AEEEIIIYYT HHHHFTADNN NQQIRFMMMA VNIIQLLLCC GGL---
          NRRFFSSLQQ AEEEIIIYYT HHHHFTADTT TQQIRFMMMA VNIIQLLLCC GGL---
          NRRFFSSLQQ AEEEIIIYYT HHHHFTADTT TQQIRFMMMA VNIIQLLLCC GGL---
          NRRFFSSLQQ AEEEIIIYYT HHHHFTADTT TQQIRFMMMA VNIIQLLLCC GGL---
          NRRFFSSLQQ AEEEIIIYYT HHHHFTADTT TQQIRFMMMA VNIIQLLLCC GGL---
          NRRFFSSLQQ AEEEIIIYYT HHHHFTADNN NQQIRFMMMA VNIIQLLLCC GGL---
          NRRFFSSLQQ AEEEIIIYYT HHHHFTADTT TQQIRFMMMA VNIIQLLLCC GGL---
          NRRFFSSLQQ AEEEIIIYYT HHHHFTADTT TQQIRFMMMA VNIIQLLLCC GGL---
          NRRFFSSLQQ HPPPIIIYYT HHHHFTADMM MQQIRFMMMA VNIIQLMMCC GGL---
          NRRFFSSLQQ HEEEIIIYYT HHHHFTADTT TQQIRFMMMA VNIIQLLLCC GGL---
          NRRFFSSLQQ AEEEIIIYYT HHHHFTADTT TQQIRFMMMA VNIIQLLLCC GGL---
          NRRFFSSLQQ AEEEIIIYYT HHHHFTADTT TQQIRFMMMA VNIIQLLLCC GGL---
          NRRFFSSLHH HEEEIIIYYT HHHHFTADTT TQQIRFMMMA VNIIQLLLCC GGL---
          NRRFFSSLQQ HEEEIIIYYT HHHHFTADTT TQQIRFMMMA VNIIQLLLCC GGL---
          NRRFFSSLQQ HEEEIIIYYT HHHHFTADTT TQQIRFMMMA VNIIQLLLCC GGL---
          NRRFFNNLQQ HEEEIIIYYT HHHHFTADTT TQQIRFMMMA VNIIQLLLCC GGL---
          NRRFFSSLQQ AEEEIIIYYT HHHHFTADSS SQQIRFMMMA VNIIQLLLCC GGL---
          NRRFFSSLQQ AEEEIIIYYT HHHHFTADSS SQQIRFMMMA VNIIQLLLCC GGL---
          QKKFFRRLRR NHHHIIIYYT HHHHFTADTT TLLLKNMMMS VTIIN-LLQQ NNLLLL
          QKKFFKKLRR NHHHIIIYYT HHHHFTADTT TLLLKSMMMS VTIIN-LLQQ NNLLLL
          ---------- ---------- ----LTADSS SNNIRLFFFA VKTTQLDDSS GGI---
          DKKFFAALRR NTTTIIIYYG HHHHFTADNN NLLLKIMMMS VQMMQ-LLKK QQLLLL
          DKKFFAALRR NPPPIIIYYG HHHHFTADNN NLLLKIMMMS VQMMQ-LLKK KKLLLL
          WRRFFQQVRR AHHHLLLYYP HHHHLTADSS SNNIRLFFFA VKTTNLDDSS GGI---
          WRRFFQQVRR -AAALLLYYP HHHHLTADSS SNNIRLFFFA VKTTNLDDSS GGI---
          WRRFFQQVRR AHHHLLLYYP HHHHLTADSS SNNIRLFFFA VKTTNLDDSS GGI---
          WRRFFQQVRR AHHHLLLYYP HHHHLTADSS SNNIRLFFFA VKTTQLDDSS GGI---
          DKKFFAALRR NPPPIIIYYG HHHHFTADNN NLLLKIMMMS VQMMQ-LLKK QQLLLL
          WRRFFQQVRR AHHHLLLYYP HHHHLTADSS SNNIRLFFFA VKTTQLDDSS GGI---
          WRRFFQQVRR AHHHLLLYYP HHHHLTADSS SNNIRLFFFA VKTTN-LLKK DDS---
          WRRFFQQVRR AHHHLLLYYP HHHHLTADSS SNNIRLFFFA VKTTQLDDSS GGI---
          WRRFFQQVRR AHHHLLLYYP HHHHLTADSS SNNIRLFFFA VKTTQLDDSS GGI---
          WRRFFQQVRR AHHHLLLYYP HHHHLTADSS SNNIRLFFFA VKTTNLDDSS GGI---
          WRRFFQQVRR AHHHLLLYYP HHHHLTADSS SNNIRLFFFA VKTTNLDDSS GGI---
          WRRFFQQVRR AHHHLLLYYP HHHHLTADSS SNNIRLFFFA VKTTNLDDSS GGI---
          WRRFFQQVRR AHHHLLLYYP HHHHLTADSS SNNIRLFFFA VKTTNLDDSS GGI---
          DKKFFAALRR NPPPIIIYYG HHHHFTADNN NLLLKIMMMS VQMMQ-LLKK QQLLLL
          WRRFFQQVRR AHHHLLLYYP HHHHLTADSS SNNIRLFFFA VKTTNLDDSS GGI---
          DKKFFAALRR NPPPIIIYYG HHHHFTADNN NLLLKIMMMS VQMMQ-LLKK QQLLLL
          DKKFFAALRR NPPPIIIYYG HHHHFTADNN NLLLKIMMMS VQMMQ-LLKK QQLLLL
          WRRFFQQVRR AHHHLLLYYP HHHHLTADSS SNNIRLFFFA VKTTNLDDSS GGI---
          WRRFFQQLRR ARRRIIIYYP HHHHLTADSS SNNIRLFFFA VKTTQLDDSS GGI---
          DKKFFAALRR NPPPIIIYYG HHHHFTADNN NLLLKIMMMS VQMMQ-LLKK QQLLLL
          DKKFFAALRR NPPPIIIYYG HHHHFTADNN NLLLKIMMMS VQMMQ-LLKK QQLLLL
          WRRFFQQVRR AHHHLLLYYP HHHHLTADSS SNNIRLFFFA VKTTNLDDSS GGI---
          WRRFFQQVRR AHHHLLLYYP HHHHLTADTT TNNIRLFFFA VKTTQLDDSS GGI---
          WRRFFQQVRR AHHHLLLYYP HHHHLTADTT TNNIRLFFFA VKTTQLDDSS GGI---
          WRRFFQQVRR AHHHLLLYYP HHHHLTADTT TNNIRLFFFA VKTTQLDDSS GGI---
          WRRFFQQVRR AHHHLLLYYP HHHHLTADTT TNNIRLFFFA VKTTQLDDSS GGI---
          DKKFFAALRR NPPPIIIYYG HHHHFTADNN NLLLKIMMMS VQMMQ-LLKK QQLLLL
          WRRFFQQVRR AHHHLLLYYP HHHHLTADTT TNNIRLFFFA VKTTQLDDSS GGI---
          WRRFFQQVRR AHHHLLLYYP HHHHLTADTT TNNIRLFFFA VKTTQLDDSS GGI---
          WRRFFQQVRR AHHHLLLYYP HHHHLTADSS SNNIRLFFFA VKTTQLDDSS GGI---
          WRRFFQQVRR AHHHLLLYYP HHHHLTADTT TNNIRLFFFA VKTTQLDDSS GGI---
          WRRFFQQVRR AHHHLLLYYP HHHHLTADTT TNNIRLFFFA VKTTQLDDSS GGI---
          WRRFFQQVRR AHHHLLLYYP HHHHLTADTT TNNIRLFFFA VKTTQLDDSS GGI---
          WRRFFQQVRR AHHHLLLYYP HHHHLTADSS SNNIRLFFFA VKTTNLDDSS GGI---
          WRRFFQQVRR AHHHLLLYYP HHHHLTADTT TNNIRLFFFA VKTTQLDDSS GGISSS
          WRRFFQQVRR AHHHLLLYYP HHHHLTADTT TNNIRLFFFA VKTTQLDDSS GGISSS
          WRRFFQQVRR AHHHLLLYYP HHHHLTADSS SNNIRLFFFA VKTTQLDDSS GGI---
          ARRFFRRLRR SVVVIIIYYP SSSSFTADSS SLLLKIMMMS VTIIT-LLRR DDILLL
          WRRFFQQVRR AHHHLLLYYP HHHHLTADSS SNNIRLFFFA VKTTQLDDSS GGI---
          WRRFFQQVRR AHHHLLLYYP HHHHLTADSS SNNIRLFFFA VKTTQLDDSS GGI---
          DKKFFAALRR SPPPVVVYYS HHHHFTADDD DLLLKVMMMS VQMMQ-LLQQ KKLLLL
          DRRFFGGIRR IPPPIIIYYI HHHHYTADTT TLLLKAMMMS VQMMQ-LLHH TTLLLL
          DKKFFAALRR NPPPIIIYYG HHHHFTADNN NLLLKIMMMS VQMMQ-LLKK QQLLLL
          WRRFFQQTRR ARRRIIIYYP HHHHLTADSS SNNIRLFFFA VKTTTLDDSS GGI---
          DRRFFGGIRR IPPPIIIYYI HHHHYTADTT TLLLKAMMMS VQMMQ-LLHH TTLLLL
          WKKFFQQARR AGGGVVVYYP HHHHLTADSS SNNIRLFFFA VKTTQLDDSS GGI---
          WRRFFQQTRR ARRRIIIYYP HHHHLTADSS SNNIRLFFFA VKTTTLDDSS GGI---
          DRRFFGGIRR IPPPIIIYYI HHHHYTADTT TLLLKAMMMS VQMMQ-LLHH TTLLLL
          WRRFFQQVRR AHHHLLLYYP HHHHLTADTT TNNIRLFFFA VKTTQLDDSS GGI---
          DKKFFAALRR SPPPVVVYYG HHHHFTADDD DLLLKVMMMS VQMMQ-LLQQ KKLLLL
          DRRFFGGIRR IPPPIIIYYI HHHHYTADTT TLLLKAMMMS VQMMQ-LLHH TTLLLL
          WKKFFQQARR AGGGVVVYYP HHHHLTADSS SNNIRLFFFA VKTTQLDDSS GGI---
          WKKFFQQARR ARRRVVVYYP HHHHLTADTT TNNIRLFFFA VKTTQLDDSS GGI---
          DRRFFGGIRR IPPPIIIYYI HHHHYTADTT TLLLKAMMMS VQMMQ-LLHH TTLLLL
          DRRFFGGIRR IPPPIIIYYI HHHHYTADTT TLLLKAMMMS VQMMQ-LLHH TTLLLL
          DRRFFGGIRR IPPPIIIYYI HHHHYTADTT TLLLKAMMMS VQMMQ-LLHH TTLLLL
          DRRFFGGIRR IPPPIIIYYI HHHHYTADTT TLLLKAMMMS VQMMQ-LLHH TTLLLL
          RKKFFNNLRR DPPPAAAYYV HHHHFTADNN NLLLDKMMMS VQMMQ-LLHH NNLLLL
          DRRFFSSIRR MPPPIIIYYI HHHHYTADTT TLLLKAMMMS VQMMQ-LLHH TTLLLL
          DKKFFAALRR SPPPVVVYYG HHHHFTADDD DLLLKVMMMS VQMMQ-LLQQ KKLLLL
          DKKFFAALRR SPPPVVVYYG HHHHFTADDD DLLLKVMMMS VQMMQ-LLQQ KKLLLL
          WKKFFQQTRR ARRRVVVYYP HHHHLTADTT TNNIRLFFFA VKTTQLDDSS GGI---
          NKKFFNNLRR QPPPVVVYYV HHHHYTADNN NLLLKIMMMS VQMMQ-LLNN AALLLL
          NKKFFNNLRR QPPPVVVYYV HHHHYTADDD DLLLKKMMMS VQMMQ-LLNN AALFFF
          DRRFFGGIRR IPPPIIIYYI HHHHYTADTT TLLLKAMMMS VQMMQ-LLHH TTLLLL
          DRRFFGGIRR IPPPIIIYYI HHHHYTADTT TLLLKAMMMS VQMMQ-LLHH TTLLLL
          DRRFFSSIRR MPPPIIIYYI HHHHYTADTT TLLLKAMMMS VQMMQ-LLHH TTLLLL
          DRRFFSSIRR MPPPIIIYYI HHHHYTADTT TLLLKAMMMS VQMMQ-LLHH TTLLLL
          WRRFFRRVHH ARRRIIIYYP HHHHITADTT TNNIRLFFFA VKTTQLEETT GGF---
          DRRFFGGMRR MPPPIIIYYV HHHHHTADTT TLLLKAMMMS VQMMQ-LLNN NNLLLL
          DRRFFGGIRR VPPPIIIYYI HHHHYTADTT TLLLKAMMMS VQMMQ-LLNN NNLLLL

  121   356
Q0UDS8    MMGGMTTEEE KKKRNNEENQ QKKRRDDDMK KMLLEESKST TILLMMLHHG GSSSRRDDDS
Q2PEN1    MMGGMTTEEE KKKRNNEENQ QKKRRDDDMK KMLLEESKST TILLMMLHHG GSSSRRDDDS
B2W6L6    MMGGMTTEEE KKKRNNEENQ QKKRRDDDMK KMLLEESKST TILLMMLHHG GSSSRRDDDS
Q8TGA3    MMGGMTTEEE KKKRNNEENQ QKKRRDDDMK KMLLEESKST TILLMMLHHG GSSSRRDDDS
Q8J0K9    MMGGMTTEEE KKKRNNEENQ QKKRRDDDMK KMLLEESKST TILLMMLHHG GSSSRRDDDS
O74227    MMGGMTTEEE KKKRNNEENQ QKKRRDDDMK KMLLEESKST TILLMMLHHG GSSSRRDDDS
A3FMC9    MMGGMTTEEE KKKRNNEENQ QKKRRDDDMK KMLLEESKST TILLMMLHHG GSSSRRDDDS
Q6EH42    MMGGMTTEEE KKKRNNEENQ QKKRRDDDMK KMLLEESKST TILLMMLHHG GSSSRRDDDS
Q96VA7    MMGGMTTEEE KKKRNNEENQ QKKRRDDDMK KMLLEESKST TILLMMLHHG GSSSRRDDDS
B8XWZ7    MMGGMTTEEE KKKRNNEENQ QKKRRDDDMK KMLLEESKST TILLMMLHHG GSSSRRDDDS
Q96TI8    MMGGMTTEEE KKKRNNEENQ QKKRRDDDMK KMLLEESKST TILLMMLHHG GSSSRRDDDS
Q7LK93    MMGGMTTEEE KKKRNNEENQ QKKRRDDDMK KMLLEESKST TILLMMLHHG GSSSRRDDDS
B3VQR5    MMGGMTTEEE KKKRNNEENQ QKKRRDDDMK KMLLEESKST TILLMMLHHG GSSSRRDDDS
Q05425    MMGGMTTEEE KKKRNNEENQ QKKRRDDDQK KMLLEESKST TILLMMLHHG GSSSRRDDDS
A7F345    MMGGMTTEEE KKKRNNEENQ QKKRRDDDLK KMLLEESKST TILLMMLHHG GSSSRRDDDS
Q96VN7    MMGGMTTEDD KKKRNNEENQ QKKRRDDDMK KMLLEESKST TILLMMLHHG GSSSRRDDDS
Q875J4    MMGGMTTEDD KKKRNNEENQ QKKRRDDDMK KMLLEESKST TILLMMLHHG GSSSRRDDDS
Q00580    MMGGMTTEEE KKKRNNEENQ QKKRRDDDQK KMLLEESKST TILLMMLHHG GSSSRRDDDS
O42784    MMGGMTTEDD KKKRNNEENQ QKKRRDDDMK KMLLEESKST TILLMMLHHG GSSSRRDDDS
B2Z3E2    MMGGMTTEDD KKKRNNEENQ QKKRRDDDMK KMLLEESKST TILLMMLHHG GSSSRRDDDS
B3KYI8    MMGGMTTEDD KKKRNNEENQ QKKRRDDDQK KMLLEESKST TILLMMLHHG GSSSRRDDDS
Q9HFA2    MMGGMTTEEE KKKRNNEENQ QKKRRDDDMK KMLLEESKST TILLMMLHHG GSSSRRDDDS
Q9HEP9    MMGGMTTEEE KKKRNNEENQ QKKRRDDDLK KMLLEESKST TILLMMLHHG GSSSRRDDDS
B0XRA0    MMGGMTTEDD KKKRNNEENQ QKKRRDDDMK KMLLEESKST TILLMMLHHG GSSSRRDDDS
O13315    MMGGMTTEEE KKKRNNEENQ QKKRRDDDQK KMLLEESKST TILLMMLHHG GSSSRRDDDS
Q8J132    MMGGMTTEDD KKKRNNEENQ QKKRRDDDMK KMLLEESKST TILLMMLHHG GSSSRRDDDS
A1D2A6    MMGGMTTEDD KKKRNNEENQ QKKRRDDDMK KMLLEESKST TILLMMLHHG GSSSRRDDDS
B6QCL4    MMGGMTTEDD KKKRNNEENQ QKKRRDDDMK KMLLEESKST TILLMMLNNG GSSSRRDDDS
Q1DS95    MMGGMTTEDD KKKRNNEENQ QKKRRDDDMK KMLLEESKST TILLMMLHHG SSSSRRDDDS
A1CPE8    MMGGMTTEDD KKKRNNEENQ QKKRRDDDMK KMLLEESKST TILLMMLHHG GSSSRRDDDS
Q2UCI4    MMGGMTTEDD KKKRNNEENQ QKKRRDDDMK KMLLEESKST TILLMMLHHG GSSSRRDDDS
Q00743    MMGGMTTEDD KKKRNNEENQ QKKRRDDDMK KMLLEESKST TILLMMLHHG GSSSRRDDDS
Q8NJY0    MMGGMTTEDD KKKRNNEENQ QKKRRDDDMK KMLLEESKST TILLMMLNNG GSSSRRDDDS
Q0MSH7    MMGGMTTEDD KKKRNNEENQ QKKRRDDDMK KMLLEESKST TILLMMLHHG GSSSRRDDDS
B6H598    MMGGMTTEDD KKKRNNEENQ QKKRRDDDMK KMLLEESKST TILLMMLHHG GSSSRRDDDS
A7IT72    MMGGQSSESS KKKRNNEENQ QKKRRDDDNK KMLLEESKST TILLMMLHHG GSSSRRDDDS
B2AWQ6    MMGGMTTEEE KKKRNNEENQ QKKRRDDDQK KMLLEESKST TILLMMLHHG GSSSRRDDDS
A2QRI2    MMGGMTTEDD KKKRNNEENQ QKKRRDDDMK KMLLEESKST TILLMMLHHG SSSSRRDDDS
Q0D0M5    MMGGMTTEDD KKKRNNEENQ QKKRRDDDLK KMLLEESKST TILLMMLHHG GSSSRRDDDS
Q9HFN1    MMGGLTTEEE KKKRNNEENQ QKKRRDDDLK KMLLEESKST TILLMMLHHG GSSSRRDDDS
Q9C134    MMGGMSSEEE KKKRNNEENQ QKKRRDDDLK KMLLEESKST TILLMMLHHG GSSSRRDDDS
Q2H8Y3    MMGGMTTEEE KKKRNNEENQ QKKKKDDDQK KVLLEESKST TILLMMLNNG GSSSRRDDDS
O74259    MMGGMVVEEE KKKRNNEENQ QKKRRDDDQK KMLLEESKST TILLMMLHHG GSSSRRDDDS
A6QTN6    MMGGMTTEDD KKKRNNEENQ QKKRRDDDLK KMLLEESKST TILLMMLHHG SSSSRRDDDS
Q5DPZ0    MMGGMTTEDD KKKRNNEENQ QKKRRDDDLK KMLLEESKST TILLMMLHHG SSSSRRDDDS
Q01711    MMGCFAATYY NNTRSSKKSY YRRQQEEEHK KILLEESETT TILLMMLHHS GTTTLLKKKY
Q01706    MMGSPQQSYY KKTRSSRRLY YRRRRDDDEK KILLEESKTT TILLMMLHHS GTTTLLKKKY
A7EQJ5    MMGCMVVEDD TTRRSSQQKT TEEEEDDDRK KILLEESKST TIVVMMIHHN GTTTVVDDDL
B8XWZ6    MMCGSDDKGG DDLRSSRRKQ QRRQQDDDRK KLLLEESKST TVLLMMLYYQ GSSSKKNNNE
Q8J0P9    MMCGANNKNN EEERSSRRKG GRRQQEEERK KLLLEESKST TILLMMLYYQ GNNNKKSSSD
Q8TF91    MMGCMSSEEE VVKRSSQQKD DEEEEDDDRK KILLEESKST TIVVMMIHHK GSSSEEDDDS
Q9HFW7    MMGCMDDEEE TTKRSSQQRD DEEEEDDDKK KILLEESKST TIVVMMIHHK GSSSDDEEEN
A0A1G9    MMGCMNNDEE VVKRSSQQKE EDDEEDDDRK KILLEESKST TIVVMMIHHK GSSSEEEEEN
O94216    MMGCMVVEDD TTRRSSQQKT TEEEEDDDRK KILLEESKST TIVVMMIHHN GTTTVVDDDL
Q6RX07    MMCGGSSKAA DDVRSSRRKA ARRAADDDRK KLLLEESKST TVLLMMLYYK GSSSKKNNNE
Q0PY42    MMGCMNNEEE GGKRSSQQRS SEEEEDDDKK KILLEESKST TIVVMMIHHN GSSSHHDDDL
B3KYJ0    MMGCMDDEEE TTKRSSQQRD DEEEEDDDKK KILLEESKST TIVVMMIHHK GSSSDDEEEN
Q589C6    MMGCMVVEDD TTRRSSQQKK KEEEEDDDRK KILLEESKST TIVVMMIHHN GTTTIIDDDL
A6RRX9    MMGCMVVEDD TTRRNN---- -LLGGDDDKT TFIIEESKST TIVVMMIHHN GTTTIIDDDL
A4RJI0    MMGCMSSEEE SSKRSSQQKD DEEEEDDDRK KILLEESKST TIVVMMIHHK GSSSDDDDDN
Q8NJX7    MMGCMNNDEE VVKRSSQQKE EDDEEDDDRK KILLEESKST TIVVMMIHHK GSSSEEEEEN
Q9HFA3    MMGCMKKEDD EEKRSSQQRA ADDEEDDDRK KILLEESKST TIVVMMIHHK GSSSEEEEEN
Q00581    MMGCMSSEEE TTKRSSQQKD DEEEEDDDRK KILLEESKST TIVVMMIHHK GSSSDDEEEN
B3KYI9    MMCGGKKEDD EEARSSRRKQ QRRAADDDRK KLLLEESKST TVLLMMLYYQ GSSSKKNNNE
O74204    MMGCMGGEEE SSRRSSNNRD DEEEEDDDRK KILLEESKST TIVVMMIHHK GSSSHHEEEN
Q05424    MMCGGKKDDD EEARSSRRKQ QRRAADDDRK KLLLEESKST TILLMMLYYQ GSSSKKNNNE
B2B787    MMCGAKKGDD EEARSSRRKI IRRAADDDKK KLLLEESKST TVLLMMLYYQ GSSSKKSSSE
B8XWZ8    MMGCMNNEEE AAKKSSQQKI IEEEEDDDRK KILLEESKST TIVVMMIHHK GSSSEEDDDN
Q8J0B8    MMGCFSSEGG GGHISSYYRQ QEEEEDDDKK KILLEESKST TIVVMMIHHN GTTTRRDDDL
Q9HFA1    MMCGSKKTDD EEDRSSRRKI IKKQQDDDRK KLLLEESKST TVLLMMLYYQ GSSSKKTTTE
O13316    MMCGSVVHDD EEARSSRRKA ARRAADDDRK KLLLEESKST TVLLMMLYYQ GSSSKKNNNE
Q65YU2    MMGCMNNEEE AAKKSSQQKI IEEEEDDDRK KILLEESKST TIVVMMIHHK GSSSEEDDDN
A2QRF3    MMGCVTTGDD AAKRSSQQRK KEEEEDDDRK KILLEESKST TIVVMMIHHN GTTTVVEEEL
B8N690    MMGCVPPADD NNKRSSQQRR REEEEDDDRK KILLEESKST TIVVMMIHHN GTTTVVEEEL
Q2UCG4    MMGCVPPADD NNKRSSQQRR REEEEDDDRK KILLEESKST TIVVMMIHHN GTTTVVEEEL
B8M2B6    MMGCVNNADD LLKRSSQQRK KEEEEDDDRK KILLEESKST TIVVMMIHHN GSSSVVEEEM
Q8TF78    MMCGSKKKEE EEARSSRRKI IKKAADDDRK KLLLEESKST TVLLMMLYYT GSSSKKTTTE
Q9UVK8    MMGCFAAGDD VVKRSSQQRK KEEEEDDDRK KILLEESKST TIVVMMIHHN GTTTVVEEEL
Q8TFX6    MMGCFPPGDD AAKRSSQQRR REEEEDDDRK KILLEESKST TIVVMMIHHN GTTTVVEEEL
B6V2E9    MMGCMSSAEE MMRKSSQQRE EMMDDDDDRK KILLEESKST TIVVMMIHHN GTTTVVEEEQ
A1CPG8    MMGCFTTGDD VVKRSSQQRK KEEEEDDDRK KILLEESKST TIVVMMIHHN GTTTVVEEEL
A1D2D0    MMGCFAAGDD AAKRSSQQRR REEEEDDDRK KILLEESKST TIVVMMIHHN GTTTVVEEEL
B0XR79    MMGCFPPGDD AAKRSSQQRR REEEEDDDRK KILLEESKST TIVVMMIHHN GTTTVVEEEL
Q2H330    MMGCMGGEDD SSRRSSNNKE EEEEEDDDKK KILLEESKST TIVVMMIHHK GSSSQQDDDN
Q7Z9K5    MMGCVNNVDD LLKRSSQQRK KEEEEDDDRK KILLEESKST TIVVMMIHHN GSSSVVEEEM
B6QCP5    MMGCVNNVDD LLKRSSQQRK KEEEEDDDRK KILLEESKST TIVVMMIHHN GSSSVVEEEM
Q1DUV1    MMGCLDDEII VVKRSSQQKK KEEEEDDDRK KILLEESKST TIVVMMIHHN GTTTVVEEEM
P87033    MMGCLSSHDD TTYRSSKKRR RKKEEDDDNK KLLLEESKST TILLMMIHHI PTTTDDEEEN
Q5DPY9    MMGCCGGENN AARRSSQQKG GEEDDDDDRK KILLEESKST TIVVMMIHHN GSSSVVEEEL
B6H4Z1    MMGCFAAGDD AAKRSSQQRK KEEEEDDDRK KILLEESKST TIVVMMIHHN GTTTMMEEEL
Q9C133    MMCGG---DD DDARSSRRAL LHHRRDDDVK KLLLEESKST TILLMMLYYD GTTTKKNNNE
A2QDR2    MMGMSTTADD KKVRSSAAKV VKKNNDDDVK KILLEESKST TIIIMMIHHG GPPPEEDDDQ
Q2GY29    MMCGGKKTDD EEARSSRRKI IRRAADDDRK KLLLEESKST TVLLMMLYYQ GSSSKKTTTE
P87034    MMGCLSSDQQ KKKRSSVVKQ QEEEEDDDKK KILLEESKST TIVVMMIHHN GTTTKKDDDL
B8MY41    MMGMGTTTDD KKLRNNAAKV VKKNNDDDVK KILLEESKST TIIIMMIHHG GPPPDDDDDQ
Q9Y888    MMGCAPPVDD LLKRSSDDKM MEEEEDDDRK KILLEESKST TIVVMMIHHD GSSSQQDDDA
O14438    MMGCLSSDQQ KKKRSSVVKQ QEEQQDDDQK KILLEESKST TIVVMMIHHN GSSSKKDDDL
Q0CQ85    MMGMSQQADD KKVRTTAAKS SKKNNDDDVK KILLEESKST TIIIMMIHHG GPPPEEDDDQ
Q0D0P6    -----MMQDD LLRVAAHHHP PMMFFAAALS SNLLEESKST TIVVMMIHHN GTTTVVEEEM
A7EY71    MMCGS---EE DDARSSKKAL LHHKKDDDIK KLLLEESKST TILLMMIYYE GSSSKKNNNE
Q5B8P0    MMGMSGGDDD KKIRNNAAKS SKKNNDDDVK KILLEESKST TIIIMMIHHG GPPPEEDDDQ
Q8X1V9    MMGCAPPVDD LLKRSSDDKM MEEEEDDDRK KILLEESKST TIVVMMIHHD GSSSQQDDDA
Q9Y887    MMGCVAAQDD RRKRSSDDRQ QEEEEDDDKK KILLEESKST TIVVMMIHHN GNNNEENNNT
B0XWX6    MMGMSAAADD KKLRTTIIKS SKKNNDDDLK KILLEESKST TIIIMMIHHG GPPPEEDDDQ
A1D6I1    MMGMSAAADD KKVRTTVVKS SKKNNDDDLK KILLEESKST TIIIMMIHHG GPPPEEDDDQ
Q9Y7E3    MMGMSGGDDD KKIRNNAAKS SKKNNDDDVK KILLEESKST TIIIMMIHHG GPPPEEDDDQ
Q4WYB0    MMGMSAAADD KKLRTTIIKS SKKNNDDDLK KILLEESKST TIIIMMIHHG GPPPEEDDDQ
A7IT73    MMCGSSSKDD DDAKSSKKKQ QRREEDDDRK KLLLEESKST TVLLMMLHHK GSSSSSSSSQ
B8MPE2    MMGMSVVEDD KKAVNNAAKQ QRRNNDDDTK KILLEESKST TIIIMMIHHG GPPPEEDDDQ
A6S7A2    MMCGS---EE DDARSSKKAL LHHRRDDDVK KLLLEESKST TILLMMLYYK GSSSKKTTTE
Q9HEP8    MMCGS---EE DDARSSKKAL LHHRRDDDVK KLLLEESKST TILLMMLYYK GSSSKKTTTE
B0DR93    MMGCVTTGDD RRKRSSDDRQ QEEEEDDDRK KILLEESKST TIVVMMIHHE GSSSDDAAAE
B2WIL8    MMCGRSSTAA DDAKNNAAKN NRRVVDDDKK KLLLEESKST TVLLMMINNG GQQQSSMMMT
Q0UBY1    MMCGR--PAA DDFKNNEEKA ARRNNDDDRK KLLLEESKST TVLLMMINNG GGGGKKSSST
A1CKY6    MMGMGAALDD KKVQTTAAKS SKKNNDDDMK KILLEESKST TIIIMMIHHG GPPPDDDDDQ
B6HCG1    MMGLVEEADD KKFRNNAARA AKKSSDDDTK KILLEESKST TIIIMMIHHR GPPPEEEEEQ
B6QUA7    MMGINPPEDD KKVINNAAKQ QRRSSDDDTK KMLLEESKST TIIIMMIHHG GPPPEEDDDQ
Q6W9M4    MMGINPPEDD KKVINNAAKQ QRRSSDDDTK KMLLEESKST TIIIMMIHHG GPPPEEDDDQ
A8PR62    MMGCGGGADD QQRRSSSSKH HVVEESSSQK KILLEESKST TIVVMMIHHN GSSSKKEEEM
Q1DJB6    MMGSGPPEEE RRIQNNAAKM MRRMMDDDTK KILLEESKST TIIIMMIHHG GPPPEEDDDQ
Q5DPY8    MMGASPPTDD KKAHTTAAKM MRRMMDDDVK KILLEESKST TIIIMMIHHG GPPPEEDDDQ

          FKEFQMMRVI LLLAAMMSLE LLLLLDDDDD QRHVQTIIIF QAQQQIIIGG GDDDSLP-GG
          FKEFQMMRVI LLLAAMMSLE LLLLLDDDDD QRHVQTIIIF QAQQQIIIGG GDDDSLP-GG
          FKEFQMMRVI LLLAAMMSLE LLLLLDDDDD QRHVQTIIIF QAQQQIIIGG GDDDSLP-GG
          FKEFQMMRVI LLLAAMMSLE LLLLLDDDDD QRHVQTIIIF QAQQQIIIGG GDDDSLP-GG
          FKEFQMMRVI LLLAAMMSLE LLLLLDDDDD QRHVQTIIIF QAQQQIIIGG GDDDSLP-GG
          FKEFQMMRVI LLLAAMMSLE LLLLLDDDDD QRHVQTIIIF QAQQQIIIGG GDDDSLP-GG
          FKEFQMMRVI LLLAAMMSLE LLLLLDDDDD QRHAQTIIIF QAQQQIIIGG GDDDSLP-GG
          FKEFQMMRVI LLLAAMMSLE LLLLLDDDDD QRHVQTIIIF QAQQQIIIGG GDDDSLP-GG
          FKEFQMMRVI LLLAAMMSLE LLLLLEEEED QRHVQTIIIF QAQQQIIIGG GDDDVLP-GG
          FKEFQMMRVI LLLAAMMSLE LLLLLEEEED QRHVQTIIIF QAQQQIIIGG GDDDVLP-GG
          FKEFQMMRVI LLLAAMMSLE LLLLLEEEED QRHVQTIIIF QAQQQIIIGG GDDDVLP-GG
          FKEFQMMRVI LLLAAMMSLE LLLLLEEEED QRHVQTIIIF QAQQQIIIGG GDDDVLP-GG
          FKEFQMMRVI LLLAAMMSLE LLLLLEEEED QRHVQTIIIF QAQQQIIIGG GDDDVLP-GG
          FKEFQMMRVI LLLAAMMSLE LLLLLAAAAD QRHVQTIIIF QAQQQIIIGG GDDDVLP-GG
          FKEFQMMRVI LLLAAMMSLE LLLLLDDDDD QRHVQTIIIF QQQQQIIIGG GDDDNLP-GG
          FKEFQMMRVI LLLAAMMSLE LLLLLQQQQD QRHVQTIIIF QAQQQIIIGG GDDDVLP-GG
          FKEFQMMRVI LLLAAMMSLE LLLLLEEEED QRHVQTIIIF QAQQQIIIGG GDDDVLP-GG
          FKEFQMMRVI LLLAAMMSLE LLLLLEEEED QRHVQTIIIF QAQQQIIIGG GDDDVLP-GG
          FKEFQMMRVI LLLAAMMSLE LLLLLEEEED QRHVQTIIIF QAQQQIIIGG GDDDVLP-GG
          FKEFQMMRVI LLLAAMMSLE LLLLLEEEED QRHVQTIIIF QAQQQIIIGG GDDDVLP-GG
          FKEFQMMRVI LLLAAMMSLE LLLLLAAAAD QRHVQTIIIF QAQQQIIIGG GDDDVLP-GG
          FKEFQMMRVI LLLAAMMSLE LLLLLEEEEE PRHVQTIIIF QAQQQIIIGG GDDDVLP-GG
          FKEFQMMRVI LLLAAMMSLE LLLLLDDDDD QRHVQTIIIF QQQQQIIIGG GDDDNLP-GG
          FKEYQMMRVI LLLAAMMSLE LLLLLEEEED ARHVQTIIIF QAQQQIIIGG GDDDSLP-GG
          FKEFQMMRVI LLLAAMMSLE LLLLLEEEED QRHVQTIIIF QAQQQIIIGG GDDDVLP-GG
          FKEYQMMRVI LLLAAMMSLE LLLLLEEEED ARHVQTIIIF QAQQQIIIGG GDDDSLP-GG
          FKEYQMMRVI LLLAAMMSLE LLLLLEEEED ARHVQTIIIF QAQQQIIIGG GDDDSLP-GG
          FKEYQMMRVI LLLAAMMSLE LLLLLEEEED PRHVQTIIIF QSQQQIIIGG GDDDSLP-GG
          FKEFQMMRVI LLLAAMMSLE LLLLLDDDDD LRHVQTIIIF QAQQQIIIGG GDDDCLP-GG
          FKEYQMMRVI LLLAAMMSLE LLLLLEEEED ARHVQTIIIF QAQQQIIIGG GDDDSLP-GG
          FKEYQMMRVI LLLAAMMSLE LLLLLEEEED ARHVQTIIIF QAQQQIIIGG GDDDNLP-GG
          FKEYQMMRVI LLLAAMMSLE LLLLLEEEED ARHVQTVVVF QAQQQIIIGG GDDDSLP-GG
          FKEYQMMRVI LLLAAMMSLE LLLLLEEEED PRHVQTIIIF QSQQQIIIGG GDDDSLP-GG
          FKEYQMMRVI LLLAAMMSLE LLLLLEEEED ARHVQTIIIF QAQQQIIIGG GDDDSIP-GG
          FKEYQMMRVI LLLAAMMSLE LLLLLEEEED ARHVQTIIIF QAQQQIIIGG GDDDSIP-GG
          FREFQMMRVI LLLAAMMSLE LLLLLDDDDD QRHVQTIIIF QAQQQIIIGG GDDDVLP-GG
          FKEFQMMRVI LLLAAMMSLE LLLLLAAAAD ARHVQTIIIF QAQQQIIIGG GDDDVLP-GG
          FKEYQMMRVI LLLAAMMSLE LLLLLEEEED ARHVQTVVVF QAQQQIIIGG GDDDNLP-GG
          FKEYQMMRVI LLLAAMMSLE LLLLLEEEED ARHVQTIIIF QAQQQIIIGG GEEETLP-GG
          FKEFQMMRVI LLLAAMMSLE LLLLLDDDDD QKHVQTIIIF QAQQQIIIGG GDDDNLP-GG
          FKEFQMMRVI LLLAAMMQLE LLLLLDDDDD QRHVQTIIIF QAQQQIIIGG GDDDNLP-GG
          FKEFQMMRVI LLLAAMMSLE LLLLLAAAAD SRHVQTIIIF QAQQQIIIGG GDDDVLP-GG
          FKEYQMMRVI LLLAAMMSLE LLLLLEEEED QRHVQTIIIF QAQQQIIIGG GEEEVLP-GG
          FKEFQMMRVI LLLAAMMGLD IIIIIDDDDD QRHVQTIIIF QAQQQIIIGG GDDDSLP-GG
          FKEFQMMRVI LLLAAMMGLD IIIIIDDDDD QRHVQTIIIF QAQQQIIIGG GDDDCLP-GG
          YRTFQMMRLI IIIAAMMEFD IIIIIEEEER REYLDLLLLL EELLLTTTRR REEENLP-YY
          YRTFQMMRLI IIIAAMMEFD IIIIIEEEER REYLDLLLLL EELLLTTTRR REEENLP-YY
          YRLYDAAKAL VVVAAMMQME IIIIITTTTN PNGSFLLLLE IDPPPDDDHH HTTTPLN-GG
          WKPFQFFKVI AAAAAMMEHD LLLLLDDDDN PDHMAHIIIL DEIIISSSHH HDDDPMP-LL
          FKPFQFFKTI SSSAAMMEMG FFFFFDDDDS PDYMAHIIIL DEIIISSSDD DSSSGMP-LL
          YRPFEAAKAV IIIAAMMQFE IIIIIEEEES DEYCDFLLLL YIGGGSSSPP PQQQPSIDGG
          YRPYEAAKAV VVVAAMMQFD IIIIIAAAAD PREFLQDDDY MGCCCPPPGG GQQQSID-GG
          YRPFEAAKAV IIIAAMMQFD IIIIIEEEEK ENADFLIIID QESSSGGGQQ QAAARID-GG
          YRLYDAAKAL VVVAAMMQME IIIIITTTTN PNGSFLLLLE IDPPPDDDHH HTTTPLN-GG
          WKPFQFFRLI YYYAAMMELD IIIIISSSSD PENIKQIIIL EELLLGGGNN NDDDPLP-LL
          YRHYDAAKAL VVVAAMMQFE IIIIIEEEEN EAHCDTIIIM YVDDDPPPPP PQQQQSLDGG
          YRPYEAAKAV VVVAAMMQFD IIIIITTTTD PREFLQDDDY MGCCCPPPGG GQQQAID-GG
          YRLYDAAKAL VVVAAMMQME IIIIIEEEEN PNGSFLLLLE IDPPPDDDHH HTTTPLN-GG
          YRLYDAAKAL VVVAAMMQME IIIIIEEEEN PNGSFLLLLE IDPPPDDDHH HTTTPLN-GG
          YRPFEAAKAV IIIAAMMQFD IIIIIQQQQL ENCDYLLLLD MESSSGGGQQ QAAAEID-GG
          YRPFEAAKAV IIIAAMMQFS IIIIIAAAAQ DDHADFLLLI YAEEESSSPP PQQQAHIDGG
          YRAFEAAKAV IIIAAMMQFE IIIIISSSSS EGYCDYLLLR YVEEESSSPP PSSSARIEGG
          YRPFEAAKAV VVVAAMMQFD IIIIIEEEEK EELCDFLLLL YVDDDSSSPP PQQQVLIDGG
          WRPFQFFRLI FFFAAMMEFN IIIIIEEEED EDNMVQMMMM DEMMMRRRDD DEEEPLP-FF
          YRPFEAAKSV AAAAAMMQFD IIIIIVVVVL DEHLDFLLLI YLDDDTTTPP PQQQTID-SS
          WRPFQFFRLI FFFAAMMEFN IIIIIEEEED EDNMVQMMMM DEMMMRRRDD DEEEPLP-FF
          WKPFHFFRLI FFFAAMMELN IIIIIEEEEN PDNMAHIIIM DDVVVVVVDD DEEEPLP-LL
          YRPFEAAKAV IIIAAMMQFD IIIIIQQQQN EEHAEFLLLL YAEEESSSPP PQQQAQIDGG
          FKAFDAAQAI VVVAALLKFR MMMMMVVVVE PVYADRIIIM YVDDDLLLMM MGGGIGLSVV
          WKPLQLLRLI FFFAAMMDYN IIIIIEEEER KENKELVVVL DEIIIGGGNN NDDDPLP-LL
          WKPFQFFRLI HHHAAMMELD IIIIIEEEEN KENITLIIIM EELLLGGGHH HDDDALP-LL
          YRPFEAAKAV IIIAAMMQFD IIIIIQQQQN EEHAEFLLLL YAEEESSSPP PQQQAQIDGG
          YRLYDTTKSL IIIAAYYQFS LLLLLSSSSS QKYIQFLLLS YIDDDPPPPP PNNNIPLDGG
          YRLCDAAKSL VVVAAYYQFS LLLLLSSSSS QKYVQYIIIS YIDDDPPPPP PHHHTTLDGG
          YRLCDAAKSL VVVAAYYQFS LLLLLSSSSS QKYVQYIIIS YIDDDPPPPP PHHHTTLDGG
          YRLYDAAKSL IIIAAYYHFD MMMMMTTTTS QKFITYIIIS YIDDDPPPPP PSSSIPLDGG
          WKPFQFFRMI YYYAAMMEFD IIIIIEEEEK PQDMEQVVVL DELLLSSSNN NDDDQFP-LL
          YRLYEAAKAL IIIAAYYQFN LLLLLTTTTS QKNIEFLLLA YIDDDPPPPP PNNNIPLDGG
          YRLYDAAKAL IIIAAYYQFN LLLLLTTTTS PKFIEFLLLS YIDDDPPPPP PNNNTPLDGG
          YRLYDAAKAL IIIAAMMQFE VVVVVEEEEQ ESHMDFLLLA FVDDDPPPPP PSSSVPLDSS
          YRLYDTTKAL IIIAAYYQFN LLLLLTTTTS SKYIEFLLLS YIDDDPPPPP PNNNTPLDGG
          YRLYDTTKAL IIIAAYYQFN LLLLLTTTTS PKFIEFLLLS YIDDDPPPPP PNNNTPLDGG
          YRLYDAAKAL IIIAAYYQFN LLLLLTTTTS PKFIEFLLLS YIDDDPPPPP PNNNTPLDGG
          YRPYEAAKAL CCCAAMMQFE IIIIIMMMMP E-HCDFLLLL YLDDDTTTPP PQQQARIDGG
          YRLYDAAKSV IIIAAYYHFD IIIIITTTTS QKFITYIIIS YIDDDPPPPP PSSSIPLDGG
          YRLDDAAKSV IIIAAYYHFD IIIIITTTTS QKFITYIIIS YIDDDPPPPP PSSSIPLDGG
          CRLYEAAKSL VVVAAMMDFN IIIIITTTTS SKFMEYLLLD YIDDDPPPPP PNNNTPLDGG
          FRRFQMMKTI LLLVVMMEWS IIIIIQQQQD DSHLLLFFFV YDIIISSSDD DEEEPFP-LL
          CRSYDAAKDL IIIAALLHFD LLLLLSSSSS PKYIEYLLLS YIDDDAAAPP PNNNTPIDGG
          YRLYDAAKAL IIIAAYYYLQ LLLLLSSSSS QKYISFLLLE YVDDDPPPPP PTTTTPLDGG
          WRVFDLLRMT LLLAAMMEFG IIIIIEEEEF KNHLPVIIIL DDLLLRRRYY YEEEPIP-LL
          TRAYIFFKVL LLLIIMMAEN IIIIIQQQQL ETAEYVDDDK EDVVVGGGDD DEEEAFSDRR
          WKPFQFFRLI FFFAAMMDAG IIIIIEEEEN PENMAQMMMM DEMMMTTTHH HEEEPLP-LL
          YRLIDAAQAM VVVAALLKFK MMMMMEEEEM PENVDAIIIL YVDDDAAAPP PGGGATLDAA
          TRAYIFFKVL LLLIIMMTES IIIIIEEEEQ ETADYMDDDT EDVVVGGGDD DEEEAFSDRR
          FRPTDAAKAI LLL--HHKLN VVVVVEEEED FKLQDKIIIL Y-QQQLLLEE ETTTNLPFLL
          YRLIDAAQAI VVVAALLKFK MMMMMEEEEM PENVDVIIIL YVDDDAAAPP PGGGATLDAA
          TRAYIFFKVL LLLIIMMAEN IIIIIQQQQV ETADYVDDDN EDVVVGGGDD DEEEAFSDRR
          YRLYDAAKSL IIIAAYYQFG LLLLLTTTTS QKYMDFLLLN YLEEEPPPPP PNNNVPLDGG
          WRIFDLLRMT VVVAAMMDFN IIIIIEEEED ENYVPMIIIT EDLLLRRRLL LEEEPIP-LL
          TRAYVFFKVL LLLIIMMTEN IIIIIEEEEQ ERTEFVDDDN EDVVVGGGEE EEEEAFSDRR
          YRPHDAAKAI LLLHHMMKLS VVVVVEEEED FKLQDKIIIL YLDDDEEETT TNNNLTISAA
          FRPYDAAQAI VVVQQMMNMN VVVVVAAAAT PAFAERIIIV YVEEENNNPP PDDDFVFSAA
          TRAYIFFKVL LLLIIMMAEQ IIIIIEEEEL ETAEFIDDDN EDVVVGGGDD DEEEAFSDRR
          TRAYIFFKVL LLLIIMMAEQ IIIIIEEEEL ETAEFIDDDN EDVVVGGGDD DEEEAFSDRR
          TRAYVFFKVL LLLIIMMTEN IIIIIEEEEQ ERTEFVDDDN EDVVVGGGEE EEEEAFSDRR
          TRAYIFFKVL LLLIIMMAEQ IIIIIEEEEL ETAEFIDDDN EDVVVGGGDD DEEEAFSDRR
          WKVFHFFQVV FFFAAMMEQE VVVVVAAAAD PSFAELLLLA DEIIIGGGDD DDDDSMP-LL
          NRAYVFFKVL MMMIIMMTQK IIIIIEEEEK ENGDILAAAK EDVVVDDDDD DEEEAFSDKK
          WRIFDLLRMT VVVAAMMDFN TTTTTEEEEH ENYLPMIIIT EDLLLRRRCC CEEEPIP-LL
          WRIFDLLRMT VVVAAMMDFN TTTTTEEEEH ENYLPMIIIT EDLLLRRRCC CEEEPIP-LL
          YRPYDAAQHI IIIYYMMKIG IIIIIQQQQE YNADKLLLLD KETTTQQQNN NQQQAYFAAA
          WRAFSFFQTI YYYAAMMEDD TTTTTEEEED EDYSEMVVVN ADIIIGGGEE EEEEPMP-LL
          WRAFSFFQTI YYYAAMMEDD TTTTTEEEED ERYSELVVVN ADIIIGGGEE EEEEPLP-LL
          TRAYIFFKVL LLLIIVVAEN IIIIIEEEEL ETAEFIDDDE EDVVVSSSDD DEEEAFSDRR
          TRAYIFFKVL LLLIIMMAED IIIIIEEEEN ETADLLDDDN DDVVVGGGDD DEEEAFSDRR
          NRAYVFFKVL MMMIIMMTQK IIIIIEEEEK ENGIFLAAAK EDVVVDDDDD DEEEAFADKK
          NRAYVFFKVL MMMIIMMTQK IIIIIEEEEK ENGIFLAAAK EDVVVDDDDD DEEEAFADKK
          FRLIDAARAI AAAAALLLLG MMMMMEEEER LEAADILLLT YVPPPAAAPP PNNNAFLPGG
          TRAYVFFKIL LLLIIMMAEG IIIIIEEEEA ATAQVIEEEE EDVVVEEEDD DEEEAFTDRR
          NRAYVFFKIL LLLIIMMTEN IIIIIEEEEF ETAKLLDDDQ EDVVVDDDNN NEEEAFSDKK

          NIILKKDDAG GVVQQQRRRY QLLAKKKDDD SIDDDDDRRI AAPDIPNNQL LRRVTEETFF
          NIILKKDDAG GVVQQQRRRY QLLAKKKDDD SIDDDDDRRI AAPDIPNNQL LRRVTEETFF
          NIILKKDDAG GVVQQQRRRY QLLAKKKDDD SIDDDDDRRI AAPDIPNNQL LRRVTEETFF
          NIILKKDDAG GVVQQQRRRY QLLAKKKDDD SIDDDDDRRI AAPDIPNNQL LRRVTEETFF
          NIILKKDDAG GVVQQQRRRY QLLAKKKDDD SIDDDDDRRI AAPDIPNNQL LRRVTEETFF
          NIILKKDDAG GVVQQQRRRY QLLAKKKDDD SIDDDDDRRI AAPDIPNNQL LRRVTEETFF
          NIILKKDDAG GVVQQQRRRY QLLAKKKDDD SIDDDDDRRI AAPDIPNNQL LRRVTEETFF
          NIILKKDDAG GVVQQQRRRY QLLA---DDD SIDDDDDRRI AAPDIPNNQL LRRVTEETFF
          SIILKKDDRG GVVEKKRRRY QLLARRRDDD NIAAAAARRI AAPDMPNNQL LRRVTEETFF
          SIILKKDDRG GVVEKKRRRY QLLARRRDDD NIAAAAARRI AAPDMPNNQL LRRVTEETFF
          SIILKKDDRG GVVEKKRRRY QLLARRRDDD NIAAAAARRI AAPDMPNNQL LRRVTEETFF
          SIILKKDDRG GVVEKKRRRY QLLARRRDDD NIAAAAARRI AAPDMPNNQL LRRVTEETFF
          SIILKKDDRG GVVEKKRRRY QLLARRRDDD NIAAAAARRI AAPDMPNNQL LRRVTEETFF
          NIILRRDDAG GVVSKKRRRY QLLARRRDDD NIAAAAARRI AAPDMPNNQL LRRVTEETFF
          SIILKKDDAG GVVDKKRRRY QLLARRRDDD NIEEEEERRI AQHDMPNNQL LRRVTEETFF
          GIILKKDDHG GVVEKKRRRY QLLARRRDDD NIVVVVVRRI AAPDMPNNQL LRRVTEETFF
          GIILKKDDHG GVVEKKRRRY QLLARRRDDD NIAAAAARRI AAPDMPNNQL LRRVTEETFF
          SIILKKDDRG GVVEKKRRRY QLLARRRDDD NIAAAAARRI AAPDMPNNQL LRRVTEETFF
          SIIVKKDDRG GVVDKKRRRY QLLARRRDDD NIAAAAARRI AAPDMPNNQL LRRVTEETFF
          SIILKKDDRG GVVDKKRRRY QLLARRRDDD NIAAAAARRI AAPDMPNNQL LRRVTEETFF
          NIILSSDDAG GVVSKKRRRY QLLARRRDDD NIAAAAARRI AAPDMPNNQL LRRVTEETFF
          GIILKKDDHG GVVEKKRRRY QLLARRRDDD NIVVVVVRRI ATPDMPNNQL LRRVTEETFF
          SIILKKDDAG GVVDKKRRRY QLLARRRDDD NIEEEEERRI AQHDMPNNQL LRRVTEETFF
          NIILRRDDTG GVVEKKRRRY QLLAKKKDDD AIDDDDDRRI AQPDLPTTQL LRRVTEETFF
          NIILKKDDRG GVVEKKRRRY QLLARRRDDD NIAAAAARRI AAPDMPNNQL LRRVTEETFF
          NIILRRDDTG GVVEKKRRRY QLLAKKKDDD AIDDDDDRRI AQPDLPTTQL LRRVTEETFF
          NIILRRDDTG GVVEKKRRRY QLLAKKKDDD AIDDDDDRRI AQPDLPTTQL LRRVTEETFF
          GIILHHDDAG GVVERRRRRY QLLAKKKDDD SIEEEEERRI AQPDLPSSQL LRRVTEETFF
          AIILKKDDAG GVVERRRRRY QLLARRRDDD SIGGGGGRRI MQPDLPSSQL LRRVTEETFF
          NIILRRDDTG GVVEKKRRRY QLLAKKKDDD AVDDDDDRRI AQPDLPTTQL LRRVTEETFF
          NIILRRDDSG GVVEKKRRRY QLLAKKKDDD AIEEEEERRI AQPDLPTTQL LRRVTEETFF
          NIILQQDDAG GVVEKKRRRY QLLAKKKDDD SIEEEEERRI AQSDLPTTQL LRRVTEETFF
          GIILHHDDAG GVVERRRRRY QLLAKKKDDD SIEEEEERRI AQPDLPSSQL LRRVTEETFF
          NIILRRDDTG GVVEKKRRRY QLLAKKKDDD SIEEEEERRI AQPDLPTTQL LRRVTEETFF
          NIILRRDDTG GVVEKKRRRY QLLAKKKDDD SIEEEEERRI AQPDLPTTQL LRRVTEETFF
          QIILSSDDAG GVVAQQRRRY QLLAKKKDDD SIDDDDDTTI ASPTIPSSAL LRRVTEETFF
          NIILRRDDAG GVVSKKRRRY QLLARRRDDD NIAAAAARRI AAPDMPNNQL LRRVTEETFF
          NIILRRDDSG GVVEKKRRRY QLLAKKKDDD AIDDDDDRRI AQPDLPTTQL LRRVTEETFF
          NIILRRDDTG GVVEKKRRRY QLLAKKKDDD AIEEEEERRI AQPDLPTTQL LRRVTEETFF
          TIILTTDDAG GVVDKKRRRY QLLARRRDDD NIDDDDDRRI AQPDMPNNQL LRRVTEETFF
          NIILRRDDIG GVVEKKRRRY QLLAEEENNN NIDDDDDRRI SLPDMPDDQL LRRVTEEAFF
          NIILKKDDAG GVVSKKRRRY QLLARRRDDD NIAAAAARRI AAPDMPNNQL LRRVTEETFF
          NIILKKDDAV VVVEKKRRRY QLLARRRDDD NIAAAAARRI AAPDMPDDQL LRRVTEETFF
          GIILNNDDAG GVVERRRRRY QLLALLLDDD SIKKKKKRRI AASDLPSSQL LRRVTEETFF
          SIILNNDDAG GVVERRRRRY QLLARRRDDD SIKKKKKRRI AASDLPSSQL LRRVTEETFF
          RFFLKKDDAG GVVRNNRNNY ALLCFFFEEE NIHHHHHRRL FERKIPTTQL LRRLTEECFF
          RFFLEEDDAG GVVRNNRNNY ALLCFFFEEE NIHHHHHRRL FERKIPTTQL LRRLTEECFF
          TVVVKKDDGS SMMRAARSSF YLLAPPPEEE EAGGGGGRRI AAHDIPTTAL LRRTTEERFF
          DIILVVDDNG GVVAGGMNNY ALLLTTTEEE DIDDDDDRRL WGEDVPDDQL LRRLTEEIFF
          EIILQQDDSG GVVASSKNNY ALLLTTTTTT DIDDDDDRRI WADGVPNNQL LRRLTEEVFF
          EVVLEEDDPV VRRQEERTTF YLLAGGGDDD EVRRRRRRRI VHPDIPNNML LRRTTEERFF
          TIILNNDDPA AKKQEERTTF YLLAEEETTT EVMMMMMRRI VAEDRPNNML LRRTTEERFF
          LVVISSDDPA AKKQEEHTTF YLLAEEEQQQ EAMMMMMRRI VAPNLPNNML LRRTTEERFF
          TVVVKKDDGS SMMRAARSSF YLLAPPPEEE EAGGGGGRRI AAHDIPTTAL LRRTTEERFF
          EIILKKDDDG GVVRAAKNNF ALLLDDDEEE DLDDDDDRRI WDRTVPNNQL LRRLTEEVFF
          EVVVKKDDPC CIIKDDHNNF YLLAPPPDDD EALLLLLRRI TGPDIPTTAL LRRTTEERFF
          TIIINNDDPA AKKLEERTTF YLLAEEEMMM EVMMMMMRRI VAEDRPNNML LRRTTEERFF
          TVVFKKDDGH HIILAARSSF YLLAPPPEEE EAGGGGGRRI AAHNIPTTAL LRRTTEERFF
          TVVFKKDDGH HIILAARSSF YLLAPPPEEE EAGGGGGRRI AAHNIPTTAL LTTTTEERFF
          QVVINNDDPA ARRQDDRTTF YLLAEEEQQQ EVLLLLLRRI VSPDLPNNML LRRTTEERFF
          LVVISSDDPA AKKQEEHTTF YLLAEEEQQQ EAMMMMMRRI VAPDLPNNML LRRTTEERFF
          IVVLNNDDPC CIIRQQHTTF YLLAGGGDDD EVHHHHHRRI CAPDLPNNML LRRTTEEKFF
          EIIINNDDPA ARRQDDRTTF YLLAEEEEEE QAQQQQQRRI VRQDLPNNML LRRTTEERFF
          EAALQQDDSG GVVQEEKNNF ALLLEEESSS DLDDDDDRRL WDRNVPSSQL LRRLTEEVFF
          VIILNNDDPA AKKQEERTTF YLLAEEEDDD EAAAAAARRI AHKEIPNNML LRRTTEERFF
          EAALQQDDSG GVVQEEKNNF ALLLQQQSSS DLDDDDDRRL WDRNVPSSQL LRRLTEEVFF
          EIILQQDDQG GVVSAAKNNY ALLLDDDGGG DLDDDDDRRV WAKDVPTTQL LRRLTEEIFF
          AVVLNNDDPA AKKLEEHTTF YLLAEEEQQQ EAMMMMMRRI VSSDLPNNML LRRTTEERFF
          RIILHHDDPI IIISDDRSSF YLLAPPPDDD DVQQQQQRRI GSPDIPNNTL LRRTTEEKFF
          QIILAADDSG GVVKLLKNNY ALLIAAADDD DVDDDDDRRL WDKNIPTTQL LRRLTEEVFF
          DIILVVDDAG GVVKAAKNNF ALLLDDDDDD DLDDDDDRRI WDKSVPTTQL LRRLTEEVFF
          AVVLNNDDPA AKKLEEHTTF YLLAEEEQQQ EAMMMMMRRI VSSDLPNNML LRRTTEERFF
          DIILNNDDPC CTTNEEHNNF YLLAPPPQQQ EAKKKKKRRI ASPDIPNNNL LRRTTEERFF
          EIIINNDDPC CTTTEEHNNF YLLAPPPEEE EAKKKKKRRI ASPDIPNNNL LRRTTEERFF
          EIIINNDDPC CTTTEEHNNF YLLAPPPEEE EAKKKKKRRI ASPDIPNNNL LRRTTEERFF
          DVVISSDDPC CTTSEEHSSF YLLAPPPEEE NAKKKKKRRI AAPDIPNNAL LRRTTEERFF
          QLLLLLDDEG GVVKAAKNNY ALLLDDDDDD DLDDDDDRRF WDRTIPTTQL LRRLTEEIFF
          DIIINNDDPC CTTTEERNNF YLLAPPPEEE EAKKKKKRRI TSPDIPNNNL LRRTTEERFF
          DVVLNNDDPC CTTTEEHNNF YLLAPPPEEE EAKKKKKRRI AAPDIPNNAL LRRTTEERFF
          KIILSSDDPA AVVSEEHSSF YIIAPPPSSS EAQQQQQRRI GAPDIPSSAL LRRTTEERFF
          DAALNNDDPC CTTTEEHNNF YLLAPPPEEE EAKKKKKRRI ASPDIPNNAL LRRTTEERFF
          DVVLNNDDPC CTTTEEHNNF YLLAPPPEEE EAKKKKKRRI AAPDIPNNAL LRRTTEERFF
          DVVLNNDDPC CTTTEEHNNF YLLAPPPEEE EAKKKKKRRI AAPDIPNNAL LRRTTEERFF
          IVVVDDDDPA ARRQEERTTF YLLAEEEQQQ EASSSSSRRI VSPNLPVVML LRRTTEERFF
          DVVINNDDPC CTTSEEHSSF YLLAPPPEEE NAKKKKKRRI AASDIPNNAL LRRTTEERFF
          DVVINNDDPC CTTSEEHSSF YLLAPPPEEE NAKKKKKRRI AASDIPNNAL LRRTTEERFF
          EVVLNNDDPA AVVTDDRNNF YLLAPPPDDD EVKKKKKRRI TSPDIPNNAL LRRTTEERFF
          VLLLLLDDQG GVVSRRRNNA AVVMSSSTTT DLDDDDDRRL FSPSIPSSDL LRRNTEETFF
          DVVLNNDDPI IMMSEEHNNF YLLAPPPEEE EAKKKKKRRI TAPDIPNNAL LRRTTEERFF
          DIILNNDDPC CTTTEEHNNF YLLAPPPEEE EAKKKKKRRI TAPDVPDDSL LRRTTEERFF
          RFFMKKDDQG GIIKKKRNNF ALLLSSSQQQ DLDDDDDRRL FNKEVPTTQL LRRLTEEVFF
          DLLMDDDDTG GVVKAARHHF ALLLHHHDDD SLDDDDDRRI FTPGLPDDQL LRRLTEELFF
          EVVLVVDDAG GIIKEEKNNY ALLLDDDDDD DVEEEEERRI WDKNVPTTQL LRRLTEEVFF
          RVVLKKDDPI IVVAEERSSF YLLAAAADDD NVNNNNNRRI GQSDVPNNNL LRRSTEERFF
          DMMMNNDDAG GVVKAARHHF ALLLHHHDDD SLDDDDDRRI FAPGLPDDQL LRRLTEELFF
          PHHFKKDDPA AVVRDDETTF YLLATTTTTT EVLLLLLRRI GEPNIPTTTL LRRATEERFF
          RVVLKKDDPI IIIAEERSSF YLLAAAADDD NVNNNNNRRI GQADVPDDNL LRRSTEERFF
          DMMMEEDDTG GVVQAARHHF ALLLHHHNNN SLDDDDDRRI FTPGLPDDQL LRRLTEELFF
          DIIIKKDDPC CTTTEEHNNF YLLAPPPDDD EAKKKKKRRI ASPDIPNNNL LRRTTEERFF
          KFFMAADDPG GIIKDDRNNF ALLLGGGEEE DLDDDDDRRL FSKEVPTTQL LRRLTEENFF
          DMMMKKDDGG GVVKSSKHHF ALLLNNNHHH SLDDDDDRRL FESGLPDDQL LRRLTEELFF
          EIIFKKDDPA AVVRDDETTF YLLATTTTTT EVLLLLLRRI GEPNIPTTTL LRRATEERFF
          QIILQQDDPI IIIKDDCSSF YLLAGGGTTT EVLLLLLRRI GTPDIPTTNL LRRATEERFF
          DMMMVVDDAG GVVKSSRHHF ALLLQQQGGG SLDDDDDRRL FKPGLPDDQL LRRLTEELFF
          DMMMVVDDAG GVVKSSRHHF ALLLQQQGGG SLDDDDDRRL FKPGLPDDQL LRRLTEELFF
          DMMMKKDDGG GVVKSSKHHF ALLLNNNHHH SLDDDDDRRL FESGLPDDQL LRRLTEELFF
          DMMMVVDDAG GVVKSSRHHF ALLLQQQGGG SLDDDDDRRL FKPGLPDDQL LRRLTEELFF
          HFFLRRDDQG GVVLRRKNNY ALLLTTTTTT DVDDDDDRRL FARDSPTTQL LRRLTEEIFF
          EMMLNNDDQG GVVQAARHHF ALLLHHHNNN SIDDDDDRRL FTPGLPDDQL LRRLTEELFF
          KFFMAADDSG GIIKEERNNF ALLLGGGEEE DLDDDDDRRL FSKEVPTTQL LRRLTEEHFF
          KFFMAADDSG GIIKEERNNF ALLLGGGEEE DLDDDDDRRL FSKEVPTTQL LRRLTEEHFF
          EIILKKDDPA AIIKDDESSF YLLAQQQGGG EVLLLLLRRI GTPGLPNNTL LRRQVEERFF
          TFFLAADDKG GVVLLLKNNY ALLLNNNQQQ DIDDDDDRRL FQKDLPTTQL LRRLTEEIFF
          TFFLAADDKG GVVLLLKNNY ALLLSSSQQQ DIEEEEERRL FSRDLPTTQL LRRLTEEIFF
          DMMMNNDDSG GVVKYYRHHF ALLLQQQGGG SLDDDDDRRL FQPGLPDDQL LRRLTEELFF
          DMMMKKDDEG GVVKAARHHF ALLLHHHEEE SLDDDDDRRI FTPGLPDDQL LRRLTEELFF
          EMMLSSDDSG GVVKAARHHF ALLLHHHNNN SLDDDDDRRL FTPGLPDDQL LRRLTEELFF
          EMMLSSDDSG GVVKAARHHF ALLLHHHNNN SLDDDDDRRL FTPGLPDDQL LRRLTEELFF
          KIILSSDDPV VIIREERDDF YLLAEEENNN SVAAAAARRI ATDTIPTTEL LRRSFEERFF
          QMMMAADDPG GVVKAAKHHF ALLLDDDNNN SLDDDDDRRI FTPGLPNNQL LRRLTEELFF
          DMMMLLDDRG GVVKLLRHHF ALLLQQQKKK SLNNNNNRRV FTPGLPNNQL LRRLTEELFF

          IIIGGDTYYY YYRRMMVVGR RRKKKWWWCF NNVIIILLLF FLVVVAIISY DQLFFEETVV
          IIIGGDTYYY YYRRMMVVGR RRKKKWWWCF NNVIIILLLF FLVVVAIISY DQLFFEETVV
          IIIGGDTYYY YYRRMMVVGR RRKKKWWWCF NNVIIILLLF FLVVVAIISY DQLFFEETVV
          IIIGGDTYYY YYRRMMVVGR RRKKKWWWCF NNVIIILLLF FLVVVAIISY DQLFFEETVV
          IIIGGDTYYY YYRRMMVVGR RRKKKWWWCF NNVIIILLLF FLVVVAIISY DQLFFEETVV
          IIIGGDTYYY YYRRMMVVGR RRKKKWWWCF NNVIIILLLF FLVVVAIISY DQLFFEETVV
          IIIGGDTYYY YYRRMMVVGR RRKKKWWWCF NNVIIILLLF FLVVVAIISY DQLFFEETVV
          IIIGGDTYYY YYRRMMVVGR RRKKKWWWCF NNVIIILLLF FLVVVAIISY DQLFFEETVV
          IIIGGDTYYY YYRRMMVVGR RRKKKWWWCF NNVIIILLLF FLVVVAIISY DQLFFEETVV
          IIIGGDTYYY YYRRMMVVGR RRKKKWWWCF NNVIIILLLF FLVVVAIISY DQLFFEETVV
          IIIGGDTYYY YYRRMMVVGR RRKKKWWWCF NNVIIILLLF FLVVVAIISY DQLFFEETVV
          IIIGGDTYYY YYRRMMVVGR RRKKKWWWCF NNVIIILLLF FLVVVAIISY DQLFFEETVV
          IIIGGDTYYY YYRRMMVVGR RRKKKWWWCF NNVIIILLLF FLVVVAIISY DQLFFEETVV
          IIIGGDTYYY YYRRMMVVGR RRKKKWWWCF NNVIIILLLF FLVVVAIISY DQLFFEETVV
          IIIGGDTYYY YYRRMMVVGR RRKKKWWWCF NNVIIILLLF FLVVVAIISY DQLFFEETVV
          IIIGGDTYYY YYRRMMVVGR RRKKKWWWCF NNVIIILLLF FLVVVAIISY DQLFFEETVV
          IIIGGDTYYY YYRRMMVVGR RRKKKWWWCF NNVIIILLLF FLVVVAIISY DQLFFEETVV
          IIIGGDTYYY YYRRMMVVGR RRKKKWWWCF NNVIIILLLF FLVVVAIISY DQLFFEETVV
          IIIGGDTYYY YYRRMMVVGR RRKKKWWWCF NNVIIILLLF FLVVVAIISY DQLFFEETVV
          IIIGGDTYYY YYRRMMVVGR RRKKKWWWCF NNVIIILLLF FLVVVAIISY DQLFFEETVV
          IIIGGDTYYY YYRRMMVVGR RRKKKWWWCF NNVIIILLLF FLVVVAIISY DQLFFEETVV
          IIIGGDTYYY YYRRMMVVGR RRKKKWWWCF NNVIIILLLF FLVVVAIISY DQLFFEETVV
          IIIGGDTYYY YYRRMMVVGR RRKKKWWWCF NNVIIILLLF FLVVVAIISY DQLFFEETVV
          IIIGGDTYYY YYRRMMVVGR RRKKKWWWCF NNVIIILLLF FLVVVAIISY DQLFFEETVV
          IIIGGDTYYY YYRRMMVVGR RRKKKWWWCF NNVIIILLLF FLVVVAIISY DQLFFEETVV
          IIIGGDTYYY YYRRMMVVGR RRKKKWWWCF NNVIIILLLF FLVVVAIISY DQLFFEETVV
          IIIGGDTYYY YYRRMMVVGR RRKKKWWWCF NNVIIILLLF FLVVVAIISY DQLFFEETVV
          IIIGGDTYYY YYRRMMVVGR RRKKKWWWCF NNVIIILLLF FLVVVAIISY DQLFFEETVV
          IIIGGDTYYY YYRRMMVVGR RRKKKWWWCF NNVIIILLLF FLVVVAIISY DQLFFEETVV
          IIIGGDTYYY YYRRMMVVGR RRKKKWWWCF NNVIIILLLF FLVVVAIISY DQLFFEETVV
          IIIGGDTYYY YYRRMMVVGR RRKKKWWWCF NNVIIILLLF FLVVVAIISY DQLFFEETVV
          IIIGGDTYYY YYRRMMVVGR RRKKKWWWCF NNVIIILLLF FLVVVAIISY DQLFFEETVV
          IIIGGDTYYY YYRRMMVVGR RRKKKWWWCF NNVIIILLLF FLVVVAIISY DQLFFEETVV
          IIIGGDTYYY YYRRMMVVGR RRKKKWWWCF NNVIIILLLF FLVVVAIISY DQLFFEETVV
          IIIGGDTYYY YYRRMMVVGR RRKKKWWWCF NNVIIILLLF FLVVVAIISY DQLFFEETVV
          IIIGGDTYYY YYRRMMVVGR RRKKKWWWCF NNVIIILLLF FLVVVAIISY DQLFFEETVV
          IIIGGETYYY YYRRMMVVGR RRKKKWWWCF NNVIIILLLF FLVVVAIISY DQLFFEETVV
          IIIGGDTYYY YYRRMMVVGR RRKKKWWWCF NNVIIILLLF FLVVVAIISY DQLFFEETVV
          IIIGGDTYYY YYRRMMVVGR RRKKKWWWCF NNVIIILLLF FLVVVAIISY DQLFFEETVV
          IIIGGDTYYY YYRRMMVVGR RRKKKWWWCF NNVIIILLLF FLVVVAIISY DQLFFEETVV
          IIIGGDTYYY YYRRMMVVGR RRKKKWWWCF NNVIIILLLF FLVVVAIISY DQLFFEETVV
          IIIGGETYYY YYRRMMVVGR RRKKKWWWCF NNVIIILLLF FLVVVAIISY DQLFFEETVV
          IIIGGDTYYY YYRRMMVVGR RRKKKWWWCF NNVIIILLLF FLVVVAIISY DQLFFEETVV
          IIIGGDTYYY YYRRMMVVGR RRKKKWWWCF NNVIIILLLF FLVVVAIISY DQLFFEETVV
          IIIGGDTYYY YYRRMMVVGR RRKKKWWWCF NNVIIILLLF FLVVVAIISY DQLFFEETVV
          KVVSSRTYYY YYRRMMVVGR RRRKKWWWCF NNVVVVLLLF FLVVVAIISY DQCTTEIGAA
          KVVSSRTYYY YYRRMMVVGR RRRKKWWWCF NNVVVVLLLF FLVVVAIISY DQCAAEIGAA
          TMMGGSSIII IIHHMMVVGR RRKKKWWWCF NNVIIIIIIF FCVVVALLSY DQVLLESNQQ
          DLLGGQTYYY YYRRMMVVGR RRKKKWWWCF NNVLLLLLLF FLVVVAIISY DQCVVEKDGG
          DLLGGQTYYY YYRRMMVVGR RRKKKWWWCF NNVLLLLLLF FLVVVAIISY DQCVVEKDGG
          QMMGGPSIII IIHHMMVVGR RRKKKWWWCF DDVIIIIIIF FCVVVALLSY DQVLLESSQQ
          KMMGGQSIII IIHHMMVVGR RRKKKWWWCF NNVIIIIIIF FCVVVALLSY DQVLLESSQQ
          QMMGGQSIII IIHHMMVVGR RRKKKWWWCF NNVIIIIIIF FCVVVALLSY DQVLLESSQQ
          TMMGGSSIII IIHHMMVVGR RRKKKWWWCF NNVIIIIIIF FCVVVALLSY DQVLLESNQQ
          DLLGGQTYYY YYRRMMVVGR RRKKKWWWCF NNVLLLLLLF FLVVVAIISY DQCVVEKDGG
          QMMGGQSIII IIHHMMVVGR RRKKKWWWCF NNVIIIIIIF FCVVVALLSY DQVLLESSQQ
          KMMGGQSIII IIHHMMVVGR RRKKKWWWCF NNVIIIIIIF FCVVVALLSY DQVLLESSQQ
          TMMGGSSIII IIHHMMVVGR RRKKKWWWCF NNVIIIIIIF FCVVVALLSY DQVLLESNQQ
          TMMGGSSIII IIHHMMVVGR RRKKKWWWCF NNVIIIIIIF FCVVVALLSY DQVLLESNQQ
          QMMGGQSIII IIHHMMVVGR RRKKKWWWCF NNVIIIIIIF FCVVVALLSY DQVLLESSQQ
          QMMGGQSIII IIHHMMVVGR RRKKKWWWCF NNVIIIIIIF FCVVVALLSY DQVLLESSQQ
          QMMGGANIII IIHHMMVVGR RRKKKWWWCF NNVIIIIIIF FCVVVALLSY DQVLLESSQQ
          QMMGGQSIII IIHHMMVVGR RRKKKWWWCF NNVIIIIIIF FCVVVALLSY DQVLLESSQQ
          DLLGGQTYYY YYRRMMVVGR RRKKKWWWCF NNVLLLLLLF FLVVVAIISY DQCVVEKDGG
          KMMGGQSIII IIHHMMVVGR RRKKKWWWCF NNVIIIIIIF FCVVVALLSY DQVLLESSQQ
          DLLGGQTYYY YYRRMMVVGR RRKKKWWWCF NNVLLLLLLF FLVVVAIISY DQCVVEKDGG
          DLLGGQTYYY YYRRMMVVGR RRKKKWWWCF NNVLLLLLLF FLVVVAIISY DQCVVEKDGG
          QMMGGQSIII IIHHMMVVGR RRKKKWWWCF NNVIIIIIIF FCVVVALLSY DQVLLESSQQ
          RSSGGQSIII IIHHMMVVGR RRKKKWWWCF AAVIIIIIIF FCVVVALLSY DQVLLESNQQ
          DLLGGQTYYY YYRRMMVVGR RRKKKWWWCF NNVLLLLLLF FLVVVAIISY DQCVVEKDGG
          DLLGGQTYYY YYRRMMVVGR RRKKKWWWCF NNVLLLLLLF FLVVVAIISY DQCVVEKDGG
          QMMGGQSIII IIHHMMVVGR RRKKKWWWCF NNVIIIIIIF FCVVVALLSY DQVLLESSQQ
          TMMGGQSIII IIHHMMVVGR RRKKKWWWCF NNVIIIIIIF FCVVVALLSY DQVLLESNQQ
          TMMGGQSIII IIHHMMVVGR RRKKKWWWCF NNVIIIIIIF FCVVVALLSY DQVLLESNQQ
          TMMGGQSIII IIHHMMVVGR RRKKKWWWCF NNVIIIIIIF FCVVVALLSY DQVLLESNQQ
          TMMGGQSIII IIHHMMVVGR RRKKKWWWCF NNVIIIIIIF FCVVVALLSY DQVLLESNQQ
          DLLSSQTYYY YYRRMMVVGR RRKKKWWWCF NNVLLLLLLF FLVVVAIISY DQCVVEKDGG
          TMMGGQSIII IIHHMMVVGR RRKKKWWWCF NNVIIIIIIF FCVVVALLSY DQVLLEGNQQ
          TMMGGQSIII IIHHMMVVGR RRKKKWWWCF NNVIIIIIIF FCVVVALLSY DQVLLESNQQ
          TMMGGQNIII IIHHMMVVGR RRKKKWWWCF SSVIIIIIIF FCVVVALLSY DQVLLEQNQQ
          TMMGGQSIII IIHHMMVVGR RRKKKWWWCF NNVIIIIIIF FCVVVALLSY DQVLLESNQQ
          TMMGGQSIII IIHHMMVVGR RRKKKWWWCF NNVIIIIIIF FCVVVALLSY DQVLLESNQQ
          TMMGGQSIII IIHHMMVVGR RRKKKWWWCF NNVIIIIIIF FCVVVALLSY DQVLLESNQQ
          KMMGGQSIII IIHHMMVVGR RRKKKWWWCF NNVIIIIIIF FCVVVALLSY DQVLLEASQQ
          TMMGGQSIII IIHHMMVVGR RRKKKWWWCF NNVIIIIIIF FCVVVALLSY DQVLLESNQQ
          TMMGGQSIII IIHHMMVVGR RRKKKWWWCF NNVIIIIIIF FCVVVALLSY DQVLLESNQQ
          TMMGGQSIII IIHHMMVVGR RRKKKWWWCF NNVIIIIIIF FCVVVALLSY DQVLLESNQQ
          PLLQQDVYYY YYRRIIVVGR RRKKKWWWCF NNVVVVLLLF FCVVVALLSY DSCVVEKDSS
          TMMGGQSIII IIHHMMVVGR RRKKKWWWCF NNVIIIIIIF FCVVVALLSY DQMLLESNQQ
          TMMGGQSIII IIHHMMVVGR RRKKKWWWCF NNVIIIIIIF FCVVVALLSY DQVLLESNQQ
          DLLGGSQYYY YYRRMMVVGR RRKKKWWWCF NNVLLLMMMF FLVVVAIISY DQCAAEKDGG
          ELLGGQNFFF FFRRMMVVGR RRKKKWWWCF GGVLLLLLLF FMVVVALLSY DQCVVEQNAA
          DLLGGQTYYY YYRRMMVVGR RRKKKWWWCF NNVLLLMMMF FLVVVAIISY DQCVVEKDGG
          NMMGGQSIII IIHHLLVVGR RRKKKWWWCF AAVIIIIIIF FCVVVALLSY DQVLLESGQQ
          ELLGGQNFFF FFRRMMVVGR RRKKKWWWCF GGVLLLLLLF FMVVVALLSY DQCVVEQNAA
          TMMGGPSIII IIHHMMVVGR RRKKKWWWCF SSVIIIIIIF FCTTTALLSY DQSLLEKNQQ
          NMMGGQSIII IIHHLLVVGR RRKKKWWWCF AAVIIIIIIF FCVVVALLSY DQVLLESGQQ
          ELLGGQNFFF FFRRMMVVGR RRKKKWWWCF GGVLLLLLLF FMVVVALLSY DQCVVEQTAA
          TMMGGQSIII IIQQMMVVGR RRKKKWWWCF NNVIIIIIIF FCVVVALLSY DQVLLESNQQ
          DLLGGSQYYY YYRRMMVVGR RRKKKWWWCF NNVLLLLLLF FLVVVAIISY DQCAAEKDGG
          ELLGGQNFFF FFRRMMVVGR RRKKKWWWCF GGVLLLLLLF FMVVVALLSY DQCVVEQNAA
          TMMGGPSIII IIHHMMVVGR RRKKKWWWCF SSVIIIIIIF FCTTTALLSY DQSLLEKNQQ
          NMMGGQSIII IIHHMMVVGR RRKKKWWWCF SSVIIIIIIF FCTTTALLSY DQVLLEKNQQ
          ELLGGQNFFF FFRRMMVVGR RRKKKWWWCF GGVLLLLLLF FMVVVALLSY DQCVVEQNAA
          ELLGGQNFFF FFRRMMVVGR RRKKKWWWCF GGVLLLLLLF FMVVVALLSY DQCVVEQNAA
          ELLGGQNFFF FFRRMMVVGR RRKKKWWWCF GGVLLLLLLF FMVVVALLSY DLCVVEQNAA
          ELLGGQNFFF FFRRMMVVGR RRKKKWWWCF GGVLLLLLLF FMVVVALLSY DQCVVEQNAA
          ETTGGSTYYY YYRRMMVVGR RRKKKWWWVF NNVVVVLLLF FLVVVAIISF DHVVVERNGG
          ELLGGQNFFF FFRRMMVVGR RRKKKWWWCF GGVLLLLLLF FMVVVALLSY DQSLLEQNAA
          DLLGGSQYYY YYRRMMVVGR RRKKKWWWCF NNVLLLLLLF FLVVVAIISY DQCAAEKDGG
          DLLGGSQYYY YYRRMMVVGR RRKKKWWWCF NNVLLLLLLF FLVVVAIISY DQCAAEKDEE
          NMMGGQSIII IIHHMMVVGR RRKKKWWWCF SSVIIIIIIF FCTTTALLSY DQVLLEKSQQ
          ELLGGNTYYY YYKKMMVVGR RRKKKWWWVF NNVVVVLLLF FLVVVAIISY DHVVVERNGG
          ELLGGNTYYY YYKKMMVVGR RRKKKWWWVF NNVVVVLLLF FLVVVAIISY DHVVVERNGG
          ELLGGQNFFF FFRRMMVVGR RRKKKWWWCF GGVLLLLLLF FMVVVALLSY DQCVVEQNAA
          ELLGGQNFFF FFRRMMVVGR RRKKKWWWCF GGVLLLLLLF FMVVVALLSY DQCVVEQNAA
          ELLGGQNFFF FFRRMMVVGR RRKKKWWWCF GGVLLLLLLF FMVVVALLSY DQSLLEQNAA
          ELLGGQNFFF FFRRMMVVGR RRKKKWWWCF GGVLLLLLLF FMVVVALLSY DQSLLEQNAA
          QTTGGDSIII IIHHLLVVGR RRSKKWWWSF SSVVVVIIIF FCVVVALLSY DQVLLESSQQ
          ELLGGQNFFF FFRRMMVVGR RRKKKWWWCF GGVLLLLLLF FMVVVALLSY DQCVVEQTAA
          ELLGGQNFFF FFRRMMVVGR RRKKKWWWCF GGVLLLLLLF FMVVVALLSY DQCVVEQNAA

          VNNRMATFFR RFVVVKTSSI ILFFLLKRFK KPPPVSPMMM KKNNPDDYEG GGPPPYAACY
          VNNRMATFFR RFVVVKTSSI ILFFLLKRFK KPPPVSPMMM KKNNPDDYEG GGPPPYAACY
          VNNRMATFFR RFVVVKTSSI ILFFLLKRFK KPPPVSPMMM KKNNPDDYEG GGPPPYAACY
          VNNRMATFFR RFVVVKTSSI ILFFLLKRFK KPPPVSPMMM KKNNPDDYEG GGAAAYAACY
          VNNRMATFFR RFVVVKTSSI ILFFLLKRFK KPPPVSPMMM KKNNPDDYEG GGAAAYAACY
          VNNRMATFFR RFVVVKTSSI ILFFLLKRFK KPPPVSPMMM KKNNPDDYEG GGPPPYAACY
          VNNRMATFFR RFVVVKTSSI ILFFLLKRFK KPPPVSPMMM KKNNPDDYEG GGAAAYAACY
          VNNRMATFFR RFVVVKTSSI ILFFLLKRFK KPPPVSPMMM KKNNPDDYEG GGPPPYAACY
          VNNRMATFFR RFIIIKTSSI ILFFLLKRFK KPPPVSPMMM KKNNPDDYEG GGDDDYAACY
          VNNRMATFFR RFIIIKTSSI ILFFLLKRFK KPPPVSPMMM KKNNPDDYEG GGDDDYAACY
          VNNRMATFFR RFIIIKTSSI ILFFLLKRFK KPPPVSPMMM KKNNPDDYEG GGDDDYAACY
          VNNRMATFFR RFIIIKTSSI ILFFLLKRFK KPPPVSPMMM KKNNPDDYEG GGDDDYAACY
          VNNRMATFFR RFIIIKTSSI ILFFLLKRFK KPPPVSPMMM KKNNPDDYEG GGDDDYAACY
          VNNRMATFFR RFIIIKTSSI ILFFLLKRFK KPPPVSPMMM KKNNPDDYEG GGDDDYAACY
          VNNRMATFFR RFIIIKTSSI ILFFLLKRFK KPPPVSPMMM KKNNPDDYEG GGDDDYLLCY
          VNNRMATFFR RFIIIKTSSI ILFFLLKRFK KPPPVSPMMM KKNNPDDYEG GGDDDYAACY
          VNNRMATFFR RFIIIKTSSI ILFFLLKRFK KPPPVSPMMM KKNNPDDYEG GGDDDYAACY
          VNNRMATFFR RFIIIKTSSI ILFFLLKRFK KPPPVSPMMM KKNNPDDYEG GGDDDYAACY
          VNNRMATFFR RFIIIKTSSI ILFFLLKRFK KPPPVSPMMM KKNNPDDYEG GGDDDYAACY
          VNNRMATFFR RFIIIKTSSI ILFFLLKRFK KPPPVSPMMM KKNNPDDYEG GGDDDYAACY
          VNNRMATFFR RFIIIKTSSI ILFFLLKRFK KPPPVSPMMM KKNNPDDYEG GGDDDYAACY
          VNNRMATFFR RFIIIKTSSI ILFFLLKRFK KPPPVSPMMM KKNNPDDYEG GGDDDYAACY
          VNNRMATFFR RFIIIKTSSI ILFFLLKRFK KPPPVSPMMM KKNNPDDYEG GGDDDYLLCY
          VNNRMATFFR RFVVVKTSSI ILFFLLKRFK KPPPVSPMMM KKNNPDDYEG GGAAAYAACY
          VNNRMATFFR RFIIIKTSSI ILFFLLKRFK KPPPISPMMM KKNNPDDYEG GGDDDYAACY
          VNNRMATFFR RFVVVKTSSI ILFFLLKRFK KPPPVSPMMM KKNNPDDYEG GGAAAYAACY
          VNNRMATFFR RFVVVKTSSI ILFFLLKRFK KPPPVSPMMM KKNNPDDYEG GGAAAYAACY
          VNNRMATFFR RFIIIKTSSI ILFFLLKRFK KPPPVSPMMM KKNNPDDYEG GGAAAYAACY
          VNNRMATFFR RFTTTKTSSI ILFFLLKRFK KPPPVSPMMM KKNNPDDYEG GGAAAYAACY
          VNNRMATFFR RFVVVKTSSI ILFFLLKRFK KPPPVSPMMM KKNNPDDYEG GGAAAYAACY
          VNNRMATFFR RFVVVKTSSI ILFFLLKRFK KPPPVSPMMM KKNNPDDYEG GGAAAYAACY
          VNNRMATFFR RFVVVKTSSI ILFFLLKRFK KPPPVSPMMM KKNNPDDYEG GGAAAYAACY
          VNNRMATFFR RFIIIKTSSI ILFFLLKRFK KPPPVSPMMM KKNNPDDYEG GGAAAYAACY
          VNNRMATFFR RFVVVKTSSI ILFFLLKRFK KPPPVSPMMM KKNNPDDYEG GGAAAYAACY
          VNNRMATFFR RFVVVKTSSI ILFFLLKRFK KPPPVSPMMM KKNNPDDYEG GGAAAYAACY
          VNNRMATFFR RFTTTKTSSI ILFFLLKRFK KPPPVSPMMM KKNNPDDYEG GGQQQYAACY
          VNNRMATFFR RFIIIKTSSI ILFFLLKRFK KPPPVSPMMM KKNNPDDYEG GGDDDYQQCY
          VNNRMATFFR RFVVVKTSSI ILFFLLKRFK KPPPVSPMMM KKNNPDDYEG GGAAAYAACY
          VNNRMATFFR RFVVVKTSSI ILFFLLKRFK KPPPVSPMMM KKNNPDDYEG GGAAAYAACY
          VNNRMATFFR RFIIIKTSSI ILFFLLKRFK KPPPISPMMM KKNNPDDFEG GGDDDYLLCY
          VNNRMATFFR RFIIIKTSSI ILFFLLKRFK KPPPISPMMM KKNNPDDYEG GGDDDYLLCY
          VNNRMATFFR RFIIIKTSSI ILFFLLKRFK KPPPVSPMMM NNNNPDDYEG GGDDDYAACY
          VNNRMATFFR RFIIIKTSSI ILFFLLKRFK KPPPISPMMM KKNNPDDYEG GGDDDYAACY
          VNNRMATFFR RFTTTKTSSI ILFFLLKRFK KPPPVSPMMM KKNNPDDYEG GGPPPYAACY
          VNNRMATFFR RFTTTKTSSI ILFFLLKRFK KPPPVSPMMM KKNNPDDYEG GGAAAYAACY
          ANNQMAVFFQ QFIIINTSSI ILFFLLKLFK KHHHVSLIII SSNNPDDFEQ QQTTTYAACF
          ANNQMAVFFQ QFIIINTSSI ILFFLLKLFK KHHHVSLIII SSNNPDDFEQ QQTTTYAACF
          QNNRMSVFFR RFMMMRTSSI ILFFLLKLFK KGGGRSPLLL EENNPDDY-G GGNNNLRRA-
          GNNQMAMWWH HFAAARSAAL ILFFLLKLFK KPPPKSPIII TTNNTDDYGK KKDDDYAASY
          GNNQMAMWWH HFTTTMTSSL ILFFLLKLFK KPPPKSPIII SSKKTDDYGD DDDDDYAASY
          QNNRMSLFFR RFMMMRTSSI ILFFLLKIFK KGGGRSPLLL GGNNPDDY-G GGDDDAKKAY
          QNNRMSLFFR RFMMMRTSSI ILFFLLKIFK KGGGRSPLLL GGNNPDDY-G GGNNNVKKAY
          QNNRMSLFFR RFMMMRTSSI ILFFLLKIFK KGGGRSPLLL SSNNPDDY-G GGTTTVKKAY
          QNNRMSVFFR RFMMMRTSSI ILFFLLKLFK KGGGRSPLLL EENNPDDY-G GGNNNLRRAY
          GNNQMAMWWH HFTTTKSSSL ILFFLLKLFK KPPPNSPIII AAEETDDYGA AAAAAPQQSY
          QNNRMSVFFR RFMMMRTSSI ILFFLLKLFK KAAAKSPLLL GGNNPDDY-G GGNNNVRRAY
          QNNRMSLFFR RFMMMRTSSI ILFFLLKIFK KGGGRSPLLL GGNNPDDY-G GGNNNVKKAY
          QNNRMSVFFR RFMMMRTSSI ILFFLLKLFK KGGGRSPLLL EETTPDDY-G GGNNNLRRAY
          QNNRMSVFFR RFMMMRTSSI ILFFLLKLFK KGGGRSPLLL EETTPDDY-G GGNNNLRRAY
          QNNRMSLFFR RFMMMRTSSI ILFFLLKIFK KGGGRSPLLL GGNNPDDY-G GGNNNVKKAY
          QNNRMSLFFR RFMMMRTSSI ILFFLLKIFK KGGGRSPLLL SSNNPDDY-G GGTTTVKKAY
          QNNRMSLFFR RFMMMRTSSI ILFFLLKIFK KPPPRSPLLL GGNNPDDY-G GGNNNVKKAY
          QNNRMSLFFR RFVVVRTSSI ILFFLLKIFK KGGGRSPLLL SSNNPDDY-G GGNNNVKKAY
          GNNQMAMWWH HFTTTKSAAL ILFFLLKLFK KPPPRSPIII TTNNTDDYGP PPDDDAQQSY
          QNNRMSLFFR RFMMMRTSSI ILFFLLKIFK KGGGRSPLLL SSNNPDDY-G GGNNNVKKAY
          GNNQMAMWWH HFTTTKSAAL ILFFLLKLFK KPPPRSPIII TTNNTDDYGP PPDDDSQQSY
          GNNQMAMWWH HFSSSKSAAL ILFFLLKLFK KAAAKSPIII TTDDTDDYGP PPDDDPLLSY
          QNNRMSLFFR RFMMMRTSSI ILFFLLKIFK KSSSRSPLLL GGNNPDDY-G GGNNNVKKAY
          QNNRMSVFFR RFLLLRTSSI ILFFLLKLFK KPPPKVPLLL EERRAEEY-G GGDDDVKKAY
          GNNQMAMWWH HFAAAKSAAL ILFFLLKLFK KVVVSSPIII TTSSTDDYGA AADDDHLLSY
          GNNQMAMWWH HFTTTKSAAL ILFFLLKLFK KTTTKSPIII TTEETDDYGS SSDDDWQQSY
          QNNRMSLFFR RFMMMRTSSI ILFFLLKIFK KSSSRSPLLL GGNNPDDY-G GGNNNVKKAY
          QNNRMSVFFR RFMMMRTSSI ILFFLLKLFK KPPPRSPLLL NNHHPDDY-G GGNNNVRRAY
          QNNRMSVFFR RFMMMRTSSI ILFFLLKLFK KPPPRSPLLL SSNNPDDY-G GGNNNVRRAY
          QNNRMSVFFR RFMMMRTSSI ILFFLLKLFK KPPPRSPLLL SSNNPDDY-G GGNNNVRRAY
          QNNRMSVFFR RFMMMRTSSI ILFFLLKLFK KGGGRSPLLL SSNNPDDY-G GGNNNVRRAY
          GNNQMAMWWH HFLLLKSAAL ILFFLLKLFK KKKKKSPIII TTQQTDDYGP PPDDDWQQSY
          QNNRMSVFFR RFMMMRTSSI ILFFLLKLFK KPPPRSPLLL SSNNPDDY-G GGNNNVRRAY
          QNNRMSVFFR RFMMMRTSSI ILFFLLKLFK KPPPRSPLLL SSNNPDDY-G GGNNNVRRAY
          QNNRMSVFFR RFVVVRTSSI ILFFLLKLFK KPPPRTPLLL SSNNPDDY-G GGPPPVRRAY
          QNNRMSVFFR RFMMMRTSSI ILFFLLKLFK KPPPRSPLLL SSKKPDDY-G GGNNNVRRAY
          QNNRMSVFFR RFMMMRTSSI ILFFLLKLFK KPPPRSPLLL SSNNPDDY-G GGNNNVRRAY
          QNNRMSVFFR RFMMMRTSSI ILFFLLKLFK KPPPRSPLLL SSNNPDDY-G GGNNNVRRAY
          QNNRMSLFFR RFMMMRTSSI ILFFLLKIFK KGGGRSPLLL GGSSPDDY-G GGNNNVKKAY
          QNNRMSVFFR RFMMMRTSSI ILFFMMKLFK KGGGRSPLLL SSNNPDDY-G GGNNNVRRAY
          QNNRMSVFFR RFMMMRTSSI ILFFMMKLFK KGGGRSPLLL SSNNPDDY-G GGNNNVRRAY
          QNNRMSVFFR RFMMMRTSSI VLFFLLKLFK KAAARSPLLL SSRRPDDY-G GGNNNIRRAY
          SNNQMAMFFK KFAAARTSSM ILFFLLKVFK KAAAYSSIII KKHHPDDYGD DDQQQFAARY
          QNNRMSVFFR RFMMMRTSSI ILFFLLKLFK KDDDRSPLLL NNKKPDDY-G GGNNNVRRAY
          QNNRMSVFFR RFMMMRTSSI ILFFLLKLFK KPPPRSPLLL SSNNPDDY-G GGNNNVRRAY
          GNNQMAMWWH HFKKKNSAAL ILFFLLKLFK KAAAISPIII TTKKSDDFGP PPRRRPQQSY
          ANNQMAMFFE EFKKKRKPPI ILFFLLKLFK KHHHVSPVVV SSNNPDDYGN NNTTTFAAAY
          GNNQMAMWWH HFAAAKSAAL ILFFLLKLFK KVVVKSPIII TTDDTDDYGP PPNNNWQQSY
          QNNRMSVFFR RFLLLRTSSV ILFFLLKIFK KPPPKQPLLL SSKKPEEY-G GGPPPIKKAY
          ANNQMAMFFE EFKKKRKPPI ILFFLLKLFK KSSSVSPVVV SSKKPDDYGN NNTTTFAAAY
          QNNRMSVFFR RFLLLRTSSI IIFFLLKVFK KHHHKVPLLL EERRPEEY-G GGKKKPKKAF
          QNNRMSVFFR RFLLLRTSSV ILFFLLKIFK KPPPKQPLLL SSKKPEEY-G GGPPPIKKAY
          ANNQMAMFFE EFKKKRKPPI ILFFLLKLFK KHHHVSPVVV SSKKPDDFGD DDTTTFAAAY
          QNNRMSVFFR RFMMMRTSSI ILFFLLKLFK KPPPRSPLLL SSNNPDDY-G GGNNNVRRAY
          GNNQMAMWWH HFKKKHSAAL ILFFLLKLFK KSSSHSPIII TTKKSDDFGT TTTTTWQQSY
          ANNQMAMFFE EFKKKRKPPI ILFFLLKLFK KAAAISPIII SSKKPDDYDN NNTTTFAAAY
          QNNRMSVFFR RFLLLRTSSI IIFFLLKVFK KHHHKVPLLL EERRPEEY-G GGKKKPKKAF
          QNNRMSIFFA A-LLLRTSSI ILFFLLKVFK KPPPKVPIII EEKKPEEY-G GGAAAIKKAY
          ANNQMAMFFE EFKKKRKPPI ILFFLLKLFK KEEEFSPVVV SSKKPDDYGN NNSSSFAAAY
          ANNQMAMFFE EFKKKRKPPI ILFFLLKLFK KEEEFSPVVV SSKKPDDYGN NNSSSFAAAY
          ANNQMAMFFE EFKKKRKPPI ILFFLLKLFK KAAAISPIII SSKKPDDYDN NNTTTFAAAY
          ANNQMAMFFE EFKKKRKPPI ILFFLLKLFK KEEEFSPVVV SSKKPDDYGN NNSSSFAAAY
          GNNQMAMFFK KFEEEKSAAL ILFFLLKLFK KSSSSSLIII RREEPEEYGD DDTTTVEEQF
          ANNQMAMFFE EFKKKRKPPI MLFFLLKLFK KPPPLSPIII NNKKPDDYGP PPTTTFTTAY
          GNNQMAMWWH HFKKKHSAAL ILFFLLKLFK KGGGHSPIII TTKKSDDFGT TTTTTWQQSY
          ENNQMAMWWH HFKKKHSAAL ILFFLLKLFK KGGGHSPIII TTKKSDDFGT TTTTTWQQSY
          QNNRMSVFFR RFLLLRTSSI ILFFLLKVFK KPPPKVPLLL EERRPEEY-G GGSSSIKKAY
          GNNQMAMFFK KFEEEKSAAL ILFFLLKLFK KAAAGSPIII SSKKPDDYGP PPTTTFAAKF
          GNNQMAMFFK KFEEERSAAL ILFFLLKLFK KAAAGSPIII NNKKPDDYGA AATTTIAAMF
          ANNQMAMFFE EFKKKRKPPI ILFFLLKLFK KEEEFSPVVV SSKKPDDYGN NNSSSFAAAY
          ANNQMAMFFE EFKKKRKPPI ILFFLLKLFK KAAAISSIII SSKKPDDYGD DDTTTYAAAY
          ANNQMAMFFE EFKKKRKPPI MLFFLLKLFK KPPPLSPIII NNKKPDDYGS SSTTTFTTAY
          ANNQMAMFFE EFKKKRKPPI MLFFLLKLFK KPPPLSPIII NNKKPDDYGS SSTTTFTTAY
          QNNRMSVFFR RFQQQRSSSI ILFFLLKIFK KAAARRPLLL SSDDPEEY-G GGNNNVKKAY
          ANNQMAMFFE EFRRRRKPPV ILFFLLKLFK KPPPTSPVVV SSKKPDDFGD DDGGGYAATF
          ANNQMAMFFE EFKKKRKPPV ILFFLLKLFK KSSSISPVVV SSKKPDDYGD DDGGGYAAAY

          IIIILNRRFF FSSLQETQIY YHCADDMQQI FMMAVIIIQQ QQEENNRRRL LGGLL-
          IIIILNRRFF FSSLQETQIY YHCADDMQQI FMMAVIIIQQ QQEENNRRRL LGGLL-
          IIIILNRRFF FSSLQETQIY YHCADDMQQI FMMAVIIIQQ QQEENNRRRL LGGLL-
          IIIILNRRFF FSSLQETQIY YHCADDMQQI FMMAVIIIQQ QQEENNRRRL LGGLL-
          IIIILNRRFF FSSLQETQIY YHCADDMQQI FMMAVIIIQQ QQEENNRRRL LGGLL-
          IIIILNRRFF FSSLQETQIY YHCADDMQQI FMMAVIIIQQ QQEENNRRRL LGGLL-
          IIIILNRRFF FSSLQETQIY YHCADDMQQI FMMAVIIIQQ QQEENNRRRL LGGLL-
          IIIILNRRFF FSSLQETQIY YHCADDMQQI FMMAVLLLNN NNTTAARRRT TGGYYV
          IIIILNRRFF FSSLQETQIY YHCADDTQQI FMMAVIIIQQ QQEENNRRRL LGGLL-
          IIIILNRRFF FSSLQETQIY YHCADDTQQI FMMAVIIIQQ QQEENNRRRL LGGLL-
          IIIILNRRFF FSSLQETQIY YHCADDTQQI FMMAVIIIQQ QQEENNRRRL LGGLL-
          IIIILNRRFF FSSLQETQIY YHCADDTQQI FMMAVIIIQQ QQEENNRRRL LGGLL-
          VVVVLNRRFF FSSLQETQIY YHCADDTQQI FMMAVIIIQQ QQEENNRRRL LGGLL-
          IIIILNRRFF FSSLQETQIY YHCADDTQQI FMMAVIIIQQ QQEENNRRRL LGGLL-
          IIIILNRRFF FSSLQETQIY YHCADDTQQI FMMAVIIIQQ QQEENNRRRL LGGLL-
          IIIILNRRFF FSSLQETQIY YHCADDTQQI FMMAVIIIQQ QQEENNRRRL LGGLL-
          IIIILNRRFF FSSLQETQIY YHCADDTQQI FMMAVIIIQQ QQEENNRRRL LGGLL-
          IIIILNRRFF FSSLQETQIY YHCADDTQQI FMMAVIIIQQ QQEENNRRRL LGGLL-
          IIIILNRRFF FSSLQETQIY YHCADDTQQI FMMAVIIIQQ QQEENNRRRL LGGLL-
          IIIILNRRFF FSSLQETQIY YHCADDTQQI FMMAVTTIQQ QQEENNRRRL LGGLL-
          IIIILNRRFF FSSLQETQIY YHCADDTQQI FMMAVIIIQQ QQEENNRRRL LGGLL-
          IIIILNRRFF FSSLQETQIY YHCADDTQQI FMMAVIIIQQ QQEENNRRRL LGGLL-
          IIIILNRRFF FSSLQETQIY YHCADDTQQI FMMAVIIIQQ QQEENNRRRL LGGLL-
          IIIILNRRFF FSSLQEQQIY YHCADDTQQI FMMAVIIIQQ QQEENNRRRL LGGLL-
          IIIILNRRFF FSSLQETQIY YHCADDTQQI FMMAVIIIQQ QQEENNRRRL LGGLL-
          IIIILNRRFF FSSLQEQQIY YHCADDTQQI FMMAVIIIQQ QQEENNRRRL LGGLL-
          IIIILNRRFF FSSLQEQQIY YHCADDTQQI FMMAVIIIQQ QQEENNRRRL LGGLL-
          IIIILNRRFF FSSLQEQQIY YHCADDNQQI FMMAVIIIQQ QQEENNRRRL LGGLL-
          IIIILNRRFF FSSLQEQQIY YHCADDTQQI FMMAVIIIQQ QQEENNRRRL LGGLL-
          IIIILNRRFF FSSLQEQQIY YHCADDTQQI FMMAVIIIQQ QQEENNRRRL LGGLL-
          IIIILNRRFF FSSLQEQQIY YHCADDTQQI FMMAVIIIQQ QQEENNRRRL LGGLL-
          IIIILNRRFF FSSLQEQQIY YHCADDTQQI FMMAVIIIQQ QQEENNRRRL LGGLL-
          IIIILNRRFF FSSLQEQQIY YHCADDNQQI FMMAVIIIQQ QQEENNRRRL LGGLL-
          IIIILNRRFF FSSLQEQQIY YHCADDTQQI FMMAVIIIQQ QQEENNRRRL LGGLL-
          IIIILNRRFF FSSLQEQQIY YHCADDTQQI FMMAVIIIQQ QQEENNRRRL LGGLL-
          IIIILNRRFF FSSLQPTQIY YHCADDMQQI FMMAVIIIQQ QQEENNRRRM MGGLL-
          IIIILNRRFF FSSLQESQIY YHCADDTQQI FMMAVIIIQQ QQEENNRRRL LGGLL-
          IIIILNRRFF FSSLQEQQIY YHCADDTQQI FMMAVIIIQQ QQEENNRRRL LGGLL-
          IIIILNRRFF FSSLQEQQIY YHCADDTQQI FMMAVIIIQQ QQEENNRRRL LGGLL-
          IIIILNRRFF FSSLHETQIY YHCADDTQQI FMMAVIIIQQ QQEENNRRRL LGGLL-
          IIIILNRRFF FSSLQETQIY YHCADDTQQI FMMAVIIIQQ QQEENNRRRL LGGLL-
          IIIILNRRFF FSSLQESQIY YHCADDTQQI FMMAVIIIQQ QQEENNRRRL LGGLL-
          IIIILNRRFF FNNLQESQIY YHCADDTQQI FMMAVIIIQQ QQEENNRRRL LGGLL-
          IIIILNRRFF FSSLQETQIY YHCADDSQQI FMMMVIIIQQ QQDDNNRRRL LGGLL-
          IIIILNRRFF FSSLQEQQIY YHCADDSQQI FMMMVIIIQQ QQDDNNRRRL LGGLL-
          FFFFRQKKFF FRRLRHQTIY YHNADDTLLL NMMIVIIINN NNRRNN---L LNNLLL
          FFFFRQKKFF FKKLRHQTIY YHNADDTLLL SMMIVIIINN NNRRNN---L LNNLLL
          ---------- ---------- --QADDSNNI LFFAVTTIQQ QQNNAAKKKD DGGII-
          FFFFLDKKFF FAALRTEEIY YHNADDNLLL IMMAVMMIQQ QQRRNN---L LQQLLL
          FFFFLDKKFF FAALRPEEIY YHNADDNLLL IMMGVMMIQQ QQRRNN---L LKKLLL
          LLLLLWRRFF FQQVRHL-LY YHQADDSNNI LFFAVTTINN NNNNAAKKKD DGGII-
          LLLLLWRRFF FQQVRAHNLY YHQADDSNNI LFFAVTTINN NNNNAAKKKD DGGII-
          LLLLLWRRFF FQQVRHL-LY YHQADDSNNI LFFAVTTINN NNNNAAKKKD DGGII-
          LLLLLWRRFF FQQVRHL-LY YHQADDSNNI LFFAVTTIQQ QQNNAAKKKD DGGII-
          FFFFMDKKFF FAALRPEEIY YHNADDNLLL IMMGVMMIQQ QQRRNN---L LQQLLL
          LLLLLWRRFF FQQVRHL-LY YHQADDSNNI LFFAVTTIQQ QQNNAAKKKD DGGII-
          LLLLLWRRFF FQQVRHL-LY YHQADDSNNI LFFAVTTINN NNNNAA---L LDDSS-
          LLLLLWRRFF FQQVRHL-LY YHQADDSNNI LFFAVTTIQQ QQNNAAKKKD DGGII-
          LLLLLWRRFF FQQVRHL-LY YHQADDSNNI LFFAVTTIQQ QQNNAAKKKD DGGII-
          LLLLLWRRFF FQQVRHL-LY YHQADDSNNI LFFAVTTINN NNNNAAKKKD DGGII-
          LLLLLWRRFF FQQVRHL-LY YHQADDSNNI LFFAVTTINN NNNNAAKKKD DGGII-
          LLLLLWRRFF FQQVRHL-LY YHQADDSNNI LFFAVTTINN NNNNAAKKKD DGGII-
          LLLLLWRRFF FQQVRHL-LY YHQADDSNNI LFFAVTTINN NNNNAAKKKD DGGII-
          FFFFMDKKFF FAALRPEEIY YHNADDNLLL IMMGVMMIQQ QQRRNN---L LQQLLL
          LLLLLWRRFF FQQVRHL-LY YHQADDSNNI LFFAVTTINN NNNNAAKKKD DGGII-
          FFFFMDKKFF FAALRPDEIY YHNADDNLLL IMMGVMMIQQ QQRRNN---L LQQLLL
          FFFFMDKKFF FAALRPEEIY YHNADDNLLL IMMGVMMIQQ QQRRNN---L LQQLLL
          LLLLLWRRFF FQQVRHL-LY YHQADDSNNI LFFAVTTINN NNNNAAKKKD DGGII-
          IIIILWRRFF FQQLRRL-IY YHQADDSNNI LFFAVTTIQQ QQNNAARRRD DGGII-
          FFFFMDKKFF FAALRPEEIY YHNADDNLLL IMMTVMMIQQ QQRRNN---L LQQLLL
          FFFFMDKKFF FAALRPEEIY YHNADDNLLL IMMTVMMIQQ QQRRNN---L LQQLLL
          LLLLLWRRFF FQQVRHL-LY YHQADDSNNI LFFAVTTINN NNNNAAKKKD DGGII-
          LLLLLWRRFF FQQVRHL-LY YHQADDTNNI LFFAVTTIQQ QQNNAAKKKD DGGII-
          LLLLLWRRFF FQQVRHL-LY YHQADDTNNI LFFAVTTIQQ QQNNAAKKKD DGGII-
          LLLLLWRRFF FQQVRHL-LY YHQADDTNNI LFFAVTTIQQ QQNNAAKKKD DGGII-
          LLLLLWRRFF FQQVRHL-LY YHQADDTNNI LFFAVTTIQQ QQNNAAKKKD DGGII-
          FFFFMDKKFF FAALRPEEIY YHNADDNLLL IMMGVMMIQQ QQRRNN---L LQQLLL
          LLLLLWRRFF FQQVRHL-LY YHQADDTNNI LFFAVTTIQQ QQNNAAKKKD DGGII-
          LLLLLWRRFF FQQVRHL-LY YHQADDTNNI LFFAVTTIQQ QQNNAAKKKD DGGII-
          LLLLLWRRFF FQQVRHL-LY YHQADDSNNI LFFAVTTIQQ QQNNAAKKKD DGGII-
          LLLLLWRRFF FQQVRHL-LY YHQADDTNNI LFFAVTTIQQ QQNNAARRRD DGGII-
          LLLLLWRRFF FQQVRHL-LY YHQADDTNNI LFFAVTTIQQ QQNNAAKKKD DGGII-
          LLLLLWRRFF FQQVRHL-LY YHQADDTNNI LFFAVTTIQQ QQNNAAKKKD DGGII-
          LLLLLWRRFF FQQVRHL-LY YHQADDSNNI LFFAVTTINN NNNNAAKKKD DGGII-
          LLLLLWRRFF FQQVRHL-LY YHQADDTNNI LFFAVTTIQQ QQNNAAKKKD DGGIIS
          LLLLLWRRFF FQQVRHL-LY YHQADDTNNI LFFAVTTIQQ QQNNAAKKKD DGGIIS
          LLLLLWRRFF FQQVRHL-LY YHQADDSNNI LFFAVTTIQQ QQNNAAKKKD DGGII-
          FFFFKARRFF FRRLRVNEIY YSNADDSLLL IMMAVIIITT TTNNNN---L LDDIIL
          LLLLLWRRFF FQQVRHL-LY YHQADDSNNI LFFAVTTIQQ QQNNAAKKKD DGGII-
          LLLLLWRRFF FQQVRHL-LY YHQADDSNNI LFFAVTTIQQ QQNNAAKKKD DGGII-
          FFFFMDKKFF FAALRPVEVY YHNADDDLLL VMMAVMMIQQ QQKKNN---L LKKLLL
          FFFFADRRFF FGGIRPDEIY YHNADDTLLL AMMDVMMIQQ QQKKNN---L LTTLLL
          FFFFMDKKFF FAALRPDEIY YHNADDNLLL IMMSVMMIQQ QQRRNN---L LQQLLL
          IIIILWRRFF FQQTRRL-IY YHQADDSNNI LFFAVTTITT TTNNAAKKKD DGGII-
          FFFFADRRFF FGGIRPDEIY YHNADDTLLL AMMDVMMIQQ QQKKNN---L LTTLLL
          IIIILWKKFF FQQARGL-VY YHQADDSNNI LFFAVTTIQQ QQNNAAKKKD DGGII-
          IIIILWRRFF FQQTRRL-IY YHQADDSNNI LFFAVTTITT TTNNAAKKKD DGGII-
          FFFFADRRFF FGGIRPDEIY YHNADDTLLL AMMDVMMIQQ QQKKNN---L LTTLLL
          LLLLLWRRFF FQQVRHL-LY YHQADDTNNI LFFAVTTIQQ QQNNAAKKKD DGGII-
          FFFFMDKKFF FAALRPGEVY YHNADDDLLL VMMSVMMIQQ QQRRNN---L LKKLLL
          FFFFADRRFF FGGIRPEEIY YHNADDTLLL AMMDVMMIQQ QQKKNN---L LTTLLL
          IIIILWKKFF FQQARGL-VY YHQADDSNNI LFFAVTTIQQ QQNNAAKKKD DGGII-
          IIIILWKKFF FQQARRL-VY YHQADDTNNI LFFAVTTIQQ QQNNAAKKKD DGGII-
          FFFFADRRFF FGGIRPDEIY YHNADDTLLL AMMEVMMIQQ QQKKNN---L LTTLLL
          FFFFADRRFF FGGIRPDEIY YHNADDTLLL AMMEVMMIQQ QQKKNN---L LTTLLL
          FFFFADRRFF FGGIRPEEIY YHNADDTLLL AMMDVMMIQQ QQKKNN---L LTTLLL
          FFFFADRRFF FGGIRPDEIY YHNADDTLLL AMMEVMMIQQ QQKKNN---L LTTLLL
          FFFFARKKFF FNNLRPEEAY YHNADDNLLL KMMKVMMIQQ QQRRNN---L LNNLLL
          FFFFADRRFF FSSIRPDEIY YHNADDTLLL AMMDVMMIQQ QQKKNN---L LTTLLL
          FFFFMDKKFF FAALRPGEVY YHNADDDLLL VMMSVMMIQQ QQRRNN---L LKKLLL
          FFFFMDKKFF FAALRPGEVY YHNADDDLLL VMMSVMMIQQ QQRRNN---L LKKLLL
          IIIILWKKFF FQQTRRL-VY YHQADDTNNI LFFAVTTIQQ QQNNAAKKKD DGGII-
          FFFFANKKFF FNNLRPKEVY YHNADDNLLL IMMAVMMIQQ QQRRNN---L LAALLL
          FFFFANKKFF FNNLRPKEVY YHNADDDLLL KMMAVMMIQQ QQRRNN---L LAALLF
          FFFFADRRFF FGGIRPDEIY YHNADDTLLL AMMEVMMIQQ QQKKNN---L LTTLLL
          FFFFADRRFF FGGIRPDEIY YHNADDTLLL AMMDVMMIQQ QQKKNN---L LTTLLL
          FFFFADRRFF FSSIRPDEIY YHNADDTLLL AMMDVMMIQQ QQKKNN---L LTTLLL
          FFFFADRRFF FSSIRPDEIY YHNADDTLLL AMMDVMMIQQ QQKKNN---L LTTLLL
          IIIILWRRFF FRRVHRL-IY YHQADDTNNI LFFAVTTIQQ QQNNSSRRRE EGGFF-
          FFFFSDRRFF FGGMRPEEIY YHNADDTLLL AMMDVMMIQQ QQKKNN---L LNNLLL
          FFFFSDRRFF FGGIRPEEIY YHNADDTLLL AMMDVMMIQQ QQKKNN---L LNNLLL

  121   356
Q0UDS8    MGCMTEEGQQ REEEIIINQQ KKRKKKMMMM REKKKMMLGG SGSTILLKKI IIIEYSSDEE
Q2PEN1    MGCMTEEGQQ REEEIIINQQ KKRKKKMMMM REKKKMMLGG SGSTILLKKI IIIEYSSDEE
B2W6L6    MGCMTEEGQQ REEEIIINQQ KKRKKKMMMM REKKKMMLGG SGSTILLKKI IIIEYSSDEE
Q8TGA3    MGCMTEEGQQ REEEIIINQQ KKRKKKMMMM REKKKMMLGG SGSTILLKKI IIIEYSSDEE
Q8J0K9    MGCMTEEGQQ REEEIIINQQ KKRKKKMMMM REKKKMMLGG SGSTILLKKI IIIEYSSDEE
O74227    MGCMTEEGQQ REEEIIINQQ KKRKKKMMMM REKKKMMLGG SGSTILLKKI IIIEYSSDEE
A3FMC9    MGCMTEEGQQ REEEIIINQQ KKRKKKMMMM REKKKMMLGG SGSTILLKKI IIIEYSSDEE
Q6EH42    MGCMTEEGQQ REEEIIINQQ KKRKKKMMMM REKKKMMLGG SGSTILLKKI IIIEYSSDEE
Q96VA7    MGCMTEEGAA REEEIIINQQ KKRKKKMMMM REKKKMMLGG SGSTILLKKI IIIEYSSDEE
B8XWZ7    MGCMTEEGAA REEEIIINQQ KKRKKKMMMM REKKKMMLGG SGSTILLKKI IIIEYSSDEE
Q96TI8    MGCMTEEGAA REEEIIINQQ KKRKKKMMMM REKKKMMLGG SGSTILLKKI IIIEYSSDEE
Q7LK93    MGCMTEEGAA REEEIIINQQ KKRKKKMMMM REKKKMMLGG SGSTILLKKI IIIEYSSDEE
B3VQR5    MGCMTEEGAA REEEIIINQQ KKRKKKMMMM REKKKMMLGG SGSTILLKKI IIIEYSSDEE
Q05425    MGCMTEEGAA REEEIIINQQ KKRRRRQQQQ REKKKMMLGG SGSTILLKKI IIIEYSSDEE
A7F345    MGCMTEEGAA REEEIIINQQ KKRKKKLLLL REKKKMMLGG SGSTILLKKI IIIEYSSDEE
Q96VN7    MGCMTEDGAA REEEIIINQQ KKRKKKMMMM REKKKMMLGG SGSTILLKKI IIIEYSSDEE
Q875J4    MGCMTEDGAA REEEIIINQQ KKRKKKMMMM REKKKMMLGG SGSTILLKKI IIIEYSSDEE
Q00580    MGCMTEEGAA REEEIIINQQ KKRRRRQQQQ REKKKMMLGG SGSTILLKKI IIIEYSSDEE
O42784    MGCMTEDGAA REEEIIINQQ KKRKKKMMMM REKKKMMLGG SGSTILLKKI IIIEYSSDEE
B2Z3E2    MGCMTEDGAA REEEIIINQQ KKRKKKMMMM REKKKMMLGG SGSTILLKKI IIIEYSSDEE
B3KYI8    MGCMTEDGAA REEEIIINQQ KKRRRRQQQQ REKKKMMLGG SGSTILLKKI IIIEYSSDEE
Q9HFA2    MGCMTEEGAA REEEIIINQQ KKRKKKMMMM REKKKMMLGG SGSTILLKKI IIIEYSSDEE
Q9HEP9    MGCMTEEGAA REEEIIINQQ KKRKKKLLLL REKKKMMLGG SGSTILLKKI IIIEYSSDEE
B0XRA0    MGCMTEDGAA REEEIIINQQ KKRKKKMMMM REKKKMMLGG SGSTILLKKI IIIEYSSDEE
O13315    MGCMTEEGAA REEEIIINQQ KKRRRRQQQQ REKKKMMLGG SGSTILLKKI IIIEYSSDEE
Q8J132    MGCMTEDGAA REEEIIINQQ KKRKKKMMMM REKKKMMLGG SGSTILLKKI IIIEYSSDEE
A1D2A6    MGCMTEDGAA REEEIIINQQ KKRKKKMMMM REKKKMMLGG SGSTILLKKI IIIEYSSDEE
B6QCL4    MGCMTEDGAA REEEIIINQQ KKRKKKMMMM REKKKMMLGG SGSTILLKKI IIIEYSSDEE
Q1DS95    MGCMTEDGAA REEEIIINQQ KKRKKKMMMM REKKKMMLGG SGSTILLKKI IIIEYSSDEE
A1CPE8    MGCMTEDGAA REEEIIINQQ KKRKKKMMMM REKKKMMLGG SGSTILLKKI IIIEYSSDEE
Q2UCI4    MGCMTEDGAA REEEIIINQQ KKRKKKMMMM REKKKMMLGG SGSTILLKKI IIIEYSSDEE
Q00743    MGCMTEDGAA REEEIIINQQ KKRKKKMMMM REKKKMMLGG SGSTILLKKI IIIEYSSDEE
Q8NJY0    MGCMTEDGAA REEEIIINQQ KKRKKKMMMM REKKKMMLGG SGSTILLKKI IIIEYSSDEE
Q0MSH7    MGCMTEDGAA REEEIIINQQ KKRKKKMMMM REKKKMMLGG SGSTILLKKI IIIEYSSDEE
B6H598    MGCMTEDGAA REEEIIINQQ KKRKKKMMMM REKKKMMLGG SGSTILLKKI IIIEYSSDEE
A7IT72    MGCQSESGQQ REEEIIINQQ KKRKKKNNNN REKKKMMLGG SGSTILLKKI IIIEYSSDEE
B2AWQ6    MGCMTEEGAA REEEIIINQQ KKRRRRQQQQ REKKKMMLGG SGSTILLKKI IIIEYSSDEE
A2QRI2    MGCMTEDGAA REEEIIINQQ KKRKKKMMMM REKKKMMLGG SGSTILLKKI IIIEYSSDEE
Q0D0M5    MGCMTEDGAA REEEIIINQQ KKRKKKLLLL REKKKMMLGG SGSTILLKKI IIIEYSSDEE
Q9HFN1    MGCLTEEKAA REEEIIINQQ KKRKKKLLLL REKKKMMLGG SGSTILLKKI IIIEYSSDEE
Q9C134    MGCMSEEGQQ REEEIIINQQ KKRKKKLLLL REKKKMMLGG SGSTILLKKI IIIEYSSDEE
Q2H8Y3    MGCMTEEGAA REEEIIINQQ KKKRRRQQQQ REKKKVVLGG SGSTILLKKI IIIEYSSDEE
O74259    MGCMVEEGAA REEEIIINQQ KKRRRRQQQQ REKKKMMLGG SGSTILLKKI IIIEYSSDEE
A6QTN6    MGCMTEDGAA REEEIIINQQ KKRKKKLLLL REKKKMMLGG SGSTILLKKI IIIEYSSDEE
Q5DPZ0    MGCMTEDGAA REEEIIINQQ KKRKKKLLLL REKKKMMLGG SGSTILLKKI IIIEYSSDEE
Q01711    MGCFATYDLL RKEEIIISYY RRQQQQHHHH CEKKKIILGG SGTTILLKKI IIILFTTKEE
Q01706    MGCPQSYDSS RREEIIILYY RRRQQQEEEE IEKKKIILGG SGTTILLKKI IIILFTTKEE
A7EQJ5    MGAMVEDQKK RQRRIIIKTT EEESSSRRRR REKKKIILGG SGSTIVVKKI IIIQYTTDEA
B8XWZ6    MCFSDKGGAA RRDDIIIKQQ RRQEEERRRR SEKKKLLLGG SGSTVLLKKI IIISFSSNEL
Q8J0P9    MCFANKNGAA RREELLLKGG RRQEEERRRR AEKKKLLLGG SGSTILLKKI IIIAFNNSEL
Q8TF91    MGAMSEEQKK RQKKIIIKDD EEESSSRRRR REKKKIILGG SGSTIVVKKI IIILYSSDEF
Q9HFW7    MGAMDEEQKK RQKKIIIRDD EEESSSKKKK REKKKIILGG SGSTIVVKKI IIILYSSEET
A0A1G9    MGGMNDEQKK RQAAIIIKEE DDESSSRRRR REKKKIILGG SGSTIVVKKI IIILYSSEEY
O94216    MGAMVEDQKK RQRRIIIKTT EEESSSRRRR REKKKIILGG SGSTIVVKKI IIIQYTTDEA
Q6RX07    MCFGSKADAA RREELLLKAA RRAEEERRRR SEKKKLLLGG SGSTVLLKKI IIIAFSSNEL
Q0PY42    MGAMNEEQKK RQMMIIIRSS EEESSSKKKK REKKKIILGG SGSTIVVKKI IIIQYSSDEQ
B3KYJ0    MGAMDEEQKK RQKKIIIRDD EEESSSKKKK REKKKIILGG SGSTIVVKKI IIILYSSEET
Q589C6    MGAMVEDQKK RQMMIIIKKK EEESSSRRRR REKKKIILGG SGSTIVVKKI IIIQYTTDEA
A6RRX9    MGAMVEDQKK R--------- LLGKKKKKKK CLTTTFFAGG SGSTIVVKKI IIIQYTTDEA
A4RJI0    MGAMSEEQKK RQKKIIIKDD EEESSSRRRR REKKKIILGG SGSTIVVKKI IIILYSSDEY
Q8NJX7    MGGMNDEQKK RQAAIIIKEE DDESSSRRRR REKKKIILGG SGSTIVVKKI IIILYSSEEY
Q9HFA3    MGAMKEDQKK RQAAIIIRAA DDESSSRRRR REKKKIILGG SGSTIVVKKI IIILYSSEEY
Q00581    MGAMSEEQKK RQKKIIIKDD EEESSSRRRR REKKKIILGG SGSTIVVKKI IIILYSSEEY
B3KYI9    MCFGKEDESS RREELLLKQQ RRAEEERRRR SEKKKLLLGG SGSTVLLKKI IIIAFSSNEL
O74204    MGSMGEEQKK RNKKIIIRDD EEESSSRRRR REKKKIILGG SGSTIVVKKI IIILYSSEEK
Q05424    MCFGKDDESS RREELLLKQQ RRAEEERRRR SEKKKLLLGG SGSTILLKKI IIIAFSSNEL
B2B787    MCFAKGDGAA RREELLLKII RRAEEEKKKK SEKKKLLLGG SGSTVLLKKI IIIAFSSSEL
B8XWZ8    MGAMNEEQKK KQAAIIIKII EEESSSRRRR REKKKIILGG SGSTIVVKKI IIILYSSDEF
Q8J0B8    MGAFSEGQDD IYAAIIIRQQ EEEAAAKKKK KEKKKIILGG SGSTIVVKKI IIIQYTTDEV
Q9HFA1    MCFSKTDGAA RREELLLKII KKQEEERRRR LEKKKLLLGG SGSTVLLKKI IIIAFSSTEL
O13316    MCFSVHDGAA RREELLLKAA RRAEEERRRR QEKKKLLLGG SGSTVLLKKI IIIAFSSNEI
Q65YU2    MGAMNEEQKK KQAAIIIKII EEESSSRRRR REKKKIILGG SGSTIVVKKI IIILYSSDEF
A2QRF3    MGSVTGDSRR RQAAIIIRKK EEESSSRRRR REKKKIILGG SGSTIVVKKI IIIQYTTEEA
B8N690    MGSVPADPKK RQAAIIIRRR EEESSSRRRR REKKKIILGG SGSTIVVKKI IIIQYTTEEA
Q2UCG4    MGSVPADPKK RQAAIIIRRR EEESSSRRRR REKKKIILGG SGSTIVVKKI IIIQYTTEEA
B8M2B6    MGGVNADQKK RQMMIIIRKK EEESSSRRRR REKKKIILGG SGSTIVVKKI IIIQYSSEET
Q8TF78    MCFSKKEDMM RREELLLKII KKAEEERRRR AEKKKLLLGG SGSTVLLKKI IIIAFSSTEL
Q9UVK8    MGSFAGDQKK RQAAIIIRKK EEESSSRRRR REKKKIILGG SGSTIVVKKI IIIQYTTEEA
Q8TFX6    MGSFPGDQKK RQAAIIIRRR EEESSSRRRR REKKKIILGG SGSTIVVKKI IIIQYTTEEA
B6V2E9    MGGMSAEQKK KQAAIIIREE MMDSSSRRRR REKKKIILGG SGSTIVVKKI IIIQYTTEEA
A1CPG8    MGSFTGDQKK RQAAIIIRKK EEESSSRRRR REKKKIILGG SGSTIVVKKI IIIQYTTEEA
A1D2D0    MGSFAGDQKK RQAAIIIRRR EEESSSRRRR REKKKIILGG SGSTIVVKKI IIIQYTTEEA
B0XR79    MGSFPGDQKK RQAAIIIRRR EEESSSRRRR REKKKIILGG SGSTIVVKKI IIIQYTTEEA
Q2H330    MGSMGEDQKK RNKKIIIKEE EEESSSKKKK REKKKIILGG SGSTIVVKKI IIILYSSDEV
Q7Z9K5    MGGVNVDQKK RQMMIIIRKK EEESSSRRRR REKKKIILGG SGSTIVVKKI IIIQYSSEET
B6QCP5    MGGVNVDQKK RQMMIIIRKK EEESSSRRRR REKKKIILGG SGSTIVVKKI IIIQYSSEET
Q1DUV1    MGGLDEIQKK RQMMIIIKKK EEESSSRRRR REKKKIILGG SGSTIVVKKI IIIQYTTEES
P87033    MGALSHDEKK RKAALLLRRR KKEEEENNNN SEKKKLLLGG SGSTILLRRI IIIHFTTEEE
Q5DPY9    MGGCGENQKK RQMMIIIKGG EEDSSSRRRR REKKKIILGG SGSTIVVKKI IIIQYSSEET
B6H4Z1    MGMFAGDQKK RQQQIIIRKK EEESSSRRRR REKKKIILGG SGSTIVVKKI IIIQYTTEEQ
Q9C133    MCFG--DEKK RREEIIIALL HHREEEVVVV QVKKKLLLGG SGSTILLRRI IIIKFTTNEE
A2QDR2    MGCSTADAQQ RARRIIIKVV KKNKKKVVVV DTKKKIILGG SGSTIIIRRI IIISFPPDER
Q2GY29    MCFGKTDGAA RREELLLKII RRAEEERRRR SEKKKLLLGG SGSTVLLKKI IIIAFSSTEM
P87034    MGNLSDQADD RVAAIIIKQQ EEESSSKKKK KEKKKIILGG SGSTIVVKKI IIIQYTTDEL
B8MY41    MGCGTTDAQQ RARRIIIKVV KKNKKKVVVV DTKKKIILGG SGSTIIIRRI IIISFPPDER
Q9Y888    MGGAPVDAAA RDDDIIIKMM EEEGGGRRRR KEKKKIILGG SGSTIVVKKI IIIQFSSDEI
O14438    MGNLSDQADD RVAAIIIKQQ EEQSSSQQQQ KEKKKIILGG SGSTIVVKKI IIIQYSSDEL
Q0CQ85    MGCSQADAQQ RARRIIIKSS KKNKKKVVVV DTKKKIILGG SGSTIIIRRI IIIAFPPDEC
Q0D0P6    ----MQDTCC VHSSLLLHPP MMFAAALLLL R-SSSNNPGG SGSTIVVKKI IIIQYTTEEA
A7EY71    MCFS--EEKK RKEEIIIALL HHKEEEIIII QQKKKLLLGG SGSTILLRRI IIIKFSSNEE
Q5B8P0    MGCSGDDAQQ RARRIIIKSS KKNKKKVVVV DTKKKIILGG SGSTIIIRRI IIISFPPDER
Q8X1V9    MGGAPVDAAA RDDDIIIKMM EEEGGGRRRR KEKKKIILGG SGSTIVVKKI IIIQFSSDEI
Q9Y887    MGNVAQDEAA RDAAIIIRQQ EEESSSKKKK REKKKIILGG SGSTIVVKKI IIIQFNNNEM
B0XWX6    MGCSAADAQQ RIRRIIIKSS KKNKKKLLLL DTKKKIILGG SGSTIIIRRI IIISFPPDER
A1D6I1    MGCSAADAQQ RVRRIIIKSS KKNKKKLLLL DTKKKIILGG SGSTIIIRRI IIISFPPDER
Q9Y7E3    MGCSGDDAQQ RARRIIIKSS KKNKKKVVVV DTKKKIILGG SGSTIIIRRI IIISFPPDER
Q4WYB0    MGCSAADAQQ RIRRIIIKSS KKNKKKLLLL DTKKKIILGG SGSTIIIRRI IIISFPPDER
A7IT73    MCFSSKDEKK KKEEIIIKQQ RREQQQRRRR DEKKKLLLGG SGSTVLLRRI IIITFSSSEK
B8MPE2    MGCSVEDARR VAGGIIIKQQ RRNKKKTTTT DTKKKIILGG SGSTIIIRRI IIISFPPDER
A6S7A2    MCFS--EEKK RKEEIIIALL HHREEEVVVV QQKKKLLLGG SGSTILLRRI IIIDFSSTEE
Q9HEP8    MCFS--EEKK RKEEIIIALL HHREEEVVVV QQKKKLLLGG SGSTILLRRI IIIDFSSTEE
B0DR93    MGGVTGDGEE RDAAIIIRQQ EEESSSRRRR KEKKKIILGG SGSTIVVKKI IIIQFSSAEA
B2WIL8    MCFRSTAERR KAEEIIIKNN RRVRRRKKKK EEKKKLLLGG SGSTVLLRRI IIIAFQQMEK
Q0UBY1    MCFR-PAERR KEDDIIIKAA RRNRRRRRRR EEKKKLLLGG SGSTVLLRRI IIIAFGGSEK
A1CKY6    MGCGALDAQQ QARRIIIKSS KKNKKKMMMM DTKKKIILGG SGSTIIIRRI IIIDFPPDER
B6HCG1    MGCVEADAQQ RARRIIIRAA KKSKKKTTTT DTKKKIILGG SGSTIIIRRI IIISFPPEEH
B6QUA7    MGCNPEDARR IAGGIIIKQQ RRSKKKTTTT DTKKKMMLGG SGSTIIIRRI IIISFPPDER
Q6W9M4    MGCNPEDARR IAGGIIIKQQ RRSKKKTTTT DTKKKMMLGG SGSTIIIRRI IIISFPPDER
A8PR62    MGLGGADAQQ RSEEIIIKHH VVETTTQQQQ KEKKKIILGG SGSTIVVKKI IIIQYSSEEY
Q1DJB6    MGCGPEEAKK QASSIIIKMM RRMKKKTTTT DTKKKIILGG SGSTIIIRRI IIIAFPPDER
Q5DPY8    MGCSPTDARR HAAAIIIKMM RRMKKKVVVV DTKKKIILGG SGSTIIIRRI IIIAFPPDEY

          SSSSFKKISS NTSSMMVVLL EAMMLLLLLP PLLDDDRAYV QQQTIMPPPP PPAAAQQEGD
          SSSSFKKISS NTSSMMVVLL EAMMLLLLLP PLLDDDRAYV QQQTIMPPPP PPAAAQQEGD
          SSSSFKKISS NTSSMMVVLL EAMMLLLLLP PLLDDDRAYV QQQTIMPPPP PPAAAQQEGD
          SSSSFKKISS NTSSMMVVLL EAMMLLLLLP PLLDDDRAYV QQQTIMPPPP PPAAAQQEGD
          SSSSFKKISS NTSSMMVVLL EAMMLLLLLP PLLDDDRAYV QQQTIMPPPP PPAAAQQEGD
          SSSSFKKISS NTSSMMVVLL EAMMLLLLLP PLLDDDRAYV QQQTIMPPPP PPAAAQQEGD
          SSSSFKKISS NTSSMMVVLL EAMMLLLLLP PLLDDDRAYA QQQTIMPPPP PPAAAQQEGD
          SSSSFKKISS NTSSMMVVLL EAMMLLLLLP PLLDDDRAYV QQQTIMPPPP PPAAAQQEGD
          SSSSFKKISS NTSSMMVVLL EAMMLLLLLP PLLEEDRMYV QQQTIMPPPP PPAAAQQEGD
          SSSSFKKISS NTSSMMVVLL EAMMLLLLLP PLLEEDRMYV QQQTIMPPPP PPAAAQQEGD
          SSSSFKKISS NTSSMMVVLL EAMMLLLLLP PLLEEDRMYV QQQTIMPPPP PPAAAQQEGD
          SSSSFKKISS NTSSMMVVLL EAMMLLLLLP PLLEEDRMYV QQQTIMPPPP PPAAAQQEGD
          SSSSFKKISS NTSSMMVVLL EAMMLLLLLP PLLEEDRMYV QQQTIMPPPP PPAAAQQEGD
          SSSSFKKISS NTSSMMVVLL EAMMLLLLLP PLLAADRVYV QQQTIMPPPP PPAAAQQEGD
          SSSSFKKISS NTSSMMVVLL EAMMLLLLLP PLLDDDRAYV QQQTIMPPPP PPQQQQQEGD
          SSSSFKKISS NTSSMMVVLL EAMMLLLLLP PLLQQDRMYV QQQTIIPPPP PPAAAQQEGD
          SSSSFKKISS NTSSMMVVLL EAMMLLLLLP PLLEEDRMYV QQQTIIPPPP PPAAAQQEGD
          SSSSFKKISS NTSSMMVVLL EAMMLLLLLP PLLEEDRMYV QQQTIMPPPP PPAAAQQEGD
          SSSSFKKISS NTSSMMVVLL EAMMLLLLLP PLLEEDRMYV QQQTIMPPPP PPAAAQQEGD
          SSSSFKKISS NTSSMMVVLL EAMMLLLLLP PLLEEDRMYV QQQTIMPPPP PPAAAQQEGD
          SSSSFKKISS NTSSMMVVLL EAMMLLLLLP PLLAADRVYV QQQTIMPPPP PPAAAQQEGD
          SSSSFKKISS NTSSMMVVLL EAMMLLLLLP PLLEEERMYV QQQTIMPPPP PPAAAQQEGD
          SSSSFKKISS NTSSMMVVLL EAMMLLLLLP PLLDDDRAYV QQQTIMPPPP PPQQQQQEGD
          SSSSFKKISS NTSSMMVVLL EAMMLLLLLP PLLEEDRNYV QQQTIMPPPP PPAAAQQEGD
          SSSSFKKISS NTSSMMVVLL EAMMLLLLLP PLLEEDRMYV QQQTIMPPPP PPAAAQQEGD
          SSSSFKKISS NTSSMMVVLL EAMMLLLLLP PLLEEDRNYV QQQTIMPPPP PPAAAQQEGD
          SSSSFKKISS NTSSMMVVLL EAMMLLLLLP PLLEEDRNYV QQQTIMPPPP PPAAAQQEGD
          SSSSFKKISS NTSSMMVVLL EAMMLLLLLP PLLEEDRAYV QQQTIMPPPP PPSSSQQEGD
          SSSSFKKISS NTSSMMVVLL EAMMLLLLLP PLLDDDRAYV QQQTIVPPPP PPAAAQQEGD
          SSSSFKKISS NTSSMMVVLL EAMMLLLLLP PLLEEDRNYV QQQTIMPPPP PPAAAQQEGD
          SSSSFKKISS NTSSMMVVLL EAMMLLLLLP PLLEEDRHYV QQQTIMPPPP PPAAAQQEGD
          SSSSFKKISS NTSSMMVVLL EAMMLLLLLP PLLEEDRNYV QQQTVMPPPP PPAAAQQEGD
          SSSSFKKISS NTSSMMVVLL EAMMLLLLLP PLLEEDRAYV QQQTIMPPPP PPSSSQQEGD
          SSSSFKKISS NTSSMMVVLL EAMMLLLLLP PLLEEDRHYV QQQTIMPPPP PPAAAQQEGD
          SSSSFKKISS NTSSMMVVLL EAMMLLLLLP PLLEEDRHYV QQQTIMPPPP PPAAAQQEGD
          SSSSFRRISS NTSSMMVVLL EAMMLLLLLP PLLDDDRAYV QQQTIMPPPP PPAAAQQEGD
          SSSSFKKISS NTSSMMVVLL EAMMLLLLLP PLLAADRMYV QQQTIMPPPP PPAAAQQEGD
          SSSSFKKISS NTSSMMVVLL EAMMLLLLLP PLLEEDRNYV QQQTVMPPPP PPAAAQQEGD
          SSSSFKKISS NTSSMMVVLL EAMMLLLLLP PLLEEDRNYV QQQTIMPPPP PPAAAQQEGE
          SSSSFKKISS NTSSMMVVLL EAMMLLLLLP PLLDDDKAYV QQQTIMPPPP PPAAAQQEGD
          SSSSFKKISS NTSSMMVVLL EAMMLLLLLP PLLDDDRTYV QQQTIMPPPP PPAAAQQEGD
          SSSSFKKISS NTSSMMVVLL EAMMLLLLLP PLLAADRMYV QQQTIMPPPP PPAAAQQEGD
          SSSSFKKISS NTSSMMVVLL EAMMLLLLLP PLLEEDRMYV QQQTIMPPPP PPAAAQQEGE
          SSSSFKKISS NTSSMMVVLL EAMMLLIIIP PLLDDDRAYV QQQTIMPPPP PPAAAQQEGD
          SSSSFKKISS NTSSMMVVLL EAMMLLIIIP PLLDDDRAYV QQQTIMPPPP PPAAAQQEGD
          YYYYYRRISS NMSSMMLLII EAMMFFIIIC CFFEERENQL DDDLLQRRRR RREEELLNRE
          YYYYYRRISS NMAAMMLLII EAMMFFIIIC CFFEERENQL DDDLLQRRRR RREEELLDRE
          LLLLYRRIKK NLCCAAAAVV GAMMMMIIIE EPPTTNNKYS FFFLLYVVVV VVDDDPPPHT
          EEEEWKKISS NISSFFVVAA EAMMHHLLLQ QFFDDNDNKM AAAHIVHHHH HHEEEIIPHD
          DDDDFKKISS NISSFFTTSS EAMMMMFFFE EYYDDSDNKM AAAHIVNNNN NNEEEIIPDS
          SSSSYRRVKK NLCCAAAAII NAMMFFIIIE ELLEESEIAC DDDFLDSSSS SSIIIGGGPQ
          NNNNYRRVKK NLCCAAAAVV NAMMFFIIIQ QPPAADRPVF LLLQDNEEEE EEGGGCCPGQ
          NNNNYRRVKK NLCCAAAAII TAMMFFIIIE ELLEEKNRYD FFFLIYPPPP PPEEESSPQA
          LLLLYRRIKK NLCCAAAAVV GAMMMMIIIE EPPTTNNKYS FFFLLYVVVV VVDDDPPPHT
          EEEEWKKVNN NISSFFLLYY DAMMLLIIIS SFFSSDENKI KKKQIVFFFF FFEEELLAND
          LLLLYRRIKK NLCCAAAAVV GAMMFFIIIE EIIEENANAC DDDTIETTTT TTVVVDDDPQ
          NNNNYRRVKK NLCCAAAAVV NAMMFFIIIQ QPPTTDRPVF LLLQDNEEEE EEGGGCCPGQ
          LLLLYRRIKK NLCCAAAAVV GAMMMMIIIE EPPEENNKYS FFFLLYVVVV VVDDDPPPHT
          LLLLYRRIKK NLCCAAAAVV GAMMMMIIIE EPPEENNKYS FFFLLYVVVV VVDDDPPPHT
          NNNNYRRVKK NLCCAAAAII SAMMFFIIIE EPPQQLNKLD YYYLLYVVVV VVEEESSPQA
          NNNNYRRVKK NLCCAAAAII TAMMFFIIIE ELLAAQDNAA DDDFLDQQQQ QQAAAEEGPQ
          NNNNYRRVKK NLCCAAAAII IAMMFFIIIE EPPSSSGTDC DDDYLNTTTT TTVVVEEGPS
          NNNNYRRVKK NLCCAAAAVV NAMMFFIIIE EPPEEKETTC DDDFLESSSS SSVVVDDGPQ
          EEEEWRRIAA NISSFFLLFF DAMMFFIIIK KLLEEDDNKM VVVQMVYYYY YYEEEMMGDE
          NNNNYRRVKK NLCCAASSAA SAMMFFIIIE EPPVVLENRL DDDFLDSSSS SSLLLDDNPQ
          EEEEWRRIAA NISSFFLLFF DAMMFFIIIK KLLEEDDNKM VVVQMVYYYY YYEEEMMGDE
          EEEEWKKVQQ NISSFFLLFF DAMMLLIIIP PFFEENDNKM AAAHIVYYYY YYDDDVVADE
          NNNNYRRVKK NLCCAAAAII MAMMFFIIIE EPPQQNENAA EEEFLEQQQQ QQAAAEEGPQ
          LLLLFKKVKK NVSSAAAAVV LALLFFMMMD DPPVVEVNMA DDDRIERRRR RRVVVDDDMG
          EEEEWKKVII NVSSLLLLFF DAMMYYIIIE EFFEERENKK EEELVLVVVV VVEEEIIPND
          EEEEWKKVQQ HISSFFLLHH DAMMLLIIIE EFFEENENRI TTTLIEQQQQ QQEEELLAHD
          NNNNYRRVKK NLCCAAAAII MAMMFFIIIE EPPQQNENAA EEEFLEQQQQ QQAAAEEGPQ
          LLLLYRRVKK NLCCTTSSII AAYYFFLLLE EPPSSSKVDI QQQFLDNNNN NNIIIDDDPN
          LLLLYRRVKK NLCCAASSVV GAYYFFLLLE EPPSSSKVDV QQQYIDNNNN NNIIIDDDPH
          LLLLYRRVKK NLCCAASSVV GAYYFFLLLE EPPSSSKVDV QQQYIDNNNN NNIIIDDDPH
          MMMMYRRVKK NLCCAASSII EAYYFFMMME EPPTTSKVDI TTTYIENNNN NNIIIDDDPS
          EEEEWKKVNN NISSFFMMYY DAMMFFIIIP PFFEEKQSKM EEEQVVYYYY YYEEELLPND
          LLLLYRRVKK NLCCAAAAII GAYYFFLLLE EPPTTSKVDI EEEFLNNNNN NNIIIDDDPN
          LLLLYRRIKK NLCCAAAAII GAYYFFLLLQ QPPTTSKVEI EEEFLENNNN NNIIIDDDPN
          QQQQYRRVKK NLCCAAAAII DAMMFFVVVV VPPEEQSNEM DDDFLTQQQQ QQVVVDDDPS
          LLLLYRRIKK NLCCTTAAII GAYYFFLLLE EPPTTSKVEI EEEFLENNNN NNIIIDDDPN
          LLLLYRRIKK NLCCTTAAII GAYYFFLLLQ QPPTTSKVEI EEEFLENNNN NNIIIDDDPN
          LLLLYRRIKK NLCCAAAAII GAYYFFLLLQ QPPTTSKVEI EEEFLENNNN NNIIIDDDPN
          NNNNYRRVKK NLCCAAAACC SAMMFFIIIE EPPMMP-NEC DDDFLDSSSS SSLLLDDNPQ
          MMMMYRRVKK NLCCAASSII EAYYFFIIIE EPPTTSKVDI TTTYIENNNN NNIIIDDDPS
          MMMMYRRVKK NLCCAASSII EAYYFFIIIE EPPTTSKVDI TTTYIENNNN NNIIIDDDPS
          MMMMCRRVKK NLCCAASSVV TAMMFFIIIM MPPTTSKVEM EEEYLENNNN NNIIIDDDPN
          NNNNFRRVLL NLGGMMTTLL DVMMWWIIID DFFQQDSNDL LLLLFSPPPP PPDDDIIEDE
          LLLLCRRVKK NLCCAADDII GALLFFLLLQ QPPSSSKVDI EEEYLSQQQQ QQIIIDDDPN
          LLLLYRRVKK NLCCAAAAII GAYYLLLLLE EPPSSSKVDI SSSFLENNNN NNVVVDDDPT
          EEEEWRRINN NIGGLLMMLL DAMMFFIIIP PFFEEFNTVL PPPVIAKKKK KKDDDLLPYE
          QQQQTRRISS NLAAFFVVLL DIMMEEIIID DFFQQLTKLE YYYVDLPPPP PPDDDVVSDE
          EEEEWKKVTT NISSFFLLFF DAMMAAIIIT TFFEENENKM AAAQMVYYYY YYEEEMMAHE
          LLLLYRRVKK NLSSAAAAVV LALLFFMMME EPPEEMENEV DDDAIQRRRR RRVVVDDDPG
          QQQQTRRISS NVAAFFVVLL DIMMEEIIIE EFFEEQTKLD YYYMDLSSSS SSDDDVVSDE
          AAAAFRRSAA NVSSAAAALL S-HHLLVVVE ECCEEDKNPQ DDDKID---- -----QQDET
          LLLLYRRVKK NLSSAAAAVV LALLFFMMME EPPEEMENEV DDDVIQRRRR RRVVVDDDPG
          QQQQTRRISS NIAAFFVVLL EIMMEEIIID DFFQQVTKLD YYYVDLPPPP PPDDDVVSDE
          MMMMYRRVKK NLCCAASSII KAYYFFLLLV VPPTTSKVDM DDDFLDNNNN NNLLLEEDPN
          EEEEWRRIHH NIGGLLMMVV EAMMFFIIIP PFFEEDNTQV PPPMIEKKKK KKDDDLLPLE
          QQQQTRRISS NIAAFFVVLL DIMMEEIIID DFFEEQRVDE FFFVDLPPPP PPDDDVVVEE
          AAAAYRRIRR NVSSAAAALL VHMMLLVVVE ECCEEDKNPQ DDDKIDQQQQ QQLLLDDTTN
          TTTTFRRIRR NTSSAAAAVV LQMMMMVVVE ECCAATANTA EEERIERRRR RRVVVEETPD
          QQQQTRRISS NLAAFFVVLL DIMMEEIIID DFFEELTKLE FFFIDLPPPP PPDDDVVSDE
          QQQQTRRISS NLAAFFVVLL EIMMEEIIID DFFEELTKLE FFFIDLPPPP PPDDDVVSDE
          QQQQTRRISS NIAAFFVVLL DIMMEEIIID DFFEEQRVDE FFFVDLPPPP PPDDDVVVEE
          QQQQTRRISS NLAAFFVVLL DIMMEEIIID DFFEELTKLE FFFIDLPPPP PPDDDVVSDE
          QQQQWKKIQQ NLAAFFVVFF GAMMQQVVVE EFFAADSSGA EEELLAPPPP PPEEEIIPDD
          QQQQNRRISS NLAAFFVVMM EIMMQQIIID DFFEEKNQLD IIILATAAAA AADDDVVTDE
          EEEEWRRIHH NIGGLLMMVV EAMMFFTTTP PFFEEHNTQL PPPMIEKKKK KKDDDLLPCE
          EEEEWRRIHH NIGGLLMMVV EAMMFFTTTP PFFEEHNTQL PPPMIEKKKK KKDDDLLPCE
          EEEEYRRVKK NVSSAAHHII IYMMIIIIIE ECCQQENRLD KKKLLYVVVV VVEEETTNNQ
          TTTTWRRINN NLAAFFTTYY AAMMDDTTTD DFFEEDDNRS EEEMVAPPPP PPDDDIITEE
          TTTTWRRINN NLAAFFTTYY AAMMDDTTTD DFFEEDRILS EEELVLPPPP PPDDDIITEE
          QQQQTRRISS NLAAFFVVLL DIVVEEIIIE EYYEELTKLE FFFIDLPPPP PPDDDVVSDE
          QQQQTRRISS NIAAFFVVLL DIMMEEIIID DFFEENTKFD LLLLDTPPPP PPDDDVVSDE
          QQQQNRRISS NLAAFFVVMM DIMMQQIIIE EFFEEKNQLI FFFLATAAAA AADDDVVTDE
          QQQQNRRISS NLAAFFVVMM DIMMQQIIIE EFFEEKNQLI FFFLATAAAA AADDDVVTDE
          MMMMFRRVKK NVSSAAAAAA LALLLLMMME EPPEERENEA DDDILQEEEE EEVVVPPDPN
          QQQQTRRISS NMAAFFIILL DIMMEEIIIE EFFEEATKFQ VVVIETAAAA AADDDVVSDE
          QQQQNRRISS NMAAFFIILL DIMMEEIIIE EFFEEFTKLK LLLLDTPPPP PPDDDVVTNE

          DDSLLP-PPP EGNNIIVLLW WGQQCFRSRR YQLNNDSAKY FDDIIAPDDY IIPPDDQLSR
          DDSLLP-PPP EGNNIIVLLW WGQQCFRSRR YQLNNDSAKY FDDIIAPDDY IIPPDDQLSR
          DDSLLP-PPP EGNNIIVLLW WGQQCFRSRR YQLNNDSAKY FDDIIAPDDY IIPPDDQLSR
          DDSLLP-PPP EGNNIIVLLW WGQQCFRSRR YQLNNDSAKY FDDIIAPDDY IIPPDDQLSR
          DDSLLP-PPP EGNNIIVLLW WGQQCFRSRR YQLNNDSAKY FDDIIAPDDY IIPPDDQLSR
          DDSLLP-PPP EGNNIIVLLW WGQQCFRSRR YQLNNDSAKY FDDIIAPDDY IIPPDDQLSR
          DDSLLP-PPP EGNNIIVLLW WGQQCFRSRR YQLNNDSAKY FDDIIAPDDY IIPPDDQLSR
          DDSLLP-PPP EGNNIIVLLW WGQQCFRSRR YQLNNDSA-- FDDIIAPDDY IIPPDDQLSR
          DDVLLP-PPP EGSSIIALLW WGQECFRSRR YQLNNDSARY FAAIIAPDDY MMPPDDQLSR
          DDVLLP-PPP EGSSIIALLW WGQECFRSRR YQLNNDSARY FAAIIAPDDY MMPPDDQLSR
          DDVLLP-PPP EGSSIIALLW WGQECFRSRR YQLNNDSARY FAAIIAPDDY MMPPDDQLSR
          DDVLLP-PPP EGSSIIALLW WGQECFRSRR YQLNNDSARY FAAIIAPDDY MMPPDDQLSR
          DDVLLP-PPP EGSSIIALLW WGQECFRSRR YQLNNDSARY FAAIIAPDDY MMPPDDQLSR
          DDVLLP-PPP EGNNIIALLW WGQSCFRSRR YQLNNDSARY FAAIIAPDDY MMPPDDQLSR
          DDNLLP-PPP EGSSIIALLW WGQDCFRSRR YQLNNDSARY FEEIIAHDDY MMPPDDQLSR
          DDVLLP-PPP EGGGIIALLW WGQECFRSRR YQLNNDSARY FVVIIAPDDY MMPPDDQLSR
          DDVLLP-PPP EGGGIIALLW WGQECFRSRR YQLNNDSARY FAAIIAPDDY MMPPDDQLSR
          DDVLLP-PPP EGSSIIALLW WGQECFRSRR YQLNNDSARY FAAIIAPDDY MMPPDDQLSR
          DDVLLP-PPP EGSSIIAVVW WGQDCFRSRR YQLNNDSARY FAAIIAPDDY MMPPDDQLSR
          DDVLLP-PPP EGSSIIALLW WGQDCFRSRR YQLNNDSARY FAAIIAPDDY MMPPDDQLSR
          DDVLLP-PPP EGNNIIALLW WGQSCFRSRR YQLNNDSARY FAAIIAPDDY MMPPDDQLSR
          DDVLLP-PPP EGGGIIALLW WGQECFRSRR YQLNNDSARY FVVIIAPDDY MMPPDDQLSR
          DDNLLP-PPP EGSSIIALLW WGQDCFRSRR YQLNNDSARC FEEIIAHDDY MMPPDDQLSR
          DDSLLP-PPP EGNNIIALLW WGQECFRSRR YQLNNDSAKY FDDIIAPDDY LLPPDDQLSR
          DDVLLP-PPP EGNNIIALLW WGQECFRSRR YQLNNDSARY FAAIIAPDDY MMPPDDQLSR
          DDSLLP-PPP EGNNIIALLW WGQECFRSRR YQLNNDSAKY FDDIIAPDDY LLPPDDQLSR
          DDSLLP-PPP EGNNIIALLW WGQECFRSRR YQLNNDSAKY FDDIIAPDDY LLPPDDQLSR
          DDSLLP-PPP EGGGIIALLW WGQECFRSRR YQLNNDSAKY FEEIIAPDDY LLPPDDQLSR
          DDCLLP-PPP EGAAIIALLW WGQECFRSRR YQLNNDSARY FGGIIMPDDY LLPPDDQLSR
          DDSLLP-PPP EGNNIIALLW WGQECFRSRR YQLNNDSAKY FDDIIAPDDY LLPPDDQLSR
          DDNLLP-PPP EGNNIIALLW WGQECFRSRR YQLNNDSAKY FEEIIAPDDY LLPPDDQLSR
          DDSLLP-SSS EGNNIIALLW WGQECFRSRR YQLNNDSAKY FEEIIASDDY LLPPDDQLSR
          DDSLLP-PPP EGGGIIALLW WGQECFRSRR YQLNNDSAKY FEEIIAPDDY LLPPDDQLSR
          DDSIIP-PPP EGNNIIQLLW WGQECFRSRR YQLNNDSAKY FEEIIAPDDY LLPPDDQLSR
          DDSIIP-PPP EGNNIIQLLW WGQECFRSRR YQLNNDSAKY FEEIIAPDDY LLPPDDQLSR
          DDVLLP-PPP EGQQIITLLW WGQAAFRSRR YQLNNDSAKY FDDIIAPTTY IIPPDDALSR
          DDVLLP-PPP EGNNIIALLW WGQSCFRSRR YQLNNDSARY FAAIIAPDDY MMPPDDQLSR
          DDNLLP-PPP EGNNIIALLW WGQECFRSRR YQLNNDSAKY FDDIIAPDDY LLPPDDQLSR
          EETLLP-PPP EGNNIIALLW WGQECFRSRR YQLNNDSAKY FEEIIAPDDY LLPPDDQLSR
          DDNLLP-PPP EGTTIIALLW WGQDCFRSRR YQLNNDSARY FDDIIAPDDY MMPPDDQLSR
          DDNLLP-PPP EGNNIIALLW WGQECFRSRR YQLNNDSAEY FDDIISPDDY MMPPDDQLSR
          DDVLLP-PPP EGNNIIALLW WGQSCFRSRR YQLNNDSARY FAAIIAPDDY MMPPDDQLSR
          EEVLLP-PPP EGNNIIALLW WVQECFRSRR YQLNNDSARY FAAIIAPDDY MMPPDDQLSR
          DDSLLP-AAA DGGGIIALLW WGQECFRSRR YQLNNDSALY FKKIIASDDY LLPPDDQLSR
          DDCLLP-PPP DGSSIIALLW WGQECFRSRR YQLNNDSARY FKKIIASDDY LLPPDDQLSR
          EENLLP-PPP EYRRFFSLLW WGTRAVRGNN YALHHDNCFY YHHLLFRKKY IIPPDDQLCR
          EENLLP-PPP EYRRFFSLLW WGMRAVRGNN YALHHDNCFS FHHLLFRKKY IIPPDDQLCR
          TTPLLN-PPP RGTTVVSVVW WSERLLRQSS FYLMMDSAPY FGGIIAHDDY IIPPEEALAR
          DDPMMP-AAA DLDDIIALLW WGRAAIMGNN YALHHDNLTY IDDLLWEDDY VVPPDDQLSR
          SSGMMP-EEE DLEEIIALLW WGLAAVKGNN YALHHDNLTY VDDIIWDGGY VVPPDDQLSR
          QQPSSIDPPP KGEEVVALLW WVGQLMRQTT FYLMMDSAGY FRRIIVPDDY IIPPEEMLAR
          QQSIID-PPP KGTTIIALLW WAEQLMRQTT FYLMMDSAEY FMMIIVEDDY RRPPEEMLAR
          AARIID-PPP KGLLVVAIIW WADQLMHQTT FYLMMDSAEY FMMIIVPNNY LLPPEEMLAR
          TTPLLN-PPP RGTTVVSVVW WSERLLRQSS FYLMMDSAPY FGGIIAHDDY IIPPEEALAR
          DDPLLP-TTT DLEEIITLLW WGRRAIKGNN FALHHDNLDY CDDIIWRTTY VVPPDDQLSR
          QQQSSLDPPP KGEEVVGVVW WCSKVFHQNN FYLMMDSAPY FLLIITPDDF IIPPEEALAR
          QQAIID-PPP KGTTIIAIIW WADLLMRQTT FYLMMDSAEY FMMIIVEDDY RRPPEEMLAR
          TTPLLN-PPP RGTTVVSFFW WHDLLLRQSS FYLMMDSAPY FGGIIAHNNY IIPPEEALAR
          TTPLLN-PPP RGTTVVSFFW WHDLLLRQSS FYLMMDSAPY FGGIIAHNNY IIPPEEALAT
          AAEIID-PPP KGQQVVSIIW WAEQLMRQTT FYLMMDSAEY FLLIIVPDDY LLPPEEMLAR
          QQAHHIDPPP KGLLVVAIIW WAEQLMHQTT FYLMMDSAEY FMMIIVPDDY LLPPEEMLAR
          SSARRIEAAA KGIIVVALLW WCDRLMHATT FYLMMDSAGY FHHIICPDDY LLPPEEMLAR
          QQVLLIDTTT RGEEIIAIIW WAKQLMRQTT FYLMMDSAEY FQQIIVQDDY LLPPEEMLAR
          EEPLLP-LLL EFEEAAKLLW WGRQAIKGNN FALHHDNLEY CDDLLWRNNY VVPPDDQLSR
          QQTIID-AAA KSVVIISLLW WAEQLMRQTT FYLMMDSAEY FAAIIAKEEY IIPPEEMLAR
          EEPLLP-LLL EFEEAAKLLW WGRQAIKGNN FALHHDNLQY CDDLLWRNNY VVPPDDQLSR
          EEPLLP-EEE DLEEIISLLW WGKSAIKGNN YALHHDNLDY CDDVVWKDDY VVPPDDQLSR
          QQAQQIDPPP KGAAVVALLW WADLLMHQTT FYLMMDSAEY FMMIIVSDDY LLPPEEMLAR
          GGIGGLSQQQ DVRRIISLLW WIPSVLRGSS FYLMMDSAPY FQQIIGPDDY IIPPEETLAR
          DDPLLP-QQQ DLQQIISLLW WGQKAIKGNN YALHHDNIAY CDDLLWKNNY IIPPDDQLTR
          DDALLP-III ELDDIIALLW WGKKAIKGNN FALHHDNLDY CDDIIWKSSY VVPPDDQLSR
          QQAQQIDPPP KGAAVVALLW WADLLMHQTT FYLMMDSAEY FMMIIVSDDY LLPPEEMLAR
          NNIPPLDSSS KGDDIIYLLW WCSNVLHQNN FYLMMDSAPY FKKIIAPDDY IIPPVVNLAR
          HHTTTLDAAA KGEEIIYIIW WCSTVLHQNN FYLMMDSAPY FKKIIAPDDF IIPPVVNLAR
          HHTTTLDAAA KGEEIIYIIW WCSTVLHQNN FYLMMDSAPY FKKIIAPDDF IIPPVVNLAR
          SSIPPLDPPP KGDDVVFIIW WCASVMHQSS FYLMMDSAPY FKKIIAPDDY IIPPEEALAR
          DDQFFP-EEE QLQQLLDLLW WGKKAIKGNN YALHHDNLDY CDDFFWRTTY IIPPDDQLSR
          NNIPPLDPPP AGDDIIYIIW WCSTALRQNN FYLMMDSAPY FKKIITPDDY IIPPVVNLAR
          NNTPPLDPPP RGDDVVYLLW WCSTALHQNN FYLMMDSAPY FKKIIAPDDY IIPPVVALAR
          SSVPPLDIII RSKKIIALLW WAPSVLHQSS FYIMMDSAPY FQQIIGPDDY IIPPEEALAR
          NNTPPLDLLL RGDDAAYLLW WCSTALHQNN FYLMMDSAPY FKKIIAPDDY IIPPVVALAR
          NNTPPLDPPP RGDDVVYLLW WCSTALHQNN FYLMMDSAPY FKKIIAPDDY IIPPVVALAR
          NNTPPLDPPP RGDDVVYLLW WCSTALHQNN FYLMMDSAPY FKKIIAPDDY IIPPVVALAR
          QQARRIDPPP RGIIVVAVVW WAEQLMRQTT FYLMMDSAEY FSSIIVPNNY LLPPEEMLAR
          SSIPPLDPPP KGDDVVFIIW WCASVMHQSS FYLMMDSAPY FKKIIASDDY IIPPEEALAR
          SSIPPLDPPP KGDDVVFIIW WCASVMHQSS FYLMMDSAPY FKKIIASDDY IIPPEEALAR
          NNTPPLDPPP KGEEVVYLLW WAPTVLRQNN FYLMMDSAPY FKKIITPDDY IIPPEEALAR
          EEPFFP-TTT NLVVLLDLLW WGQSVYRGNN AAVPPDNMSY YDDLLFPSSY IIPPEEDLCR
          NNTPPIDPPP KGDDVVYLLW WIPSVLHQNN FYLMMDSAPY FKKIITPDDY IIPPEEALAR
          TTTPPLDSSS KGDDIIYLLW WCSTVLHQNN FYLMMDSAPY FKKIITPDDY VVPPVVSLAR
          EEPIIP-VVV ELRRFFDMMW WGQKAIRGNN FALHHDNLSY FDDLLFKEEF VVPPDDQLAR
          EEAFFSDLLL KRDDLLDMMW WGQKAVRGHH FALHHDNLHY FDDIIFPGGW LLPPNNQLAR
          EEPLLP-EEE ELEEVVKLLW WGKKAMKGNN YALHHDNLDY CEEIIWKNNY VVPPDDQLSR
          GGATTLDHHH AARRVVSLLW WIPAIMRSSS FYLMMDSAAY FNNIIGSDDY VVPPEENLAR
          EEAFFSDLLL KRDDMMDMMW WGQKAVRGHH FALHHDNLHY FDDIIFPGGW LLPPNNQLAR
          TTNLLPFPPP RLPPHHPFFW WATRIIEQTT FYLMMDSATY FLLIIGPNNY IIPPEETLAR
          GGATTLDHHH PARRVVSLLW WIPAIMRSSS FYLMMDSAAY FNNIIGADDY VVPPEENLAR
          EEAFFSDLLL KRDDMMGMMW WGQQAVRGHH FALHHDNLHY FDDIIFPGGW LLPPNNQLAR
          NNVPPLDPPP VGDDIIFIIW WCATVLHQNN FYLMMDSAPY FKKIIAPDDY IIPPVVNLAR
          EEPIIP-FFF ELKKFFDMMW WGQKAVRGNN FALHHDNLGY FDDLLFKEEF VVPPDDQLAR
          EEAFFSDLLL RRDDMMEMMW WGQKAVKGHH FALHHDNLNY FDDLLFSGGW LLPPNNQLAR
          NNLTTISPPP DAEEIIAFFW WATRIIEQTT FYLMMDSATY FLLIIGPNNY IIPPEETLAR
          DDFVVFSAAA DAQQIIELLW WIPKVMCSSS FYLMMDSAGY FLLIIGPDDY IIPPEENLAR
          EEAFFSDYYY KRDDMMEMMW WGQKAVRGHH FALHHDNLQY FDDLLFPGGW LLPPNNQLAR
          EEAFFSDYYY KRDDMMEMMW WGQKAVRGHH FALHHDNLQY FDDLLFPGGW LLPPNNQLAR
          EEAFFSDLLL RRDDMMEMMW WGQKAVKGHH FALHHDNLNY FDDLLFSGGW LLPPNNQLAR
          EEAFFSDYYY KRDDMMEMMW WGQKAVRGHH FALHHDNLQY FDDLLFPGGW LLPPNNQLAR
          DDSMMP-NNN DLHHFFNLLW WGQLAIKGNN YALHHDNLTY LDDLLFRDDY SSPPDDQLAR
          EEAFFSDLLL SKEEMMQLLW WGQQAVRGHH FALHHDNLHY FDDLLFPGGW LLPPNNQLSR
          EEPIIP-LLL ELKKFFDMMW WGQKTVRGNN FALHHDNLGY FDDLLFKEEF VVPPDDQLAR
          EEPIIP-LLL ELKKFFDMMW WGQKTVRGNN FALHHDNLGY FDDLLFKEEF VVPPDDQLAR
          QQAYYFAPPP EAEEIIQLLV VAPKLIEHSS FYLMMDSAQY FLLIIGPGGY LLPPVVTLAR
          EEPMMP-EEE ELTTFFCLLW WGQLTIKGNN YALHHDNLNY FDDLLFKDDF LLPPDDQLTR
          EEPLLP-DDD ELTTFFSLLW WGQLTIKGNN YALHHDNLSY FEELLFRDDF LLPPDDQLTR
          EEAFFSDYYY KRDDMMDMMW WGQKAVRGHH FALHHDNLQY FDDLLFPGGW LLPPNNQLAR
          EEAFFSDLLL ERDDMMAMMW WGQKAVRGHH FALHHDNLHF YDDIIFPGGW LLPPNNQLAR
          EEAFFADLLL EKEEMMELLW WGQKAVRGHH FALHHDNLHY FDDLLFPGGW LLPPNNQLSR
          EEAFFADLLL EKEEMMELLW WGQKAVRGHH FALHHDNLHY FDDLLFPGGW LLPPNNQLSR
          NNAFFLPAAA DGKKIISLLW WVPRLMRRDD FYLMMDNAEY LAAIIADTTY IIPPQQELAR
          EEAFFTDLLL NRQQMMSMMW WGQKAVKGHH FALHHDNLDY FDDIIFPGGW LLPPNNQLSR
          EEAFFSDLLL AKDDMMGMMW WGQKAVRGHH FALHHDNLQY FNNVVFPGGW LLPPNNQLSR

          VKTTITTTFI GYYMFDVGGQ SEEERRKKKK HHCEEVTTTI ILFFFFLIIS SDLLLLLFDD
          VKTTITTTFI GYYMFDVGGQ SEEERRKKKK HHCEEVTTTI ILFFFFLIIS SDLLLLLFDD
          VKTTITTTFI GYYMFDVGGQ SEEERRKKKK HHCEEVTTTI ILFFFFLIIS SDLLLLLFDD
          VKTTITTTFI GYYMFDVGGQ SEEERRKKKK HHCEEVTTTI ILFFFFLIIS SDLLLLLFDD
          VKTTITTTFI GYYMFDVGGQ SEEERRKKKK HHCEEVTTTI ILFFFFLIIS SDLLLLLFDD
          VKTTITTTFI GYYMFDVGGQ SEEERRKKKK HHCEEVTTTI ILFFFFLIIS SDLLLLLFDD
          VKTTITTTFI GYYMFDVGGQ SEEERRKKKK HHCEEVTTTI ILFFFFLIIS SDLLLLLFDD
          VKTTITTTFI GYYMFDVGGQ SEEERRKKKK HHCEEVTTTI ILFFFFLIIS SDLLLLLFDD
          VKTTITTTFI GYYMFDVGGQ SEEERRKKKK HHCEEVTTTI ILFFFFLIIS SDLLLLLFDD
          VKTTITTTFI GYYMFDVGGQ SEEERRKKKK HHCEEVTTTI ILFFFFLIIS SDLLLLLFDD
          VKTTITTTFI GYYMFDVGGQ SEEERRKKKK HHCEEVTTTI ILFFFFLIIS SDLLLLLFDD
          VKTTITTTFI GYYMFDVGGQ SEEERRKKKK HHCEEVTTTI ILFFFFLIIS SDLLLLLFDD
          VKTTITTTFI GYYMFDVGGQ SEEERRKKKK HHCEEVTTTI ILFFFFLIIS SDLLLLLFDD
          VKTTITTTFI GYYMFDVGGQ SEEERRKKKK HHCEEVTTTI ILFFFFLIIS SDLLLLLFDD
          VKTTITTTFI GYYMFDVGGQ SEEERRKKKK HHCEEVTTTI ILFFFFLIIS SDLLLLLFDD
          VKTTITTTFI GYYMFDVGGQ SEEERRKKKK HHCEEVTTTI ILFFFFLIIS SDLLLLLFDD
          VKTTITTTFI GYYMFDVGGQ SEEERRKKKK HHCEEVTTTI ILFFFFLIIS SDLLLLLFDD
          VKTTITTTFI GYYMFDVGGQ SEEERRKKKK HHCEEVTTTI ILFFFFLIIS SDLLLLLFDD
          VKTTITTTFI GYYMFDVGGQ SEEERRKKKK HHCEEVTTTI ILFFFFLIIS SDLLLLLFDD
          VKTTITTTFI GYYMFDVGGQ SEEERRKKKK HHCEEVTTTI ILFFFFLIIS SDLLLLLFDD
          VKTTITTTFI GYYMFDVGGQ SEEERRKKKK HHCEEVTTTI ILFFFFLIIS SDLLLLLFDD
          VKTTITTTFI GYYMFDVGGQ SEEERRKKKK HHCEEVTTTI ILFFFFLIIS SDLLLLLFDD
          VKTTITTTFI GYYMFDVGGQ SEEERRKKKK HHCEEVTTTI ILFFFFLIIS SDLLLLLFDD
          VKTTITTTFI GYYMFDVGGQ SEEERRKKKK HHCEEVTTTI ILFFFFLIIS SDLLLLLFDD
          VKTTITTTFI GYYMFDVGGQ SEEERRKKKK HHCEEVTTTI ILFFFFLIIS SDLLLLLFDD
          VKTTITTTFI GYYMFDVGGQ SEEERRKKKK HHCEEVTTTI ILFFFFLIIS SDLLLLLFDD
          VKTTITTTFI GYYMFDVGGQ SEEERRKKKK HHCEEVTTTI ILFFFFLIIS SDLLLLLFDD
          VKTTITTTFI GYYMFDVGGQ SEEERRKKKK HHCEEVTTTI ILFFFFLIIS SDLLLLLFDD
          VKTTITTTFI GYYMFDVGGQ SEEERRKKKK HHCEEVTTTI ILFFFFLIIS SDLLLLLFDD
          VKTTITTTFI GYYMFDVGGQ SEEERRKKKK HHCEEVTTTI ILFFFFLIIS SDLLLLLFDD
          VKTTITTTFI GYYMFDVGGQ SEEERRKKKK HHCEEVTTTI ILFFFFLIIS SDLLLLLFDD
          VKTTITTTFI GYYMFDVGGQ SEEERRKKKK HHCEEVTTTI ILFFFFLIIS SDLLLLLFDD
          VKTTITTTFI GYYMFDVGGQ SEEERRKKKK HHCEEVTTTI ILFFFFLIIS SDLLLLLFDD
          VKTTITTTFI GYYMFDVGGQ SEEERRKKKK HHCEEVTTTI ILFFFFLIIS SDLLLLLFDD
          VKTTITTTFI GYYMFDVGGQ SEEERRKKKK HHCEEVTTTI ILFFFFLIIS SDLLLLLFDD
          VKTTITTTFI GYYMFDVGGQ SEEERRKKKK HHCEEVTTTI ILFFFFLIIS SDLLLLLFDD
          VKTTITTTFI GYYMFDVGGQ SEEERRKKKK HHCEEVTTTI ILFFFFLIIS SDLLLLLFDD
          VKTTITTTFI GYYMFDVGGQ SEEERRKKKK HHCEEVTTTI ILFFFFLIIS SDLLLLLFDD
          VKTTITTTFI GYYMFDVGGQ SEEERRKKKK HHCEEVTTTI ILFFFFLIIS SDLLLLLFDD
          VKTTITTTFI GYYMFDVGGQ SEEERRKKKK HHCEEVTTTI ILFFFFLIIS SDLLLLLFDD
          VKTTITTAFI GYYMFDVGGQ SEEERRKKKK HHCEEVTTTI ILFFFFLIIS SDLLLLLFDD
          VKTTITTTFI GYYMFDVGGQ SEEERRKKKK HHCEEVTTTI ILFFFFLIIS SDLLLLLFDD
          VKTTITKTFI GYYMFDVGGQ SEEERRKKKK HHCEEVTTTI ILFFFFLIIS SDLLLLLFDD
          VKTTITTTFI GYYMFDVGGQ SEEERRKKKK HHCEEVTTTI ILFFFFLIIS SDLLLLLFDD
          VKTTITTTFI GYYMFDVGGQ SEEERRKKKK HHCEEVTTTI ILFFFFLIIS SDLLLLLFDD
          LKTTITTCFK SYYMIDVGGQ SEEERRRRRK HHCEEVTTAV VLFFFFLIIS SDCCCLLTDD
          LKTTITTCFK SYYMIDVGGQ SEEERRRRRK HHCEEVTTAV VLFFFFLIIS SDCCCLLADD
          TKTTIYTRFT GIIMFDVGGQ SEEERRKKKK HHCEEVTTSI IIFFFFCLLS SDVVVLLLEE
          LRTTITTIFD GYYMFDVGGQ SEEERRKKKK HHCEEVNNCL LLFFFFLIIS SDCCCLLVDD
          LRTTITTVFD GYYMFDVGGQ SEEERRKKKK HHCEEVNNCL LLFFFFLIIS SDCCCLLVDD
          TKTTIYTRFQ GIIMFDVGGQ SEEERRKKKK HHCEEVTTSI IIFFFFCLLS SDVVVLLLEE
          TKTTIYTRFK GIIMFDVGGQ SEEERRKKKK HHCEEVTTSI IIFFFFCLLS SDVVVLLLEE
          TKTTIYTRFQ GIIMFDVGGQ SEEERRKKKK HHCEEVTTSI IIFFFFCLLS SDVVVLLLEE
          TKTTIYTRFT GIIMFDVGGQ SEEERRKKKK HHCEEVTTSI IIFFFFCLLS SDVVVLLLEE
          LRTTITTVFD GYYMFDVGGQ SEEERRKKKK HHCEEVNNCL LLFFFFLIIS SDCCCLLVDD
          TKTTIYTRFQ GIIMFDVGGQ SEEERRKKKK HHCEEVTTSI IIFFFFCLLS SDVVVLLLEE
          TKTTIYTRFK GIIMFDVGGQ SEEERRKKKK HHCEEVTTSI IIFFFFCLLS SDVVVLLLEE
          TKTTIYTRFT GIIMFDVGGQ SEEERRKKKK HHCEEVTTSI IIFFFFCLLS SDVVVLLLEE
          TKTTIYTRFT GIIMFDVGGQ SEEERRKKKK HHCEEVTTSI IIFFFFCLLS SDVVVLLLEE
          TKTTIYTRFQ GIIMFDVGGQ SEEERRKKKK HHCEEVTTSI IIFFFFCLLS SDVVVLLLEE
          TKTTIYTRFQ GIIMFDVGGQ SEEERRKKKK HHCEEVTTSI IIFFFFCLLS SDVVVLLLEE
          TKTTIYTKFQ GIIMFDVGGQ SEEERRKKKK HHCEEVTTSI IIFFFFCLLS SDVVVLLLEE
          TKTTIYTRFQ GIIMFDVGGQ SEEERRKKKK HHCEEVTTSI IIFFFFCLLS SDVVVLLLEE
          LRTTITTVFD GYYMFDVGGQ SEEERRKKKK HHCEEVNNCL LLFFFFLIIS SDCCCLLVDD
          TKTTIYTRFK GIIMFDVGGQ SEEERRKKKK HHCEEVTTSI IIFFFFCLLS SDVVVLLLEE
          LRTTITTVFD GYYMFDVGGQ SEEERRKKKK HHCEEVNNCL LLFFFFLIIS SDCCCLLVDD
          LRTTITTIFD GYYMFDVGGQ SEEERRKKKK HHCEEVNNCL LLFFFFLIIS SDCCCLLVDD
          TKTTIYTRFQ GIIMFDVGGQ SEEERRKKKK HHCEEVTTSI IIFFFFCLLS SDVVVLLLEE
          TKTTISTKFR GIIMFDVGGQ SEEERRKKKK HHCEEVTTSI IIFFFFCLLS SDVVVLLLEE
          LRTTITTVFD GYYMFDVGGQ SEEERRKKKK HHCEEVHHCL LLFFFFLIIS SDCCCLLVDD
          LRTTITTVFD GYYMFDVGGQ SEEERRKKKK HHCEEVNNCL LLFFFFLIIS SDCCCLLVDD
          TKTTIYTRFQ GIIMFDVGGQ SEEERRKKKK HHCEEVTTSI IIFFFFCLLS SDVVVLLLEE
          TKTTIYTRFT GIIMFDVGGQ SEEERRKKKK HHCEEVTTSI IIFFFFCLLS SDVVVLLLEE
          TKTTIYTRFT GIIMFDVGGQ SEEERRKKKK HHCEEVTTSI IIFFFFCLLS SDVVVLLLEE
          TKTTIYTRFT GIIMFDVGGQ SEEERRKKKK HHCEEVTTSI IIFFFFCLLS SDVVVLLLEE
          TKTTIYTRFT GIIMFDVGGQ SEEERRKKKK HHCEEVTTSI IIFFFFCLLS SDVVVLLLEE
          LRTTITTIFD SYYMFDVGGQ SEEERRKKKK HHCEEVNNCL LLFFFFLIIS SDCCCLLVDD
          TKTTIYTRFT GIIMFDVGGQ SEEERRKKKK HHCEEVTTSI IIFFFFCLLS SDVVVLLLEE
          TKTTIYTRFT GIIMFDVGGQ SEEERRKKKK HHCEEVTTSI IIFFFFCLLS SDVVVLLLEE
          TKTTIYTRFT GIIMFDVGGQ SEEERRKKKK HHCEEVTTSI IIFFFFCLLS SDVVVLLLEE
          TKTTIYTRFT GIIMFDVGGQ SEEERRKKKK HHCEEVTTSI IIFFFFCLLS SDVVVLLLEE
          TKTTIYTRFT GIIMFDVGGQ SEEERRKKKK HHCEEVTTSI IIFFFFCLLS SDVVVLLLEE
          TKTTIYTRFT GIIMFDVGGQ SEEERRKKKK HHCEEVTTSI IIFFFFCLLS SDVVVLLLEE
          TKTTIYTRFK GIIMFDVGGQ SEEERRKKKK HHCEEVTTSI IIFFFFCLLS SDVVVLLLEE
          TKTTIYTRFT GIIMFDVGGQ SEEERRKKKK HHCEEVTTSI IIFFFFCLLS SDVVVLLLEE
          TKTTIYTRFT GIIMFDVGGQ SEEERRKKKK HHCEEVTTSI IIFFFFCLLS SDVVVLLLEE
          TKTTIYTRFT GIIMFDVGGQ SEEERRKKKK HHCEEVTTSI IIFFFFCLLS SDVVVLLLEE
          NKTTIITTFP QYYIFDVGGQ SEEERRKKKK HHCEEVTTAV VLFFFFCLLS SDCCCLLVDD
          TKTTIYTRFT GIIMFDVGGQ SEEERRKKKK HHCEEVTTSI IIFFFFCLLS SDMMMLLLEE
          TKTTIYTRFT GIIMFDVGGQ SEEERRKKKK HHCEEVTTSI IIFFFFCLLS SDVVVLLLEE
          LRTTITTVFD GYYMFDVGGQ SEEERRKKKK HHCEEVNNAL LMFFFFLIIS SDCCCLLADD
          LRTTITTLFE GFFMMDVGGQ SEEERRKKKK HHCEEVQQCL LLFFFFMLLS SDCCCLLVDD
          LRTTITTVFD GYYMFDVGGQ SEEERRKKKK HHCEEVNNSL LMFFFFLIIS SDCCCLLVDD
          SKTTISTRFN GIILFDVGGQ SEEERRKKKK HHCEEVTTSI IIFFFFCLLS SDVVVLLLEE
          LRTTITTLFE GFFMMDVGGQ SEEERRKKKK HHCEEVQQCL LLFFFFMLLS SDCCCLLVDD
          AKTTITTRFT GIIMFDVGGQ SEEERRKKKK HHCEEVTTSI IIFFFFCLLS SDSSSLLLEE
          SKTTISTRFN GIILFDVGGQ SEEERRKKKK HHCEEVTTSI IIFFFFCLLS SDVVVLLLEE
          LRTTITTLFE GFFMMDVGGQ SEEERRKKKK HHCEEVQQCL LLFFFFMLLS SDCCCLLVDD
          TKTTIYSRFT GIIMFDVGGQ SEEERRKKKK HHCEEVTTSI IIFFFFCLLS SDVVVLLLNN
          LRTTITTNFD GYYMFDVGGQ SEEERRKKKK HHCEEVNNAL LLFFFFLIIS SDCCCLLADD
          LRTTITTLFE GFFMMDVGGQ SEEERRKKKK HHCEEVQQCL LLFFFFMLLS SDCCCLLVDD
          AKTTITTRFT GIIMFDVGGQ SEEERRKKKK HHCEEVTTSI IIFFFFCLLS SDSSSLLLEE
          AKTTITTRFN GIIMFDVGGQ SEEERRKKKK HHCEEVTTSI IIFFFFCLLS SDVVVLLLEE
          LRTTITTLFE GFFMMDVGGQ SEEERRKKKK HHCEEVQQCL LLFFFFMLLS SDCCCLLVDD
          LRTTITTLFE GFFMMDVGGQ SEEERRKKKK HHCEEVQQCL LLFFFFMLLS SDCCCLLVDD
          LRTTITTLFE GFFMMDVGGQ SEEERRKKKK HHCEEVQQCL LLFFFFMLLS SDCCCLLVDD
          LRTTITTLFE GFFMMDVGGQ SEEERRKKKK HHCEEVQQCL LLFFFFMLLS SDCCCLLVDD
          LRTTISTIFE GYYMFDVGGQ SEEERRKKKK HHVDDVQQVV VLFFFFLIIS SDVVVLLVDD
          LRTTITTLFE GFFMMDVGGQ SEEERRKKKK HHCEEVQQCL LLFFFFMLLS SDSSSLLLDD
          LRTTITTHFD GYYMFDVGGQ SEEERRKKKK HHCEEVNNAL LLFFFFLIIS SDCCCLLADD
          LRTTITTHFD GYYMFDVGGQ SEEERRKKKK HHCEEVNNAL LLFFFFLIIS SDCCCLLADD
          QKVVITTRFN GIIMFDVGGQ SEEERRKKKK HHCEEVTTSI IIFFFFCLLS SDVVVLLLEE
          LRTTISTIFE GYYMVDVGGQ SEEERRKKKK HHVDDVQQVV VLFFFFLIIS SDVVVLLVDD
          LRTTISTIFE GYYMVDVGGQ SEEERRKKKK HHVDDVQQVV VLFFFFLIIS SDVVVLLVDD
          LRTTITTLFE GFFMMDVGGQ SEEERRKKKK HHCEEVQQCL LLFFFFMLLS SDCCCLLVDD
          LRTTITTLFE GFFMMDVGGQ SEEERRKKKK HHCEEVQQCL LLFFFFMLLS SDCCCLLVDD
          LRTTITTLFE GFFMMDVGGQ SEEERRKKKK HHCEEVQQCL LLFFFFMLLS SDSSSLLLDD
          LRTTITTLFE GFFMMDVGGQ SEEERRKKKK HHCEEVQQCL LLFFFFMLLS SDSSSLLLDD
          SKFFVSTRFQ GIILVDVGGQ SEEERRSSSK HHSDDVTTSV VIFFFFCLLS SDVVVLLLDD
          LRTTITTLFE GFFMMDVGGQ SEEERRKKKK HHCEEVQQCL LLFFFFMLLS SDCCCLLVDD
          LRTTITTLFE GFFMMDVGGQ SEEERRKKKK HHCEEVQQCL LLFFFFMLLS SDCCCLLVDD

          EETTTNNQEE LTTFDDSSIC NSRWWWKSSI ILLLLNDDFK KLPPPVVKKN NYFPPDDDDY
          EETTTNNQEE LTTFDDSSIC NSRWWWKSSI ILLLLNDDFK KLPPPVVKKN NYFPPDDDDY
          EETTTNNQEE LTTFDDSSIC NSRWWWKSSI ILLLLNDDFK KLPPPVVKKN NYFPPDDDDY
          EETTTNNQEE LTTFDDSSIC NSRWWWKSSI ILLLLNDDFK KLPPPVVKKN NYFPPDDDDY
          EETTTNNQEE LTTFDDSSIC NSRWWWKSSI ILLLLNDDFK KLPPPVVKKN NYFPPDDDDY
          EETTTNNQEE LTTFDDSSIC NSRWWWKSSI ILLLLNDDFK KLPPPVVKKN NYFPPDDDDY
          EETTTNNQEE LTTFDDSSIC NSRWWWKSSI ILLLLNDDFK KLPPPVVKKN NYFPPDDDDY
          EETTTNNQEE LTTFDDSSIC NSRWWWKSSI ILLLLNDDFK KLPPPVVKKN NYFPPDDDDY
          EETTTNNQEE LTTFDDSSIC NSRWWWKSSI ILLLLNDDFK KLPPPVVKKN NYFPPDDDDY
          EETTTNNQEE LTTFDDSSIC NSRWWWKSSI ILLLLNDDFK KLPPPVVKKN NYFPPDDDDY
          EETTTNNQEE LTTFDDSSIC NSRWWWKSSI ILLLLNDDFK KLPPPVVKKN NYFPPDDDDY
          EETTTNNQEE LTTFDDSSIC NSRWWWKSSI ILLLLNDDFK KLPPPVVKKN NYFPPDDDDY
          EETTTNNQEE LTTFDDSSIC NSRWWWKSSI ILLLLNDDFK KLPPPVVKKN NYFPPDDDDY
          EETTTNNQEE LTTFDDSSIC NSRWWWKSSI ILLLLNDDFK KLPPPVVKKN NYFPPDDDDY
          EETTTNNQEE LTTFDDSSIC NSRWWWKSSI ILLLLNDDFK KLPPPVVKKN NYFPPDDDDY
          EETTTNNQEE LTTFDDSSIC NSRWWWKSSI ILLLLNDDFK KLPPPVVKKN NYFPPDDDDY
          EETTTNNQEE LTTFDDSSIC NSRWWWKSSI ILLLLNDDFK KLPPPVVKKN NYFPPDDDDY
          EETTTNNQEE LTTFDDSSIC NSRWWWKSSI ILLLLNDDFK KLPPPVVKKN NYFPPDDDDY
          EETTTNNQEE LTTFDDSSIC NSRWWWKSSI ILLLLNDDFK KLPPPVVKKN NYFPPDDDDY
          EETTTNNQEE LTTFDDSSIC NSRWWWKSSI ILLLLNDDFK KLPPPVVKKN NYFPPDDDDY
          EETTTNNQEE LTTFDDSSIC NSRWWWKSSI ILLLLNDDFK KLPPPVVKKN NYFPPDDDDY
          EETTTNNQEE LTTFDDSSIC NSRWWWKSSI ILLLLNDDFK KLPPPVVKKN NYFPPDDDDY
          EETTTNNQEE LTTFDDSSIC NSRWWWKSSI ILLLLNDDFK KLPPPVVKKN NYFPPDDDDY
          EETTTNNQEE LTTFDDSSIC NSRWWWKSSI ILLLLNDDFK KLPPPVVKKN NYFPPDDDDY
          EETTTNNQEE LTTFDDSSIC NSRWWWKSSI ILLLLNDDFK KLPPPIIKKN NYFPPDDDDY
          EETTTNNQEE LTTFDDSSIC NSRWWWKSSI ILLLLNDDFK KLPPPVVKKN NYFPPDDDDY
          EETTTNNQEE LTTFDDSSIC NSRWWWKSSI ILLLLNDDFK KLPPPVVKKN NYFPPDDDDY
          EETTTNNQEE LTTFDDSSIC NSRWWWKSSI ILLLLNDDFK KLPPPVVKKN NYFPPDDDDY
          EETTTNNQEE LTTFDDSSIC NSRWWWKSSI ILLLLNDDFK KLPPPVVKKN NYFPPDDDDY
          EETTTNNQEE LTTFDDSSIC NSRWWWKSSI ILLLLNDDFK KLPPPVVKKN NYFPPDDDDY
          EETTTNNQEE LTTFDDSSIC NSRWWWKSSI ILLLLNDDFK KLPPPVVKKN NYFPPDDDDY
          EETTTNNQEE LTTFDDSSIC NSRWWWKSSI ILLLLNDDFK KLPPPVVKKN NYFPPDDDDY
          EETTTNNQEE LTTFDDSSIC NSRWWWKSSI ILLLLNDDFK KLPPPVVKKN NYFPPDDDDY
          EETTTNNQEE LTTFDDSSIC NSRWWWKSSI ILLLLNDDFK KLPPPVVKKN NYFPPDDDDY
          EETTTNNQEE LTTFDDSSIC NSRWWWKSSI ILLLLNDDFK KLPPPVVKKN NYFPPDDDDY
          EETTTNNQEE LTTFDDSSIC NSRWWWKSSI ILLLLNDDFK KLPPPVVKKN NYFPPDDDDY
          EETTTNNQEE LTTFDDSSIC NSRWWWKSSI ILLLLNDDFK KLPPPVVKKN NYFPPDDDDY
          EETTTNNQEE LTTFDDSSIC NSRWWWKSSI ILLLLNDDFK KLPPPVVKKN NYFPPDDDDY
          EETTTNNQEE LTTFDDSSIC NSRWWWKSSI ILLLLNDDFK KLPPPVVKKN NYFPPDDDDY
          EETTTNNQEE LTTFDDSSIC NSRWWWKSSI ILLLLNDDFK KLPPPIIKKN NYFPPDDDDF
          EETTTNNQEE LTTFDDSSIC NSRWWWKSSI ILLLLNDDFK KLPPPIIKKN NYFPPDDDDY
          EETTTNNQEE LTTFDDSSIC NSRWWWKSSI ILLLLNDDFK KLPPPVVNNN NYFPPDDDDY
          EETTTNNQEE LTTFDDSSIC NSRWWWKSSI ILLLLNDDFK KLPPPIIKKN NYFPPDDDDY
          EETTTNNQEE LTTFDDSSIC NSRWWWKSSI ILLLLNDDFK KLPPPVVKKN NYFPPDDDDY
          EETTTNNQEE LTTFDDSSIC NSRWWWKSSI ILLLLNDDFK KLPPPVVKKN NYFPPDDDDY
          IIGGGNNQEE LVVFDDSSIC NSQWWWNSSI ILLLLNDDFK KLHHHVVSSN NYFPPDDDDF
          IIGGGNNQEE LVVFDDSSIC NSQWWWNSSI ILLLLNDDFK KLHHHVVSSN NYFPPDDDDF
          SSNNNNNMEE LVVFDDSSVV NSRWWWRSSI ILLLLNDDFK KLGGGRREEN NYFPPDDDDY
          KKDDDNNNEE LMMWEESSIA NSHWWWRAAI ILLLLNDDFK KLPPPKKTTN NHFTTDDDDY
          KKDDDNNNEE LMMWEESSIA NSHWWWMSSI ILLLLNDDFK KLPPPKKSSK KYFTTDDDDY
          SSSSSNNMEE LLLFDDSSVV NSRWWWRSSI ILLLLNDDFK KLGGGRRGGN NYFPPDDDDY
          SSSSSNNMEE LLLFDDSSVV NSRWWWRSSI ILLLLNDDFK KLGGGRRGGN NYFPPDDDDY
          SSSSSNNMEE LLLFDDSSVV NSRWWWRSSI ILLLLNDDFK KLGGGRRSSN NYFPPDDDDY
          SSNNNNNMEE LVVFDDSSVV NSRWWWRSSI ILLLLNDDFK KLGGGRREEN NYFPPDDDDY
          KKDDDNNSEE LMMWEESSIA NSHWWWKSSI ILLLLNDDFK KLPPPNNAAE EHFTTDDDDY
          SSSSSNNMEE LVVFDDSSVV NSRWWWRSSI ILLLLNDDFK KLAAAKKGGN NYFPPDDDDY
          SSSSSNNMEE LLLFDDSSVV NSRWWWRSSI ILLLLNDDFK KLGGGRRGGN NYFPPDDDDY
          SSNNNNNMEE LVVFDDSSVV NSRWWWRSSI ILLLLNDDFK KLGGGRREET TYFPPDDDDY
          SSNNNNNMEE LVVFDDSSVV NSRWWWRSSI ILLLLNDDFK KLGGGRREET TYFPPDDDDY
          SSSSSNNMEE LLLFDDSSVV NSRWWWRSSI ILLLLNDDFK KLGGGRRGGN NYFPPDDDDY
          SSSSSNNMEE LLLFDDSSVV NSRWWWRSSI ILLLLNDDFK KLGGGRRSSN NFFPPDDDDY
          SSSSSNNMEE LLLFDDSSVV NSRWWWRSSI ILLLLNDDFK KLPPPRRGGN NYFPPDDDDY
          SSSSSNNMEE LLLFDDSSVV NSRWWWRSSI ILLLLNDDFK KLGGGRRSSN NYFPPDDDDY
          KKDDDNNNEE LMMWEESSIA NSHWWWKAAI ILLLLNDDFK KLPPPRRTTN NHFTTDDDDY
          SSSSSNNMEE LLLFDDSSVV NSRWWWRSSI ILLLLNDDFK KLGGGRRSSN NYFPPDDDDY
          KKDDDNNNEE LMMWEESSIA NSHWWWKAAI ILLLLNDDFK KLPPPRRTTN NHFTTDDDDY
          KKDDDNNNEE LMMWEESSIA NSHWWWKAAI ILLLLNDDFK KLAAAKKTTD DHFTTDDDDY
          SSSSSNNMEE LLLFDDSSVV NSRWWWRSSI ILLLLNDDFK KLSSSRRGGN NYFPPDDDDY
          SSNNNNNAEE LVVFEESSVI NSRWWWRSSI ILLLLNDDFK KLPPPKKEER RYFAAEEEEY
          KKDDDNNNEE LMMWEESSIA NSHWWWKAAI ILLLLNDDFK KLVVVSSTTS SYFTTDDDDY
          KKDDDNNNEE LMMWEESSIA NSHWWWKAAI ILLLLNDDFK KITTTKKTTE EYFTTDDDDY
          SSSSSNNMEE LLLFDDSSVV NSRWWWRSSI ILLLLNDDFK KLSSSRRGGN NYFPPDDDDY
          SSNNNNNMEE LVVFDDSSVV NSRWWWRSSI ILLLLNDDFK KLPPPRRNNH HYFPPDDDDY
          SSNNNNNMEE LVVFDDSSVV NSRWWWRSSI ILLLLNDDFK KLPPPRRSSN NYFPPDDDDY
          SSNNNNNMEE LVVFDDSSVV NSRWWWRSSI ILLLLNDDFK KLPPPRRSSN NYFPPDDDDY
          SSNNNNNMEE LVVFDDSSVV NSRWWWRSSI ILLLLNDDFK KLGGGRRSSN NYFPPDDDDY
          KKDDDNNNEE LMMWEESSIA NSHWWWKAAI ILLLLNDDFK KLKKKKKTTQ QHFTTDDDDY
          GGNNNNNMEE LVVFDDSSVV NSRWWWRSSI ILLLLNDDFK KLPPPRRSSN NYFPPDDDDY
          SSNNNNNMEE LVVFDDSSVV NSRWWWRSSI ILLLLNDDFK KLPPPRRSSN NYFPPDDDDY
          QQNNNNNLEE LVVFDDSSVV NSRWWWRSSI ILLLLNDDFK KLPPPRRSSN NYFPPDDDDY
          SSNNNNNMEE LVVFDDSSVV NSRWWWRSSI ILLLLNDDFK KLPPPRRSSK KYFPPDDDDY
          SSNNNNNMEE LVVFDDSSVV NSRWWWRSSI ILLLLNDDFK KLPPPRRSSN NYFPPDDDDY
          SSNNNNNMEE LVVFDDSSVV NSRWWWRSSI ILLLLNDDFK KLPPPRRSSN NYFPPDDDDY
          AASSSNNMEE LLLFDDSSVV NSRWWWRSSI ILLLLNDDFK KLGGGRRGGS SYFPPDDDDY
          SSNNNNNMEE LVVFDDSSVV NSRWWWRSSI ILLMMNDDFK KLGGGRRSSN NYFPPDDDDY
          SSNNNNNMEE LVVFDDSSVV NSRWWWRSSI ILLMMNDDFK KLGGGRRSSN NYFPPDDDDY
          SSNNNNNMEE LVVFDDSSVV NSRWWWRSSV VLLLLNDDFK KLAAARRSSR RYFPPDDDDY
          KKDDDNNQEE LMMFDDSSIC NSKWWWRSSI ILLLLNDDFK KIAAAYYKKH HYFPPDDDDY
          SSNNNNNMEE LVVFDDSSVV NSRWWWRSSI ILLLLNDDFK KLDDDRRNNK KYFPPDDDDY
          SSNNNNNMEE LVVFDDSSVV NSRWWWRSSI ILLLLNDDFK KLPPPRRSSN NYFPPDDDDY
          KKDDDNNQEE LMMWEESSIA NSHWWWNAAI ILLLLNDDFK KIAAAIITTK KFFSSDDDDF
          QQNNNNNHEE MMMFEESSLV NGEWWWRPPI ILLLLNDDFK KLHHHVVSSN NHFPPDDDDY
          KKDDDNNNEE LMMWEESSIA NSHWWWKAAI ILLLLNDDFK KLVVVKKTTD DHFTTDDDDY
          SSGGGNNAEE LVVFEESSVV NSRWWWRSSI ILLLLNDDFK KIPPPKKSSK KYFPPEEEEY
          QQNNNNNHEE MMMFEESSLV NGEWWWRPPI ILLLLNDDFK KLSSSVVSSK KHFPPDDDDY
          KKNNNNNAEE LVVFEESSII NSRWWWRSSI IIILLNDDFK KVHHHKKEER RYFPPEEEEY
          SSGGGNNAEE LVVFEESSVV NSRWWWRSSI ILLLLNDDFK KIPPPKKSSK KYFPPEEEEY
          QQTTTNNHEE MMMFEESSLV NGEWWWRPPI ILLLLNDDFK KLHHHVVSSK KHFPPDDDDF
          SSNNNNNMEE LVVFDDSSVV NSRWWWRSSI ILLLLNDDFK KLPPPRRSSN NYFPPDDDDY
          KKDDDNNQEE LMMWEESSIA NSHWWWHAAI ILLLLNDDFK KLSSSHHTTK KFFSSDDDDF
          QQNNNNNHEE MMMFEESSLV NGEWWWRPPI ILLLLNDDFK KLAAAIISSK KHFPPDDDDY
          KKNNNNNAEE LVVFEESSII NSRWWWRSSI IIILLNDDFK KVHHHKKEER RYFPPEEEEY
          KKNNNNNQEE LIIFEESSAS TPAGGGRSSI ILLLLNDDFK KLPPPKKEEK KYFPPEEEEY
          QQNNNNNHEE MMMFEESSLV NGEWWWRPPI ILLLLNDDFK KLEEEFFSSK KHFPPDDDDY
          QQNNNNNHEE MMMFEESSLV NGEWWWRPPI ILLLLNDDFK KLEEEFFSSK KHFPPDDDDY
          QQNNNNNHEE MMMFEESSLV NGEWWWRPPI ILLLLNDDFK KLAAAIISSK KHFPPDDDDY
          QQNNNNNHEE MMMFEESSLV NGEWWWRPPI ILLLLNDDFK KLEEEFFSSK KHFPPDDDDY
          RRNNNNNHEE LMMFEESSIA NSKYYYKAAI ILLLLNDDFK KVSSSSSRRE EHFPPEEEEY
          QQNNNNNHEE MMMFEESSLA NGEWWWRPPM MLLLLNDDFK KLPPPLLNNK KHFPPDDDDY
          KKDDDNNQEE LMMWEESSIA NSHWWWHAAI ILLLLNDDFK KIGGGHHTTK KFFSSDDDDF
          KKDDDNNQEE LMMWEESSIA NSHWWWHAAI ILLLLNDDFK KIGGGHHTTK KFFSSDDDDF
          KKSSSNNAEE LVVFEESSVI NSRWWWRSSI ILLLLNDDFK KLPPPKKEER RYFPPEEEEY
          RRNNNNNHEE LMMFEESSIS NSKYYYKAAI ILLLLNDDFK KIAAAGGSSK KVFPPDDDDY
          RRNNNNNHEE LMMFEESSIS NSKYYYRAAI ILLLLNDDFK KIAAAGGNNK KVFPPDDDDY
          QQNNNNNHEE MMMFEESSLV NGEWWWRPPI ILLLLNDDFK KLEEEFFSSK KHFPPDDDDY
          QQNNNNNHEE MMMFEESSLV NGEWWWRPPI ILLLLNDDFK KLAAAIISSK KHFPPDDDDY
          QQNNNNNHEE MMMFEESSLA NGEWWWRPPM MLLLLNDDFK KLPPPLLNNK KHFPPDDDDY
          QQNNNNNHEE MMMFEESSLA NGEWWWRPPM MLLLLNDDFK KLPPPLLNNK KHFPPDDDDY
          SSSSSNNAEE LVVFEESSII NSRWWWRSSI ILLLLNDDFK KLAAARRSSD DYFPPEEEEY
          QQTTTNNHEE MMMFEESSLV NGEWWWRPPI ILLLLNDDFK KVPPPTTSSK KHFPPDDDDF
          QQNNNNNHEE MMMFEESSLV NGEWWWRPPI ILLLLNDDFK KVSSSIISSK KFFPPDDDDY

          EGGDAAAAAY YILNFFVNEE QQIIYTHHHF FTAATDTTTM RFAAANIIIN LLCII-
          EGGDAAAAAY YILNFFVNEE QQIIYTHHHF FTAATDTTTM RFAAANIIIN LLCII-
          EGGDAAAAAY YILNFFVNEE QQIIYTHHHF FTAATDTTTM RFAAANIIIN LLCII-
          EGGDAAAAAY YILNFFVNEE QQIIYTHHHF FTAATDTTTM RFAAANIIIN LLCII-
          EGGDAAAAAY YILNFFVNEE QQIIYTHHHF FTAATDTTTM RFAAANIIIN LLCII-
          EGGDAAAAAY YILNFFVNEE QQIIYTHHHF FTAATDTTTM RFAAANIIIN LLCII-
          EGGDAAAAAY YILNFFVNEE QQIIYTHHHF FTAATDTTTM RFAAANIIIN LLCII-
          EGGDAAAAAY YILNFFVNEE QQIIYTHHHF FTAATDTTTM RFAAANLLLA TTCAAV
          EGGDAAAAAY YILNFFVNEE QQIIYTHHHF FTAATDTTTT RFAAANIIIN LLCII-
          EGGDAAAAAY YILNFFVNEE QQIIYTHHHF FTAATDTTTT RFAAANIIIN LLCII-
          EGGDAAAAAY YILNFFVNEE QQIIYTHHHF FTAATDTTTT RFAAANIIIN LLCII-
          EGGDAAAAAY YILNFFVNEE QQIIYTHHHF FTAATDTTTT RFAAANIIIN LLCII-
          EGGDAAAAAY YVLNFFVNEE QQIIYTHHHF FTAATDTTTT RFAAANIIIN LLCII-
          EGGDAAAAAY YILNFFVNEE QQIIYTHHHF FTAATDTTTT RFAAANIIIN LLCII-
          EGGDLLAAAY YILNFFVNEE QQIIYTHHHF FTAATDTTTT RFAAANIIIN LLCII-
          EGGDAAAAAY YILNFFVNEE QQIIYTHHHF FTAATDTTTT RFAAANIIIN LLCII-
          EGGDAAAAAY YILNFFVNEE QQIIYTHHHF FTAATDTTTT RFAAANIIIN LLCII-
          EGGDAAAAAY YILNFFVNEE QQIIYTHHHF FTAATDTTTT RFAAANIIIN LLCII-
          EGGDAAAAAY YILNFFVNEE QQIIYTHHHF FTAATDTTTT RFAAANIIIN LLCII-
          EGGDAAAAAY YILNFFVNEE QQIIYTHHHF FTAATDTTTT RFAAANTTIN LLCII-
          EGGDAAAAAY YILNFFVNEE QQIIYTHHHF FTAATDTTTT RFAAANIIIN LLCII-
          EGGDAAAAAY YILNFFVNEE QQIIYTHHHF FTAATDTTTT RFAAANIIIN LLCII-
          EGGDLLAAAY YILNFFVNEE QQIIYTHHHF FTAATDTTTT RFAAANIIIN LLCII-
          EGGDAAAAAY YILNFFVNEE QQIIYTHHHF FTAATDTTTT RFAAANIIIN LLCII-
          EGGDAAAAAY YILNFFVNEE QQIIYTHHHF FTAATDTTTT RFAAANIIIN LLCII-
          EGGDAAAAAY YILNFFVNEE QQIIYTHHHF FTAATDTTTT RFAAANIIIN LLCII-
          EGGDAAAAAY YILNFFVNEE QQIIYTHHHF FTAATDTTTT RFAAANIIIN LLCII-
          EGGDAAAAAY YILNFFVNEE QQIIYTHHHF FTAATDTTTN RFAAANIIIN LLCII-
          EGGDAAAAAY YILNFFVNEE QQIIYTHHHF FTAATDTTTT RFAAANIIIN LLCII-
          EGGDAAAAAY YILNFFVNEE QQIIYTHHHF FTAATDTTTT RFAAANIIIN LLCII-
          EGGDAAAAAY YILNFFVNEE QQIIYTHHHF FTAATDTTTT RFAAANIIIN LLCII-
          EGGDAAAAAY YILNFFVNEE QQIIYTHHHF FTAATDTTTT RFAAANIIIN LLCII-
          EGGDAAAAAY YILNFFVNEE QQIIYTHHHF FTAATDTTTN RFAAANIIIN LLCII-
          EGGDAAAAAY YILNFFVNEE QQIIYTHHHF FTAATDTTTT RFAAANIIIN LLCII-
          EGGDAAAAAY YILNFFVNEE QQIIYTHHHF FTAATDTTTT RFAAANIIIN LLCII-
          EGGDAAAAAY YILNFFVNPP QQIIYTHHHF FTAATDTTTM RFAAANIIIN MMCII-
          EGGDQQAAAY YILNFFVNEE QQIIYTHHHF FTAATDTTTT RFAAANIIIN LLCII-
          EGGDAAAAAY YILNFFVNEE QQIIYTHHHF FTAATDTTTT RFAAANIIIN LLCII-
          EGGDAAAAAY YILNFFVNEE QQIIYTHHHF FTAATDTTTT RFAAANIIIN LLCII-
          EGGDLLAAAY YILNFFVNEE QQIIYTHHHF FTAATDTTTT RFAAANIIIN LLCII-
          EGGDLLAAAY YILNFFVNEE QQIIYTHHHF FTAATDTTTT RFAAANIIIN LLCII-
          EGGDAAAAAY YILNFFVNEE QQIIYTHHHF FTAATDTTTT RFAAANIIIN LLCII-
          EGGDAAAAAY YILNFFVNEE QQIIYTHHHF FTAATDTTTT RFAAANIIIN LLCII-
          EGGEAAAAAY YILNFFVNEE QQIIYTHHHF FTAATDTTTS RFAAANIIIN LLCII-
          EGGEAAAAAY YILNFFVNEE QQIIYTHHHF FTAATDTTTS RFAAANIIIN LLCII-
          ENQDAACCCF FFRQFFLNHH TTIIYTHHHF FTAATDTTTT KNSSSTIIIN LLQMML
          EHQDAASSSF FFRQFFLNHH TTIIYTHHHF FTAATDTTTT KSSSSTIIIN LLQMML
          -GGDRRAAA- ---------- ---------L LTAATDTTTS RLAAAKTTIA DDSLL-
          GPKDAAAAAY YFLDFFKNTT EEIIYGHHHF FTAATDTTTN KISSSQMMIN LLKIIL
          GPDDAAAAAY YFLDFFRSPP EEIIYGHHHF FTAATDTTTN KISSSQMMIN LLKIIL
          -GGDKKAAAY YLLWFFNNHH --LLYPHHHL LTAATDTTTS RLAAAKTTIA DDSLL-
          -GGDKKAAAY YLLWFFNNAA NNLLYPHHHL LTAATDTTTS RLAAAKTTIA DDSLL-
          -GGDKKAAAY YLLWFFNNHH --LLYPHHHL LTAATDTTTS RLAAAKTTIA DDSLL-
          -GGDRRAAAY YLLWFFNNHH --LLYPHHHL LTAATDTTTS RLAAAKTTIA DDSLL-
          GPADQQVVVY YFMDFFRNPP EEIIYGHHHF FTAATDTTTN KISSSQMMIN LLKIIL
          -GGDRRAAAY YLLWFFNNHH --LLYPHHHL LTAATDTTTS RLAAAKTTIA DDSLL-
          -GGDKKAAAY YLLWFFNNHH --LLYPHHHL LTAATDTTTS RLAAAKTTIA LLKGG-
          -GGDRRAAAY YLLWFFNNHH --LLYPHHHL LTAATDTTTS RLAAAKTTIA DDSLL-
          -GGDRRAAAY YLLWFFNNHH --LLYPHHHL LTAATDTTTS RLAAAKTTIA DDSLL-
          -GGDKKAAAY YLLWFFNNHH --LLYPHHHL LTAATDTTTS RLAAAKTTIA DDSLL-
          -GGDKKAAAY YLLWFFNNHH --LLYPHHHL LTAATDTTTS RLAAAKTTIA DDSLL-
          -GGDKKAAAY YLLWFFNNHH --LLYPHHHL LTAATDTTTS RLAAAKTTIA DDSLL-
          -GGDKKAAAY YLLWFFNNHH --LLYPHHHL LTAATDTTTS RLAAAKTTIA DDSLL-
          GPPDQQAAAY YFMDFFRNPP EEIIYGHHHF FTAATDTTTN KISSSQMMIN LLKIIL
          -GGDKKAAAY YLLWFFNNHH --LLYPHHHL LTAATDTTTS RLAAAKTTIA DDSLL-
          GPPDQQAAAY YFMDFFRNPP EEIIYGHHHF FTAATDTTTN KISSSQMMIN LLKIIL
          GPPDLLAAAY YFMDFFRNPP EEIIYGHHHF FTAATDTTTN KISSSQMMIN LLKIIL
          -GGDKKAAAY YLLWFFNNHH --LLYPHHHL LTAATDTTTS RLAAAKTTIA DDSLL-
          -GGDKKAAAY YILWFFTNRR --IIYPHHHL LTAATDTTTS RLAAAKTTIA DDSLL-
          GPADLLAAAY YFMDFFKNPP EEIIYGHHHF FTAATDTTTN KISSSQMMIN LLKIIL
          GPSDQQTTTY YFMDFFRNPP EEIIYGHHHF FTAATDTTTN KISSSQMMIN LLKIIL
          -GGDKKAAAY YLLWFFNNHH --LLYPHHHL LTAATDTTTS RLAAAKTTIA DDSLL-
          -GGDRRAAAY YLLWFFNNHH --LLYPHHHL LTAATDTTTT RLAAAKTTIA DDSLL-
          -GGDRRAAAY YLLWFFNNHH --LLYPHHHL LTAATDTTTT RLAAAKTTIA DDSLL-
          -GGDRRAAAY YLLWFFNNHH --LLYPHHHL LTAATDTTTT RLAAAKTTIA DDSLL-
          -GGDRRAAAY YLLWFFNNHH --LLYPHHHL LTAATDTTTT RLAAAKTTIA DDSLL-
          GEPDQQAAAY YFMDFFRNPP EEIIYGHHHF FTAATDTTTN KISSSQMMIN LLKIIL
          -GGDRRAAAY YLLWFFNNHH --LLYPHHHL LTAATDTTTT RLAAAKTTIA DDSLL-
          -GGDRRAAAY YLLWFFNNHH --LLYPHHHL LTAATDTTTT RLAAAKTTIA DDSLL-
          -GGDRRAAAY YLLWFFNNHH --LLYPHHHL LTAATDTTTS RLAAAKTTIA DDSLL-
          -GGDRRAAAY YLLWFFNNHH --LLYPHHHL LTAATDTTTT RLAAAKTTIA DDSLL-
          -GGDRRAAAY YLLWFFNNHH --LLYPHHHL LTAATDTTTT RLAAAKTTIA DDSLL-
          -GGDRRAAAY YLLWFFNNHH --LLYPHHHL LTAATDTTTT RLAAAKTTIA DDSLL-
          -GGDKKAAAY YLLWFFNNHH --LLYPHHHL LTAATDTTTS RLAAAKTTIA DDSLL-
          -GGDRRAAAY YLLWFFNNHH --LLYPHHHL LTAATDTTTT RLAAAKTTIA DDSLLS
          -GGDRRAAAY YLLWFFNNHH --LLYPHHHL LTAATDTTTT RLAAAKTTIA DDSLLS
          -GGDRRAAAY YLLWFFNNHH --LLYPHHHL LTAATDTTTS RLAAAKTTIA DDSLL-
          GDDDAAAAAY YFKAFFCNVV EEIIYPSSSF FTAATDVVVS KISSSTIIIN LLRVVL
          -GGDRRAAAY YLLWFFNNHH --LLYPHHHL LTAATDTTTS RLAAAKTTIA DDSLL-
          -GGDRRAAAY YLLWFFNNHH --LLYPHHHL LTAATDTTTS RLAAAKTTIA DDSLL-
          GDPDQQAAAY YFMDFFVNPP EEVVYSHHHF FTAATDTTTD KVSSSQMMIN LLQIIL
          GSNDAAAAAY YFADFFRNPP EEIIYIHHHY YTAATDTTTT KASSSQMMIN LLHIIL
          GPPDQQAAAY YFMDFFRNPP EEIIYGHHHF FTAATDTTTN KISSSQMMIN LLKIIL
          -GGDKKAAAY YILWFFTNRR --IIYPHHHL LTAATDTTTS RLAAAKTTIA DDSLL-
          GSNDAAAAAY YFADFFRNPP EEIIYIHHHY YTAATDTTTT KASSSQMMIN LLHIIL
          -GGDKKAAAF FILWFFMNGG --VVYPHHHL LTAATDTTTS RLAAAKTTIA DDSLL-
          -GGDKKAAAY YILWFFTNRR --IIYPHHHL LTAATDTTTS RLAAAKTTIA DDSLL-
          GSDDAAAAAY YFADFFRNPP EEIIYIHHHY YTAATDTTTT KASSSQMMIN LLHIIL
          -GGDRRAAAY YLLWFFNNHH --LLYPHHHL LTAATDTTTT RLAAAKTTIA DDSLL-
          GDTSQQTTTY YFMDFFVNPP EEVVYGHHHF FTAATDTTTD KVSSSQMMIN LLQIIL
          DSNDAAAAAY YFADFFRNPP EEIIYIHHHY YTAATDTTTT KASSSQMMIN LLHIIL
          -GGDKKAAAF FILWFFMNGG --VVYPHHHL LTAATDTTTS RLAAAKTTIA DDSLL-
          -GGDKKAAAY YILWFFMNRR --VVYPHHHL LTAATDTTTT RLAAAKTTIA DDSLL-
          GSNDAAAAAY YFADFFRNPP EEIIYIHHHY YTAATDTTTT KASSSQMMIN LLHIIL
          GSNDAAAAAY YFADFFRNPP EEIIYIHHHY YTAATDTTTT KASSSQMMIN LLHIIL
          DSNDAAAAAY YFADFFRNPP EEIIYIHHHY YTAATDTTTT KASSSQMMIN LLHIIL
          GSNDAAAAAY YFADFFRNPP EEIIYIHHHY YTAATDTTTT KASSSQMMIN LLHIIL
          GADDEEGGGF FFARFFKVPP EEAAYVHHHF FTAATDTTTN DKSSSQMMIN LLHMML
          GSPDTTAAAY YFADFFRNPP EEIIYIHHHY YTAATDTTTT KASSSQMMIN LLHIIL
          GDTSQQTTTY YFMDFFINPP EEVVYGHHHF FTAATDTTTD KVSSSQMMIN LLQIIL
          GDTSQQTTTY YFMDFFINPP EEVVYGHHHF FTAATDTTTD KVSSSQMMIN LLQIIL
          -GGDKKAAAY YILWFFMNRR --VVYPHHHL LTAATDTTTT RLAAAKTTIA DDSLL-
          GGPDAAGGGF FFANFFRVPP EEVVYVHHHY YTAATDTTTN KISSSQMMIN LLNIIL
          GGADAAGGGF FFANFFRVPP EEVVYVHHHY YTAATDTTTD KKSSSQMMIN LLNIIF
          GSNDAAAAAY YFADFFRNPP EEIIYIHHHY YTAATDTTTT KASSSQMMIN LLHIIL
          GSDDAASSSY YFADFFRNPP EEIIYIHHHY YTAATDTTTT KASSSQMMIN LLHIIL
          GSSDTTAAAY YFADFFRNPP EEIIYIHHHY YTAATDTTTT KASSSQMMIN LLHIIL
          GSSDTTAAAY YFADFFRNPP EEIIYIHHHY YTAATDTTTT KASSSQMMIN LLHIIL
          -GGDKKAAAY YILWFFTNRR --IIYPHHHI ITAATDTTTT RLAAAKTTIS EETLL-
          GPDDAAAAAF FFSDFFKTPP EEIIYVHHHH HTAATDTTTT KASSSQMMIN LLNVVL
          GADDAAAAAY YFSDFFRTPP EEIIYIHHHY YTAATDTTTT KASSSQMMIN LLNIIL

  121   356
Q0UDS8    MMGCGMMSEE KKQQRNNIIE EENQQQLLLK KRRKKMQQRR EEEIKKKMLA AASGGKSTLL
Q2PEN1    MMGCGMMSEE KKQQRNNIIE EENQQQLLLK KRRKKMQQRR EEEIKKKMLA AASGGKSTLL
B2W6L6    MMGCGMMSEE KKQQRNNIIE EENQQQLLLK KRRKKMQQRR EEEIKKKMLA AASGGKSTLL
Q8TGA3    MMGCGMMSEE KKQQRNNIIE EENQQQLLLK KRRKKMQQRR EEEIKKKMLA AASGGKSTLL
Q8J0K9    MMGCGMMSEE KKQQRNNIIE EENQQQLLLK KRRKKMQQRR EEEIKKKMLA AASGGKSTLL
O74227    MMGCGMMSEE KKQQRNNIIE EENQQQLLLK KRRKKMQQRR EEEIKKKMLA AASGGKSTLL
A3FMC9    MMGCGMMSEE KKQQRNNIIE EENQQQLLLK KRRKKMQQRR EEEIKKKMLA AASGGKSTLL
Q6EH42    MMGCGMMSEE KKQQRNNIIE EENQQQLLLK KRRKKMQQRR EEEIKKKMLA AASGGKSTLL
Q96VA7    MMGCGMMSEE KKAARNNIIE EENQQQLLLK KRRKKMQQRR EEEIKKKMLA AASGGKSTLL
B8XWZ7    MMGCGMMSEE KKAARNNIIE EENQQQLLLK KRRKKMQQRR EEEIKKKMLA AASGGKSTLL
Q96TI8    MMGCGMMSEE KKAARNNIIE EENQQQLLLK KRRKKMQQRR EEEIKKKMLA AASGGKSTLL
Q7LK93    MMGCGMMSEE KKAARNNIIE EENQQQLLLK KRRKKMQQRR EEEIKKKMLA AASGGKSTLL
B3VQR5    MMGCGMMSEE KKAARNNIIE EENQQQLLLK KRRKKMQQRR EEEIKKKMLA AASGGKSTLL
Q05425    MMGCGMMSEE KKAARNNIIE EENQQQLLLK KRRRRQQQRR EEEIKKKMLA AASGGKSTLL
A7F345    MMGCGMMSEE KKAARNNIIE EENQQQLLLK KRRKKLQQRR EEEIKKKMLA AASGGKSTLL
Q96VN7    MMGCGMMSDE KKAARNNIIE EENQQQLLLK KRRKKMQQRR EEEIKKKMLA AASGGKSTLL
Q875J4    MMGCGMMSDE KKAARNNIIE EENQQQLLLK KRRKKMQQRR EEEIKKKMLA AASGGKSTLL
Q00580    MMGCGMMSEE KKAARNNIIE EENQQQLLLK KRRRRQQQRR EEEIKKKMLA AASGGKSTLL
O42784    MMGCGMMSDE KKAARNNIIE EENQQQLLLK KRRKKMQQRR EEEIKKKMLA AASGGKSTLL
B2Z3E2    MMGCGMMSDE KKAARNNIIE EENQQQLLLK KRRKKMQQRR EEEIKKKMLA AASGGKSTLL
B3KYI8    MMGCGMMSDE KKAARNNIIE EENQQQLLLK KRRRRQQQRR EEEIKKKMLA AASGGKSTLL
Q9HFA2    MMGCGMMSEE KKAARNNIIE EENQQQLLLK KRRKKMQQRR EEEIKKKMLA AASGGKSTLL
Q9HEP9    MMGCGMMSEE KKAARNNIIE EENQQQLLLK KRRKKLQQRR EEEIKKKMLA AASGGKSTLL
B0XRA0    MMGCGMMSDE KKAARNNIIE EENQQQLLLK KRRKKMQQRR EEEIKKKMLA AASGGKSTLL
O13315    MMGCGMMSEE KKAARNNIIE EENQQQLLLK KRRRRQQQRR EEEIKKKMLA AASGGKSTLL
Q8J132    MMGCGMMSDE KKAARNNIIE EENQQQLLLK KRRKKMQQRR EEEIKKKMLA AASGGKSTLL
A1D2A6    MMGCGMMSDE KKAARNNIIE EENQQQLLLK KRRKKMQQRR EEEIKKKMLA AASGGKSTLL
B6QCL4    MMGCGMMSDE KKAARNNIIE EENQQQLLLK KRRKKMQQRR EEEIKKKMLA AASGGKSTLL
Q1DS95    MMGCGMMSDE KKAARNNIIE EENQQQLLLK KRRKKMQQRR EEEIKKKMLA AASGGKSTLL
A1CPE8    MMGCGMMSDE KKAARNNIID DDNQQQLLLK KRRKKMQQRR EEEIKKKMLA AASGGKSTLL
Q2UCI4    MMGCGMMSDE KKAARNNIIE EENQQQLLLK KRRKKMQQRR EEEIKKKMLA AASGGKSTLL
Q00743    MMGCGMMSDE KKAARNNIIE EENQQQLLLK KRRKKMQQRR EEEIKKKMLA AASGGKSTLL
Q8NJY0    MMGCGMMSDE KKAARNNIIE EENQQQLLLK KRRKKMQQRR EEEIKKKMLA AASGGKSTLL
Q0MSH7    MMGCGMMSDE KKAARNNIIE EENQQQLLLK KRRKKMQQRR EEEIKKKMLA AASGGKSTLL
B6H598    MMGCGMMSDE KKAARNNIIE EENQQQLLLK KRRKKMQQRR EEEIKKKMLA AASGGKSTLL
A7IT72    MMGCGQQSSE KKQQRNNIIE EENQQQLLLK KRRKKNLLRR EEEIKKKMLA AASGGKSTLL
B2AWQ6    MMGCGMMSEE KKAARNNIIE EENQQQLLLK KRRRRQQQRR EEEIKKKMLA AASGGKSTLL
A2QRI2    MMGCGMMSDE KKAARNNIIE EENQQQLLLK KRRKKMQQRR EEEIKKKMLA AASGGKSTLL
Q0D0M5    MMGCGMMSDE KKAARNNIIE EENQQQLLLK KRRKKLQQRR EEEIKKKMLA AASGGKSTLL
Q9HFN1    MMGCGLLSEE KKAARNNIIE EENQQQLLLK KRRKKLQQRR EEEIKKKMLA AASGGKSTLL
Q9C134    MMGCGMMSEE KKQQRNNIIE EENQQQLLLK KRRKKLQQRR EEEIKKKMLA AASGGKSTLL
Q2H8Y3    MMGCGMMSEE KKAARNNIIE EENQQQLLLK KKKRRQQQRR EEEIKKKVLA AASGGKSTLL
O74259    MMGCGMMSEE KKAARNNIIE EENQQQLLLK KRRRRQQQRR EEEIKKKMLA AASGGKSTLL
A6QTN6    MMGCGMMSDE KKAARNNIIE EENQQQLLLK KRRKKLQQRR EEEIKKKMLA AASGGKSTLL
Q5DPZ0    MMGCGMMSDE KKAARNNIIE EENQQQLLLK KRRKKLQQRR EEEIKKKMLA AASGGKSTLL
Q01711    MMGCCFFSYQ TTLLRSSIIE EESYYYLLLR RQQQQHAACC EEEAKKKILA AASGGETTLL
Q01706    MMGCSPPLYQ TTSSRSSIIE EELYYYLLLR RRRQQEAAII EEEAKKKILA AASGGKTTLL
A7EQJ5    MMGACMMSDE RRKKRSSIID DDKTTTLLLE EEESSRLLRR EEECKKKILS SSSGGKSTVV
B8XWZ6    MMCFGSSRGR LLAARSSIID DDKQQQLLLR RQQEERLLSS EEEVKKKLLA AASGGKSTLL
Q8J0P9    MMCFGAARND EEAARSSLLD DDKGGGIIIR RQQEERMMAA EEEVKKKLLA AASGGKSTLL
Q8TF91    MMGACMMSEE KKKKRSSIID DDKDDDLLLE EEESSRLLRR EEECKKKILS SSSGGKSTVV
Q9HFW7    MMGACMMSEE KKKKRSSIID DDRDDDLLLE EEESSKLLRR EEECKKKILS SSSGGKSTVV
A0A1G9    MMGGCMMSEE KKKKRSSIID DDKEEELLLD DEESSRLLRR EEECKKKILS SSSGGKSTVV
O94216    MMGACMMSDE RRKKRSSIID DDKTTTLLLE EEESSRLLRR EEECKKKILS SSSGGKSTVV
Q6RX07    MMCFGGGRAE VVAARSSLLD DDKAAAIIIR RAAEERMMSS EEEVKKKLLA AASGGKSTLL
Q0PY42    MMGACMMSED KKKKRSSIID DDRSSSLLLE EEESSKLLRR EEECKKKILS SSSGGKSTVV
B3KYJ0    MMGACMMSEE KKKKRSSIID DDRDDDLLLE EEESSKLLRR EEECKKKILS SSSGGKSTVV
Q589C6    MMGACMMSDE RRKKRSSIID DDKKKKLLLE EEESSRLLRR EEECKKKILS SSSGGKSTVV
A6RRX9    MMGACMMSDE RRKKRNN--- ---------L LGGKKKTTCC LLLLTTTFTS SSSGGKSTVV
A4RJI0    MMGACMMSEE KKKKRSSIID DDKDDDLLLE EEESSRLLRR EEECKKKILS SSSGGKSTVV
Q8NJX7    MMGGCMMSEE KKKKRSSIID DDKEEELLLD DEESSRLLRR EEECKKKILS SSSGGKSTVV
Q9HFA3    MMGACMMSDE KKKKRSSIID DDRAAALLLD DEESSRLLRR EEECKKKILS SSSGGKSTVV
Q00581    MMGACMMSEE KKKKRSSIID DDKDDDLLLE EEESSRLLRR EEECKKKILS SSSGGKSTVV
B3KYI9    MMCFGGGRDA AASSRSSLLD DDKQQQIIIR RAAEERLLSS EEEVKKKLLA AASGGKSTLL
O74204    MMGSCMMSEE RRKKRSSIID DDRDDDLLLE EEESSRLLRR EEECKKKILS SSSGGKSTVV
Q05424    MMCFGGGRDA AASSRSSLLD DDKQQQIIIR RAAEERLLSS EEEVKKKLLA AASGGKSTLL
B2B787    MMCFGAARDA AAAARSSLLD DDKIIIIIIR RAAEEKMMSS EEEVKKKLLA AASGGKSTLL
B8XWZ8    MMGACMMSED KKKKKSSIID DDKIIILLLE EEESSRLLRR EEECKKKILS SSSGGKSTVV
Q8J0B8    MMGACFFSGG HHDDISSIID DDRQQQIIIE EEEAAKFFKK EEECKKKILS SSSGGKSTVV
Q9HFA1    MMCFGSSRDA DDAARSSLLD DDKIIIIIIK KQQEERMMLL EEEVKKKLLA AASGGKSTLL
O13316    MMCFGSSRDA AAAARSSLLD DDKAAAIIIR RAAEERLLQQ EEEVKKKLLA AASGGKSTLL
Q65YU2    MMGACMMSED KKKKKSSIID DDKIIILLLE EEESSRLLRR EEECKKKILS SSSGGKSTVV
A2QRF3    MMGSCVVSDE KKRRRSSIID DDRKKKLLLE EEESSRLLRR EEECKKKILS SSSGGKSTVV
B8N690    MMGSCVVSDE KKKKRSSIID DDRRRRLLLE EEESSRLLRR EEECKKKILS SSSGGKSTVV
Q2UCG4    MMGSCVVSDE KKKKRSSIID DDRRRRLLLE EEESSRLLRR EEECKKKILS SSSGGKSTVV
B8M2B6    MMGGCVVSDE KKKKRSSIID DDRKKKIIIE EEESSRLLRR EEECKKKILS SSSGGKSTVV
Q8TF78    MMCFGSSREA AAMMRSSLLD DDKIIIIIIK KAAEERMMAA EEEVKKKLLA AASGGKSTLL
Q9UVK8    MMGSCFFSDE KKKKRSSIID DDRKKKLLLE EEESSRLLRR EEECKKKILS SSSGGKSTVV
Q8TFX6    MMGSCFFSDE KKKKRSSIID DDRRRRLLLE EEESSRLLRR EEECKKKILS SSSGGKSTVV
B6V2E9    MMGGCMMSEE RRKKKSSIID DDREEEIIIM MDDSSRLLRR EEECKKKILS SSSGGKSTVV
A1CPG8    MMGSCFFSDE KKKKRSSIID DDRKKKLLLE EEESSRLLRR EEECKKKILS SSSGGKSTVV
A1D2D0    MMGSCFFSDE KKKKRSSIID DDRRRRLLLE EEESSRLLRR EEECKKKILS SSSGGKSTVV
B0XR79    MMGSCFFSDE KKKKRSSIID DDRRRRLLLE EEESSRLLRR EEECKKKILS SSSGGKSTVV
Q2H330    MMGSCMMSDD RRKKRSSIID DDKEEELLLE EEESSKLLRR EEECKKKILS SSSGGKSTVV
Q7Z9K5    MMGGCVVSDE KKKKRSSIID DDRKKKIIIE EEESSRLLRR EEECKKKILS SSSGGKSTVV
B6QCP5    MMGGCVVSDE KKKKRSSIID DDRKKKIIIE EEESSRLLRR EEECKKKILS SSSGGKSTVV
Q1DUV1    MMGGCLLSID KKKKRSSIID DDKKKKLLLE EEESSRLLRR EEECKKKILS SSSGGKSTVV
P87033    MMGACLLSDP YYKKRSSLLD DDRRRRIIIK KEEEENLLSS EEEVKKKLLA AASGGKSTLL
Q5DPY9    MMGGCCCSNE RRKKRSSIID DDKGGGLLLE EDDSSRLLRR EEECKKKILS SSSGGKSTVV
B6H4Z1    MMGMCFFSDE KKKKRSSIID DDRKKKLLLE EEESSRLLRR EEECKKKILS SSSGGKSTVV
Q9C133    MMCFGGGRDG AAKKRSSIID DDALLLIIIH HRREEVMMQQ VVVVKKKLLA AASGGKSTLL
A2QDR2    MMGCMSSSDD VVQQRSSIIE EEKVVVLLLK KNNKKVMMDD TTTIKKKILA AASGGKSTII
Q2GY29    MMCFGGGRDS AAAARSSLLD DDKIIIIIIR RAAEERMMSS EEEVKKKLLA AASGGKSTLL
P87034    MMGNCLLSQE KKDDRSSIID DDKQQQIIIE EEESSKFFKK EEECKKKILS SSSGGKSTVV
B8MY41    MMGCMGGSDD LLQQRNNIID DDKVVVLLLK KNNKKVMMDD TTTIKKKILA AASGGKSTII
Q9Y888    MMGGCAASDE KKAARSSIID DDKMMMIIIE EEEGGRLLKK EEECKKKILS SSSGGKSTVV
O14438    MMGNCLLSQE KKDDRSSIID DDKQQQIIIE EQQSSQFFKK EEECKKKILS SSSGGKSTVV
Q0CQ85    MMGCMSSSDE VVQQRTTIID DDKSSSLLLK KNNKKVMMDD TTTIKKKILA AASGGKSTII
Q0D0P6    --------DT RRCCVAALLS SSHPPPAAAM MFFAALTTRR ----SSSNPS SSSGGKSTVV
A7EY71    MMCFGSSREV AAKKRSSIID DDALLLIIIH HKKEEIMMQQ QQQVKKKLLA AASGGKSTLL
Q5B8P0    MMGCMSSSDE IIQQRNNIIE EEKSSSLLLK KNNKKVMMDD TTTIKKKILA AASGGKSTII
Q8X1V9    MMGGCAASDE KKAARSSIID DDKMMMIIIE EEEGGRLLKK EEECKKKILS SSSGGKSTVV
Q9Y887    MMGNCVVSDE KKAARSSIID DDRQQQIIIE EEESSKFFRR EEECKKKILS SSSGGKSTVV
B0XWX6    MMGCMSSSDE LLQQRTTIID DDKSSSLLLK KNNKKLMMDD TTTIKKKILA AASGGKSTII
A1D6I1    MMGCMSSSDE VVQQRTTIID DDKSSSLLLK KNNKKLMMDD TTTIKKKILA AASGGKSTII
Q9Y7E3    MMGCMSSSDE IIQQRNNIIE EEKSSSLLLK KNNKKVMMDD TTTIKKKILA AASGGKSTII
Q4WYB0    MMGCMSSSDE LLQQRTTIID DDKSSSLLLK KNNKKLMMDD TTTIKKKILA AASGGKSTII
A7IT73    MMCFGSSSDP AAKKKSSIIE EEKQQQLLLR REEQQRLLDD EEEVKKKLLA AASGGKSTLL
B8MPE2    MMGCMSSSDE AARRVNNIIE EEKQQQIIIR RNNKKTYYDD TTTVKKKILA AASGGKSTII
A6S7A2    MMCFGSSREV AAKKRSSIID DDALLLIIIH HRREEVMMQQ QQQVKKKLLA AASGGKSTLL
Q9HEP8    MMCFGSSREV AAKKRSSIID DDALLLIIIH HRREEVMMQQ QQQVKKKLLA AASGGKSTLL
B0DR93    MMGGCVVSDS KKEERSSIID DDRQQQIIIE EEESSRFFKK EEECKKKILS SSSGGKSTVV
B2WIL8    MMCFGRRKAP AARRKNNIIE EEKNNNLLLR RVVRRKAAEE EEEVKKKLLA AASGGKSTLL
Q0UBY1    MMCFGRRKAP FFRRKNNIIE EEKAAALLLR RNNRRRAAEE EEEVKKKLLA AASGGKSTLL
A1CKY6    MMGCMGGSDE VVQQQTTIID DDKSSSLLLK KNNKKMMMDD TTTIKKKILA AASGGKSTII
B6HCG1    MMGCLVVSDD FFQQRNNIID DDRAAAIIIK KSSKKTLLDD TTTIKKKILA AASGGKSTII
B6QUA7    MMGCINNSDE VVRRINNIID DDKQQQIIIR RSSKKTYYDD TTTVKKKMLA AASGGKSTII
Q6W9M4    MMGCINNSDE VVRRINNIID DDKQQQIIIR RSSKKTYYDD TTTVKKKMLA AASGGKSTII
A8PR62    MMGLCGGSDD RRQQRSSIID DDKHHHLLLV VEETTQGGKK EEEYKKKILS SSSGGKSTVV
Q1DJB6    MMGCSGGSEQ IIKKQNNIID DDKMMMIIIR RMMKKTYYDD TTTVKKKILA AASGGKSTII
Q5DPY8    MMGCASSSDI AARRHTTIID DDKMMMIIIR RMMKKVQQDD TTTVKKKILA AASGGKSTII

          KKLIIHHEGG YSREEEEEES KIIIFTVVVR VIILMLEELL PPPPLDQRAE EHVQQTTIPA
          KKLIIHHEGG YSREEEEEES KIIIFTVVVR VIILMLEELL PPPPLDQRAE EHVQQTTIPA
          KKLIIHHEGG YSREEEEEES KIIIFTVVVR VIILMLEELL PPPPLDQRAE EHVQQTTIPA
          KKLIIHHEGG YSREEEEEES KIIIFTVVVR VIILMLEELL PPPPLDQRAE EHVQQTTIPA
          KKLIIHHEGG YSREEEEEES KIIIFTVVVR VIILMLEELL PPPPLDQRAE EHVQQTTIPA
          KKLIIHHEGG YSREEEEEES KIIIFTVVVR VIILMLEELL PPPPLDQRAE EHVQQTTIPA
          KKLIIHHEGG YSREEEEEES KIIIFTVVVR VIILMLEELL PPPPLDQRAE EHAQQTTIPA
          KKLIIHHEGG YSREEEEEES KIIIFTVVVR VIILMLEELL PPPPLDQRAE EHVQQTTIPA
          KKLIIHHEGG YSREEEEEES KIIIFTVVVR VIILMLEELL PPPPLDQRME EHVQQTTIPA
          KKLIIHHEGG YSREEEEEES KIIIFTVVVR VIILMLEELL PPPPLDQRME EHVQQTTIPA
          KKLIIHHEGG YSREEEEEES KIIIFTVVVR VIILMLEELL PPPPLDQRME EHVQQTTIPA
          KKLIIHHEGG YSREEEEEES KIIIFTVVVR VIILMLEELL PPPPLDQRME EHVQQTTIPA
          KKLIIHHEGG YSREEEEEES KIIIFTVVVR VIILMLEELL PPPPLDQRME EHVQQTTIPA
          KKLIIHHEGG YSREEEEEES KIIIFTVVVR VIILMLEELL PPPPLDQRVE EHVQQTTIPA
          KKLIIHHEGG YSREEEEEES KIIIFTVVVR VIILMLEELL PPPPLDQRAE EHVQQTTIPQ
          KKLIIHHEGG YSREEEEEES KIIIFTVVVR VIILMLEELL PPPPLDQRME EHVQQTTIPA
          KKLIIHHEGG YSREEEEEES KIIIFTVVVR VIILMLEELL PPPPLDQRME EHVQQTTIPA
          KKLIIHHEGG YSREEEEEES KIIIFTVVVR VIILMLEELL PPPPLDQRME EHVQQTTIPA
          KKLIIHHEGG YSREEEEEES KIIIFTVVVR VIILMLEELL PPPPLDQRME EHVQQTTIPA
          KKLIIHHEGG YSREEEEEES KIIIFTVVVR VIILMLEELL PPPPLDQRME EHVQQTTIPA
          KKLIIHHEGG YSREEEEEES KIIIFTVVVR VIILMLEELL PPPPLDQRVE EHVQQTTIPA
          KKLIIHHEGG YSREEEEEES KIIIFTVVVR VIILMLEELL PPPPLEPRME EHVQQTTIPA
          KKLIIHHEGG YSREEEEEES KIIIFTVVVR VIILMLEELL PPPPLDQRAE EHVQQTTIPQ
          KKLIIHHEGG YSREEEEEES KIIIYTVVVR VIILMLEELL PPPPLDARNE EHVQQTTIPA
          KKLIIHHEGG YSREEEEEES KIIIFTVVVR VIILMLEELL PPPPLDQRME EHVQQTTIPA
          KKLIIHHEGG YSREEEEEES KIIIYTVVVR VIILMLEELL PPPPLDARNE EHVQQTTIPA
          KKLIIHHEGG YSREEEEEES KIIIYTVVVR VIILMLEELL PPPPLDARNE EHVQQTTIPA
          KKLIINNEGG YSREEEEEES KIIIYTVVVR VIILMLEELL PPPPLDPRAE EHVQQTTIPS
          KKLIIHHEGS YSREEEEEES KIIIFTVVVR VIILMLEELL PPPPLDLRAE EHVQQTTIPA
          KKLIIHHEGG YSREEEEEES KIIIYTVVVR VIILMLEELL PPPPLDARNE EHVQQTTIPA
          KKLIIHHEGG YSREEEEEES KIIIYTVVVR VIILMLEELL PPPPLDARHE EHVQQTTIPA
          KKLIIHHEGG YSREEEEEES KIIIYTVVVR VIILMLEELL PPPPLDARNE EHVQQTTVPA
          KKLIINNEGG YSREEEEEES KIIIYTVVVR VIILMLEELL PPPPLDPRAE EHVQQTTIPS
          KKLIIHHEGG YSREEEEEES KIIIYTVVVR VIILMLEELL PPPPLDARHE EHVQQTTIPA
          KKLIIHHEGG YSREEEEEES KIIIYTVVVR VIILMLEELL PPPPLDARHE EHVQQTTIPA
          KKLIIHHEGG YSREEEEEES RIIIFTVVVR VIILMLEELL PPPPLDQRAE EHVQQTTIPA
          KKLIIHHEGG YSREEEEEES KIIIFTVVVR VIILMLEELL PPPPLDARME EHVQQTTIPA
          KKLIIHHEGS YSREEEEEES KIIIYTVVVR VIILMLEELL PPPPLDARNE EHVQQTTVPA
          KKLIIHHEGG YSREEEEEES KIIIYTVVVR VIILMLEELL PPPPLDARNE EHVQQTTIPA
          KKLIIHHEGG YSREEEEEES KIIIFTEEER VIILMLEELL PPPPLDQKAE EHVQQTTIPA
          KKLIIHHEGG YSREEEEEES KIIIFTVVVR VIILMLEELL PPPPLDQRTE EHVQQTTIPA
          KKLIINNEGG YSREEEEEES KIIIFTVVVR VIILMLEELL PPPPLDSRME EHVQQTTIPA
          KKLIIHHEGG YSREEEEEES KIIIYTVVVR VIILMLEELL PPPPLDQRME EHVQQTTIPA
          KKLIIHHEGS YSREEEEEES KIIIFTVVVR VIILMLDDII PPPPLDQRAE EHVQQTTIPA
          KKLIIHHEGS YSREEEEEES KIIIFTVVVR VIILMLDDII PPPPLDQRAE EHVQQTTIPA
          KKLIIHHLSG FTLEEEEEEY RIIIFMLLLR LIIIMFDDII CCCCFRRENE EYLDDLLLRE
          KKLIIHHLSG FTLEEEEEEY RIIIFMLLLR LIIIMFDDII CCCCFRRENE EYLDDLLLRE
          KKIIIHHQNG YTVEEEAAAL RTTTYLIIIK ALLVMMEEII EEEEPNPNKE EGSFFLLLVD
          KKLIIYYSQG FSKEEELLLE KVVVFIVVVK VIIAMHDDLL QQQQFNPDNE EHMAAHHIHE
          KKLIIYYAQG FNKEEELLLD KVVVFIVVVK TIISMMGGFF EEEEYSPDNE EYMAAHHINE
          KKIIIHHLKG YSEEEEFFFS RTTTFLLLLK AVVIMFEEII EEEELSDEIR RYCDDFFLSI
          KKIIIHHLKG YSDEEETTTN RTTTYLLLLK AVVVMFDDII QQQQPDPRPY YEFLLQQDEG
          KKIIIHHLKG YSEEEEYYYN RTTTFLVVVK AVVIMFDDII EEEELKENRA AADFFLLIPE
          KKIIIHHQNG YTVEEEAAAL RTTTYLIIIK ALLVMMEEII EEEEPNPNKE EGSFFLLLVD
          KKLIIYYAKG FSKEEELLLE KVVVFIVVVR LIIYMLDDII SSSSFDPENE ENIKKQQIFE
          KKIIIHHQNG YSHEEEQQQL RTTTYLIIIK ALLVMFEEII EEEEINEANR RHCDDTTITV
          KKIIIHHLKG YSDEEETTTN RTTTYLLLLK AVVVMFDDII QQQQPDPRPY YEFLLQQDEG
          KKIIIHHQNG YTIEEEAAAL RTTTYLIIIK ALLVMMEEII EEEEPNPNKE EGSFFLLLVD
          KKIIIHHQNG YTIEEEAAAL RTTTYLIIIK ALLVMMEEII EEEEPNPNKE EGSFFLLLVD
          KKIIIHHLKG YSDEEEYYYN RTTTFLIIIK AVVIMFDDII EEEEPLENKE ECDYYLLLVE
          KKIIIHHLKG YSEEEEYYYN RTTTFLVVVK AVVIMFSSII EEEELQDDNR RHADDFFLQA
          KKIIIHHLKG YSEEEEYYYN RTTTFLIIIK AVVIMFEEII EEEEPSEGTT TYCDDYYLTV
          KKIIIHHLKG YSDEEEYYYN RTTTFLIIIK AVVVMFDDII EEEEPKEETK KLCDDFFLSV
          KKLIIYYAQG FSKEEELLLE RVVVFILLLR LIIFMFNNII KKKKLDEDNE ENMVVQQMYE
          KKIIIHHLKG YSHEEEKKKN RTTTFLLLLK SVVAMFDDII EEEEPLDENK KHLDDFFLSL
          KKLIIYYAQG FSKEEELLLE RVVVFILLLR LIIFMFNNII KKKKLDEDNE ENMVVQQMYE
          KKLIIYYAQG FSKEEELLLE KVVVFIVVVR LIIFMLNNII PPPPFNPDNE ENMAAHHIYD
          KKIIIHHLKG YSEEEEFFFN RTTTFLVVVK AVVIMFDDII EEEEPNEENK KHAEEFFLQA
          KKIIIHHQNG YTREEEVVVL KTTTFVVVVQ AIIVLFRRMM DDDDPEPVNR RYADDRRIRV
          KKLIIYYAQG FSKEEELLLE KVVVLVIIIR LIIFMYNNII EEEEFRKENE ENKEELLVVE
          KKLIIYYAQG FSKEEEIIIE KVVVFIVVVR LIIHMLDDII EEEEFNKENE ENITTLLIQE
          KKIIIHHLKG YSEEEEFFFN RTTTFLVVVK AVVIMFDDII EEEEPNEENK KHAEEFFLQA
          KKIIIHHQNG YTVEEEAAAL RTTTYLLLLK SLLIYFSSLL EEEEPSQKVR RYIQQFFLNI
          KKIIIHHQNG YTVEEEAAAL RTTTCLLLLK SLLVYFSSLL EEEEPSQKVR RYVQQYYINI
          KKIIIHHQNG YTVEEEAAAL RTTTCLLLLK SLLVYFSSLL EEEEPSQKVR RYVQQYYINI
          KKIIIHHQNG YSVEEETTTM RTTTYLLLLK SLLIYFDDMM EEEEPSQKVR RFITTYYINI
          KKLIIYYATG FSKEEELLLE KVVVFIVVVR MIIYMFDDII PPPPFKPQSE EDMEEQQVYE
          KKIIIHHQNG YTVEEEAAAL RTTTYLLLLK ALLIYFNNLL EEEEPSQKVR RNIEEFFLNI
          KKIIIHHQNG YTVEEEAAAL RTTTYLLLLK ALLIYFNNLL QQQQPSPKVR RFIEEFFLNI
          KKIIIHHQNG YTVEEEAAAQ RTTTYLVVVK ALLIMFEEVV VVVVPQESNK KHMDDFFLQV
          KKIIIHHQNG YTVEEEAAAL RTTTYLLLLK ALLIYFNNLL EEEEPSSKVR RYIEEFFLNI
          KKIIIHHQNG YTVEEEAAAL RTTTYLLLLK ALLIYFNNLL QQQQPSPKVR RFIEEFFLNI
          KKIIIHHQNG YTVEEEAAAL RTTTYLLLLK ALLIYFNNLL QQQQPSPKVR RFIEEFFLNI
          KKIIIHHLKG YSQEEEVVVN RTTTYLLLLK ALLCMFEEII EEEEPPE-NR RHCDDFFLSL
          KKIIIHHQNG YSVEEETTTM RTTTYLLLLK SVVIYFDDII EEEEPSQKVR RFITTYYINI
          KKIIIHHQNG YSVEEETTTM RTTTDLLLLK SVVIYFDDII EEEEPSQKVR RFITTYYINI
          KKIIIHHQNG YTVEEESSSM RTTTYLLLLK SLLVMFNNII MMMMPSSKVR RFMEEYYLNI
          KKIIIHHHIP FTDEEEEEEN RLLLFLVVVK TIILMWSSII DDDDFDDSNI IHLLLLLFPD
          KKIIIHHQNG YSVEEETTTL RTTTYLLLLK DLLILFDDLL QQQQPSPKVQ QYIEEYYLQI
          KKIIIHHQNG YTMEEEQQQL RTTTYLLLLK ALLIYLQQLL EEEEPSQKVQ QYISSFFLNV
          KKLIIYYKDG FTKEEEEEEE RIIIFILLLR MTTLMFGGII PPPPFFKNTD DHLPPVVIKD
          KKIIIHHSGG FPEEEERRRQ RVVVYLVVVK VLLLMENNII DDDDFLETKP PAEYYVVDPD
          KKLIIYYAQG FSKEEEMMME KVVVFILLLR LIIFMAGGII TTTTFNPENE ENMAAQQMYE
          KKIIIHHQNG YTKEEELLLL RTTTILVVVQ AMMVLFKKMM EEEEPMPENR RNVDDAAIRV
          KKIIIHHSGG FPDEEERRRQ RVVVYVVVVK VLLLMESSII EEEEFQETKP PADYYMMDSD
          KKIIIHHQDG FSQEEEIIIA RSSSTVLLLK AIILHLNNVV EEEECDFKNR RLQDDKKI--
          KKIIIHHQNG YSKEEELLLL RTTTILVVVQ AIIVLFKKMM EEEEPMPENR RNVDDVVIRV
          KKIIIHHAGG FPEEEECCCQ RVVVYIVVVK VLLLMENNII DDDDFVETKP PADYYVVDPD
          KKIIIHHQNG YTVEEEAAAM RTTTYLLLLK SLLIYFGGLL VVVVPSQKVR RYMDDFFLNL
          KKIIIYYKEG FSKEEEEEEE RIIIFILLLR MTTVMFNNII PPPPFDENTS SYVPPMMIKD
          KKIIIHHSGG FPEEEERRRQ RVVVYIVVVK VLLLMENNII DDDDFQERVS STEFFVVDPD
          KKIIIHHQDG FSQEEEIIIA RIIIHVLLLK AIILMLSSVV EEEECDFKNR RLQDDKKIQL
          KKIIIHHQNG FNEEEEMMMT RTTTYTLLLQ AIIVMMNNVV EEEECTPANR RFAEERRIRV
          KKIIIHHSGG FPEEEERRRQ RVVVYLVVVK VLLLMEQQII DDDDFLETKQ QAEFFIIDPD
          KKIIIHHSGG FPEEEERRRQ RVVVYLVVVK VLLLMEQQII DDDDFLETKQ QAEFFIIDPD
          KKIIIHHSGG FPEEEERRRQ RVVVYIVVVK VLLLMENNII DDDDFQERVS STEFFVVDPD
          KKIIIHHSGG FPEEEERRRQ RVVVYLVVVK VLLLMEQQII DDDDFLETKQ QAEFFIIDPD
          KKLIIHHTKG FSSEEEKKKQ KTTTFLVVVQ VVVFMQEEVV EEEEFDPSSV VFAEELLLPE
          KKIIIHHSGG FPEEEERRRQ RVVVYLVVVK VLLMMQKKII DDDDFKENQS SGDIILLAAD
          KKLIIYYDKG FSKEEEEEEE RIIIFILLLR MTTVMFNNTT PPPPFHENTK KYLPPMMIKD
          KKLIIYYDKG FSKEEEEEEE RIIIFILLLR MTTVMFNNTT PPPPFHENTK KYLPPMMIKD
          KKIIIHHQEG FSDEEEAAAE RVVVYVLLLQ HIIIMIGGII EEEECEYNRA AADKKLLLVE
          KKIIINNAGG FQSEEEKKKT RTTTFLVVVQ TIIYMDDDTT DDDDFDEDNI IYSEEMMVPD
          KKIIINNAGG FGKEEEKKKT RTTTFLVVVQ TIIYMDDDTT DDDDFDERIA AYSEELLVPD
          KKIIIHHDGG FPDEEERRRQ RVVVYLVVVK VLLLVENNII EEEEYLETKK KAEFFIIDPD
          KKIIIHHSRG FPEEEEHHHQ RIIIYIVVVK VLLLMEDDII DDDDFNETKP PADLLLLDPD
          KKIIIHHSGG FPEEEERRRQ RVVVYLVVVK VLLMMQKKII EEEEFKENQA AGIFFLLAAD
          KKIIIHHSGG FPEEEERRRQ RVVVYLVVVK VLLMMQKKII EEEEFKENQA AGIFFLLAAD
          KKIIIHHQNG YSKEEEYYYM RTTTIVVVVR AIIALLGGMM EEEEPRLENR RAADDIILEV
          KKIIIHHAGG FPEEEERRRQ RIIIYMIIIK ILLLMEGGII EEEEFAATKS SAQVVIIEAD
          KKIIIHHAGG FPEEEEYYYQ RVVVYMVVVK ILLLMENNII EEEEFFETKP PAKLLLLDPD

          QQGGSS--PP PEEEGNAAIV LLDGGGVVQC CFRRLLNSSS AKYYYYYDSS IIDIAAAAAP
          QQGGSS--PP PEEEGNAAIV LLDGGGVVQC CFRRLLNSSS AKYYYYYDSS IIDIAAAAAP
          QQGGSS--PP PEEEGNAAIV LLDGGGVVQC CFRRLLNSSS AKYYYYYDSS IIDIAAAAAP
          QQGGSS--PP PEEEGNAAIV LLDGGGVVQC CFRRLLNSSS AKYYYYYDSS IIDIAAAAAP
          QQGGSS--PP PEEEGNAAIV LLDGGGVVQC CFRRLLNSSS AKYYYYYDSS IIDIAAAAAP
          QQGGSS--PP PEEEGNAAIV LLDGGGVVQC CFRRLLNSSS AKYYYYYDSS IIDIAAAAAP
          QQGGSS--PP PEEEGNAAIV LLDGGGVVQC CFRRLLNSSS AKYYYYYDSS IIDIAAAAAP
          QQGGSS--PP PEEEGNAAIV LLDGGGVVQC CFRRLLNSSS A------DSS IIDIAAAAAP
          QQGGVV--PP PEEEGSAAIA LLDGGGVVEC CFRRLLNSSS ARYYYYYDNN IIAIAAAAAP
          QQGGVV--PP PEEEGSAAIA LLDGGGVVEC CFRRLLNSSS ARYYYYYDNN IIAIAAAAAP
          QQGGVV--PP PEEEGSAAIA LLDGGGVVEC CFRRLLNSSS ARYYYYYDNN IIAIAAAAAP
          QQGGVV--PP PEEEGSAAIA LLDGGGVVEC CFRRLLNSSS ARYYYYYDNN IIAIAAAAAP
          QQGGVV--PP PEEEGSAAIA LLDGGGVVEC CFRRLLNSSS ARYYYYYDNN IIAIAAAAAP
          QQGGVV--PP PEEEGNAAIA LLDGGGVVSC CFRRLLNSSS ARYYYYYDNN IIAIAAAAAP
          QQGGNN--PP PEEEGSAAIA LLDGGGVVDC CFRRLLNSSS ARYYYYYDNN IIEIAAAQQH
          QQGGVV--PP PEEEGGAAIA LLDGGGVVEC CFRRLLNSSS ARYYYYYDNN IIVIAAAAAP
          QQGGVV--PP PEEEGGAAIA LLDGGGVVEC CFRRLLNSSS ARYYYYYDNN IIAIAAAAAP
          QQGGVV--PP PEEEGSAAIA LLDGGGVVEC CFRRLLNSSS ARYYYYYDNN IIAIAAAAAP
          QQGGVV--PP PEEEGSAAIA VVDGGGVVDC CFRRLLNSSS ARYYYYYDNN IIAIAAAAAP
          QQGGVV--PP PEEEGSAAIA LLDGGGVVDC CFRRLLNSSS ARYYYYYDNN IIAIAAAAAP
          QQGGVV--PP PEEEGNAAIA LLDGGGVVSC CFRRLLNSSS ARYYYYYDNN IIAIAAAAAP
          QQGGVV--PP PEEEGGAAIA LLDGGGVVEC CFRRLLNSSS ARYYYYYDNN IIVIAAATTP
          QQGGNN--PP PEEEGSAAIA LLDGGGVVDC CFRRLLNSSS ARCCCCCDNN IIEIAAAQQH
          QQGGSS--PP PEEEGNAAIA LLDGGGVVEC CFRRLLNSSS AKYYYYYDAA IIDIAAAQQP
          QQGGVV--PP PEEEGNAAIA LLDGGGVVEC CFRRLLNSSS ARYYYYYDNN IIAIAAAAAP
          QQGGSS--PP PEEEGNAAIA LLDGGGVVEC CFRRLLNSSS AKYYYYYDAA IIDIAAAQQP
          QQGGSS--PP PEEEGNAAIA LLDGGGVVEC CFRRLLNSSS AKYYYYYDAA IIDIAAAQQP
          QQGGSS--PP PEEEGGAAIA LLDGGGVVEC CFRRLLNSSS AKYYYYYDSS IIEIAAAQQP
          QQGGCC--PP PEEEGAAAIA LLDGGGVVEC CFRRLLNSSS ARYYYYYDSS IIGIMMMQQP
          QQGGSS--PP PEEEGNAAIA LLDGGGVVEC CFRRLLNSSS AKYYYYYDAA VVDIAAAQQP
          QQGGNN--PP PEEEGNAAIA LLDGGGVVEC CFRRLLNSSS AKYYYYYDAA IIEIAAAQQP
          QQGGSS--SS SEEEGNAAIA LLDGGGVVEC CFRRLLNSSS AKYYYYYDSS IIEIAAAQQS
          QQGGSS--PP PEEEGGAAIA LLDGGGVVEC CFRRLLNSSS AKYYYYYDSS IIEIAAAQQP
          QQGGSS--PP PEEEGNAAIQ LLDGGGVVEC CFRRLLNSSS AKYYYYYDSS IIEIAAAQQP
          QQGGSS--PP PEEEGNAAIQ LLDGGGVVEC CFRRLLNSSS AKYYYYYDSS IIEIAAAQQP
          QQGGVV--PP PEEEGQAAIT LLDGGGVVAA AFRRLLNSSS AKYYYYYDSS IIDIAAASSP
          QQGGVV--PP PEEEGNAAIA LLDGGGVVSC CFRRLLNSSS ARYYYYYDNN IIAIAAAAAP
          QQGGNN--PP PEEEGNAAIA LLDGGGVVEC CFRRLLNSSS AKYYYYYDAA IIDIAAAQQP
          QQGGTT--PP PEEEGNAAIA LLDGGGVVEC CFRRLLNSSS AKYYYYYDAA IIEIAAAQQP
          QQGGNN--PP PEEEGTAAIA LLDGGGVVDC CFRRLLNSSS ARYYYYYDNN IIDIAAAQQP
          QQGGNN--PP PEEEGNAAIA LLDGGGVVEC CFRRLLNSSS AEYYYYYNNN IIDISSSLLP
          QQGGVV--PP PEEEGNAAIA LLDGGGVVSC CFRRLLNSSS ARYYYYYDNN IIAIAAAAAP
          QQGGVV--PP PEEEGNAAIA LLDVVVVVEC CFRRLLNSSS ARYYYYYDNN IIAIAAAAAP
          QQGGSS--AA ADDDGGAAIA LLDGGGVVEC CFRRLLNSSS ALYYYYYDSS IIKIAAAAAS
          QQGGCC--PP PDDDGSAAIA LLDGGGVVEC CFRRLLNSSS ARYYYYYDSS IIKIAAAAAS
          LLRRNN--PP PEEEYRPPFS LLDGGGVVRA AVNNLLHNNN CFYYYYYENN IIHLFFFEER
          LLRRNN--PP PEEEYRPPFS LLDGGGVVRA AVNNLLHNNN CFSSSSSENN IIHLFFFEER
          PPHHPP--PP PRRRGTAAVS VVDSSSMMRL LLSSLLMSSS APYYYYYEEE AAGIAAAAAH
          IIHHPP--AA ADDDLDPPIA LLDGGGVVAA AINNLLHNNN LTYYYYYEDD IIDLWWWGGE
          IIDDGG--EE EDDDLEPPIA LLDGGGVVAA AVNNLLHNNN LTYYYYYTDD IIDIWWWAAD
          GGPPPPDDPP PKKKGEAAVA LLDVVVRRQL LMTTLLMSSS AGYYYYYDEE VVRIVVVHHP
          CCGGSS--PP PKKKGTAAIA LLDAAAKKQL LMTTLLMSSS AEYYYYYTEE VVMIVVVAAE
          SSQQRR--PP PKKKGLAAVA IIDAAAKKQL LMTTLLMSSS AEYYYYYQEE AAMIVVVAAP
          PPHHPP--PP PRRRGTAAVS VVDSSSMMRL LLSSLLMSSS APYYYYYEEE AAGIAAAAAH
          LLNNPP--TT TDDDLEPPIT LLDGGGVVRA AINNLLHNNN LDYYYYYEDD LLDIWWWDDR
          DDPPQQDDPP PKKKGEAAVG VVDCCCIIKV VFNNLLMSSS APYYYYYDEE AALITTTGGP
          CCGGAA--PP PKKKGTAAIA IIDAAAKKLL LMTTLLMSSS AEYYYYYMEE VVMIVVVAAE
          PPHHPP--PP PRRRGTAAVS FFDHHHIILL LLSSLLMSSS APYYYYYEEE AAGIAAAAAH
          PPHHPP--PP PRRRGTAAVS FFDHHHIILL LLSSLLMSSS APYYYYYEEE AAGIAAAAAH
          SSQQEE--PP PKKKGQAAVS IIDAAARRQL LMTTLLMSSS AEYYYYYQEE VVLIVVVSSP
          EEPPAADDPP PKKKGLAAVA IIDAAAKKQL LMTTLLMSSS AEYYYYYQEE AAMIVVVAAP
          EEPPAAEEAA AKKKGIAAVA LLDCCCIIRL LMTTLLMSSS AGYYYYYDEE VVHICCCAAP
          DDPPVVDDTT TRRRGEAAIA IIDAAARRQL LMTTLLMSSS AEYYYYYEQQ AAQIVVVRRQ
          MMDDPP--LL LEEEFEPPAK LLDGGGVVQA AINNLLHNNN LEYYYYYSDD LLDLWWWDDR
          DDPPTT--AA AKKKSVAAIS LLDAAAKKQL LMTTLLMSSS AEYYYYYDEE AAAIAAAHHK
          MMDDPP--LL LEEEFEPPAK LLDGGGVVQA AINNLLHNNN LQYYYYYSDD LLDLWWWDDR
          VVDDPP--EE EDDDLEPPIS LLDGGGVVSA AINNLLHNNN LDYYYYYGDD LLDVWWWAAK
          EEPPAADDPP PKKKGAAAVA LLDAAAKKLL LMTTLLMSSS AEYYYYYQEE AAMIVVVSSS
          DDMMIISSQQ QDDDVRSSIS LLDIIIIISV VLSSLLMSSS APYYYYYDDD VVQIGGGSSP
          IINNPP--QQ QDDDLQPPIS LLDGGGVVKA AINNLLHNNN IAYYYYYDDD VVDLWWWDDK
          LLHHAA--II IEEELDPPIA LLDGGGVVKA AINNLLHNNN LDYYYYYDDD LLDIWWWDDK
          EEPPAADDPP PKKKGAAAVA LLDAAAKKLL LMTTLLMSSS AEYYYYYQEE AAMIVVVSSS
          DDPPIIDDSS SKKKGDAAIY LLDCCCTTNV VLNNLLMSSS APYYYYYQEE AAKIAAASSP
          DDPPTTDDAA AKKKGEAAIY IIDCCCTTTV VLNNLLMSSS APYYYYYEEE AAKIAAASSP
          DDPPTTDDAA AKKKGEAAIY IIDCCCTTTV VLNNLLMSSS APYYYYYEEE AAKIAAASSP
          DDPPIIDDPP PKKKGDAAVF IIDCCCTTSV VMSSLLMSSS APYYYYYENN AAKIAAAAAP
          LLNNQQ--EE EQQQLQPPLD LLDGGGVVKA AINNLLHNNN LDYYYYYDDD LLDFWWWDDR
          DDPPIIDDPP PAAAGDAAIY IIDCCCTTTA ALNNLLMSSS APYYYYYEEE AAKITTTSSP
          DDPPTTDDPP PRRRGDAAVY LLDCCCTTTA ALNNLLMSSS APYYYYYEEE AAKIAAAAAP
          DDPPVVDDII IRRRSKAAIA LLDAAAVVSV VLSSIIMSSS APYYYYYSEE AAQIGGGAAP
          DDPPTTDDLL LRRRGDAAAY LLDCCCTTTA ALNNLLMSSS APYYYYYEEE AAKIAAASSP
          DDPPTTDDPP PRRRGDAAVY LLDCCCTTTA ALNNLLMSSS APYYYYYEEE AAKIAAAAAP
          DDPPTTDDPP PRRRGDAAVY LLDCCCTTTA ALNNLLMSSS APYYYYYEEE AAKIAAAAAP
          DDPPAADDPP PRRRGIAAVA VVDAAARRQL LMTTLLMSSS AEYYYYYQEE AASIVVVSSP
          DDPPIIDDPP PKKKGDAAVF IIDCCCTTSV VMSSLLMSSS APYYYYYENN AAKIAAAAAS
          DDPPIIDDPP PKKKGDAAVF IIDCCCTTSV VMSSLLMSSS APYYYYYENN AAKIAAAAAS
          DDPPTTDDPP PKKKGEAAVY LLDAAAVVTV VLNNLLMSSS APYYYYYDEE VVKITTTSSP
          IIDDPP--TT TNNNLVAALD LLDGGGVVSV VYNNVVPNNN MSYYYYYTDD LLDLFFFSSP
          DDPPTTDDPP PKKKGDAAVY LLDIIIMMSV VLNNLLMSSS APYYYYYEEE AAKITTTAAP
          DDPPTTDDSS SKKKGDAAIY LLDCCCTTTV VLNNLLMSSS APYYYYYEEE AAKITTTAAP
          LLYYPP--VV VEEELRAAFD MMDGGGIIKA AINNLLHNNN LSYYYYYQDD LLDLFFFNNK
          VVDDAADDLL LKKKRDAALD MMDGGGVVKA AVHHLLHNNN LHYYYYYDSS LLDIFFFTTP
          MMHHPP--EE EEEELEPPVK LLDGGGIIKA AMNNLLHNNN LDYYYYYDDD VVEIWWWDDK
          DDPPAADDHH HAAAARKKVS LLDIIIVVAI IMSSLLMSSS AAYYYYYDNN VVNIGGGQQS
          VVDDAADDLL LKKKRDAAMD MMDGGGVVKA AVHHLLHNNN LHYYYYYDSS LLDIFFFAAP
          QQEENNFFPP PRRRLPNNHP FFDAAAVVRI IITTLLMSSS ATYYYYYTEE VVLIGGGEEP
          DDPPAADDHH HPPPARKKVS LLDIIIIIAI IMSSLLMSSS AAYYYYYDNN VVNIGGGQQA
          VVDDAADDLL LKKKRDAAMG MMDGGGVVQA AVHHLLHNNN LHYYYYYNSS LLDIFFFTTP
          EEPPVVDDPP PVVVGDAAIF IIDCCCTTTV VLNNLLMSSS APYYYYYDEE AAKIAAASSP
          LLLLPP--FF FEEELKAAFD MMDGGGIIKA AVNNLLHNNN LGYYYYYEDD LLDLFFFSSK
          VVEEAADDLL LRRRRDAAME MMDGGGVVKA AVHHLLHNNN LNYYYYYHSS LLDLFFFEES
          DDTTLLSSPP PDDDAEAAIA FFDAAAVVRI IITTLLMSSS ATYYYYYTEE VVLIGGGEEP
          EEPPFFSSAA ADDDAQAAIE LLDIIIIIKV VMSSLLMSSS AGYYYYYTEE VVLIGGGTTP
          VVDDAADDYY YKKKRDAAME MMDGGGVVKA AVHHLLHNNN LQYYYYYGSS LLDLFFFKKP
          VVDDAADDYY YKKKRDAAME MMDGGGVVKA AVHHLLHNNN LQYYYYYGSS LLDLFFFKKP
          VVEEAADDLL LRRRRDAAME MMDGGGVVKA AVHHLLHNNN LNYYYYYHSS LLDLFFFEES
          VVDDAADDYY YKKKRDAAME MMDGGGVVKA AVHHLLHNNN LQYYYYYGSS LLDLFFFKKP
          IIDDSS--NN NDDDLHAAFN LLDGGGVVLA AINNLLHNNN LTYYYYYTDD VVDLFFFAAR
          VVDDAADDLL LSSSKEAAMQ LLDGGGVVQA AVHHLLHNNN LHYYYYYNSS IIDLFFFTTP
          LLCCPP--LL LEEELKAAFD MMDGGGIIKT TVNNLLHNNN LGYYYYYEDD LLDLFFFSSK
          LLCCPP--LL LEEELKAAFD MMDGGGIIKT TVNNLLHNNN LGYYYYYEDD LLDLFFFSSK
          TTNNAAAAPP PEEEAEAAIQ LLDAAAIIKL LISSLLMSSS AQYYYYYGEE VVLIGGGTTP
          IIEEPP--EE EEEELTAAFC LLDGGGVVLT TINNLLHNNN LNYYYYYQDD IIDLFFFQQK
          IIEEPP--DD DEEELTAAFS LLDGGGVVLT TINNLLHNNN LSYYYYYQDD IIELFFFSSR
          VVDDAADDYY YKKKRDAAMD MMDGGGVVKA AVHHLLHNNN LQYYYYYGSS LLDLFFFQQP
          VVDDAADDLL LEEERDAAMA MMDGGGVVKA AVHHLLHNNN LHFFFFFESS LLDIFFFTTP
          VVDDAADDLL LEEEKEAAME LLDGGGVVKA AVHHLLHNNN LHYYYYYNSS LLDLFFFTTP
          VVDDAADDLL LEEEKEAAME LLDGGGVVKA AVHHLLHNNN LHYYYYYNSS LLDLFFFTTP
          PPPPAAPPAA ADDDGKLLIS LLDVVVIIRL LMDDLLMNNN AEYYYYYNSS VVAIAAATTD
          VVDDAADDLL LNNNRQAAMS MMDGGGVVKA AVHHLLHNNN LDYYYYYNSS LLDIFFFTTP
          VVNNAADDLL LAAAKDAAMG MMDGGGVVKA AVHHLLHNNN LQYYYYYKSS LLNVFFFTTP

          PDPNNQDLRR SSRTTTGGIT TTTTTFIIGD DYYRRMGGQQ RSSEEIIHFN TTFLLVASSE
          PDPNNQDLRR SSRTTTGGIT TTTTTFIIGD DYYRRMGGQQ RSSEEIIHFN TTFLLVASSE
          PDPNNQDLRR SSRTTTGGIT TTTTTFIIGD DYYRRMGGQQ RSSEEIIHFN TTFLLVASSE
          PDPNNQDLRR SSRTTTGGIT TTTTTFIIGD DYYRRMGGQQ RSSEEIIHFN TTFLLVASSE
          PDPNNQDLRR SSRTTTGGIT TTTTTFIIGD DYYRRMGGQQ RSSEEIIHFN TTFLLVASSE
          PDPNNQDLRR SSRTTTGGIT TTTTTFIIGD DYYRRMGGQQ RSSEEIIHFN TTFLLVASSE
          PDPNNQDLRR SSRTTTGGIT TTTTTFIIGD DYYRRMGGQQ RSSEEIIHFN TTFLLVASSE
          PDPNNQDLRR SSRTTTGGIT TTTTTFIIGD DYYRRMGGQQ RSSEEIIHFN TTFLLVASSE
          PDPNNQDLRR SSRTTTGGIT TTTTTFIIGD DYYRRMGGQQ RSSEEIIHFN TTFLLVASSE
          PDPNNQDLRR SSRTTTGGIT TTTTTFIIGD DYYRRMGGQQ RSSEEIIHFN TTFLLVASSE
          PDPNNQDLRR SSRTTTGGIT TTTTTFIIGD DYYRRMGGQQ RSSEEIIHFN TTFLLVASSE
          PDPNNQDLRR SSRTTTGGIT TTTTTFIIGD DYYRRMGGQQ RSSEEIIHFN TTFLLVASSE
          PDPNNQDLRR SSRTTTGGIT TTTTTFIIGD DYYRRMGGQQ RSSEEIIHFN TTFLLVASSE
          PDPNNQDLRR SSRTTTGGIT TTTTTFIIGD DYYRRMGGQQ RSSEEIIHFN TTFLLVASSE
          HDPNNQDLRR SSRTTTGGIT TTTTTFIIGD DYYRRMGGQQ RSSEEIIHFN TTFLLVASSE
          PDPNNQDLRR SSRTTTGGIT TTTTTFIIGD DYYRRMGGQQ RSSEEIIHFN TTFLLVASSE
          PDPNNQDLRR SSRTTTGGIT TTTTTFIIGD DYYRRMGGQQ RSSEEIIHFN TTFLLVASSE
          PDPNNQDLRR SSRTTTGGIT TTTTTFIIGD DYYRRMGGQQ RSSEEIIHFN TTFLLVASSE
          PDPNNQDLRR SSRTTTGGIT TTTTTFIIGD DYYRRMGGQQ RSSEEIIHFN TTFLLVASSE
          PDPNNQDLRR SSRTTTGGIT TTTTTFIIGD DYYRRMGGQQ RSSEEIIHFN TTFLLVASSE
          PDPNNQDLRR SSRTTTGGIT TTTTTFIIGD DYYRRMGGQQ RSSEEIIHFN TTFLLVASSE
          PDPNNQDLRR SSRTTTGGIT TTTTTFIIGD DYYRRMGGQQ RSSEEIIHFN TTFLLVASSE
          HDPNNQDLRR SSRTTTGGIT TTTTTFIIGD DYYRRMGGQQ RSSEEIIHFN TTFLLVASSE
          PDPTTQDLRR SSRTTTGGIT TTTTTFIIGD DYYRRMGGQQ RSSEEIIHFN TTFLLVASSE
          PDPNNQDLRR SSRTTTGGIT TTTTTFIIGD DYYRRMGGQQ RSSEEIIHFN TTFLLVASSE
          PDPTTQDLRR SSRTTTGGIT TTTTTFIIGD DYYRRMGGQQ RSSEEIIHFN TTFLLVASSE
          PDPTTQDLRR SSRTTTGGIT TTTTTFIIGD DYYRRMGGQQ RSSEEIIHFN TTFLLVASSE
          PDPSSQDLRR SSRTTTGGIT TTTTTFIIGD DYYRRMGGQQ RSSEEIIHFN TTFLLVASSE
          PDPSSQDLRR SSRTTTGGIT TTTTTFIIGD DYYRRMGGQQ RSSEEIIHFN TTFLLVASSE
          PDPTTQDLRR SSRTTTGGIT TTTTTFIIGD DYYRRMGGQQ RSSEEIIHFN TTFLLVASSE
          PDPTTQDLRR SSRTTTGGIT TTTTTFIIGD DYYRRMGGQQ RSSEEIIHFN TTFLLVASSE
          SDPTTQDLRR SSRTTTGGIT TTTTTFIIGD DYYRRMGGQQ RSSEEIIHFN TTFLLVASSE
          PDPSSQDLRR SSRTTTGGIT TTTTTFIIGD DYYRRMGGQQ RSSEEIIHFN TTFLLVASSE
          PDPTTQDLRR SSRTTTGGIT TTTTTFIIGD DYYRRMGGQQ RSSEEIIHFN TTFLLVASSE
          PDPTTQDLRR SSRTTTGGIT TTTTTFIIGD DYYRRMGGQQ RSSEEIIHFN TTFLLVASSE
          PTPSSADLRR SSRTTTGGIT TTTTTFIIGD DYYRRMGGQQ RSSEEIIHFN TTFLLVASSE
          PDPNNQDLRR SSRTTTGGIT TTTTTFIIGE EYYRRMGGQQ RSSEEIIHFN TTFLLVASSE
          PDPTTQDLRR SSRTTTGGIT TTTTTFIIGD DYYRRMGGQQ RSSEEIIHFN TTFLLVASSE
          PDPTTQDLRR SSRTTTGGIT TTTTTFIIGD DYYRRMGGQQ RSSEEIIHFN TTFLLVASSE
          PDPNNQDLRR SSRTTTGGIT TTTTTFIIGD DYYRRMGGQQ RSSEEIIHFN TTFLLVASSE
          PDPDDQDLRR SSRTTTGGIT TTTTAFIIGD DYYRRMGGQQ RSSEEIIHFN TTFLLVASSE
          PDPNNQDLRR SSRTTTGGIT TTTTTFIIGE EYYRRMGGQQ RSSEEIIHFN TTFLLVASSE
          PDPDDQDLRR SSRTTTGGIT TTKKTFIIGD DYYRRMGGQQ RSSEEIIHFN TTFLLVASSE
          SDPSSQDLRR SSRTTTGGIT TTTTTFIIGD DYYRRMGGQQ RSSEEIIHFN TTFLLVASSE
          SDPSSQDLRR SSRTTTGGIT TTTTTFIIGD DYYRRMGGQQ RSSEEIIHFN TTFLLVASSE
          RKPTTQDLRR CCRTTTGGIT TTTTCFKVSR RYYRRMGGQQ RSSEEIIHFN TAFLLVASSG
          RKPTTQDLRR CCRTTTGGIT TTTTCFKVSR RYYRRMGGQQ RSSEEFFHFN TAFLLVASSG
          HDPTTADLRR AARTTTGGIY YYTTRFTMGS SIIHHMGGQQ RSSEEIIHFN TSFCCVASSE
          EDPDDQDLRR SSRTTTGGIT TTTTIFDLGQ QYYRRMGGQQ RSSEEIIHFN NCFLLVASSG
          DGPNNQDLRR SSRTTTGGIT TTTTVFDLGQ QYYRRMGGQQ RSSEEIIHFN NCFLLVASSG
          PDPNNMDLRR AARTTTGGIY YYTTRFQMGP PIIHHMGGQQ RSSEEIIHFD TSFCCVASSE
          EDPNNMDLRR AARTTTGGIY YYTTRFKMGQ QIIHHMGGQQ RSSEEIIHFN TSFCCVASSE
          PNPNNMDLRR AARTTTGGIY YYTTRFQMGQ QIIHHMGGQQ RSSEEIIHFN TSFCCVASSE
          HDPTTADLRR AARTTTGGIY YYTTRFTMGS SIIHHMGGQQ RSSEEIIHFN TSFCCVASSE
          RTPNNQDLRR SSRTTTGGIT TTTTVFDLGQ QYYRRMGGQQ RSSEEIIHFN NCFLLVASSG
          PDPTTADLRR AARTTTGGIY YYTTRFQMGQ QIIHHMGGQQ RSSEEIIHFN TSFCCVASSE
          EDPNNMDLRR AARTTTGGIY YYTTRFKMGQ QIIHHMGGQQ RSSEEIIHFN TSFCCVASSE
          HNPTTADLRR AARTTTGGIY YYTTRFTMGS SIIHHMGGQQ RSSEEIIHFN TSFCCVASSE
          HNPTTADLRR AATTTTGGIY YYTTRFTMGS SIIHHMGGQQ RSSEEIIHFN TSFCCVASSE
          PDPNNMDLRR AARTTTGGIY YYTTRFQMGQ QIIHHMGGQQ RSSEEIIHFN TSFCCVASSE
          PDPNNMDLRR AARTTTGGIY YYTTRFQMGQ QIIHHMGGQQ RSSEEIIHFN TSFCCVASSE
          PDPNNMDLRR AARTTTGGIY YYTTKFQMGA AIIHHMGGQQ RSSEEIIHFN TSFCCVASSE
          QDPNNMDLRR AARTTTGGIY YYTTRFQMGQ QIIHHMGGQQ RSSEEIIHFN TSFCCVASSE
          RNPSSQDLRR SSRTTTGGIT TTTTVFDLGQ QYYRRMGGQQ RSSEEIIHFN NCFLLVASSG
          KEPNNMDLRR AARTTTGGIY YYTTRFKMGQ QIIHHMGGQQ RSSEEIIHFN TSFCCVASSE
          RNPSSQDLRR SSRTTTGGIT TTTTVFDLGQ QYYRRMGGQQ RSSEEIIHFN NCFLLVASSG
          KDPTTQDLRR SSRTTTGGIT TTTTIFDLGQ QYYRRMGGQQ RSSEEIIHFN NCFLLVASSG
          SDPNNMDLRR AARTTTGGIY YYTTRFQMGQ QIIHHMGGQQ RSSEEIIHFN TSFCCVASSE
          PDPNNTDLMM AARTTTGGIS SSTTKFRSGQ QIIHHMGGQQ RSSEEIIHFA TSFCCVASSE
          KNPTTQDLRR TTRTTTGGIT TTTTVFDLGQ QYYRRMGGQQ RSSEEIIHFN HCFLLVASSG
          KSPTTQDLRR SSRTTTGGIT TTTTVFDLGQ QYYRRMGGQQ RSSEEIIHFN NCFLLVASSG
          SDPNNMDLRR AARTTTGGIY YYTTRFQMGQ QIIHHMGGQQ RSSEEIIHFN TSFCCVASSE
          PDPNNNDLRR AARTTTGGIY YYTTRFTMGQ QIIHHMGGQQ RSSEEIIHFN TSFCCVASSE
          PDPNNNDLRR AARTTTGGIY YYTTRFTMGQ QIIHHMGGQQ RSSEEIIHFN TSFCCVASSE
          PDPNNNDLRR AARTTTGGIY YYTTRFTMGQ QIIHHMGGQQ RSSEEIIHFN TSFCCVASSE
          PDPNNADLRR AARTTTGGIY YYTTRFTMGQ QIIHHMGGQQ RSSEEIIHFN TSFCCVASSE
          RTPTTQDLRR SSRTTTGGIT TTTTIFDLSQ QYYRRMGGQQ RSSEEIIHFN NCFLLVASSG
          PDPNNNDLRR AARTTTGGIY YYTTRFTMGQ QIIHHMGGQQ RSSEEIIHFN TSFCCVASSE
          PDPNNADLRR AARTTTGGIY YYTTRFTMGQ QIIHHMGGQQ RSSEEIIHFN TSFCCVASSE
          PDPSSADLRR AARTTTGGIY YYTTRFTMGQ QIIHHMGGQQ RSSEEIIHFS TSFCCVASSE
          PDPNNADLRR AARTTTGGIY YYTTRFTMGQ QIIHHMGGQQ RSSEEIIHFN TSFCCVASSE
          PDPNNADLRR AARTTTGGIY YYTTRFTMGQ QIIHHMGGQQ RSSEEIIHFN TSFCCVASSE
          PDPNNADLRR AARTTTGGIY YYTTRFTMGQ QIIHHMGGQQ RSSEEIIHFN TSFCCVASSE
          PNPVVMDLRR AARTTTGGIY YYTTRFKMGQ QIIHHMGGQQ RSSEEIIHFN TSFCCVASSE
          SDPNNADLRR AARTTTGGIY YYTTRFTMGQ QIIHHMGGQQ RSSEEIIHFN TSFCCVASSE
          SDPNNADLRR AARTTTGGIY YYTTRFTMGQ QIIHHMGGQQ RSSEEIIHFN TSFCCVASSE
          PDPNNADLRR AARTTTGGIY YYTTRFTMGQ QIIHHMGGQQ RSSEEIIHFN TSFCCVASSE
          PSPSSDDLRR CCRTTTGGII IITTTFPLQD DYYRRIGGQQ RSSEEIIHFN TAFCCVASSG
          PDPNNADLRR AARTTTGGIY YYTTRFTMGQ QIIHHMGGQQ RSSEEIIHFN TSFCCVASSE
          PDPDDSDLRR AARTTTGGIY YYTTRFTMGQ QIIHHMGGQQ RSSEEIIHFN TSFCCVASSE
          KEPTTQDLRR AARTTTGGIT TTTTVFDLGS SYYRRMGGQQ RSSEEIIHFN NAFLLVASSG
          PGPDDQDLQQ AARTTTGGIT TTTTLFELGQ QFFRRMGGQQ RSSEEIIHFG QCFMMVASSG
          KNPTTQDLRR SSRTTTGGIT TTTTVFDLGQ QYYRRMGGQQ RSSEEIIHFN NSFLLVASSG
          SDPNNNDLRR AARTTTGGIS SSTTRFNMGQ QIIHHLGGQQ RSSEEIIHFA TSFCCVASSE
          PGPDDQDLQQ AARTTTGGIT TTTTLFELGQ QFFRRMGGQQ RSSEEIIHFG QCFMMVASSG
          PNPTTTDLRR AARTTTSSIT TTTTRFTMGP PIIHHMGGQQ RSSEEIIHFS TSFCCTASSE
          ADPDDNDLRR AARTTTGGIS SSTTRFNMGQ QIIHHLGGQQ RSSEEIIHFA TSFCCVASSE
          PGPDDQDLQQ AARTTTGGIT TTTTLFELGQ QFFRRMGGQQ RSSEEIIHFG QCFMMVASSG
          PDPNNNDLRR AARTTTGGIY YYSSRFTMGQ QIIQQMGGQQ RSSEEIIHFN TSFCCVASSE
          KEPTTQDLRR AARTTTGGIT TTTTNFDLGS SYYRRMGGQQ RSSEEIIHFN NAFLLVASSG
          SGPDDQDLQQ AARTTTGGIT TTTTLFELGQ QFFRRMGGQQ RSSEEIIHFG QCFMMVASSG
          PNPTTTDLRR AARTTTSSIT TTTTRFTMGP PIIHHMGGQQ RSSEEIIHFS TSFCCTASSE
          PDPTTNDLRR AARTTTGGIT TTTTRFNMGQ QIIHHMGGQQ RSSEEIIHFS TSFCCTASSE
          PGPDDQDLQQ AARTTTGGIT TTTTLFELGQ QFFRRMGGQQ RSSEEIIHFG QCFMMVASSG
          PGPDDQDLQQ AARTTTGGIT TTTTLFELGQ QFFRRMGGQQ RSSEEIIHFG QCFMMVASSG
          SGPDDQDLQQ AARTTTGGIT TTTTLFELGQ QFFRRMGGQQ RSSEEIIHFG QCFMMVASSG
          PGPDDQDLQQ AARTTTGGIT TTTTLFELGQ QFFRRMGGQQ RSSEEIIHFG QCFMMVASSG
          RDPTTQDLRR AARTTTGGIS SSTTIFETGS SYYRRMGGQQ RSSEEIIHFN QVFLLVASSG
          PGPDDQDLHH SSRTTTGGIT TTTTLFELGQ QFFRRMGGQQ RSSEEIIHFG QCFMMVASSG
          KEPTTQDLRR AARTTTGGIT TTTTHFDLGS SYYRRMGGQQ RSSEEIIHFN NAFLLVASSG
          KEPTTQDLRR AARTTTGGIT TTTTHFDLGS SYYRRMGGQQ RSSEEIIHFN NAFLLVASSG
          PGPNNTDLRR AARSSVGGIT TTTTRFNMGQ QIIHHMGGQQ RSSEEIIHFS TSFCCTASSE
          KDPTTQDLRR TTRTTTGGIS SSTTIFELGN NYYKKMGGQQ RSSEEIIHFN QVFLLVASSG
          RDPTTQDLRR TTRTTTGGIS SSTTIFELGN NYYKKMGGQQ RSSEEIIHFN QVFLLVASSG
          PGPDDQDLQQ AARTTTGGIT TTTTLFELGQ QFFRRMGGQQ RSSEEIIHFG QCFMMVASSG
          PGPDDQDLQQ AARTTTGGIT TTTTLFELGQ QFFRRMGGQQ RSSEEIIHFG QCFMMVASSG
          PGPDDQDLHH SSRTTTGGIT TTTTLFELGQ QFFRRMGGQQ RSSEEIIHFG QCFMMVASSG
          PGPDDQDLHH SSRTTTGGIT TTTTLFELGQ QFFRRMGGQQ RSSEEIIHFG QCFMMVASSG
          DTPTTEDLHH AARTTFGGVS SSTTRFQTGD DIIHHLGGQQ RSSEEIIHFS TSFCCVASSE
          PGPNNQDLHH SSRTTTGGIT TTTTLFELGQ QFFRRMGGQQ RSSEEIIHFG QCFMMVASSG
          PGPNNQDLHH SSRTTTGGIT TTTTLFELGQ QFFRRMGGQQ RSSEEIIHFG QCFMMVASSG

          EDLLLLDDEE AALTTLFFNR WWFVVKKKKT TSILFNNNNI DDFEKLVMMN YYD--PPPDA
          EDLLLLDDEE AALTTLFFNR WWFVVKKKKT TSILFNNNNI DDFEKLVMMN YYD--PPPDA
          EDLLLLDDEE AALTTLFFNR WWFVVKKKKT TSILFNNNNI DDFEKLVMMN YYD--PPPDA
          EDLLLLDDEE AALTTLFFNR WWFVVKKKKT TSILFNNNNI DDFEKLVMMN YYD--AAADA
          EDLLLLDDEE AALTTLFFNR WWFVVKKKKT TSILFNNNNI DDFEKLVMMN YYD--AAADA
          EDLLLLDDEE AALTTLFFNR WWFVVKKKKT TSILFNNNNI DDFEKLVMMN YYD--PPPDA
          EDLLLLDDEE AALTTLFFNR WWFVVKKKKT TSILFNNNNI DDFEKLVMMN YYD--AAADA
          EDLLLLDDEE AALTTLFFNR WWFVVKKKKT TSILFNNNNI DDFEKLVMMN YYD--PPPDA
          EDLLLLDDEE AALTTLFFNR WWFIIKKKKT TSILFNNNNI DDFEKLVMMN YYD--DDDDA
          EDLLLLDDEE AALTTLFFNR WWFIIKKKKT TSILFNNNNI DDFEKLVMMN YYD--DDDDA
          EDLLLLDDEE AALTTLFFNR WWFIIKKKKT TSILFNNNNI DDFEKLVMMN YYD--DDDDA
          EDLLLLDDEE AALTTLFFNR WWFIIKKKKT TSILFNNNNI DDFEKLVMMN YYD--DDDDA
          EDLLLLDDEE AALTTLFFNR WWFIIKKKKT TSILFNNNNI DDFEKLVMMN YYD--DDDDA
          EDLLLLDDEE AALTTLFFNR WWFIIKKKKT TSILFNNNNI DDFEKLVMMN YYD--DDDDA
          EDLLLLDDEE AALTTLFFNR WWFIIKKKKT TSILFNNNNI DDFEKLVMMN YYD--DDDDA
          EDLLLLDDEE AALTTLFFNR WWFIIKKKKT TSILFNNNNI DDFEKLVMMN YYD--DDDDA
          EDLLLLDDEE AALTTLFFNR WWFIIKKKKT TSILFNNNNI DDFEKLVMMN YYD--DDDDA
          EDLLLLDDEE AALTTLFFNR WWFIIKKKKT TSILFNNNNI DDFEKLVMMN YYD--DDDDA
          EDLLLLDDEE AALTTLFFNR WWFIIKKKKT TSILFNNNNI DDFEKLVMMN YYD--DDDDA
          EDLLLLDDEE AALTTLFFNR WWFIIKKKKT TSILFNNNNI DDFEKLVMMN YYD--DDDDA
          EDLLLLDDEE AALTTLFFNR WWFIIKKKKT TSILFNNNNI DDFEKLVMMN YYD--DDDDA
          EDLLLLDDEE AALTTLFFNR WWFIIKKKKT TSILFNNNNI DDFEKLVMMN YYD--DDDDA
          EDLLLLDDEE AALTTLFFNR WWFIIKKKKT TSILFNNNNI DDFEKLVMMN YYD--DDDDA
          EDLLLLDDEE AALTTLFFNR WWFVVKKKKT TSILFNNNNI DDFEKLVMMN YYD--AAADA
          EDLLLLDDEE AALTTLFFNR WWFIIKKKKT TSILFNNNNI DDFEKLIMMN YYD--DDDDA
          EDLLLLDDEE AALTTLFFNR WWFVVKKKKT TSILFNNNNI DDFEKLVMMN YYD--AAADA
          EDLLLLDDEE AALTTLFFNR WWFVVKKKKT TSILFNNNNI DDFEKLVMMN YYD--AAADA
          EDLLLLDDEE AALTTLFFNR WWFIIKKKKT TSILFNNNNI DDFEKLVMMN YYD--AAADA
          EDLLLLDDEE AALTTLFFNR WWFTTKKKKT TSILFNNNNI DDFEKLVMMN YYD--AAADA
          EDLLLLDDEE AALTTLFFNR WWFVVKKKKT TSILFNNNNI DDFEKLVMMN YYD--AAADA
          EDLLLLDDEE AALTTLFFNR WWFVVKKKKT TSILFNNNNI DDFEKLVMMN YYD--AAADA
          EDLLLLDDEE AALTTLFFNR WWFVVKKKKT TSILFNNNNI DDFEKLVMMN YYD--AAADA
          EDLLLLDDEE AALTTLFFNR WWFIIKKKKT TSILFNNNNI DDFEKLVMMN YYD--AAADA
          EDLLLLDDEE AALTTLFFNR WWFVVKKKKT TSILFNNNNI DDFEKLVMMN YYD--AAADA
          EDLLLLDDEE AALTTLFFNR WWFVVKKKKT TSILFNNNNI DDFEKLVMMN YYD--AAADA
          EDLLLLDDEE AALTTLFFNR WWFTTKKKKT TSILFNNNNI DDFEKLVMMN YYD--QQQDG
          EDLLLLDDEE AALTTLFFNR WWFIIKKKKT TSILFNNNNI DDFEKLVMMN YYD--DDDDG
          EDLLLLDDEE AALTTLFFNR WWFVVKKKKT TSILFNNNNI DDFEKLVMMN YYD--AAADA
          EDLLLLDDEE AALTTLFFNR WWFVVKKKKT TSILFNNNNI DDFEKLVMMN YYD--AAADA
          EDLLLLDDEE AALTTLFFNR WWFIIKKKKT TSILFNNNNI DDFEKLIMMN YYD--DDDDA
          EDLLLLDDEE AALTTLFFNR WWFIIKKKKT TSILFNNNNI DDFEKLIMMN YYD--DDDDS
          EDLLLLDDEE AALTTLFFNR WWFIIKKKKT TSILFNNNNI DDFEKLVMMN YYD--DDDDG
          EDLLLLDDEE AALTTLFFNR WWFIIKKKKT TSILFNNNNI DDFEKLIMMN YYD--DDDDA
          EDLLLLDDEE AALTTLFFNR WWFTTKKKKT TSILFNNNNI DDFEKLVMMN YYD--PPPET
          EDLLLLDDEE AALTTLFFNR WWFTTKKKKT TSILFNNNNI DDFEKLVMMN YYD--AAAET
          GDCLLLDDII AALVVLFFNQ WWFIINNNNT TSILFNNNNI DDFVKLVIIN YYDNNTTTDR
          GDCLLLDDII AALVVLFFNQ WWFIINNNNT TSILFNNNNI DDFVKLVIIN YYDNNTTTDR
          EDVLLLEESS SSLVVLFFNR WWFMMRRRRT TSILFNNNNV DDFQKLRLLN YYDSSNNNDN
          GDCLLLDDKK AALMMLWWNH WWFAARRRRS SAILFNNNNM DDFEKLKIIN HHDHHDDDDK
          GDCLLLDDKK AALMMLWWNH WWFTTMMMMT TSILFNNNNI DDFEKLKIIK YYDHHDDDDK
          EDVLLLEESS SSLLLLFFNR WWFMMRRRRT TSILFNNNNV DDFQKLRLLN YYDSSDDDDN
          EDVLLLEESS SSLLLLFFNR WWFMMRRRRT TSILFNNNNV DDFQKLRLLN YYDSSNNNDN
          EDVLLLEESS SSLLLLFFNR WWFMMRRRRT TSILFNNNNV DDFQKLRLLN YYDTTTTTDN
          EDVLLLEESS SSLVVLFFNR WWFMMRRRRT TSILFNNNNV DDFQKLRLLN YYDSSNNNDN
          GDCLLLDDKK AALMMLWWNH WWFTTKKKKS SSILFNNNNM DDFEKLNIIE HHDSSAAADK
          EDVLLLEESS SSLVVLFFNR WWFMMRRRRT TSILFNNNNV DDFAKLKLLN YYDSSNNNDN
          EDVLLLEESS SSLLLLFFNR WWFMMRRRRT TSILFNNNNV DDFQKLRLLN YYDSSNNNDN
          EDVLLLEESS SSLVVLFFNR WWFMMRRRRT TSILFNNNNV DDFQKLRLLT YYDSSNNNDN
          EDVLLLEESS SSLVVLFFNR WWFMMRRRRT TSILFNNNNV DDFQKLRLLT YYDSSNNNDN
          EDVLLLEESS SSLLLLFFNR WWFMMRRRRT TSILFNNNNV DDFQKLRLLN YYDSSNNNDN
          EDVLLLEESS SSLLLLFFNR WWFMMRRRRT TSILFNNNNV DDFQKLRLLN FFDTTTTTDN
          EDVLLLEESS SSLLLLFFNR WWFMMRRRRT TSILFNNNNV DDFAKLRLLN YYDSSNNNDN
          EDVLLLEESS SSLLLLFFNR WWFVVRRRRT TSILFNNNNV DDFQKLRLLN YYDSSNNNDN
          GDCLLLDDKK AALMMLWWNH WWFTTKKKKS SAILFNNNNI DDFEKLRIIN HHDHHDDDDK
          EDVLLLEESS SSLLLLFFNR WWFMMRRRRT TSILFNNNNV DDFQKLRLLN YYDSSNNNDN
          GDCLLLDDKK AALMMLWWNH WWFTTKKKKS SAILFNNNNI DDFEKLRIIN HHDHHDDDDK
          GDCLLLDDKK AALMMLWWNH WWFSSKKKKS SAILFNNNNM DDFEKLKIID HHDHHDDDDN
          EDVLLLEESS SSLLLLFFNR WWFMMRRRRT TSILFNNNNV DDFQKLRLLN YYDSSNNNDN
          EDVLLLEESS SSLVVLFFNR WWFLLRRRRT TSILFNNNNI DDFAKLKLLR YYETTDDDDN
          GDCLLLDDKK AALMMLWWNH WWFAAKKKKS SAILFNNNNM DDFEKLSIIS YYDRRDDDDK
          GDCLLLDDKK AALMMLWWNH WWFTTKKKKS SAILFNNNNM DDFEKIKIIE YYDHHDDDDK
          EDVLLLEESS SSLLLLFFNR WWFMMRRRRT TSILFNNNNV DDFQKLRLLN YYDSSNNNDN
          EDVLLLEESS SSLVVLFFNR WWFMMRRRRT TSILFNNNNV DDFQKLRLLH YYDSSNNNDN
          EDVLLLEESS SSLVVLFFNR WWFMMRRRRT TSILFNNNNV DDFQKLRLLN YYDSSNNNDN
          EDVLLLEESS SSLVVLFFNR WWFMMRRRRT TSILFNNNNV DDFQKLRLLN YYDSSNNNDN
          EDVLLLEESS SSLVVLFFNR WWFMMRRRRT TSILFNNNNV DDFQKLRLLN YYDSSNNNDN
          GDCLLLDDKK AALMMLWWNH WWFLLKKKKS SAILFNNNNM DDFEKLKIIQ HHDHHDDDDK
          EDVLLLEEGG SSLVVLFFNR WWFMMRRRRT TSILFNNNNV DDFQKLRLLN YYDSSNNNDN
          EDVLLLEESS SSLVVLFFNR WWFMMRRRRT TSILFNNNNV DDFQKLRLLN YYDSSNNNDN
          EDVLLLEEQQ SSLVVLFFNR WWFVVRRRRT TSILFNNNNV DDFKKLRLLN YYDSSPPPDN
          EDVLLLEESS SSLVVLFFNR WWFMMRRRRT TSILFNNNNV DDFQKLRLLK YYDSSNNNDN
          EDVLLLEESS SSLVVLFFNR WWFMMRRRRT TSILFNNNNV DDFQKLRLLN YYDSSNNNDN
          EDVLLLEESS SSLVVLFFNR WWFMMRRRRT TSILFNNNNV DDFQKLRLLN YYDSSNNNDN
          EDVLLLEEAA SSLLLLFFNR WWFMMRRRRT TSILFNNNNV DDFQKLRLLS YYDSSNNNDN
          EDVLLLEESS SSLVVLFFNR WWFMMRRRRT TSILFNNNNV DDFQKLRLLN YYDSSNNNDN
          EDVLLLEESS SSLVVLFFNR WWFMMRRRRT TSILFNNNNV DDFQKLRLLN YYDSSNNNDN
          EDVLLLEESS SSLVVLFFNR WWFMMRRRRT TSVLFNNNNV DDFQKLRLLR YYDSSNNNDN
          GDCLLLDDKK AALMMLFFNK WWFAARRRRT TSILFNNNNV DDFQKIYIIH YYDDDQQQDN
          EDMLLLEESS SSLVVLFFNR WWFMMRRRRT TSILFNNNNV DDFQKLRLLK YYDSSNNNDN
          EDVLLLEESS SSLVVLFFNR WWFMMRRRRT TSILFNNNNV DDFLKLRLLN YYDSSNNNDH
          GDCLLLDDKK AALMMLWWNH WWFKKNNNNS SAILFNNNNM DDFEKIIIIK FFDQQRRRDQ
          GDCLLLDDQQ AAMMMLFFNE WWFKKRRRRK KPILFNNNNI DDFGKLVVVN HHDNNTTTDD
          GDCLLLDDKK AALMMLWWNH WWFAAKKKKS SAILFNNNNM DDFEKLKIID HHDHHNNNDD
          EDVLLLEESS SSLVVLFFNR WWFLLRRRRT TSILFNNNNI DDFQKIKLLK YYESSPPPDN
          GDCLLLDDQQ AAMMMLFFNE WWFKKRRRRK KPILFNNNNI DDFGKLVVVK HHDNNTTTDD
          EDSLLLEEKK SSLVVLFFNR WWFLLRRRRT TSIIFNNNNI DDFLKVKLLR YYETTKKKDN
          EDVLLLEESS SSLVVLFFNR WWFLLRRRRT TSILFNNNNI DDFQKIKLLK YYESSPPPDN
          GDCLLLDDQQ AAMMMLFFNE WWFKKRRRRK KPILFNNNNI DDFGKLVVVK HHDNNTTTDD
          EDVLLLNNSS SSLVVLFFNR WWFMMRRRRT TSILFNNNNV DDFQKLRLLN YYDSSNNNDN
          GDCLLLDDKK AALMMLWWNH WWFKKHHHHS SAILFNNNNI DDFAKLHIIK FFDQQTTTSQ
          GDCLLLDDQQ AAMMMLFFNE WWFKKRRRRK KPILFNNNNI DDFDKLIIIK HHDSSTTTDD
          EDSLLLEEKK SSLVVLFFNR WWFLLRRRRT TSIIFNNNNI DDFLKVKLLR YYETTKKKDN
          EDVLLLEEKK SSLIILFFTA GG-LLRRRRT TSILFNNNNI DDFNKLKIIK YYETTAAADN
          GDCLLLDDQQ AAMMMLFFNE WWFKKRRRRK KPILFNNNNI DDFGKLFVVK HHDNNSSSDD
          GDCLLLDDQQ AAMMMLFFNE WWFKKRRRRK KPILFNNNNI DDFGKLFVVK HHDNNSSSDD
          GDCLLLDDQQ AAMMMLFFNE WWFKKRRRRK KPILFNNNNI DDFDKLIIIK HHDSSTTTDD
          GDCLLLDDQQ AAMMMLFFNE WWFKKRRRRK KPILFNNNNI DDFGKLFVVK HHDNNSSSDD
          GDVLLLDDRR AALMMLFFNK YYFEEKKKKS SAILFNNNNI DDFEKVSIIE HHETTTTTDD
          GDSLLLDDQQ AAMMMLFFNE WWFKKRRRRK KPMLFNNNNM DDFTKLLIIK HHDSSTTTDD
          GDCLLLDDKK AALMMLWWNH WWFKKHHHHS SAILFNNNNI DDFAKIHIIK FFDQQTTTSQ
          GDCLLLDDKK AALMMLWWNH WWFKKHHHHS SAILFNNNNI DDFAKIHIIK FFDQQTTTSQ
          EDVLLLEEKK SSLVVLFFNR WWFLLRRRRT TSILFNNNNI DDFLKLKLLR YYETTSSSDN
          GDVLLLDDRR AALMMLFFNK YYFEEKKKKS SAILFNNNNI DDFEKIGIIK VVDTTTTTDE
          GDVLLLDDRR AALMMLFFNK YYFEERRRRS SAILFNNNNI DDFEKIGIIK VVDTTTTTDE
          GDCLLLDDQQ AAMMMLFFNE WWFKKRRRRK KPILFNNNNI DDFGKLFVVK HHDNNSSSDD
          GDCLLLDDQQ AAMMMLFFNE WWFKKRRRRK KPILFNNNNI DDFGKLIIIK HHDTTTTTDD
          GDSLLLDDQQ AAMMMLFFNE WWFKKRRRRK KPMLFNNNNM DDFTKLLIIK HHDSSTTTDD
          GDSLLLDDQQ AAMMMLFFNE WWFKKRRRRK KPMLFNNNNM DDFTKLLIIK HHDSSTTTDD
          EDVLLLDDSS SSLVVLFFNR WWFQQRRRRS SSILFNNNNI DDFQKLRLLD YYETTNNNDN
          GDCLLLDDQQ AAMMMLFFNE WWFRRRRRRK KPILFNNNNI DDFQKVTVVK HHDKKGGGDQ
          GDCLLLDDQQ AAMMMLFFNE WWFKKRRRRK KPILFNNNNI DDFDKVIVVK FFDHHGGGDD

          ACDYYILRRR FVVSSSLLQQ HHETIHFTAA ATDDTTIIIR FVMAVIIIQN RRLIII
          ACDYYILRRR FVVSSSLLQQ HHETIHFTAA ATDDTTIIIR FVMAVIIIQN RRLIII
          ACDYYILRRR FVVSSSLLQQ HHETIHFTAA ATDDTTIIIR FVMAVIIIQN RRLIII
          ACDYYILRRR FVVSSSLLQQ HHETIHFTAA ATDDTTIIIR FVMAVIIIQN RRLIII
          ACDYYILRRR FVVSSSLLQQ HHETIHFTAA ATDDTTIIIR FVMAVIIIQN RRLIII
          ACDYYILRRR FVVSSSLLQQ HHETIHFTAA ATDDTTIIIR FVMAVIIIQN RRLIII
          ACDYYILRRR FVVSSSLLQQ HHETIHFTAA ATDDTTIIIR FVMAVIIIQN RRLIII
          ACDYYILRRR FVVSSSLLQQ HHETIHFTAA ATDDTTIIIR FVMAVLLLNA RRTAAA
          ACDYYILRRR FVVSSSLLQQ HHETIHFTAA ATDDTTIIIR FVMAVIIIQN RRLIII
          ACDYYILRRR FVVSSSLLQQ HHETIHFTAA ATDDTTIIIR FVMAVIIIQN RRLIII
          ACDYYILRRR FVVSSSLLQQ HHETIHFTAA ATDDTTIIIR FVMAVIIIQN RRLIII
          ACDYYILRRR FVVSSSLLQQ HHETIHFTAA ATDDTTIIIR FVMAVIIIQN RRLIII
          ACDYYVLRRR FVVSSSLLQQ HHETIHFTAA ATDDTTIIIR FVMAVIIIQN RRLIII
          ACDYYILRRR FVVSSSLLQQ HHETIHFTAA ATDDTTIIIR FVMAVIIIQN RRLIII
          ACDYYILRRR FVVSSSLLQQ HHETIHFTAA ATDDTTIIIR FVMAVIIIQN RRLIII
          ACDYYILRRR FVVSSSLLQQ HHETIHFTAA ATDDTTIIIR FVMAVIIIQN RRLIII
          ACDYYILRRR FVVSSSLLQQ HHETIHFTAA ATDDTTIIIR FVMAVIIIQN RRLIII
          ACDYYILRRR FVVSSSLLQQ HHETIHFTAA ATDDTTIIIR FVMAVIIIQN RRLIII
          ACDYYILRRR FVVSSSLLQQ HHETIHFTAA ATDDTTIIIR FVMAVIIIQN RRLIII
          ACDYYILRRR FVVSSSLLQQ HHETIHFTAA ATDDTTIIIR FVMAVTIIQN RRLIII
          ACDYYILRRR FVVSSSLLQQ HHETIHFTAA ATDDTTIIIR FVMAVIIIQN RRLIII
          ACDYYILRRR FVVSSSLLQQ HHETIHFTAA ATDDTTIIIR FVMAVIIIQN RRLIII
          ACDYYILRRR FVVSSSLLQQ HHETIHFTAA ATDDTTIIIR FVMAVIIIQN RRLIII
          ACDYYILRRR FVVSSSLLQQ AAEQIHFTAA ATDDTTIIIR FVMAVIIIQN RRLIII
          ACDYYILRRR FVVSSSLLQQ HHETIHFTAA ATDDTTIIIR FVMAVIIIQN RRLIII
          ACDYYILRRR FVVSSSLLQQ AAEQIHFTAA ATDDTTIIIR FVMAVIIIQN RRLIII
          ACDYYILRRR FVVSSSLLQQ AAEQIHFTAA ATDDTTIIIR FVMAVIIIQN RRLIII
          ACDYYILRRR FVVSSSLLQQ AAEQIHFTAA ATDDTTIIIR FVMAVIIIQN RRLIII
          ACDYYILRRR FVVSSSLLQQ AAEQIHFTAA ATDDTTIIIR FVMAVIIIQN RRLIII
          ACDYYILRRR FVVSSSLLQQ AAEQIHFTAA ATDDTTIIIR FVMAVIIIQN RRLIII
          ACDYYILRRR FVVSSSLLQQ AAEQIHFTAA ATDDTTIIIR FVMAVIIIQN RRLIII
          ACDYYILRRR FVVSSSLLQQ AAEQIHFTAA ATDDTTIIIR FVMAVIIIQN RRLIII
          ACDYYILRRR FVVSSSLLQQ AAEQIHFTAA ATDDTTIIIR FVMAVIIIQN RRLIII
          ACDYYILRRR FVVSSSLLQQ AAEQIHFTAA ATDDTTIIIR FVMAVIIIQN RRLIII
          ACDYYILRRR FVVSSSLLQQ AAEQIHFTAA ATDDTTIIIR FVMAVIIIQN RRLIII
          ACDYYILRRR FVVSSSLLQQ HHPTIHFTAA ATDDTTIIIR FVMAVIIIQN RRMIII
          ACDYYILRRR FVVSSSLLQQ HHESIHFTAA ATDDTTIIIR FVMAVIIIQN RRLIII
          ACDYYILRRR FVVSSSLLQQ AAEQIHFTAA ATDDTTIIIR FVMAVIIIQN RRLIII
          ACDYYILRRR FVVSSSLLQQ AAEQIHFTAA ATDDTTIIIR FVMAVIIIQN RRLIII
          ACDYYILRRR FVVSSSLLHH HHETIHFTAA ATDDTTIIIR FVMAVIIIQN RRLIII
          ACDYYILRRR FVVSSSLLQQ HHETIHFTAA ATDDTTIIIR FVMAVIIIQN RRLIII
          ACDYYILRRR FVVSSSLLQQ HHESIHFTAA ATDDTTIIIR FVMAVIIIQN RRLIII
          ACDYYILRRR FVVNNNLLQQ HHESIHFTAA ATDDTTIIIR FVMAVIIIQN RRLIII
          ACDYYILRRR FVVSSSLLQQ AAETIHFTAA ATDDTTIIIR FVMMVIIIQN RRLIII
          ACDYYILRRR FVVSSSLLQQ AAEQIHFTAA ATDDTTIIIR FVMMVIIIQN RRLIII
          CCLFFFRKKK FLLRRRLLRR NNHQIHFTAA ATDDTTLLLK NVMIVIFFNN --LMMM
          SCLFFFRKKK FLLKKKLLRR NNHQIHFTAA ATDDTTLLLK SVMIVIFFNN --LMMM
          AAN------- ---------- ------LTAA ATDDTTIIIR LVFAVTLLQA KKDLLL
          ASKYYFLKKK FKKAAALLRR NNTEIHFTAA ATDDTTLLLK ITMAVMIIQN --LIII
          ASKYYFLKKK FRRAAALLRR NNPEIHFTAA ATDDTTLLLK ITMGVMIIQN --LIII
          AAKYYLLRRR FNNQQQVVRR AAHLLHLTAA ATDDTTIIIR LVFAVTLLNA KKDLLL
          AAKYYLLRRR FNNQQQVVRR --AHLHLTAA ATDDTTIIIR LVFAVTLLNA KKDLLL
          AAKYYLLRRR FNNQQQVVRR AAHLLHLTAA ATDDTTIIIR LVFAVTLLNA KKDLLL
          AAKYYLLRRR FNNQQQVVRR AAHLLHLTAA ATDDTTIIIR LVFAVTLLQA KKDLLL
          VSKYYFMKKK FRRAAALLRR NNPEIHFTAA ATDDTTLLLK ITMGVMIIQN --LIII
          AAKYYLLRRR FNNQQQVVRR AAHLLHLTAA ATDDTTIIIR LVFAVTLLQA KKDLLL
          AAKYYLLRRR FNNQQQVVRR AAHLLHLTAA ATDDTTIIIR LVFAVTLLNA --LGGG
          AAKYYLLRRR FNNQQQVVRR AAHLLHLTAA ATDDTTIIIR LVFAVTLLQA KKDLLL
          AAKYYLLRRR FNNQQQVVRR AAHLLHLTAA ATDDTTIIIR LVFAVTLLQA KKDLLL
          AAKYYLLRRR FNNQQQVVRR AAHLLHLTAA ATDDTTIIIR LVFAVTLLNA KKDLLL
          AAKYYLLRRR FNNQQQVVRR AAHLLHLTAA ATDDTTIIIR LVFAVTLLNA KKDLLL
          AAKYYLLRRR FNNQQQVVRR AAHLLHLTAA ATDDTTIIIR LVFAVTLLNA KKDLLL
          AAKYYLLRRR FNNQQQVVRR AAHLLHLTAA ATDDTTIIIR LVFAVTLLNA KKDLLL
          ASKYYFMKKK FRRAAALLRR NNPEIHFTAA ATDDTTLLLK ITMGVMIIQN --LIII
          AAKYYLLRRR FNNQQQVVRR AAHLLHLTAA ATDDTTIIIR LVFAVTLLNA KKDLLL
          ASKYYFMKKK FRRAAALLRR NNPDIHFTAA ATDDTTLLLK ITMGVMIIQN --LIII
          ASKYYFMKKK FRRAAALLRR NNPEIHFTAA ATDDTTLLLK ITMGVMIIQN --LIII
          AAKYYLLRRR FNNQQQVVRR AAHLLHLTAA ATDDTTIIIR LVFAVTLLNA KKDLLL
          AAKYYILRRR FTTQQQLLRR AARLIHLTAA ATDDTTIIIR LVFAVTLLQA RRDLLL
          ASKYYFMKKK FKKAAALLRR NNPEIHFTAA ATDDTTLLLK ITMTVMIIQN --LIII
          TSKYYFMKKK FRRAAALLRR NNPEIHFTAA ATDDTTLLLK ITMTVMIIQN --LIII
          AAKYYLLRRR FNNQQQVVRR AAHLLHLTAA ATDDTTIIIR LVFAVTLLNA KKDLLL
          AAKYYLLRRR FNNQQQVVRR AAHLLHLTAA ATDDTTIIIR LVFAVTLLQA KKDLLL
          AAKYYLLRRR FNNQQQVVRR AAHLLHLTAA ATDDTTIIIR LVFAVTLLQA KKDLLL
          AAKYYLLRRR FNNQQQVVRR AAHLLHLTAA ATDDTTIIIR LVFAVTLLQA KKDLLL
          AAKYYLLRRR FNNQQQVVRR AAHLLHLTAA ATDDTTIIIR LVFAVTLLQA KKDLLL
          ASKYYFMKKK FRRAAALLRR NNPEIHFTAA ATDDTTLLLK ITMGVMIIQN --LIII
          AAKYYLLRRR FNNQQQVVRR AAHLLHLTAA ATDDTTIIIR LVFAVTLLQA KKDLLL
          AAKYYLLRRR FNNQQQVVRR AAHLLHLTAA ATDDTTIIIR LVFAVTLLQA KKDLLL
          AAKYYLLRRR FNNQQQVVRR AAHLLHLTAA ATDDTTIIIR LVFAVTLLQA KKDLLL
          AAKYYLLRRR FNNQQQVVRR AAHLLHLTAA ATDDTTIIIR LVFAVTLLQA RRDLLL
          AAKYYLLRRR FNNQQQVVRR AAHLLHLTAA ATDDTTIIIR LVFAVTLLQA KKDLLL
          AAKYYLLRRR FNNQQQVVRR AAHLLHLTAA ATDDTTIIIR LVFAVTLLQA KKDLLL
          AAKYYLLRRR FNNQQQVVRR AAHLLHLTAA ATDDTTIIIR LVFAVTLLNA KKDLLL
          AAKYYLLRRR FNNQQQVVRR AAHLLHLTAA ATDDTTIIIR LVFAVTLLQA KKDLLL
          AAKYYLLRRR FNNQQQVVRR AAHLLHLTAA ATDDTTIIIR LVFAVTLLQA KKDLLL
          AAKYYLLRRR FNNQQQVVRR AAHLLHLTAA ATDDTTIIIR LVFAVTLLQA KKDLLL
          ARSYYFKRRR FCCRRRLLRR SSVNISFTAA ATDDVVLLLK IVMAVILLTN --LVVV
          AAKYYLLRRR FNNQQQVVRR AAHLLHLTAA ATDDTTIIIR LVFAVTLLQA KKDLLL
          AAKYYLLRRR FNNQQQVVRR AAHLLHLTAA ATDDTTIIIR LVFAVTLLQA KKDLLL
          ASKYYFMKKK FVVAAALLRR SSPVVHFTAA ATDDTTLLLK VTMAVMIIQN --LIII
          AARYYFARRR FRRGGGIIRR IIPDIHYTAA ATDDTTLLLK ATMDVMIIQN --LIII
          ASQYYFMKKK FRRAAALLRR NNPDIHFTAA ATDDTTLLLK ITMSVMIIQN --LIII
          AAKYYILRRR FTTQQQTTRR AARLIHLTAA ATDDTTIIIR LVFAVTLLTA KKDLLL
          AARYYFARRR FRRGGGIIRR IIPDIHYTAA ATDDTTLLLK ATMDVMIIQN --LIII
          AAKFFILKKK FMMQQQAARR AAGLVHLTAA ATDDTTIIIR LVFAVTLLQA KKDLLL
          AAKYYILRRR FTTQQQTTRR AARLIHLTAA ATDDTTIIIR LVFAVTLLTA KKDLLL
          AARYYFARRR FRRGGGIIRR IIPDIHYTAA ATDDTTLLLK ATMDVMIIQN --LIII
          AAKYYLLRRR FNNQQQVVRR AAHLLHLTAA ATDDTTIIIR LVFAVTLLQA KKDLLL
          TSKYYFMKKK FVVAAALLRR SSPGVHFTAA ATDDTTLLLK VTMSVMIIQN --LIII
          AAKYYFARRR FRRGGGIIRR IIPEIHYTAA ATDDTTLLLK ATMDVMIIQN --LIII
          AAKFFILKKK FMMQQQAARR AAGLVHLTAA ATDDTTIIIR LVFAVTLLQA KKDLLL
          AAKYYILKKK FMMQQQAARR AARLVHLTAA ATDDTTIIIR LVFAVTLLQA KKDLLL
          AARYYFARRR FRRGGGIIRR IIPDIHYTAA ATDDTTLLLK ATMEVMIIQN --LIII
          AARYYFARRR FRRGGGIIRR IIPDIHYTAA ATDDTTLLLK ATMEVMIIQN --LIII
          AAKYYFARRR FRRGGGIIRR IIPEIHYTAA ATDDTTLLLK ATMDVMIIQN --LIII
          AARYYFARRR FRRGGGIIRR IIPDIHYTAA ATDDTTLLLK ATMEVMIIQN --LIII
          GQQFFFAKKK FKKNNNLLRR DDPEAHFTAA ATDDTTLLLD KTMKVMVVQN --LMMM
          AAKYYFARRR FRRSSSIIRR MMPDIHYTAA ATDDTTLLLK ATMDVMIIQN --LIII
          TSKYYFMKKK FIIAAALLRR SSPGVHFTAA ATDDTTLLLK VTMSVMIIQN --LIII
          TSKYYFMKKK FIIAAALLRR SSPGVHFTAA ATDDTTLLLK VTMSVMIIQN --LIII
          AAKYYILKKK FMMQQQTTRR AARLVHLTAA ATDDTTIIIR LVFAVTLLQA KKDLLL
          GKDFFFAKKK FRRNNNLLRR QQPKVHYTAA ATDDTTLLLK ITMAVMVVQN --LIII
          GMEFFFAKKK FRRNNNLLRR QQPKVHYTAA ATDDTTLLLK KTMAVMVVQN --LIII
          AARYYFARRR FRRGGGIIRR IIPDIHYTAA ATDDTTLLLK ATMEVMIIQN --LIII
          SAQYYFARRR FRRGGGIIRR IIPDIHYTAA ATDDTTLLLK ATMDVMIIQN --LIII
          AAKYYFARRR FRRSSSIIRR MMPDIHYTAA ATDDTTLLLK ATMDVMIIQN --LIII
          AAKYYFARRR FRRSSSIIRR MMPDIHYTAA ATDDTTLLLK ATMDVMIIQN --LIII
          AAKYYILRRR FTTRRRVVHH AARLIHITAA ATDDTTIIIR LVFAVTLLQS RRELLL
          ATKFFFSRRR FKKGGGMMRR MMPEIHHTAA ATDDTTLLLK ATMDVMIIQN --LVVV
          AAKYYFSRRR FRRGGGIIRR VVPEIHYTAA ATDDTTLLLK ATMDVMIIQN --LIII

  121   356
Q0UDS8    GMMSTTTEEG QQNNEEEEEE ENQLDKMQRN NEIIMMLLLA AESSSGKSII KQKLIEEEGG
Q2PEN1    GMMSTTTEEG QQNNEEEEEE ENQLDKMQRN NEIIMMLLLA AESSSGKSII KQKLIEEEGG
B2W6L6    GMMSTTTEEG QQNNEEEEEE ENQLDKMQRN NEIIMMLLLA AESSSGKSII KQKLIEEEGG
Q8TGA3    GMMSTTTEEG QQNNEEEEEE ENQLDKMQRN NEIIMMLLLA AESSSGKSII KQKLIEEEGG
Q8J0K9    GMMSTTTEEG QQNNEEEEEE ENQLDKMQRN NEIIMMLLLA AESSSGKSII KQKLIEEEGG
O74227    GMMSTTTEEG QQNNEEEEEE ENQLDKLQRN NEIIMMLLLA AESSSGKSII KQKLIEEEGG
A3FMC9    GMMSTTTEEG QQNNEEEEEE ENQLDKLQRN NEIIMMLLLA AESSSGKSII KQKLIEEEGG
Q6EH42    GMMSTTTEEG QQNNEEEEEE ENQLDKMQRN NEIIMMLLLA AESSSGKSII KQKLIEEEGG
Q96VA7    GMMSTTTEEG AANNEEEEEE ENQLDKMQRN NEIIMMLLLA AESSSGKSII KQKLIEEEGG
B8XWZ7    GMMSTTTEEG AANNEEEEEE ENQLDKMQRN NEIIMMLLLA AESSSGKSII KQKLIEEEGG
Q96TI8    GMMSTTTEEG AANNEEEEEE ENQLDKMQRN NEIIMMLLLA AESSSGKSII KQKLIEEEGG
Q7LK93    GMMSTTTEEG AANNEEEEEE ENQLDKMQRN NEIIMMLLLA AESSSGKSII KQKLIEEEGG
B3VQR5    GMMSTTTEEG AANNEEEEEE ENQLDKMQRN NEIIMMLLLA AESSSGKSII KQKLIEEEGG
Q05425    GMMSTTTEEG AANNEEEEEE ENQLDRMQRN NEIIMMLLLA AESSSGKSII KQKLIEEEGG
A7F345    GMMSTTTEEG AANNEEEEEE ENQLDKMQRN NEIIMMLLLA AESSSGKSII KQKLIEEEGG
Q96VN7    GMMSTTTEDG AANNEEEEEE ENQLDKMQRN NEIIMMLLLA AESSSGKSII KQKLIEEEGG
Q875J4    GMMSTTTEDG AANNEEEEEE ENQLDKMQRN NEIIMMLLLA AESSSGKSII KQKLIEEEGG
Q00580    GMMSTTTEEG AANNEEEEEE ENQLDRMQRN NEIIMMLLLA AESSSGKSII KQKLIEEEGG
O42784    GMMSTTTEDG AANNEEEEEE ENQLDKMQRN NEIIMMLLLA AESSSGKSII KQKLIEEEGG
B2Z3E2    GMMSTTTEDG AANNEEEEEE ENQLDKMQRN NEIIMMLLLA AESSSGKSII KQKLIEEEGG
B3KYI8    GMMSTTTEDG AANNEEEEEE ENQLDRMQRN NEIIMMLLLA AESSSGKSII KQKLIEEEGG
Q9HFA2    GMMSTTTEEG AANNEEEEEE ENQLDKMQRN NEIIMMLLLA AESSSGKSII KQKLIEEEGG
Q9HEP9    GMMSTTTEEG AANNEEEEEE ENQLDKMQRN NEIIMMLLLA AESSSGKSII KQKLIEEEGG
B0XRA0    GMMSTTTEDG AANNEEEEEE ENQLDKMQRN NEIIMMLLLA AESSSGKSII KQKLIEEEGG
O13315    GMMSTTTEEG AANNEEEEEE ENQLDRLQRN NEIIMMLLLA AESSSGKSII KQKLIEEEGG
Q8J132    GMMSTTTEDG AANNEEEEEE ENQLDKMQRN NEIIMMLLLA AESSSGKSII KQKLIEEEGG
A1D2A6    GMMSTTTEDG AANNEEEEEE ENQLDKMQRN NEIIMMLLLA AESSSGKSII KQKLIEEEGG
B6QCL4    GMMSTTTEDG AANNEEEEEE ENQLDKMQRN NEIIMMLLLA AESSSGKSII KQKLIEEEGG
Q1DS95    GMMSTTTEDG AANNEEEEEE ENQLDKMQRN NEIIMMLLLA AESSSGKSII KQKLIEEEGS
A1CPE8    GMMSTTTEDG AANNEEEDDD DNQLDKMQRN NEIIMMLLLA AESSSGKSII KQKLIEEEGG
Q2UCI4    GMMSTTTEDG AANNEEEEEE ENQLDKMQRN NEIIMMLLLA AESSSGKSII KQKLIEEEGG
Q00743    GMMSTTTEDG AANNEEEEEE ENQLDKMQRN NEIIMMLLLA AESSSGKSII KQKLIEEEGG
Q8NJY0    GMMSTTTEDG AANNEEEEEE ENQLDKMQRN NEIIMMLLLA AESSSGKSII KQKLIEEEGG
Q0MSH7    GMMSTTTEDG AANNEEEEEE ENQLDKLQRN NEIIMMLLLA AESSSGKSII KQKLIEEEGG
B6H598    GMMSTTTEDG AANNEEEEEE ENQLDKLQRN NEIIMMLLLA AESSSGKSII KQKLIEEEGG
A7IT72    GQQSSSSESG QQNNEEEEEE ENQLDKMLRN NEIIMMLLLA AESSSGKSII KQKLIEEEGG
B2AWQ6    GMMSTTTEEG AANNEEEEEE ENQLDRMQRN NEIIMMLLLA AESSSGKSII KQKLIEEEGG
A2QRI2    GMMSTTTEDG AANNEEEEEE ENQLDKMQRN NEIIMMLLLA AESSSGKSII KQKLIEEEGS
Q0D0M5    GMMSTTTEDG AANNEEEEEE ENQLDKMQRN NEIIMMLLLA AESSSGKSII KQKLIEEEGG
Q9HFN1    GLLSTTTEEK AANNEEEEEE ENQLDKIQRN NEIIMMLLLA AESSSGKSII KQKLIEEEGG
Q9C134    GMMSSSSEEG QQNNEEEEEE ENQLDKMQRN NEIIMMLLLA AESSSGKSII KQKLIEEEGG
Q2H8Y3    GMMSTTTEEG AANNEEEEEE ENQLDRMQRN NEIIVVLLLA AESSSGKSII KQKLIEEEGG
O74259    GMMSVVVEEG AANNEEEEEE ENQLDRMQRN NEIIMMLLLA AESSSGKSII KQKLIEEEGG
A6QTN6    GMMSTTTEDG AANNEEEEEE ENQLDKLQRN NEIIMMLLLA AESSSGKSII KQKLIEEEGS
Q5DPZ0    GMMSTTTEDG AANNEEEEEE ENQLDKMQRN NEIIMMLLLA AESSSGKSII KQKLIEEEGS
Q01711    GFFSAAATYD LLSSEEEEEE ESYLEQEACH HEAAIILLLA AESSSGETII KQKLILLLSG
Q01706    GPPLQQQSYD SSSSEEEEEE ELYLDQEAIH HEAAIILLLA AESSSGKTII KQKLILLLSG
A7EQJ5    GMMSVVVEDQ KKSSRRRDDD DKTLDSKLRR RECCIILLLS SESSSGKSII KQKIIQQQNG
B8XWZ6    CSSRDDDKGG AASSDDDDDD DKQLDEKLSK KEVVLLLLLA AESSSGKSVV KQKLISSSQG
Q8J0P9    CAARNNNKNG AASSEEEDDD DKGIEEKMAK KEVVLLLLLA AESSSGKSII KQKLIAAAQG
Q8TF91    GMMSSSSEEQ KKSSKKKDDD DKDLDSKLRR RECCIILLLS SESSSGKSII KQKIILLLKG
Q9HFW7    GMMSDDDEEQ KKSSKKKDDD DRDLDSKLRK KECCIILLLS SESSSGKSII KQKIILLLKG
A0A1G9    GMMSNNNDEQ KKSSAAADDD DKELDSKLRK KECCIILLLS SESSSGKSII KQKIILLLKG
O94216    GMMSVVVEDQ KKSSRRRDDD DKTLDSKLRR RECCIILLLS SESSSGKSII KQKIIQQQNG
Q6RX07    CGGRSSSKAD AASSEEEDDD DKAIDEKMSR REVVLLLLLA AESSSGKSVV KQKLIAAAKG
Q0PY42    GMMSNNNEEQ KKSSMMMDDD DRSLDSKLRR RECCIILLLS SESSSGKSII KQKIIQQQNG
B3KYJ0    GMMSDDDEEQ KKSSKKKDDD DRDLDSKLRK KECCIILLLS SESSSGKSII KQKIILLLKG
Q589C6    GMMSVVVEDQ KKSSMMMDDD DKKLDSKLRR RECCIILLLS SESSSGKSII KQKIIQQQNG
A6RRX9    GMMSVVVEDQ KKNN------ ----DKGTCS SLLLFFIIAS SESSSGKSII KQKIIQQQNG
A4RJI0    GMMSSSSEEQ KKSSKKKDDD DKDLDSKLRR RECCIILLLS SESSSGKSII KQKIILLLKG
Q8NJX7    GMMSNNNDEQ KKSSAAADDD DKELDSKLRK KECCIILLLS SESSSGKSII KQKIILLLKG
Q9HFA3    GMMSKKKEDQ KKSSAAADDD DRALDSKLRR RECCIILLLS SESSSGKSII KQKIILLLKG
Q00581    GMMSSSSEEQ KKSSKKKDDD DKDLDSKLRR RECCIILLLS SESSSGKSII KQKIILLLKG
B3KYI9    CGGRKKKEDE SSSSEEEDDD DKQIDEKLSK KEVVLLLLLA AESSSGKSVV KQKLIAAAQG
O74204    GMMSGGGEEQ KKSSKKKDDD DRDLDSKLRR RECCIILLLS SESSSGKSII KQKIILLLKG
Q05424    CGGRKKKDDE SSSSEEEDDD DKQIDEKLSK KEVVLLLLLA AESSSGKSII KQKLIAAAQG
B2B787    CAARKKKGDG AASSEEEDDD DKIIDEKMSK KEVVLLLLLA AESSSGKSVV KQKLIAAAQG
B8XWZ8    GMMSNNNEEQ KKSSAAADDD DKILDSKLRK KECCIILLLS SESSSGKSII KQKIILLLKG
Q8J0B8    GFFSSSSEGQ DDSSAAADDD DRQIDARFKK KECCIILLLS SESSSGKSII KQKIIQQQNG
Q9HFA1    CSSRKKKTDG AASSEEEDDD DKIIDEKMLK KEVVLLLLLA AESSSGKSVV KQKLIAAAQG
O13316    CSSRVVVHDG AASSEEEDDD DKAIDEKLQK KEVVLLLLLA AESSSGKSVV KQKLIAAAQG
Q65YU2    GMMSNNNEEQ KKSSAAADDD DKILDSKLRK KECCIILLLS SESSSGKSII KQKIILLLKG
A2QRF3    GVVSTTTGDS RRSSAAADDD DRKLDSRLRR RECCIILLLS SESSSGKSII KQKIIQQQNG
B8N690    GVVSPPPADP KKSSAAADDD DRRLDSRLRR RECCIILLLS SESSSGKSII KQKIIQQQNG
Q2UCG4    GVVSPPPADP KKSSAAADDD DRRLDSRLRR RECCIILLLS SESSSGKSII KQKIIQQQNG
B8M2B6    GVVSNNNADQ KKSSMMMDDD DRKIDSRLRR RECCIILLLS SESSSGKSII KQKIIQQQNG
Q8TF78    CSSRKKKKED MMSSEEEDDD DKIIDEKMAK KEVVLLLLLA AESSSGKSVV KQKLIAAATG
Q9UVK8    GFFSAAAGDQ KKSSAAADDD DRKLDSRLRR RECCIILLLS SESSSGKSII KQKIIQQQNG
Q8TFX6    GFFSPPPGDQ KKSSAAADDD DRRLDSRLRR RECCIILLLS SESSSGKSII KQKIIQQQNG
B6V2E9    GMMSSSSAEQ KKSSAAADDD DREIDSRLRR RECCIILLLS SESSSGKSII KQKIIQQQNG
A1CPG8    GFFSTTTGDQ KKSSAAADDD DRKLDSRLRR RECCIILLLS SESSSGKSII KQKIIQQQNG
A1D2D0    GFFSAAAGDQ KKSSAAADDD DRRLDSRLRR RECCIILLLS SESSSGKSII KQKIIQQQNG
B0XR79    GFFSPPPGDQ KKSSAAADDD DRRLDSRLRR RECCIILLLS SESSSGKSII KQKIIQQQNG
Q2H330    GMMSGGGEDQ KKSSKKKDDD DKELDSKLRK KECCIILLLS SESSSGKSII KQKIILLLKG
Q7Z9K5    GVVSNNNVDQ KKSSMMMDDD DRKIDSRLRR RECCIILLLS SESSSGKSII KQKIIQQQNG
B6QCP5    GVVSNNNVDQ KKSSMMMDDD DRKIDSRLRR RECCIILLLS SESSSGKSII KQKIIQQQNG
Q1DUV1    GLLSDDDEIQ KKSSMMMDDD DKKLDSKLRR RECCIILLLS SESSSGKSII KQKIIQQQNG
P87033    GLLSSSSHDE KKSSAAADDD DRRIDEKLSR REVVLLLLLA AESSSGKSII KSRIIHHHIP
Q5DPY9    GCCSGGGENQ KKSSMMMDDD DKGLDSKLRR RECCIILLLS SESSSGKSII KQKIIQQQNG
B6H4Z1    GFFSAAAGDQ KKSSQQQDDD DRKLDSRLRR RECCIILLLS SESSSGKSII KQKIIQQQNG
Q9C133    CGGR----DE KKSSEEEDDD DALIDEKMQK KVVVLLLLLA AESSSGKSII KQRLIKKKDG
A2QDR2    GSSSTTTADA QQSSRRREEE EKVLDKKMDR RTIIIILLLA AESSSGKSII KQRIISSSGG
Q2GY29    CGGRKKKTDG AASSEEEDDD DKIIDEKMSK KEVVLLLLLA AESSSGKSVV KQKLIAAAQG
P87034    GLLSSSSDQA DDSSAAADDD DKQIDSRFKK KECCIILLLS SESSSGKSII KQKIIQQQNG
B8MY41    GGGSTTTTDA QQNNRRRDDD DKVLDKKMDR RTIIIILLLA AESSSGKSII KQRIISSSGG
Q9Y888    GAASPPPVDA AASSDDDDDD DKMIDGKLKK KECCIILLLS SESSSGKSII KQKIIQQQDG
O14438    GLLSSSSDQA DDSSAAADDD DKQIDSRFKK KECCIILLLS SESSSGKSII KQKIIQQQNG
Q0CQ85    GSSSQQQADA QQTTRRRDDD DKSLDKKMDR RTIIIILLLA AESSSGKSII KQRIIAAAGG
Q0D0P6    ----MMMQDT CCAASSSSSS SHPAAATTRG G---NNLLPS SESSSGKSII KQKIIQQQNG
A7EY71    CSSR----EE KKSSEEEDDD DALIDEKMQR RQVVLLLLLA AESSSGKSII KQRIIKKKEG
Q5B8P0    GSSSGGGDDA QQNNRRREEE EKSLDKKMDR RTIIIILLLA AESSSGKSII KQRIISSSGG
Q8X1V9    GAASPPPVDA AASSDDDDDD DKMIDGKLKK KECCIILLLS SESSSGKSII KQKIIQQQDG
Q9Y887    GVVSAAAQDE AASSAAADDD DRQIDSRFRK KECCIILLLS SESSSGKSII KQKIIQQQNG
B0XWX6    GSSSAAAADA QQTTRRRDDD DKSLDKKMDR RTIIIILLLA AESSSGKSII KQRIISSSGG
A1D6I1    GSSSAAAADA QQTTRRRDDD DKSLDKKMDR RTIIIILLLA AESSSGKSII KQRIISSSGG
Q9Y7E3    GSSSGGGDDA QQNNRRREEE EKSLDKKMDR RTIIIILLLA AESSSGKSII KQRIISSSGG
Q4WYB0    GSSSAAAADA QQTTRRRDDD DKSLDKKMDR RTIIIILLLA AESSSGKSII KQRIISSSGG
A7IT73    CSSSSSSKDE KKSSEEEEEE EKQLDQKLDR REVVLLLLLA AESSSGKSVV KQRLITTTKG
B8MPE2    GSSSVVVEDA RRNNGGGEEE EKQIDKKYDR RTVVIILLLA AESSSGKSII KQRIISSSGG
A6S7A2    CSSR----EE KKSSEEEDDD DALIDEKMQR RQVVLLLLLA AESSSGKSII KQRLIDDDKG
Q9HEP8    CSSR----EE KKSSEEEDDD DALIDEKMQR RQVVLLLLLA AESSSGKSII KQRLIDDDKG
B0DR93    GVVSTTTGDG EESSAAADDD DRQIDSKFKR RECCIILLLS SESSSGKSII KQKIIQQQEG
B2WIL8    CRRKSSSTAE RRNNEEEEEE EKNLDRKAER REVVLLLLLA AESSSGKSVV KQRIIAAAGG
Q0UBY1    CRRK---PAE RRNNDDDEEE EKALDRKAER REVVLLLLLA AESSSGKSVV KQRIIAAAGG
A1CKY6    GGGSAAALDA QQTTRRRDDD DKSLDKKMDR RTIIIILLLA AESSSGKSII KQRIIDDDGG
B6HCG1    GVVSEEEADA QQNNRRRDDD DRAIDKKLDR RTIIIILLLA AESSSGKSII KQRIISSSRG
B6QUA7    GNNSPPPEDA RRNNGGGDDD DKQIDKKYDR RTVVMMLLLA AESSSGKSII KQRIISSSGG
Q6W9M4    GNNSPPPEDA RRNNGGGDDD DKQIDKKYDR RTVVMMLLLA AESSSGKSII KQRIISSSGG
A8PR62    GGGSGGGADA QQSSEEEDDD DKHLSTKGKQ QEYYIILLLS SESSSGKSII KQKIIQQQNG
Q1DJB6    GGGSPPPEEA KKNNSSSDDD DKMIDKKYDR RTVVIILLLA AESSSGKSII KQRIIAAAGG
Q5DPY8    GSSSPPPTDA RRTTAAADDD DKMIDKKQDR RTVVIILLLA AESSSGKSII KQRIIAAAGG

          YREESFFFKK EEIFSTVMRR VVIEAAAAMS SEPPPLLDDQ QREEEEYVTI IFMMMPIIID
          YREESFFFKK EEIFSTVMRR VVIEAAAAMS SEPPPLLDDQ QREEEEYVTI IFMMMPIIID
          YREESFFFKK EEIFSTVMRR VVIEAAAAMS SEPPPLLDDQ QREEEEYVTI IFMMMPIIID
          YREESFFFKK EEIFSTVMRR VVIEAAAAMS SEPPPLLDDQ QREEEEYVTI IFMMMPIIID
          YREESFFFKK EEIFSTVMRR VVIEAAAAMS SEPPPLLDDQ QREEEEYVTI IFMMMPIIID
          YREESFFFKK EEIFSTVMRR VVIEAAAAMS SEPPPLLDDQ QREEEEYVTI IFMMMPIIID
          YREESFFFKK EEIFSTVMRR VVIEAAAAMS SEPPPLLDDQ QREEEEYATI IFMMMPIIID
          YREESFFFKK EEIFSTVMRR VVIEAAAAMS SEPPPLLDDQ QREEEEYVTI IFMMMPIIID
          YREESFFFKK EEIFSTVMRR VVIEAAAAMS SEPPPLLEEQ QREEEEYVTI IFMMMPIIID
          YREESFFFKK EEIFSTVMRR VVIEAAAAMS SEPPPLLEEQ QREEEEYVTI IFMMMPIIID
          YREESFFFKK EEIFSTVMRR VVIEAAAAMS SEPPPLLEEQ QREEEEYVTI IFMMMPIIID
          YREESFFFKK EEIFSTVMRR VVIEAAAAMS SEPPPLLEEQ QREEEEYVTI IFMMMPIIID
          YREESFFFKK EEIFSTVMRR VVIEAAAAMS SEPPPLLEEQ QREEEEYVTI IFMMMPIIID
          YREESFFFKK EEIFSTVMRR VVIEAAAAMS SEPPPLLAAQ QREEEEYVTI IFMMMPIIID
          YREESFFFKK EEIFSTVMRR VVIEAAAAMS SEPPPLLDDQ QREEEEYVTI IFMMMPIIID
          YREESFFFKK EEIFSTVMRR VVIEAAAAMS SEPPPLLQQQ QREEEEYVTI IFIIIPIIID
          YREESFFFKK EEIFSTVMRR VVIEAAAAMS SEPPPLLEEQ QREEEEYVTI IFIIIPIIID
          YREESFFFKK EEIFSTVMRR VVIEAAAAMS SEPPPLLEEQ QREEEEYVTI IFMMMPIIID
          YREESFFFKK EEIFSTVMRR VVIEAAAAMS SEPPPLLEEQ QREEEEYVTI IFMMMPIIID
          YREESFFFKK EEIFSTVMRR VVIEAAAAMS SEPPPLLEEQ QREEEEYVTI IFMMMPIIID
          YREESFFFKK EEIFSTVMRR VVIEAAAAMS SEPPPLLAAQ QREEEEYVTI IFMMMPIIID
          YREESFFFKK EEIFSTVMRR VVIEAAAAMS SEPPPLLEEP PREEEEYVTI IFMMMPIIID
          YREESFFFKK EEIFSTVMRR VVIEAAAAMS SEPPPLLDDQ QREEEEYVTI IFMMMPIIID
          YREESFFFKK EEIYSTVMRR VVIEAAAAMS SEPPPLLEEA AREEEEYVTI IFMMMPIIID
          YREESFFFKK EEIFSTVMRR VVIEAAAAMS SEPPPLLEEQ QREEEEYVTI IFMMMPIIID
          YREESFFFKK EEIYSTVMRR VVIEAAAAMS SEPPPLLEEA AREEEEYVTI IFMMMPIIID
          YREESFFFKK EEIYSTVMRR VVIEAAAAMS SEPPPLLEEA AREEEEYVTI IFMMMPIIID
          YREESFFFKK EEIYSTVMRR VVIEAAAAMS SEPPPLLEEP PREEEEYVTI IFMMMPIIID
          YREESFFFKK EEIFSTVMRR VVIEAAAAMS SEPPPLLDDL LREEEEYVTI IFVVVPIIID
          YREESFFFKK EEIYSTVMRR VVIEAAAAMS SEPPPLLEEA AREEEEYVTI IFMMMPIIID
          YREESFFFKK EEIYSTVMRR VVIEAAAAMS SEPPPLLEEA AREEEEYVTI IFMMMPIIID
          YREESFFFKK EEIYSTVMRR VVIEAAAAMS SEPPPLLEEA AREEEEYVTV VFMMMPIIID
          YREESFFFKK EEIYSTVMRR VVIEAAAAMS SEPPPLLEEP PREEEEYVTI IFMMMPIIID
          YREESFFFKK EEIYSTVMRR VVIEAAAAMS SEPPPLLEEA AREEEEYVTI IFMMMPIIID
          YREESFFFKK EEIYSTVMRR VVIEAAAAMS SEPPPLLEEA AREEEEYVTI IFMMMPIIID
          YREESFFFRR EEIFSTVMRR VVIEAAAAMS SEPPPLLDDQ QREEEEYVTI IFMMMPIIID
          YREESFFFKK EEIFSTVMRR VVIEAAAAMS SEPPPLLAAA AREEEEYVTI IFMMMPIIID
          YREESFFFKK EEIYSTVMRR VVIEAAAAMS SEPPPLLEEA AREEEEYVTV VFMMMPIIID
          YREESFFFKK EEIYSTVMRR VVIEAAAAMS SEPPPLLEEA AREEEEYVTI IFMMMPIIIE
          YREESFFFKK EEIFSTEMRR VVIEAAAAMS SEPPPLLDDQ QKEEEEYVTI IFMMMPIIID
          YREESFFFKK EEIFSTVMRR VVIEAAAAMQ QEPPPLLDDQ QREEEEYVTI IFMMMPIIID
          YREESFFFKK EEIFSTVMRR VVIEAAAAMS SEPPPLLAAS SREEEEYVTI IFMMMPIIID
          YREESFFFKK EEIYSTVMRR VVIEAAAAMS SEPPPLLEEQ QREEEEYVTI IFMMMPIIIE
          YREESFFFKK EEIFSTVMRR VVIEAAAAMG GDPPPLLDDQ QREEEEYVTI IFMMMPIIID
          YREESFFFKK EEIFSTVMRR VVIEAAAAMG GDPPPLLDDQ QREEEEYVTI IFMMMPIIID
          FLEEYYYYRR TTIFSMLMRR LLIEAAAAME EDCCCFFEER REEEEEQLLL LLQQQRTTTE
          FLEEYYYYRR TTIFSMLMRR LLIEAAAAME EDCCCFFEER REEEEEQLLL LLQQQRTTTE
          YVEALYYYRR LLIYKLIAKK AALGAAAAMQ QEEEEPPTTP PNEEEEYSLL LEYYYVDDDT
          FKELEWWWKK PPIFSIVFKK VVIEAAAAME EDQQQFFDDP PDEEEEKMHI ILVVVHSSSD
          FKELDFFFKK PPIFSIVFKK TTIEAAAAME EGEEEYYDDP PDEEEEKMHI ILVVVNSSSS
          YEEFSYYYRR PPVFKLLAKK AAVNAAAAMQ QEEEELLEED DERRRRACFL LLDDDSSSSQ
          YDETNYYYRR PPVYKLLAKK AAVNAAAAMQ QDQQQPPAAP PRYYYYVFQD DYNNNEPPPQ
          YEEYNYYYRR PPVFKLVAKK AAVTAAAAMQ QDEEELLEEE ENAAAAYDLI IDYYYPGGGA
          YVEALYYYRR LLIYKLIAKK AALGAAAAMQ QEEEEPPTTP PNEEEEYSLL LEYYYVDDDT
          FKELEWWWKK PPVFNIVFRR LLIDAAAAME EDSSSFFSSP PEEEEEKIQI ILVVVFGGGD
          YHEQLYYYRR HHIYKLIAKK AALGAAAAMQ QEEEEIIEEE EARRRRACTI IMEEETPPPQ
          YDETNYYYRR PPVYKLLAKK AAVNAAAAMQ QDQQQPPTTP PRYYYYVFQD DYNNNEPPPQ
          YIEALYYYRR LLIYKLIAKK AALGAAAAMQ QEEEEPPEEP PNEEEEYSLL LEYYYVDDDT
          YIEALYYYRR LLIYKLIAKK AALGAAAAMQ QEEEEPPEEP PNEEEEYSLL LEYYYVDDDT
          YDEYNYYYRR PPVFKLIAKK AAVSAAAAMQ QDEEEPPQQE ENEEEELDLL LDYYYVGGGA
          YEEYNYYYRR PPVFKLVAKK AAVTAAAAMQ QSEEELLAAD DDRRRRAAFL LIDDDQSSSQ
          YEEYNYYYRR AAVFKLIAKK AAVIAAAAMQ QEEEEPPSSE EGTTTTDCYL LRNNNTSSSS
          YDEYNYYYRR PPVFKLIAKK AAVNAAAAMQ QDEEEPPEEE EEKKKKTCFL LLEEESSSSQ
          FKELEWWWRR PPIFAILFRR LLIDAAAAME ENKKKLLEEE EDEEEEKMQM MMVVVYRRRE
          YHEKNYYYRR PPVFKLLAKK SSVSAAAAMQ QDEEEPPVVD DEKKKKRLFL LIDDDSTTTQ
          FKELEWWWRR PPIFAILFRR LLIDAAAAME ENKKKLLEEE EDEEEEKMQM MMVVVYRRRE
          FKELEWWWKK PPVFQIVFRR LLIDAAAAME ENPPPFFEEP PDEEEEKMHI IMVVVYVVVE
          YEEFNYYYRR PPVFKLVAKK AAVMAAAAMQ QDEEEPPQQE EEKKKKAAFL LLEEEQSSSQ
          YREVLFFFKK AAVFKVVAQQ AAILAAAALK KRDDDPPVVP PVRRRRMARI IMEEERLLLG
          FKELEWWWKK PPVLIVILRR LLIDAAAAMD DNEEEFFEEK KEEEEEKKLV VLLLLVGGGD
          FKEIEWWWKK PPVFQIVFRR LLIDAAAAME EDEEEFFEEK KEEEEERILI IMEEEQGGGD
          YEEFNYYYRR PPVFKLVAKK AAVMAAAAMQ QDEEEPPQQE EEKKKKAAFL LLEEEQSSSQ
          YVEALYYYRR LLVYKLLTKK SSLAAAAAYQ QSEEEPPSSQ QKRRRRDIFL LSDDDNPPPN
          YVEALYYYRR LLVCKLLAKK SSLGAAAAYQ QSEEEPPSSQ QKRRRRDVYI ISDDDNPPPH
          YVEALYYYRR LLVCKLLAKK SSLGAAAAYQ QSEEEPPSSQ QKRRRRDVYI ISDDDNPPPH
          YVETMYYYRR LLVYKLLAKK SSLEAAAAYH HDEEEPPTTQ QKRRRRDIYI ISEEENPPPS
          FKELEWWWKK PPVFNIVFRR MMIDAAAAME EDPPPFFEEP PQEEEEKMQV VLVVVYSSSD
          YVEALYYYRR LLVYKLLAKK AALGAAAAYQ QNEEEPPTTQ QKRRRRDIFL LANNNNPPPN
          YVEALYYYRR LLIYKLLAKK AALGAAAAYQ QNQQQPPTTP PKRRRREIFL LSEEENPPPN
          YVEAQYYYRR LLVYKLVAKK AALDAAAAMQ QEVVVPPEEE ESKKKKEMFL LATTTQPPPS
          YVEALYYYRR LLIYKLLTKK AALGAAAAYQ QNEEEPPTTS SKRRRREIFL LSEEENPPPN
          YVEALYYYRR LLIYKLLTKK AALGAAAAYQ QNQQQPPTTP PKRRRREIFL LSEEENPPPN
          YVEALYYYRR LLIYKLLAKK AALGAAAAYQ QNQQQPPTTP PKRRRREIFL LSEEENPPPN
          YQEVNYYYRR PPVYKLLAKK AALSAAAAMQ QEEEEPPMME E-RRRRECFL LLDDDSTTTQ
          YVETMYYYRR LLVYKLLAKK SSVEAAAAYH HDEEEPPTTQ QKRRRRDIYI ISEEENPPPS
          YVETMYYYRR LLVDKLLAKK SSVEAAAAYH HDEEEPPTTQ QKRRRRDIYI ISEEENPPPS
          YVESMCCCRR LLVYKLLAKK SSLTAAAAMD DNMMMPPTTS SKRRRREMYL LDEEENPPPN
          FDEENFFFRR RRVFLLVMKK TTIDVVVVME ESDDDFFQQD DSIIIIDLLF FVSSSPSSSE
          YVETLCCCRR SSVYKLLAKK DDLGAAAALH HDQQQPPSSP PKQQQQDIYL LSSSSQAAAN
          YMEQLYYYRR LLVYKLLAKK AALGAAAAYY YQEEEPPSSQ QKQQQQDIFL LEEEENPPPT
          FKEEEWWWRR VVIFNILLRR MMTDAAAAME EGPPPFFEEK KNDDDDVLVI ILAAAKRRRE
          FEERQTTTRR AAIYSLVFKK VVLDIIIIMA ANDDDFFQQE ETPPPPLEVD DKLLLPGGGE
          FKEMEWWWKK PPVFTILFRR LLIDAAAAMD DGTTTFFEEP PEEEEEKMQM MMVVVYTTTE
          YKELLYYYRR LLVIKLVAQQ AAMLAAAALK KKEEEPPEEP PERRRREVAI ILQQQRAAAG
          FDERQTTTRR AAIYSVVFKK VVLDIIIIMT TSEEEFFEEE ETPPPPLDMD DTLLLSGGGE
          FQEIAFFFRR PPSTAVLAKK AAIS----HK KNEEECCEEF FKRRRRPQKI ILDDD-LLLT
          YKELLYYYRR LLVIKLVAQQ AAILAAAALK KKEEEPPEEP PERRRREVVI ILQQQRAAAG
          FEECQTTTRR AAIYSIVFKK VVLEIIIIMA ANDDDFFQQE ETPPPPLDVD DNLLLPGGGE
          YVEAMYYYRR LLVYKLLAKK SSLKAAAAYQ QGVVVPPTTQ QKRRRRDMFL LNDDDNPPPN
          FKEEEWWWRR IIIFHILLRR MMTEAAAAMD DNPPPFFEEE ENSSSSQVMI ITEEEKRRRE
          FEERQTTTRR AAIYSIVFKK VVLDIIIIMT TNDDDFFEEE ERSSSSDEVD DNLLLPGGGE
          FQEIAYYYRR PPIHRVLAKK AAIVHHHHMK KSEEECCEEF FKRRRRPQKI ILDDDQEEEN
          FEEMTFFFRR PPIYRTLAQQ AAILQQQQMN NNEEECCAAP PARRRRTARI IVEEERNNND
          FEERQTTTRR AAIYSLVFKK VVLDIIIIMA AQDDDFFEEE ETQQQQLEID DNLLLPGGGE
          FEERQTTTRR AAIYSLVFKK VVLEIIIIMA AQDDDFFEEE ETQQQQLEID DNLLLPGGGE
          FEERQTTTRR AAIYSIVFKK VVLDIIIIMT TNDDDFFEEE ERSSSSDEVD DNLLLPGGGE
          FEERQTTTRR AAIYSLVFKK VVLDIIIIMA AQDDDFFEEE ETQQQQLEID DNLLLPGGGE
          FSEKQWWWKK VVIFQLVFQQ VVVGAAAAME EEEEEFFAAP PSVVVVGALL LAAAAPGGGD
          FEERQNNNRR AAIYSLVFKK VVLEIIIIMT TKDDDFFEEE ENSSSSLDLA AKTTTADDDE
          FKEEEWWWRR IIIFHILLRR MMTEAAAAMD DNPPPFFEEE ENKKKKQLMI ITEEEKRRRE
          FKEEEWWWRR IIIFHILLRR MMTEAAAAMD DNPPPFFEEE ENKKKKQLMI ITEEEKRRRE
          FDEAEYYYRR PPVYKVLAQQ HHIIYYYYMK KGEEECCQQY YNAAAALDLL LDYYYVQQQQ
          FSEKTWWWRR AAIFNLVFQQ TTIAAAAAME EDDDDFFEEE EDIIIIRSMV VNAAAPGGGE
          FKEKTWWWRR AAIFNLVFQQ TTIAAAAAME EDDDDFFEEE ERAAAALSLV VNLLLPGGGE
          FDERQTTTRR AAIYSLVFKK VVLDIIIIVA ANEEEYYEEE ETKKKKLEID DELLLPSSSE
          FEEHQTTTRR AAIYSIVFKK VVLDIIIIMA ADDDDFFEEE ETPPPPFDLD DNTTTPGGGE
          FEERQNNNRR AAIYSLVFKK VVLDIIIIMT TKEEEFFEEE ENAAAALILA AKTTTADDDE
          FEERQNNNRR AAIYSLVFKK VVLDIIIIMT TKEEEFFEEE ENAAAALILA AKTTTADDDE
          YKEYMFFFRR LLVIKVVARR AAILAAAALL LGEEEPPEEL LERRRREAIL LTQQQEAAAN
          FEERQTTTRR AAIYSMIFKK IILDIIIIMA AGEEEFFEEA ATSSSSFQIE EETTTAEEEE
          FEEYQNNNRR AAIYSMVFKK IILDIIIIMT TNEEEFFEEE ETPPPPLKLD DQTTTPDDDE

          DP--PEEGNN AAIIIISVLW DDGQQQCFEY YQQDAKYYYF DSIIDIAPDY IQQRSRRVTG
          DP--PEEGNN AAIIIISVLW DDGQQQCFEY YQQDAKYYYF DSIIDIAPDY IQQRSRRVTG
          DP--PEEGNN AAIIIISVLW DDGQQQCFEY YQQDAKYYYF DSIIDIAPDY IQQRSRRVTG
          DP--PEEGNN AAIIIISVLW DDGQQQCFEY YQQDAKYYYF DSIIDIAPDY IQQRSRRVTG
          DP--PEEGNN AAIIIISVLW DDGQQQCFEY YQQDAKYYYF DSIIDIAPDY IQQRSRRVTG
          DP--PEEGNN AAIIIISVLW DDGQQQCFEY YQQDAKYYYF DSIIDIAPDY IQQRSRRVTG
          DP--PEEGNN AAIIIISVLW DDGQQQCFEY YQQDAKYYYF DSIIDIAPDY IQQRSRRVTG
          DP--PEEGNN AAIIIISVLW DDGQQQCFEY YQQDA---YF DSIIDIAPDY IQQRSRRVTG
          DP--PEEGSS AAIIIIEALW DDGQEECFEY YQQDARYYYF DNIIAIAPDY MQQRSRRVTG
          DP--PEEGSS AAIIIIEALW DDGQEECFEY YQQDARYYYF DNIIAIAPDY MQQRSRRVTG
          DP--PEEGSS AAIIIIEALW DDGQEECFEY YQQDARYYYF DNIIAIAPDY MQQRSRRVTG
          DP--PEEGSS AAIIIIEALW DDGQEECFEY YQQDARYYYF DNIIAIAPDY MQQRSRRVTG
          DP--PEEGSS AAIIIIEALW DDGQEECFEY YQQDARYYYF DNIIAIAPDY MQQRSRRVTG
          DP--PEEGNN AAIIIIEALW DDGQSSCFEY YQQDARYYYF DNIIAIAPDY MQQRSRRVTG
          DP--PEEGSS AAIIIIAALW DDGQDDCFEY YQQDARYYYF DNIIEIAHDY MQQRSRRVTG
          DP--PEEGGG AAIIIIEALW DDGQEECFEY YQQDARYYYF DNIIVIAPDY MQQRSRRVTG
          DP--PEEGGG AAIIIIEALW DDGQEECFEY YQQDARYYYF DNIIAIAPDY MQQRSRRVTG
          DP--PEEGSS AAIIIIEALW DDGQEECFEY YQQDARYYYF DNIIAIAPDY MQQRSRRVTG
          DP--PEEGSS AAIIIIEAVW DDGQDDCFEY YQQDARYYYF DNIIAIAPDY MQQRSRRVTG
          DP--PEEGSS AAIIIIEALW DDGQDDCFEY YQQDARYYYF DNIIAIAPDY MQQRSRRVTG
          DP--PEEGNN AAIIIIEALW DDGQSSCFEY YQQDARYYYF DNIIAIAPDY MQQRSRRVTG
          DP--PEEGGG AAIIIIEALW DDGQEECFEY YQQDARYYYF DNIIVIAPDY MQQRSRRVTG
          DP--PEEGSS AAIIIIAALW DDGQDDCFEY YQQDARCCYF DNIIEIAHDY MQQRSRRVTG
          DP--PEEGNN AAIIIIGALW DDGQEECFEY YQQDAKYYYF DAIIDIAPDY LQQRSRRVTG
          DP--PEEGNN AAIIIIEALW DDGQEECFEY YQQDARYYYF DNIIAIAPDY MQQRSRRVTG
          DP--PEEGNN AAIIIIGALW DDGQEECFEY YQQDAKYYYF DAIIDIAPDY LQQRSRRVTG
          DP--PEEGNN AAIIIIGALW DDGQEECFEY YQQDAKYYYF DAIIDIAPDY LQQRSRRVTG
          DP--PEEGGG AAIIIIQALW DDGQEECFEY YQQDAKYYYF DSIIEIAPDY LQQRSRRVTG
          DP--PEEGAA AAIIIIEALW DDGQEECFEY YQQDARYYYF DSIIGIMPDY LQQRSRRVTG
          DP--PEEGNN AAIIIIGALW DDGQEECFEY YQQDAKYYYF DAVVDIAPDY LQQRSRRVTG
          DP--PEEGNN AAIIIIGALW DDGQEECFEY YQQDAKYYYF DAIIEIAPDY LQQRSRRVTG
          DP--SEEGNN AAIIIIAALW DDGQEECFEY YQQDAKYYYF DSIIEIASDY LQQRSRRVTG
          DP--PEEGGG AAIIIIQALW DDGQEECFEY YQQDAKYYYF DSIIEIAPDY LQQRSRRVTG
          DP--PEEGNN AAIIIIGQLW DDGQEECFEY YQQDAKYYYF DSIIEIAPDY LQQRSRRVTG
          DP--PEEGNN AAIIIIGQLW DDGQEECFEY YQQDAKYYYF DSIIEIAPDY LQQRSRRVTG
          DP--PEEGQQ AAIIIIKTLW DDGQAAAFEY YQQDAKYYYF DSIIDIAPTY IAARSRRVTG
          DP--PEEGNN AAIIIIEALW DDGQSSCFEY YQQDARYYYF DNIIAIAPDY MQQRSRRVTG
          DP--PEEGNN AAIIIIGALW DDGQEECFEY YQQDAKYYYF DAIIDIAPDY LQQRSRRVTG
          EP--PEEGNN AAIIIIGALW DDGQEECFEY YQQDAKYYYF DAIIEIAPDY LQQRSRRVTG
          DP--PEEGTT AAIIIISALW DDGQDDCFEY YQQDARYYYF DNIIDIAPDY MQQRSRRVTG
          DP--PEEGNN AAIIIISALW DDGQEECFEY YQQDAEYYYF NNIIDISPDY MQQRSRRVTG
          DP--PEEGNN AAIIIIEALW DDGQSSCFEY YQQDARYYYF DNIIAIAPDY MQQRSRRVTG
          EP--PEEGNN AAIIIIEALW DDVQEECFEY YQQDARYYYF DNIIAIAPDY MQQRSRRVTG
          DP--ADDGGG AAIIIIEALW DDGQEECFEY YQQDALYYYF DSIIKIASDY LQQRSRRVTG
          DP--PDDGSS AAIIIIDALW DDGQEECFEY YQQDARYYYF DSIIKIASDY LQQRSRRVTG
          EP--PEEYRR PPFFFFISLW DDGTRRAVEY YAADCFYYFY ENIIHLFRKY IQQRCRRLTG
          EP--PEEYRR PPFFFFISLW DDGMRRAVEY YAADCFSSFF ENIIHLFRKY IQQRCRRLTG
          TN--PRRGTT AAVVVVASVW DDSERRLLEF FYYDAPYYFF EEAAGIAHDY IAARARRTTG
          DP--ADDLDD PPIIIIKALW DDGRAAAIEY YAADLTYYFI EDIIDLWEDY VQQRSRRLTG
          SP--EDDLEE PPIIIIKALW DDGLAAAVEY YAADLTYYFV TDIIDIWDGY VQQRSRRLTG
          QIDDPKKGEE AAVVVVLALW DDVGQQLMEF FYYDAGYYFF DEVVRIVPDY IMMRARRTTG
          QD--PKKGTT AAIIIIQALW DDAEQQLMEF FYYDAEYYFF TEVVMIVEDY RMMRARRTTG
          AD--PKKGLL AAVVVVQAIW DDADQQLMEF FYYDAEYYFF QEAAMIVPNY LMMRARRTTG
          TN--PRRGTT AAVVVVASVW DDSERRLLEF FYYDAPYYFF EEAAGIAHDY IAARARRTTG
          DP--TDDLEE PPIIIIKTLW DDGRRRAIEF FAADLDYYFC EDLLDIWRTY VQQRSRRLTG
          QLDDPKKGEE AAVVVVAGVW DDCSKKVFEF FYYDAPYYFF DEAALITPDF IAARARRTTG
          QD--PKKGTT AAIIIIQAIW DDADLLLMEF FYYDAEYYFF MEVVMIVEDY RMMRARRTTG
          TN--PRRGTT AAVVVVASFW DDHDLLLLEF FYYDAPYYFF EEAAGIAHNY IAARARRTTG
          TN--PRRGTT AAVVVVASFW DDHDLLLLEF FYYDAPYYFF EEAAGIAHNY IAARATTTTG
          AD--PKKGQQ AAVVVVQSIW DDAEQQLMEF FYYDAEYYFF QEVVLIVPDY LMMRARRTTG
          QIDDPKKGLL AAVVVVQAIW DDAEQQLMEF FYYDAEYYFF QEAAMIVPDY LMMRARRTTG
          SIEEAKKGII AAVVVVQALW DDCDRRLMEF FYYDAGYYFF DEVVHICPDY LMMRARRTTG
          QIDDTRRGEE AAIIIIQAIW DDAKQQLMEF FYYDAEYYFF EQAAQIVQDY LMMRARRTTG
          EP--LEEFEE PPAAAAKKLW DDGRQQAIEF FAADLEYYFC SDLLDLWRNY VQQRSRRLTG
          QD--AKKSVV AAIIIIQSLW DDAEQQLMEF FYYDAEYYFF DEAAAIAKEY IMMRARRTTG
          EP--LEEFEE PPAAAAKKLW DDGRQQAIEF FAADLQYYFC SDLLDLWRNY VQQRSRRLTG
          EP--EDDLEE PPIIIIKSLW DDGKSSAIEY YAADLDYYFC GDLLDVWKDY VQQRSRRLTG
          QIDDPKKGAA AAVVVVQALW DDADLLLMEF FYYDAEYYFF QEAAMIVSDY LMMRARRTTG
          GLSSQDDVRR SSIIIIESLW DDIPSSVLEF FYYDAPYYFF DDVVQIGPDY ITTMARRTTG
          DP--QDDLQQ PPIIIIKSLW DDGQKKAIEY YAADIAYYFC DDVVDLWKNY IQQRTRRLTG
          DP--IEELDD PPIIIIKALW DDGKKKAIEF FAADLDYYFC DDLLDIWKSY VQQRSRRLTG
          QIDDPKKGAA AAVVVVQALW DDADLLLMEF FYYDAEYYFF QEAAMIVSDY LMMRARRTTG
          NLDDSKKGDD AAIIIITYLW DDCSNNVLEF FYYDAPYYFF QEAAKIAPDY INNRARRTTG
          HLDDAKKGEE AAIIIITYIW DDCSTTVLEF FYYDAPYYFF EEAAKIAPDF INNRARRTTG
          HLDDAKKGEE AAIIIITYIW DDCSTTVLEF FYYDAPYYFF EEAAKIAPDF INNRARRTTG
          SLDDPKKGDD AAVVVVTFIW DDCASSVMEF FYYDAPYYFF ENAAKIAPDY IAARARRTTG
          DP--EQQLQQ PPLLLLKDLW DDGKKKAIEY YAADLDYYFC DDLLDFWRTY IQQRSRRLTG
          NLDDPAAGDD AAIIIITYIW DDCSTTALEF FYYDAPYYFF EEAAKITPDY INNRARRTTG
          NLDDPRRGDD AAVVVVTYLW DDCSTTALEF FYYDAPYYFF EEAAKIAPDY IAARARRTTG
          SLDDIRRSKK AAIIIISALW DDAPSSVLEF FYYDAPYYFF SEAAQIGPDY IAARARRTTG
          NLDDLRRGDD AAAAAATYLW DDCSTTALEF FYYDAPYYFF EEAAKIAPDY IAARARRTTG
          NLDDPRRGDD AAVVVVTYLW DDCSTTALEF FYYDAPYYFF EEAAKIAPDY IAARARRTTG
          NLDDPRRGDD AAVVVVTYLW DDCSTTALEF FYYDAPYYFF EEAAKIAPDY IAARARRTTG
          QIDDPRRGII AAVVVVQAVW DDAEQQLMEF FYYDAEYYFF QEAASIVPNY LMMRARRTTG
          SLDDPKKGDD AAVVVVTFIW DDCASSVMEF FYYDAPYYFF ENAAKIASDY IAARARRTTG
          SLDDPKKGDD AAVVVVTFIW DDCASSVMEF FYYDAPYYFF ENAAKIASDY IAARARRTTG
          NLDDPKKGEE AAVVVVTYLW DDAPTTVLEF FYYDAPYYFF DEVVKITPDY IAARARRTTG
          EP--TNNLVV AALLLLKDLW DDGQSSVYEA AAADMSYYYY TDLLDLFPSY IDDRCRRNTG
          NIDDPKKGDD AAVVVVTYLW DDIPSSVLEF FYYDAPYYFF EEAAKITPDY IAARARRTTG
          TLDDSKKGDD AAIIIITYLW DDCSTTVLEF FYYDAPYYFF EEAAKITPDY VSSRARRTTG
          EP--VEELRR AAFFFFKDMW DDGQKKAIEF FAADLSYYFF QDLLDLFKEF VQQRARRLTG
          ESDDLKKRDD AALLLLRDMW DDGQKKAVEF FAADLHYYFF DSLLDIFPGW LQQQARRLTG
          EP--EEELEE PPVVVVKKLW DDGKKKAMEY YAADLDYYFC DDVVEIWKNY VQQRSRRLTG
          GLDDHAAARR KKVVVVDSLW DDIPAAIMEF FYYDAAYYFF DNVVNIGSDY VNNRARRSTG
          ESDDLKKRDD AAMMMMRDMW DDGQKKAVEF FAADLHYYFF DSLLDIFPGW LQQQARRLTG
          TPFFPRRLPP NNHHHHKPFW DDATRRIIHF FYYDATYYFF TEVVLIGPNY ITTRARRATS
          GLDDHPPARR KKVVVVDSLW DDIPAAIMEF FYYDAAYYFF DNVVNIGADY VNNRARRSTG
          ESDDLKKRDD AAMMMMRGMW DDGQQQAVEF FAADLHYYFF NSLLDIFPGW LQQQARRLTG
          NLDDPVVGDD AAIIIIMFIW DDCATTVLEF FYYDAPYYFF DEAAKIAPDY INNRARRTTG
          EP--FEELKK AAFFFFKDMW DDGQKKAVEF FAADLGYYFF EDLLDLFKEF VQQRARRLTG
          ESDDLRRRDD AAMMMMNEMW DDGQKKAVEF FAADLNYYFF HSLLDLFSGW LQQQARRLTG
          NISSPDDAEE AAIIIIDAFW DDATRRIIHF FYYDATYYFF TEVVLIGPNY ITTRARRATS
          DFSSADDAQQ AAIIIIHELW DDIPKKVMQF FYYDAGYYFF TEVVLIGPDY INNRARRATG
          ESDDYKKRDD AAMMMMREMW DDGQKKAVEF FAADLQYYFF GSLLDLFPGW LQQQARRLTG
          ESDDYKKRDD AAMMMMREMW DDGQKKAVEF FAADLQYYFF GSLLDLFPGW LQQQARRLTG
          ESDDLRRRDD AAMMMMNEMW DDGQKKAVEF FAADLNYYFF HSLLDLFSGW LQQQARRLTG
          ESDDYKKRDD AAMMMMREMW DDGQKKAVEF FAADLQYYFF GSLLDLFPGW LQQQARRLTG
          DP--NDDLHH AAFFFFKNLW DDGQLLAIEY YAADLTYYFL TDVVDLFRDY SQQRARRLTG
          ESDDLSSKEE AAMMMMVQLW DDGQQQAVEF FAADLHYYFF NSIIDLFPGW LQQHSRRLTG
          EP--LEELKK AAFFFFKDMW DDGQKKTVEF FAADLGYYFF EDLLDLFKEF VQQRARRLTG
          EP--LEELKK AAFFFFKDMW DDGQKKTVEF FAADLGYYFF EDLLDLFKEF VQQRARRLTG
          QFAAPEEAEE AAIIIIHQLV DDAPKKLIEF FYYDAQYYFF GEVVLIGPGY LTTRARRQVG
          EP--EEELTT AAFFFFNCLW DDGQLLTIQY YAADLNYYFF QDIIDLFKDF LQQRTRRLTG
          EP--DEELTT AAFFFFNSLW DDGQLLTIQY YAADLSYYFF QDIIELFRDF LQQRTRRLTG
          ESDDYKKRDD AAMMMMRDMW DDGQKKAVEF FAADLQYYFF GSLLDLFPGW LQQQARRLTG
          ESDDLEERDD AAMMMMRAMW DDGQKKAVEF FAADLHFFFY ESLLDIFPGW LQQQARRLTG
          EADDLEEKEE AAMMMMTELW DDGQKKAVEF FAADLHYYFF NSLLDLFPGW LQQHSRRLTG
          EADDLEEKEE AAMMMMTELW DDGQKKAVEF FAADLHYYFF NSLLDLFPGW LQQHSRRLTG
          NLPPADDGKK LLIIIIESLW DDVPRRLMEF FYYDAEYYFL NSVVAIADTY IEEHARRSFG
          ETDDLNNRQQ AAMMMMKSMW DDGQKKAVEF FAADLDYYYF NSLLDIFPGW LQQHSRRLTG
          ESDDLAAKDD AAMMMMSGMW DDGQKKAVEF FAADLQYYYF KSLLNVFPGW LQQHSRRLTG

          IITTEFIIIG GDDDLLYRMF DDVGQQRSEK KKKHHCENNN NTIIFLLVVA ISEEYDDLLF
          IITTEFIIIG GDDDLLYRMF DDVGQQRSEK KKKHHCENNN NTIIFLLVVA ISEEYDDLLF
          IITTEFIIIG GDDDLLYRMF DDVGQQRSEK KKKHHCENNN NTIIFLLVVA ISEEYDDLLF
          IITTEFIIIG GDDDLLYRMF DDVGQQRSEK KKKHHCENNN NTIIFLLVVA ISEEYDDLLF
          IITTEFIIIG GDDDLLYRMF DDVGQQRSEK KKKHHCENNN NTIIFLLVVA ISEEYDDLLF
          IITTEFIIIG GDDDLLYRMF DDVGQQRSEK KKKHHCENNN NTIIFLLVVA ISEEYDDLLF
          IITTEFIIIG GDDDLLYRMF DDVGQQRSEK KKKHHCENNN NTIIFLLVVA ISEEYDDLLF
          IITTEFIIIG GDDDLLYRMF DDVGQQRSEK KKKHHCENNN NTIIFLLVVA ISEEYDDLLF
          IITTEFIIIG GDDDLLYRMF DDVGQQRSEK KKKHHCENNN NTIIFLLVVA ISEEYDDLLF
          IITTEFIIIG GDDDLLYRMF DDVGQQRSEK KKKHHCENNN NTIIFLLVVA ISEEYDDLLF
          IITTEFIIIG GDDDLLYRMF DDVGQQRSEK KKKHHCENNN NTIIFLLVVA ISEEYDDLLF
          IITTEFIIIG GDDDLLYRMF DDVGQQRSEK KKKHHCENNN NTIIFLLVVA ISEEYDDLLF
          IITTEFIIIG GDDDLLYRMF DDVGQQRSEK KKKHHCENNN NTIIFLLVVA ISEEYDDLLF
          IITTEFIIIG GDDDLLYRMF DDVGQQRSEK KKKHHCENNN NTIIFLLVVA ISEEYDDLLF
          IITTEFIIIG GDDDLLYRMF DDVGQQRSEK KKKHHCENNN NTIIFLLVVA ISEEYDDLLF
          IITTEFIIIG GDDDLLYRMF DDVGQQRSEK KKKHHCENNN NTIIFLLVVA ISEEYDDLLF
          IITTEFIIIG GDDDLLYRMF DDVGQQRSEK KKKHHCENNN NTIIFLLVVA ISEEYDDLLF
          IITTEFIIIG GDDDLLYRMF DDVGQQRSEK KKKHHCENNN NTIIFLLVVA ISEEYDDLLF
          IITTEFIIIG GDDDLLYRMF DDVGQQRSEK KKKHHCENNN NTIIFLLVVA ISEEYDDLLF
          IITTEFIIIG GDDDLLYRMF DDVGQQRSEK KKKHHCENNN NTIIFLLVVA ISEEYDDLLF
          IITTEFIIIG GDDDLLYRMF DDVGQQRSEK KKKHHCENNN NTIIFLLVVA ISEEYDDLLF
          IITTEFIIIG GDDDLLYRMF DDVGQQRSEK KKKHHCENNN NTIIFLLVVA ISEEYDDLLF
          IITTEFIIIG GDDDLLYRMF DDVGQQRSEK KKKHHCENNN NTIIFLLVVA ISEEYDDLLF
          IITTEFIIIG GDDDLLYRMF DDVGQQRSEK KKKHHCENNN NTIIFLLVVA ISEEYDDLLF
          IITTEFIIIG GDDDLLYRMF DDVGQQRSEK KKKHHCENNN NTIIFLLVVA ISEEYDDLLF
          IITTEFIIIG GDDDLLYRMF DDVGQQRSEK KKKHHCENNN NTIIFLLVVA ISEEYDDLLF
          IITTEFIIIG GDDDLLYRMF DDVGQQRSEK KKKHHCENNN NTIIFLLVVA ISEEYDDLLF
          IITTEFIIIG GDDDLLYRMF DDVGQQRSEK KKKHHCENNN NTIIFLLVVA ISEEYDDLLF
          IITTEFIIIG GDDDLLYRMF DDVGQQRSEK KKKHHCENNN NTIIFLLVVA ISEEYDDLLF
          IITTEFIIIG GDDDLLYRMF DDVGQQRSEK KKKHHCENNN NTIIFLLVVA ISEEYDDLLF
          IITTEFIIIG GDDDLLYRMF DDVGQQRSEK KKKHHCENNN NTIIFLLVVA ISEEYDDLLF
          IITTEFIIIG GDDDLLYRMF DDVGQQRSEK KKKHHCENNN NTIIFLLVVA ISEEYDDLLF
          IITTEFIIIG GDDDLLYRMF DDVGQQRSEK KKKHHCENNN NTIIFLLVVA ISEEYDDLLF
          IITTEFIIIG GDDDLLYRMF DDVGQQRSEK KKKHHCENNN NTIIFLLVVA ISEEYDDLLF
          IITTEFIIIG GDDDLLYRMF DDVGQQRSEK KKKHHCENNN NTIIFLLVVA ISEEYDDLLF
          IITTEFIIIG GDDDLLYRMF DDVGQQRSEK KKKHHCENNN NTIIFLLVVA ISEEYDDLLF
          IITTEFIIIG GEEELLYRMF DDVGQQRSEK KKKHHCENNN NTIIFLLVVA ISEEYDDLLF
          IITTEFIIIG GDDDLLYRMF DDVGQQRSEK KKKHHCENNN NTIIFLLVVA ISEEYDDLLF
          IITTEFIIIG GDDDLLYRMF DDVGQQRSEK KKKHHCENNN NTIIFLLVVA ISEEYDDLLF
          IITTEFIIIG GDDDLLYRMF DDVGQQRSEK KKKHHCENNN NTIIFLLVVA ISEEYDDLLF
          IITTEFIIIG GDDDLLYRMF DDVGQQRSEK KKKHHCENNN NTIIFLLVVA ISEEYDDLLF
          IITTEFIIIG GEEELLYRMF DDVGQQRSEK KKKHHCENNN NTIIFLLVVA ISEEYDDLLF
          IITTEFIIIG GDDDLLYRMF DDVGQQRSEK KKKHHCENNN NTIIFLLVVA ISEEYDDLLF
          IITTEFIIIG GDDDLLYRMF DDVGQQRSEK KKKHHCENNN NTIIFLLVVA ISEEYDDLLF
          IITTEFIIIG GDDDLLYRMF DDVGQQRSEK KKKHHCENNN NTIIFLLVVA ISEEYDDLLF
          IITTEFVVVS SRRRLLYRMI DDVGQQRSER RKKHHCENNN NAVVFLLVVA ISGGYDDCLT
          IITTEFVVVS SRRRLLYRMI DDVGQQRSER RKKHHCENNN NAVVFLLVVA ISGGYDDCLA
          IIYYEFMMMG GSSSLLIHMF DDVGQQRSEK KKKHHCENNN NSIIFCCVVA LSEEYDDVLL
          IITTEFLLLG GQQQLLYRMF DDVGQQRSEK KKKHHCENNN NCLLFLLVVA ISGGYDDCLV
          IITTEFLLLG GQQQLLYRMF DDVGQQRSEK KKKHHCENNN NCLLFLLVVA ISGGYDDCLV
          IIYYEFMMMG GPPPLLIHMF DDVGQQRSEK KKKHHCEDDD DSIIFCCVVA LSEEYDDVLL
          IIYYEFMMMG GQQQLLIHMF DDVGQQRSEK KKKHHCENNN NSIIFCCVVA LSEEYDDVLL
          IIYYEFMMMG GQQQLLIHMF DDVGQQRSEK KKKHHCENNN NSIIFCCVVA LSEEYDDVLL
          IIYYEFMMMG GSSSLLIHMF DDVGQQRSEK KKKHHCENNN NSIIFCCVVA LSEEYDDVLL
          IITTEFLLLG GQQQLLYRMF DDVGQQRSEK KKKHHCENNN NCLLFLLVVA ISGGYDDCLV
          IIYYEFMMMG GQQQLLIHMF DDVGQQRSEK KKKHHCENNN NSIIFCCVVA LSEEYDDVLL
          IIYYEFMMMG GQQQLLIHMF DDVGQQRSEK KKKHHCENNN NSIIFCCVVA LSEEYDDVLL
          IIYYEFMMMG GSSSLLIHMF DDVGQQRSEK KKKHHCENNN NSIIFCCVVA LSEEYDDVLL
          IIYYEFMMMG GSSSLLIHMF DDVGQQRSEK KKKHHCENNN NSIIFCCVVA LSEEYDDVLL
          IIYYEFMMMG GQQQLLIHMF DDVGQQRSEK KKKHHCENNN NSIIFCCVVA LSEEYDDVLL
          IIYYEFMMMG GQQQLLIHMF DDVGQQRSEK KKKHHCENNN NSIIFCCVVA LSEEYDDVLL
          IIYYEFMMMG GAAALLIHMF DDVGQQRSEK KKKHHCENNN NSIIFCCVVA LSEEYDDVLL
          IIYYEFMMMG GQQQLLIHMF DDVGQQRSEK KKKHHCENNN NSIIFCCVVA LSEEYDDVLL
          IITTEFLLLG GQQQLLYRMF DDVGQQRSEK KKKHHCENNN NCLLFLLVVA ISGGYDDCLV
          IIYYEFMMMG GQQQLLIHMF DDVGQQRSEK KKKHHCENNN NSIIFCCVVA LSEEYDDVLL
          IITTEFLLLG GQQQLLYRMF DDVGQQRSEK KKKHHCENNN NCLLFLLVVA ISGGYDDCLV
          IITTEFLLLG GQQQLLYRMF DDVGQQRSEK KKKHHCENNN NCLLFLLVVA ISGGYDDCLV
          IIYYEFMMMG GQQQLLIHMF DDVGQQRSEK KKKHHCENNN NSIIFCCVVA LSEEYDDVLL
          IISSEFSSSG GQQQLLIHMF DDVGQQRSEK KKKHHCEAAA ASIIFCCVVA LSEEYDDVLL
          IITTEFLLLG GQQQLLYRMF DDVGQQRSEK KKKHHCENNN NCLLFLLVVA ISGGYDDCLV
          IITTEFLLLG GQQQLLYRMF DDVGQQRSEK KKKHHCENNN NCLLFLLVVA ISGGYDDCLV
          IIYYEFMMMG GQQQLLIHMF DDVGQQRSEK KKKHHCENNN NSIIFCCVVA LSEEYDDVLL
          IIYYEFMMMG GQQQLLIHMF DDVGQQRSEK KKKHHCENNN NSIIFCCVVA LSEEYDDVLL
          IIYYEFMMMG GQQQLLIHMF DDVGQQRSEK KKKHHCENNN NSIIFCCVVA LSEEYDDVLL
          IIYYEFMMMG GQQQLLIHMF DDVGQQRSEK KKKHHCENNN NSIIFCCVVA LSEEYDDVLL
          IIYYEFMMMG GQQQLLIHMF DDVGQQRSEK KKKHHCENNN NSIIFCCVVA LSEEYDDVLL
          IITTEFLLLS SQQQLLYRMF DDVGQQRSEK KKKHHCENNN NCLLFLLVVA ISGGYDDCLV
          IIYYEFMMMG GQQQLLIHMF DDVGQQRSEK KKKHHCENNN NSIIFCCVVA LSEEYDDVLL
          IIYYEFMMMG GQQQLLIHMF DDVGQQRSEK KKKHHCENNN NSIIFCCVVA LSEEYDDVLL
          IIYYEFMMMG GQQQLLIHMF DDVGQQRSEK KKKHHCESSS SSIIFCCVVA LSEEYDDVLL
          IIYYEFMMMG GQQQLLIHMF DDVGQQRSEK KKKHHCENNN NSIIFCCVVA LSEEYDDVLL
          IIYYEFMMMG GQQQLLIHMF DDVGQQRSEK KKKHHCENNN NSIIFCCVVA LSEEYDDVLL
          IIYYEFMMMG GQQQLLIHMF DDVGQQRSEK KKKHHCENNN NSIIFCCVVA LSEEYDDVLL
          IIYYEFMMMG GQQQLLIHMF DDVGQQRSEK KKKHHCENNN NSIIFCCVVA LSEEYDDVLL
          IIYYEFMMMG GQQQLLIHMF DDVGQQRSEK KKKHHCENNN NSIIFCCVVA LSEEYDDVLL
          IIYYEFMMMG GQQQLLIHMF DDVGQQRSEK KKKHHCENNN NSIIFCCVVA LSEEYDDVLL
          IIYYEFMMMG GQQQLLIHMF DDVGQQRSEK KKKHHCENNN NSIIFCCVVA LSEEYDDVLL
          IIIIEFLLLQ QDDDHHYRIF DDVGQQRSEK KKKHHCENNN NAVVFCCVVA LSGGYDDCLV
          IIYYEFMMMG GQQQLLIHMF DDVGQQRSEK KKKHHCENNN NSIIFCCVVA LSEEYDDMLL
          IIYYEFMMMG GQQQLLIHMF DDVGQQRSEK KKKHHCENNN NSIIFCCVVA LSEEYDDVLL
          IITTEFLLLG GSSSLLYRMF DDVGQQRSEK KKKHHCENNN NALLFLLVVA ISGGYDDCLA
          IITTEFLLLG GQQQMMFRMM DDVGQQRSEK KKKHHCEGGG GCLLFMMVVA LSGGYDDCLV
          IITTEFLLLG GQQQLLYRMF DDVGQQRSEK KKKHHCENNN NSLLFLLVVA ISGGYDDCLV
          IISSEFMMMG GQQQLLIHLF DDVGQQRSEK KKKHHCEAAA ASIIFCCVVA LSEEYDDVLL
          IITTEFLLLG GQQQMMFRMM DDVGQQRSEK KKKHHCEGGG GCLLFMMVVA LSGGYDDCLV
          IITTEFMMMG GPPPLLIHMF DDVGQQRSEK KKKHHCESSS SSIIFCCTTA LSEEYDDSLL
          IISSEFMMMG GQQQLLIHLF DDVGQQRSEK KKKHHCEAAA ASIIFCCVVA LSEEYDDVLL
          IITTEFLLLG GQQQMMFRMM DDVGQQRSEK KKKHHCEGGG GCLLFMMVVA LSGGYDDCLV
          IIYYEFMMMG GQQQLLIQMF DDVGQQRSEK KKKHHCENNN NSIIFCCVVA LSEEYDDVLL
          IITTEFLLLG GSSSLLYRMF DDVGQQRSEK KKKHHCENNN NALLFLLVVA ISGGYDDCLA
          IITTEFLLLG GQQQMMFRMM DDVGQQRSEK KKKHHCEGGG GCLLFMMVVA LSGGYDDCLV
          IITTEFMMMG GPPPLLIHMF DDVGQQRSEK KKKHHCESSS SSIIFCCTTA LSEEYDDSLL
          IITTEFMMMG GQQQLLIHMF DDVGQQRSEK KKKHHCESSS SSIIFCCTTA LSEEYDDVLL
          IITTEFLLLG GQQQMMFRMM DDVGQQRSEK KKKHHCEGGG GCLLFMMVVA LSGGYDDCLV
          IITTEFLLLG GQQQMMFRMM DDVGQQRSEK KKKHHCEGGG GCLLFMMVVA LSGGYDDCLV
          IITTEFLLLG GQQQMMFRMM DDVGQQRSEK KKKHHCEGGG GCLLFMMVVA LSGGYDDCLV
          IITTEFLLLG GQQQMMFRMM DDVGQQRSEK KKKHHCEGGG GCLLFMMVVA LSGGYDDCLV
          IISSEFTTTG GSSSLLYRMF DDVGQQRSEK KKKHHVDNNN NVVVFLLVVA ISGGFDDVLV
          IITTEFLLLG GQQQLLFRMM DDVGQQRSEK KKKHHCEGGG GCLLFMMVVA LSGGYDDSLL
          IITTEFLLLG GSSSLLYRMF DDVGQQRSEK KKKHHCENNN NALLFLLVVA ISGGYDDCLA
          IITTEFLLLG GSSSLLYRMF DDVGQQRSEK KKKHHCENNN NALLFLLVVA ISGGYDDCLA
          IITTEFMMMG GQQQLLIHMF DDVGQQRSEK KKKHHCESSS SSIIFCCTTA LSEEYDDVLL
          IISSEFLLLG GNNNLLYKMV DDVGQQRSEK KKKHHVDNNN NVVVFLLVVA ISGGYDDVLV
          IISSEFLLLG GNNNLLYKMV DDVGQQRSEK KKKHHVDNNN NVVVFLLVVA ISGGYDDVLV
          IITTEFLLLG GQQQMMFRMM DDVGQQRSEK KKKHHCEGGG GCLLFMMVVA LSGGYDDCLV
          IITTEFLLLG GQQQMMFRMM DDVGQQRSEK KKKHHCEGGG GCLLFMMVVA LSGGYDDCLV
          IITTEFLLLG GQQQLLFRMM DDVGQQRSEK KKKHHCEGGG GCLLFMMVVA LSGGYDDSLL
          IITTEFLLLG GQQQLLFRMM DDVGQQRSEK KKKHHCEGGG GCLLFMMVVA LSGGYDDSLL
          VVSSEFTTTG GDDDMMIHLV DDVGQQRSES SKKHHSDSSS SSVVFCCVVA LSEEYDDVLL
          IITTEFLLLG GQQQIIFRMM DDVGQQRSEK KKKHHCEGGG GCLLFMMVVA LSGGYDDCLV
          IITTEFLLLG GQQQIIFRMM DDVGQQRSEK KKKHHCEGGG GCLLFMMVVA LSGGYDDCLV

          FEEDVVVRRQ QEATFICCNS SRFFKLLLNN KIRRFKEEEL PVVPKKNNYY FFD--EGYCD
          FEEDVVVRRQ QEATFICCNS SRFFKLLLNN KIRRFKEEEL PVVPKKNNYY FFD--EGYCD
          FEEDVVVRRQ QEATFICCNS SRFFKLLLNN KIRRFKEEEL PVVPKKNNYY FFD--EGYCD
          FEEDVVVRRQ QEATFICCNS SRFFKLLLNN KIRRFKEEEL PVVPKKNNYY FFD--EGYCD
          FEEDVVVRRQ QEATFICCNS SRFFKLLLNN KIRRFKEEEL PVVPKKNNYY FFD--EGYCD
          FEEDVVVRRQ QEATFICCNS SRFFKLLLNN KIRRFKEEEL PVVPKKNNYY FFD--EGYCD
          FEEDVVVRRQ QEATFICCNS SRFFKLLLNN KIRRFKEEEL PVVPKKNNYY FFD--EGYCD
          FEEDVVVRRQ QEATFICCNS SRFFKLLLNN KIRRFKEEEL PVVPKKNNYY FFD--EGYCD
          FEEDVVVRRQ QEATFICCNS SRFFKLLLNN KIRRFKEEEL PVVPKKNNYY FFD--EGYCD
          FEEDVVVRRQ QEATFICCNS SRFFKLLLNN KIRRFKEEEL PVVPKKNNYY FFD--EGYCD
          FEEDVVVRRQ QEATFICCNS SRFFKLLLNN KIRRFKEEEL PVVPKKNNYY FFD--EGYCD
          FEEDVVVRRQ QEATFICCNS SRFFKLLLNN KIRRFKEEEL PVVPKKNNYY FFD--EGYCD
          FEEDVVVRRQ QEATFICCNS SRFFKLLLNN KIRRFKEEEL PVVPKKNNYY FFD--EGYCD
          FEEDVVVRRQ QEATFICCNS SRFFKLLLNN KIRRFKEEEL PVVPKKNNYY FFD--EGYCD
          FEEDVVVRRQ QEATFICCNS SRFFKLLLNN KIRRFKEEEL PVVPKKNNYY FFD--EGYCD
          FEEDVVVRRQ QEATFICCNS SRFFKLLLNN KIRRFKEEEL PVVPKKNNYY FFD--EGYCD
          FEEDVVVRRQ QEATFICCNS SRFFKLLLNN KIRRFKEEEL PVVPKKNNYY FFD--EGYCD
          FEEDVVVRRQ QEATFICCNS SRFFKLLLNN KIRRFKEEEL PVVPKKNNYY FFD--EGYCD
          FEEDVVVRRQ QEATFICCNS SRFFKLLLNN KIRRFKEEEL PVVPKKNNYY FFD--EGYCD
          FEEDVVVRRQ QEATFICCNS SRFFKLLLNN KIRRFKEEEL PVVPKKNNYY FFD--EGYCD
          FEEDVVVRRQ QEATFICCNS SRFFKLLLNN KIRRFKEEEL PVVPKKNNYY FFD--EGYCD
          FEEDVVVRRQ QEATFICCNS SRFFKLLLNN KIRRFKEEEL PVVPKKNNYY FFD--EGYCD
          FEEDVVVRRQ QEATFICCNS SRFFKLLLNN KIRRFKEEEL PVVPKKNNYY FFD--EGYCD
          FEEDVVVRRQ QEATFICCNS SRFFKLLLNN KIRRFKEEEL PVVPKKNNYY FFD--EGYCD
          FEEDVVVRRQ QEATFICCNS SRFFKLLLNN KIRRFKEEEL PIIPKKNNYY FFD--EGYCD
          FEEDVVVRRQ QEATFICCNS SRFFKLLLNN KIRRFKEEEL PVVPKKNNYY FFD--EGYCD
          FEEDVVVRRQ QEATFICCNS SRFFKLLLNN KIRRFKEEEL PVVPKKNNYY FFD--EGYCD
          FEEDVVVRRQ QEATFICCNS SRFFKLLLNN KIRRFKEEEL PVVPKKNNYY FFD--EGYCD
          FEEDVVVRRQ QEATFICCNS SRFFKLLLNN KIRRFKEEEL PVVPKKNNYY FFD--EGYCD
          FEEDVVVRRQ QEATFICCNS SRFFKLLLNN KIRRFKEEEL PVVPKKNNYY FFD--EGYCD
          FEEDVVVRRQ QEATFICCNS SRFFKLLLNN KIRRFKEEEL PVVPKKNNYY FFD--EGYCD
          FEEDVVVRRQ QEATFICCNS SRFFKLLLNN KIRRFKEEEL PVVPKKNNYY FFD--EGYCD
          FEEDVVVRRQ QEATFICCNS SRFFKLLLNN KIRRFKEEEL PVVPKKNNYY FFD--EGYCD
          FEEDVVVRRQ QEATFICCNS SRFFKLLLNN KIRRFKEEEL PVVPKKNNYY FFD--EGYCD
          FEEDVVVRRQ QEATFICCNS SRFFKLLLNN KIRRFKEEEL PVVPKKNNYY FFD--EGYCD
          FEEDVVVRRQ QEATFICCNS SRFFKLLLNN KIRRFKEEEL PVVPKKNNYY FFD--EGYCD
          FEEDVVVRRQ QEATFICCNS SRFFKLLLNN KIRRFKEEEL PVVPKKNNYY FFD--EGYCD
          FEEDVVVRRQ QEATFICCNS SRFFKLLLNN KIRRFKEEEL PVVPKKNNYY FFD--EGYCD
          FEEDVVVRRQ QEATFICCNS SRFFKLLLNN KIRRFKEEEL PVVPKKNNYY FFD--EGYCD
          FEEDVVVRRQ QEATFICCNS SRFFKLLLNN KIRRFKEEEL PIIPKKNNYY FFD--EGYCD
          FEEDVVVRRQ QEATFICCNS SRFFKLLLNN KIRRFKEEEL PIIPKKNNYY FFD--EGYCD
          FEEDVVVRRQ QEATFICCNS SRFFKLLLNN KIRRFKEEEL PVVPNNNNYY FFD--EGYCD
          FEEDVVVRRQ QEATFICCNS SRFFKLLLNN KIRRFKEEEL PIIPKKNNYY FFD--EGYCD
          FEEDVVVRRQ QEATFICCNS SRFFKLLLNN KIRRFKEEEL PVVPKKNNYY FFD--EGYCD
          FEEDVVVRRQ QEATFICCNS SRFFKLLLNN KIRRFKEEEL PVVPKKNNYY FFD--EGYCD
          TEEDAAAQQQ QEAVFICCNS SQFFNLLLNN KILLFKVVVL HVVLSSNNYY FFDNNENYCL
          AEEDAAAQQQ QEAVFICCNS SQFFNLLLNN KILLFRVVVL HVVLSSNNYY FFDNNEHYCL
          LEEEQQQRRM MESVFVVVNS SRFFRLLLNN KVLLFKQQQL GRRPEENNYY FFDSS-GLAN
          VEEDGGGQQN NEAMWIAANS SHFFRLLLNN KMLLFKEEEL PKKPTTNNHH FFDHHGPYSK
          VEEDGGGQQN NEAMWIAANS SHFFMLLLNN KILLFKEEEL PKKPSSKKYY FFDHHGPYSK
          LEEEQQQRRM MESLFVVVNS SRFFRLLLNN KVIIFKQQQL GRRPGGNNYY FFDSS-GAAK
          LEEEQQQRRM MESLFVVVNS SRFFRLLLNN KVIIFKQQQL GRRPGGNNYY FFDSS-GVAK
          LEEEQQQRRM MESLFVVVNS SRFFRLLLNN KVIIFKQQQL GRRPSSNNYY FFDTT-GVAK
          LEEEQQQRRM MESVFVVVNS SRFFRLLLNN KVLLFKQQQL GRRPEENNYY FFDSS-GLAK
          VEEDGGGQQS SEAMWIAANS SHFFKLLLNN KMLLFKEEEL PNNPAAEEHH FFDSSGPPSK
          LEEEQQQRRM MESVFVVVNS SRFFRLLLNN KVLLFRAAAL AKKPGGNNYY FFDSS-GVAK
          LEEEQQQRRM MESLFVVVNS SRFFRLLLNN KVIIFKQQQL GRRPGGNNYY FFDSS-GVAK
          LEEEQQQRRM MESVFVVVNS SRFFRLLLNN KVLLFKQQQL GRRPEETTYY FFDSS-GLAK
          LEEEQQQRRM MESVFVVVNS SRFFRLLLNN KVLLFKQQQL GRRPEETTYY FFDSS-GLAK
          LEEEQQQRRM MESLFVVVNS SRFFRLLLNN KVIIFKQQQL GRRPGGNNYY FFDSS-GVAK
          LEEEQQQRRM MESLFVVVNS SRFFRLLLNN KVIIFKQQQL GRRPSSNNFF FFDTT-GVAK
          LEEEQQQRRM MESLFVVVNS SRFFRLLLNN KVIIFKAAAL PRRPGGNNYY FFDSS-GVAK
          LEEEQQQRRM MESLFVVVNS SRFFRLLLNN KVIIFKQQQL GRRPSSNNYY FFDSS-GVAK
          VEEDGGGQQN NEAMWIAANS SHFFKLLLNN KILLFKEEEL PRRPTTNNHH FFDHHGPASK
          LEEEQQQRRM MESLFVVVNS SRFFRLLLNN KVIIFKQQQL GRRPSSNNYY FFDSS-GVAK
          VEEDGGGQQN NEAMWIAANS SHFFKLLLNN KILLFKEEEL PRRPTTNNHH FFDHHGPSSK
          VEEDGGGQQN NEAMWIAANS SHFFKLLLNN KMLLFKEEEL AKKPTTDDHH FFDHHGPPSK
          LEEEQQQRRM MESLFVVVNS SRFFRLLLNN KVIIFKQQQL SRRPGGNNYY FFDSS-GVAK
          LEEEQQQRRA AESVFVIINS SRFFRLLLNN KILLFKAAAL PKKPEERRYY FFETT-GVAK
          VEEDGGGQQN NEAMWIAANS SHFFKLLLNN KMLLFKEEEL VSSPTTSSYY FFDRRGPHSK
          VEEDGGGQQN NEAMWIAANS SHFFKLLLNN KMLLFKEEEI TKKPTTEEYY FFDHHGPWSK
          LEEEQQQRRM MESLFVVVNS SRFFRLLLNN KVIIFKQQQL SRRPGGNNYY FFDSS-GVAK
          LEEEQQQRRM MESVFVVVNS SRFFRLLLNN KVLLFKQQQL PRRPNNHHYY FFDSS-GVAK
          LEEEQQQRRM MESVFVVVNS SRFFRLLLNN KVLLFRQQQL PRRPSSNNYY FFDSS-GVAK
          LEEEQQQRRM MESVFVVVNS SRFFRLLLNN KVLLFRQQQL PRRPSSNNYY FFDSS-GVAK
          LEEEQQQRRM MESVFVVVNS SRFFRLLLNN KVLLFRQQQL GRRPSSNNYY FFDSS-GVAK
          VEEDGGGQQN NEAMWIAANS SHFFKLLLNN KMLLFKEEEL KKKPTTQQHH FFDHHGEWSK
          LEEEQQQRRM MESVFVVVNS SRFFRLLLNN KVLLFRQQQL PRRPSSNNYY FFDSS-GVAK
          LEEEQQQRRM MESVFVVVNS SRFFRLLLNN KVLLFRQQQL PRRPSSNNYY FFDSS-GVAK
          LEEEQQQRRL LESVFVVVNS SRFFRLLLNN KVLLFRKKKL PRRPSSNNYY FFDSS-GVAK
          LEEEQQQRRM MESVFVVVNS SRFFRLLLNN KVLLFRQQQL PRRPSSKKYY FFDSS-GVAK
          LEEEQQQRRM MESVFVVVNS SRFFRLLLNN KVLLFRQQQL PRRPSSNNYY FFDSS-GVAK
          LEEEQQQRRM MESVFVVVNS SRFFRLLLNN KVLLFRQQQL PRRPSSNNYY FFDSS-GVAK
          LEEEQQQRRM MESLFVVVNS SRFFRLLLNN KVIIFKQQQL GRRPGGSSYY FFDSS-GVAK
          LEEEQQQRRM MESVFVVVNS SRFFRLLLNN KVLLFRQQQL GRRPSSNNYY FFDSS-GVAK
          LEEEQQQRRM MESVFVVVNS SRFFRLLLNN KVLLFRQQQL GRRPSSNNYY FFDSS-GVAK
          LEEEQQQRRM MESVFVVVNS SRFFRLLLNN KVLLFRQQQL ARRPSSRRYY FFDSS-GIAK
          VEEDSSSQQQ QEAMFICCNS SKFFRLLLNN KVVVFRQQQI AYYSKKHHYY FFDDDGDFRS
          LEEEQQQRRM MESVFVVVNS SRFFRLLLNN KVLLFRQQQL DRRPNNKKYY FFDSS-GVAK
          LEEEQQQRRM MESVFVVVNS SRFFRLLLNN KVLLFRLLLL PRRPSSNNYY FFDSS-GVAK
          AEEDGGGQQQ QEAMWIAANS SHFFNLLLNN KMLLFKEEEI AIIPTTKKFF FFDQQGDPSK
          VEEDAAAQQH HEAMFLVVNG GEFFRLLLNN KILLFKGGGL HVVPSSNNHH FFDNNGSFAR
          VEEDGGGQQN NEAMWIAANS SHFFKLLLNN KMLLFKEEEL VKKPTTDDHH FFDHHGPWSQ
          LEEEQQQRRA AESVFVVVNS SRFFRLLLNN KIIIFKQQQI PKKPSSKKYY FFESS-GIAK
          VEEDAAAQQH HEAMFLVVNG GEFFRLLLNN KILLFKGGGL SVVPSSKKHH FFDNNGSFAR
          LEEEQQQRRA AESVFIIINS SRFFRIIINN KIVVFKLLLV HKKPEERRYY FFETT-GPAK
          LEEEQQQRRA AESVFVVVNS SRFFRLLLNN KIIIFKQQQI PKKPSSKKYY FFESS-GIAK
          VEEDAAAQQH HEAMFLVVNG GEFFRLLLNN KILLFKGGGL HVVPSSKKHH FFDNNGSFAR
          LEENQQQRRM MESVFVVVNS SRFFRLLLNN KVLLFRQQQL PRRPSSNNYY FFDSS-GVAK
          AEEDGGGQQQ QEAMWIAANS SHFFHLLLNN KILLFKAAAL SHHPTTKKFF FFDQQGDWSK
          VEEDAAAQQH HEAMFLVVNG GEFFRLLLNN KILLFKDDDL AIIPSSKKHH FFDSSDSFAK
          LEEEQQQRRA AESVFIIINS SRFFRIIINN KIVVFKLLLV HKKPEERRYY FFETT-GPAK
          LEEEQQQRRQ QESIFASSTP PA--RLLLNN KIVVFKNNNL PKKPEEKKYY FFETT-GIAK
          VEEDAAAQQH HEAMFLVVNG GEFFRLLLNN KILLFKGGGL EFFPSSKKHH FFDNNGSFAR
          VEEDAAAQQH HEAMFLVVNG GEFFRLLLNN KILLFRGGGL EFFPSSKKHH FFDNNGSFAR
          VEEDAAAQQH HEAMFLVVNG GEFFRLLLNN KILLFKDDDL AIIPSSKKHH FFDSSDSFAK
          VEEDAAAQQH HEAMFLVVNG GEFFRLLLNN KILLFKGGGL EFFPSSKKHH FFDNNGSFAR
          VEEDGGGQQH HEAMFIAANS SKFFKLLLNN KILLFREEEV SSSLRREEHH FFETTGAVQQ
          LEEDAAAQQH HEAMFLAANG GEFFRLLLNN KMLLFKTTTL PLLPNNKKHH FFDSSGSFAK
          AEEDGGGQQQ QEAMWIAANS SHFFHLLLNN KILLFKAAAI GHHPTTKKFF FFDQQGDWSK
          AEEDEEEQQQ QEAMWIAANS SHFFHLLLNN KILLFKAAAI GHHPTTKKFF FFDQQGDWSK
          LEEEQQQRRA AESVFVIINS SRFFRLLLNN KIVVFKLLLL PKKPEERRYY FFETT-GIAK
          VEEDGGGQQH HEAMFISSNS SKFFKLLLNN KILLFAEEEI AGGPSSKKVV FFDTTGGFKD
          VEEDGGGQQH HEAMFISSNS SKFFRLLLNN KILLFREEEI AGGPNNKKVV FFDTTGGIME
          VEEDAAAQQH HEAMFLVVNG GEFFRLLLNN KILLFRGGGL EFFPSSKKHH FFDNNGSFAR
          VEEDAAAQQH HEAMFLVVNG GEFFRLLLNN KILLFKGGGL AIISSSKKHH FFDTTGSYAQ
          LEEDAAAQQH HEAMFLAANG GEFFRLLLNN KMLLFRTTTL PLLPNNKKHH FFDSSGSFAK
          LEEDAAAQQH HEAMFLAANG GEFFRLLLNN KMLLFRTTTL PLLPNNKKHH FFDSSGSFAK
          LEEDQQQRRA AESVFIIINS SRFFRLLLNN KIIIFKQQQL ARRPSSDDYY FFETT-GVAK
          VEEDAAAQQH HEAMFLVVNG GEFFRLLLNN KILLFKQQQV PTTPSSKKHH FFDKKGPYTK
          VEEDAAAQQH HEAMFLVVNG GEFFRLLLNN KILLFKDDDV SIIPSSKKFF FFDHHGAYAK

          ILNNFFNQQQ QHHTTTTKKI YTTFTCMIRF VAAAVVNNDD DIINNNNNLL LGGLI-
          ILNNFFNQQQ QHHTTTTKKI YTTFTCMIRF VAAAVVNNDD DIINNNNNLL LGGLI-
          ILNNFFNQQQ QHHTTTTKKI YTTFTCMIRF VAAAVVNNDD DIINNNNNLL LGGLI-
          ILNNFFNQQQ QHHTTTTKKI YTTFTCMIRF VAAAVVNNDD DIINNNNNLL LGGLI-
          ILNNFFNQQQ QHHTTTTKKI YTTFTCMIRF VAAAVVNNDD DIINNNNNLL LGGLI-
          ILNNFFNQQQ QHHTTTTKKI YTTFTCMIRF VAAAVVNNDD DIINNNNNLL LGGLI-
          ILNNFFNQQQ QHHTTTTKKI YTTFTCMIRF VAAAVVNNDD DIINNNNNLL LGGLI-
          ILNNFFNQQQ QHHTTTTKKI YTTFTCMIRF VAAAVVNNRR RLLAAAAART TGGYAV
          ILNNFFNQQQ QHHTTTTKKI YTTFTCTIRF VAAAVVNNDD DIINNNNNLL LGGLI-
          ILNNFFNQQQ QHHTTTTKKI YTTFTCTIRF VAAAVVNNDD DIINNNNNLL LGGLI-
          ILNNFFNQQQ QHHTTTTKKI YTTFTCTIRF VAAAVVNNDD DIINNNNNLL LGGLI-
          ILNNFFNQQQ QHHTTTTKKI YTTFTCTIRF VAAAVVNNDD DIINNNNNLL LGGLI-
          VLNNFFNQQQ QHHTTTTKKI YTTFTCTIRF VAAAVVNNDD DIINNNNNLL LGGLI-
          ILNNFFNQQQ QHHTTTTKKI YTTFTCTIRF VAAAVVNNDD DIINNNNNLL LGGLI-
          ILNNFFNQQQ QHHTTTTKKI YTTFTCTIRF VAAAVVNNDD DIINNNNNLL LGGLI-
          ILNNFFNQQQ QHHTTTTKKI YTTFTCTIRF VAAAVVNNDD DIINNNNNLL LGGLI-
          ILNNFFNQQQ QHHTTTTKKI YTTFTCTIRF VAAAVVNNDD DIINNNNNLL LGGLI-
          ILNNFFNQQQ QHHTTTTKKI YTTFTCTIRF VAAAVVNNDD DIINNNNNLL LGGLI-
          ILNNFFNQQQ QHHTTTTKKI YTTFTCTIRF VAAAVVNNDD DIINNNNNLL LGGLI-
          ILNNFFNQQQ QHHTTTTKKI YTTFTCTIRF VAAAVVNNDD DIINNNNNLL LGGLI-
          ILNNFFNQQQ QHHTTTTKKI YTTFTCTIRF VAAAVVNNDD DIINNNNNLL LGGLI-
          ILNNFFNQQQ QHHTTTTKKI YTTFTCTIRF VAAAVVNNDD DIINNNNNLL LGGLI-
          ILNNFFNQQQ QHHTTTTKKI YTTFTCTIRF VAAAVVNNDD DIINNNNNLL LGGLI-
          ILNNFFNQQQ QAAQQQQKKI YTTFTCTIRF VAAAVVNNDD DIINNNNNLL LGGLI-
          ILNNFFNQQQ QHHTTTTKKI YTTFTCTIRF VAAAVVNNDD DIINNNNNLL LGGLI-
          ILNNFFNQQQ QAAQQQQKKI YTTFTCTIRF VAAAVVNNDD DIINNNNNLL LGGLI-
          ILNNFFNQQQ QAAQQQQKKI YTTFTCTIRF VAAAVVNNDD DIINNNNNLL LGGLI-
          ILNNFFNQQQ QAAQQQQKKI YTTFTCNIRF VAAAVVNNDD DIINNNNNLL LGGLI-
          ILNNFFNQQQ QAAQQQQKKI YTTFTCTIRF VAAAVVNNDD DIINNNNNLL LGGLI-
          ILNNFFNQQQ QAAQQQQKKI YTTFTCTIRF VAAAVVNNDD DIINNNNNLL LGGLI-
          ILNNFFNQQQ QAAQQQQKKI YTTFTCTIRF VAAAVVNNDD DIINNNNNLL LGGLI-
          ILNNFFNQQQ QAAQQQQKKI YTTFTCTIRF VAAAVVNNDD DIINNNNNLL LGGLI-
          ILNNFFNQQQ QAAQQQQKKI YTTFTCNIRF VAAAVVNNDD DIINNNNNLL LGGLI-
          ILNNFFNQQQ QAAQQQQKKI YTTFTCTIRF VAAAVVNNDD DIINNNNNLL LGGLI-
          ILNNFFNQQQ QAAQQQQKKI YTTFTCTIRF VAAAVVNNDD DIINNNNNLL LGGLI-
          ILNNFFNQQQ QHHTTTTKKI YTTFTCMIRF VAAAVVNNDD DIINNNNNLM MGGLI-
          ILNNFFNQQQ QHHSSSSKKI YTTFTCTIRF VAAAVVNNDD DIINNNNNLL LGGLI-
          ILNNFFNQQQ QAAQQQQKKI YTTFTCTIRF VAAAVVNNDD DIINNNNNLL LGGLI-
          ILNNFFNQQQ QAAQQQQKKI YTTFTCTIRF VAAAVVNNDD DIINNNNNLL LGGLI-
          ILNNFFNHHH HHHTTTTKKI YTTFTCTIRF VAAAVVNNDD DIINNNNNLL LGGLI-
          ILNNFFNQQQ QHHTTTTKKI YTTFTCTIRF VAAAVVNNDD DIINNNNNLL LGGLI-
          ILNNFFNQQQ QHHSSSSKKI YTTFTCTIRF VAAAVVNNDD DIINNNNNLL LGGLI-
          ILNNFFNQQQ QHHSSSSKKI YTTFTCTIRF VAAAVVNNDD DIINNNNNLL LGGLI-
          ILNNFFNQQQ QAATTTTKKI YTTFTCSIRF VMMMVVNNDD DIINNNNNLL LGGLI-
          ILNNFFNQQQ QAAQQQQKKI YTTFTCSIRF VMMMVVNNDD DIINNNNNLL LGGLI-
          FRQQFFNRRR RNNQQQQKKI YTTFTNTLKN VIIIVVTTDD DFFNNNNN-L LNNLML
          FRQQFFNRRR RNNQQQQKKI YTTFTNTLKS VIIIVVTTDD DFFNNNNN-L LNNLML
          ---------- ---------- ---LTQSIRL VAAAVVKKEE ELLAAAAALD DGGIL-
          FLDDFFNRRR RNNEEEEKKI YGGFTNNLKI TAAAVVQQDD DIINNNNN-L LQQLIL
          FLDDFFSRRR RNNEEEEKKI YGGFTNNLKI TGGGVVQQDD DIINNNNN-L LKKLIL
          LLWWFFNRRR RAALLLLNNL YPPLTQSIRL VAAAVVKKEE ELLAAAAALD DGGIL-
          LLWWFFNRRR R--HHHHLLL YPPLTQSIRL VAAAVVKKEE ELLAAAAALD DGGIL-
          LLWWFFNRRR RAALLLLNNL YPPLTQSIRL VAAAVVKKEE ELLAAAAALD DGGIL-
          LLWWFFNRRR RAALLLLNNL YPPLTQSIRL VAAAVVKKEE ELLAAAAALD DGGIL-
          FMDDFFNRRR RNNEEEEKKI YGGFTNNLKI TGGGVVQQDD DIINNNNN-L LQQLIL
          LLWWFFNRRR RAALLLLNNL YPPLTQSIRL VAAAVVKKEE ELLAAAAALD DGGIL-
          LLWWFFNRRR RAALLLLNNL YPPLTQSIRL VAAAVVKKEE ELLAAAAA-L LDDSG-
          LLWWFFNRRR RAALLLLNNL YPPLTQSIRL VAAAVVKKEE ELLAAAAALD DGGIL-
          LLWWFFNRRR RAALLLLNNL YPPLTQSIRL VAAAVVKKEE ELLAAAAALD DGGIL-
          LLWWFFNRRR RAALLLLNNL YPPLTQSIRL VAAAVVKKEE ELLAAAAALD DGGIL-
          LLWWFFNRRR RAALLLLNNL YPPLTQSIRL VAAAVVKKEE ELLAAAAALD DGGIL-
          LLWWFFNRRR RAALLLLNNL YPPLTQSIRL VAAAVVKKEE ELLAAAAALD DGGIL-
          LLWWFFNRRR RAALLLLNNL YPPLTQSIRL VAAAVVKKEE ELLAAAAALD DGGIL-
          FMDDFFNRRR RNNEEEEKKI YGGFTNNLKI TGGGVVQQDD DIINNNNN-L LQQLIL
          LLWWFFNRRR RAALLLLNNL YPPLTQSIRL VAAAVVKKEE ELLAAAAALD DGGIL-
          FMDDFFNRRR RNNDDDDKKI YGGFTNNLKI TGGGVVQQDD DIINNNNN-L LQQLIL
          FMDDFFNRRR RNNEEEEKKI YGGFTNNLKI TGGGVVQQDD DIINNNNN-L LQQLIL
          LLWWFFNRRR RAALLLLNNL YPPLTQSIRL VAAAVVKKEE ELLAAAAALD DGGIL-
          ILWWFFNRRR RAALLLLSSI YPPLTQSIRL VAAAVVKKEE ELLAAAAALD DGGIL-
          FMDDFFNRRR RNNEEEEKKI YGGFTNNLKI TTTTVVQQDD DIINNNNN-L LQQLIL
          FMDDFFNRRR RNNEEEEKKI YGGFTNNLKI TTTTVVQQDD DIINNNNN-L LQQLIL
          LLWWFFNRRR RAALLLLNNL YPPLTQSIRL VAAAVVKKEE ELLAAAAALD DGGIL-
          LLWWFFNRRR RAALLLLNNL YPPLTQTIRL VAAAVVKKEE ELLAAAAALD DGGIL-
          LLWWFFNRRR RAALLLLNNL YPPLTQTIRL VAAAVVKKEE ELLAAAAALD DGGIL-
          LLWWFFNRRR RAALLLLNNL YPPLTQTIRL VAAAVVKKEE ELLAAAAALD DGGIL-
          LLWWFFNRRR RAALLLLNNL YPPLTQTIRL VAAAVVKKEE ELLAAAAALD DGGIL-
          FMDDFFNRRR RNNEEEEKKI YGGFTNNLKI TGGGVVQQDD DIINNNNN-L LQQLIL
          LLWWFFNRRR RAALLLLNNL YPPLTQTIRL VAAAVVKKEE ELLAAAAALD DGGIL-
          LLWWFFNRRR RAALLLLNNL YPPLTQTIRL VAAAVVKKEE ELLAAAAALD DGGIL-
          LLWWFFNRRR RAALLLLNNL YPPLTQSIRL VAAAVVKKEE ELLAAAAALD DGGIL-
          LLWWFFNRRR RAALLLLNNL YPPLTQTIRL VAAAVVKKEE ELLAAAAALD DGGIL-
          LLWWFFNRRR RAALLLLNNL YPPLTQTIRL VAAAVVKKEE ELLAAAAALD DGGIL-
          LLWWFFNRRR RAALLLLNNL YPPLTQTIRL VAAAVVKKEE ELLAAAAALD DGGIL-
          LLWWFFNRRR RAALLLLNNL YPPLTQSIRL VAAAVVKKEE ELLAAAAALD DGGIL-
          LLWWFFNRRR RAALLLLNNL YPPLTQTIRL VAAAVVKKEE ELLAAAAALD DGGILS
          LLWWFFNRRR RAALLLLNNL YPPLTQTIRL VAAAVVKKEE ELLAAAAALD DGGILS
          LLWWFFNRRR RAALLLLNNL YPPLTQSIRL VAAAVVKKEE ELLAAAAALD DGGIL-
          FKAAFFNRRR RSSNNNNKKI YPPFTNSLKI VAAAVVTTDD DLLNNNNN-L LDDIVL
          LLWWFFNRRR RAALLLLNNL YPPLTQSIRL VAAAVVKKEE ELLAAAAALD DGGIL-
          LLWWFFNRRR RAALLLLNNL YPPLTQSIRL VAAAVVKKEE ELLAAAAALD DGGIL-
          FMDDFFNRRR RSSVVVVRRV YSSFTNDLKV TAAAVVQQDD DIINNNNN-L LKKLIL
          FADDFFNRRR RIIDDDDRRI YIIYTNTLKA TDDDVVQQDD DIINNNNN-L LTTLIL
          FMDDFFNRRR RNNDDDDKKI YGGFTNNLKI TSSSVVQQDD DIINNNNN-L LQQLIL
          ILWWFFNRRR RAALLLLSSI YPPLTQSIRL VAAAVVKKEE ELLAAAAALD DGGIL-
          FADDFFNRRR RIIDDDDRRI YIIYTNTLKA TDDDVVQQDD DIINNNNN-L LTTLIL
          ILWWFFNRRR RAALLLLSSV YPPLTQSIRL VAAAVVKKEE ELLAAAAALD DGGIL-
          ILWWFFNRRR RAALLLLSSI YPPLTQSIRL VAAAVVKKEE ELLAAAAALD DGGIL-
          FADDFFNRRR RIIDDDDRRI YIIYTNTLKA TDDDVVQQDD DIINNNNN-L LTTLIL
          LLWWFFNRRR RAALLLLNNL YPPLTQTIRL VAAAVVKKEE ELLAAAAALD DGGIL-
          FMDDFFNRRR RSSGGGGRRV YGGFTNDLKV TSSSVVQQDD DIINNNNN-L LKKLIL
          FADDFFNRRR RIIEEEERRI YIIYTNTLKA TDDDVVQQDD DIINNNNN-L LTTLIL
          ILWWFFNRRR RAALLLLSSV YPPLTQSIRL VAAAVVKKEE ELLAAAAALD DGGIL-
          ILWWFFNRRR RAALLLLSSV YPPLTQTIRL VAAAVVKKEE ELLAAAAALD DGGIL-
          FADDFFNRRR RIIDDDDRRI YIIYTNTLKA TEEEVVQQDD DIINNNNN-L LTTLIL
          FADDFFNRRR RIIDDDDRRI YIIYTNTLKA TEEEVVQQDD DIINNNNN-L LTTLIL
          FADDFFNRRR RIIEEEERRI YIIYTNTLKA TDDDVVQQDD DIINNNNN-L LTTLIL
          FADDFFNRRR RIIDDDDRRI YIIYTNTLKA TEEEVVQQDD DIINNNNN-L LTTLIL
          FARRFFVRRR RDDEEEEKKA YVVFTNNLDK TKKKVVQQDD DVVNNNNN-L LNNLML
          FADDFFNRRR RMMDDDDRRI YIIYTNTLKA TDDDVVQQDD DIINNNNN-L LTTLIL
          FMDDFFNRRR RSSGGGGRRV YGGFTNDLKV TSSSVVQQDD DIINNNNN-L LKKLIL
          FMDDFFNRRR RSSGGGGRRV YGGFTNDLKV TSSSVVQQDD DIINNNNN-L LKKLIL
          ILWWFFNRRR RAALLLLSSV YPPLTQTIRL VAAAVVKKEE ELLAAAAALD DGGIL-
          FANNFFVRRR RQQKKKKKKV YVVYTNNLKI TAAAVVQQDD DVVNNNNN-L LAALIL
          FANNFFVRRR RQQKKKKKKV YVVYTNDLKK TAAAVVQQDD DVVNNNNN-L LAALIF
          FADDFFNRRR RIIDDDDRRI YIIYTNTLKA TEEEVVQQDD DIINNNNN-L LTTLIL
          FADDFFNRRR RIIDDDDRRI YIIYTNTLKA TDDDVVQQDD DIINNNNN-L LTTLIL
          FADDFFNRRR RMMDDDDRRI YIIYTNTLKA TDDDVVQQDD DIINNNNN-L LTTLIL
          FADDFFNRRR RMMDDDDRRI YIIYTNTLKA TDDDVVQQDD DIINNNNN-L LTTLIL
          ILWWFFNHHH HAALLLLNNI YPPITQTIRL VAAAVVKKEE ELLSSSSSLE EGGFL-
          FSDDFFTRRR RMMEEEERRI YVVHTNTLKA TDDDVVQQDD DIINNNNN-L LNNLVL
          FSDDFFTRRR RVVEEEERRI YIIYTNTLKA TDDDVVQQDD DIINNNNN-L LNNLIL

  121   356
Q0UDS8    GCCCGGGMSS TTKGNEEEEE EEIQQKRRKM EEEKKMLLLL LLLGGGGSGK KSSSIILKLL
Q2PEN1    GCCCGGGMSS TTKGNEEEEE EEIQQKRRKM EEEKKMLLLL LLLGGGGSGK KSSSIILKLL
B2W6L6    GCCCGGGMSS TTKGNEEEEE EEIQQKRRKM EEEKKMLLLL LLLGGGGSGK KSSSIILKLL
Q8TGA3    GCCCGGGMSS TTKGNEEEEE EEIQQKRRKM EEEKKMLLLL LLLGGGGSGK KSSSIILKLL
Q8J0K9    GCCCGGGMSS TTKGNEEEEE EEIQQKRRKM EEEKKMLLLL LLLGGGGSGK KSSSIILKLL
O74227    GCCCGGGMSS TTKGNEEEEE EEIQQKRRKM EEEKKMLLLL LLLGGGGSGK KSSSIILKLL
A3FMC9    GCCCGGGMSS TTKGNEEEEE EEIQQKRRKM EEEKKMLLLL LLLGGGGSGK KSSSIILKLL
Q6EH42    GCCCGGGMSS TTKGNEEEEE EEIQQKRRKM EEEKKMLLLL LLLGGGGSGK KSSSIILKLL
Q96VA7    GCCCGGGMSS TTKGNEEEEE EEIQQKRRKM EEEKKMLLLL LLLGGGGSGK KSSSIILKLL
B8XWZ7    GCCCGGGMSS TTKGNEEEEE EEIQQKRRKM EEEKKMLLLL LLLGGGGSGK KSSSIILKLL
Q96TI8    GCCCGGGMSS TTKGNEEEEE EEIQQKRRKM EEEKKMLLLL LLLGGGGSGK KSSSIILKLL
Q7LK93    GCCCGGGMSS TTKGNEEEEE EEIQQKRRKM EEEKKMLLLL LLLGGGGSGK KSSSIILKLL
B3VQR5    GCCCGGGMSS TTKGNEEEEE EEIQQKRRKM EEEKKMLLLL LLLGGGGSGK KSSSIILKLL
Q05425    GCCCGGGMSS TTKGNEEEEE EEIQQKRRRQ EEEKKMLLLL LLLGGGGSGK KSSSIILKLL
A7F345    GCCCGGGMSS TTKGNEEEEE EEIQQKRRKL EEEKKMLLLL LLLGGGGSGK KSSSIILKLL
Q96VN7    GCCCGGGMSS TTKGNEEEEE EEIQQKRRKM EEEKKMLLLL LLLGGGGSGK KSSSIILKLL
Q875J4    GCCCGGGMSS TTKGNEEEEE EEIQQKRRKM EEEKKMLLLL LLLGGGGSGK KSSSIILKLL
Q00580    GCCCGGGMSS TTKGNEEEEE EEIQQKRRRQ EEEKKMLLLL LLLGGGGSGK KSSSIILKLL
O42784    GCCCGGGMSS TTKGNEEEEE EEIQQKRRKM EEEKKMLLLL LLLGGGGSGK KSSSIILKLL
B2Z3E2    GCCCGGGMSS TTKGNEEEEE EEIQQKRRKM EEEKKMLLLL LLLGGGGSGK KSSSIILKLL
B3KYI8    GCCCGGGMSS TTKGNEEEEE EEIQQKRRRQ EEEKKMLLLL LLLGGGGSGK KSSSIILKLL
Q9HFA2    GCCCGGGMSS TTKGNEEEEE EEIQQKRRKM EEEKKMLLLL LLLGGGGSGK KSSSIILKLL
Q9HEP9    GCCCGGGMSS TTKGNEEEEE EEIQQKRRKL EEEKKMLLLL LLLGGGGSGK KSSSIILKLL
B0XRA0    GCCCGGGMSS TTKGNEEEEE EEIQQKRRKM EEEKKMLLLL LLLGGGGSGK KSSSIILKLL
O13315    GCCCGGGMSS TTKGNEEEEE EEIQQKRRRQ EEEKKMLLLL LLLGGGGSGK KSSSIILKLL
Q8J132    GCCCGGGMSS TTKGNEEEEE EEIQQKRRKM EEEKKMLLLL LLLGGGGSGK KSSSIILKLL
A1D2A6    GCCCGGGMSS TTKGNEEEEE EEIQQKRRKM EEEKKMLLLL LLLGGGGSGK KSSSIILKLL
B6QCL4    GCCCGGGMSS TTKGNEEEEE EEIQQKRRKM EEEKKMLLLL LLLGGGGSGK KSSSIILKLL
Q1DS95    GCCCGGGMSS TTKGNEEEEE EEIQQKRRKM EEEKKMLLLL LLLGGGGSGK KSSSIILKLL
A1CPE8    GCCCGGGMSS TTKGNEEEEE EEIQQKRRKM EEEKKMLLLL LLLGGGGSGK KSSSIILKLL
Q2UCI4    GCCCGGGMSS TTKGNEEEEE EEIQQKRRKM EEEKKMLLLL LLLGGGGSGK KSSSIILKLL
Q00743    GCCCGGGMSS TTKGNEEEEE EEIQQKRRKM EEEKKMLLLL LLLGGGGSGK KSSSIILKLL
Q8NJY0    GCCCGGGMSS TTKGNEEEEE EEIQQKRRKM EEEKKMLLLL LLLGGGGSGK KSSSIILKLL
Q0MSH7    GCCCGGGMSS TTKGNEEEEE EEIQQKRRKM EEEKKMLLLL LLLGGGGSGK KSSSIILKLL
B6H598    GCCCGGGMSS TTKGNEEEEE EEIQQKRRKM EEEKKMLLLL LLLGGGGSGK KSSSIILKLL
A7IT72    GCCCGGGQSS SSKGNEEEEE EEIQQKRRKN EEEKKMLLLL LLLGGGGSGK KSSSIILKLL
B2AWQ6    GCCCGGGMSS TTKGNEEEEE EEIQQKRRRQ EEEKKMLLLL LLLGGGGSGK KSSSIILKLL
A2QRI2    GCCCGGGMSS TTKGNEEEEE EEIQQKRRKM EEEKKMLLLL LLLGGGGSGK KSSSIILKLL
Q0D0M5    GCCCGGGMSS TTKGNEEEEE EEIQQKRRKL EEEKKMLLLL LLLGGGGSGK KSSSIILKLL
Q9HFN1    GCCCGGGLSS TTKKNEEEEE EEIQQKRRKL EEEKKMLLLL LLLGGGGSGK KSSSIILKLL
Q9C134    GCCCGGGMSS SSKGNEEEEE EEIQQKRRKL EEEKKMLLLL LLLGGGGSGK KSSSIILKLL
Q2H8Y3    GCCCGGGMSS TTKGNEEEEE EEIQQKKKRQ EEEKKVLLLL LLLGGGGSGK KSSSIILKLL
O74259    GCCCGGGMSS VVKGNEEEEE EEIQQKRRRQ EEEKKMLLLL LLLGGGGSGK KSSSIILKLL
A6QTN6    GCCCGGGMSS TTKGNEEEEE EEIQQKRRKL EEEKKMLLLL LLLGGGGSGK KSSSIILKLL
Q5DPZ0    GCCCGGGMSS TTKGNEEEEE EEIQQKRRKL EEEKKMLLLL LLLGGGGSGK KSSSIILKLL
Q01711    GCCCCCCFSS AANDSKKKKE EEIYYRQQQH EEEKKILLLL LLLGGGGSGE ETTTIILKLL
Q01706    GCCCSSSPLL QQKDSRRRRE EEIYYRRRQE EEEKKILLLL LLLGGGGSGK KTTTIILKLL
A7EQJ5    GAAACCCMSS VVTQSQQQQR RRITTEEESR EEEKKILLLL LLLGGGGSGK KSSSIIVKII
B8XWZ6    CFFFGGGSRR DDDGSRRRRD DDIQQRQQER EEEKKLLLLL LLLGGGGSGK KSSSVVLKLL
Q8J0P9    CFFFGGGARR NNEGSRRRRE EELGGRQQER EEEKKLLLLL LLLGGGGSGK KSSSIILKLL
Q8TF91    GAAACCCMSS SSVQSQQQQK KKIDDEEESR EEEKKILLLL LLLGGGGSGK KSSSIIVKII
Q9HFW7    GAAACCCMSS DDTQSQQQQK KKIDDEEESK EEEKKILLLL LLLGGGGSGK KSSSIIVKII
A0A1G9    GGGGCCCMSS NNVQSQQQQA AAIEEDEESR EEEKKILLLL LLLGGGGSGK KSSSIIVKII
O94216    GAAACCCMSS VVTQSQQQQR RRITTEEESR EEEKKILLLL LLLGGGGSGK KSSSIIVKII
Q6RX07    CFFFGGGGRR SSDDSRRRRE EELAARAAER EEEKKLLLLL LLLGGGGSGK KSSSVVLKLL
Q0PY42    GAAACCCMSS NNGQSQQQQM MMISSEEESK EEEKKILLLL LLLGGGGSGK KSSSIIVKII
B3KYJ0    GAAACCCMSS DDTQSQQQQK KKIDDEEESK EEEKKILLLL LLLGGGGSGK KSSSIIVKII
Q589C6    GAAACCCMSS VVTQSQQQQM MMIKKEEESR EEEKKILLLL LLLGGGGSGK KSSSIIVKII
A6RRX9    GAAACCCMSS VVTQN----- -----LGGKK LLLTTFIAAT TTTGGGGSGK KSSSIIVKII
A4RJI0    GAAACCCMSS SSSQSQQQQK KKIDDEEESR EEEKKILLLL LLLGGGGSGK KSSSIIVKII
Q8NJX7    GGGGCCCMSS NNVQSQQQQA AAIEEDEESR EEEKKILLLL LLLGGGGSGK KSSSIIVKII
Q9HFA3    GAAACCCMSS KKEQSQQQQA AAIAADEESR EEEKKILLLL LLLGGGGSGK KSSSIIVKII
Q00581    GAAACCCMSS SSTQSQQQQK KKIDDEEESR EEEKKILLLL LLLGGGGSGK KSSSIIVKII
B3KYI9    CFFFGGGGRR KKEESRRRRE EELQQRAAER EEEKKLLLLL LLLGGGGSGK KSSSVVLKLL
O74204    GSSSCCCMSS GGSQSNNNNK KKIDDEEESR EEEKKILLLL LLLGGGGSGK KSSSIIVKII
Q05424    CFFFGGGGRR KKEESRRRRE EELQQRAAER EEEKKLLLLL LLLGGGGSGK KSSSIILKLL
B2B787    CFFFGGGARR KKEGSRRRRE EELIIRAAEK EEEKKLLLLL LLLGGGGSGK KSSSVVLKLL
B8XWZ8    GAAACCCMSS NNAQSQQQQA AAIIIEEESR EEEKKILLLL LLLGGGGSGK KSSSIIVKII
Q8J0B8    GAAACCCFSS SSGQSYYYYA AAIQQEEEAK EEEKKILLLL LLLGGGGSGK KSSSIIVKII
Q9HFA1    CFFFGGGSRR KKEGSRRRRE EELIIKQQER EEEKKLLLLL LLLGGGGSGK KSSSVVLKLL
O13316    CFFFGGGSRR VVEGSRRRRE EELAARAAER EEEKKLLLLL LLLGGGGSGK KSSSVVLKLL
Q65YU2    GAAACCCMSS NNAQSQQQQA AAIIIEEESR EEEKKILLLL LLLGGGGSGK KSSSIIVKII
A2QRF3    GSSSCCCVSS TTASSQQQQA AAIKKEEESR EEEKKILLLL LLLGGGGSGK KSSSIIVKII
B8N690    GSSSCCCVSS PPNPSQQQQA AAIRREEESR EEEKKILLLL LLLGGGGSGK KSSSIIVKII
Q2UCG4    GSSSCCCVSS PPNPSQQQQA AAIRREEESR EEEKKILLLL LLLGGGGSGK KSSSIIVKII
B8M2B6    GGGGCCCVSS NNLQSQQQQM MMIKKEEESR EEEKKILLLL LLLGGGGSGK KSSSIIVKII
Q8TF78    CFFFGGGSRR KKEDSRRRRE EELIIKAAER EEEKKLLLLL LLLGGGGSGK KSSSVVLKLL
Q9UVK8    GSSSCCCFSS AAVQSQQQQA AAIKKEEESR EEEKKILLLL LLLGGGGSGK KSSSIIVKII
Q8TFX6    GSSSCCCFSS PPAQSQQQQA AAIRREEESR EEEKKILLLL LLLGGGGSGK KSSSIIVKII
B6V2E9    GGGGCCCMSS SSMQSQQQQA AAIEEMDDSR EEEKKILLLL LLLGGGGSGK KSSSIIVKII
A1CPG8    GSSSCCCFSS TTVQSQQQQA AAIKKEEESR EEEKKILLLL LLLGGGGSGK KSSSIIVKII
A1D2D0    GSSSCCCFSS AAAQSQQQQA AAIRREEESR EEEKKILLLL LLLGGGGSGK KSSSIIVKII
B0XR79    GSSSCCCFSS PPAQSQQQQA AAIRREEESR EEEKKILLLL LLLGGGGSGK KSSSIIVKII
Q2H330    GSSSCCCMSS GGSQSNNNNK KKIEEEEESK EEEKKILLLL LLLGGGGSGK KSSSIIVKII
Q7Z9K5    GGGGCCCVSS NNLQSQQQQM MMIKKEEESR EEEKKILLLL LLLGGGGSGK KSSSIIVKII
B6QCP5    GGGGCCCVSS NNLQSQQQQM MMIKKEEESR EEEKKILLLL LLLGGGGSGK KSSSIIVKII
Q1DUV1    GGGGCCCLSS DDVQSQQQQM MMIKKEEESR EEEKKILLLL LLLGGGGSGK KSSSIIVKII
P87033    GAAACCCLSS SSTESKKKKA AALRRKEEEN EEEKKLLLLL LLLGGGGSGK KSSSIILRII
Q5DPY9    GGGGCCCCSS GGAQSQQQQM MMIGGEDDSR EEEKKILLLL LLLGGGGSGK KSSSIIVKII
B6H4Z1    GMMMCCCFSS AAAQSQQQQQ QQIKKEEESR EEEKKILLLL LLLGGGGSGK KSSSIIVKII
Q9C133    CFFFGGGGRR --DESRRRRE EEILLHRREV VVVKKLLLLL LLLGGGGSGK KSSSIILRLL
A2QDR2    GCCCMMMSSS TTKASAAAAR RRIVVKNNKV TTTKKILLLL LLLGGGGSGK KSSSIIIRII
Q2GY29    CFFFGGGGRR KKEGSRRRRE EELIIRAAER EEEKKLLLLL LLLGGGGSGK KSSSVVLKLL
P87034    GNNNCCCLSS SSKASVVVVA AAIQQEEESK EEEKKILLLL LLLGGGGSGK KSSSIIVKII
B8MY41    GCCCMMMGSS TTKANAAAAR RRIVVKNNKV TTTKKILLLL LLLGGGGSGK KSSSIIIRII
Q9Y888    GGGGCCCASS PPLASDDDDD DDIMMEEEGR EEEKKILLLL LLLGGGGSGK KSSSIIVKII
O14438    GNNNCCCLSS SSKASVVVVA AAIQQEQQSQ EEEKKILLLL LLLGGGGSGK KSSSIIVKII
Q0CQ85    GCCCMMMSSS QQKATAAAAR RRISSKNNKV TTTKKILLLL LLLGGGGSGK KSSSIIIRII
Q0D0P6    ---------- MMLTAHHHHS SSLPPMFFAL ---SSNLPPP PPPGGGGSGK KSSSIIVKII
A7EY71    CFFFGGGSRR --DESKKKKE EEILLHKKEI QQQKKLLLLL LLLGGGGSGK KSSSIILRII
Q5B8P0    GCCCMMMSSS GGKANAAAAR RRISSKNNKV TTTKKILLLL LLLGGGGSGK KSSSIIIRII
Q8X1V9    GGGGCCCASS PPLASDDDDD DDIMMEEEGR EEEKKILLLL LLLGGGGSGK KSSSIIVKII
Q9Y887    GNNNCCCVSS AARESDDDDA AAIQQEEESK EEEKKILLLL LLLGGGGSGK KSSSIIVKII
B0XWX6    GCCCMMMSSS AAKATIIIIR RRISSKNNKL TTTKKILLLL LLLGGGGSGK KSSSIIIRII
A1D6I1    GCCCMMMSSS AAKATVVVVR RRISSKNNKL TTTKKILLLL LLLGGGGSGK KSSSIIIRII
Q9Y7E3    GCCCMMMSSS GGKANAAAAR RRISSKNNKV TTTKKILLLL LLLGGGGSGK KSSSIIIRII
Q4WYB0    GCCCMMMSSS AAKATIIIIR RRISSKNNKL TTTKKILLLL LLLGGGGSGK KSSSIIIRII
A7IT73    CFFFGGGSSS SSDESKKKKE EEIQQREEQR EEEKKLLLLL LLLGGGGSGK KSSSVVLRLL
B8MPE2    GCCCMMMSSS VVKANAAAAG GGIQQRNNKT TTTKKILLLL LLLGGGGSGK KSSSIIIRII
A6S7A2    CFFFGGGSRR --DESKKKKE EEILLHRREV QQQKKLLLLL LLLGGGGSGK KSSSIILRLL
Q9HEP8    CFFFGGGSRR --DESKKKKE EEILLHRREV QQQKKLLLLL LLLAAAGSGK KSSSIILRLL
B0DR93    GGGGCCCVSS TTRGSDDDDA AAIQQEEESR EEEKKILLLL LLLGGGGSGK KSSSIIVKII
B2WIL8    CFFFGGGRKK SSDENAAAAE EEINNRVVRK EEEKKLLLLL LLLGGGGSGK KSSSVVLRII
Q0UBY1    CFFFGGGRKK --DENEEEED DDIAARNNRR EEEKKLLLLL LLLGGGGSGK KSSSVVLRII
A1CKY6    GCCCMMMGSS AAKATAAAAR RRISSKNNKM TTTKKILLLL LLLGGGGSGK KSSSIIIRII
B6HCG1    GCCCLLLVSS EEKANAAAAR RRIAAKSSKT TTTKKILLLL LLLGGGGSGK KSSSIIIRII
B6QUA7    GCCCIIINSS PPKANAAAAG GGIQQRSSKT TTTKKMLLLL LLLGGGGSGK KSSSIIIRII
Q6W9M4    GCCCIIINSS PPKANAAAAG GGIQQRSSKT TTTKKMLLLL LLLGGGGSGK KSSSIIIRII
A8PR62    GLLLCCCGSS GGQASSSSSE EEIHHVEETQ EEEKKILLLL LLLGGGGSGK KSSSIIVKII
Q1DJB6    GCCCSSSGSS PPRANAAAAS SSIMMRMMKT TTTKKILLLL LLLGGGGSGK KSSSIIIRII
Q5DPY8    GCCCAAASSS PPKATAAAAA AAIMMRMMKV TTTKKILLLL LLLGGGGSGK KSSSIIIRII

          EGGYSRRREE SSFFFEEEII FFFNVVSRVV IELEEELPLL DRRRAAAEYT FPPAIIIGDD
          EGGYSRRREE SSFFFEEEII FFFNVVSRVV IELEEELPLL DRRRAAAEYT FPPAIIIGDD
          EGGYSRRREE SSFFFEEEII FFFNVVSRVV IELEEELPLL DRRRAAAEYT FPPAIIIGDD
          EGGYSRRREE SSFFFEEEII FFFNVVSRVV IELEEELPLL DRRRAAAEYT FPPAIIIGDD
          EGGYSRRREE SSFFFEEEII FFFNVVSRVV IELEEELPLL DRRRAAAEYT FPPAIIIGDD
          EGGYSRRREE SSFFFEEEII FFFNVVSRVV IELEEELPLL DRRRAAAEYT FPPAIIIGDD
          EGGYSRRREE SSFFFEEEII FFFNVVSRVV IELEEELPLL DRRRAAAEYT FPPAIIIGDD
          EGGYSRRREE SSFFFEEEII FFFNVVSRVV IELEEELPLL DRRRAAAEYT FPPAIIIGDD
          EGGYSRRREE SSFFFEEEII FFFNVVSRVV IELEEELPLL DRRRMMMEYT FPPAIIIGDD
          EGGYSRRREE SSFFFEEEII FFFNVVSRVV IELEEELPLL DRRRMMMEYT FPPAIIIGDD
          EGGYSRRREE SSFFFEEEII FFFNVVSRVV IELEEELPLL DRRRMMMEYT FPPAIIIGDD
          EGGYSRRREE SSFFFEEEII FFFNVVSRVV IELEEELPLL DRRRMMMEYT FPPAIIIGDD
          EGGYSRRREE SSFFFEEEII FFFNVVSRVV IELEEELPLL DRRRMMMEYT FPPAIIIGDD
          EGGYSRRREE SSFFFEEEII FFFNVVSRVV IELEEELPLL DRRRVVVEYT FPPAIIIGDD
          EGGYSRRREE SSFFFEEEII FFFNVVSRVV IELEEELPLL DRRRAAAEYT FPPQIIIGDD
          EGGYSRRREE SSFFFEEEII FFFNVVSRVV IELEEELPLL DRRRMMMEYT FPPAIIIGDD
          EGGYSRRREE SSFFFEEEII FFFNVVSRVV IELEEELPLL DRRRMMMEYT FPPAIIIGDD
          EGGYSRRREE SSFFFEEEII FFFNVVSRVV IELEEELPLL DRRRMMMEYT FPPAIIIGDD
          EGGYSRRREE SSFFFEEEII FFFNVVSRVV IELEEELPLL DRRRMMMEYT FPPAIIIGDD
          EGGYSRRREE SSFFFEEEII FFFNVVSRVV IELEEELPLL DRRRMMMEYT FPPAIIIGDD
          EGGYSRRREE SSFFFEEEII FFFNVVSRVV IELEEELPLL DRRRVVVEYT FPPAIIIGDD
          EGGYSRRREE SSFFFEEEII FFFNVVSRVV IELEEELPLL ERRRMMMEYT FPPAIIIGDD
          EGGYSRRREE SSFFFEEEII FFFNVVSRVV IELEEELPLL DRRRAAAEYT FPPQIIIGDD
          EGGYSRRREE SSFFFEEEII YYYNVVSRVV IELEEELPLL DRRRNNNEYT FPPAIIIGDD
          EGGYSRRREE SSFFFEEEII FFFNVVSRVV IELEEELPLL DRRRMMMEYT FPPAIIIGDD
          EGGYSRRREE SSFFFEEEII YYYNVVSRVV IELEEELPLL DRRRNNNEYT FPPAIIIGDD
          EGGYSRRREE SSFFFEEEII YYYNVVSRVV IELEEELPLL DRRRNNNEYT FPPAIIIGDD
          EGGYSRRREE SSFFFEEEII YYYNVVSRVV IELEEELPLL DRRRAAAEYT FPPSIIIGDD
          ESSYSRRREE SSFFFEEEII FFFNVVSRVV IELEEELPLL DRRRAAAEYT FPPAIIIGDD
          EGGYSRRREE SSFFFEEEII YYYNVVSRVV IELEEELPLL DRRRNNNEYT FPPAIIIGDD
          EGGYSRRREE SSFFFEEEII YYYNVVSRVV IELEEELPLL DRRRHHHEYT FPPAIIIGDD
          EGGYSRRREE SSFFFEEEII YYYNVVSRVV IELEEELPLL DRRRNNNEYT FPPAIIIGDD
          EGGYSRRREE SSFFFEEEII YYYNVVSRVV IELEEELPLL DRRRAAAEYT FPPSIIIGDD
          EGGYSRRREE SSFFFEEEII YYYNVVSRVV IELEEELPLL DRRRHHHEYT FPPAIIIGDD
          EGGYSRRREE SSFFFEEEII YYYNVVSRVV IELEEELPLL DRRRHHHEYT FPPAIIIGDD
          EGGYSRRREE SSFFFEEEII FFFNVVSRVV IELEEELPLL DRRRAAAEYT FPPAIIIGDD
          EGGYSRRREE SSFFFEEEII FFFNVVSRVV IELEEELPLL DRRRMMMEYT FPPAIIIGDD
          ESSYSRRREE SSFFFEEEII YYYNVVSRVV IELEEELPLL DRRRNNNEYT FPPAIIIGDD
          EGGYSRRREE SSFFFEEEII YYYNVVSRVV IELEEELPLL DRRRNNNEYT FPPAIIIGEE
          EGGYSRRREE SSFFFEEEII FFFNEESRVV IELEEELPLL DKKKAAAEYT FPPAIIIGDD
          EGGYSRRREE SSFFFEEEII FFFNVVSRVV IELEEELPLL DRRRTTTEYT FPPAIIIGDD
          EGGYSRRREE SSFFFEEEII FFFNVVSRVV IELEEELPLL DRRRMMMEYT FPPAIIIGDD
          EGGYSRRREE SSFFFEEEII YYYNVVSRVV IELEEELPLL DRRRMMMEYT FPPAIIIGEE
          ESSYSRRREE SSFFFEEEII FFFNVVSRVV IELDDDIPLL DRRRAAAEYT FPPAIIIGDD
          ESSYSRRREE SSFFFEEEII FFFNVVSRVV IELDDDIPLL DRRRAAAEYT FPPAIIIGDD
          LGGFTLLLEE YYYYYTTTII FFFNLLSRLL IEFDDDICFF REEENNNEQL LRRETTTREE
          LGGFTLLLEE YYYYYTTTII FFFNLLARLL IEFDDDICFF REEENNNEQL LRRETTTREE
          QGGYTVVVAA LLYYYLLLTT YYYNIICKAA LRMEEEIEPP NNNNKKKEYL EVVDDDDHTT
          SGGFSKKKLL EEWWWPPPVV FFFNVVSKVV INHDDDLQFF NDDDNNNEKH LHHESSSHDD
          AGGFNKKKLL DDFFFPPPVV FFFNVVSKTT IAMGGGFEYY SDDDNNNEKH LNNESSSDSS
          LGGYSEEEFF SSYYYPPPTT FFFNLLCKAA VRFEEEIELL SEEEIIIRAF LSSISSSPQQ
          LGGYSDDDTT NNYYYPPPTT YYYNLLCKAA VHFDDDIQPP DRRRPPPYVQ YEEGPPPGQQ
          LGGYSEEEYY NNYYYPPPTT FFFNVVCKAA VQFDDDIELL KNNNRRRAYL DPPEGGGQAA
          QGGYTVVVAA LLYYYLLLTT YYYNIICKAA LRMEEEIEPP NNNNKKKEYL EVVDDDDHTT
          AGGFSKKKLL EEWWWPPPVV FFFNVVSRLL IALDDDISFF DEEENNNEKQ LFFEGGGNDD
          QGGYSHHHQQ LLYYYHHHTT YYYNIICKAA LRFEEEIEII NAAANNNRAT MTTVPPPPQQ
          LGGYSDDDTT NNYYYPPPTT YYYNLLCKAA VHFDDDIQPP DRRRPPPYVQ YEEGPPPGQQ
          QGGYTIIIAA LLYYYLLLTT YYYNIICKAA LRMEEEIEPP NNNNKKKEYL EVVDDDDHTT
          QGGYTIIIAA LLYYYLLLTT YYYNIICKAA LRMEEEIEPP NNNNKKKEYL EVVDDDDHTT
          LGGYSDDDYY NNYYYPPPTT FFFNIICKAA VRFDDDIEPP LNNNKKKELL DVVEGGGQAA
          LGGYSEEEYY NNYYYPPPTT FFFNVVCKAA VQFSSSIELL QDDDNNNRAF IQQASSSPQQ
          LGGYSEEEYY NNYYYAAATT FFFNIICKAA VDFEEEIEPP SGGGTTTTDY RTTVSSSPSS
          LGGYSDDDYY NNYYYPPPTT FFFNIICKAA VRFDDDIEPP KEEETTTKTF LSSVSSSPQQ
          AGGFSKKKLL EEWWWPPPVV FFFNLLSRLL INFNNNIKLL DDDDNNNEKQ MYYERRRDEE
          LGGYSHHHKK NNYYYPPPTT FFFNLLCKSS VRFDDDIEPP LEEENNNKRF ISSLTTTPQQ
          AGGFSKKKLL EEWWWPPPVV FFFNLLSRLL INFNNNIKLL DDDDNNNEKQ MYYERRRDEE
          AGGFSKKKLL EEWWWPPPVV FFFNVVSRLL INLNNNIPFF NDDDNNNEKH MYYDVVVDEE
          LGGYSEEEFF NNYYYPPPTT FFFNVVCKAA VQFDDDIEPP NEEENNNKAF LQQASSSPQQ
          QGGYTRRRVV LLFFFAAATT FFFNVVSQAA IRFRRRMDPP EVVVNNNRMR MRRVLLLMGG
          AGGFSKKKLL EEWWWPPPVV LLLNIISRLL IEYNNNIEFF REEENNNEKL LVVEGGGNDD
          AGGFSKKKII EEWWWPPPVV FFFHVVSRLL IQLDDDIEFF NEEENNNERL MQQEGGGHDD
          LGGYSEEEFF NNYYYPPPTT FFFNVVCKAA VQFDDDIEPP NEEENNNKAF LQQASSSPQQ
          QGGYTVVVAA LLYYYLLLTT YYYNLLCKSS LHFSSSLEPP SKKKVVVRDF SNNIPPPPNN
          QGGYTVVVAA LLYYYLLLTT CCCNLLCKSS LHFSSSLEPP SKKKVVVRDY SNNIPPPPHH
          QGGYTVVVAA LLYYYLLLTT CCCNLLCKSS LHFSSSLEPP SKKKVVVRDY SNNIPPPPHH
          QGGYSVVVTT MMYYYLLLTT YYYNLLCKSS LEFDDDMEPP SKKKVVVRDY SNNIPPPPSS
          AGGFSKKKLL EEWWWPPPVV FFFNVVSRMM IKFDDDIPFF KQQQSSSEKQ LYYESSSNDD
          QGGYTVVVAA LLYYYLLLTT YYYNLLCKAA LHFNNNLEPP SKKKVVVRDF ANNIPPPPNN
          QGGYTVVVAA LLYYYLLLTT YYYNLLCKAA LHFNNNLQPP SKKKVVVREF SNNIPPPPNN
          QGGYTVVVAA QQYYYLLLTT YYYNVVCKAA LRFEEEVVPP QSSSNNNKEF AQQVPPPPSS
          QGGYTVVVAA LLYYYLLLTT YYYNLLCKAA LHFNNNLEPP SKKKVVVREF SNNIPPPPNN
          QGGYTVVVAA LLYYYLLLTT YYYNLLCKAA LHFNNNLQPP SKKKVVVREF SNNIPPPPNN
          QGGYTVVVAA LLYYYLLLTT YYYNLLCKAA LHFNNNLQPP SKKKVVVREF SNNIPPPPNN
          LGGYSQQQVV NNYYYPPPTT YYYNLLCKAA LRFEEEIEPP P---NNNREF LSSLTTTPQQ
          QGGYSVVVTT MMYYYLLLTT YYYNLLCKSS VEFDDDIEPP SKKKVVVRDY SNNIPPPPSS
          QGGYSVVVTT MMYYYLLLTT DDDNLLCKSS VEFDDDIEPP SKKKVVVRDY SNNIPPPPSS
          QGGYTVVVSS MMCCCLLLTT YYYNLLCKSS LYFNNNIMPP SKKKVVVREY DNNIPPPPNN
          HPPFTDDDEE NNFFFRRRLL FFFNVVGKTT IEWSSSIDFF DSSSNNNIDL VPPDSSSDEE
          QGGYSVVVTT LLCCCSSSTT YYYNLLCKDD LHFDDDLQPP SKKKVVVQDY SQQIAAAPNN
          QGGYTMMMQQ LLYYYLLLTT YYYNLLCKAA LHLQQQLEPP SKKKVVVQDF ENNVPPPPTT
          KGGFTKKKEE EEWWWVVVII FFFNLLGRMM TEFGGGIPFF FNNNTTTDVV LKKDRRRYEE
          SGGFPEEERR QQTTTAAAVV YYYNVVAKVV LRENNNIDFF LTTTKKKPLV KPPDGGGDEE
          AGGFSKKKMM EEWWWPPPVV FFFNLLSRLL INAGGGITFF NEEENNNEKQ MYYETTTHEE
          QGGYTKKKLL LLYYYLLLTT IIINVVSQAA MRFKKKMEPP MEEENNNREA LRRVAAAPGG
          SGGFPDDDRR QQTTTAAAVV YYYNVVAKVV LRESSSIEFF QTTTKKKPLM TSSDGGGDEE
          QGGFSQQQII AAFFFPPPSS TTTNLLSKAA IELNNNVECC DKKKNNNRPK L---LLLETT
          QGGYSKKKLL LLYYYLLLTT IIINVVSQAA IRFKKKMEPP MEEENNNREV LRRVAAAPGG
          AGGFPEEECC QQTTTAAAVV YYYNVVAKVV LRENNNIDFF VTTTKKKPLV NPPDGGGDEE
          QGGYTVVVAA MMYYYLLLTT YYYNLLCKSS LDFGGGLVPP SKKKVVVRDF NNNLPPPPNN
          KGGFSKKKEE EEWWWIIIII FFFNLLGRMM TTFNNNIPFF DNNNTTTSQM TKKDRRRLEE
          SGGFPEEERR QQTTTAAAVV YYYNVVAKVV LRENNNIDFF QRRRVVVSDV NPPDGGGEEE
          QGGFSQQQII AAYYYPPPII HHHNLLSKAA IKLSSSVECC DKKKNNNRPK LQQLEEETNN
[truncated: 54,310,070 more chars]
