# Supplementary material for: MPI-PHYLIP: Parallelizing Computationally Intensive Phylogenetic Analysis Routines for the Analysis of Large Protein Families
Source: PLoS One. 2010 Nov 15;5(11):e13999. doi: 10.1371/journal.pone.0013999 (PMC2981553; doi:10.1371/journal.pone.0013999)
Supplement: File S3 — Test dataset (containing 1,000 bootstrap replicates) from a 389 residue single gene alignment of 60 ABCG transporters from a variety of species. (6.51 MB CDX) [file pone.0013999.s003.cdx]

Archive with 1 entries (1 files):
- One_Sixty.boot
