# Supplementary material for: MPI-PHYLIP: Parallelizing Computationally Intensive Phylogenetic Analysis Routines for the Analysis of Large Protein Families
Source: PLoS One. 2010 Nov 15;5(11):e13999. doi: 10.1371/journal.pone.0013999 (PMC2981553; doi:10.1371/journal.pone.0013999)
Supplement: File S3 — Test dataset (containing 1,000 bootstrap replicates) from a 389 residue single gene alignment of 60 ABCG transporters from a variety of species. (6.51 MB CDX) [file pone.0013999.s003.cdx › One_Sixty.boot]

   60   389
PbABCG     EEILLGIKKK GGMIILLLKI VMMMGGSSGG SSGGKTLNIL SSQQQLLLLI INNNNPPRTT
PcABCG     EEILLGINNN GGMIILLLKI VMMMGGSSGG SSGGKTLNIL SSQQQLLLLI INNGGPPRKK
PfABCG     EEILLGIKKK GGILLLLLTI IMMMGGSSGG SSGGKTLNIL SSKKKLLLLI INNDDSSRMM
PvABCG     EEILLGVKKK GGILLLLLTI IMMMGGSSGG SSGGKTLNIL SSKKKLLLLI INNDDSSRSS
PkABCG     EEILLGIKKK GGILLLLLTI IMMMGGSSGG SSGGKTLNIL SSKKKLLLLI INNDDNNRSS
PgABCG     ---------- ---------- ------SSGG ---------- ---------- -NNSSSSRSS
PyABCG     EEILLGINNN GGMIILLLKI IMMMGGSSGG SSGGKTLNIL SSQQQLLLLI INNNNPPRTT
hs_abcg1   TTLLLGISSS GGKFFNNNEL IMMMGGSSGG AAGGKTLNIL AAYYYLLLLI INNGGPPRDD
hs_abcg4   TTLLLCLSSS GGKFFCCCEL IMMMGGSSGG AAGGKTFNIL AAYYYLLLLV VNNGGPPREE
hs_abcg2   EEILLNINNN GGIMMKKK-L ILLLGGTTGG GGGGKSLDVL AARRRLLLLI INNGGPPRPP
hs_abcg5   QQILLDVSSS LLYVVEEEQI ILLLGGSSGG SSGGKTLDAM SSRRRYYYYV VNNGGAALRR
hs_abcg8   LLGIINLSSS FFKVVRRRQM IIIIGGSSGG CCGGRSLDVI TTRRRWWWWI INNGGPPSSS
mm_abcg1   TTLLLGISSS GGKFFNNNEL IMMMGGSSGG AAGGKTLNIL AAYYYLLLLI INNGGPPRDD
mm_abcg4_w TTLLLCLSSS GGKFFCCCEL IMMMGGSSGG AAGGKTFNIL AAYYYLLLLV VNNGGPPREE
mm_abcg2   EEILLDINNN GGIMMKKK-L ILLLGGTTGG GGGGKSLDVL AARRRLLLLI INNGGPPQPP
mm_abcg8_w LLGIINLSSS FFKVVRRRQM IIIIGGSSGG CCGGRSLDVI TTRRRWWWWI INNGGPPSTT
mm_abcg5   QQILLDVSSS LLYIIEEEQI ILLLGGSSGG SSGGKTLDAI SSRRRFFFFV VNNGGEELRR
rn_abcg1   TTLLLGISSS GGKFFNNNEL IMMMGGSSGG AAGGKTLNIL AAYYYLLLLI INNGGPPRDD
rn_abcg4_w TTLLLCLSSS GGKFFCCCEL IMMMGGSSGG AAGGKTFNIL AAYYYLLLLV VNNGGPPRDD
rn_abcg2_w EEILLDINNN GGIMMKKK-L ILLLGGTTGG GGGGKSLDVL AARRRLLLLI INNGGPPQPP
rn_abcg5   KKILLDVSSS LLYIIEEEQT ILLLGGSSGG SSGGKTLDAI SSRRRFFFFV VNNGGEELRR
rn_abcg8_w LLGIINLSSS FFKVVRRRQM IIIIGGAAGG CCGGRTLDVI TTRRRWWWWI INNGGPPSTT
pt_abcg2   EEILLNINNN GGIMMKKK-L ILLLGGTTGG GGGGKSLDVL AARRRLLLLI INNGGPPRPP
pt_steroli LLGIINLSSS FFKVVRRRQM IIIIGGSSGG CCGGRSLDVI TTRRRWWWWI INNGGPPSSS
pt_abcg1   TTLLLGISSS GGKFFNNNEL IMMMGGSSGG AAGGKTLNIL AAYYYLLLLI INNGGPPRDD
pt_abcg4   TTLLLCLSSS GGKFFCCCEL IMMMGGSSGG AAGGKTFNIL AAYYYLLLLV VNNGGPPREE
bt_abcg1   TTLLLGISSS GGKFFNNNEL IMMMGGSSGG AAGGKTLNIL AAYYYLLLLI INNGGPPRDD
bt_abcg4   TTLLLCLSSS GGKFFCCCEM IMMMGGSSGG SSGGKTLNLL AAYYYLLLLV VNNGGPPREE
bt_abcg2   EEILLNINNN GGVMMKKK-L ILLLGGTTGG GGGGKSLDIL AARRRLLLLI INNGGPPRPP
bt_abcg8   QQGIINLSSS FFKMMRRRQM VIIIGGSSGG CCGGRSLDVI TTRRRWWWWI INNGGPPSTT
bt_abcg5   QQILLDVSSS LLYVVEEEQI ILLLGGSSGG SSGGKTLDAM SSRRRFFFFV VNNGGEELHH
gg_abcg1   TTLLLGISSS GGKFFSSSEL IMMMGGSSGG AAGGKTLNIL AAYYYLLLLI INNGGPPRDD
gg_abcg8   SSIIINLNNN LLKVVHHHQM IIIIGGTTAA GGGGKSLDVI TTRRRMMMMI INNNNPPSTT
gg_abcg5   QQILLDVSSS FFHVVEEEQI ILLLGGSSGG SSGGKTLDAI SSRRRYYYYV VNNGGQQLKK
gg_abcg2_w KKILLNVYYY GGIMMKKK-L ILLLGGTTGG SSGGKSLDVL AARRRLLLLI IDDGGPPQPP
dr_abcg1   TTLLLGISSS GGNFFTTTAL IMMMGGSSGG AAGGKTLNIL AAYYYLLLLI INNGGPPRDD
dr_abcg4   AALLLCLSSS GGKFFCCCEL IMMMGGSSGG AAGGKTLNIL AAYYYLLLLV VNNGGPPRDD
dr_abcg2a  NNILLGLNNN GGIMMKKK-L ILLLGGTTGG SSGGKSFDVL AARRRLLLLI IDDGGPPQPP
dr_abcg5_w QQILLEVSSS FFHLLDDDQI ILLLGGSSGG SSGGKTLDAI AARRRFFFFV VNNGGKKLKK
at_NP_5643 TTILLGITTT GGMVVCCCEF MLLLGGSSGG SSGGKTLSAL GGRRRMMMMY YNNGGPPFSS
at_NP_1944 TTILLGLTTT GGIVVKKKEI MLLLGGSSGG SSGGKSLTAL GGRRRSSSSY YNNNNPPLSS
at_NP_5650 TTILLGVTTT GGMIISSSEF VLLLGGSSGG SSGGKTLNAV AARRRLLLLI INNDDKKITT
at_NP_5681 EEILLGISSS GGSVVNNNEV LMMMGGSSGG SSGGKTLSLL AARRRTTTTY YNNDDPPYSS
at_NP_0010 EEILLGISSS GGSVVNNNEV LMMMGGSSGG SSGGKTLSLL AARRRTTTTY YNNDDPPYSS
at_NP_1907 SSILLGISSS GGSAAYYYEL LMMMGGSSGG SSGGKTLNAL GGRRRSSSSY YNNDDPPYSS
at_NP_1879 HHILLGITTT GGSTTGGGEI LMMMGGSSGG SSGGKTLKIM GGRRRTTTTY YNNDDPPYSS
Os03g01574 EEILLGISSS GGSAAAAAEV LMMMGGSSGG SSGGKTLSIL GGRRRSSSSY YNNDDPPYCC
Os06g06077 HHILLGIGGG GGSVVDDDEI LMMMGGSSGG SSGGKTLKIL GGRRRTTTTY YNNDDPPYSS
Os01g01217 FFLLLNASSS GGEAAKKKRL LMMMGGSSGG SSGGKTLNVL AAQQQYYYYI INNGGPPISS
dm_NP_5234 TTILLSVSSS GGKFFRRREI IMMMGGSSGG AAGGKTLNIL AAYYYLLLLI INNSSEERNN
dm_NP_5246 QQILLDVSSS GGFVVSSSEV IMMMGGSSGG SSGGKTLDCL SSQQQFFFFL LNNRRPPLTT
dm_white   HHLLLNVCCC GGVAAYYYEL VMMMGGSSGG AAGGKTLNAL AARRRLLLLL LNNGGPPVDD
am_abcg4   TTILLCVNNN GGKFFRRREL IMMMGGSSGG AAGGKTLNVL AAYYYLLLLI INNGGDDRNN
amCG3164PB TTILLSVSSS GGRLLRRREL IMMMGGSSGG AAGGKTLNIL TTYYYTTTTM MNNGGEERDD
amCG3164PA EELLLNVSSS GGEFFRRREL IMMMGGSSGG AAGGKTLDVL TTFFFMMMMV VNNSSTTRNN
dd_XP_6403 QQILLNVNNN GGVCCPPPQL LMMMGGSSGG SSGGKSLDIL SSRRRLLLLI INNGGPPVGG
dd_XP_6462 QQILLGVSSS GGTVVTTTEL VFFFGGSSGG SSGGKTLDIL AARRRLLLLI INNGGEEIDD
ddXP644137 TTILLNVSSS GGVIIEEEEL LMMMGGSSGG SSGGKTLDIL AARRRLLLLV VNNGGEEIGG
ddXP644138 TTILLNVGGG GGVIIEEEEL LMMMGGSSGG SSGGKTLDIL AARRRLLLLV VNNGGEEIGG
dd_XP_6371 EELLLDVNNN GGFIIVVV-M LMMMGGSSGG AAGGKTLDVL AARRRRRRRI INNGGLLVKK

           --NKKKGVVQ DYFATVYTEF FAALIIINNS VVVLLMMHHT IIGRGGISSS GGQKRLSSAT
           --SKKKGVVQ DYFATVYTEF FAALVVVNNS VVVLLMMHHT VVGRGGISSS GGQKRLSSAT
           --NKKKGVVQ DYFSTVYTEF FTTLVVVHHS VVVLLMMHHT IIGRGGISSS GGQKRLSSAN
           --NKKKGVVQ DYFSTVYTEF FTTLVVVHHS VVVLLMMHHT IIGRGGISSS GGQKRLSSAN
           --SKKKGVVQ DYFSTVYTEF FTTLVVVHHS VVVLLMMHHT IIGRGGISSS GGQKRLSSAN
           --NSSSGYY- ---G------ ---------- ---------T IIGRGGISSS GGQKRLSSAN
           --SKKKGVVQ DYFATVYTEF FAALIIINNS VVVLLMMHHT IIGRGGISSS GGQKRLSSAT
           RRCRRRCIIQ DMLPTVQAMV VSSLVVVKKE IIILLLLSST RRG-SSLSSS GGQKRLAAAL
           RRTRRRCIIQ DMLPTVLAMV VSSLVVVTTE IIILLLLSST RRA-LLLSSS GGQKRLAAAL
           --NKKKGVVQ DVVGTVRNQF FSSLIIINNR VVVIILLKKS KKGRGGVSSS GGEKRTSSGM
           EEQQQQSVVQ STLSTVRTHY YTTIVVVEEA VVVMMLLHHR LLGGGGISSS GGERRVSSAA
           QQLRRRAVVQ HQLPTVRTAF FIILVVVEED VVVIILLQQT RRGRGGLSSS GGERRVSSGV
           RRCRRRCIIQ DMLPTVQAMV VSSLVVVKKE IIILLLLPPT RRG-SSLSSS GGQKRLAAAL
           RRTRRRCIIQ DMLPTVLAMV VSSLVVVTTE IIILLLLSST RRA-LLLSSS GGQKRLAAAL
           --HKKKGVVQ DVVGTVRNQF FSSLIIINNT IIIIILLKKS KKGRGGISSS GGEKRTSSGM
           QQLRRRAVVQ HQLPTVRTAF FIILVVVEED VVVIILLQQT RRGRGGVSSS GGERRVSSGV
           DDQQQQSVVQ SVFSTVRTRY YTTLVVVEEA VVVMMLLHHQ MMGGGGISSS GGERRVSSAA
           RRCRRRCIIQ DMLPTVQAMV VSSLVVVKKE IIILLLLPPT RRG-SSLSSS GGQKRLAAAL
           RRTRRRCIIQ DMLPTVLAMV VSSLVVVTTE IIILLLLSST RRA-LLLSSS GGQKRLAAAL
           --NKKKGVVQ DVVGTVRNQF FSSLIIINNT IIIIILLKKS KKGRGGISSS GGEKRTSSGM
           DDQQQQSLLQ SVFSTVRTRY YTTLVVVEEA VVVLLLLHHQ MMGGGGISSS GGERRVSSAA
           QQLQQQAVVQ QQLPTVRTTF FIILVVVEED VVVIILLQQT RRGRGGVSSS GGERRVSSGV
           --NKKKGVVQ DVVGTVRNQF FSSLIIINNR VVVIILLKKS KKGRGGVSSS GGEKRTSSGM
           QQLRRRAVVQ HQLPTVRTAF FIILVVVEED VVVIILLQQT RRGRGGLSSS GGERRVSSGV
           RRCRRRCIIQ DMLPTVQAMV VSSLVVVKKE IIILLLLSST RRG-SSLSSS GGQKRLAAAL
           RRTRRRCIIQ DMLPTVLAMV VSSLVVVTTE IIILLLLSST RRA-LLLSSS GGQKRLAAAL
           RRCRRRCIIQ DLLPTVQAMV VSSLVVVKKE IIILLLLSST RRG-SSLSSS GGQKRLAAAL
           RRTRRRCIIQ EILPTVLAMI ISSLVVVTTE IIILLLLSST RRA-LLLSSS GGQKRLAAAL
           --NKKKGVVQ DVVGTVRNQF FSSLIIINNK VVVIILLKKS KKGRGGVSSS GGEKRTSSAM
           QQLRRRAVVQ HQLPTVRTAF FVVLVVVDDD VVVIILLQQT RRGRGGVSSS GGERRVSSGV
           EEQQQQSVVQ STLSTVRTNY YTTIVVVEEA VVVMMLLHHQ LLGGGGISSS GGERRVSSAA
           RRSRRRCIIQ DMLPTVQAMV VSSLVVVKKE IIILLLLTTT RRG-SSLSSS GGQKRLAAAL
           QQLKKKAVVQ DRLPTVRTLF FIILVVVEED VVVIILLQQT RRGRGGISSS GGERRVSSAV
           EEQRRRSVVQ NALSTIESTY YTTLVVVDDA VVVMMLLHHK IIGVGGISSS GGERRVSSAA
           --NKKKGVVQ DVVGTVRNHF FSSLVVVTTQ IIIIILLKKA KKGRGGVSSS GGEKRTNNGM
           RRSRRRCIIQ DMLPTVQAMV VSSLVVVRRE IIILLLLEET RRS-HHLSSS GGQKRLAAAL
           RRTRRRCIIQ DMLPTTRAMV VSSLVVVNNE IIILLLLEET RRI---LSSS GGQKRLAAAL
           --NKKKGVVQ DVVGTVRNRF FSSLVVVEER LLLIILLKKS RRGRGGVSSS GGEKRTNNGM
           EEQQQQSVVQ SNLSTVETTY YTTLVVVTTA VVVMMLLHHS VVGPGGISSS GGERRVSSAS
           --CKKKGVVQ DVLPTVWTFF FTTLVVVDDR VVVIILLRRS MMGRGGISSS GGEKRVSSGQ
           --AKKKGVVQ DALPTVTTVF FTTLAAAKKA VVVMMLLRRT IIGRGGVSSS GGEKRVSSGQ
           QQTKKKGVVQ DLLPTVRTVF FVVLAAAEES VVVIILLKKT VVGRGGISSS GGEKRVSSAH
           --YKKKGVVQ DVLPTVKTTY YAALAAALLD VVVIILLRRT MMGRGGVSSS GGEKRVSSGN
           --YKKKGVVQ DVLPTVKTTY YAALAAALLD VVVIILLRRT MMGRGGVSSS GGEKRVSSGN
           --HKKKGVVQ DVLPTVKTTY YTTLAAAAAS VVVIILLRRT MMGRGGVSSS GGEKRVCCGN
           --SKKKGVVQ DVLPTVETAF FAALIIIEEM IIIIILLRRT RRGKGGISSS GGEKRASSAY
           --SNNNGVVQ DVLTTVKTTY YAALTTTIID IIIIILLRRT MMGRGGVSSS GGEKRVCCGN
           --CKKKGVVQ DVLPTVETVF FAALVVVDDA IIIIILLRRT KKGRGGVSSS GGEKRTSSGY
           ---GGGAVVQ ELFSTVRTSL LAALVVVNND LLLLLLLNNS IIGRGGISSS GGEKRLSSAC
           RRRRRRCIIQ DVLATVRAMV VAALVVVEEE IIILLIIEET LLC---LSSS GGQKRLSSAL
           --KRRRGVVQ EIFPTLRTVY YTTLVVVDDH IIILLLLCCT KKGRGGLSSS GGEKRANNAC
           KKEQQQAVVQ DLFGTARHIF FQQMVVVDDQ VVVIILLKKT IIGKGGLSSS GGEKRLAAAS
           RRRRRRCIIQ DRLPTVYTTV VSSLIIIEEE IIIIILLDDT QQH----SSS GGQKRLSSGL
           SSARRRCIIQ DQLATVAAKV VAALIIIQQE IIILLLLEET MMS---LSSS GGQKRLSSAL
           NNERRRAIIQ NNLPTVQANV VAALIIIDDQ IIILLMMTTT RRG-QQLSSS GGEKRLAAAL
           --NKKKGVVQ DIQGTCRHMF FAALVVVAAS VVVLLLLRRN PPGRGGISSS GGERRLSSAT
           --DKKKSVVQ EVLPTVRTRF FYYLIIIEEQ IIILLIIHHA KKGRGGLSSS GGERRVSSGC
           --AKKKSVVQ EVLQTVFTKF FYYLVVVEEQ IIIIIIIKKS KKGKGGLSSS GGERRVSSGC
           --AKKKSVVQ EVLQTVFTKF FYYLVVVEEK VVVIIVVLLS RRGTGGLSSS GGERRVSSGC
           MMNTTTGVVQ QILATVRAEF FSSLIIIDDE IIILLLLKKT TTGLGGISSS AANKKVSSGI

           LLSNNNPPPP LLLLLLLLMG LDAAALSSSC KSSSFSSTTL LSSSSSLSSQ FFEEFFFDDL
           IISNNNPPPP LLLLLLLLMG LDAAALSSSC KSSSFSSTTL LSSSSSLSSQ FFEEFFFDDL
           LLSNNNPPPP LLLLLLLLMG LDSAALSSSC RAAATSSTTI ISSSSSLSSQ FFSSFFFDDL
           LLSNNNPPPP LLLLLLLLMG LDSAALSSSC RAAAISSTTI ISSSSSLSSQ FFGGFFFDDL
           LLSNNNPPPP LLLLLLLLMG LDSAALSSSC RAAAISSTTI ISSSSSLSSQ FFGGFFFDDL
           LLSNNNPPPP LLLLLLLLMG LDSAALSSSC RAAAISSTTL LSSSSSLSSQ FFAAFFFDDL
           LLSNNNPPPP LLLLLLLLMG LDAAALSSSC KSSSFSSTTL LSSSSSLSSQ FFEEFFFDDL
           VVNNNNPPPP VVVVMMMMFG LDACCFQQQL GAAAGGGRSI ICCCTTISAK FFEEFFFDDL
           VVNNNNPPPP VVVVMMMMFG LDACCFQQQL SAAAGGGRTI ICCCTTISAK FFEEFFFDDL
           IITDDDPSSS IIIILLLLLG LDSAANAAAL RSSSQGGRTI IFFFSSIRYS FFKKFFFDDL
           LLQDDDPKKK VVVVMMMMFG LDMAANQQQL EAAARNNRIV VLLLTTIRSE FFQQFFFDDI
           LLWNNNPGGG IIIILLLLLG LDFAAHNNNT RAAAGNNRLL LIIISSLRSD FFRRFFFDDV
           VVNNNNPPPP VVVVMMMMFG LDACCFQQQL GAAAGGGRSV VCCCTTISAK FFEEFFFDDL
           VVNNNNPPPP VVVVMMMMFG LDACCFQQQL SAAAGGGRTI ICCCTTISAK FFEEFFFDDL
           IITDDDPSSS IIIILLLLLG LDSAANAAAL RSSSQGGRTI IFFFSSIRYS FFKKFFFDDL
           LLWNNNPGGG IIIILLLLLG LDFAAHNNNT RAAAGNNRLL LIIISSLRSD FFRRFFFDDV
           LLQDDDPKKK VVVVMMMMLG LDMAANQQQL EAAARDDRII IVVVTTIRSE FFQQFFFDDI
           VVNNNNPPPP VVVVMMMMFG LDACCFQQQL GAAAGGGRSV VCCCTTISAK FFEEFFFDDL
           VVNNNNPPPP VVVVMMMMFG LDACCFQQQL SAAAGGGRTI ICCCTTISAK FFEEFFFDDL
           IITDDDPSSS IIIILLLLLG LDSAANAAAL RSSSQGGRTI IFFFSSIRYS FFKKFFFDDL
           LLQDDDPKKK VVVVMMMMLG LDMAANHHHL EAAARNNRII IVVVTTIRSE FFHHFFFDDI
           LLWNNNPGGG IIIILLLLLG LDFAAHNNNT RAAAGNNRLL LIIISSLRSD FFRRFFFDDV
           IITDDDPSSS IIIILLLLLG LDSAANAAAL RSSSQGGRTI IFFFSSIRYS FFKKFFFDDL
           LLWNNNPGGG IIIILLLLLG LDFAAHNNNT RAAAGNNRLL LIIISSLRSD FFRRFFFDDV
           VVNNNNPPPP VVVVMMMMFG LDACCFQQQL GAAAGGGRSI ICCCTTISAK FFEEFFFDDL
           VVNNNNPPPP VVVVMMMMFG LDACCFQQQL SAAAGGGRTI ICCCTTISAK FFEEFFFDDL
           VVNNNNPPPP VVVVMMMMFG LDACCFQQQL GAAAGGGRSI ICCCTTISAK FFEEFFFDDL
           VVNNNNPPPP VVVVMMMMFG LDASSFQQQL SAAAGGGRTI ICCCTTISAK FFEEFFFDDL
           IITDDDPSSS IIIILLLLLG LDSAANAAAL RSSSQGGRTI IFFFSSIRYS FFKKFFFDDL
           LLWNNNPGGG IIIILLLLLG LDFAAHNNNT RAAAGNNRLL LLLLSSIRSD FFGGFFFDDV
           LLQDDDPKKK VVVVMMMMFG LDMAANQQQL EAAARDDRII ILLLTTIRSE FFQQFFFDDI
           VVNNNNPPPP VVVVMMMMFG LDACCFQQQL AAAAGGGRSI ICCCTTISAK FFEEFFFDDL
           LLWNNNPGGG IIIILLLLLG LDFSSHNNNT RAAAGNNRLL LLLLSSLRSD FFQQFFFDDV
           LLQDDDPKKK VVVVMMMMLG LDLAANQQQL EAAARDDRII IIIITTIRSE FFRRFFFDDI
           IITEEEPPPP VVVVLLLLLG LDSAANAAAL KSSSRGGRTI IFFFSSIRYS FFKKFFFDDL
           VVNNNNPPPP VVVVMMMMFG LDSCCFQQQL AAAAGGGRTI ICCCTTISAK FFEEFFFDDL
           VVNNNNPPPP VVVVMMMMFG LDACCFQQQL SAAAGGGRTI ICCCTTISAK FFEEFFFDDL
           IIIDDDPPPP VVVVLLLLLG LDSAANSSSL KGGGNGGRTI ILLLSSIRYS YYRRFFFDDL
           LLQDDDPKKK VVVVIIIILG LDMAANQQQL EAAARDDRII IVVVTTIRSE FFRRFFFNNI
           LLINNNPSSS LLLLLLLLLG LDTAAHRRRT RAAAGGGRTV VTTTTTISSR YYHHFFFDDV
           LLINNNPSSS LLLLLLLLLG LDTAAQRRRI EAAAGGGRTV VTTTTTISSR FFYYFFFDDL
           LLINNNPSSS LLLLLLLLLG LDTAALRRRT GAAAGKKKTV VTTTSSISSR FFQQFFFDDV
           IIINNNPSSS LLLLLLLLLG LDTAALRRRM DAAAAGGKTI ITTTTTISSR FFHHFFFDDL
           IIINNNPSSS LLLLLLLLLG LDTAALRRRM DAAAAGGKTI ITTTTTISSR FFHHFFFDDL
           MMTNNNPSSS LLLLLLLLLS LDTAALKKKM CAAAAGGKTV VTTTTTISSR FFHHFFFDDL
           LLVDDDPSSS LLLLLLLLLG LDTAATKKKI GAAAAGGRTI ITTTTTISSR FFHHFFFDDL
           IIINNNPSSS LLLLLLLLLG LDTAALRRRL DAAADGGKTI ITTTTTISSR FFHHFFFDDL
           LLVDDDPSSS LLLLLLLLLG LDTAAAKKKV RAAASAARTI ITTTTTISSR FFHHFFFDDL
           IIASSSPSSS IIIIIIIIAG LDFAAEKKKT QAAADGGHTI ICCCSSIRGS YYGGFFFDDI
           VVNNNNPPPP VVVVMMMMFG LDSCCFQQQL SAAAGGGRTV VCCCTTISAR FFEEFFFDDL
           LLTNNNPLLL LLLLMMMMLG LDHAAISSSV RAAALEEKTV VIIISSVSSQ FFHHFFFDDL
           LLTDDDPPPP LLLLLLLLCG LDFAAHSSSV KSSSKGGKTI ILLLTTISSE FFEEFFFDDI
           VVNNNNPPPP VVVVMMMMFG LDSCCYQQQL SSSSGGGRTI ICCCTTISAR FFEEFFFDDL
           VVNNNNPPPP IIIIMMMMFG LDSCCFQQQL TAAAGGGRTI ICCCTTISAR FFEEFFFDDL
           IINSSSPPPP IIIILLLLLG LDVSSKYYYL QAAAAGGQTI ICCCSSISAS LLNNIIIDDL
           IIVDDDPSSS IIIILLLLIG LDHAASEEEK QAAANSSRTI IFFFSSISAE FFEEFFFDDL
           VVTSSSPSSS IIIIVVVVLG LDTAAMAAAT ETTTQKKVTI ICCCTTIRSE FFKKFFFTTI
           VVTNNNPSSS LLLLIIIILG LDVAALQQQT NTTTKGGVTI ICCCSSIRPE FFAAFFFNNV
           IITNNNPSSS LLLLIIIILG LDVAALQQQT NTTTKGGVTI ICCCSSIRPE FFQQIIINNV
           AASDDDPHHH LLLLIIIILG LDSAALKKKC KAAASGGRTV VCCCTTISQE FFEEFFFDDL

           IIISYYIIII IIQGGGYKKK GNIIMMMEEE ILLSSYYMMY YYYLLLIGGL LKRFIDLTTT
           IIINYYIIII IIQGGGYKKK GNVVMMMEEE ILLSSYYFIY YYHLLLIGGL LKKFADLSSS
           IIITYYIIII IIHGGGYKKK GNVVMMMDDD ILLSPYYIRN NNFLLLIGGL LKKIIDITTT
           IIITYYIIII IIHGGGYKKK GNVVMMMDDD VLLCPYYMRS SSFLLFMGGL LKKIIDITTT
           IIITYYIIII IIHGGGYKKK GNIIMMMDDD VLLCPYYIRN NNFLLFTGGL LKKIIDITTT
           IIITYYIIII IIHGGGYKKK GNVVMMMDDD VLLTPYYIRN NNFLLLIGGL LKKIIDITTT
           IIISYYIIII IIQGGGYKKK GNIIMMMEEE ILLSSYYIMF FFYLLLIGGL LKKFIDLTTT
           YLLSQQCCCV VVRGGGYRRD GNPPMMMEEE VAASSCCLTF FFILLFKTTF FLSIMDLTTT
           YLLSQQCCCI IIKGGGYKKG GNPPIIIEEE VAASSTTLTF FFILLFKTTF FLSILDLTTT
           TLLARRLLLM MMHGGGYEES GNPPLLLDDD IIINSFFCHL LLWVVSKSSF FKNLLNASSS
           ALLSEELLLI IICGGGFNND GNPPMMMDDD LTTSGVVFSL LLVLLLRVVT TRNLVNAVVV
           LMMTTTPPPI IILGGGYTTA GNPPVVVDDD LTTSGAAVQF FFTLLIRQQI ISNDFDTLLL
           YLLSQQCCCV VVRGGGYRRD GNPPMMMEEE VAASSCCLTF FFILLFKTTF FLSIMDLTTT
           YLLSQQCCCI IIKGGGYKKG GNPPIIIEEE VAASSTTLTF FFILLFRTTF FLSILDLTTT
           TLLAKKLLLV VVHGGGYAAS GNPPLLLDDD VIINSFFCHL LLWIIARSSF FKNLLNASSS
           LMMTTTPPPI IILGGGYTTS GNPPVVVDDD LTTSGMMIEF FFTLLIRQQI ISNDFDTLLL
           ALLTEELLLV VVCGGGFNNN GNPPMMMDDD LTTSGMMFGL LLVLLLRVVT TRNLMNAVVV
           YLLSQQCCCV VVRGGGYRRD GNPPMMMEEE VAASSCCLTF FFILLFKTTF FLSIMDLTTT
           YLLSQQCCCI IIKGGGYKKG GNPPIIIEEE VAASSTTLTF FFILLFRTTF FLSILDLTTT
           TLLAKKLLLM MMHGGGYAAS GNPPLLLDDD VIINSFFCHL LLWIIARSSF FKNLLNASSS
           ALLTEELLLV VVCGGGFNNN GNPPMMMDDD LTTSGMMFCL LLVLLLRVVT TRNLMNVVVV
           LMMTTTPPPI IILGGGYTTS GNPPVVVDDD LTTSGMMIQF FFTLLIRQQI ISNDFDTLLL
           TLLARRLLLM MMHGGGYEES GNPPLLLDDD IIINSFFCHL LLWVVSKSSF FKNLLNASSS
           LMMTTTPPPI IILGGGYTTA GNPPVVVDDD LTTSGAAVQF FFTLLIRQQI ISNDFDTLLL
           YLLSQQCCCV VVRGGGYRRD GNPPMMMEEE VAASSCCLTF FFILLFKTTF FLSIMDLTTT
           YLLSQQCCCI IIKGGGYKKG GNPPIIIEEE VAASSTTLTF FFILLFKTTF FLSILDLTTT
           YLLSQQCCCV VVRGGGYRRD GNPPMMMEEE VAASSCCLTF FFILLFKTTF FLSIMDLTTT
           YLLSQQCCCI IIKGGGYKKG GNPPIIIEEE VAASSTTLTF FFILLFKSSF FLSVLDLTTT
           TLLARRLLLM MMHGGGYGGA GNPPLLLDDD IIINSFFCHL LLWIISRSSF FKNLLNSSSS
           LMMTTTTTTI IILGGGYTTA GNPPVVVDDD LTTSGPPLQF FFILLIRQQI ISNDFDTLLL
           ALLSEELLLV VVCGGGFSSG GNPPMMMDDD LTTSGAALSL LLVLLLRVVM MRNLLNAVVV
           YLLSQQCCCI IIRGGGYRRD GNPPMMMEEE VAASSCCLTF FFILLFKTTF FLTIMDLTTT
           LMMTVVTTTI IISGGGYTTE GNPPVVVDDD LTTSGVVLKF FFVLLLSQQV VSNDFDTLLL
           AMMSEEMMMV VVCGGGFSSN GNPPVVVDDD LTTSGDDISL LLFLLLRIIT TRNFSDGIII
           TLLAKKVVVL LLHGGGYSSS GNPPLLLDDD IIINGFFFTL LLWVVSKSSL LKNLINASSS
           YLLSQQCCCI IIRGGGYRRD GNPPMMMEEE VAASSCCLTF FFILLFKTTF FLSIMDLTTT
           YLLSQQCCCI IIKGGGYKKN GNPPIIIEEE VAASSTTLTF FFILLFKTTF FITICDLTTT
           TLLVKKLLLV VVHGGGYSSQ GNPPLLLDDD VIINSFFCHF FFWVVLKTTF FRNLMNTSSS
           AMMSEELLLV VVCGGGFSSS GNPPVVVDDD LTTSNCCISL LLVLLLRTTF FRNVSDGIII
           VLLSSSPPPI IIYGGGYSSS GNPPLLLDDD LAANTWWWYF FFVLLLQGGV VR-ERFFNNN
           LLLSNNPPPV VVFGGGYAAS GNPPLLLDDD IAANTWWWQF FFVLLLKGGL LK-QRHFSSS
           LLLSKKCCCL LLVGGGYEES GNPPLLLDDD LAANTWWFSL LLILLLHLLL LK-ERHFDDD
           ILLGSSLLLL LLFGGGYSSS GNPPLLLDDD LAANCWWWEY YYILLFCGGL LK-ERHFSSS
           ILLGSSLLLL LLFGGGYSSS GNPPLLLDDD LAANCWWWEY YYILLFCGGL LK-ERHFSSS
           VLLSSSLLLL LLFGGGYSSS GNPPLLLDDD LVVNSWWWEY YYLLLSLGGI IK-ERHFSSS
           LIISHHPPPA AAYGGGYSSS RNPPLLLDDD LAATSWWWDF FFILLSRTTF FRERRDFDDD
           ILLGSSLLLL LLFGGGYQQS GNPPLLLDDD LAANSWWWQY YYILLFCGGI IK-ERHLSSS
           LVVAHHAAAI IIHGGGHAAA GNPPLLLDDD LAATGWWLEF FFVLLSRTTF FR-ERALDDD
           VLLSEEVVVI IIMGGGYAAS GNPPAAADDD LIISGWWWRF FFLLLFKAAW WMQAFDTNNN
           YLLAQQCCCV VVEGGGYSSS GNPPLLLEEE VAASSGGWTF FFILLLKSSF FRTILDLTTT
           LLLHRRTTTA AAFGGGHEED GNPPLLLEEE QLLKSFFHTF FFVLLSSNNF FR-EAPLSSS
           LMMARRVVVA AALGGGFSSY GNPPVVVQQQ VLLATWWFMF FFAVVLWSSW WLSVLELVVV
           YLLAQQCCCI IIQGGGFSSS GNPPMMMEEE VAACNSSWTF FFILLLKIIF FLSQIDLTTT
           YLLAQQCCCV VVQGGGFRRN GNPPIIIEEE VSSCSEEYQF FFIVVLKTTL LLFSRDLMMM
           YVVANNCCCV VVSGGGYSSS GNPPMMMEEE ICCNNFFWKL LLILLLKNNA AIRLSDLTTT
           ILLHNNPPPY YYSGGGYIIK KNPPIIISSS MVVTSFFWTF FFVVVCRSSL LLNYMNLLLL
           MLLARRLLLV VVYGGGHTTE GNPPLLLDDD AVVTGLLFTF FFVLLWKTTG GLDFINNCCC
           MIIIKKMMMI IISGGGYEES GNPPLLLDDD SAAVSWWGYY YYILLLGTTW WKDFLNNFFF
           MIIIKKMMMI IISGGGYEES GNPPLLLDDD SAAVSWWVYY YYILLLNEEW WRGFINNAAA
           LLLDKKVVVI IIFGGGHTTS GNPPLLLEEE IAAEPAATAL LLSLLVKGGW WLNHVRTIII

           IIIIITLTIG AFMIIAAYWW TYYYAAAYLY SSSSFPRRRV IIIAAKKRVK TYYKVVVNFL
           IVVIITLTVG AFMIISSYWW TYYYAAAYLY SSSSFPRRRV IIIAAKKRVK TYYQVVVSFL
           IIIVVILTLG AFILLSSYWW TFFYAAAYLY SSSSFPRRRE VVIAAKKRMK TFFQVVVNFL
           IVVVVILTLG AFILLSSYWW TFFYAAAYLY SSSSFPRRRE VVIAAKKRMK TFFQVVVNFF
           IVVVVILTLG AFILLSSYWW TFFYAAAYLY SSSSFPRRRE VVIAAKKRMK TFFQVVVNFF
           IIIMMILTLG AFILLSSYWW TFFYAAAYLY SSSSFPRRRE VVIAARRRMK TYYQVVVNFF
           IIIIITLTIG AFMIIAAYWW TYYYAAAYLY SSSSFPRRRV IIIAAKKRVK TYYQVVVNFL
           HLLIIIGLLG FFSMMLLFLL MFFALLLMVL TTTTFPMMMG VVFLLRRHNY WYYSLLLAYL
           HLLFFIGVLG CFSMMLLFLL MFFALLLMVL TTTTFPMMMA VVFMMRRHNY WYYSLLLAYL
           IAAIILGLVG VFLTTTTNQQ CFFSSSSVVE LLLLFVKKKK LLFIIHHYSG YYYRVVVSFL
           ITTLLMGLFG LYFVVGGATT PYYTMMMLVN LLLLFPRRRA VVSDDQQSDG LYYQKKKQML
           LIIGGMSMTA LFIGGAALII PFFNIIILIS KKKKCYRRRA MMLYYYYLDG LYYTTTTPFF
           HLLIIIGLLG FFSMMLLFLL MFFALLLMVL TTTTFPMMMS VVFLLRRHNY WYYSLLLAYL
           HLLFFIGVLG FFSMMLLFLL MFFALLLMVL TTTTFPMMMA VVFMMRRHNY WYYTLLLAYL
           VAALLLGLIG VFLTTTTNQQ CFFSSSSVVE LLLLFVKKKK LLFIIHHYSG YYYRVVVSFF
           LIIGGMSLIA LFIGGAALII PFFNIIILVS KKKKCHRRRS MMLYYYYLDG LYYTAAAPFF
           IMMLLMGLFG LYLVVGGATT PYYTMMMLVN LLLLFPRRRA VVSDDQQSDG LYYHKKKQLL
           HLLIIIGLLG FFSMMLLFLL MFFALLLMVL TTTTFPMMMS VVFLLRRHNY WYYSLLLAYL
           HLLFFIGVLG FFSMMLLFLL MFFALLLMVL TTTTCEMMMA VVFMMRRHNY WYYSLLLAYL
           VAALLLGLIG VFLTTTTNQQ CFFTSSSVVE LLLLFVKKKK LLFIIHHYSG YYYRVVVSFF
           IMMLLMGLFG LYLVVGGATT PYYTMMMLVN LLLLFPRRRA VVSDDQQSDG LYYQKKKQLL
           FIIGGMSLIA LFIGGAALII PFFNIIILVS KKKKCHRRRS LLLYYYYLDG LYYTAAAPFF
           IAAIILGLVG VFLTTTTNQQ CFFSSSSVVE LLLLFVKKKK LLFIIHHYSG YYYRVVVSFL
           LIIGGMSLTA LFIGGAALII PFFNIIILIS KKKKCYRRRA MMLYYCCLDG LYYTTTTPFF
           HLLIIIGLLG FFSMMLLFLL MFFALLLMVL TTTTFPMMMG VVFLLRRHNY WYYSLLLAYL
           HLLFFIGVLG CFSMMLLFLL MFFALLLMVL TTTTFPMMMA VVFMMRRHNY WYYSLLLAYL
           HLLIIIGLLG FFSMMLLFLL MFFALLLMVL TTTTFPMMMS VVFLLRRHNY WYYSLLLAYL
           HLLFFIGVLG CFSIILLFLL MFFAMMMMVL TTTTFPMMMA VVFLLRRHNY WYYSLLLIFL
           IAALLLGLVG VFLTTTTNQQ CFFSSSSVVE LLLLLVKKKK LLFIIHHYSG YYYRVVVSFF
           LIIGGMSLIA LFIGGAALVV PFFNIIILIS KKKKCHRRRA LLLYYYYLDG LYYTAAAPFF
           TMMLLMGLFG LYFVVGGAMM PYYTMMMLVT LLLLFPRRRA VVSDDQQSDG LYYHKKKQLL
           HLLIIIGLLG FFSMMLLFLL MFFALLLMVL TTTTFPMMMG VVFLLRRHNY WYYSLLLAYL
           LVVGGMSLLA LYIGGAALII PFFTIIILIA KKKKCHRRRA MMLYYLLLNG MYYSVVVPFF
           IMMLLFGLFG LYCVVSSAPP PYYTMMMLAA LLLLFPRRRA IISDDQQSDG LYYQKKKQLL
           IAAIILALVG SFVTTTTNQQ CFFSSSSVIE LLLLFIKKKK LLFVVHHYSG YYYRVVVAFL
           HLLIIIGILG FFSMMLLFLL MFFALLLMVL TTTTFPMMMG VVFLLRRHNY WYYSLLLAYL
           HLLVVIGVLG FFSMMLLFLL MFFALLLMVL TTTTFPMMMG VVFIIRRHNY WYYSLLLAYL
           VAAIILALVG AFITTTTNQQ CFFSSSSVAE LLLLFIRRRK LLFVVHHYSG YYYRVVVVFL
           LMMLLYGLFG LYSMMGGASS PYYTMMMLVA LLLLFPRRRA IISDDQQSDG LYYQKKKQFL
           KLLIIVAFLA LFFSSVVFWW GFFYLLLYVF TTTTFPKKKR MMLIIKKRSG MYYRLLLSFM
           GMMVVVSFLG LFISSSSFWW AFFFLLLFIF TTTTFPRRRA MMLQQKKRSG MYYRLLLPFL
           LLLIIASILG LFISSIIFWW GVVLSSSFVF TTTTFPRRRA IIFTTRRRSG MYYTLLLSFM
           WLLVVTAVIG LFIAAVVFWW GFFFVVVFIF AAAAFPRRRA MMLNNKKRAD MYYRLLLAFL
           WLLVVTAVIG LFIAAVVFWW GFFFVVVFIF AAAAFPRRRA MMLNNKKRAD MYYRLLLAFL
           WLLVVTAIIG LFIAAVVFWW GFFFVVVFIF TTTTFPRRRA MMLSSKKRSN MYYRLLLAFV
           KLLLLVAVVG LFICCIIFWW TSSSLLLFVY VVVVFPKKKI YYLVVKKRAE MYYRLLLVYV
           WMMIITSVIG LFIAAVVFWW GFFFVVVFIF TTTTFPRRRA MMLNNKKRAD MYYKLLLAFL
           KMMLLVALLG LFICCIIFWW TSSSLLLFVY VVVVFPKKKL YYLVVKKRAD MYYRLLLAYA
           KVVAASAIIG LQTAAIINTT AMMALLLTVG VVVVFPRRRA IIVDDRRRKG SYYALLLPLS
           HMMLLVGAIG CFVSSLLFTT TFFTMMMMIL TTTTFPMMMS VVFVVRRHNY WYYSLLLAYF
           KLLWWLALMG WFSQQTTYWW MLLFLLLFLN SSSSFPRRRE VVVSSKKRSG AYYRLLLAYL
           KVVLLVAILG AFFLLTTNMM TFFQVVVFIN VVVVFTLLLP VVFMMRRASR LYYRCCCTFL
           RVVLLVGFLG CFTVVMMFLL MFFTMMMMIL TTTTFPMMMA VVFVVRRHNY WYYSVVVAYL
           YLLLLVGLLG FFNMMLLFLL MYYTMMMTIL SSSSFPLLLP VVLLLKKNNR WYYSLLLAYL
           FTTLLIALIN LFNIIMMFLL MFFSFFFSVT TTTTFPLLLP IIIMMRRHNR WYYKLLLSYL
           RTTYYVGLTG AFMTTAALLL SFFGIIITDL FFFFYNRRRI IIFIIRRRNG FYYRTTTAFL
           LVVFFVGLLA VFLVVIINMM ILLQFFFASL FFFFISRRRT LLFNNAARSK LYYHTTTPYL
           VAAVVTGLLG TFLIITTGLL NLLTFFFASL FFFFLSRRRT LLFNNAARSK IYYHSSSPYM
           LSSVVIGALG TFLTTTTGLL MLLSFFFSTL FFFFLSRRRQ LLFNNSSRSK IYYHSSSPFL
           LLLFFPAIVA LFGFFLLFGG GMMAIIIGPT IIIIVERRRS VVYYYRRSAG TYYPAAALIL

           LLEEEFFFFF FFFFFCLSAA YISSSFFIIT LLFDDNLLLR IIISSSLSVL GFYYVVEVVK
           LLEEEFFFIF FFFFFGLSAA HISSSFFIIT LLFNNNLLLR VVVSSSLSVL GFYYVVEIIK
           LLEEEFFFIY YYFFFMITII YISSSFFIIT LLFDDNFFFK VVVSSSFSVL GFYYVVEIIK
           FFEEELLLIF FFFFFTLTII YISSSFFIIT LLFDDNFFFK VVVSSSFSVL GFYYVVEIIK
           FFEEEFFFIF FFFFFTLTII YISSSFFIIT LLFDDNFFFK VVVSSSFSVL GFYYVVEIIK
           LLEEEFFFIY YYFFFIITII YISSSFFIIT LLFDDNFFFK VVVSSSFSVL GFYYVVEIIK
           LLEEEFFFIF FFFFFCLSAA YISSSFFIIT LLFDDNLLLR VVVSSSLSVL GFYYVVEVVK
           MMDDDVVVPF FFQQIMFVMM SVAQSLLIIA AASTTSLLLV TTTFFFVPVL GFFFVVSFFT
           MMDDDVVVPF FFQQVVCVMM GVAQSLLIIA AASNNSLLLV TTTFFFVPVL GFFFVVSFFT
           LLDDDLLLLP PPMMRMLVMM GSASSAAIIA GGQSSVVVVV TTTLLLLTII GLLLVVNLLT
           LLVVVLLLPF FFSSVVACTT GIGEFVVLLG IIVQQNPPPI NNNSSSVALV GFLLRRNIIE
           LLEEELLLPE EEHHCAYTLL NCCRIAAAAA LLLPPTFFFM SSSFFFFNAL GFMMIINLLS
           MMDDDVVVPF FFQQIMFVMM SVAQSLLIIA AASTTSLLLV TTTFFFVPVL GFFFVVSFFT
           MMDDDVVVPF FFQQVVCVMM GVAQSLLIIA AASTTSLLLV TTTFFFVPVL GFFFVVSFFT
           MMDDDLLLLP PPMMRFLLMM GTASSAAIIT GGQSSVVVVV TTTLLLLTIL GLLLVVNLLT
           LLEEELLLPE EEHHCAYILL NCCRTAAAAA MMLPPTFFFM SSSFFFFNAL GFMMIINLLN
           LLVVVLLLPF FFSSVIACTT GIGEFVVLLG IIVQQNPPPI NNNSSSIALI GFIIRRNIIE
           MMDDDVVVPF FFQQIMFVMM SVAQSLLIIA AASTTSLLLV TTTFFFVPVL GFFFVVSFFT
           MMDDDVVVPF FFQQVVCVMM GVAQSLLIIA AASTTSLLLV TTTFFFVPVL GFFFVVSFFT
           VVDDDLLLLP PPMMRFLLMM GTASSAAIIA GGQSSVVVVV TTTLLLLTIL GLLLVVNLLT
           LLAAALLLPF FFSSIVACTT GIGEFVVLLG MMVQQNPPPI NNNSSSIALI GFIIRRNIIE
           LLEEELLLPE EEHHCAYILL NCCRTAAAAA MMLPPTFFFM SSSFFFCNAL GFMMIINLLN
           LLDDDLLLLP PPMMRMLVMM GSASSAAIIA GGQSSVVVVV TTTLLLLTII GLLLVVNLLT
           LLEEELLLPE EEHHCAYTLL NCCRIAAAAA LLLPPTFFFM SSSFFFFNAL GFMMIINLLS
           MMDDDVVVPF FFQQIMFVMM SVAQSLLIIA AASTTSLLLV TTTFFFVPVL GFFFVVSFFT
           MMDDDVVVPF FFQQVVCVMM GVAQSLLIIA AASNNSLLLV TTTFFFVPVL GFFFVVSFFT
           MMDDDVVVPF FFQQIMFVMM SVAQSLLIIA AASTTSLLLV TTTFFFVPVL GFFFVVSFFT
           MMDDDVVVPF FFQQVICMMM SAAQSLLIIA AASSSSLLLV TTTFFFLPVL GFFFVVSFFA
           LLDDDLLLLP PPMMRMLTLL GSASSAAIIA GGQSSVVVVI TTTLLLLTII GLLLVVNLLT
           LLEEEFFFPE EEHHCVYILL NCCRVAAAAA LLLPPTFFFM SSSFFFFNAL GFMMIISLLN
           LLVVVLLLPF FFSSVTACTT AIGEFVVLLG VVIQQNPPPV NNNSSSVALM GFVVRRNIIE
           MMDDDVVVPF FFQQIMFVMM SVAQSLLIIA AASTTSLLLV TTTFFFVPVL GFFFVVSFFT
           LLEEELLLPE EEHHCAFILL NCARAWWVVA LLLPPTLLLL AAAFFFLNVL GFVVIISLLQ
           IIFFFLLLPF FFSSILSMTT GIGELVVMMG VVVQQNPPPI QQQSSSAVLV GLVVRRTIIE
           LLDDDLLLLP PPMMRTATMM GTATAAAIIA GGMEEVVVVV NNNLLLLTII GLLLVVNLLS
           MMDDDVVVPF FFQQIVFVMM SVAQSLLIIA AASTTSLLLV TTTFFFVPVL GFFFVVSFFT
           MMDDDIIIPF FFQQVICVMM EVAQSLLIIA AASTTSLLLV TTTFFFVPVL GFFFVVNFFT
           LLDDDIIILT TTLLRTIAMM GTATAAAIIA DDQTTVVVVI NNNIIIFTII GLLLVVNLLS
           IIIIILLLPF FFSSIISLTT GIGELVVLLG VVVQQDPPPM NNNSSSGALV GFLLRRGFFQ
           VVDDDLLLPL LLEELALIMM GVAQGAAFFA LLLMMNIIIQ TTTTTTLSVA ----YYYVVQ
           VVDDDLLLPM MMEELILTMM GVSGGAALLA LLVMMDQQQS TTTTTTLSVL G---YYYVVH
           LLSSSLLLSM MMEELVLTMM YASQGAALLA AAIMMDAAAK SSSTTTITVT ----YYYVVK
           TTDDDLLLPL LLDDFILVMM GAAQGAAIIA IILMMDLLLK TTTTTTLSVA ----FFFVVK
           TTDDDLLLPL LLDDFILVMM GAAQGAAIIA IILMMDLLLK TTTTTTLSVL GFFFVVKAAP
           TTDDDLLLPL LLDDLILVMM GAAQGAAIIA SSLMMDLLLK TTTTTTLSVA ----YYFVVK
           LLDDDMMMVA AAHHVLYVMM ETSQGFFLLA SSVLLSIIIR GGGMMMISLT ----YYYVVH
           TTDDDLLLPL LLDDLFLVMM GAAQGAAIIA SSLLLDIIIK TTTTTTLSVA ----FFFVVR
           VVDDDAAAVP PPHHVVYLMM DTSQGLLLLA AAILLSVVVR GGGVVVMSLT ----YYYVVH
           LLEEEIIIPI IIGGAAFLMM KAASATTVVA MMAPPTTTTA MMMAAAL-PV GYYYVVNPPN
           IIDDDMMMPF FFQQIVFVLL SVAQSLLIIA GGMNN-IIIT VVVFFFLPVL GFFFVVNFFT
           CCEEELLLPL LLVVITLSMM GVAQSFFIIA CCCMMDMMMV IIITTTLALF ----YYLSSR
           IIEEELLLPL LLFFLTVAMM GVSTSLLIIC AASSSSTTTM LLLSSSVPPL GFFFLLNSSS
           LLDDDVVVPF FFQQIVYVMM SVSQSVVII- SSAMMSVVVT VVVFFFIPVL GFFFVVNFFA
           VVDDDIIIPF FFQQAVFVMM SVAQSVVVVA AAMNN-VVVN VVVFFFLPVL GFFFVVSFFA
           LLDDDIIIPI IIQQFTAVMM DVAQTLLII- TTGMMKVVVH MMMIIIFPLI GFFFVVQFFD
           VVDDDIIIIP PPMMRVICMM GVASSAAIIT IISPPTFFFT NNNMMMVILL GFLLLLARRS
           FFEEEIIILA AACCIGTTFF DAGDFIIIIC IITVVQVVVT FFFAAAVAGL GFFFVVPIIA
           TTEEETTTLI IIVVFLVCFF HLSDFTTIIN LLTGGTSSSM FFFAAAYSGL GFYYVVPTTE
           TTEEELLLTI IIEEFFVCLL RLSTFSSLLN LLTGGTSSSL FFFSSSYSSL GFYYVVPTTE
           IIDDDLLLPM MMMMVLTMLL GCYDSLLFFL TTLPPTIIII IIILLLVGVL GFFFIIPVVN

           LPLLTTTTAS SSAAAKKKKK KFLIIILIL
           LPFFTTTTAS SSAAAHHHKK KFIIAALIL
           LPLLTTSSAS SSVAAKKKKK KFIIIILVL
           LPLLTTSSAS SSVAAKKKKK KFIVIILVL
           LPLLTTSSAS SSVAAKKKKK KFIVMMLAL
           LPLLTTSSAS SSVAAKKKKK KFIVIILIL
           LPFFTTTTAS SSAAAKKKKK KFLIIILIL
           I-MMSSVVRY YYGEEGGGII ILLFVVLFL
           I-SSSSVVRY YYGEEGGGII ILLFVVLLL
           IWFFRRGGFT TTAQQHHHEE EFLHAALLL
           MPFFKKCCSE EEIVVVVVEE EFFFIILVF
           LVVVRRCCFE EEGMMKKKQQ QFLYIIVVL
           I-MMSSVVRY YYGEEGGGII ILLFVVLFL
           I-SSSSVVRY YYGEEGGGII ILLFVVLLL
           IWFFRRGGFT TTAQQYYYEE EFLHAALLL
           LVLLRRCCFS SSGMMQQQQQ QFLYIIVLL
           MPFFKKCCCE EEIVVVVVEE EFFFIILVF
           I-MMSSVVRY YYGEEGGGII ILLFVVLFL
           I-SSSSVVRY YYGEEGGGII ILLFVVLLL
           IWFFRRGGFT TTAQQHHHEE EFLHAALLL
           MPFFKKCCCE EEIVVVVVEE EFFFIILVF
           LVMMRRCCFS SSGMMQQQQQ QFLYIIVLL
           IWFFRRGGFT TTAQQHHHEE EFLHAALLL
           LVVVRRCCFE EEGMMKKKQQ QFLYIIVVL
           I-MMSSVVRY YYGEEGGGII ILLFVVLFL
           I-SSSSVVRY YYGEEGGGII ILLFVVLLL
           I-MMSSVVRY YYGEEGGGII ILLFVVLLL
           I-SSSSVVRY YYGEEGGGII ILLFAALLL
           VWLLRRGGYA AAAQQHHHEE EFLHAALLL
           LEVVRRCCFE EEGMMKKKQQ QFLYFFVLL
           MPFFKKCCSE EEIVVVVVEE EFFFIILIF
           I-MMSSVVRY YYGEEGGGII ILLFVVLFL
           LVVVRRNNFQ QQGMMQQQQQ QFLYIIILL
           MPFFKKSSSE EEIIIVVVEE EFFFLLLLF
           VWFFRRGGLT TTAQQVVVEE EFMIAALLL
           I-IISSVVRY YYGEEGGGII ILLFVVLFL
           I-SSSSVVRY YYGEEGGGII ILLFVVLFL
           VWFFRRGGLS SSAQQIIIEE EFLHAALLL
           MVLLKKGGCE EELIIVVVEE EFYFLLLIF
           IFLLYYCCYK KKLLLGGGQQ QYLVVVMML
           VFVVYYTTYK KKLIILLLQQ QYGAAALIL
           VGVVFFCCYR RRLVVAAAQQ QYMVVVLLL
           VFLLYYTTYK KKLLLKKKQQ QYGVAALLL
           LD-------- ---------- ---------
           VFMMYYTTYK KKLVVKKKQQ QYGVAALFL
           IFLLHHGGFR RRLLLKKKQQ QYGLVVLFL
           VFLLYYTTYR RRLLLKKKQQ QYGVAALML
           IFVVHHGGFN NNLLLKKKQQ QYGVIILLL
           TIVVRRAAFQ QQGCCIIIEE EFMWTTYLP
           IYVVRRGGFE EEGMMVVVII IYFAAALFL
           IGTTHHAAYQ QQNQQIIIEE EFLTIILAL
           VYLLRRAANE EEGLLIIIQQ QWLYGGLLL
           IYVVRRSSFE EEGMMIIIVV VYFAAALFL
           IYLLRRGGFE EEGAALLLTT TYFIAALLL
           AYLLKKGGFE EEGMMIIIII IYYLVVLTL
           IYIISSGGLE EEIVVVVVEE EFLMVVLVL
           LSCCYYSSFE EEAMMHHHEE EFKLIIVLL
           LSVVFFSSFV VVSVVVVVQQ QFRFVVVLL
           LAVVFFGGYS SSSVVIIIQQ QFRFVVLFL
           IGLLKKGGLE EETSSIIIEE ELQLIILLL

   60   389
PbABCG     LLLELLGGGK KGILLPTIVV VVGSSSGSTT TLNNISMQQD DDFNNQRTKK K---NVHMYY
PcABCG     LLLELLGGGN NGILLPTIVV VVGSSSGSTT TLNNISMQQE EEFNGQRKKK K---SLHLYY
PfABCG     LLLELLGGGK KGLLLPTVII IIGSSSGSTT TLNNISMKKD DDFNDMRMKK K---NIRMYY
PvABCG     LLLELLGGGK KGLLLPTVII IIGSSSGSTT TLNNISMKKN NNFNDARSKK K---NISMYY
PkABCG     LLLELLGGGK KGLLLPTVII IIGSSSGSTT TLNNISMKKK KKFNDSRSKK K---SISMYY
PgABCG     ---------- ---------- ---SSSG--- ------M--- ---NSLRSII I---NI--CC
PyABCG     LLLELLGGGN NGILLPTIII IIGSSSGSTT TLNNISMQQN NNFNNKRTKK K---SVHMYY
hs_abcg1   KKKTLLGGGS SGFNNSVAII IIGSSSGASS TLNNIAGYYA AAVNGLRDLL LRRRCFKSYY
hs_abcg4   KKKTLLCCCS SGFCCRIGII IIGSSSGASS TFNNIAGYYQ QQINGRRELL LRRRTFKSYY
hs_abcg2   KKKELLNNNN NGMKKPNAII IIGTTTGGSS SLDDVAARRD DDVNGARPAA A---NFCSYY
hs_abcg5   RRRQLLDDDS SLVEESMCII IIGSSSGSTT TLDDASGRRE EEVNGRLRRR REEEQFDFYY
hs_abcg8   EEELIINNNS SFVRRSLAII IIGSSSGCAA SLDDVTGRRQ QQINGQSSPP PQQQLVKVHH
mm_abcg1   KKKTLLGGGS SGFNNSVAII IIGSSSGASS TLNNIAGYYA AAVNGMRDLL LRRRCFKSYY
mm_abcg4_w KKKTLLCCCS SGFCCRIGII IIGSSSGASS TFNNIAGYYQ QQINGRRELL LRRRTFKSYY
mm_abcg2   KKKELLDDDN NGMKKPNAII IIGTTTGGSS SLDDVAARRD DDVNGAQPAA A---HFCSYY
mm_abcg8_w EEELIINNNS SFVRRSLAII IIGSSSGCAA SLDDVTGRRQ QQINGQSTPP PQQQLVKVHH
mm_abcg5   RRRQLLDDDS SLIEESMCII IIGSSSGSTT TLDDASGRRE EEVNGCLRRR RDDDQFDFYY
rn_abcg1   KKKTLLGGGS SGFNNSVAII IIGSSSGASS TLNNIAGYYA AAVNGMRDLL LRRRCFKSYY
rn_abcg4_w KKKTLLCCCS SGFCCRIGII IIGSSSGASS TFNNIAGYYQ QQINGRRDLL LRRRTFKSYY
rn_abcg2_w KKKELLDDDN NGMKKPNAII IIGTTTGGSS SLDDVAARRD DDVNGAQPAA A---NFCSYY
rn_abcg5   RRRKLLDDDS SLIEESMCII IIGSSSGSTT TLDDASGRRE EEVNGCLRRR RDDDQFDVYY
rn_abcg8_w DDDLIINNNS SFVRRSLAII IIGAAAGCAA TLDDVTGRRQ QQINGQSTPP PQQQLIKVHH
pt_abcg2   KKKELLNNNN NGMKKPNAII IIGTTTGGSS SLDDVAARRD DDVNGARPAA A---NFCSYY
pt_steroli EEELIINNNS SFVRRSLAII IIGSSSGCAA SLDDVTGRRQ QQINGQSSPP PQQQLVKVHH
pt_abcg1   KKKTLLGGGS SGFNNSVAII IIGSSSGASS TLNNIAGYYA AAVNGLRDLL LRRRCFKSYY
pt_abcg4   KKKTLLCCCS SGFCCRIGII IIGSSSGASS TFNNIAGYYQ QQINGRRELL LRRRTFKSYY
bt_abcg1   KKKTLLGGGS SGFNNSVAII IIGSSSGASS TLNNIAGYYE EEVNGLRDLL LRRRCFKSYY
bt_abcg4   KKKTLLCCCS SGFCCCIGII IIGSSSGSSS TLNNLAGYYQ QQINGKRELL LRRRTFKSYY
bt_abcg2   KKKELLNNNN NGMKKPNAII IIGTTTGGSS SLDDIAARRD DDVNGARPAA A---NFCSYY
bt_abcg8   EEEQIINNNS SFMRRSLAVV VVGSSSGCAA SLDDVTGRRQ QQINGQSTAA AQQQLVKVHH
bt_abcg5   RRRQLLDDDS SLVEESMCII IIGSSSGSTT TLDDASGRRE EEVNGQLHRR REEEQFDFYY
gg_abcg1   KKKTLLGGGS SGFSSSVAII IIGSSSGASS TLNNIAGYYE EEINGQRDLL LRRRSFKSYY
gg_abcg8   VVVSIINNNN NLVHHSLAII IIGTTTAGTT SLDDVTCRRH HHINNKSTPP PQQQLVKIHH
gg_abcg5   RRRQLLDDDS SFVEEGMGII IIGSSSGSTT TLDDASGRRE EEVNGQLKKK KEEEQFDFYY
gg_abcg2_w KKKKLLNNNY YGMKKPNAII IIGTTTGSSS SLDDVAARRE EEVDGIQPPP P---NFCSYY
dr_abcg1   KKKTLLGGGS SGFTTGVAII IIGSSSGASS TLNNIAGYYE EEINGHRDLL LRRRSFKSYY
dr_abcg4   KKKALLCCCS SGFCCSIGII IIGSSSGASS TLNNIAGYYQ QQINGRRDLL LRRRTFKSYY
dr_abcg2a  KKKNLLGGGN NGMKKPNAII IIGTTTGSSS SFDDVAARRE EEVDGAQPPP P---NFCSYY
dr_abcg5_w RRRQLLEEES SFLDDSMGII IIGSSSGSTT TLDDAAGRRE EEVNGRLKRR REEEQFDFYY
at_NP_5643 KKKTLLGGGT TGVCCPLAMM MMGSSSGSTT TLSSAGGRRK KKVNGQFSGG G---CIRTFF
at_NP_1944 RRRTLLGGGT TGVKKPLAMM MMGSSSGSTT SLTTAGGRRN NNINNKLSKK K---AVRTFF
at_NP_5650 RRRTLLGGGT TGISSPMAVV VVGSSSGSSS TLNNAAGRRK KKINDGITKK KQQQTLRTFF
at_NP_5681 KKKELLGGGS SGVNNPLALL LLGSSSGSTT TLSSLAGRRS SSVNDKYSKK K---YLSIFF
at_NP_0010 KKKELLGGGS SGVNNPLALL LLGSSSGSTT TLSSLAGRRS SSVNDKYSKK K---YLSIFF
at_NP_1907 KKKSLLGGGS SGAYYPLALL LLGSSSGSTT TLNNAGGRRS SSVNDKYSKK K---HLTIFF
at_NP_1879 KKKHLLGGGT TGTGGPLALL LLGSSSGSTT TLKKIGGRRK KKLNDIYSPP P---SVRIFF
Os03g01574 RRRELLGGGS SGAAAPLALL LLGSSSGSTT TLSSIGGRRC CCVNDEYCKK K---SLRIFF
Os06g06077 KKKHLLGGGG GGVDDPLALL LLGSSSGSTT TLKKIGGRRQ QQINDTYSPP P---CLRIFF
Os01g01217 RRRFLLNNNS SGAKKSLALL LLGSSSGSTT TLNNVAGQQF FFLNGRISEE E----GYIYY
dm_NP_5234 KKKTLLSSSS SGFRRNTAII IIGSSSGASS TLNNIAGYYS SSVNSKRNLL LRRRRFKSYY
dm_NP_5246 RRRQLLDDDS SGVSSPLAII IIGSSSGSTT TLDDCSGQQS SSVNRELTKK K---KWRIYY
dm_white   KKKHLLNNNC CGAYYPLAVV VVGSSSGATT TLNNAAFRRM MMRNGQVDAA AKKKEMACYY
am_abcg4   KKKTLLCCCN NGFRRSTAII IIGSSSGASS TLNNVAGYYS SSVNGKRNLL LRRRRFKSYY
amCG3164PB KKKTLLSSSS SGLRRSTAII IIGSSSGASS TLNNITGYYS SSVNGHRDLL LSSSAFKSYY
amCG3164PA TTTELLNNNS SGFRRATAII IIGSSSGASS TLDDVTGFFN NNINSKRNLL LNNNEFRSYY
dd_XP_6403 KKKQLLNNNN NGCPPPTALL LLGSSSGSTT SLDDISGRRK KKVNGAVGKK K---NFRSYY
dd_XP_6462 MMMQLLGGGS SGVTTPVAVV VVGSSSGSTT TLDDIANRRA AAVNGNIDDD D---DYRCYY
ddXP644137 LLLTLLNNNS SGIEEKVALL LLGSSSGSSS TLDDIAQRRQ QQLNGKIGEE E---AYKCYY
ddXP644138 IIITLLNNNG GGIEEKVALL LLGSSSGSSS TLDDIAQRRQ QQLNGKIGEE E---AYKCYY
dd_XP_6371 LLLELLDDDN NGIVVPCALL LLGSSSGASS TLDDVAKRRD DDINGQVKDD DMMMNIRTYY

           VLLLQDDNLT VVYTLLEFFA AAARRRLSSL NNNIMLLLTT VVKDDIVVGS SGGQQRRLLI
           VLLLQDDNLT VVYTLLEFFA AAARRRLSSL NNNIMLLLSS VVKDDVVVGS SGGQQRRLLI
           VLLLQDDRLT VVYTIIEFFT TAAKKKLSSL DDDIMLLLTT VVKDDIVVGS SGGQQRRLLI
           VLLLQDDRQT VVYTIIEFFT TAAKKKLSSL DDDIMLLLTT VVKDDIVVGS SGGQQRRLLI
           VLLLQDDRLT VVYTIIEFFT TAAKKKLSSL DDDIMLLLTT VVKDDIVVGS SGGQQRRLLI
           YLLL------ ---------- ---------- ---------- --KDDIVVGS SGGQQRRLLI
           VLLLQDDNLT VVYTLLEFFA AAARRRLSSL NNNIMLLLTT VVKDDIVVGS SGGQQRRLLI
           IMMMQDDHLT VVQAMMMVVS SAAHHHLEEL TTTALLLLLL CCANNRTTSS SGGQQRRLLI
           IMMMQDDHLT VVLAMMMVVS SAANNNLEEL TTTALLLLMM CCSHHRTTLS SGGQQRRLLI
           VVVVQDDTLT VVRNLLQFFS SAAAAALRRI QQQELLLLDD VVADDKVVGS SGGEERRTTI
           VLLLQSDSLT VVRTLLHYYT TAALLLIAAM AAAELLLLSS VVADDLIIGS SGGEERRVVI
           VRRRQHNNLT VVRTLLAFFI IAAQQQLDDI AAAELLLLRR CCADDRVVGS SGGEERRVVI
           IMMMQDDHLT VVQAMMMVVS SAAHHHLEEL TTTALLLLLL CCANNRTTSS SGGQQRRLLI
           IMMMQDDHLT VVLAMMMVVS SAANNNLEEL TTTALLLLMM CCSHHRTTLS SGGQQRRLLI
           VVVVQDDTLT VVRNLLQFFS SAAAAALTTI KKKELLLLEE VVADDKVVGS SGGEERRTTI
           VRRRQHDNLT VVRTLLAFFI IAAQQQLDDI AAAELLLLRR CCANNRVVGS SGGEERRVVI
           VLLLQSDSLT VVRTLLRYYT TAAMMMLAAM TTTELLLLSS VVADDMIIGS SGGEERRVVI
           IMMMQDDHLT VVQAMMMVVS SAAHHHLEEL TTTALLLLLL CCANNRTTSS SGGQQRRLLI
           IMMMQDDHLT VVLAMMMVVS SAANNNLEEL TTTALLLLMM CCSHHRTTLS SGGQQRRLLI
           VVVVQDDTLT VVRNLLQFFS SAAAAALTTI KKKELLLLDD VVADDKVVGS SGGEERRTTI
           LLLLQSDSLT VVRTLLRYYT TAAMMMLAAL TTTELLLLSS VVADDMIIGS SGGEERRVVI
           VRRRQQDNLT VVRTLLTFFI IAAQQQLDDI AAAELLLLRR CCANNRVVGS SGGEERRVVI
           VVVVQDDTLT VVRNLLQFFS SAAAAALRRI QQQELLLLDD VVADDKVVGS SGGEERRTTI
           VRRRQHNNLT VVRTLLAFFI IAAQQQLDDI AAAELLLLRR CCADDRVVGS SGGEERRVVI
           IMMMQDDHLT VVQAMMMVVS SAAHHHLEEL TTTALLLLLL CCANNRTTSS SGGQQRRLLI
           IMMMQDDHLT VVLAMMMVVS SAANNNLEEL TTTALLLLMM CCSHHRTTLS SGGQQRRLLI
           IMMMQDDHLT VVQAMMMVVS SAAHHHLEEL TTTALLLLLL CCANNRTTSS SGGQQRRLLI
           IMMMQEDHLT VVLAMMMIIS SAANNNLEEL TTTALLLLLL CCSHHRTTLS SGGQQRRLLI
           VVVVQDDTLT VVRNLLQFFS SAAAAALKKI QQQELLLLDD VVADDKVVGS SGGEERRTTI
           VRRRQHDNLT VVRTLLAFFV VAAQQQLDDI AAAELLLLRR CCANNRVVGS SGGEERRVVI
           VLLLQSDNLT VVRTLLNYYT TAALLLIAAM TTTELLLLSS VVADDLIIGS SGGEERRVVI
           IMMMQDDHLT VVQAMMMVVS SAAHHHLEEL TTTALLLLLL CCANNRTTSS SGGQQRRLLI
           VRRRQDDHLT VVRTLLLFFI IAARRRLDDI AAAELLLLRR CCANNRVVGS SGGEERRVVI
           VPPPQNDFLT IIESLLTYYT TAALLLLAAM AAAELLLLSS IIANNIIIGS SGGEERRVVI
           VVVVQDDTMT VVRNLLHFFS SAAAAALQQI GGGELLLLSS VVADDKVVGS SGGEERRTTI
           IMMMQDDHLT VVQAMMMVVS SAANNNLEEL TTTALLLLLL CCAKKRTTHS SGGQQRRLLI
           IMMMQDDHLT TTRAMMMVVS SAANNNLEEL TTTALLLLQQ CCAQQRTT-S SGGQQCCLLI
           VVVVQDDTLT VVRNLLRFFS SAAAAALRRI QQQELLLLSS VVADDRVVGS SGGEERRTTI
           VLLLQSDYLT VVETLLTYYT TAAQQQLAAM AAAELLLLGG VVAHHVIIGS SGGEERRVVI
           VAAAQDDHLT VVWTLLFFFT TAALLLLRRI AAAELLLLNN CCTNNMIIGS SGGEEKKVVI
           VTTTQDDNLT VVTTLLVFFT TAALLLLAAM TTTELLLLDD CCKDDIIIGS SGGEERRVVI
           VAAAQDDHLT VVRTLLVFFV VAALLLLSSI SSSELLLLTT CCENNVVVGS SGGEERRVVI
           VTTTQDDHLT VVKTLLTYYA AAARRRLDDI QQQELLLLEE CCQDDMIIGS SGGEERRVVI
           VTTTQDDHLT VVKTLLTYYA AAARRRLDDI QQQELLLLEE CCQDDMIIGS SGGEERRVVI
           VTTTQDDHLT VVKTLLTYYT TAALLLLSSI QQQELLLLEE CCQDDMIIGS SGGEERRVVI
           VTTTQDDQLT VVETLLAFFA AAAFFFLMMI KKKELLLLEE CCRRRRVVGS SGGEERRAAI
           VTTTQDDHLT VVKTLLTYYA AAALLLLDDI YYYELLLLEE CCQDDMIIGS SGGEERRVVI
           VTTTQDDQLT VVETLLVFFA AAAFFFLAAI TTTELLLLEE CCRHHKIIGS SGGEERRTTI
           VRRRQEDQLT VVRTLLSLLA AAAEEELDDL FFFRLLLLVV CCADDIVVGS SGGEEKKLLL
           IMMMQDDNLT VVRAMMMVVA AAANNNLEEL EEETILLLKK SSVNNLTT-S SGGQQRRLLI
           VLLLQEEQLT LLRTVVVYYT TAALLLLHHL EEEALLLLGG CCQQQKFFGS SGGEEKKAAI
           VQQQQDDSLT AARHLLIFFQ QAAMMMMQQI QQQELLLLSS CCQHHIIIGS SGGEERRLLF
           IMMMQDDHLT VVYTMMTVVS SAANNNLEEI EEETLLLLSS AASNNQTT-S SGGQQRRLLI
           IMMMQDNNLT VVAAMMKVVA AAANNNLEEL EEETLLLLSS HHRQQMTT-S SGGQQKKLLI
           IMMMQNDLLT VVQAMMNVVA AAAEEELQQL VVVTMLLLDD CCRHHRTTQS SGGEERRLLI
           VTTTQDDTLT CCRHLLMFFA AAALLLLSSL EEEELLLLTT VVADDPIIGS SGGEERRLLI
           VVVVQEDTIT VVRTLLRFFY YAADDDLQQL EEEQILLLSS RRADDKIIGS SGGEEKKVVI
           VTTTQEDTST VVFTLLKFFY YAADDDLQQI EEEDILLLTT RRTHHKIIGS SGGEEKKVVI
           VTTTQEDTYT VVFTLLKFFY YAADDDLKKI EEEDVLLLTT KKRDDRVVGS SGGEEKKVVI
           VEEEQQDNLT VVRAIIEFFS SAANNNLEEL SSSVLLLLTT MMQNNTIIGS SAANNRRVVI

           IATTEEEILS NNPPPPLFDP PTTSDDASSS SSSSVEECCC MQMRRSSSTT TTIILSSSLL
           IATTEEELIS NNPPPPLLDP PTTSDDASSS SSSSVEECCC MQMRRSSSTT TTIILSSSLL
           IANNEEEILS NNPPPPLLDP PTTSDDASSS SSSSVEECCC IQIQQSSSTT TTIIISSSLL
           IANNEEEILS NNPPPPLLDP PTTSDDASSS SSSSVEECCC IQITTSSSTT TTIIISSSLL
           IANNEEEILS NNPPPPLLDP PTTSDDASSS SSSSVEECCC IQITTSSSTT TTIIISSSLL
           IANNEEEILS NNPPPPLLDP PTTSDDASSS SSSSVEECCC IQIKKSSSTT TTIILSSSLL
           IATTEEEILS NNPPPPLFDP PTTSDDASSS SSSSVEECCC MQMRRSSSTT TTIILSSSLL
           IALLEEELVN NNPPPPVFDP PTTSDDCQQQ QQQQVSSLLL MKLQQGGGRR SSIIICTTII
           IALLEEELVN NNPPPPVFDP PTTSDDCQQQ QQQQVSSLLL MKLQQGGGRR TTIIICTTII
           IGMMEEELIT DDPPSSIFDP PTTTDDAAAA AAAALLLLLL LKMKKGGGRR TTIIIFSSII
           IAAAQQQLLQ DDPPKKVLDP PTTTDDAQQQ QQQQVVVLLL LVLRRNNNRR IIVVVLTTII
           IGVVQQQLLW NNPPGGIIDP PTTSDDANNN NNNNVKKTTT LSLKKNNNRR LLVVLISSLL
           IALLEEELVN NNPPPPVFDP PTTSDDCQQQ QQQQVSSLLL MKLQQGGGRR SSIIVCTTII
           IALLEEELVN NNPPPPVFDP PTTSDDCQQQ QQQQVSSLLL MKLHHGGGRR TTVVICTTII
           IGMMEEELIT DDPPSSIFDP PTTTDDAAAA AAAALLLLLL LKMKKGGGRR TTIIIFSSII
           IGVVQQQLLW NNPPGGIIDP PTTSDDANNN NNNNVTTTTT LSLKKNNNRR LLVVLISSLL
           IAAAQQQLLQ DDPPKKVMDP PTTTDDAQQQ QQQQVLLLLL LALRRDDDRR IIVVIVTTII
           IALLEEELVN NNPPPPVFDP PTTSDDCQQQ QQQQVSSLLL MKLQQGGGRR SSIIVCTTII
           IALLEEELVN NNPPPPVFDP PTTSDDCQQQ QQQQVSSLLL MKLHHGGGRR TTVVICTTII
           IGMMEEELIT DDPPSSIFDP PTTTDDAAAA AAAALLLLLL LKMKKGGGRR TTIIIFSSII
           IAAAQQQLLQ DDPPKKVMDP PTTTDDAHHH HHHHVLLLLL LVLRRNNNRR IIVVIVTTII
           IGVVQQQLLW NNPPGGIIDP PTTSDDANNN NNNNVRRTTT LSLKKNNNRR LLVVLISSLL
           IGMMEEELIT DDPPSSIFDP PTTTDDAAAA AAAALLLLLL LKMKKGGGRR TTIIIFSSII
           IGVVQQQLLW NNPPGGIIDP PTTSDDANNN NNNNVKKTTT LSLKKNNNRR LLVVLISSLL
           IALLEEELVN NNPPPPVFDP PTTSDDCQQQ QQQQVSSLLL MKLQQGGGRR SSIIICTTII
           IALLEEELVN NNPPPPVFDP PTTSDDCQQQ QQQQVSSLLL MKLQQGGGRR TTIIICTTII
           IALLEEELVN NNPPPPVFDP PTTSDDCQQQ QQQQVSSLLL MKLQQGGGRR SSIIICTTII
           IALLEEELVN NNPPPPVFDP PTTSDDSQQQ QQQQASSLLL MKLQQGGGRR TTIIICTTII
           IAMMEEELIT DDPPSSIFDP PTTTDDAAAA AAAALLLLLL LKMKKGGGRR TTIIIFSSII
           IGVVQQQLLW NNPPGGIIDP PTTSDDANNN NNNNVKKTTT LSLKKNNNRR LLVVLLSSII
           IAAAQQQLLQ DDPPKKVLDP PTTTDDAQQQ QQQQVVVLLL LALRRDDDRR IIVVILTTII
           IALLEEELVN NNPPPPVFDP PTTSDDCQQQ QQQQVSSLLL MKLQQGGGRR SSIIICTTII
           IAVVQQQLLW NNPPGGIIDP PTTSDDSNNN NNNNVIITTT LSLRRNNNRR LLVVLLSSLL
           IAAAQQQLLQ DDPPKKVLDP PTTTDDAQQQ QQQQVSSLLL LVLHHDDDRR IIVVIITTII
           IGMMEEELIT EEPPPPVFDP PTTTDDAAAA AAAALIILLL LKLRRGGGRR TTIIIFSSII
           IALLEEELVN NNPPPPVFDP PTTSDDCQQQ QQQQVSSLLL MKLQQGGGRR TTVVICTTII
           IALLEEELVN NNPPPPVFDP PTTSDDCQQQ QQQQVSSLLL MKLQQGGGRR TTIIICTTII
           IGMMEEELII DDPPPPVFDP PTTTDDASSS SSSSLMMLLL LKMNNGGGRR TTIIILSSII
           IASSQQQLLQ DDPPKKVLDP PTTTDDAQQQ QQQQVMMLLL LALRRDDDRR IIVVIVTTII
           IGQQEEEMLI NNPPSSLLDP PTTSDDARRR RRRRVTTTTT IKLSSGGGRR TTVVVTTTII
           IGQQEEEILI NNPPSSLFDP PTTSDDARRR RRRRVSSIII LWLRRGGGRR TTVVVTTTII
           IAHHEEELLI NNPPSSLVDP PTTSDDARRR RRRRVQQTTT LALHHKKKKK TTVVVTSSII
           IGNNEEEIII NNPPSSLLDP PTTSDDARRR RRRRILLMMM LHIEEGGGKK TTVVITTTII
           IGNNEEEIII NNPPSSLLDP PTTSDDARRR RRRRILLMMM LHIEEGGGKK TTVVITTTII
           IGNNEEEIMT NNPPSSLLDP PTTSDDAKKK KKKKVQQMMM LHIKKGGGKK TTIIVTTTII
           IAYYEEEILV DDPPSSLLDP PTTSDDAKKK KKKKLHHIII LQVKKGGGRR TTVVITTTII
           IGNNEEEIII NNPPSSLFDP PTTSDDARRR RRRRIQQLLL LHIEEGGGKK TTVVITTTII
           IGYYEEEILV DDPPSSLLDP PTTSDDAKKK KKKKLVVVVV LRLRRAAARR TTVVITTTII
           LACCEEELIA SSPPSSIFDP PTTTDDAKKK KKKKMEETTT LRLEEGGGHH TTVVICSSII
           IALLEEELVN NNPPPPVFDP PTTSDDCQQQ QQQQISSLLL LRLRRGGGRR TTIIVCTTII
           IACCEEELLT NNPPLLLLDP PTTSDDASSS SSSSMKKVVV LKYQQEEEKK TTIIVISSVV
           FASSEEEALT DDPPPPLIDP PTTSDDASSS SSSSVQQVVV LKLQQGGGKK TTVVILTTII
           IGLLEEELVN NNPPPPVFDP PTTSDDCQQQ QQQQLSSLLL LKLRRGGGRR TTIIICTTII
           IALLEEELVN NNPPPPIFDP PTTSDDCQQQ QQQQILLLLL LKLRRGGGRR TTIIICTTII
           IALLEEELIN SSPPPPIFDP PTTSDDSYYY YYYYITTLLL LKLKKGGGQQ TTVVICSSII
           IATTEEELIV DDPPSSIFDP PTTSDDAEEE EEEEITTKKK LKLNNSSSRR TTIIIFSSII
           IGCCGGGLVT SSPPSSILDP PTTSDDAAAA AAAAMKKTTT LVLQQKKKVV TTVVICTTII
           IGCCGGGLVT NNPPSSLFDP PTTSDDAQQQ QQQQMKKTTT LLLLLGGGVV TTVVICSSII
           IGCCGGGLIT NNPPSSLFDP PTTSDDAQQQ QQQQMKKTTT LLLLLGGGVV TTVVICSSII
           IGIIEEELAS DDPPHHLFDP PTTSDDAKKK KKKKMNNCCC VKIEEGGGRR TTVVVCTTII

           LLSSQQFDII IYYGGKGGGN NIADYLLMMI LLLLSNYYYQ LLLLIGGLLL KRIDD-LTII
           LLSSQQFDII IYYGGKGGGN NVADYLLMMI LLLLSVYYYQ RLLLIGGLLL KKADD-LSIV
           LLSSQQFDII IYYGGKGGGN NVADYLLMMI LLLLSNYYYQ FLLLIGGLLL KKIDD-ITII
           LLSSQQFDII IYYGGKGGGN NVADYLLMMV LLLLCNYYYQ LLFFMGGLLL KKIDD-ITIV
           LLSSQQFDII IYYGGKGGGN NIADYLLMMV LLLLCNYYYQ FLFFTGGLLL KKIDD-ITIV
           LLSSQQFDII IYYGGKGGGN NVADYLLMMV LLLLTNYYYQ FLLLIGGLLL KKIDD-ITII
           LLSSQQFDII IYYGGKGGGN NIADYLLMMI LLLLSNYYYQ LLLLIGGLLL KKIDD-LTII
           IISAKKFDCV VYYGGDGGGN NPADFVVMMV AAAASGCCCQ CLFFKTTFFF LSMDDSLTHL
           IISAKKFDCI IFFGGGGGGN NPADFIIIIV AAAASGTTTQ CLFFKTTFFF LSLDDTLTHL
           IIRYSSFDLM MFFGGSGGGN NPADFFFLLI IIIINGFFFQ RVSSKSSFFF KNLNNPASIA
           IIRSEEFDLI IFFGGDGGGN NPFDFYYMML TTTTSVVVVK GLLLRVVTTT RNVNNKAVIT
           LLRSDDFDPI IYYGGAGGGN NPADFYYVVL TTTTSIAAAQ TLIIRQQIII SNFDDLTLLI
           IISAKKFDCV VYYGGDGGGN NPADFVVMMV AAAASGCCCQ CLFFKTTFFF LSMDDSLTHL
           IISAKKFDCI IFFGGGGGGN NPADFIIIIV AAAASGTTTQ CLFFRTTFFF LSLDDTLTHL
           IIRYSSFDLV VFFGGSGGGN NPADFFFLLV IIIINGFFFQ RIAARSSFFF KNLNNPASVA
           LLRSDDFDPI IYYGGSGGGN NPADFYYVVL TTTTSIMMMQ SLIIRQQIII SNFDDLTLLI
           IIRSEEFDLV VFFGGNGGGN NPFDFYYMML TTTTSVMMMK GLLLRVVTTT RNMNNKAVIM
           IISAKKFDCV VYYGGDGGGN NPADFVVMMV AAAASGCCCQ CLFFKTTFFF LSMDDSLTHL
           IISAKKFDCI IFFGGGGGGN NPADFIIIIV AAAASGTTTQ CLFFRTTFFF LSLDDTLTHL
           IIRYSSFDLM MFFGGSGGGN NPADFFFLLV IIIINGFFFQ RIAARSSFFF KNLNNPASVA
           IIRSEEFDLV VFFGGNGGGN NPFDFYYMML TTTTSVMMMK GLLLRVVTTT RNMNNKVVIM
           LLRSDDFDPI IYYGGSGGGN NPADFYYVVL TTTTSIMMMQ TLIIRQQIII SNFDDLTLFI
           IIRYSSFDLM MFFGGSGGGN NPADFFFLLI IIIINGFFFQ RVSSKSSFFF KNLNNPASIA
           LLRSDDFDPI IYYGGAGGGN NPADFYYVVL TTTTSIAAAQ TLIIRQQIII SNFDDLTLLI
           IISAKKFDCV VYYGGDGGGN NPADFVVMMV AAAASGCCCQ CLFFKTTFFF LSMDDSLTHL
           IISAKKFDCI IFFGGGGGGN NPADFIIIIV AAAASGTTTQ CLFFKTTFFF LSLDDTLTHL
           IISAKKFDCV VYYGGDGGGN NPADFVVMMV AAAASGCCCQ CLFFKTTFFF LSMDDSLTHL
           IISAKKFDCI IFFGGGGGGN NPADFIIIIV AAAASGTTTQ CLFFKSSFFF LSLDDMLTHL
           IIRYSSFDLM MFFGGAGGGN NPADFFFLLI IIIINGFFFQ KISSRSSFFF KNLNNPSSIA
           IIRSDDFDTI IYYGGAGGGN NPADYYYVVL TTTTSIPPPQ ALIIRQQIII SNFDDLTLLI
           IIRSEEFDLV VFFGGGGGGN NPFDFYYMML TTTTSVAAAK CLLLRVVMMM RNLNNKAVTM
           IISAKKFDCI IYYGGDGGGN NPADFVVMMV AAAASGCCCQ CLFFKTTFFF LTMDDSLTHL
           LLRSDDFDTI IYYGGEGGGN NPADFYYVVL TTTTSIVVVQ TLLLSQQVVV SNFDDITLLV
           IIRSEEFDMV VFFGGNGGGN NPFDFYYVVL TTTTSVDDDK WLLLRIITTT RNSDDKGIIM
           IIRYSSFDVL LYYGGSGGGN NPADFFFLLI IIIINGFFFQ YVSSKSSLLL KNINNPASIA
           IISAKKFDCI IYYGGDGGGN NPADFIIMMV AAAASGCCCQ CLFFKTTFFF LSMDDSLTHL
           IISAKKFDCI IYYGGNGGGN NPADFIIIIV AAAASGTTTQ CLFFKTTFFF ITCDDVLTHL
           IIRYSSYDLV VYYGGQGGGN NPADFFFLLV IIIINGFFFQ HVLLKTTFFF RNMNNPTSVA
           IIRSEEFNLV VFFGGSGGGN NPFDIYYVVL TTTTSVCCCK GLLLRTTFFF RNSDDRGILM
           IISSRRYDPI IYYGGSGGGN NPADLLLLLL AAAANGWWWQ TLLLQGGVVV R-RFFEFNKL
           IISSRRFDPV VYYGGSGGGN NPSDFLLLLI AAAANGWWWQ CLLLKGGLLL K-RHHDFSGM
           IISSRRFDCL LFFGGSGGGN NPADFLLLLL AAAANGWWWQ CLLLHLLLLL K-RHHEFDLL
           IISSRRFDLL LYYGGSGGGN NPAEFLLLLL AAAANGWWWQ CLFFCGGLLL K-RHHEFSWL
           IISSRRFDLL LYYGGSGGGN NPAEFLLLLL AAAANGWWWQ CLFFCGGLLL K-RHHEFSWL
           IISSRRFDLL LYYGGSGGGN NPAEFLLLLL VVVVNGWWWQ CLSSLGGIII K-RHHDFSWL
           IISSRRFDPA AFFGGSRRRN NPAEFLLLLL AAAATGWWWQ LLSSRTTFFF RERDD-FDKL
           IISSRRFDLL LYYGGSGGGN NPAEFLLLLL AAAANGWWWQ SLFFCGGIII K-RHHDLSWM
           IISSRRFDAI IYYGGAGGGN NPAEFLLLLL AAAATGWWWQ TLSSRTTFFF R-RAADLDKM
           IIRGSSYDVI IYYGGSGGGN NPAEFLLAAL IIIISVWWWQ RLFFKAAWWW MQFDDGTNKV
           IISARRFDCV VYYGGSGGGN NPADYVVLLV AAAASGGGGQ WLLLKSSFFF RTLDDKLTHM
           VVSSQQFDTA AYYGGDGGGN NPADFVVLLQ LLLLKSFFFQ CLSSSNNFFF R-APPRLSKL
           IISSEEFDVA AFFGGYGGGN NPADFYYVVV LLLLAVWWWQ RVLLWSSWWW LSLEEPLVKV
           IISARRFDCI IYYGGSGGGN NPADYVVMMV AAAACGSSSQ WLLLKIIFFF LSIDDMLTRV
           IISARRFDCV VYYGGNGGGN NPASFIIIIV SSSSCGEEEQ WVLLKTTLLL LFRDDWLMYL
           IISASSLDCV VYYGGSGGGN NPADYLLMMI CCCCNGFFFQ ILLLKNNAAA IRSDDKLTFT
           IISAEEFDPY YFFGGKKKKN NPADFIIIIM VVVVTDFFFQ FVCCRSSLLL LNMNNPLLRT
           IIRSEEFTLV VYYGGEGGGN NPADYIILLA VVVVTTLLLQ LLWWKTTGGG LDINNPNCLV
           IIRPEEFNMI IYYGGSGGGN NPADFCCLLS AAAAVEWWWQ WLLLGTTWWW KDLNNQNFVA
           IIRPEEFNMI IYYGGSGGGN NPADFCCLLS AAAAVEWWWQ WLLLNEEWWW RGINNKNALS
           IISQEEFDVI IYYGGSGGGN NPADFIILLI AAAAEHAAAQ HLVVKGGWWW LNVRRPTILL

           IDILIIFFGG FLAIIFFMAY YAAYYLSYFF FPPPRVIKKE RNNKKKKTTY KVSLLLQQAL
           IDILVVFFGG FLAIIFFMSY YAAYYLTYFF FPPPRVIKKE RNNKKKKTTY QVSLLLYYSL
           VDVLLLFFGG VLAIIFFISF YAAYYLSYFF FPPPREVKKE RNNKKKKTTF QVSLLLKKLL
           VDVLLLFFGG FLAIIFFISF YAAYYLSYFF FPPPREVKKE RNNKKKKTTF QVSFFFKKLF
           VDVLLLFFGG FLAIIFFISF YAAYYLSYFF FPPPREVKKE RNNKKKKTTF QVSFFFKKLF
           MDVLLLFFGG FLAIIFFISF YAAYYLSYFF FPPPREVRRE RNNKKKKTTY QVSFFFKKLL
           IDILIIFFGG FLAIIFFMAY YAAYYLSYFF FPPPRVIKKE RNNKKKKTTY QVSLLLQQAL
           ISGGLLIIGG LLFLLFFSLF ALLMMPTLFF FPPPMGVRRE HLLYYYYWWY SLKLLLKKTM
           FSVGLLIIGG LLCLLFFSLF ALLMMPTLFF FPPPMAVRRE HLLYYYYWWY SLKLLLKKTM
           IVVGVVIIGG AIVLLFFLTF SSSVVSAEFF FVVVKKLHHE YIIGGGGYYY RVSLLLKKLL
           LQIGFFLLLL FFLLLYQFGY TMMLLNANFF FPPPRAVQQE SQQGGGGLLY QKWLLLYYAL
           GELSTTIIGG FLLLLFMIAF NIILLDVSCC CYYYRAMYYE LEEGGGGLLY TTGFFFKKIL
           ISGGLLIIGG LLFLLFFSLF ALLMMPTLFF FPPPMSVRRE HLLYYYYWWY SLKLLLKKTM
           FSLGLLIIGG LLFLLFFSLF ALLMMPTLFF FPPPMAVRRE HLLYYYYWWY TLKLLLKKTM
           LVIGIIIIGG AIVLLFFLTF SSSVVSAEFF FVVVKKLHHE YIIGGGGYYY RVSFFFKKVM
           GELSIIIIGG FLLLLFMIAF NIILLDVSCC CHHHRSMYYE LEEGGGGLLY TAGFFFKKIL
           LQIGFFLLII FYLLLYQLGY TMMLLNANFF FPPPRAVQQE SQQGGGGLLY HKWLLLYYVL
           ISGGLLIIGG LLFLLFFSLF ALLMMPTLFF FPPPMSVRRE HLLYYYYWWY SLKLLLKKTM
           FSLGLLIIGG LLFLLFFSLF ALLMMPTLCC CEEEMAVRRE HLLYYYYWWY SLKLLLKKTM
           LVIGIIIIGG ALVFFFFLTF TSSVVSAEFF FVVVKKLHHE YIIGGGGYYY RVSFFFKKLV
           LQIGFFLLII FYLLLYQLGY TMMLLNANFF FPPPRAVQQE SQQGGGGLLY QKWLLLYYVL
           GELSIIIIGG FLLLLFMIAF NIILLDVSCC CHHHRSLYYE LEEGGGGLLY TAGFFFKKVL
           IVIGVVIIGG AIVLLFFLTF SSSVVSAEFF FVVVKKLHHE YIIGGGGYYY RVSLLLKKLL
           GELSTTIIGG FLLLLFMIAF NIILLDVSCC CYYYRAMCCE LEEGGGGLLY TTGFFFKKIL
           ISGGLLIIGG LLFLLFFSLF ALLMMPTLFF FPPPMGVRRE HLLYYYYWWY SLKLLLKKTM
           FSVGLLIIGG LLCLLFFSLF ALLMMPTLFF FPPPMAVRRE HLLYYYYWWY SLKLLLKKTM
           ISGGLLIIGG LLFLLFFSLF ALLMMPTLFF FPPPMSVRRE HLLYYYYWWY SLKLLLKKTM
           FSVGLLIIGG LLCLLFFSLF AMMMMPTLFF FPPPMAVRRE HLLYYYYWWY SLKLLLKKTM
           LVFGVVIIGG AIVLLFFLTF SSSVVSAELL LVVVKKLHHE YIIGGGGYYY RVSFFFKKLL
           GELSIIIIGG FLLLLFMIAF NIILLDVSCC CHHHRALYYE LEEGGGGLLY TAGFFFKKIL
           LQIGFFVVII FFLLLYQFGY TMMLLNATFF FPPPRAVQQE SQQGGGGLLY HKWLLLYYML
           ISGGLLIIGG LLFLLFFSLF ALLMMPTLFF FPPPMGVRRE HLLYYYYWWY SLKLLLKKTM
           GEVSLLIIGG FLLLLYMIAF TIILLDVACC CHHHRAMLLD LEEGGGGMMY SVTFFFKKIL
           LQLGFFVVAA FFLLLYQCSY TMMLLNAAFF FPPPRAIQQE SKKGGGGLLY QKWLLLYYII
           IVIAVVVVGG AISLLFFVTF SSSVVSAEFF FIIIKKLHHQ YTTGGGGYYY RVSLLLLLML
           ISGGLLIIGG LLFLLFFSLF ALLMMPTLFF FPPPMGVRRE HLLYYYYWWY SLKLLLKKTM
           VSCGLLIIGG LLFLLFFSLF ALLMMPTLFF FPPPMGVRRE HLLYYYYWWY SLKLLLKKTM
           IVFAVVVVGG AIALLFFITF SSSVVSAEFF FIIIRKLHHE YIIGGGGYYY RVSLLLKKIL
           LQIGFFIIAA FFLIIYQSGY TMMLLNAAFF FPPPRAIQQE SKKGGGGLLY QKWLLLYYII
           IQSALLGGGG LLLLLFFFVF YLLYYNAFFF FPPPKRMKKE RSSGGGGMMY RLSMMMRRNV
           VQISLLCCGG LLLLLFFISF FLLFFQQFFF FPPPRAMKKE RSSGGGGMMY RLSLLLRRVV
           IQASLLCCGG LMLLLFFIIV LSSFFNAFFF FPPPRAIRRE RAAGGGGMMY TLSMMMHHVL
           VQSAIILLGG LLLLLFFIVF FVVFFTAFFF FPPPRAMKKE RAADDDDMMY RLSLLLRRTT
           VQSAIILLGG LLLLLFFIVF FVVFFTAFFF FPPPRAMKKE RAADDDDMMY RLSLLLRRTT
           VQSAIILLGG LLLLLFFIVF FVVFFTAFFF FPPPRAMKKE REENNNNMMY RLSVVVRRTT
           LQGAVVLLGG LLLMMFYIIS SLLFFGAYFF FPPPKIYKKE RKKEEEEMMY RLSVVVSSTL
           IQASIILLGG LLLLLFFIVF FVVFFTAFFF FPPPRAMKKE RAADDDDMMY KLSLLLRRTT
           LQGALLLLGG LLLIIFYIIS SLLFFGSYFF FPPPKLYKKE RKKDDDDMMY RLSAAASSTV
           AMAAIIFFGG SVLLLQVTIM ALLTTKTGFF FPPPRAIRRE RAAGGGGSSY ALGSSSKKLL
           LSIGIIIIGG MICIIFFVLF TMMMMPTLFF FPPPMSVRRE HLLYYYYWWY SLKFFFKKTI
           WQGAMMAAGG AIWMMFFSTL FLLFFGANFF FPPPREVKKE RRRGGGGAAY RLSLLLKKMC
           LQMALLIIGG LIAIIFLFTF QVVFFATNFF FTTTLPVRRE ARRRRRRLLY RCDLLLKKTI
           LSIGLLIIGG AICVVFFTMF TMMMMPTLFF FPPPMAVRRE HLLYYYYWWY SVKLLLRRTL
           LALGLLIIGG ALFLLFFNLY TMMTTITLFF FPPPLPVKKE NFFRRRRWWY SLKLLLIITV
           LMIAIIVVGG VILLLFFNMF SFFSSATTFF FPPPLPIRRE HFFRRRRWWY KLHLLLNNKL
           YVFGTTLLGG YLAMMFFMAF GIITTSLLYY YNNNRIIRRE RAAGGGGFFY RTSLLLKKVV
           FVFGLLFFGG ACVLLFYLIL QFFAASILII ISSSRTLAAE RAAKKKKLLY HTLLLLLLMF
           VTVGLLFFGG VCTIIFFLTL TFFAAVILLL LSSSRTLAAE RAAKKKKIIY HSFMMMMMVT
           VTVGLLFFGG SCTLLFFLTL SFFSSMILLL LSSSRQLSSE RAAKKKKIIY HSFLLLMMIT
           FRIAVVIIGG TLLVVFLGLM AIIGGKVTVV VEEERSVRRE SSSGGGGTTY PAHLLLSSVI

           LLAFFFFFFF IFFSVAALLY YGSSGYFSST LFDDDNLSSS LSVVSSFFFF YEKLKPPPPK
           LLAFFIFFFF IFFSIAALLH HGSSGYFSST LFNNNNLSAS VSVVTTFFFF YEKLDHHPPK
           LLAFFIYFFF IVVTLIILLY YGSSGYFSST LFDDDNFSAS LSVVTTFFFF YEKLDVVPPR
           FFALLIFFFF IIITLIILLY YGSSGYFSST LFDDDNFSAS LSVVTTFFFF YEKLQVVPPR
           FFVFFIFFFF IIITLIILLY YGSSGYFSST LFDDDNFSAS LSVVTTFFFF YEKLQVVPPR
           LLSFFIYFFF IIITLIILLY YGSSGYFSST LFDDDNFSAS LSVVTTFFFF YEKLEVVPPR
           LLAFFIFFFF IFFSIAALLY YGSSGYFSST LFDDDNLSSS LSVVSSFFFF YEKLKPPPPK
           MMAVVPFQQI PIIVWMMTTS SQAQGLLGGA ASTTTSLQAF GPVVFFFFFF FSTIPTT---
           MMAVVPFQQV PIIVWMMTTG GQAQGLLGGA ASNNNSLQAF GPVVFFFFFF FSTIPTT---
           LLSLLLPMMR PIIVFMMLLG GLASALAAAA GQSSSVVSAL MTIIFFLLLL LNTIASSWWS
           LLHLLPFSSV TVVCWTTLLG GLGETLVLLG IVQQQNPNVS VALLGGFFFF LNEMPIIPPK
           LLGLLPEHHC IPPTWLLAAN NLCRALAAAA LLPPPTFHAF SNAAAAFFFF MNSLWTTVVA
           MMAVVPFQQI PIIVWMMTTS SQAQGLLGGA ASTTTSLQAF GPVVFFFFFF FSTIPAA---
           MMAVVPFQQV PIIVWMMTTG GQAQGLLGGA ASTTTSLQAF GPVVFFFFFF FSTIPTT---
           MMSLLLPMMR PIILFMMLLG GLASALAAAT GQSSSVVSAL MTIIFFLLLL LNTIGPPWWS
           LLGLLPEHHC VPPIWLLTTN NLCRALASSA MLPPPTFHSF CNAATTFFFF MNNLWIIVVA
           LLHLLPFSSV TVVCWTTLLG GLGETLVLLG IVQQQNPNVS VALLGGFFFF INEMPIIPPK
           MMAVVPFQQI PIIVWMMTTS SQAQGLLGGA ASTTTSLQAF GPVVFFFFFF FSTIPTT---
           MMAVVPFQQV PIIVWMMTTG GQAQGLLGGA ASTTTSLQAF GPVVFFFFFF FSTIPTT---
           VVSLLLPMMR PLLLFMMLLG GLASALAAAA GQSSSVVSAL MTIIFFLLLL LNTIGPPWWS
           LLHLLPFSSI TVVCWTTLLG GLGETLVLLG MVQQQNPNVS VALLGGFFFF INEMPIIPPK
           LLGLLPEHHC VPPIWLLTTN NLCRALASSA MLPPPTFHSF CNAATTFFFF MNNLWIIVVA
           LLSLLLPMMR PIIVFMMLLG GLASALAAAA GQSSSVVSAL MTIIFFLLLL LNTIASSWWS
           LLGLLPEHHC IPPTWLLAAN NLCRALAAAA LLPPPTFHAF SNAATTFFFF MNSLWTTVVA
           MMAVVPFQQI PIIVWMMTTS SQAQGLLGGA ASTTTSLQAF GPVVFFFFFF FSTIPTT---
           MMAVVPFQQV PIIVWMMTTG GQAQGLLGGA ASNNNSLQAF GPVVFFFFFF FSTIPTT---
           MMAVVPFQQI PIIVWMMTTS SQAQGLLGGA ASTTTSLQAF GPVVFFFFFF FSTIPTT---
           MMAVVPFQQV PIIMWMMTTS SQAQGMLGGA ASSSSSLQAF GPVVFFFFFF FSAIPSS---
           LLSLLLPMMR PIITFLLLLG GLASALAAAA GQSSSVVSAL MTIIFFLLLL LNTVVPPWWS
           LLGFFPEHHC VPPIWLLAAN NLCRALAAAA LLPPPTFHSF GNAATTFFFF MSNLWTTEEA
           LLHLLPFSSV TVVCWTTLLA ALGESLVLLG VIQQQNPNVS VALLGGFFFF VNEMPIIPPK
           MMAVVPFQQI PIIVWMMTTS SQAQGLLGGA ASTTTSLQAF GPVVFFFFFF FSTIPTT---
           LLGLLPEHHC VPPIWLLTTN NLARALWAAA LLPPPTLQSF GNVVSSFFFF VSQLWTTVVY
           IIHLLPFSSI VFFMWTTVVG GMGETLVLLG VVQQQNPNVS VVLLGGLLLL VTEMPMMPPQ
           LLGLLLPMMR PIITWMMIIG GFATSLASSA GMEEEVVAAL ITIIFFLLLL LNSVMGGWWN
           MMAVVPFQQI PIIVWMMTTS SQAQGLLGGA ASTTTSLQAF GPVVFFFFFF FSTIPKK---
           MMAIIPFQQV PIIVWMMTTE EQAQGLLGGA ASTTTSLQAF GPVVFFFFFF FNTIPKK---
           LLSIILTLLR PVVAFMMIIG GLATTLASSA DQTTTVVAAI MTIIFFLLLL LNSVATTWWN
           IIHLLPFSSI VFFLWTTVVG GMGETLVLLG VVQQQDPNVS VALLGGFFFF LGQMPVVVVQ
           VVGLLPLEEL PIIIWMMGGG GLAQGLAGGA LLMMMNIKAT ASVVGG---- -YQIPPPFFV
           VVGLLPMEEL PIITWMMAAG GLSGGLAGGA LVMMMDQKAT GSVVAA---- -YHVPVVFFS
           LLGLLSMEEL PFFTWMMVVY YLSQGLAGGA AIMMMDAKAT VTVVGG---- -YKVPSSGGV
           TTSLLPLDDF PVVVFMMTTG GLAQGLAGGA ILMMMDLKAT ASVVGG---- -FKVPVVFFS
           TTSLLPLDDF PVVVFMMTTG GLAQGLAGGA ILMMMDLKAT ASVVAAFFFF FKPLFLLDDL
           TTSLLPLDDL PVVVFMMAAG GLAQGLAGGA SLMMMDLKAT ASVVGG---- -FKVPFFFFA
           LLCMMVAHHV PIIVFMMAAE EFSQGEFGGA SVLLLSIKAM ASLLGG---- -YHIPKKFFQ
           TTSLLPLDDL PIIVFMMAAG GLAQGLAGGA SLLLLDIKAT ASVVGG---- -FRVPPPFFS
           VVCAAVPHHV PIILFMMAAD DLSQGELGGA AILLLSVKAV ASLLGG---- -YHIPKKFFR
           LLAIIPIGGA PIILPMMSSK KLASGLTGGA MAPPPTTEAA G-PPFFYYYY YNNTPVVIIR
           IIAMMPFQQI SVVVYLLTTS SQAQGLLGGA GMNNN-IEGF GPVVFFFFFF FNTIPGGYYQ
           CCALLPLVVI PIISPMMLLG G-AQGFFGGA CCMMMDMNST SALLGG---- -LRIPEEGGS
           IIALLPLFFL PIIAPMMIIG GLSTGYLSSC ASSSSSTSAS GPPPFFFFFF FNSVPVVYYK
           LLAVVPFQQI SIIVFMMTTS SQSQGLVGG- SAMMMSVEGF GPVVFFFFFF FNAIPKKYYK
           VVSIIPFQQA CIIVFMMTTS SQAQGLVGGA AMNNN-VQGF APVVFFFFFF FSAIPVVYYR
           LLAIIPIQQF IIIVYMMSSD DQAQGLLGG- TGMMMKVQGI GPLLFFFFFF FQDAHPPYYR
           VVTIIIPMMR PIICYMMIIG GLASCMASST ISPPPTFGAM SILLFFFFFF LASIPKKYYI
           FFFIILACCI AIITWFFAAD DLGDMLISSC ITVVVQVDSA GAGGFFFFFF FPALPKKSSE
           TTVTTLIVVF AIICLFFAAH HLSDISTAAN LTGGGTSDTA GSGGFFFFFF YPELPKKSSG
           TTVLLTIEEF TVVCMLLAAR RLSTISSAAN LTGGGTSDTS ASSSFFFFFF YPELPRRAAG
           IITLLPMMMV APPMFLLTTG GLYDATLAAL TLPPPTIPAL SGVVFFFFFF FPNIPRRGGI

           YFQTYTTAAM IIKKFFYYSI LLTTTYSRR
           YFQTYTTAAL IIKKFFFFSI LLTTTYSRR
           YYQTYSSAVL IIKKFFSSSI LLTTTYSRR
           YYQTYSSAVL IIKKFFSSSV LLTTTYSRR
           YYQTYSSAVL IIKKFFSSSV LLTTTYSRR
           YYQTYSSAVL IIKKFFPPSV LLTTTYSRR
           YFQTYTTAAM IIKKFFYYSI LLIIIYSRR
           YYISYVVRGF VVIILLYYDF LLAAAYVRR
           YYLSYVVRGF VVIILLYYDF LLAAAYVRR
           WIPRYGGFAL NNEEFFWWNH LLAAAYKLL
           IFQKYCCSIL NNEEFFTTNF LLGGGIVKK
           WFLRWCCFGL IIQQFFYYIY VVYYYYSRR
           YYISYVVRGF VVIILLYYDF LLAAAYVRR
           YYLSYVVRGF LLIILLYYDF LLAAAYVRR
           WIPRYGGFAL NNEEFFWWNH LLAAAYKLL
           WFLRWCCFGL IIQQFFYYIY VVYYYYSKK
           IFQKYCCCIL NNEEFFTTNF LLGGGIIKK
           YYISYVVRGF VVIILLYYDF LLAAAYVRR
           YYLSYVVRGF LLIILLYYDF LLAAAYVRR
           WIPRYGGFAL NNEEFFWWNH LLAAAYKLL
           IFQKYCCCIL NNEEFFTTNF LLGGGMVKK
           WFLRWCCFGL IIQQFFYYIY VVYYYYSKK
           WIPRYGGFAL NNEEFFWWNH LLAAAYKLL
           WFLRWCCFGL IIQQFFYYIY VVYYYYSRR
           YYISYVVRGF VVIILLYYDF LLAAAYVRR
           YYLSYVVRGF VVIILLYYDF LLAAAYVRR
           YYVSYVVRGF VVIILLYYDF LLAAAYVRR
           YYLSYVVRGF VVIILLYYDF LLAAAYVRR
           WIPRYGGYAL NNEEFFWWNH LLAAAYKLL
           LFLRWCCFGL IIQQFFYYIY VVYYYYSRR
           IFQKYCCSIL NNEEFFTTNF LLGGGIVKK
           YYISYVVRGF VVIILLYYDF LLAAAYVRR
           WFLRWNNFGM IIQQFFYYSY IIYYYYSRR
           IFQKYSSSIL NNEEFFTTDF LLAAAISKK
           WIPRYGGLAL NNEEFFWWNI LLAAAYKRR
           YYISYVVRGF VVIILLYYDF LLAAAYVRR
           YYVSYVVRGF VVIILLYYDF LLTTTYVRR
           WIPRYGGLAL NNEEFFWWNH LLAAAYKRR
           WFQKYGGCLL TTEEFFTTDF LLGGGISKK
           WYSYYCCYLL IIQQYYWWDV MMAAAYAHH
           WIGYYTTYLL GGQQYYLLSA LLAAAYATT
           WTTFYCCYLL IIQQYYWWSV LLAAAYARR
           WFNYHTTYLL VVQQYYLLEV LLAAAYSRR
           C--------- ---------- ---------
           WFNYHTTYLL VVQQYYLLEV LLAAAYSRR
           WFMHYGGFLL VVQQYYLLEL LLAAAYCRR
           WFNYHTTYLL VVQQYYVVEV LLAAAYSRR
           WFMHYGGFLL AAQQYYMMEV LLAAAYCRR
           WLIRWAAFGL NNEEFFFFYW YYQQQQLPP
           WYVRYGGFGA AAIIYYWWDA LLAAAYVRR
           WMIHYAAYNM LLEEFFWWNT LLGGGYVRR
           WWFRYAANGL NNQQWWPPDY LLAAAYARR
           FYVRYSSFGT SSVVYYWWDA LLAAAYVRR
           WYIRYGGFGT AATTYYTTDI LLAAAYFRR
           WFLKYGGFGV AAIIYYWWCL LLTTTYLKK
           GFMSYGGLIP NNEEFFFFDM LLAAAYFRR
           WFVYYSSFAL NNEEFFGGNL VVVVVFCHH
           WPLFYSSFSL NNQQFFGGSF VVSSSYAHH
           WPAFYGGYSV NNQQFFGGSF LLSSSYAHH
           WFSKYGGLTL TTEELLFFNL LLGGGYARR

   60   389
PbABCG     LEGIKGILLP PPQKIIIIVM MPSGSKTTLL ISQDFLLINN NQRRRTK-NN VKKKHHHHMG
PcABCG     LEGINGILLP PPQKIIIIVM MPSGSKTTLL ISQEFLLINN NQRRRKK-SS LKKKHHHHLG
PfABCG     LEGIKGLLLP PPKTIIIVIM MPSGSKTTLL ISKDFLLINN NMRRRMK-NN IKKKRHHHMG
PvABCG     LEGVKGLLLP PPKTIIIVIM MPSGSKTTLL ISKNFLLINN NARRRSK-NN IKKKSYYYMG
PkABCG     LEGIKGLLLP PPQTIIIVIM MPSGSKTTLL ISKKFLLINN NSRRRSK-SS IKKKSYYYMG
PgABCG     ---------- --K------- -PSG------ --------NN NLRRRSI-NN ISSS-----G
PyABCG     LEGINGILLP PPQKIIIIIM MPSGSKTTLL ISQNFLLINN NKRRRTK-SS VKKKHHHHMG
hs_abcg1   KTGISGFNNS SSGELLLAIM MPSGAKSSLM IAYAVLLINN NLRRRDLRCC FRRRKVVVSC
hs_abcg4   KTCLSGFCCR RRRELLLGIM MPSGAKSSFM IAYQILLVNN NRRRRELRTT FRRRKMMMSC
hs_abcg2   KENINGMKKP PPG-LLLAIL LPTGGKSSLL VARDVLLINN NARRRPA-NN FKKKCNNNSG
hs_abcg5   RQDVSLVEES SSGQIIICIL LSSGSKTTLL ASREVYYVNN NRLLLRREQQ FQQQDCCCFS
hs_abcg8   ELNLSFVRRS SSGQMMMAII ISSGCRAALL VTRQIWWINN NQSSSSPQLL VRRRKCCCVA
mm_abcg1   KTGISGFNNS SSGELLLAIM MPSGAKSSLM IAYAVLLINN NMRRRDLRCC FRRRKVVVSC
mm_abcg4_w KTCLSGFCCR RRRELLLGIM MPSGAKSSFM IAYQILLVNN NRRRRELRTT FRRRKMMMSC
mm_abcg2   KEDINGMKKP PPG-LLLAIL LPTGGKSSLL VARDVLLINN NAQQQPA-HH FKKKCCCCSG
mm_abcg8_w ELNLSFVRRS SSGQMMMAII ISSGCRAALL VTRQIWWINN NQSSSTPQLL VRRRKCCCVA
mm_abcg5   RQDVSLIEES SSGQIIICIL LSSGSKTTLL ASREVFFVNN NCLLLRRDQQ FQQQDCCCFS
rn_abcg1   KTGISGFNNS SSGELLLAIM MPSGAKSSLM IAYAVLLINN NMRRRDLRCC FRRRKVVVSC
rn_abcg4_w KTCLSGFCCR RRRELLLGIM MPSGAKSSFM IAYQILLVNN NRRRRDLRTT FRRRKMMMSC
rn_abcg2_w KEDINGMKKP PPG-LLLAIL LPTGGKSSLL VARDVLLINN NAQQQPA-NN FKKKCSSSSG
rn_abcg5   RKDVSLIEES SSGQTTTCIL LSSGSKTTLL ASREVFFVNN NCLLLRRDQQ FQQQDCCCVS
rn_abcg8_w DLNLSFVRRS SSGQMMMAII ISAGCRAALL VTRQIWWINN NQSSSTPQLL IQQQKCCCVA
pt_abcg2   KENINGMKKP PPG-LLLAIL LPTGGKSSLL VARDVLLINN NARRRPA-NN FKKKCNNNSG
pt_steroli ELNLSFVRRS SSGQMMMAII ISSGCRAALL VTRQIWWINN NQSSSSPQLL VRRRKCCCVA
pt_abcg1   KTGISGFNNS SSGELLLAIM MPSGAKSSLM IAYAVLLINN NLRRRDLRCC FRRRKVVVSC
pt_abcg4   KTCLSGFCCR RRRELLLGIM MPSGAKSSFM IAYQILLVNN NRRRRELRTT FRRRKMMMSC
bt_abcg1   KTGISGFNNS SSGELLLAIM MPSGAKSSLM IAYEVLLINN NLRRRDLRCC FRRRKVVVSC
bt_abcg4   KTCLSGFCCC CCREMMMGIM MPSGSKSSLM LAYQILLVNN NKRRRELRTT FRRRKMMMSC
bt_abcg2   KENINGMKKP PPG-LLLAIL LPTGGKSSLL IARDVLLINN NARRRPA-NN FKKKCNNNSG
bt_abcg8   EQNLSFMRRS SSGQMMMAVI ISSGCRAALL VTRQIWWINN NQSSSTAQLL VRRRKCCCVA
bt_abcg5   RQDVSLVEES SSGQIIICIL LSSGSKTTLL ASREVFFVNN NQLLLHREQQ FQQQDCCCFS
gg_abcg1   KTGISGFSSS SSGELLLAIM MPSGAKSSLM IAYEILLINN NQRRRDLRSS FRRRKVVVSC
gg_abcg8   VSNLNLVHHS SSGQMMMAII ISTAGKTTLL VTRHIMMINN NKSSSTPQLL VKKKKCCCIA
gg_abcg5   RQDVSFVEEG GGGQIIIGIL LNSGSKTTLL ASREVYYVNN NQLLLKKEQQ FRRRDCCCFS
gg_abcg2_w KKNVYGMKKP PPG-LLLAIL LPTGSKSSLL VAREVLLIDD DIQQQPP-NN FKKKCIIISG
dr_abcg1   KTGISGFTTG GGGALLLAIM MPSGAKSSLM IAYEILLINN NHRRRDLRSS FRRRKVVVSC
dr_abcg4   KACLSGFCCS SSRELLLGIM MPSGAKSSLM IAYQILLVNN NRRRRDLRTT FRRRKMMMSC
dr_abcg2a  KNGLNGMKKP PPG-LLLAIL LATGSKSSFL VAREVLLIDD DAQQQPP-NN FKKKCLLLSG
dr_abcg5_w RQEVSFLDDS SSGQIIIGIL LNSGSKTTLL AAREVFFVNN NRLLLKREQQ FQQQDCCCFS
at_NP_5643 KTGITGVCCP PPGEFFFAML LPSGSKTTLL AGRKVMMYNN NQFFFSG-CC IKKKRRRRTG
at_NP_1944 RTGLTGVKKP PPGEIIIAML LPSGSKTTLL AGRNISSYNN NKLLLSK-AA VKKKRTTTTG
at_NP_5650 RTGVTGISSP PPGEFFFAVL LPSGSKSSLL AARKILLINN NGIIITKQTT LKKKR---TG
at_NP_5681 KEGISGVNNP PPGEVVVALM MPSGSKTTLL LARSVTTYNN NKYYYSK-YY LKKKSKKKIG
at_NP_0010 KEGISGVNNP PPGEVVVALM MPSGSKTTLL LARSVTTYNN NKYYYSK-YY LKKKSKKKIG
at_NP_1907 KSGISGAYYP PPGELLLALM MPSGSKTTLL AGRSVSSYNN NKYYYSK-HH LKKKTRRRIG
at_NP_1879 KHGITGTGGP PPGEIIIALM MPSGSKTTLL IGRKLTTYNN NIYYYSP-SS VKKKRRRRIG
Os03g01574 REGISGAAAP PPGEVVVALM MPSGSKTTLL IGRCVSSYNN NEYYYCK-SS LNNNRRRRIG
Os06g06077 KHGIGGVDDP PPGEIIIALM MPSGSKTTLL IGRQITTYNN NTYYYSP-CC LKKKRRRRIG
Os01g01217 RFNASGAKKS SSGRLLLALM MPSGSKTTLL VAQFLYYINN NRIIISE--- GGGGYKKKIA
dm_NP_5234 KTSVSGFRRN NNGEIIIAIM MPSGAKSSLM IAYSVLLINN NKRRRNLRRR FRRRKLLLSC
dm_NP_5246 RQDVSGVSSP PPCEVVVAIM MPSGSKTTLL CSQSVFFLNN NELLLTK-KK WRRRRRRRIG
dm_white   KHNVCGAYYP PPGELLLAVM MSSGAKTTLL AARMRLLLNN NQVVVDAKEE MQQQARRRCA
am_abcg4   KTCVNGFRRS SSGELLLAIM MPSGAKSSLM VAYSVLLINN NKRRRNLRRR FRRRKMMMSC
amCG3164PB KTSVSGLRRS SSGELLLAIM MPSGAKSSLL ITYSVTTMNN NHRRRDLSAA FRRRKLLLSC
amCG3164PA TENVSGFRRA AAGELLLAIM MLSGAKSSLM VTFNIMMVNN NKRRRNLNEE FRRRRLLLSA
dd_XP_6403 KQNVNGCPPP PPGQLLLALM MLSGSKTTLL ISRKVLLINN NAVVVGK-NN FKKKRIIISG
dd_XP_6462 MQGVSGVTTP PPGELLLAVF FPSGSKTTLL IARAVLLINN NNIIIDD-DD YKKKRLLLCS
ddXP644137 LTNVSGIEEK KKGELLLALM MPSGSKSSLL IARQLLLVNN NKIIIGE-AA YKKKKYYYCS
ddXP644138 ITNVGGIEEK KKGELLLALM MPSGSKSSLL IARQLLLVNN NKIIIGE-AA YKKKKYYYCS
dd_XP_6371 LEDVNGIVVP PPG-MMMALM MPSGAKSSLM VARDIRRINN NQVVVKDMNN ITTTRFFFTG

           GGVVLLLLQD DDFFFAANLT VYLLEAAAAA ARRKKLISVL LNIIIIDLTH VTVGGGRGGG
           GGVVLLLLQD DDFFFAANLT VYLLEAAAAA ARRKKLVSVL LNIIIIDLSH VTVGGGRGGG
           GGVVLLLLQD DDFFFSSRLT VYIIETTTTT AKKKKLVSVL LDIIIISLTH VTVGGGRGGG
           GGVVLLLLQD DDFFFSSRQT VYIIETTTTT AKKKKLVSVL LDIIIISLTH VTVGGGRGGG
           GGVVLLLLQD DDFFFSSRLT VYIIETTTTT AKKKKLVSVL LDIIIISLTH VTVGGGRGGG
           GGYYLLLL-- -----GG--- ---------- ---------- ---------- -TVGGGRGGG
           GGVVLLLLQD DDFFFAANLT VYLLEAAAAA ARRKKLISVL LNIIIIDLTH VTVGGGRGGG
           CCIIMMMMQD DDLLLPPHLT VQMMMSSSSS AHHKKLVEIL LTAAAAGLLS CTTGGG-SSS
           CCIIMMMMQD DDLLLPPHLT VLMMMSSSSS ANNKKLVEIL LTAAAAGLMS CTTAAA-LLL
           GGVVVVVVQD DDVVMGGTLT VRLLQSSSSS AAARRLIRVI IQEEEEGLDK VSVGGGRGGG
           SSVVLLLLQS DDLLLSSSLT VRLLHTTTTT ALLAAIVAVM MAEEEESLSH VRIGGGGGGG
           AAVVRRRRQH NNLLLPPNLT VRLLAIIIII AQQRRLVDVI IAEEEERLRQ CTVGGGRGGG
           CCIIMMMMQD DDLLLPPHLT VQMMMSSSSS AHHKKLVEIL LTAAAAGLLP CTTGGG-SSS
           CCIIMMMMQD DDLLLPPHLT VLMMMSSSSS ANNKKLVEIL LTAAAAGLMS CTTAAA-LLL
           GGVVVVVVQD DDVVMGGTLT VRLLQSSSSS AAARRLITII IKEEEEGLEK VSVGGGRGGG
           AAVVRRRRQH DDLLLPPNLT VRLLAIIIII AQQRRLVDVI IAEEEERLRQ CTVGGGRGGG
           SSVVLLLLQS DDFFLSSSLT VRLLRTTTTT AMMAALVAVM MTEEEESLSH VQIGGGGGGG
           CCIIMMMMQD DDLLLPPHLT VQMMMSSSSS AHHKKLVEIL LTAAAAGLLP CTTGGG-SSS
           CCIIMMMMQD DDLLLPPHLT VLMMMSSSSS ANNKKLVEIL LTAAAAGLMS CTTAAA-LLL
           GGVVVVVVQD DDVVMGGTLT VRLLQSSSSS AAARRLITII IKEEEEGLDK VSVGGGRGGG
           SSLLLLLLQS DDFFLSSSLT VRLLRTTTTT AMMAALVAVL LTEEEESLSH VQIGGGGGGG
           AAVVRRRRQQ DDLLLPPNLT VRLLTIIIII AQQRRLVDVI IAEEEERLRQ CTVGGGRGGG
           GGVVVVVVQD DDVVMGGTLT VRLLQSSSSS AAARRLIRVI IQEEEEGLDK VSVGGGRGGG
           AAVVRRRRQH NNLLLPPNLT VRLLAIIIII AQQRRLVDVI IAEEEERLRQ CTVGGGRGGG
           CCIIMMMMQD DDLLLPPHLT VQMMMSSSSS AHHKKLVEIL LTAAAAGLLS CTTGGG-SSS
           CCIIMMMMQD DDLLLPPHLT VLMMMSSSSS ANNKKLVEIL LTAAAAGLMS CTTAAA-LLL
           CCIIMMMMQD DDLLLPPHLT VQMMMSSSSS AHHKKLVEIL LTAAAAGLLS CTTGGG-SSS
           CCIIMMMMQE DDLLLPPHLT VLMMMSSSSS ANNKKLVEIL LTAAAAGLLS CTTAAA-LLL
           GGVVVVVVQD DDVVMGGTLT VRLLQSSSSS AAARRLIKVI IQEEEEGLDK VSVGGGRGGG
           AAVVRRRRQH DDLLLPPNLT VRLLAVVVVV AQQRRLVDVI IAEEEERLRQ CTVGGGRGGG
           SSVVLLLLQS DDLLLSSNLT VRLLNTTTTT ALLAAIVAVM MTEEEESLSH VQIGGGGGGG
           CCIIMMMMQD DDLLLPPHLT VQMMMSSSSS AHHKKLVEIL LTAAAAGLLT CTTGGG-SSS
           AAVVRRRRQD DDLLLPPHLT VRLLLIIIII ARRRRLVDVI IAEEEERLRQ CTVGGGRGGG
           SSVVPPPPQN DDLLLSSFLT IELLTTTTTT ALLAALVAVM MAEEEESLSH IKIGGGVGGG
           GGVVVVVVQD DDVVMGGTMT VRLLHSSSSS AAARRLVQII IGEEEEGLSK VAVGGGRGGG
           CCIIMMMMQD DDLLLPPHLT VQMMMSSSSS ANNKKLVEIL LTAAAAGLLE CTTSSS-HHH
           CCIIMMMMQD DDLLLPPHLT TRMMMSSSSS ANNKKLVEIL LTAAAAGLQE CTTIII----
           GGVVVVVVQD DDVVMGGTLT VRLLRSSSSS AAARRLVRLI IQEEEEGLSK VSVGGGRGGG
           SSVVLLLLQS DDLLLSSYLT VELLTTTTTT AQQAALVAVM MAEEEESLGH VSIGGGPGGG
           GGVVAAAAQD DDLLYPPHLT VWLLFTTTTT ALLRRLVRVI IAEEEEGLNR CSIGGGRGGG
           GGVVTTTTQD DDLLYPPNLT VTLLVTTTTT ALLRRLAAVM MTEEEEGLDR CTIGGGRGGG
           GGVVAAAAQD DDLLYPPHLT VRLLVVVVVV ALLRRLASVI ISEEEEGLTK CTVGGGRGGG
           GGVVTTTTQD DDLLFPPHLT VKLLTAAAAA ARRRRLADVI IQEEEEGLER CTIGGGRGGG
           GGVVTTTTQD DDLLFPPHLT VKLLTAAAAA ARRRRLADVI IQEEEEGLER CTIGGGRGGG
           GGVVTTTTQD DDLLFPPHLT VKLLTTTTTT ALLRRLASVI IQEEEEGLER CTIGGGRGGG
           GGVVTTTTQD DDLLLPPQLT VELLAAAAAA AFFRRLIMII IKEEEEGLER CTVGGGKGGG
           GGVVTTTTQD DDLLFTTHLT VKLLTAAAAA ALLRRLTDII IYEEEEGLER CTIGGGRGGG
           GGVVTTTTQD DDLLFPPQLT VELLVAAAAA AFFRRLVAII ITEEEENLER CTIGGGRGGG
           AAVVRRRRQE DDFFFSSQLT VRLLSAAAAA AEEQQLVDLL LFRRRRGLVN CSVGGGRGGG
           CCIIMMMMQD DDLLIAANLT VRMMMAAAAA ANNKKLVEIL LETTTTGLKE STTCCC----
           GGVVLLLLQE EEFFFPPQLT LRVVVTTTTT ALLRRLVHIL LEAAAAELGC CTFGGGRGGG
           AAVVQQQQQD DDFFIGGSLT ARLLIQQQQQ AMMRRMVQVI IQEEEESLSK CTIGGGKGGG
           CCIIMMMMQD DDLLLPPHLT VYMMTSSSSS ANNKKLIEII IETTTTGLSD ATTHHH----
           CCIIMMMMQD NNLLHAANLT VAMMKAAAAA ANNKKLIEIL LETTTTGLSE HTTSSS----
           AAIIMMMMQN DDLLQPPLLT VQMMNAAAAA AEEKKLIQIL LVTTTTSLDT CTTGGG-QQQ
           GGVVTTTTQD DDQQIGGTLT CRLLMAAAAA ALLKKLVSVL LEEEEEGLTR VNIGGGRGGG
           SSVVVVVVQE DDLLLPPTIT VRLLRYYYYY ADDKKLIQIL LEQQQQGLSH RAIGGGRGGG
           SSVVTTTTQE DDLLLQQTST VFLLKYYYYY ADDKKLVQII IEDDDDGLTK RSIGGGKGGG
           SSVVTTTTQE DDLLLQQTYT VFLLKYYYYY ADDKKLVKVI IEDDDDGLTL KSVGGGTGGG
           GGVVEEEEQQ DDLLSAANLT VRIIESSSSS ANNRRLIEIL LSVVVVSLTK MTIGGGLGGG

           IGGGRKLATE EEIIIILPPP LLLLFDEPPP SGDSSLVVCQ KMMSRSTTIL SSSSSSQQQI
           IGGGRKLATE EELLLLIPPP LLLLLDEPPP SGDSSLVVCQ KMMSRSTTIL SSSSSSQQQI
           IGGGRKLANE EEIIIILPPP LLLLLDEPPP SGDSSLVVCQ RIIAQSTTII SSSSSSQQQV
           IGGGRKLANE EEIIIILPPP LLLLLDEPPP SGDSSLVVCQ RIIATSTTII SSSSSSQQQV
           IGGGRKLANE EEIIIILPPP LLLLLDEPPP SGDSSLVVCQ RIIATSTTII SSSSSSQQQV
           IGGGRKLANE EEIIIILPPP LLLLLDEPPP SGDSSLVVCQ RIIAKSTTIL SSSSSSQQQV
           IGGGRKLATE EEIIIILPPP LLLLFDEPPP SGDSSLVVCQ KMMSRSTTIL SSSSSSQQQI
           LGGGRKLALE EELLLLVPPP VMMMFDEPPP SGDQQVVVLK GLLAQGRRII CCSAAAKKKL
           LGGGRKLALE EELLLLVPPP VMMMFDEPPP SGDQQVVVLK SLLAQGRRII CCSAAAKKKL
           VGGGRKTGME EELLLLIPPS ILLLFDEPPP TGDAAVLLLK RMMSKGRRII FFRYYYSSSI
           ITTGRRVAAQ QQLLLLLPPK VMMMLDEPPP TGDQQIVVLV ELLARNRRVV LLRSSSEEEL
           LGGGRRVGVQ QQLLLLLPPG ILLLIDEPPP SGDNNLVVTS RLLAKNRRVL IIRSSSDDDI
           LGGGRKLALE EELLLLVPPP VMMMFDEPPP SGDQQVVVLK GLLAQGRRIV CCSAAAKKKL
           LGGGRKLALE EELLLLVPPP VMMMFDEPPP SGDQQVVVLK SLLAHGRRVI CCSAAAKKKL
           IGGGRKTGME EELLLLIPPS ILLLFDEPPP TGDAAVLLLK RMMSKGRRII FFRYYYSSSI
           VGGGRRVGVQ QQLLLLLPPG ILLLIDEPPP SGDNNLVVTS RLLAKNRRVL IIRSSSDDDI
           ISSGRRVAAQ QQLLLLLPPK VMMMMDEPPP TGDQQIVVLA ELLARDRRVI VVRSSSEEEL
           LGGGRKLALE EELLLLVPPP VMMMFDEPPP SGDQQVVVLK GLLAQGRRIV CCSAAAKKKL
           LGGGRKLALE EELLLLVPPP VMMMFDEPPP SGDQQVVVLK SLLAHGRRVI CCSAAAKKKL
           IGGGRKTGME EELLLLIPPS ILLLFDEPPP TGDAAVLLLK RMMSKGRRII FFRYYYSSSI
           ISSGRRVAAQ QQLLLLLPPK VMMMMDEPPP TGDHHIVVLV ELLARNRRVI VVRSSSEEEL
           VGGGRRVGVQ QQLLLLLPPG ILLLIDEPPP SGDNNLVVTS RLLAKNRRVL IIRSSSDDDI
           VGGGRKTGME EELLLLIPPS ILLLFDEPPP TGDAAVLLLK RMMSKGRRII FFRYYYSSSI
           LGGGRRVGVQ QQLLLLLPPG ILLLIDEPPP SGDNNLVVTS RLLAKNRRVL IIRSSSDDDI
           LGGGRKLALE EELLLLVPPP VMMMFDEPPP SGDQQVVVLK GLLAQGRRII CCSAAAKKKL
           LGGGRKLALE EELLLLVPPP VMMMFDEPPP SGDQQVVVLK SLLAQGRRII CCSAAAKKKL
           LGGGRKLALE EELLLLVPPP VMMMFDEPPP SGDQQVVVLK GLLAQGRRII CCSAAAKKKL
           LGGGRKLALE EELLLLVPPP VMMMFDEPPP SGDQQVAALK SLLAQGRRII CCSAAAKKKL
           VGGGRKTAME EELLLLIPPS ILLLFDEPPP TGDAAVLLLK RMMSKGRRII FFRYYYSSSI
           VGGGRRVGVQ QQLLLLLPPG ILLLIDEPPP SGDNNLVVTS RLLAKNRRVL LLRSSSDDDI
           IHHGRRVAAQ QQLLLLLPPK VMMMLDEPPP TGDQQIVVLA ELLARDRRVI LLRSSSEEEL
           LGGGRKLALE EELLLLVPPP VMMMFDEPPP SGDQQVVVLK ALLAQGRRII CCSAAAKKKL
           IGGGRRVAVQ QQLLLLLPPG ILLLIDEPPP SGDNNLVVTS RLLARNRRVL LLRSSSDDDI
           IGGGRRVAAQ QQLLLLLPPK VMMMLDEPPP TGDQQIVVLV ELLAHDRRVI IIRSSSEEEL
           VGGGRKTGME EELLLLIPPP VLLLFDEPPP TGDAAVLLLK KLLSRGRRII FFRYYYSSSI
           LGGGRKLALE EELLLLVPPP VMMMFDEPPP SGDQQVVVLK ALLAQGRRVI CCSAAAKKKV
           LGGGCKLALE EELLLLVPPP VMMMFDEPPP SGDQQVVVLK SLLAQGRRII CCSAAAKKKL
           VGGGRKTGME EELLLLIPPP VLLLFDEPPP TGDSSVLLLK KMMGNGRRII LLRYYYSSSI
           IGGGRRVASQ QQLLLLLPPK VIIILDEPPP TGDQQIVVLA ELLARDRRVI VVRSSSEEEL
           IGGGKKVGQE EEMMMMLPPS LLLLLDEPPP SGDRRIVVTK RLLASGRRVV TTSSSSRRRI
           VGGGRKVGQE EEIIIILPPS LLLLFDEPPP SGDRRIVVIW ELLARGRRVV TTSSSSRRRL
           IGGGRKVAHE EELLLLLPPS LLLLVDEPPP SGDRRLVVTA GLLAHKKKVV TTSSSSRRRV
           VGGGRKVGNE EEIIIIIPPS LLLLLDEPPP SGDRRTIIMH DIIAEGKKVI TTSSSSRRRL
           VGGGRKVGNE EEIIIIIPPS LLLLLDEPPP SGDRRTIIMH DIIAEGKKVI TTSSSSRRRL
           VGGGRKVGNE EEIIIIMPPS LLLLLDEPPP SSDKKIVVMH CIIAKGKKIV TTSSSSRRRL
           IGGGRKAAYE EEIIIILPPS LLLLLDEPPP SGDKKLLLIQ GVVAKGRRVI TTSSSSRRRM
           VGGGRKVGNE EEIIIIIPPS LLLLFDEPPP SGDRRIIILH DIIAEGKKVI TTSSSSRRRL
           VGGGRKTGYE EEIIIILPPS LLLLLDEPPP SGDKKLLLVR RLLARARRVI TTSSSSRRRM
           IGGGKKLACE EELLLLIPPS IIIIFDEPPP TGDKKVMMTR QLLAEGHHVI CCRGGGSSSV
           LGGGRKLALE EELLLLVPPP VMMMFDEPPP SGDQQLIILR SLLARGRRIV CCSAAARRRL
           LGGGKKAACE EELLLLLPPL LMMMLDEPPP SGDSSLMMVK RYYAQEKKIV IISSSSQQQM
           LGGGRKLASE EEAAAALPPP LLLLIDEPPP SGDSSVVVVK KLLSQGKKVI LLSSSSEEEL
           -GGGRKLGLE EELLLLVPPP VMMMFDEPPP SGDQQCLLLK SLLSRGRRII CCSAAARRRL
           LGGGKKLALE EELLLLVPPP IMMMFDEPPP SGDQQCIILK TLLARGRRII CCSAAARRRL
           LGGGRKLALE EELLLLIPPP ILLLFDEPPP SGDYYCIILK QLLAKGQQVI CCSAAASSSL
           IGGGRRLATE EELLLLIPPS ILLLFDEPPP SGDEELIIKK QLLANSRRII FFSAAAEEEL
           LGGGKRVGCG GGLLLLVPPS IVVVLDEPPP SGDAAVMMTV ELLTQKVVVI CCRSSSEEEI
           LGGGKRVGCG GGLLLLVPPS LIIIFDEPPP SGDQQIMMTL NLLTLGVVVI CCRPPPEEEI
           LGGGKRVGCG GGLLLLIPPS LIIIFDEPPP SGDQQIMMTL NLLTLGVVVI CCRPPPEEEI
           ILLARKVGIE EELLLLAPPH LIIIFDEPPP SGDKKVMMCK KIIAEGRRVV CCSQQQEEEI

           IEKKFFFLLI IAAIISSSSS GQYLLIGNIA DYEILSSNMM YLLYLILLFF FF-EEEELLT
           IEKKFFFLLI IAAIINNGGG GQYLLIGNVA DYEILSSVFF YRRHLILLFF FF-EEEELLS
           VSKKFFFLLI IAAIITTNNN GHYLLVGNVA DYDILSSNII NFFFLILLII II-EEEEIIT
           VGKKFFFLLI IAAIITTNNN GHYLLVGNVA DYDVLCCNMM SLLFFMLLII II-EEEEIIT
           VGKKFFFLLI IAAIITTNNN GHYLLVGNIA DYDVLCCNII NFFFFTLLII II-EEEEIIT
           VAKKFFFLLI IAAIITTNNN GHYLLIGNVA DYDVLTTNII NFFFLILLII II-EEEEIIT
           IEKKFFFLLI IAAIISSSSS GQYLLIGNIA DYEILSSNII FLLYLILLFF FF-EEEELLT
           LELLFFFLLY YVVLLSSQQQ GRYLLLGNPA DFEVASSGLL FCCIFKFFII IISVVVVLLT
           LEMMFFFLLY YIILLSSQQQ GKYLLLGNPA DFEVASSGLL FCCIFKFFII IITVVVVLLT
           IKLLFFFLLT TLLLLAASSS GHYFFAGNPA DFDIINNGCC LRRWSKFFLL LLPQQQQAAS
           LQLLFFFIIA AIILLSSFFF GCFFFCGNPF DFDLTSSVFF LGGVLRTTLL LLKLLLLAAV
           IRLLFFFVVL LLLMMTTSSS GLYFFIGNPA DFDLTSSIVV FTTTIRIIDD DDLPPPPTTL
           LELLFFFLLY YVVLLSSQQQ GRYLLLGNPA DFEVASSGLL FCCIFKFFII IISVVVVLLT
           LEMMFFFLLY YIILLSSQQQ GKYLLLGNPA DFEVASSGLL FCCIFRFFII IITVVVVLLT
           IKLLFFFLLT TLLLLAASSS GHYFFAGNPA DFDVINNGCC LRRWARFFLL LLPQQQQAAS
           IRLLFFFVVL LLLMMTTSSS GLYFFIGNPA DFDLTSSIII FSSTIRIIDD DDLPPPPTTL
           LQHHFFFIIA AIILLTTYYY GCFFFCGNPF DFDLTSSVFF LGGVLRTTLL LLKQQQQAAV
           LELLFFFLLY YVVLLSSQQQ GRYLLLGNPA DFEVASSGLL FCCIFKFFII IISVVVVLLT
           LEMMFFFLLY YIILLSSQQQ GKYLLLGNPA DFEVASSGLL FCCIFRFFII IITVVVVLLT
           IKLLFFFLLT TLLLLAASSS GHYFFAGNPA DFDVINNGCC LRRWARFFLL LLPQQQQAAS
           LHHHFFFIIA AIILLTTYYY GCFFFCGNPF DFDLTSSVFF LGGVLRTTLL LLKQQQQVVV
           IRLLFFFVVL LLLMMTTSSS GLYFFIGNPA DFDLTSSIII FTTTIRIIDD DDLPPPPTTL
           IKLLFFFLLT TLLLLAASSS GHYFFAGNPA DFDIINNGCC LRRWSKFFLL LLPQQQQAAS
           IRLLFFFVVL LLLMMTTSSS GLYFFIGNPA DFDLTSSIVV FTTTIRIIDD DDLPPPPTTL
           LELLFFFLLY YVVLLSSQQQ GRYLLLGNPA DFEVASSGLL FCCIFKFFII IISVVVVLLT
           LEMMFFFLLY YIILLSSQQQ GKYLLLGNPA DFEVASSGLL FCCIFKFFII IITVVVVLLT
           LELLFFFLLY YVVLLSSQQQ GRYLLLGNPA DFEVASSGLL FCCIFKFFII IISVVVVLLT
           LEMMFFFLLY YIILLSSQQQ GKYLLLGNPA DFEVASSGLL FCCIFKFFVV VVMVVVVLLT
           IKLLFFFLLT TLLLLAASSS GHYFFIGNPA DFDIINNGCC LKKWSRFFLL LLPQQQQSSS
           IGLLFFFVVL LLLMMTTSSS GLYFFVGNPA DYDLTSSILL FAAIIRIIDD DDLPPPPTTL
           LQLLFFFIIA AIILLSSCCC GCFFFCGNPF DFDLTSSVLL LCCVLRMMLL LLKLLLLAAV
           LELLFFFLLY YVVLLSSQQQ GRYLLLGNPA DFEVASSGLL FCCIFKFFII IISVVVVLLT
           IQLLFFFVVL LLLMMTTSSS GSYFFLGNPA DFDLTSSILL FTTVLSVVDD DDISSSSTTL
           LRLLFFFIIA AIIMMSSFFF GCFFFCGNPF DFDLTSSVII LWWFLRTTFF FFKMMMMGGI
           IKLLFFFLLT TLLLLAALLL GHYFFIGNPA DFDIINNGFF LYYWSKLLLL LLPQQQQAAS
           VELLFFFLLY YVVLLSSQQQ GRYLLLGNPA DFEVASSGLL FCCIFKFFII IISVVVVLLT
           LEMMFFFLLY YIILLSSQQQ GKYLLLGNPA DFEVASSGLL FCCIFKFFII IIVVVVVLLT
           IRLLFFFLLT TLLLLVVGGG GHYFFIGNPA DFDVINNGCC FHHWLKFFLL LLPQQQQTTS
           LRIIFFFIIA AIIMMSSQQQ GCFFFCGNPF DIDLTSSVII LGGVLRFFVV VVRMMMMGGI
           IHMMFFFVVV VLLLLSSEEE GYYFFLGNPA DLDLANNGWW FTTVLQVVEE EEESSSSFFN
           LYMMFFFLLL LLLLLSSEEE GFYFFVGNPS DFDIANNGWW FCCVLKLLQQ QQDSSSSFFS
           VQMMFFFVVL LLLLLSSEEE GVYFFVGNPA DFDLANNGFF LCCILHLLEE EEESSSSFFD
           LHRRFFFLLI ILLLLGGRRR GFYFFIGNPA EFDLANNGWW YCCIFCLLEE EEEYYYYFFS
           LHRRFFFLLI ILLLLGGRRR GFYFFIGNPA EFDLANNGWW YCCIFCLLEE EEEYYYYFFS
           LHRRFFFLLV VVVLLSSRRR GFYFFIGNPA EFDLVNNGWW YCCLSLIIEE EEDYYYYFFS
           MHMMFFFLLL LLLIISSEEE GYYFFLRNPA EFDLATTGWW FLLISRFFRR RR-YYYYFFD
           LHKKFFFLLI ILLLLGGRRR GFYFFIGNPA EFDLANNGWW YSSIFCIIEE EEDYYYYLLS
           MHMMFFFLLL LLLVVAAEEE GHHFFLGNPA EFDLATTGLL FTTVSRFFEE EEDYYYYLLD
           VGKKFFFIIV VLLLLSSEEE GMYFFLGNPA EFDLISSVWW FRRLFKWWAA AAGPPPPTTN
           LEKKFFFLLY YLLLLAAQQQ GEYLLLGNPA DYEVASSGWW FWWILKFFII IIKMMMMLLT
           MHMMFFFLLL LLLLLHHQQQ GFHFFIGNPA DFEQLKKSHH FCCVSSFFEE EERMMMMLLS
           LELLFFFIIL LLLMMAAEEE GLFFFVGNPA DFQVLAAVFF FRRALWWWVV VVPLLLLLLV
           LEMMFFFLLY YLLLLAAEEE GQFLLVGNPA DYEVACCGWW FWWILKFFQQ QQMTTTTLLT
           LEMMFFFLLY YTTLLAAEEE GQFLLIGNPA SFEVSCCGYY FWWILKLLSS SSWTTTTLLM
           LNMMIIILLY YVVVVAADDD GSYLLLGNPA DYEICNNGWW LIIILKAALL LLKVVVVLLT
           LEQQFFFLLI ILLLLHHQQQ GSYFFQKNPA DFSMVTTDWW FFFVCRLLYY YYPFFFFLLL
           IKLLFFFIIM MVVLLAAEEE GYHFFIGNPA DYDAVTTTFF FLLVWKGGFF FFPSSSSNNC
           IALLFFFVVM MVVIIIIKKK GSYFFLGNPA DFDSAVVEGG YWWILGWWFF FFQGGGGNNF
           IQLLIIIVVM MVVIIIIKKK GSYFFLGNPA DFDSAVVEVV YWWILNWWFF FFKGGGGNNA
           IEKKFFFLLL LLLLLDDKKK GFHFFAGNPA DFEIAEEHTT LHHSVKWWHH HHPQQQQTTI

           TIIIKIIIIT TTFGGFLLGG GFIYYYYYAY LLSSSLLLLY FPERVVIIKE RNVVKVVSFQ
           SVVVKIIIIT TTFGGFLLGG GFIYYYYYAY LLTTTLLLLY FPERVVIIKE RNVVKVVSFY
           TIIIKVVIVI IIFGGVLLGG GFLYFFFYAY LLSSSLLLLY FPEREEIIKE RNMMKVVSFK
           TVVVKVVIVI IIFGGFLLGG GFLYFFFYAY LLSSSLLLLY FPEREEIIKE RNMMKVVSFK
           TVVVKVVIVI IIFGGFLLGG GFLYFFFYAY LLSSSLLLLY FPEREEIIKE RNMMKVVSFK
           TIIIKMMIVI IIFGGFLLGG GFLYFFFYAY LLSSSLLLLY FPEREEIIRE RNMMKVVSFK
           TIIIKIIIIT TTFGGFLLGG GFIYYYYYAY LLSSSLLLLY FPERVVIIKE RNVVKVVSFQ
           TLLLRIITGI IIIGGLLLGG GFMFFFFALM PPTTTVVVVL FPEMGGFFRE HLNNYLLKYK
           TLLLRFFMVI IIIGGLLLGG GFMFFFFALM PPTTTVVVVL FPEMAAFFRE HLNNYLLKYK
           SAAAQIIIVL LLIGGAIIGG GFTNFFFSSV SSAAAVVVVE FVEKKKFFHE YISSGVVSFK
           VTTTRLLLIM MMLLLFFFGG GQVAYYYTML NNAAAVVVVN FPLRAASSQE SQDDGKKWMY
           LIIIHGGALM MMIGGFLLAA AMGLFFFNIL DDVVVIIIIS CYERAALLYE LEDDGTTGFK
           TLLLRIITGI IIIGGLLLGG GFMFFFFALM PPTTTVVVVL FPEMSSFFRE HLNNYLLKYK
           TLLLRFFMLI IIIGGLLLGG GFMFFFFALM PPTTTVVVVL FPEMAAFFRE HLNNYLLKYK
           SAAAQLLIIL LLIGGAIIGG GFTNFFFSSV SSAAAVVVVE FVEKKKFFHE YISSGVVSFK
           LIIIHGGSLM MMIGGFLLAA AMGLFFFNIL DDVVVVVVVS CHERSSLLYE LEDDGAAGFK
           VMMMRLLVIM MMLIIFYYGG GQVAYYYTML NNAAAVVVVN FPLRAASSQE SQDDGKKWLY
           TLLLRIITGI IIIGGLLLGG GFMFFFFALM PPTTTVVVVL FPEMSSFFRE HLNNYLLKYK
           TLLLRFFMLI IIIGGLLLGG GFMFFFFALM PPTTTVVVVL CEKMAAFFRE HLNNYLLKYK
           SAAAQLLIIL LLIGGALLGG GFTNFFFTSV SSAAAVVVVE FVEKKKFFHE YISSGVVSFK
           VMMMRLLVIM MMLIIFYYGG GQVAYYYTML NNAAAVVVVN FPLRAASSQE SQDDGKKWLY
           LIIIHGGALM MMIGGFLLAA AMGLFFFNIL DDVVVVVVVS CHERSSLLYE LEDDGAAGFK
           SAAAQIIIIL LLIGGAIIGG GFTNFFFSSV SSAAAVVVVE FVEKKKFFHE YISSGVVSFK
           LIIIHGGALM MMIGGFLLAA AMGLFFFNIL DDVVVIIIIS CYERAALLCE LEDDGTTGFK
           TLLLRIITGI IIIGGLLLGG GFMFFFFALM PPTTTVVVVL FPEMGGFFRE HLNNYLLKYK
           TLLLRFFMVI IIIGGLLLGG GFMFFFFALM PPTTTVVVVL FPEMAAFFRE HLNNYLLKYK
           TLLLRIITGI IIIGGLLLGG GFMFFFFALM PPTTTVVVVL FPEMSSFFRE HLNNYLLKYK
           TLLLRFFIVI IIIGGLLLGG GFIFFFFAMM PPTTTVVVVL FPEMAAFFRE HLNNYLLKFK
           SAAAQLLIFL LLIGGAIIGG GFTNFFFSSV SSAAAVVVVE LVEKKKFFHE YISSGVVSFK
           LIIIHGGALM MMIGGFLLAA AMGLFFFNIL DDVVVIIIIS CHERAALLYE LEDDGAAGFK
           VMMMRLLTIM MMVIIFFFGG GQVAYYYTML NNAAAVVVVT FPLRAASSQE SQDDGKKWLY
           TLLLRIITGI IIIGGLLLGG GFMFFFFALM PPTTTVVVVL FPEMGGFFRE HLNNYLLKYK
           LVVVHGGFVM MMIGGFLLAA AMGLFFFTIL DDVVVIIIIA CHERAALLLD LENNGVVTFK
           IMMMRLLLLF FFVAAFFFGG GQVAYYYTML NNAAAAAAAA FPLRAASSQE SKDDGKKWLY
           SAAAQIIAIL LLVGGAIIGG GFTNFFFSSV SSAAAIIIIE FIDKKKFFHQ YTSSGVVSFL
           TLLLRIIMGI IIIGGLLLGG GFMFFFFALM PPTTTVVVVL FPEMGGFFRE HLNNYLLKYK
           TLLLRVVMCI IIIGGLLLGG GFMFFFFALM PPTTTVVVVL FPEMGGFFRE HLNNYLLKYK
           SAAAQIIGFL LLVGGAIIGG GFTNFFFSSV SSAAAAAAAE FIERKKFFHE YISSGVVSFK
           IMMMRLLSIY YYIAAFFFGG GQMAYYYTML NNAAAVVVVA FPLRAASSQE SKDDGKKWFY
           NLLLRIIFSV VVGGGLLLAA AFSFFFFYLY NNAAAVVVVF FPEKRRLLKE RSSSGLLSFR
           SMMMKVVAIV VVCGGLLLGG GFSFFFFFLF QQQQQIIIIF FPERAALLKE RSSSGLLSFR
           DLLLRIIFAA AACGGLMMGG GFSFVVVLSF NNAAAVVVVF FPERAAFFRE RASSGLLSFH
           SLLLRVVTST TTLGGLLLGG GFAFFFFFVF TTAAAIIIIF FPERAALLKE RAAADLLSFR
           SLLLRVVTST TTLGGLLLGG GFAFFFFFVF TTAAAIIIIF FPERAALLKE RAAADLLSFR
           SLLLRVVTST TTLGGLLLGG GFAFFFFFVF TTAAAIIIIF FPERAALLKE RESSNLLSFR
           DLLLRLLVGV VVLGGLLLGG GYCFSSSSLF GGAAAVVVVY FPEKIILLKE RKAAELLSYS
           SMMMRIITAT TTLGGLLLGG GFAFFFFFVF TTAAAIIIIF FPERAALLKE RAAADLLSFR
           DMMMRLLAGV VVLGGLLLGG GYCFSSSSLF GGSSSVVVVY FPEKLLLLKE RKAADLLSYS
           NVVVRAARAS SSFGGSVVGG GVANMMMALT KKTTTVVVVG FPERAAVVRE RAKKGLLGLK
           TMMMRLLFIV VVIGGMIIGG GFSFFFFTMM PPTTTIIIIL FPEMSSFFRE HLNNYLLKYK
           SLLLNWWFGL LLAGGAIIGG GFQYLLLFLF GGAAALLLLN FPEREEVVKE RRSSGLLSYK
           VVVVRLLIMV VVIGGLIIGG GLLNFFFQVF AATTTIIIIN FTELPPFFRE ARSSRCCDFK
           TVVVRLLIIV VVIGGAIIGG GFVFFFFTMM PPTTTIIIIL FPEMAAFFRE HLNNYVVKYR
           MLLLRLLFLV VVIGGALLGG GFMFYYYTMT IITTTIIIIL FPELPPLLKE NFNNRLLKYI
           TTTTRLLSII IIVGGVIINN NFIFFFFSFS AATTTVVVVT FPELPPIIRE HFNNRLLHYN
           LTTTTYYFFV VVLGGYLLGG GFTLFFFGIT SSLLLDDDDL YN-RIIFFRE RANNGTTSFK
           CVVVRFFAFV VVFGGACCAA AYVNLLLQFA SSIIISSSSL IS-RTTFFAE RASSKTTLYL
           FAAARVVGVT TTFGGVCCGG GFIGLLLTFA VVIIISSSSL LS-RTTFFAE RASSKSSFYM
           ASSSRVVIVI IIFGGSCCGG GFTGLLLSFS MMIIITTTTL LS-RQQFFSE RASSKSSFFM
           ILLLRFFLIP PPIGGTLLAA ALFFMMMAIG KKVVVPPPPT VE-RSSYYRE SSAAGAAHIS

           QAAAEEEFFF FFFFFIISHV VAALLISSLL FSLFFFDLRS ILSSSNYYVV KLKKPPKYWS
           YSSAEEEFIF FFFFFIISHI IAALLISSLL FSLFFFNLRA VLSTTNYYVI KLDDHPKYWS
           KLLAEEEFIY YFFFFIITHL LIILLISSLL FSLFFFDFKA VFSTTNYYVI KLDDVPRYWS
           KLLAEEELIF FFFFFIITHL LIILLISSLL FSLFFFDFKA VFSTTNYYVI KLQQVPRYWS
           KLLVEEEFIF FFFFFIITHL LIILLISSLL FSLFFFDFKA VFSTTNYYVI KLQQVPRYWS
           KLLSEEEFIY YFFFFIITHL LIILLISSLL FSLFFFDFKA VFSTTNYYVI KLEEVPRYWS
           QAAAEEEFIF FFFFFIISHI IAALLISSLL FSLFFFDLRS VLSSSNYYVV KLKKPPKYWS
           KTTADDDVPF FQQQIPPVYW WMMTTVAQLL LGASSSTLVA TVPFFSFFVF TIPPT--YWS
           KTTADDDVPF FQQQVPPVYW WMMTTVAQLL LGASSSNLVA TVPFFSFFVF TIPPT--YWS
           KLLSDDDLLP PMMMRPPVYF FMMLLSASMM AAGQQQSVVA TLTFFSLLVL TIAASWSWYS
           YAAHVVVLPF FSSSVTTCYW WTTLLIGELL VLIVVVQPIV NVAGGSLLRI EMPPIPKIYT
           KIIGEEELPE EHHHCIITYW WLLAACCRMM AALLLLPFMA SFNAAGMMIL SLWWTVAWKS
           KTTADDDVPF FQQQIPPVYW WMMTTVAQLL LGASSSTLVA TVPFFSFFVF TIPPA--YWS
           KTTADDDVPF FQQQVPPVYW WMMTTVAQLL LGASSSTLVA TVPFFSFFVF TIPPT--YWS
           KVVSDDDLLP PMMMRPPLYF FMMLLTASMM AAGQQQSVVA TLTFFSLLVL TIGGPWSWYS
           KIIGEEELPE EHHHCVVIYW WLLTTCCRMM ASMLLLPFMS SFNTTAMMIL NLWWIVAWKS
           YVVHVVVLPF FSSSVTTCYW WTTLLIGELL VLIVVVQPIV NIAGGSIIRI EMPPIPKIYT
           KTTADDDVPF FQQQIPPVYW WMMTTVAQLL LGASSSTLVA TVPFFSFFVF TIPPT--YWS
           KTTADDDVPF FQQQVPPVYW WMMTTVAQLL LGASSSTLVA TVPFFSFFVF TIPPT--YWS
           KLLSDDDLLP PMMMRPPLYF FMMLLTASMM AAGQQQSVVA TLTFFSLLVL TIGGPWSWYS
           YVVHAAALPF FSSSITTCYW WTTLLIGELL VLMVVVQPIV NIAGGSIIRI EMPPIPKIYT
           KVVGEEELPE EHHHCVVIYW WLLTTCCRMM ASMLLLPFMS SCNTTAMMIL NLWWIVAWKS
           KLLSDDDLLP PMMMRPPVYF FMMLLSASMM AAGQQQSVVA TLTFFSLLVL TIAASWSWYS
           KIIGEEELPE EHHHCIITYW WLLAACCRMM AALLLLPFMA SFNTTGMMIL SLWWTVAWKS
           KTTADDDVPF FQQQIPPVYW WMMTTVAQLL LGASSSTLVA TVPFFSFFVF TIPPT--YWS
           KTTADDDVPF FQQQVPPVYW WMMTTVAQLL LGASSSNLVA TVPFFSFFVF TIPPT--YWS
           KTTADDDVPF FQQQIPPVYW WMMTTVAQLL LGASSSTLVA TVPFFSFFVF TIPPT--YWS
           KTTADDDVPF FQQQVPPMYW WMMTTAAQLL LGASSSSLVA TLPFFSFFVF AIPPS--YWS
           KLLSDDDLLP PMMMRPPTYF FLLLLSASMM AAGQQQSVIA TLTFFSLLVL TVVVPWSWYS
           KIIGEEEFPE EHHHCVVIYW WLLAACCRMM AALLLLPFMS SFNTTGMMIL NLWWTEALKS
           YMMHVVVLPF FSSSVTTCYW WTTLLIGELL VLVIIIQPVV NVAGGSVVRI EMPPIPKIYT
           KTTADDDVPF FQQQIPPVYW WMMTTVAQLL LGASSSTLVA TVPFFSFFVF TIPPT--YWS
           KIIGEEELPE EHHHCVVIYW WLLTTCARMM WALLLLPLLS ALNSSGVVIL QLWWTVYWKS
           YIIHFFFLPF FSSSIVVMYW WTTVVIGELL VLVVVVQPIV QAVGGTVVRI EMPPMPQIFT
           LMMGDDDLLP PMMMRPPTYW WMMIITATMM ASGMMMEVVA NLTFFSLLVL SVMMGWNWYS
           KTTADDDVPF FQQQIPPVYW WMMTTVAQLL LGASSSTLVA TVPFFSFFVF TIPPK--YWS
           KTTADDDIPF FQQQVPPVYW WMMTTVAQLL LGASSSTLVA TVPFFSFFVF TIPPK--YWS
           KIISDDDILT TLLLRPPAYF FMMIITATMM ASDQQQTVIA NFTFFSLLVL SVAATWNWYS
           YIIHIIILPF FSSSIVVLYW WTTVVIGELL VLVVVVQPMV NGAGGSLLRF QMPPVVQWYT
           RNNGDDDLPL LEEELPPIYW WMMGGVAQLL AGLLLLMIQA TLSGGG--YV QIPPPFVWYS
           RVVGDDDLPM MEEELPPTYW WMMAAVSGLL AGLVVVMQSA TLSAAG--YV HVPPVFSWYS
           HVVGSSSLSM MEEELPPTYW WMMVVASQLL AGAIIIMAKA SITGGG--YV KVPPSGVWYS
           RTTSDDDLPL LDDDFPPVYF FMMTTAAQLL AGILLLMLKA TLSGGG--FV KVPPVFSWYS
           RTTSDDDLPL LDDDFPPVYF FMMTTAAQLL AGILLLMLKA TLSAAGFFVA PLFFLDLC--
           RTTSDDDLPL LDDDLPPVYF FMMAAAAQLL AGSLLLMLKA TLSGGG--YV KVPPFFAWFS
           STTCDDDMVA AHHHVPPVYF FMMAATSQAA FGSVVVLIRA GISGGG--YV HIPPKFQWYS
           RTTSDDDLPL LDDDLPPVYF FMMAAAAQLL AGSLLLLIKA TLSGGG--FV RVPPPFSWYS
           STTCDDDAVP PHHHVPPLYF FMMAATSQTT LGAIIILVRA GMSGGG--YV HIPPKFRWYS
           KLLAEEEIPI IGGGAPPLYP PMMSSAASMM TGMAAAPTAA ML-FFGYYVP NTPPVIRWKS
           KTTADDDMPF FQQQISSVYY YLLTTVAQLL LGGMMMNITG VLPFFSFFVF TIPPGYQWYS
           KMMAEEELPL LVVVIPPSYP PMMLLVAQVV FGCCCCMMVS ILAGGG--YS RIPPEGSWYS
           KTTAEEELPL LFFFLPPAYP PMMIIVSTFF LSASSSSTMA LVPFFGFFLS SVPPVYKWYS
           RTTADDDVPF FQQQISSVYF FMMTTVSQII VGSAAAMVTG VIPFFSFFVF AIPPKYKFYS
           ITTSDDDIPF FQQQACCVYF FMMTTVAQVV VGAMMMNVNG VLPFFSFFVF AIPPVYRWYS
           NKKADDDIPI IQQQFIIVYY YMMSSVAQFF LGTGGGMVHG MFPFFSFFVF DAHHPYRWHS
           KVVTDDDIIP PMMMRPPCYY YMMIIVASMM ASISSSPFTA NVIFFDLLLR SIPPKYIGWS
           LMMFEEEILA ACCCIAATYW WFFAAAGDFF ISITTTVVTS FVAFFAFFVI ALPPKSEWWN
           MVVVEEETLI IVVVFAACYL LFFAALSDMM TALTTTGSMT FYSFFAYYVT ELPPKSGWWN
           MIIVEEELTI IEEEFTTCYM MLLAALSTFF SALTTTGSLT FYSFFAYYVT ELPPRAGWWN
           SVVTDDDLPM MMMMVAAMFF FLLTTCYDLL LATLLLPIIA IVGFFGFFIV NIPPRGIWYV

           FFQTTASSAA MKKKKKFFLY YISIFFLTL
           FFQTTASSAA LHHHKKFFIF FISILLLTL
           YYQTTASSVV LKKKKKFFIS SISILLLTL
           YYQTTASSVV LKKKKKFFIS SLSVFFLTL
           YYQTTASSVV LKKKKKFFIS SYSVFFLTL
           YYQTTASSVV LKKKKKFFIP PISVFFLTL
           FFQTTASSAA MKKKKKFFLY YVSILLLIL
           YYISSRYYGG FGGGIILLLY YLDFIILAL
           YYLSSRYYGG FGGGIILLLY YMDFLLLAL
           IIPRRFTTAA LHHHEEFFLW WKNHVVLAL
           FFQKKSEEII LVVVEEFFFT TMNFLLLGF
           FFLRRFEEGG LKKKQQFFLY YAIYLLVYL
           YYISSRYYGG FGGGIILLLY YLDFIILAL
           YYLSSRYYGG FGGGIILLLY YMDFLLLAL
           IIPRRFTTAA LYYYEEFFLW WKNHVVLAL
           FFLRRFSSGG LQQQQQFFLY YAIYLLVYL
           FFQKKCEEII LVVVEEFFFT TANFLLLGF
           YYISSRYYGG FGGGIILLLY YLDFIILAL
           YYLSSRYYGG FGGGIILLLY YMDFLLLAL
           IIPRRFTTAA LHHHEEFFLW WRNHVVLAL
           FFQKKCEEII LVVVEEFFFT TTNFLLLGF
           FFLRRFSSGG LQQQQQFFLY YAIYLLVYL
           IIPRRFTTAA LHHHEEFFLW WKNHVVLAL
           FFLRRFEEGG LKKKQQFFLY YAIYLLVYL
           YYISSRYYGG FGGGIILLLY YLDFIILAL
           YYLSSRYYGG FGGGIILLLY YMDFLLLAL
           YYVSSRYYGG FGGGIILLLY YLDFIILAL
           YYLSSRYYGG FGGGIILLLY YVDFLLLAL
           IIPRRYAAAA LHHHEEFFLW WKNHVVLAL
           FFLRRFEEGG LKKKQQFFLY YAIYFFVYL
           FFQKKSEEII LVVVEEFFFT TANFLLLGF
           YYISSRYYGG FGGGIILLLY YLDFIILAL
           FFLRRFQQGG MQQQQQFFLY YISYLLIYL
           FFQKKSEEII LVVVEEFFFT TMDFLLLAF
           IIPRRLTTAA LVVVEEFFMW WENIVVLAL
           YYISSRYYGG FGGGIILLLY YMDFIILAL
           YYVSSRYYGG FGGGIILLLY YVDFMMLTL
           IIPRRLSSAA LIIIEEFFLW WQNHLLLAL
           FFQKKCEELL LVVVEEFFYT TQDFLLLGF
           YYSYYYKKLL LGGGQQYYLW WIDVFFMAL
           IIGYYYKKLL LLLLQQYYGL LVSALLLAL
           TTTFFYRRLL LAAAQQYYMW WTSVGGLAL
           FFNYYYKKLL LKKKQQYYGL LTEVAALAL
           ---------- ---------- ---------
           FFNYYYKKLL LKKKQQYYGL LKEVSSLAL
           FFMHHFRRLL LKKKQQYYGL LQELWWLAL
           FFNYYYRRLL LKKKQQYYGV VTEVVVLAL
           FFMHHFNNLL LKKKQQYYGM MREVWWLAL
           LLIRRFQQGG LIIIEEFFMF FWYWLLYQP
           YYVRRFEEGG AVVVIIYYFW WVDAVVLAL
           MMIHHYQQNN MIIIEEFFLW WLNTLLLGL
           WWFRRNEEGG LIIIQQWWLP PLDYVVLAL
           YYVRRFEEGG TIIIVVYYFW WQDAVVLAL
           YYIRRFEEGG TLLLTTYYFT TLDILLLAL
           FFLKKFEEGG VIIIIIYYYW WFCLIILTL
           FFMSSLEEII PVVVEEFFLF FTDMYYLAL
           FFVYYFEEAA LHHHEEFFKG GINLIIVVL
           PPLFFFVVSS LVVVQQFFRG GSSFGGVSL
           PPAFFYSSSS VIIIQQFFRG GGSFGGLSL
           FFSKKLEETT LIIIEELLQF FYNLIILGL

   60   389
PbABCG     LEEEIILHGK KGGLPPKKTI MGGSSGSGTT TTLLLNIQGD FNQQPVKYLL LDDYYYNLLT
PcABCG     LEEEIILHGN NGGLPPKKTI MGGSSGSGTT TTLLLNIQGE FNQQPLKYLL LDDYYYNLLT
PfABCG     LEEEIILHGK KGGLPPTTTV MGGSSGSGTT TTLLLNIKGD FNMMSIKYLL LDDYYYRLLT
PvABCG     LEEEIILHGK KGGLPPTTTV MGGSSGSGTT TTLLLNIKGN FNAASIKYLL LDDYYYRQQT
PkABCG     LEEEIILHGK KGGLPPTTTV MGGSSGSGTT TTLLLNIKGK FNSSNIKYLL LDDYYYRLLT
PgABCG     ---------- ---------- ---SSG---- ---------- -NLLSISCLL L---------
PyABCG     LEEEIILHGN NGGLPPKKTI MGGSSGSGTT TTLLLNIQGN FNKKPVKYLL LDDYYYNLLT
hs_abcg1   KTTTLLLKGS SGGNSSEEVA MGGSSGAGSS TTLLMNIYGA VNLLPFRYMM MDDMMMHLLT
hs_abcg4   KTTTLLLKCS SGGCRREEIG MGGSSGAGSS TTFFMNIYGQ INRRPFRYMM MDDMMMHLLT
hs_abcg2   KEEEIILSNN NGGKPP--NA LGGTTGGGSS SSLLLDVRGD VNAAPFKYVV VDDVVVTLLT
hs_abcg5   RQQQIILKDS SLLESSQQMC LGGSSGSGTT TTLLLDARGE VNRRAFQYLL LSDTTTSLLT
hs_abcg8   ELLLGGIQNS SFFRSSQQLA IGGSSGCGAA SSLLLDVRGQ INQQPVRHRR RHNQQQNLLT
mm_abcg1   KTTTLLLKGS SGGNSSEEVA MGGSSGAGSS TTLLMNIYGA VNMMPFRYMM MDDMMMHLLT
mm_abcg4_w KTTTLLLKCS SGGCRREEIG MGGSSGAGSS TTFFMNIYGQ INRRPFRYMM MDDMMMHLLT
mm_abcg2   KEEEIILSDN NGGKPP--NA LGGTTGGGSS SSLLLDVRGD VNAAPFKYVV VDDVVVTLLT
mm_abcg8_w ELLLGGIRNS SFFRSSQQLA IGGSSGCGAA SSLLLDVRGQ INQQPVRHRR RHDQQQNLLT
mm_abcg5   RQQQIILKDS SLLESSQQMC LGGSSGSGTT TTLLLDARGE VNCCEFQYLL LSDVVVSLLT
rn_abcg1   KTTTLLLKGS SGGNSSEEVA MGGSSGAGSS TTLLMNIYGA VNMMPFRYMM MDDMMMHLLT
rn_abcg4_w KTTTLLLKCS SGGCRREEIG MGGSSGAGSS TTFFMNIYGQ INRRPFRYMM MDDMMMHLLT
rn_abcg2_w KEEEIILSDN NGGKPP--NA LGGTTGGGSS SSLLLDVRGD VNAAPFKYVV VDDVVVTLLT
rn_abcg5   RKKKIILKDS SLLESSQQMC LGGSSGSGTT TTLLLDARGE VNCCEFQYLL LSDVVVSLLT
rn_abcg8_w DLLLGGIRNS SFFRSSQQLA IGGAAGCGAA TTLLLDVRGQ INQQPIQHRR RQDQQQNLLT
pt_abcg2   KEEEIILSNN NGGKPP--NA LGGTTGGGSS SSLLLDVRGD VNAAPFKYVV VDDVVVTLLT
pt_steroli ELLLGGIQNS SFFRSSQQLA IGGSSGCGAA SSLLLDVRGQ INQQPVRHRR RHNQQQNLLT
pt_abcg1   KTTTLLLKGS SGGNSSEEVA MGGSSGAGSS TTLLMNIYGA VNLLPFRYMM MDDMMMHLLT
pt_abcg4   KTTTLLLKCS SGGCRREEIG MGGSSGAGSS TTFFMNIYGQ INRRPFRYMM MDDMMMHLLT
bt_abcg1   KTTTLLLKGS SGGNSSEEVA MGGSSGAGSS TTLLMNIYGE VNLLPFRYMM MDDLLLHLLT
bt_abcg4   KTTTLLLKCS SGGCCCEEIG MGGSSGSGSS TTLLMNLYGQ INKKPFRYMM MEDIIIHLLT
bt_abcg2   KEEEIILANN NGGKPP--NA LGGTTGGGSS SSLLLDIRGD VNAAPFKYVV VDDVVVTLLT
bt_abcg8   EQQQGGIQNS SFFRSSQQLA IGGSSGCGAA SSLLLDVRGQ INQQPVRHRR RHDQQQNLLT
bt_abcg5   RQQQIILKDS SLLESSQQMC LGGSSGSGTT TTLLLDARGE VNQQEFQYLL LSDTTTNLLT
gg_abcg1   KTTTLLLKGS SGGSSSEEVA MGGSSGAGSS TTLLMNIYGE INQQPFRYMM MDDMMMHLLT
gg_abcg8   VSSSIIIQNN NLLHSSQQLA IGGTTAGGTT SSLLLDVRGH INKKPVKHRR RDDRRRHLLT
gg_abcg5   RQQQIILKDS SFFEGGQQMG LGGSSGSGTT TTLLLDARGE VNQQQFRYPP PNDAAAFLLT
gg_abcg2_w KKKKIILHNY YGGKPP--NA LGGTTGSGSS SSLLLDVRGE VDIIPFKYVV VDDVVVTMMT
dr_abcg1   KTTTLLLKGS SGGTGGAAVA MGGSSGAGSS TTLLMNIYGE INHHPFRYMM MDDMMMHLLT
dr_abcg4   KAAALLLKCS SGGCSSEEIG MGGSSGAGSS TTLLMNIYGQ INRRPFRYMM MDDMMMHLLT
dr_abcg2a  KNNNIILIGN NGGKPP--NA LGGTTGSGSS SSFFLDVRGE VDAAPFKYVV VDDVVVTLLT
dr_abcg5_w RQQQIILNES SFFDSSQQMG LGGSSGSGTT TTLLLDARGE VNRRKFQYLL LSDNNNYLLT
at_NP_5643 KTTTIILNGT TGGCPPEELA LGGSSGSGTT TTLLLSARGK VNQQPIKFAA ADDVVVHLLT
at_NP_1944 RTTTIILKGT TGGKPPEELA LGGSSGSGTT SSLLLTARGN INKKPVKFTT TDDAAANLLT
at_NP_5650 RTTTIILSGT TGGSPPEEMA LGGSSGSGSS TTLLLNARGK INGGKLKFAA ADDLLLHLLT
at_NP_5681 KEEEIILTGS SGGNPPEELA MGGSSGSGTT TTLLLSLRGS VNKKPLKFTT TDDVVVHLLT
at_NP_0010 KEEEIILTGS SGGNPPEELA MGGSSGSGTT TTLLLSLRGS VNKKPLKFTT TDDVVVHLLT
at_NP_1907 KSSSIILNGS SGGYPPEELA MGGSSGSGTT TTLLLNARGS VNKKPLKFTT TDDVVVHLLT
at_NP_1879 KHHHIILKGT TGGGPPEELA MGGSSGSGTT TTLLLKIRGK LNIIPVKFTT TDDVVVQLLT
Os03g01574 REEEIILSGS SGGAPPEELA MGGSSGSGTT TTLLLSIRGC VNEEPLNFTT TDDVVVHLLT
Os06g06077 KHHHIILKGG GGGDPPEELA MGGSSGSGTT TTLLLKIRGQ INTTPLKFTT TDDVVVQLLT
Os01g01217 RFFFLLLSNS SGGKSSRRLA MGGSSGSGTT TTLLLNVQGF LNRRPGGYRR REDLLLQLLT
dm_NP_5234 KTTTIILKSS SGGRNNEETA MGGSSGAGSS TTLLMNIYGS VNKKEFRYMM MDDVVVNLLT
dm_NP_5246 RQQQIILSDS SGGSPPEELA MGGSSGSGTT TTLLLDCQGS VNEEPWRYLL LEEIIIQLLT
dm_white   KHHHLLLKNC CGGYPPEELA MGGSSGAGTT TTLLLNARGM RNQQPMQYQQ QDDLLLSLLT
am_abcg4   KTTTIILKCN NGGRSSEETA MGGSSGAGSS TTLLMNVYGS VNKKDFRYMM MDDRRRHLLT
amCG3164PB KTTTIILKSS SGGRSSEETA MGGSSGAGSS TTLLLNIYGS VNHHEFRYMM MDNQQQNLLT
amCG3164PA TEEELLLKNS SGGRAAEETA MGGSSGAGSS TTLLMDVFGN INKKTFRYMM MNDNNNLLLT
dd_XP_6403 KQQQIILDNN NGGPPPQQTA MGGSSGSGTT SSLLLDIRGK VNAAPFKYTT TDDIIITLLT
dd_XP_6462 MQQQIILKGS SGGTPPEEVA FGGSSGSGTT TTLLLDIRGA VNNNEYKYVV VEDVVVTIIT
ddXP644137 LTTTIILNNS SGGEKKEEVA MGGSSGSGSS TTLLLDIRGQ LNKKEYKYTT TEDVVVTSST
ddXP644138 ITTTIILYNG GGGEKKEEVA MGGSSGSGSS TTLLLDIRGQ LNKKEYKYTT TEDVVVTYYT
dd_XP_6371 LEEELLLKDN NGGVPP--CA MGGSSGAGSS TTLLMDVRGD INQQLITYEE EQDIIINLLT

           VVFFFAAARI IILNNNSSVL DDLHHVVVKT TTIGRGSGRR KKKLLSSIAA TEILSNNPPL
           VVFFFAAARI IILNNNSSVL DDLHHVVVKT TTVGRGSGRR KKKLLSSIAA TELISNNPPL
           VVFFFTTAKL LLLHHHSSVL SSLHHVVVKT TTIGRGSGRR KKKLLSSIAA NEILSNNPPL
           VVFFFTTAKL LLLHHHSSVL SSLHHVVVKT TTIGRGSGRR KKKLLSSIAA NEILSNNPPL
           VVFFFTTAKL LLLHHHSSVL SSLHHVVVKT TTIGRGSGRR KKKLLSSIAA NEILSNNPPL
           ---------- ---------- --------KT TTIGRGSGRR KKKLLSSIAA NEILSNNPPL
           VVFFFAAARI IILNNNSSVL DDLHHVVVKT TTIGRGSGRR KKKLLSSIAA TEILSNNPPL
           VVVVVSSAHL LLLKKKEEIL GGLSSCCCAT TTRG-SSGRR KKKLLAAIAA LELVNNNPPM
           VVVVVSSANL LLLTTTEEIL GGLSSCCCST TTRA-LSGRR KKKLLAAIAA LELVNNNPPM
           VVFFFSSAAL LLLNNNRRVI GGLKKVVVAS SSKGRGSGRR KKKTTSSIGG MELITDDPSL
           VVYYYTTALL LLIEEEAAVM SSLHHVVVAR RRLGGGSTRR RRRVVSSIAA AQLLQDDPKM
           VVFFFIIAQM MMLEEEDDVI RRLQQCCCAT TTRGRGSGRR RRRVVSSIGG VQLLWNNPGL
           VVVVVSSAHL LLLKKKEEIL GGLPPCCCAT TTRG-SSGRR KKKLLAAIAA LELVNNNPPM
           VVVVVSSANL LLLTTTEEIL GGLSSCCCST TTRA-LSGRR KKKLLAAIAA LELVNNNPPM
           VVFFFSSAAL LLLNNNTTII GGLKKVVVAS SSKGRGSGRR KKKTTSSIGG MELITDDPSL
           VVFFFIIAQM MMLEEEDDVI RRLQQCCCAT TTRGRGSGRR RRRVVSSIGG VQLLWNNPGL
           VVYYYTTAML LLLEEEAAVM SSLHHVVVAQ QQMGGGSSRR RRRVVSSIAA AQLLQDDPKM
           VVVVVSSAHL LLLKKKEEIL GGLPPCCCAT TTRG-SSGRR KKKLLAAIAA LELVNNNPPM
           VVVVVSSANL LLLTTTEEIL GGLSSCCCST TTRA-LSGRR KKKLLAAIAA LELVNNNPPM
           VVFFFSSAAL LLLNNNTTII GGLKKVVVAS SSKGRGSGRR KKKTTSSIGG MELITDDPSL
           VVYYYTTAML LLLEEEAAVL SSLHHVVVAQ QQMGGGSSRR RRRVVSSIAA AQLLQDDPKM
           VVFFFIIAQM MMLEEEDDVI RRLQQCCCAT TTRGRGSGRR RRRVVSSIGG VQLLWNNPGL
           VVFFFSSAAL LLLNNNRRVI GGLKKVVVAS SSKGRGSGRR KKKTTSSIGG MELITDDPSL
           VVFFFIIAQM MMLEEEDDVI RRLQQCCCAT TTRGRGSGRR RRRVVSSIGG VQLLWNNPGL
           VVVVVSSAHL LLLKKKEEIL GGLSSCCCAT TTRG-SSGRR KKKLLAAIAA LELVNNNPPM
           VVVVVSSANL LLLTTTEEIL GGLSSCCCST TTRA-LSGRR KKKLLAAIAA LELVNNNPPM
           VVVVVSSAHL LLLKKKEEIL GGLSSCCCAT TTRG-SSGRR KKKLLAAIAA LELVNNNPPM
           VVIIISSANL LLLTTTEEIL GGLSSCCCST TTRA-LSGRR KKKLLAAIAA LELVNNNPPM
           VVFFFSSAAL LLLNNNKKVI GGLKKVVVAS SSKGRGSGRR KKKTTSSIAA MELITDDPSL
           VVFFFVVAQL LLLDDDDDVI RRLQQCCCAT TTRGRGSGRR RRRVVSSIGG VQLLWNNPGL
           VVYYYTTALL LLIEEEAAVM SSLHHVVVAQ QQLGGGSHRR RRRVVSSIAA AQLLQDDPKM
           VVVVVSSAHL LLLKKKEEIL GGLTTCCCAT TTRG-SSGRR KKKLLAAIAA LELVNNNPPM
           VVFFFIIARL LLLEEEDDVI RRLQQCCCAT TTRGRGSGRR RRRVVSSIAA VQLLWNNPGL
           IIYYYTTALL LLLDDDAAVM SSLHHIIIAK KKIGVGSGRR RRRVVSSIAA AQLLQDDPKM
           VVFFFSSAAL LLLTTTQQII GGLKKVVVAA AAKGRGSGRR KKKTTNNIGG MELITEEPPL
           VVVVVSSANL LLLRRREEIL GGLEECCCAT TTRS-HSGRR KKKLLAAIAA LELVNNNPPM
           TTVVVSSANL LLLNNNEEIL GGLEECCCAT TTRI--SGCC KKKLLAAIAA LELVNNNPPM
           VVFFFSSAAL LLLEEERRLI GGLKKVVVAS SSRGRGSGRR KKKTTNNIGG MELIIDDPPL
           VVYYYTTAQL LLLTTTAAVM SSLHHVVVAS SSVGPGSGRR RRRVVSSIAA SQLLQDDPKI
           VVFFFTTALL LLLDDDRRVI GGLRRCCCTS SSMGRGSGKK KKKVVSSIGG QEMLINNPSL
           VVFFFTTALL LLLKKKAAVM GGLRRCCCKT TTIGRGSGRR KKKVVSSIGG QEILINNPSL
           VVFFFVVALL LLLEEESSVI GGLKKCCCET TTVGRGSGRR KKKVVSSIAA HELLINNPSL
           VVYYYAAARL LLLLLLDDVI GGLRRCCCQT TTMGRGSGRR KKKVVSSIGG NEIIINNPSL
           VVYYYAAARL LLLLLLDDVI GGLRRCCCQT TTMGRGSGRR KKKVVSSIGG NEIIINNPSL
           VVYYYTTALL LLLAAASSVI GGLRRCCCQT TTMGRGSGRR KKKVVCCIGG NEIMTNNPSL
           VVFFFAAAFL LLLEEEMMII GGLRRCCCRT TTRGKGSGRR KKKAASSIAA YEILVDDPSL
           VVYYYAAALL LLLIIIDDII GGLRRCCCQT TTMGRGSGRR KKKVVCCIGG NEIIINNPSL
           VVFFFAAAFL LLLDDDAAII NNLRRCCCRT TTKGRGSGRR KKKTTSSIGG YEILVDDPSL
           VVLLLAAAEL LLLNNNDDLL GGLNNCCCAS SSIGRGSGKK KKKLLSSLAA CELIASSPSI
           VVVVVAAANL LLLEEEEEIL GGLEESSSVT TTLC--SGRR KKKLLSSIAA LELVNNNPPM
           LLYYYTTALL LLLDDDHHIL EELCCCCCQT TTKGRGSGKK KKKAANNIAA CELLTNNPLM
           AAFFFQQAMV VVMDDDQQVI SSLKKCCCQT TTIGKGSGRR KKKLLAAFAA SEALTDDPPL
           VVVVVSSANL LLLEEEEEII GGLDDAAAST TTQH--SGRR KKKLLSSIGG LELVNNNPPM
           VVVVVAAANL LLLQQQEEIL GGLEEHHHRT TTMS--SGKK KKKLLSSIAA LELVNNNPPM
           VVVVVAAAEL LLLDDDQQIL SSLTTCCCRT TTRG-QSGRR KKKLLAAIAA LELINSSPPL
           CCFFFAAALL LLLAAASSVL GGLRRVVVAN NNPGRGSGRR RRRLLSSIAA TELIVDDPSL
           VVFFFYYADL LLLEEEQQIL GGLHHRRRAA AAKGRGSGKK RRRVVSSIGG CGLVTSSPSV
           VVFFFYYADL LLLEEEQQII GGLKKRRRTS SSKGKGSGKK RRRVVSSIGG CGLVTNNPSI
           VVFFFYYADL LLLEEEKKVI GGLLLKKKRS SSRGTGSGKK RRRVVSSIGG CGLITNNPSI
           VVFFFSSANC CCLDDDEEIL SSLKKMMMQT TTTGLGSLRR KKKVVSSIGG IELASDDPHI

           LFFFMDESSG LLDSAALSSS SLLVVVECMQ KKMMSSLLSS SSLQSIFEFD LIIASSSGII
           LLLLMDESSG LLDSAALSSS SLLVVVECMQ KKMMSSLLSS SSLQSIFEFD LIIANNGGII
           LLLLMDESSG LLDSSALSSS SLLVVVECIQ RRIIASIISS SSLQSVFSFD LIIATTNGII
           LLLLMDESSG LLDSSALSSS SLLVVVECIQ RRIIASIISS SSLQSVFGFD LIIATTNGII
           LLLLMDESSG LLDSSALSSS SLLVVVECIQ RRIIASIISS SSLQSVFGFD LIIATTNGII
           LLLLMDESSG LLDSSALSSS SLLVVVECIQ RRIIASLLSS SSLQSVFAFD LIIATTNGII
           LFFFMDESSG LLDSAALSSS SLLVVVECMQ KKMMSSLLSS SSLQSIFEFD LIIASSSGII
           MFFFFDESSG LLDSACFQQQ QVVVVVSLMK GGLLAGIICC CTIQSLFEFD LYYVSSQGCV
           MFFFFDESSG LLDSACFQQQ QVVVVVSLMK SSLLAGIICC CTIQSLFEFD LYYISSQGCI
           LFFFLDETTG LLDSSANAAA AVVLLLLLLK RRMMSGIIFF FSIQRIFKFD LTTLAASGLM
           MLLLFDETTG LLDCMANQQQ QIIVVVVLLV EELLANVVLL LTIQRLFQFD IAAISSFGLI
           LIIILDESSG LLDSFAHNNN NLLVVVKTLS RRLLANLLII ISLQRIFRFD VLLLTTSGPI
           MFFFFDESSG LLDSACFQQQ QVVVVVSLMK GGLLAGVVCC CTIQSLFEFD LYYVSSQGCV
           MFFFFDESSG LLDSACFQQQ QVVVVVSLMK SSLLAGIICC CTIQSLFEFD LYYISSQGCI
           LFFFLDETTG LLDSSANAAA AVVLLLLLLK RRMMSGIIFF FSIQRIFKFD LTTLAASGLV
           LIIILDESSG LLDSFAHNNN NLLVVVTTLS RRLLANLLII ISLQRIFRFD VLLLTTSGPI
           MMMMLDETTG LLDCMANQQQ QIIVVVLLLA EELLADIIVV VTIQRLFQFD IAAITTYGLV
           MFFFFDESSG LLDSACFQQQ QVVVVVSLMK GGLLAGVVCC CTIQSLFEFD LYYVSSQGCV
           MFFFFDESSG LLDSACFQQQ QVVVVVSLMK SSLLAGIICC CTIQSLFEFD LYYISSQGCI
           LFFFLDETTG LLDSSANAAA AVVLLLLLLK RRMMSGIIFF FSIQRIFKFD LTTLAASGLM
           MMMMLDETTG LLDCMANHHH HIIVVVLLLV EELLANIIVV VTIQRLFHFD IAAITTYGLV
           LIIILDESSG LLDSFAHNNN NLLVVVRTLS RRLLANLLII ISLQRIFRFD VLLLTTSGPI
           LFFFLDETTG LLDSSANAAA AVVLLLLLLK RRMMSGIIFF FSIQRIFKFD LTTLAASGLM
           LIIILDESSG LLDSFAHNNN NLLVVVKTLS RRLLANLLII ISLQRIFRFD VLLLTTSGPI
           MFFFFDESSG LLDSACFQQQ QVVVVVSLMK GGLLAGIICC CTIQSLFEFD LYYVSSQGCV
           MFFFFDESSG LLDSACFQQQ QVVVVVSLMK SSLLAGIICC CTIQSLFEFD LYYISSQGCI
           MFFFFDESSG LLDSACFQQQ QVVVVVSLMK GGLLAGIICC CTIQSLFEFD LYYVSSQGCV
           MFFFFDESSG LLDSASFQQQ QVVAAASLMK SSLLAGIICC CTIQSLFEFD LYYISSQGCI
           LFFFLDETTG LLDSSANAAA AVVLLLLLLK RRMMSGIIFF FSIQRIFKFD LTTLAASGLM
           LIIILDESSG LLDSFAHNNN NLLVVVKTLS RRLLANLLLL LSIQRIFGFD VLLLTTSGTI
           MLLLFDETTG LLDCMANQQQ QIIVVVVLLA EELLADIILL LTIQRLFQFD IAAISSCGLV
           MFFFFDESSG LLDSACFQQQ QVVVVVSLMK AALLAGIICC CTIQSLFEFD LYYVSSQGCI
           LIIILDESSG LLDSFSHNNN NLLVVVITLS RRLLANLLLL LSLQRIFQFD VLLLTTSGTI
           MLLLLDETTG LLDCLANQQQ QIIVVVSLLV EELLADIIII ITIQRLFRFD IAAISSFGMV
           LFFFLDETTG LLDASANAAA AVVLLLILLK KKLLSGIIFF FSIQRIFKFD LTTLAALGVL
           MFFFFDESSG LLDSSCFQQQ QVVVVVSLMK AALLAGIICC CTIQSVFEFD LYYVSSQGCI
           MFFFFDESSG LLDSACFQQQ QVVVVVSLMK SSLLAGIICC CTIQSLFEFD LYYISSQGCI
           LFFFLDETTG LLDASANSSS SVVLLLMLLK KKMMGGIILL LSIQRIYRFD LTTLVVGGLV
           ILLLLDETTG LLDSMANQQQ QIIVVVMLLA EELLADIIVV VTIQRLFRFN IAAISSQGLV
           LLLLLDESSG LLDSTAHRRR RIIVVVTTIK RRLLAGVVTT TTIQSIYHFD VVVLSSEGPI
           LFFFLDESSG LLDSTAQRRR RIIVVVSILW EELLAGVVTT TTIQSLFYFD LLLLSSEGPV
           LVVVLDESSG LLDATALRRR RLLVVVQTLA GGLLAKVVTT TSIQSVFQFD VLLLSSEGCL
           LLLLLDESSG LLDSTALRRR RTTIIILMLH DDIIAGIITT TTIQSLFHFD LIILGGRGLL
           LLLLLDESSG LLDSTALRRR RTTIIILMLH DDIIAGIITT TTIQSLFHFD LIILGGRGLL
           LLLLLDESSS LLDSTALKKK KIIVVVQMLH CCIIAGVVTT TTIQSLFHFD LVVVSSRGLL
           LLLLLDESSG LLDSTATKKK KLLLLLHILQ GGVVAGIITT TTIQSMFHFD LLLLSSEGPA
           LFFFLDESSG LLDSTALRRR RIIIIIQLLH DDIIAGIITT TTIQSLFHFD LIILGGRGLL
           LLLLLDESSG LLDSTAAKKK KLLLLLVVLR RRLLAAIITT TTIQSMFHFD LLLLAAEGAI
           IFFFADETTG LLDAFAEKKK KVVMMMETLR QQLLAGIICC CSIQRVYGFD IVVLSSEGVI
           MFFFFDESSG LLDSSCFQQQ QLLIIISLLR SSLLAGVVCC CTIQSLFEFD LYYLAAQGCV
           MLLLLDESSG LLDSHAISSS SLLMMMKVLK RRYYAEVVII ISVQSMFHFD LLLLHHQGTA
           LIIICDESSG LLDSFAHSSS SVVVVVQVLK KKLLSGIILL LTIQSLFEFD ILLLAAEGVA
           MFFFFDESSG LLDSSCYQQQ QCCLLLSLLK SSLLSGIICC CTIQSLFEFD LYYLAAEGCI
           MFFFFDESSG LLDSSCFQQQ QCCIIILLLK TTLLAGIICC CTIQSLFEFD LYYTAAEGCV
           LFFFLDESSG LLDSVSKYYY YCCIIITLLK QQLLAGIICC CSIQSLLNID LYYVAADGCV
           LFFFIDESSG LLDSHASEEE ELLIIITKLK QQLLASIIFF FSIQSLFEFD LIILHHQGPY
           VLLLLDESSG LLDTTAMAAA AVVMMMKTLV EELLTKIICC CTIQRIFKFT IMMVAAEGLV
           IFFFLDESSG LLDSVALQQQ QIIMMMKTLL NNLLTGIICC CSIQRIFAFN VMMVIIKGMI
           IFFFLDESSG LLDSVALQQQ QIIMMMKTLL NNLLTGIICC CSIQRIFQIN VMMVIIKGMI
           IFFFLDESSG LLDSSALKKK KVVMMMNCVK KKIIAGVVCC CTIQSIFEFD LLLLDDKGVI

           QGYKKKGNNN IIADYLMMEI ILSSYMLYLL LLILLRRIV- -ELLIIKKDL GGGGFFGFMM
           QGYKKKGNNN VVADYLMMEI ILSSYFRHLL LLILLKKAV- -ELLVVKKDL GGGGFFGFMM
           HGYKKKGNNN VVADYLMMDI ILSPYIFFLL LLILLKKIT- -EIIIIKKDL GGGGVVGFII
           HGYKKKGNNN VVADYLMMDV VLCPYMLFLF FFMLLKKII- -EIIVVKKDL GGGGFFGFII
           HGYKKKGNNN IIADYLMMDV VLCPYIFFLF FFTLLKKII- -EIIVVKKDL GGGGFFGFII
           HGYKKKGNNN VVADYLMMDV VLTPYIFFLL LLILLKKIT- -EIIIIKKDL GGGGFFGFII
           QGYKKKGNNN IIADYLMMEI ILSSYILYLL LLILLKKIV- -ELLIIKKDL GGGGFFGFMM
           RGYDDDGNNN PPADFVMMEV VASSCLCILF FFKFFSSMRS SVLLLLRRSG GGGGLLGFSS
           KGYGGGGNNN PPADFIIIEV VASSTLCILF FFKFFSSLRT TVLLLLRRSG GGGGLLGFSS
           HGYSSSGNNN PPADFFLLDI IINSFCRWVS SSKFFNNLGP PQAAAAQQVG GGGGAAGFLL
           CGFDDDGNNN PPFDFYMMDL LTSGVFGVLL LLRTTNNVRK KLAATTRRQG LLLLFFGYFF
           LGYAAAGNNN PPADFYVVDL LTSGAVTTLI IIRIINNFRL LPTTIIHHES GGGGFFAFII
           RGYDDDGNNN PPADFVMMEV VASSCLCILF FFKFFSSMRS SVLLLLRRSG GGGGLLGFSS
           KGYGGGGNNN PPADFIIIEV VASSTLCILF FFRFFSSLRT TVLLLLRRSG GGGGLLGFSS
           HGYSSSGNNN PPADFFLLDV VINSFCRWIA AARFFNNLGP PQAAAAQQVG GGGGAAGFLL
           LGYSSSGNNN PPADFYVVDL LTSGMISTLI IIRIINNFRL LPTTIIHHES GGGGFFAFII
           CGFNNNGNNN PPFDFYMMDL LTSGMFGVLL LLRTTNNMRK KQAAMMRRQG IIIIFFGYLL
           RGYDDDGNNN PPADFVMMEV VASSCLCILF FFKFFSSMRS SVLLLLRRSG GGGGLLGFSS
           KGYGGGGNNN PPADFIIIEV VASSTLCILF FFRFFSSLRT TVLLLLRRSG GGGGLLGFSS
           HGYSSSGNNN PPADFFLLDV VINSFCRWIA AARFFNNLGP PQAAAAQQVG GGGGAAGFLL
           CGFNNNGNNN PPFDFYMMDL LTSGMFGVLL LLRTTNNMRK KQVVMMRRQG IIIIFFGYLL
           LGYSSSGNNN PPADFYVVDL LTSGMITTLI IIRIINNFRL LPTTIIHHES GGGGFFAFII
           HGYSSSGNNN PPADFFLLDI IINSFCRWVS SSKFFNNLGP PQAAAAQQVG GGGGAAGFLL
           LGYAAAGNNN PPADFYVVDL LTSGAVTTLI IIRIINNFRL LPTTIIHHES GGGGFFAFII
           RGYDDDGNNN PPADFVMMEV VASSCLCILF FFKFFSSMRS SVLLLLRRSG GGGGLLGFSS
           KGYGGGGNNN PPADFIIIEV VASSTLCILF FFKFFSSLRT TVLLLLRRSG GGGGLLGFSS
           RGYDDDGNNN PPADFVMMEV VASSCLCILF FFKFFSSMRS SVLLLLRRSG GGGGLLGFSS
           KGYGGGGNNN PPADFIIIEV VASSTLCILF FFKFFSSLRM MVLLLLRRSG GGGGLLGFSS
           HGYAAAGNNN PPADFFLLDI IINSFCKWIS SSRFFNNLGP PQSSAAQQVG GGGGAAGFLL
           LGYAAAGNNN PPADYYVVDL LTSGPLAILI IIRIINNFRL LPTTIIHHES GGGGFFAFII
           CGFGGGGNNN PPFDFYMMDL LTSGALCVLL LLRMMNNLRK KLAAMMRRQG IIIIFFGYFF
           RGYDDDGNNN PPADFVMMEV VASSCLCILF FFKFFTTMRS SVLLLLRRSG GGGGLLGFSS
           SGYEEEGNNN PPADFYVVDL LTSGVLTVLL LLSVVNNFRI ISTTVVHHES GGGGFFAYII
           CGFNNNGNNN PPFDFYVVDL LTSGDIWFLL LLRTTNNSKK KMGGMMRRQG AAAAFFGYCC
           HGYSSSGNNN PPADFFLLDI IINGFFYWVS SSKLLNNIRP PQAAAAQQVA GGGGAAGFVV
           RGYDDDGNNN PPADFIMMEV VASSCLCILF FFKFFSSMRS SVLLLLRRSG GGGGLLGFSS
           KGYNNNGNNN PPADFIIIEV VASSTLCILF FFKFFTTCRV VVLLLLRRSG GGGGLLGFSS
           HGYQQQGNNN PPADFFLLDV VINSFCHWVL LLKFFNNMLP PQTTAAQQVA GGGGAAGFII
           CGFSSSGNNN PPFDIYVVDL LTSNCIGVLL LLRFFNNSRR RMGGMMRRQG AAAAFFGYSS
           YGYSSSGNNN PPADLLLLDL LANTWWTVLL LLQVV--RRE ESFFLLRRQA GGGGLLAFFF
           FGYSSSGNNN PPSDFLLLDI IANTWWCVLL LLKLL--RRD DSFFMMKKQS GGGGLLGFII
           VGYSSSGNNN PPADFLLLDL LANTWFCILL LLHLL--RRE ESFFLLRRQS GGGGLLGFII
           FGYSSSGNNN PPAEFLLLDL LANCWWCILF FFCLL--RRE EYFFLLRRQA GGGGLLGFII
           FGYSSSGNNN PPAEFLLLDL LANCWWCILF FFCLL--RRE EYFFLLRRQA GGGGLLGFII
           FGYSSSGNNN PPAEFLLLDL LVNSWWCLLS SSLII--RRD DYFFLLRRQA GGGGLLGFII
           YGYSSSRNNN PPAEFLLLDL LATSWWLILS SSRFFEERR- -YFFLLRRQA GGGGLLGFII
           FGYSSSGNNN PPAEFLLLDL LANSWWSILF FFCII--RRD DYLLMMRRQS GGGGLLGFII
           HGHAAAGNNN PPAEFLLLDL LATGWLTVLS SSRFF--RAD DYLLMMRRQA GGGGLLGFII
           MGYSSSGNNN PPAEFLAADL LISGWWRLLF FFKWWQQFRG GPTTVVRRMA GGGGSSGQTT
           EGYSSSGNNN PPADYVLLEV VASSGWWILL LLKFFTTLRK KMLLMMRRSG GGGGMMGFVV
           FGHDDDGNNN PPADFVLLEQ QLKSFHCVLS SSSFF--AKR RMLLLLNNQA GGGGAAGFSS
           LGFYYYGNNN PPADFYVVQV VLATWFRAVL LLWWWSSLKP PLLLVVRRQA GGGGLLGFFF
           QGFSSSGNNN PPADYVMMEV VACNSWWILL LLKFFSSIRM MTLLVVRRSG GGGGAAGFTT
           QGFNNNGNNN PPASFIIIEV VSCSEYWIVL LLKLLFFRRW WTLLLLRRAG GGGGAAGFNN
           SGYSSSGNNN PPADYLMMEI ICNNFWIILL LLKAARRSRK KVLLTTRRMA GGGGVVNFNN
           SGYKKKKNNN PPADFIIISM MVTSFWFVVC CCRLLNNMRP PFLLTTTTVG GGGGYYGFMM
           YGHEEEGNNN PPADYILLDA AVTGLFLVLW WWKGGDDIRP PSNNVVRRVG GGGGAAAFLL
           SGYSSSGNNN PPADFCLLDS SAVSWGWILL LLGWWDDLRQ QGNNAARRTG GGGGVVGFLL
           SGYSSSGNNN PPADFCLLDS SAVSWVWILL LLNWWGGIRK KGNNSSRRTG GGGGSSGFLL
           FGHSSSGNNN PPADFILLEI IAEPATHSLV VVKWWNNVRP PQTTLLRRRA GGGGTTAFGG

           IIIAYWTTYY AYLSSSLLSS SSPPPEEEII AKNVTTTVSS SSNLLLQALA EEFFFFFFCL
           IIISYWTTYY AYLTTTLLSS SSPPPEEEII AKNVTTTVSS SSSLLLYSLA EEIIFFFFGL
           LLLSYWTTFY AYLSSSLLSS SSPPPEEEVV AKNMTTTVSS SSNLLLKLLA EEIIYYFFMI
           LLLSYWTTFY AYLSSSLLSS SSPPPEEEVV AKNMTTTVSS SSNFFFKLFA EEIIFFFFTL
           LLLSYWTTFY AYLSSSLLSS SSPPPEEEVV AKNMTTTVSS SSNFFFKLFV EEIIFFFFTL
           LLLSYWTTFY AYLSSSLLSS SSPPPEEEVV ARNMTTTVSS SSNFFFKLLS EEIIYYFFII
           IIIAYWTTYY AYLSSSLLSS SSPPPEEEII AKNVTTTVSS SSNLLLQALA EEIIFFFFCL
           MMMLFLMMFA LMPTTTVVTT TTPPPEEEVV LRLNWWWLKK KKALLLKTMA DDPPFFQIMF
           MMMLFLMMFA LMPTTTVVTT TTPPPEEEVV MRLNWWWLKK KKALLLKTMA DDPPFFQVVC
           TTTTNQCCFS SVSAAAVVLL LLVVVEEELL IHISYYYVSS SSSLLLKLLS DDLLPPMRML
           VVVGATPPYT MLNAAAVVLL LLPPPLLLVV DQQDLLLKWW WWQLLLYALH VVPPFFSVVA
           GGGALIPPFN ILDVVVIIKK KKYYYEEEMM YYEDLLLTGG GGPFFFKILG EEPPEEHCAY
           MMMLFLMMFA LMPTTTVVTT TTPPPEEEVV LRLNWWWLKK KKALLLKTMA DDPPFFQIMF
           MMMLFLMMFA LMPTTTVVTT TTPPPEEEVV MRLNWWWLKK KKALLLKTMA DDPPFFQVVC
           TTTTNQCCFS SVSAAAVVLL LLVVVEEELL IHISYYYVSS SSSFFFKVMS DDLLPPMRFL
           GGGALIPPFN ILDVVVVVKK KKHHHEEEMM YYEDLLLAGG GGPFFFKILG EEPPEEHCAY
           VVVGATPPYT MLNAAAVVLL LLPPPLLLVV DQQDLLLKWW WWQLLLYVLH VVPPFFSVIA
           MMMLFLMMFA LMPTTTVVTT TTPPPEEEVV LRLNWWWLKK KKALLLKTMA DDPPFFQIMF
           MMMLFLMMFA LMPTTTVVTT TTEEEKKKVV MRLNWWWLKK KKALLLKTMA DDPPFFQVVC
           TTTTNQCCFT SVSAAAVVLL LLVVVEEELL IHISYYYVSS SSSFFFKLVS DDLLPPMRFL
           VVVGATPPYT MLNAAAVVLL LLPPPLLLVV DQQDLLLKWW WWQLLLYVLH AAPPFFSIVA
           GGGALIPPFN ILDVVVVVKK KKHHHEEELL YYEDLLLAGG GGPFFFKVLG EEPPEEHCAY
           TTTTNQCCFS SVSAAAVVLL LLVVVEEELL IHISYYYVSS SSSLLLKLLS DDLLPPMRML
           GGGALIPPFN ILDVVVIIKK KKYYYEEEMM YCEDLLLTGG GGPFFFKILG EEPPEEHCAY
           MMMLFLMMFA LMPTTTVVTT TTPPPEEEVV LRLNWWWLKK KKALLLKTMA DDPPFFQIMF
           MMMLFLMMFA LMPTTTVVTT TTPPPEEEVV MRLNWWWLKK KKALLLKTMA DDPPFFQVVC
           MMMLFLMMFA LMPTTTVVTT TTPPPEEEVV LRLNWWWLKK KKALLLKTMA DDPPFFQIMF
           IIILFLMMFA MMPTTTVVTT TTPPPEEEVV LRLNWWWLKK KKILLLKTMA DDPPFFQVIC
           TTTTNQCCFS SVSAAAVVLL LLVVVEEELL IHISYYYVSS SSSFFFKLLS DDLLPPMRML
           GGGALVPPFN ILDVVVIIKK KKHHHEEELL YYEDLLLAGG GGPFFFKILG EEPPEEHCVY
           VVVGAMPPYT MLNAAAVVLL LLPPPLLLVV DQQDLLLKWW WWQLLLYMLH VVPPFFSVTA
           MMMLFLMMFA LMPTTTVVTT TTPPPEEEVV LRLNWWWLKK KKALLLKTMA DDPPFFQIMF
           GGGALIPPFT ILDVVVIIKK KKHHHEEEMM YLENMMMVTT TTPFFFKILG EEPPEEHCAF
           VVVSAPPPYT MLNAAAAALL LLPPPLLLII DQKDLLLKWW WWQLLLYIIH FFPPFFSILS
           TTTTNQCCFS SVSAAAIILL LLIIIDDDLL VHTSYYYVSS SSALLLLMLG DDLLPPMRTA
           MMMLFLMMFA LMPTTTVVTT TTPPPEEEVV LRLNWWWLKK KKALLLKTMA DDPPFFQIVF
           MMMLFLMMFA LMPTTTVVTT TTPPPEEEVV IRLNWWWLKK KKALLLKTMA DDPPFFQVIC
           TTTTNQCCFS SVSAAAAALL LLIIIEEELL VHISYYYVSS SSVLLLKILS DDLLTTLRTI
           MMMGASPPYT MLNAAAVVLL LLPPPLLLII DQKDLLLKWW WWQLLLYIIH IIPPFFSIIS
           SSSVFWGGFY LYNAAAVVTT TTPPPEEEMM IKSSMMMLSS SSSMMMRNVG DDPPLLELAL
           SSSSFWAAFF LFQQQQIITT TTPPPEEEMM QKSSMMMLSS SSPLLLRVVG DDPPMMELIL
           SSSIFWGGVL SFNAAAVVTT TTPPPEEEII TRASMMMLSS SSSMMMHVLG SSSSMMELVL
           AAAVFWGGFF VFTAAAIIAA AAPPPEEEMM NKAAMMMLSS SSALLLRTTS DDPPLLDFIL
           AAAVFWGGFF VFTAAAIIAA AAPPPEEEMM NKAAMMMLSS SSALLLRTTS DDPPLLDFIL
           AAAVFWGGFF VFTAAAIITT TTPPPEEEMM SKESMMMLSS SSAVVVRTTS DDPPLLDLIL
           CCCIFWTTSS LFGAAAVVVV VVPPPEEEYY VKKAMMMLSS SSVVVVSTLC DDVVAAHVLY
           AAAVFWGGFF VFTAAAIITT TTPPPEEEMM NKAAMMMLSS SSALLLRTTS DDPPLLDLFL
           CCCIFWTTSS LFGSSSVVVV VVPPPEEEYY VKKAMMMLSS SSAAAASTVC DDVVPPHVVY
           AAAINTAAMA LTKTTTVVVV VVPPPEEEII DRAKSSSLGG GGPSSSKLLA EEPPIIGAAF
           SSSLFTTTFT MMPTTTIITT TTPPPEEEVV VRLNWWWLKK KKAFFFKTIA DDPPFFQIVF
           QQQTYWMMLF LFGAAALLSS SSPPPEEEVV SKRSAAALSS SSALLLKMCA EEPPLLVITL
           LLLTNMTTFQ VFATTTIIVV VVTTTEEEVV MRRSLLLCDD DDTLLLKTIA EEPPLLFLTV
           VVVMFLMMFT MMPTTTIITT TTPPPEEEVV VRLNWWWVKK KKALLLRTLA DDPPFFQIVY
           MMMLFLMMYT MTITTTIISS SSPPPEEEVV LKFNWWWLKK KKALLLITVS DDPPFFQAVF
           IIIMFLMMFS FSATTTVVTT TTPPPEEEII MRFNWWWLHH HHSLLLNKLA DDPPIIQFTA
           TTTALLSSFG ITSLLLDDFF FFNNN---II IRANFFFTSS SSALLLKVVT DDIIPPMRVI
           VVVINMIILQ FASIIISSFF FFSSS---LL NAASLLLTLL LLPLLLLMFF EELLAACIGT
           IIITGLNNLT FAVIIISSFF FFSSS---LL NAASIIISFF FFPMMMMVTV EELLIIVFLV
           TTTTGLMMLS FSMIIITTFF FFSSS---LL NSASIIISFF FFPLLLMITV EETTIIEFFV
           FFFLFGGGMA IGKVVVPPII IIEEE---VV YRSATTTAHH HHLLLLSVIT DDPPMMMVLT

           LFSVAAALLY YYYIIISSLY FFISNSSRSI SLLVLSGYYY EEVAKLKKPP VKLQWLSFFY
           LFSIAAALLH HHHIIISSLY FFISNSSRAV SVVVLTGYYY EEISKLDDHP VKLQWFSFFY
           IVTLIIILLY YYYIIISSLY FFISNSSKAV SLLVLTGYYY EEISKLDDVP FRLQWLSYYY
           LITLIIILLY YYYIIISSLY FFISNSSKAV SLLVLTGYYY EEIAKLQQVP FRLQWLSYYY
           LITLIIILLY YYYIIISSLY FFISNSSKAV SLLVLTGYYY EEIAKLQQVP FRLQWLSYYY
           IITLIIILLY YYYIIISSLY FFISNSSKAV SLLVLTGYYY EEISKLEEVP FRLQWLSYYY
           LFSIAAALLY YYYIIISSLY FFISNSSRSV SLLVLSGYYY EEVAKLKKPP VKLQWFSFFY
           FIVWMMMTTS SSSVVVAALL LLIGSQQVAT FGGVLFGFFF SSFDTIPPT- --LQWMSYYY
           CIVWMMMTTG GGGVVVAALL LLIGSQQVAT FGGVLFGFFF SSFKTIPPT- --LQWSSYYY
           LIVFMMMLLG GGGSSSAAML AAIAVSSVAT LMMIIFGLLL NNLTTIAASW LSLQYFSIIY
           AVCWTTTLLG GGGIIIGGLL VVLLNNNIVN SVVLVGGLLL NNIQEMPPIP FKISYFTFFY
           YPTWLLLAAN NNNCCCCCML AAAATHHMAS FSSALAGMMM NNLSSLWWTV PAISKVSFFW
           FIVWMMMTTS SSSVVVAALL LLIGSQQVAT FGGVLFGFFF SSFDTIPPA- --LQWMSYYY
           CIVWMMMTTG GGGVVVAALL LLIGSQQVAT FGGVLFGFFF SSFKTIPPT- --LQWSSYYY
           LILFMMMLLG GGGTTTAAML AAIAVSSVAT LMMILFGLLL NNLRTIGGPW LSLQYFSIIY
           YPIWLLLTTN NNNCCCCCML AAASTHHMSS FCCALTGMMM NNLDNLWWIV PAISKLSFFW
           AVCWTTTLLG GGGIIIGGLL VVLLNNNIVN SVVLIGGIII NNIQEMPPIP LKLGYFTFFY
           FIVWMMMTTS SSSVVVAALL LLIGSQQVAT FGGVLFGFFF SSFDTIPPT- --LQWMSYYY
           CIVWMMMTTG GGGVVVAALL LLIGSQQVAT FGGVLFGFFF SSFKTIPPT- --LQWSSYYY
           LLLFMMMLLG GGGTTTAAML AAIAVSSVAT LMMILFGLLL NNLRTIGGPW LSLQYFSIIY
           AVCWTTTLLG GGGIIIGGLL VVLLNNNIVN SVVLIGGIII NNIEEMPPIP LKLGYFTFFY
           YPIWLLLTTN NNNCCCCCML AAASTHHMSS FCCALTGMMM NNLNNLWWIV PAISKMSFFW
           LIVFMMMLLG GGGSSSAAML AAIAVSSVAT LMMIIFGLLL NNLTTIAASW LSLQYFSIIY
           YPTWLLLAAN NNNCCCCCML AAAATHHMAS FSSALTGMMM NNLSSLWWTV PAISKVSFFW
           FIVWMMMTTS SSSVVVAALL LLIGSQQVAT FGGVLFGFFF SSFDTIPPT- --LQWMSYYY
           CIVWMMMTTG GGGVVVAALL LLIGSQQVAT FGGVLFGFFF SSFKTIPPT- --LQWSSYYY
           FIVWMMMTTS SSSVVVAALL LLIGSQQVAT FGGVLFGFFF SSFDTIPPT- --LQWMSYYY
           CIMWMMMTTS SSSAAAAALM LLIGSQQVAT FGGVLFGFFF SSFKAIPPS- --LQWSSYYY
           LITFLLLLLG GGGSSSAAML AAIAVSSIAT LMMIIFGLLL NNLKTVVVPW LSLQYLSIIY
           YPIWLLLAAN NNNCCCCCML AAAATHHMSS FGGALTGMMM SSLDNLWWTE PAISKVSFFW
           AVCWTTTLLA AAAIIIGGLL VVLLNNNVVN SVVLMGGVVV NNIQEMPPIP FKLGYFTFFY
           FIVWMMMTTS SSSVVVAALL LLIGSQQVAT FGGVLFGFFF SSFDTIPPT- --LQWMSYYY
           FPIWLLLTTN NNNCCCAAML WWVATQQLSA FGGVLSGVVV SSLEQLWWTV PYVSKVSFFW
           SFMWTTTVVG GGGIIIGGLL VVMLNNNIVQ SVVLVGGVVV TTIEEMPPMP FQLSFFTFFY
           AITWMMMIIG GGGTTTAAML AAISVAAVAN LIIIIFGLLL NNLPSVMMGW LNLKYFSIIY
           FIVWMMMTTS SSSVVVAALL LLIGSQQVAT FGGVLFGFFF SSFDTIPPK- --LQWISYYY
           CIVWMMMTTE EEEVVVAALL LLIGSQQVAT FGGVLFGFFF NNFDTIPPK- --LQWSSYYY
           IVAFMMMIIG GGGTTTAAML AAISVAAIAN IMMIIFGLLL NNLPSVAATW LNLKYFSIIY
           SFLWTTTVVG GGGIIIGGLL VVLLDNNMVN SVVLVGGLLL GGFKQMPPVV FQLSYLTFFY
           LIIWMMMGGG GGGVVVAALL AAFGNKKQAT TAAVAG---- YYVQQIPPPF IVLKYLSYYY
           LITWMMMAAG GGGVVVSSLL AALGDKKSAT TGGVLAG--- YYVQHVPPVF ISIKYVSIIY
           LFTWMMMVVY YYYAAASSLL AALGDKKKAS TVVVTG---- YYVNKVPPSG MVMKYVSTTY
           LVVFMMMTTG GGGAAAAALL AAIGDKKKAT TAAVAG---- FFVKKVPPVF ISIRYLSFFH
           LVVFMMMTTG GGGAAAAALL AAIGDKKKAT TAAVLAGFFF KKASPLFFLD FLF-------
           LVVFMMMAAG GGGAAAAALL AAIGDKKKAT TAAVAG---- FFVKKVPPFF IAIRFMSFFH
           YIVFMMMAAE EEETTTSSAE FFLGSKKRAG MAALTG---- YYVQHIPPKF MQLKYLSFFY
           LIVFMMMAAG GGGAAAAALL AAIGDKKKAT TAAVAG---- FFVKRVPPPF ISLRYLSFFH
           YILFMMMAAD DDDTTTSSTE LLLGSKKRAG VAALTG---- YYVQHIPPKF IRLKYVSFFY
           FILPMMMSSK KKKAAAAAML TTVGTEEAAM AGGPVFGYYY NNPDNTPPVI FRIPKVSLLW
           FVVYLLLTTS SSSVVVAALL LLIG-EETGV FGGVLFGFFF NNFDTIPPGY LQVTYVSYYY
           LISPMMMLLG GGGVVVAAVF FFIGDNNVSI TSSLFG---- LLSSRIPPEG LSIRYTSMMY
           VIAPMMMIIG GGGVVVSSFY LLISSSSMAL SGGPLFGFFF NNSGSVPPVY LKLSYLSWWY
           YIVFMMMTTS SSSVVVSSIL VVIGSEETGV FGGVLFGFFF NNFDAIPPKY LKLSYVSYYY
           FIVFMMMTTS SSSVVVAAVL VVVG-QQNGV FAAVLFGFFF SSFDAIPPVY LRITYLSYYY
           AIVYMMMSSD DDDVVVAAFL LLIGKQQHGM IGGLIFGFFF QQFRDAHHPY LRLFHLSFFY
           IICYMMMIIG GGGVVVAAMM AAISTGGTAN MSSLLFGLLL AARSSIPPKY LILVWISFFY
           TITWFFFAAD DDDAAAGGFL IIISQDDTSF AGGGLFGFFF PPINALPPKS FELHWCNFFY
           VICLFFFAAH HHHLLLSSMS TTIATDDMTF AGGGLFGYYY PPTNELPPKS FGLHWVNPPY
           VVCMLLLAAR RRRLLLSSFS SSLATDDLTF SAASLFGYYY PPTNELPPRA FGLHWVNPPY
           TPMFLLLTTG GGGCCCYYLT LLFATPPIAI LSSVLFGFFF PPVNNIPPRG WIMHYLVFFY

           ASSSAKKIIK FFFFLYYIIF ILIISSSLR
           ASSSAHHIIK FFFFIFFIIL ALIISSSLR
           ASSSVKKIIK FFFFISSIIL ILVVSSSLR
           ASSSVKKIIK FFFFISSLVF ILVVSSSLR
           ASSSVKKIIK FFFFISSYVF MLAASSSLR
           ASSSVKKIIK FFFFIPPIVF ILIISSSLR
           ASSSAKKIIK FFFFLYYVIL ILIISSSLR
           RYYYGGGVVI LLLLLYYLFI VLFFVVVLR
           RYYYGGGVVI LLLLLYYMFL VLLLVVVLR
           FTTTAHHNNE FFFFLWWKHV ALLLKKKLL
           SEEEIVVNNE FFFFFTTMFL ILVVVVVFK
           FEEEGKKIIQ FFFFLYYAYL IVVVSSSLR
           RYYYGGGVVI LLLLLYYLFI VLFFVVVLR
           RYYYGGGLLI LLLLLYYMFL VLLLVVVLR
           FTTTAYYNNE FFFFLWWKHV ALLLKKKLL
           FSSSGQQIIQ FFFFLYYAYL IVLLSSSLK
           CEEEIVVNNE FFFFFTTAFL ILVVIIIFK
           RYYYGGGVVI LLLLLYYLFI VLFFVVVLR
           RYYYGGGLLI LLLLLYYMFL VLLLVVVLR
           FTTTAHHNNE FFFFLWWRHV ALLLKKKLL
           CEEEIVVNNE FFFFFTTTFL ILVVVVVFK
           FSSSGQQIIQ FFFFLYYAYL IVLLSSSLK
           FTTTAHHNNE FFFFLWWKHV ALLLKKKLL
           FEEEGKKIIQ FFFFLYYAYL IVVVSSSLR
           RYYYGGGVVI LLLLLYYLFI VLFFVVVLR
           RYYYGGGVVI LLLLLYYMFL VLLLVVVLR
           RYYYGGGVVI LLLLLYYLFI VLLLVVVLR
           RYYYGGGVVI LLLLLYYVFL ALLLVVVLR
           YAAAAHHNNE FFFFLWWKHV ALLLKKKLL
           FEEEGKKIIQ FFFFLYYAYF FVLLSSSLR
           SEEEIVVNNE FFFFFTTAFL ILIIVVVFK
           RYYYGGGVVI LLLLLYYLFI VLFFVVVLR
           FQQQGQQIIQ FFFFLYYIYL IILLSSSLR
           SEEEIVVNNE FFFFFTTMFL LLLLSSSFK
           LTTTAVVNNE FFFFMWWEIV ALLLKKKLR
           RYYYGGGVVI LLLLLYYMFI VLFFVVVLR
           RYYYGGGVVI LLLLLYYVFM VLFFVVVLR
           LSSSAIINNE FFFFLWWQHL ALLLKKKLR
           CEEELVVTTE FFFFYTTQFL LLIISSSFK
           YKKKLGGIIQ YYYYLWWIVF VMMMAAALH
           YKKKLLLGGQ YYYYGLLVAL ALIIAAALT
           YRRRLAAIIQ YYYYMWWTVG VLLLAAALR
           YKKKLKKVVQ YYYYGLLTVA ALLLSSSLR
           ---------- ---------- ---------
           YKKKLKKVVQ YYYYGLLKVS ALFFSSSLR
           FRRRLKKVVQ YYYYGLLQLW VLFFCCCLR
           YRRRLKKVVQ YYYYGVVTVV ALMMSSSLR
           FNNNLKKAAQ YYYYGMMRVW ILLLCCCLR
           FQQQGIINNE FFFFMFFWWL TYLLLLLPP
           FEEEGVVAAI YYYYFWWVAV ALFFVVVLR
           YQQQNIILLE FFFFLWWLTL ILAAVVVLR
           NEEEGIINNQ WWWWLPPLYV GLLLAAALR
           FEEEGIISSV YYYYFWWQAV ALFFVVVLR
           FEEEGLLAAT YYYYFTTLIL ALLLFFFLR
           FEEEGIIAAI YYYYYWWFLI VLTTLLLLK
           LEEEIVVNNE FFFFLFFTMY VLVVFFFLR
           FEEEAHHNNE FFFFKGGILI IVLLCCCLH
           FVVVSVVNNQ FFFFRGGSFG VVLLAAALH
           YSSSSIINNQ FFFFRGGGFG VLFFAAALH
           LEEETIITTE LLLLQFFYLI ILLLAAALR

   60   389
PbABCG     LLEEILLHHH HGIKKGGMMM MMILLLLQQQ KIIITIIVMG SSGGGKTTTL LNIIILSQQD
PcABCG     LLEEILLHHH HGINNGGMMM MMILLLLQQQ KIIITIIVMG SSGGGKTTTL LNIIILSQQE
PfABCG     LLEEILLHHH HGIKKGGIII IILLLLLKKK TIIITVVIMG SSGGGKTTTL LNIIILSKKD
PvABCG     LLEEILLHHH HGVKKGGIII IILLLLLKKK TIIITVVIMG SSGGGKTTTL LNIIILSKKN
PkABCG     LLEEILLHHH HGIKKGGIII IILLLLLQQQ TIIITVVIMG SSGGGKTTTL LNIIILSKKK
PgABCG     ---------- ---------- -------KKK ---------- SSGGG----- ----------
PyABCG     LLEEILLHHH HGINNGGMMM MMILLLLQQQ KIIITIIIMG SSGGGKTTTL LNIIILSQQN
hs_abcg1   KKTTLLLKKK KGISSGGKKK KKFNNNNGGG ELLLVAAIMG SSGGGKTTTL MNIIILAYYA
hs_abcg4   KKTTLLLKKK KCLSSGGKKK KKFCCCCRRR ELLLIGGIMG SSGGGKTTTF MNIIILAYYQ
hs_abcg2   KKEEILLSSS SNINNGGIII IIMKKKKGGG -LLLNAAILG TTGGGKSSSL LDVVVLARRD
hs_abcg5   RRQQILLKKK KDVSSLLYYY YYVEEEEGGG QIIIMCCILG SSGGGKTTTL LDAAAMSRRE
hs_abcg8   EELLGIIQQQ QNLSSFFKKK KKVRRRRGGG QMMMLAAIIG SSGGGRSSSL LDVVVITRRQ
mm_abcg1   KKTTLLLKKK KGISSGGKKK KKFNNNNGGG ELLLVAAIMG SSGGGKTTTL MNIIILAYYA
mm_abcg4_w KKTTLLLKKK KCLSSGGKKK KKFCCCCRRR ELLLIGGIMG SSGGGKTTTF MNIIILAYYQ
mm_abcg2   KKEEILLSSS SDINNGGIII IIMKKKKGGG -LLLNAAILG TTGGGKSSSL LDVVVLARRD
mm_abcg8_w EELLGIIRRR RNLSSFFKKK KKVRRRRGGG QMMMLAAIIG SSGGGRSSSL LDVVVITRRQ
mm_abcg5   RRQQILLKKK KDVSSLLYYY YYIEEEEGGG QIIIMCCILG SSGGGKTTTL LDAAAISRRE
rn_abcg1   KKTTLLLKKK KGISSGGKKK KKFNNNNGGG ELLLVAAIMG SSGGGKTTTL MNIIILAYYA
rn_abcg4_w KKTTLLLKKK KCLSSGGKKK KKFCCCCRRR ELLLIGGIMG SSGGGKTTTF MNIIILAYYQ
rn_abcg2_w KKEEILLSSS SDINNGGIII IIMKKKKGGG -LLLNAAILG TTGGGKSSSL LDVVVLARRD
rn_abcg5   RRKKILLKKK KDVSSLLYYY YYIEEEEGGG QTTTMCCILG SSGGGKTTTL LDAAAISRRE
rn_abcg8_w DDLLGIIRRR RNLSSFFKKK KKVRRRRGGG QMMMLAAIIG AAGGGRTTTL LDVVVITRRQ
pt_abcg2   KKEEILLSSS SNINNGGIII IIMKKKKGGG -LLLNAAILG TTGGGKSSSL LDVVVLARRD
pt_steroli EELLGIIQQQ QNLSSFFKKK KKVRRRRGGG QMMMLAAIIG SSGGGRSSSL LDVVVITRRQ
pt_abcg1   KKTTLLLKKK KGISSGGKKK KKFNNNNGGG ELLLVAAIMG SSGGGKTTTL MNIIILAYYA
pt_abcg4   KKTTLLLKKK KCLSSGGKKK KKFCCCCRRR ELLLIGGIMG SSGGGKTTTF MNIIILAYYQ
bt_abcg1   KKTTLLLKKK KGISSGGKKK KKFNNNNGGG ELLLVAAIMG SSGGGKTTTL MNIIILAYYE
bt_abcg4   KKTTLLLKKK KCLSSGGKKK KKFCCCCRRR EMMMIGGIMG SSGGGKTTTL MNLLLLAYYQ
bt_abcg2   KKEEILLAAA ANINNGGVVV VVMKKKKGGG -LLLNAAILG TTGGGKSSSL LDIIILARRD
bt_abcg8   EEQQGIIQQQ QNLSSFFKKK KKMRRRRGGG QMMMLAAVIG SSGGGRSSSL LDVVVITRRQ
bt_abcg5   RRQQILLKKK KDVSSLLYYY YYVEEEEGGG QIIIMCCILG SSGGGKTTTL LDAAAMSRRE
gg_abcg1   KKTTLLLKKK KGISSGGKKK KKFSSSSGGG ELLLVAAIMG SSGGGKTTTL MNIIILAYYE
gg_abcg8   VVSSIIIQQQ QNLNNLLKKK KKVHHHHGGG QMMMLAAIIG TTAAAKSSSL LDVVVITRRH
gg_abcg5   RRQQILLKKK KDVSSFFHHH HHVEEEEGGG QIIIMGGILG SSGGGKTTTL LDAAAISRRE
gg_abcg2_w KKKKILLHHH HNVYYGGIII IIMKKKKGGG -LLLNAAILG TTGGGKSSSL LDVVVLARRE
dr_abcg1   KKTTLLLKKK KGISSGGNNN NNFTTTTGGG ALLLVAAIMG SSGGGKTTTL MNIIILAYYE
dr_abcg4   KKAALLLKKK KCLSSGGKKK KKFCCCCRRR ELLLIGGIMG SSGGGKTTTL MNIIILAYYQ
dr_abcg2a  KKNNILLIII IGLNNGGIII IIMKKKKGGG -LLLNAAILG TTGGGKSSSF LDVVVLARRE
dr_abcg5_w RRQQILLNNN NEVSSFFHHH HHLDDDDGGG QIIIMGGILG SSGGGKTTTL LDAAAIARRE
at_NP_5643 KKTTILLNNN NGITTGGMMM MMVCCCCGGG EFFFLAAMLG SSGGGKTTTL LSAAALGRRK
at_NP_1944 RRTTILLKKK KGLTTGGIII IIVKKKKGGG EIIILAAMLG SSGGGKSSSL LTAAALGRRN
at_NP_5650 RRTTILLSSS SGVTTGGMMM MMISSSSGGG EFFFMAAVLG SSGGGKTTTL LNAAAVARRK
at_NP_5681 KKEEILLTTT TGISSGGSSS SSVNNNNGGG EVVVLAALMG SSGGGKTTTL LSLLLLARRS
at_NP_0010 KKEEILLTTT TGISSGGSSS SSVNNNNGGG EVVVLAALMG SSGGGKTTTL LSLLLLARRS
at_NP_1907 KKSSILLNNN NGISSGGSSS SSAYYYYGGG ELLLLAALMG SSGGGKTTTL LNAAALGRRS
at_NP_1879 KKHHILLKKK KGITTGGSSS SSTGGGGGGG EIIILAALMG SSGGGKTTTL LKIIIMGRRK
Os03g01574 RREEILLSSS SGISSGGSSS SSAAAAAGGG EVVVLAALMG SSGGGKTTTL LSIIILGRRC
Os06g06077 KKHHILLKKK KGIGGGGSSS SSVDDDDGGG EIIILAALMG SSGGGKTTTL LKIIILGRRQ
Os01g01217 RRFFLLLSSS SNASSGGEEE EEAKKKKGGG RLLLLAALMG SSGGGKTTTL LNVVVLAQQF
dm_NP_5234 KKTTILLKKK KSVSSGGKKK KKFRRRRGGG EIIITAAIMG SSGGGKTTTL MNIIILAYYS
dm_NP_5246 RRQQILLSSS SDVSSGGFFF FFVSSSSCCC EVVVLAAIMG SSGGGKTTTL LDCCCLSQQS
dm_white   KKHHLLLKKK KNVCCGGVVV VVAYYYYGGG ELLLLAAVMG SSGGGKTTTL LNAAALARRM
am_abcg4   KKTTILLKKK KCVNNGGKKK KKFRRRRGGG ELLLTAAIMG SSGGGKTTTL MNVVVLAYYS
amCG3164PB KKTTILLKKK KSVSSGGRRR RRLRRRRGGG ELLLTAAIMG SSGGGKTTTL LNIIILTYYS
amCG3164PA TTEELLLKKK KNVSSGGEEE EEFRRRRGGG ELLLTAAIMG SSGGGKTTTL MDVVVLTFFN
dd_XP_6403 KKQQILLDDD DNVNNGGVVV VVCPPPPGGG QLLLTAALMG SSGGGKSSSL LDIIILSRRK
dd_XP_6462 MMQQILLKKK KGVSSGGTTT TTVTTTTGGG ELLLVAAVFG SSGGGKTTTL LDIIILARRA
ddXP644137 LLTTILLNNN NNVSSGGVVV VVIEEEEGGG ELLLVAALMG SSGGGKTTTL LDIIILARRQ
ddXP644138 IITTILLYYY YNVGGGGVVV VVIEEEEGGG ELLLVAALMG SSGGGKTTTL LDIIILARRQ
dd_XP_6371 LLEELLLKKK KDVNNGGFFF FFIVVVVGGG -MMMCAALMG SSGGGKTTTL MDVVVLARRD

           DDDDDFIINN RRRRK-NVHH HMGQQDDDFF FFATVVYLEF AIIKLLLNNL LNNIIIIMDH
           EEEEEFIING RRRRK-SLHH HLGQQDDDFF FFATVVYLEF AIIKLLLNNL LNNIIIIMDH
           DDDDDFIIND RRRRK-NIRR RMGQQDDDFF FFSTVVYIEF TLLKLLLHHL LDDIIIIMSH
           NNNNNFIIND RRRRK-NISS SMGQQDDDFF FFSTVVYIEF TLLKLLLHHL LDDIIIIMSH
           KKKKKFIIND RRRRK-SISS SMGQQDDDFF FFSTVVYIEF TLLKLLLHHL LDDIIIIMSH
           --------NS RRRRI-NI-- --G------- --G------- ---------- ----------
           NNNNNFIINN RRRRK-SVHH HMGQQDDDFF FFATVVYLEF AIIKLLLNNL LNNIIIIMDH
           AAAAAVIING RRRRLRCFKK KSCQQDDDLL LLPTVVQMMV SLLKLLLKKL LTTAAAALGS
           QQQQQIVVNG RRRRLRTFKK KSCQQDDDLL LLPTVVLMMV SLLKLLLTTL LTTAAAALGS
           DDDDDVIING RRRRA-NFCC CSGQQDDDVM MMGTVVRLQF SLLRLLLNNI IQQEEEELGK
           EEEEEVVVNG LLLLREQFDD DFSQQSDDLL LLSTVVRLHY TLLAIIIEEM MAAEEEELSH
           QQQQQIIING SSSSPQLVKK KVAQQHNNLL LLPTVVRLAF IMMRLLLEEI IAAEEEELRQ
           AAAAAVIING RRRRLRCFKK KSCQQDDDLL LLPTVVQMMV SLLKLLLKKL LTTAAAALGP
           QQQQQIVVNG RRRRLRTFKK KSCQQDDDLL LLPTVVLMMV SLLKLLLTTL LTTAAAALGS
           DDDDDVIING QQQQA-HFCC CSGQQDDDVM MMGTVVRLQF SLLRLLLNNI IKKEEEELGK
           QQQQQIIING SSSSPQLVKK KVAQQHDDLL LLPTVVRLAF IMMRLLLEEI IAAEEEELRQ
           EEEEEVVVNG LLLLRDQFDD DFSQQSDDFL LLSTVVRLRY TLLALLLEEM MTTEEEELSH
           AAAAAVIING RRRRLRCFKK KSCQQDDDLL LLPTVVQMMV SLLKLLLKKL LTTAAAALGP
           QQQQQIVVNG RRRRLRTFKK KSCQQDDDLL LLPTVVLMMV SLLKLLLTTL LTTAAAALGS
           DDDDDVIING QQQQA-NFCC CSGQQDDDVM MMGTVVRLQF SLLRLLLNNI IKKEEEELGK
           EEEEEVVVNG LLLLRDQFDD DVSQQSDDFL LLSTVVRLRY TLLALLLEEL LTTEEEELSH
           QQQQQIIING SSSSPQLIKK KVAQQQDDLL LLPTVVRLTF IMMRLLLEEI IAAEEEELRQ
           DDDDDVIING RRRRA-NFCC CSGQQDDDVM MMGTVVRLQF SLLRLLLNNI IQQEEEELGK
           QQQQQIIING SSSSPQLVKK KVAQQHNNLL LLPTVVRLAF IMMRLLLEEI IAAEEEELRQ
           AAAAAVIING RRRRLRCFKK KSCQQDDDLL LLPTVVQMMV SLLKLLLKKL LTTAAAALGS
           QQQQQIVVNG RRRRLRTFKK KSCQQDDDLL LLPTVVLMMV SLLKLLLTTL LTTAAAALGS
           EEEEEVIING RRRRLRCFKK KSCQQDDDLL LLPTVVQMMV SLLKLLLKKL LTTAAAALGS
           QQQQQIVVNG RRRRLRTFKK KSCQQEDDLL LLPTVVLMMI SLLKLLLTTL LTTAAAALGS
           DDDDDVIING RRRRA-NFCC CSGQQDDDVM MMGTVVRLQF SLLRLLLNNI IQQEEEELGK
           QQQQQIIING SSSSAQLVKK KVAQQHDDLL LLPTVVRLAF VLLRLLLDDI IAAEEEELRQ
           EEEEEVVVNG LLLLREQFDD DFSQQSDDLL LLSTVVRLNY TLLAIIIEEM MTTEEEELSH
           EEEEEIIING RRRRLRSFKK KSCQQDDDLL LLPTVVQMMV SLLKLLLKKL LTTAAAALGT
           HHHHHIIINN SSSSPQLVKK KIAQQDDDLL LLPTVVRLLF ILLRLLLEEI IAAEEEELRQ
           EEEEEVVVNG LLLLKEQFDD DFSQQNDDLL LLSTIIELTY TLLALLLDDM MAAEEEELSH
           EEEEEVIIDG QQQQP-NFCC CSGQQDDDVM MMGTVVRLHF SLLRLLLTTI IGGEEEELGK
           EEEEEIIING RRRRLRSFKK KSCQQDDDLL LLPTVVQMMV SLLKLLLRRL LTTAAAALGE
           QQQQQIVVNG RRRRLRTFKK KSCQQDDDLL LLPTTTRMMV SLLKLLLNNL LTTAAAALGE
           EEEEEVIIDG QQQQP-NFCC CSGQQDDDVM MMGTVVRLRF SLLRLLLEEI IQQEEEELGK
           EEEEEVVVNG LLLLREQFDD DFSQQSDDLL LLSTVVELTY TLLALLLTTM MAAEEEELSH
           KKKKKVYYNG FFFFG-CIRR RTGQQDDDLY YYPTVVWLFF TLLRLLLDDI IAAEEEELGR
           NNNNNIYYNN LLLLK-AVRR RTGQQDDDLY YYPTVVTLVF TLLRLLLKKM MTTEEEELGR
           KKKKKIIIND IIIIKQTLRR RTGQQDDDLY YYPTVVRLVF VLLRLLLEEI ISSEEEELGK
           SSSSSVYYND YYYYK-YLSS SIGQQDDDLF FFPTVVKLTY ALLRLLLLLI IQQEEEELGR
           SSSSSVYYND YYYYK-YLSS SIGQQDDDLF FFPTVVKLTY ALLRLLLLLI IQQEEEELGR
           SSSSSVYYND YYYYK-HLTT TIGQQDDDLF FFPTVVKLTY TLLRLLLAAI IQQEEEELGR
           KKKKKLYYND YYYYP-SVRR RIGQQDDDLL LLPTVVELAF ALLRLLLEEI IKKEEEELGR
           CCCCCVYYND YYYYK-SLRR RIGQQDDDLF FFTTVVKLTY ALLRLLLIII IYYEEEELGR
           QQQQQIYYND YYYYP-CLRR RIGQQDDDLF FFPTVVELVF ALLRLLLDDI ITTEEEELNR
           FFFFFLIING IIIIE--GYY YIAQQEDDFF FFSTVVRLSL ALLQLLLNNL LFFRRRRLGN
           SSSSSVIINS RRRRLRRFKK KSCQQDDDLI IIATVVRMMV ALLKLLLEEL LEETTTTIGE
           SSSSSVLLNR LLLLK-KWRR RIGQQEEEFF FFPTLLRVVY TLLRLLLDDL LEEAAAALEC
           MMMMMRLLNG VVVVAKEMAA ACAQQDDDFI IIGTAARLIF QVVRMMMDDI IQQEEEELSK
           SSSSSVIING RRRRLRRFKK KSCQQDDDLL LLPTVVYMTV SLLKLLLEEI IEETTTTLGD
           SSSSSVMMNG RRRRLSAFKK KSCQQDNNLH HHATVVAMKV ALLKLLLQQL LEETTTTLGE
           NNNNNIVVNS RRRRLNEFRR RSAQQNDDLQ QQPTVVQMNV ALLKLLLDDL LVVTTTTMST
           KKKKKVIING VVVVK-NFRR RSGQQDDDQI IIGTCCRLMF ALLKLLLAAL LEEEEEELGR
           AAAAAVIING IIIID-DYRR RCSQQEDDLL LLPTVVRLRF YLLKLLLEEL LEEQQQQIGH
           QQQQQLVVNG IIIIE-AYKK KCSQQEDDLL LLQTVVFLKF YLLKLLLEEI IEEDDDDIGK
           QQQQQLVVNG IIIIE-AYKK KCSQQEDDLL LLQTVVFLKF YLLKLLLEEI IEEDDDDVGL
           DDDDDIIING VVVVDMNIRR RTGQQQDDLS SSATVVRIEF SCCRLLLDDL LSSVVVVLSK

           HVDIVGGGSG RRRRLITTES SPLLLFMDEE EPGDSSAACQ QQKRFSSTSS LQPPSSQFFE
           HVDVVGGGSG RRRRLITTES SPLLLLMDEE EPGDSSAACQ QQKRFSSTSS LQPPSSQFFE
           HVDIVGGGSG RRRRLINNES SPLLLLMDEE EPGDSSSSCQ QQRQTSSTSS LQPPSSQFFS
           HVDIVGGGSG RRRRLINNES SPLLLLMDEE EPGDSSSSCQ QQRTISSTSS LQPPSSQFFG
           HVDIVGGGSG RRRRLINNES SPLLLLMDEE EPGDSSSSCQ QQRTISSTSS LQPPSSQFFG
           --DIVGGGSG RRRRLINNES SPLLLLMDEE EPGDSSSSCQ QQRKISSTSS LQPPSSQFFA
           HVDIVGGGSG RRRRLITTES SPLLLFMDEE EPGDSSAACQ QQKRFSSTSS LQPPSSQFFE
           SCNRTGGGSG RRRRLILLEN NPVVVFFDEE EPGDSSAALK KKGQGGGRCT IQPPSAKFFE
           SCHRTAAASG RRRRLILLEN NPVVVFFDEE EPGDSSAALK KKSQGGGRCT IQPPSAKFFE
           KVDKVGGGSG RRRRTIMMET TPIIIFLDEE EPGDSSSSLK KKRKQGGRFS IQPPRYSFFK
           HVDLIGGGST RRRRVIAAQQ QPVVVLFDEE EPGDCCMMLV VVERRNNRLT IQPPRSEFFQ
           QCDRVGGGSG RRRRVIVVQW WPIIIILDEE EPGDSSFFTS SSRKGNNRIS LQPPRSDFFR
           PCNRTGGGSG RRRRLILLEN NPVVVFFDEE EPGDSSAALK KKGQGGGRCT IQPPSAKFFE
           SCHRTAAASG RRRRLILLEN NPVVVFFDEE EPGDSSAALK KKSHGGGRCT IQPPSAKFFE
           KVDKVGGGSG RRRRTIMMET TPIIIFLDEE EPGDSSSSLK KKRKQGGRFS IQPPRYSFFK
           QCNRVGGGSG RRRRVIVVQW WPIIIILDEE EPGDSSFFTS SSRKGNNRIS LQPPRSDFFR
           HVDMIGGGSS RRRRVIAAQQ QPVVVMLDEE EPGDCCMMLA AAERRDDRVT IQPPRSEFFQ
           PCNRTGGGSG RRRRLILLEN NPVVVFFDEE EPGDSSAALK KKGQGGGRCT IQPPSAKFFE
           SCHRTAAASG RRRRLILLEN NPVVVFFDEE EPGDSSAALK KKSHGGGRCT IQPPSAKFFE
           KVDKVGGGSG RRRRTIMMET TPIIIFLDEE EPGDSSSSLK KKRKQGGRFS IQPPRYSFFK
           HVDMIGGGSS RRRRVIAAQQ QPVVVMLDEE EPGDCCMMLV VVERRNNRVT IQPPRSEFFH
           QCNRVGGGSG RRRRVIVVQW WPIIIILDEE EPGDSSFFTS SSRKGNNRIS LQPPRSDFFR
           KVDKVGGGSG RRRRTIMMET TPIIIFLDEE EPGDSSSSLK KKRKQGGRFS IQPPRYSFFK
           QCDRVGGGSG RRRRVIVVQW WPIIIILDEE EPGDSSFFTS SSRKGNNRIS LQPPRSDFFR
           SCNRTGGGSG RRRRLILLEN NPVVVFFDEE EPGDSSAALK KKGQGGGRCT IQPPSAKFFE
           SCHRTAAASG RRRRLILLEN NPVVVFFDEE EPGDSSAALK KKSQGGGRCT IQPPSAKFFE
           SCNRTGGGSG RRRRLILLEN NPVVVFFDEE EPGDSSAALK KKGQGGGRCT IQPPSAKFFE
           SCHRTAAASG RRRRLILLEN NPVVVFFDEE EPGDSSAALK KKSQGGGRCT IQPPSAKFFE
           KVDKVGGGSG RRRRTIMMET TPIIIFLDEE EPGDSSSSLK KKRKQGGRFS IQPPRYSFFK
           QCNRVGGGSG RRRRVIVVQW WPIIIILDEE EPGDSSFFTS SSRKGNNRLS IQPPRSDFFG
           HVDLIGGGSH RRRRVIAAQQ QPVVVLFDEE EPGDCCMMLA AAERRDDRLT IQPPRSEFFQ
           TCNRTGGGSG RRRRLILLEN NPVVVFFDEE EPGDSSAALK KKAQGGGRCT IQPPSAKFFE
           QCNRVGGGSG RRRRVIVVQW WPIIIILDEE EPGDSSFFTS SSRRGNNRLS LQPPRSDFFQ
           HINIIGGGSG RRRRVIAAQQ QPVVVLLDEE EPGDCCLLLV VVEHRDDRIT IQPPRSEFFR
           KVDKVGGGSG RRRRTIMMET TPVVVFLDEE EPGDAASSLK KKKRRGGRFS IQPPRYSFFK
           ECKRTSSSSG RRRRLILLEN NPVVVFFDEE EPGDSSSSLK KKAQGGGRCT IQPPSAKFFE
           ECQRTIIISG CCRRLILLEN NPVVVFFDEE EPGDSSAALK KKSQGGGRCT IQPPSAKFFE
           KVDRVGGGSG RRRRTIMMEI IPVVVFLDEE EPGDAASSLK KKKNNGGRLS IQPPRYSYYR
           HVHVIGGGSG RRRRVISSQQ QPVVVLLDEE EPGDSSMMLA AAERRDDRVT IQPPRSEFFR
           RCNMIGGGSG KKRRVIQQEI IPLLLLLDEE EPGDSSTTTK KKRSGGGRTT IQPPSSRYYH
           RCDIIGGGSG RRRRVIQQEI IPLLLFLDEE EPGDSSTTIW WWERGGGRTT IQPPSSRFFY
           KCNVVGGGSG RRRRVIHHEI IPLLLVLDEE EPGDAATTTA AAGHGKKKTS IQPPSSRFFQ
           RCDMIGGGSG RRRRVINNEI IPLLLLLDEE EPGDSSTTMH HHDEAGGKTT IQPPSSRFFH
           RCDMIGGGSG RRRRVINNEI IPLLLLLDEE EPGDSSTTMH HHDEAGGKTT IQPPSSRFFH
           RCDMIGGGSG RRRRVINNET TPLLLLLDEE EPSDSSTTMH HHCKAGGKTT IQPPSSRFFH
           RCRRVGGGSG RRRRAIYYEV VPLLLLLDEE EPGDSSTTIQ QQGKAGGRTT IQPPSSRFFH
           RCDMIGGGSG RRRRVINNEI IPLLLFLDEE EPGDSSTTLH HHDEDGGKTT IQPPSSRFFH
           RCHKIGGGSG RRRRTIYYEV VPLLLLLDEE EPGDSSTTVR RRRRSAARTT IQPPSSRFFH
           NCDIVGGGSG KKRRLLCCEA APIIIFADEE EPGDAAFFTR RRQEDGGHCS IQPPRGSYYG
           ESNLTCCCSG RRRRLILLEN NPVVVFFDEE EPGDSSSSLR RRSRGGGRCT IQPPSARFFE
           CCQKFGGGSG KKRRAICCET TPLLLLLDEE EPGDSSHHVK KKRQLEEKIS VQPPSSQFFH
           KCHIIGGGSG RRRRLFSSET TPLLLICDEE EPGDSSFFVK KKKQKGGKLT IQPPSSEFFE
           DANQTHHHSG RRRRLILLEN NPVVVFFDEE EPGDSSSSLK KKSRGGGRCT IQPPSARFFE
           EHQMTSSSSG KKRRLILLEN NPIIIFFDEE EPGDSSSSLK KKTRGGGRCT IQPPSARFFE
           TCHRTGGGSG RRRRLILLEN NPIIIFLDEE EPGDSSVVLK KKQKAGGQCS IQPPSASLLN
           RVDPIGGGSG RRRRLITTEV VPIIIFIDEE EPGDSSHHKK KKQNNSSRFS IQPPSAEFFE
           HRDKIGGGSG KKRRVICCGT TPIIILLDEE EPGDTTTTTV VVEQQKKVCT IQPPRSEFFK
           KRHKIGGGSG KKRRVICCGT TPLLLFLDEE EPGDSSVVTL LLNLKGGVCS IQPPRPEFFA
           LKDRVGGGSG KKRRVICCGT TPLLLFLDEE EPGDSSVVTL LLNLKGGVCS IQPPRPEFFQ
           KMNTIGGGSL RRKKVIIIES SPLLLFLDEE EPGDSSSSCK KKKESGGRCT IQPPSQEFFE

           EKKKISGGGY YIIQGYYLKK INNDDDYLLL MEISSSSYYQ YLLLIGLLKK RRFIVVDD-L
           EKKKIGGGGY YIIQGYYLKK INNDDDYLLL MEISSSSYYQ HLLLIGLLKK KKFAVVDD-L
           SRRRINGGGY YIIHGYYLKK VNNDDDYLLL MDISPPPYYQ FLLLIGLLKK KKIITTDD-I
           GRRRINGGGY YIIHGYYLKK VNNDDDYLLL MDVCPPPYYQ FLLFMGLLKK KKIIIIDD-I
           GRRRINGGGY YIIHGYYLKK VNNDDDYLLL MDVCPPPYYQ FLLFTGLLKK KKIIIIDD-I
           ARRRINGGGY YIIHGYYLKK INNDDDYLLL MDVTPPPYYQ FLLLIGLLKK KKIITTDD-I
           EKKKISGGGY YIIQGYYLKK INNDDDYLLL MEISSSSYYQ YLLLIGLLKK KKFIVVDD-L
           EQQQYQGGGQ QCVRGYYLDD LNNDDDFVVV MEVSSSSCCQ ILLFKTFFLL SSIMRRDDSL
           EKKKYQGGGQ QCIKGYYLGG LNNDDDFIII IEVSSSSTTQ ILLFKTFFLL SSILRRDDTL
           KSSSTSGGGR RLMHGYYFSS ANNDDDFFFF LDINSSSFFQ WVVSKSFFKK NNLLGGNNPA
           QKKKAFGGGE ELICGFFFDD CNNDDDFYYY MDLSGGGVVK VLLLRVTTRR NNLVRRNNKA
           RLLLLSGGGT TPILGYYFAA INNDDDFYYY VDLSGGGAAQ TLLIRQIISS NNDFRRDDLT
           EQQQYQGGGQ QCVRGYYLDD LNNDDDFVVV MEVSSSSCCQ ILLFKTFFLL SSIMRRDDSL
           EKKKYQGGGQ QCIKGYYLGG LNNDDDFIII IEVSSSSTTQ ILLFRTFFLL SSILRRDDTL
           KSSSTSGGGK KLVHGYYFSS ANNDDDFFFF LDVNSSSFFQ WIIARSFFKK NNLLGGNNPA
           RLLLLSGGGT TPILGYYFSS INNDDDFYYY VDLSGGGMMQ TLLIRQIISS NNDFRRDDLT
           QKKKAYGGGE ELVCGFFFNN CNNDDDFYYY MDLSGGGMMK VLLLRVTTRR NNLMRRNNKA
           EQQQYQGGGQ QCVRGYYLDD LNNDDDFVVV MEVSSSSCCQ ILLFKTFFLL SSIMRRDDSL
           EKKKYQGGGQ QCIKGYYLGG LNNDDDFIII IEVSSSSTTQ ILLFRTFFLL SSILRRDDTL
           KSSSTSGGGK KLMHGYYFSS ANNDDDFFFF LDVNSSSFFQ WIIARSFFKK NNLLGGNNPA
           HKKKAYGGGE ELVCGFFFNN CNNDDDFYYY MDLSGGGMMK VLLLRVTTRR NNLMRRNNKV
           RLLLLSGGGT TPILGYYFSS INNDDDFYYY VDLSGGGMMQ TLLIRQIISS NNDFRRDDLT
           KSSSTSGGGR RLMHGYYFSS ANNDDDFFFF LDINSSSFFQ WVVSKSFFKK NNLLGGNNPA
           RLLLLSGGGT TPILGYYFAA INNDDDFYYY VDLSGGGAAQ TLLIRQIISS NNDFRRDDLT
           EQQQYQGGGQ QCVRGYYLDD LNNDDDFVVV MEVSSSSCCQ ILLFKTFFLL SSIMRRDDSL
           EKKKYQGGGQ QCIKGYYLGG LNNDDDFIII IEVSSSSTTQ ILLFKTFFLL SSILRRDDTL
           EQQQYQGGGQ QCVRGYYLDD LNNDDDFVVV MEVSSSSCCQ ILLFKTFFLL SSIMRRDDSL
           EKKKYQGGGQ QCIKGYYLGG LNNDDDFIII IEVSSSSTTQ ILLFKSFFLL SSVLRRDDML
           KSSSTSGGGR RLMHGYYFAA INNDDDFFFF LDINSSSFFQ WIISRSFFKK NNLLGGNNPS
           GLLLLSGGGT TTILGYYFAA VNNDDDYYYY VDLSGGGPPQ ILLIRQIISS NNDFRRDDLT
           QKKKACGGGE ELVCGFFFGG CNNDDDFYYY MDLSGGGAAK VLLLRVMMRR NNLLRRNNKA
           EQQQYQGGGQ QCIRGYYLDD LNNDDDFVVV MEVSSSSCCQ ILLFKTFFLL TTIMRRDDSL
           QLLLLSGGGV VTISGYYFEE LNNDDDFYYY VDLSGGGVVQ VLLLSQVVSS NNDFRRDDIT
           RKKKAFGGGE EMVCGFFFNN CNNDDDFYYY VDLSGGGDDK FLLLRITTRR NNFSKKDDKG
           KSSSTLGGGK KVLHGYYFSS INNDDDFFFF LDINGGGFFQ WVVSKSLLKK NNLIRRNNPA
           EKKKYQGGGQ QCIRGYYLDD LNNDDDFIII MEVSSSSCCQ ILLFKTFFLL SSIMRRDDSL
           EKKKYQGGGQ QCIKGYYLNN LNNDDDFIII IEVSSSSTTQ ILLFKTFFII TTICRRDDVL
           RSSSTGGGGK KLVHGYYFQQ INNDDDFFFF LDVNSSSFFQ WVVLKTFFRR NNLMLLNNPT
           RRRRAQGGGE ELVCGFFFSS CNNDDDIYYY VDLSNNNCCK VLLLRTFFRR NNVSRRDDRG
           HKKKVEGGGS SPIYGYYFSS LNNDDDLLLL LDLNTTTWWQ VLLLQGVVRR --ERRRFFEF
           YKKKLEGGGN NPVFGYYFSS VNNDDDFLLL LDINTTTWWQ VLLLKGLLKK --QRRRHHDF
           QTTTLEGGGK KCLVGYYFSS VNNDDDFLLL LDLNTTTWWQ ILLLHLLLKK --ERRRHHEF
           HKKKIRGGGS SLLFGYYFSS INNEEEFLLL LDLNCCCWWQ ILLFCGLLKK --ERRRHHEF
           HKKKIRGGGS SLLFGYYFSS INNEEEFLLL LDLNCCCWWQ ILLFCGLLKK --ERRRHHEF
           HKKKVRGGGS SLLFGYYFSS INNEEEFLLL LDLNSSSWWQ LLLSLGIIKK --ERRRHHDF
           HKKKLEGGGH HPAYGYYFSS LNNEEEFLLL LDLTSSSWWQ ILLSRTFFRR EERRRRDD-F
           HKKKIRGGGS SLLFGYYFSS INNEEEFLLL LDLNSSSWWQ ILLFCGIIKK --ERRRHHDL
           HKKKLEGGGH HAIHGHHFAA LNNEEEFLLL LDLTGGGWWQ VLLSRTFFRR --ERAAAADL
           GDDDVEGGGE EVIMGYYFSS LNNEEEFLLL ADLSGGGWWQ LLLFKAWWMM QQAFRRDDGT
           EHHHYQGGGQ QCVEGYYLSS LNNDDDYVVV LEVSSSSGGQ ILLLKSFFRR TTILRRDDKL
           HKKKLQGGGR RTAFGHHFDD INNDDDFVVV LEQKSSSFFQ VLLSSNFFRR --EAKKPPRL
           EKKKLEGGGR RVALGFFFYY VNNDDDFYYY VQVATTTWWQ AVVLWSWWLL SSVLKKEEPL
           EHHHYEGGGQ QCIQGFFLSS VNNDDDYVVV MEVCNNNSSQ ILLLKIFFLL SSQIRRDDML
           ETTTYEGGGQ QCVQGFFLNN INNSSSFIII IEVCSSSEEQ IVVLKTLLLL FFSRRRDDWL
           NHHHYDGGGN NCVSGYYLSS LNNDDDYLLL MEINNNNFFQ ILLLKNAAII RRLSRRDDKL
           ENNNIQGGGN NPYSGYYFKK QNNDDDFIII ISMTSSSFFQ VVVCRSLLLL NNYMRRNNPL
           KKKKMEGGGR RLVYGHHFEE INNDDDYIII LDATGGGLLQ VLLWKTGGLL DDFIRRNNPN
           AKKKMKGGGK KMISGYYFSS LNNDDDFCCC LDSVSSSWWQ ILLLGTWWKK DDFLRRNNQN
           QKKKMKGGGK KMISGYYFSS LNNDDDFCCC LDSVSSSWWQ ILLLNEWWRR GGFIRRNNKN
           EQQQLKGGGK KVIFGHHFSS ANNDDDFIII LEIEPPPAAQ SLLVKGWWLL NNHVRRRRPT

           LTIKIIDLSI ITIGFLIFFF FFFMIIATYY YPAYYLSLLS PPERIVVKTY YKVSYFAALL
           LSVKIIDFSI ITVGFLIFFF FFFMIISTYY YSAYYLTLLS PPERIVVKTY YQVSYFSSLL
           ITIKIIDLVV VILGVLIFFF FFFILLSTFF FPAYYLSLLS PPERVMMKTF FQVSYFLLLL
           ITVKIIDLIV VILGFLIFFF FFFILLSTFF FPAYYLSLLS PPERVMMKTF FQVSYFLLFF
           ITVKIIDLVV VILGFLIFFF FFFILLSTFF FPAYYLSLLS PPERVMMKTF FQVSYFLLFF
           ITIKIIDLVV VILGFLIFFF FFFILLSTFF FPAYYLSLLS PPERVMMKTY YQVSYFLLLL
           LTIKIIDLSI ITIGFLIFFF FFFMIIATYY YPAYYLSLLS PPERIVVKTY YQVSYFAALL
           LTLRTTSHIG GILGLLLFFF FFFSMMLMFF FALMMPTVVT PPEMVNNYWY YSLKYYTTMM
           LTLRMMSHVV VILGLLLFFF FFFSMMLMFF FALMMPTVVT PPEMVNNYWY YSLKYYTTMM
           ASAQIIVTVV VLVGAILFFF FFFLTTTCFF F-SVVSAVVL VVEKLSSGYY YRVSYFLLLL
           AVTRLLQNLI IMFLFFLYYY YQQFVVGPYY YGMLLNAVVL PPLRVDDGLY YQKWMMAALL
           TLIHAAEACL LMTGFLLFFF FMMIGGAPFF FVILLDVIIK YYERMDDGLY YTTGYFIILL
           LTLRTTSHIG GILGLLLFFF FFFSMMLMFF FALMMPTVVT PPEMVNNYWY YSLKYYTTMM
           LTLRMMSHVL LILGLLLFFF FFFSMMLMFF FALMMPTVVT PPEMVNNYWY YTLKYYTTMM
           ASAQIIVTVI ILIGAILFFF FFFLTTTCFF F-SVVSAVVL VVEKLSSGYY YRVSYFVVMM
           TLIHSSEACL LMIGFLLFFF FMMIGGAPFF FVILLDVVVK HHERMDDGLY YTAGYFIILL
           AVMRVVQNLI IMFIFYLYYY YQQLVVGPYY YGMLLNAVVL PPLRVDDGLY YHKWMLVVLL
           LTLRTTSHIG GILGLLLFFF FFFSMMLMFF FALMMPTVVT PPEMVNNYWY YSLKYYTTMM
           LTLRMMSHVL LILGLLLFFF FFFSMMLMFF FALMMPTVVT EEKMVNNYWY YSLKYYTTMM
           ASAQIIVTVI ILIGALFFFF FFFLTTTCFF F-SVVSAVVL VVEKLSSGYY YRVSYFLLVV
           VVMRVVQNLI IMFIFYLYYY YQQLVVGPYY YGMLLNAVVL PPLRVDDGLY YQKWMLVVLL
           TLIHAAEACL LMIGFLLFFF FMMIGGAPFF FVILLDVVVK HHERLDDGLY YTAGYFVVLL
           ASAQIIVTVI ILVGAILFFF FFFLTTTCFF F-SVVSAVVL VVEKLSSGYY YRVSYFLLLL
           TLIHAAEACL LMTGFLLFFF FMMIGGAPFF FVILLDVIIK YYERMDDGLY YTTGYFIILL
           LTLRTTSHIG GILGLLLFFF FFFSMMLMFF FALMMPTVVT PPEMVNNYWY YSLKYYTTMM
           LTLRMMSHVV VILGLLLFFF FFFSMMLMFF FALMMPTVVT PPEMVNNYWY YSLKYYTTMM
           LTLRTTSHIG GILGLLLFFF FFFSMMLMFF FALMMPTVVT PPEMVNNYWY YSLKYYTTMM
           LTLRIISHAV VILGLLLFFF FFFSIILMFF FAMMMPTVVT PPEMVNNYWY YSLKYFTTMM
           SSAQIIVTVF FLVGAILFFF FFFLTTTCFF F-SVVSAVVL VVEKLSSGYY YRVSYFLLLL
           TLIHAAEACL LMIGFLLFFF FMMIGGAPFF FVILLDVIIK HHERLDDGLY YTAGYFIILL
           AVMRTTQNLI IMFIFFLYYY YQQFVVGPYY YGMLLNAVVL PPLRVDDGLY YHKWMLMMLL
           LTLRTTSHIG GILGLLLFFF FFFSMMLMFF FALMMPTVVT PPEMVNNYWY YSLKYYTTMM
           TLVHFFEALV VMLGFLLYYY YMMIGGAPFF FVILLDVIIK HHERMNNGMY YSVTYFIILL
           GIMRLLQNLL LFFAFFLYYY YQQCVVSPYY YGMLLNAAAL PPLRIDDGLY YQKWMLIIII
           ASAQAAVTVI ILVGAILFFF FFFVTTTCFF F-SVVSAIIL IIDKLSSGYY YRVSYFMMLL
           LTLRMMSHLG GILGLLLFFF FFFSMMLMFF FALMMPTVVT PPEMVNNYWY YSLKYYTTMM
           LTLRMMSHLC CILGLLLFFF FFFSMMLMFF FALMMPTVVT PPEMVNNYWY YSLKYYTTMM
           TSAQGGVMIF FLVGAILFFF FFFITTTCFF F-SVVSAAAL IIERLSSGYY YRVSYFIILL
           GIMRSSQNLI IYFAFFIYYY YQQSMMGPYY YGMLLNAVVL PPLRIDDGLY YQKWMFIIII
           FNLRFFQVIS SVLGLLLFFF FFFFSSVGFF FPLYYNAVVT PPEKMSSGMY YRLSYFNNVV
           FSMKAAQIFI IVLGLLLFFF FFFISSSAFF FPLFFQQIIT PPERMSSGMY YRLSYFVVVV
           FDLRFFQVVA AALGLMLFFF FFFISSIGVV VPSFFNAVVT PPERISSGMY YTLSYFVVLL
           FSLRTTQVLS STIGLLLFFF FFFIAAVGFF FPVFFTAIIA PPERMAADMY YRLSYFTTTT
           FSLRTTQVLS STIGLLLFFF FFFIAAVGFF FPVFFTAIIA PPERMAADMY YRLSYFTTTT
           FSLRTTQVLS STIGLLLFFF FFFIAAVGFF FPVFFTAIIT PPERMSSNMY YRLSYFTTTT
           FDLRVVQSLG GVVGLLMFFF FYYICCITSS SSLFFGAVVV PPEKYAAEMY YRLSYYTTLL
           LSMRTTQVIA ATIGLLLFFF FFFIAAVGFF FPVFFTAIIT PPERMAADMY YKLSYFTTTT
           LDMRAAQSVG GVLGLLIFFF FYYICCITSS SSLFFGSVVV PPEKYAADMY YRLSYYTTVV
           TNVRRRMSVA ASIGSVLQQQ QVVTAAIAMM MALTTKTVVV PPERIKKGSY YALGYLLLLL
           LTMRFFSHVI IVIGMIIFFF FFFVSSLTFF FAMMMPTIIT PPEMVNNYWY YSLKFYTTII
           LSLNFFQTIG GLMGAIMFFF FFFSQQTMLL LALFFGALLS PPERVSSGAY YRLSYYMMCC
           LVVRIIQTTM MVLGLIIFFF FLLFLLTTFF FNVFFATIIV TTELVSSRLY YRCDYFTTII
           LTVRIISHII IVLGAIVFFF FFFTVVMMFF FAMMMPTIIT PPEMVNNYWY YSVKYYTTLL
           LMLRFFAHIL LVLGALLFFF FFFNMMLMYY YSMTTITIIS PPELVNNRWY YSLKYYTTVV
           LTTRSSMHFI IIIGVILFFF FFFNIIMMFF FAFSSATVVT PPELINNRWY YKLHFYKKLL
           LLTTFFVHIF FVTGYLMFFF FFFMTTASFF FSITTSLDDF NN-RINNGFY YRTSYFVVVV
           NCVRAAVAVF FVLGACLFFF FYYLVVIILL LPFAASISSF SS-RLSSKLY YHTLYYMMFF
           NFARGGTAVV VTLGVCIFFF FFFLIITNLL LPFAAVISSF SS-RLSSKIY YHSFYYVVTT
           NASRIITAIV VILGSCLFFF FFFLTTTMLL LPFSSMITTF SS-RLSSKIY YHSFYFIITT
           TILRLLRSFI IPVGTLVFFF FLLGFFLGMM MSIGGKVPPI EE-RVAAGTY YPAHYIVVII

           AFFFFFFFSV VAGGSSSSGG IITLFNNNLS RRSSSISLLS SSLSSNGYYE EVKKKPQQWS
           AFFFFFFFSI IAGGSSSSGG IITLFNNNLS RRAAAVSLVS SSLTTNGYYE EIKKDPQQWS
           AFFYFFFVTL LIGGSSSSGG IITLFNNNFS KKAAAVSFLS SSLTTNGYYE EIKKDPQQWS
           ALLFFFFITL LIGGSSSSGG IITLFNNNFS KKAAAVSFLS SSLTTNGYYE EIKKQPQQWS
           VFFFFFFITL LIGGSSSSGG IITLFNNNFS KKAAAVSFLS SSLTTNGYYE EIKKQPQQWS
           SFFYFFFITL LIGGSSSSGG IITLFNNNFS KKAAAVSFLS SSLTTNGYYE EIKKEPQQWS
           AFFFFFFFSI IAGGSSSSGG IITLFNNNLS RRSSSVSLLS SSLSSNGYYE EVKKKPQQWS
           AVVFQIIIVW WMQQAQQSGG IIAASSSSLQ VVAAATFVGP PPLFFSGFFS SFTTP-QQWS
           AVVFQVVIVW WMQQAQQSGG IIAASSSSLQ VVAAATFVGP PPLFFSGFFS SFTTP-QQWS
           SLLPMRRIVF FMLLASSSAA IIAGQVVVVS VVAAATLLMT TTIFFSGLLN NLTTAWQQYS
           HLLFSVVVCW WTLLGEEFTT LLGIVNNNPN IIVVVNSVVA AAVGGSGLLN NIEEPPSSYT
           GLLEHCCPTW WLLLCRRIAA AAALLTTTFH MMAAASFFSN NNLAAGGMMN NLSSWVSSKS
           AVVFQIIIVW WMQQAQQSGG IIAASSSSLQ VVAAATFVGP PPLFFSGFFS SFTTP-QQWS
           AVVFQVVIVW WMQQAQQSGG IIAASSSSLQ VVAAATFVGP PPLFFSGFFS SFTTP-QQWS
           SLLPMRRILF FMLLASSSAA IITGQVVVVS VVAAATLLMT TTLFFSGLLN NLTTGWQQYS
           GLLEHCCPIW WLLLCRRTAA AAAMLTTTFH MMSSSSFFCN NNLTTAGMMN NLNNWVSSKS
           HLLFSVVVCW WTLLGEEFTT LLGIVNNNPN IIVVVNSIVA AAIGGSGIIN NIEEPPGGYT
           AVVFQIIIVW WMQQAQQSGG IIAASSSSLQ VVAAATFVGP PPLFFSGFFS SFTTP-QQWS
           AVVFQVVIVW WMQQAQQSGG IIAASSSSLQ VVAAATFVGP PPLFFSGFFS SFTTP-QQWS
           SLLPMRRLLF FMLLASSSAA IIAGQVVVVS VVAAATLLMT TTLFFSGLLN NLTTGWQQYS
           HLLFSIIVCW WTLLGEEFTT LLGMVNNNPN IIVVVNSIVA AAIGGSGIIN NIEEPPGGYT
           GLLEHCCPIW WLLLCRRTAA AAAMLTTTFH MMSSSSFCCN NNLTTAGMMN NLNNWVSSKS
           SLLPMRRIVF FMLLASSSAA IIAGQVVVVS VVAAATLLMT TTIFFSGLLN NLTTAWQQYS
           GLLEHCCPTW WLLLCRRIAA AAALLTTTFH MMAAASFFSN NNLTTGGMMN NLSSWVSSKS
           AVVFQIIIVW WMQQAQQSGG IIAASSSSLQ VVAAATFVGP PPLFFSGFFS SFTTP-QQWS
           AVVFQVVIVW WMQQAQQSGG IIAASSSSLQ VVAAATFVGP PPLFFSGFFS SFTTP-QQWS
           AVVFQIIIVW WMQQAQQSGG IIAASSSSLQ VVAAATFVGP PPLFFSGFFS SFTTP-QQWS
           AVVFQVVIMW WMQQAQQSGG IIAASSSSLQ VVAAATFLGP PPLFFSGFFS SFAAP-QQWS
           SLLPMRRITF FLLLASSSAA IIAGQVVVVS IIAAATLLMT TTIFFSGLLN NLTTVWQQYS
           GFFEHCCPIW WLLLCRRVAA AAALLTTTFH MMSSSSFFGN NNLTTGGMMS SLNNWESSKS
           HLLFSVVVCW WTLLGEEFSS LLGVINNNPN VVVVVNSVVA AAMGGSGVVN NIEEPPGGYT
           AVVFQIIIVW WMQQAQQSGG IIAASSSSLQ VVAAATFVGP PPLFFSGFFS SFTTP-QQWS
           GLLEHCCPIW WLLLARRAAA VVALLTTTLQ LLSSSAFLGN NNLSSGGVVS SLQQWVSSKS
           HLLFSIIFMW WTMMGEELTT MMGVVNNNPN IIVVVQSAVV VVVGGTGVVT TIEEPPSSFT
           GLLPMRRITW WMFFATTASS IIAGMVVVVA VVAAANLLIT TTIFFSGLLN NLSSMWKKYS
           AVVFQIIIVW WMQQAQQSGG IIAASSSSLQ VVAAATFVGP PPLFFSGFFS SFTTP-QQWS
           AIIFQVVIVW WMQQAQQSGG IIAASSSSLQ VVAAATFVGP PPLFFSGFFN NFTTP-QQWS
           SIITLRRVAF FMLLATTATT IIADQVVVVA IIAAANIFMT TTIFFSGLLN NLSSAWKKYS
           HLLFSIIFLW WTMMGEELTT LLGVVDDDPN MMVVVNSGVA AAVGGSGLLG GFQQPVSSYT
           GLLLELLIIW WMLLAQQGGG FFALLNNNIK QQAAATTLAS SSAGGG---Y YVQQPFKKYS
           GLLMELLITW WMLLSGGGGG LLALVDDDQK SSAAATTLGS SSLAAGG--Y YVHHPFKKYS
           GLLMELLFTW WMLLSQQGGG LLAAIDDDAK KKAAASTIVT TTTGGG---Y YVKKPGKKYS
           SLLLDFFVVF FMLLAQQGGG IIAILDDDLK KKAAATTLAS SSAGGG---F FVKKPFRRYS
           SLLLDFFVVF FMLLAQQGGG IIAILDDDLK KKAAATTLAS SSLAAGGFFK KAPPFD----
           SLLLDLLVVF FMLLAQQGGG IIASLDDDLK KKAAATTLAS SSAGGG---F FVKKPFRRFS
           CMMAHVVIVF FMFFSQQGGG LLASVSSSIK RRAAAGMIAS SSTGGG---Y YVHHPFKKYS
           SLLLDLLIVF FMLLAQQGGG IIASLDDDIK KKAAATTLAS SSAGGG---F FVRRPFRRYS
           CAAPHVVILF FMLLSQQGGG LLAAISSSVK RRAAAGVMAS SSTGGG---Y YVHHPFKKYS
           AIIIGAAILP PMLLASSAGG VVAMATTTTE AAAAAMALG- --VFFGGYYN NPNNPIPPKS
           AMMFQIIVVY YLQQAQQSGG IIAGM---IE TTGGGVFLGP PPLFFSGFFN NFTTPYTTYS
           ALLLVIIISP PM--AQQSGG IIACCDDDMN VVSSSITLSA AAFGGG---L LSRRPGRRYS
           ALLLFLLIAP PMLLSTTSGG IICASSSSTS MMAAALSVGP PPLFFGGFFN NSSSPYSSYS
           AVVFQIIIVF FMQQSQQSGG II-SASSSVE TTGGGVFIGP PPLFFSGFFN NFAAPYSSYS
           SIIFQAAIVF FMQQAQQSGG VVAAM---VQ NNGGGVFLAP PPLFFSGFFS SFAAPYTTYS
           AIIIQFFIVY YMQQAQQTGG II-TGKKKVQ HHGGGMIFGP PPIFFSGFFQ QFDDHYFFHS
           TIIPMRRICY YMLLASSSCC IITISTTTFG TTAAANMVSI IILFFDGLLA ARSSPYVVWS
           FIIACIIITW WFLLGDDFMM IICITQQQVD TTSSSFAVGA AALFFAGFFP PIAAPSHHWN
           VTTIVFFICL LFLLSDDFII IINLTTTTSD MMTTTFAYGS SSLFFAGYYP PTEEPSHHWN
           VLLIEFFVCM MLLLSTTFII LLNLTTTTSD LLTTTFSYAS SSLFFAGYYP PTEEPAHHWN
           TLLMMVVPMF FLLLYDDSAA FFLTLTTTIP IIAAAILVSG GGLFFGGFFP PVNNPGHHYV

           SFFAASSMAA KLLYYISSII FILYIISLL
           SFFAASSLAA KIIFFISSII LALYIISLL
           SYYAASSLAA KIISSISSII LILYVVSLL
           SYYAASSLAA KIISSLSSVV FILYVVSLL
           SYYAASSLAA KIISSYSSVV FMLYAASLL
           SYYAASSLAA KIIPPISSVV FILYIISLL
           SFFAASSMAA KLLYYVSSII LILYIISLL
           SYYRRYYFEE ILLYYLDDFF IVLYFFVLL
           SYYRRYYFEE ILLYYMDDFF LVLYLLVLL
           SIIFFTTLQQ ELLWWKNNHH VALYLLKLL
           TFFSSEELVV EFFTTMNNFF LILIVVVFF
           SFFFFEELMM QLLYYAIIYY LIVYVVSLL
           SYYRRYYFEE ILLYYLDDFF IVLYFFVLL
           SYYRRYYFEE ILLYYMDDFF LVLYLLVLL
           SIIFFTTLQQ ELLWWKNNHH VALYLLKLL
           SFFFFSSLMM QLLYYAIIYY LIVYLLSLL
           TFFCCEELVV EFFTTANNFF LILIVVIFF
           SYYRRYYFEE ILLYYLDDFF IVLYFFVLL
           SYYRRYYFEE ILLYYMDDFF LVLYLLVLL
           SIIFFTTLQQ ELLWWRNNHH VALYLLKLL
           TFFCCEELVV EFFTTTNNFF LILMVVVFF
           SFFFFSSLMM QLLYYAIIYY LIVYLLSLL
           SIIFFTTLQQ ELLWWKNNHH VALYLLKLL
           SFFFFEELMM QLLYYAIIYY LIVYVVSLL
           SYYRRYYFEE ILLYYLDDFF IVLYFFVLL
           SYYRRYYFEE ILLYYMDDFF LVLYLLVLL
           SYYRRYYFEE ILLYYLDDFF IVLYLLVLL
           SYYRRYYFEE ILLYYVDDFF LALYLLVLL
           SIIYYAALQQ ELLWWKNNHH VALYLLKLL
           SFFFFEELMM QLLYYAIIYY FFVYLLSLL
           TFFSSEELVV EFFTTANNFF LILIIIVFF
           SYYRRYYFEE ILLYYLDDFF IVLYFFVLL
           SFFFFQQMMM QLLYYISSYY LIIYLLSLL
           TFFSSEELII EFFTTMDDFF LLLILLSFF
           SIILLTTLQQ EMMWWENNII VALYLLKLL
           SYYRRYYFEE ILLYYMDDFF IVLYFFVLL
           SYYRRYYFEE ILLYYVDDFF MVLYFFVLL
           SIILLSSLQQ ELLWWQNNHH LALYLLKLL
           TFFCCEELII EYYTTQDDFF LLLIIISFF
           SYYYYKKLLL QLLWWIDDVV FVMYMMALL
           SIIYYKKLII QGGLLVSSAA LALYIIALL
           STTYYRRLVV QMMWWTSSVV GVLYLLALL
           SFFYYKKLLL QGGLLTEEVV AALYLLSLL
           ---------- ---------- ---------
           SFFYYKKLVV QGGLLKEEVV SALYFFSLL
           SFFFFRRLLL QGGLLQEELL WVLYFFCLL
           SFFYYRRLLL QGGVVTEEVV VALYMMSLL
           SFFFFNNLLL QGGMMREEVV WILYLLCLL
           SLLFFQQLCC EMMFFWYYWW LTYQLLLPP
           SYYFFEEAMM IFFWWVDDAA VALYFFVLL
           SMMYYQQMQQ ELLWWLNNTT LILYAAVLL
           SWWNNEELLL QLLPPLDDYY VGLYLLALL
           SYYFFEETMM VFFWWQDDAA VALYFFVLL
           SYYFFEETAA TFFTTLDDII LALYLLFLL
           SFFFFEEVMM IYYWWFCCLL IVLYTTLLL
           SFFLLEEPVV ELLFFTDDMM YVLYVVFLL
           NFFFFEELMM EKKGGINNLL IIVFLLCLL
           NPPFFVVLVV QRRGGSSSFF GVVYLLALL
           NPPYYSSVVV QRRGGGSSFF GVLYFFALL
           VFFLLEELSS EQQFFYNNLL IILYLLALL

   60   389
PbABCG     LIILLLHKMM ILLLLPVMGG GGGKKKLLLL NNIILSDLII INQPPRRTK- -NNKHMGGDD
PcABCG     LIILLLHNMM ILLLLPVMGG GGGKKKLLLL NNIILSELII INQPPRRKK- -SSKHLGGDD
PfABCG     LIILLLHKII LLLLLPIMGG GGGKKKLLLL NNIILSDLII INMSSRRMK- -NNKHMGGDD
PvABCG     LIILLLHKII LLLLLPIMGG GGGKKKLLLL NNIILSNLII INASSRRSK- -NNKYMGGDD
PkABCG     LIILLLHKII LLLLLPIMGG GGGKKKLLLL NNIILSKLII INSNNRRSK- -SSKYMGGDD
PgABCG     ---------- ---------- GG-------- ---------- -NLSSRRSI- -NNS--GG--
PyABCG     LIILLLHNMM ILLLLPIMGG GGGKKKLLLL NNIILSNLII INKPPRRTK- -SSKHMGGDD
hs_abcg1   KLLLLLKSKK FNNNNSIMGG GGGKKKLMMM NNIILAALII INLPPRRDLR RCCRVSCCDD
hs_abcg4   KLLLLLKSKK FCCCCRIMGG GGGKKKFMMM NNIILAQLVV VNRPPRRELR RTTRMSCCDD
hs_abcg2   KIILLLSNII MKKKKPILGG GGGKKKLLLL DDVVLADLII INAPPRRPA- -NNKNSGGDD
hs_abcg5   RIILLLKSYY VEEEESILGG GGGKKKLLLL DDAAMSEYVV VNRAALLRRE EQQQCFSSSS
hs_abcg8   EGGIIIQSKK VRRRRSIIGG GGGRRRLLLL DDVVITQWII INQPPSSSPQ QLLRCVAAHH
mm_abcg1   KLLLLLKSKK FNNNNSIMGG GGGKKKLMMM NNIILAALII INMPPRRDLR RCCRVSCCDD
mm_abcg4_w KLLLLLKSKK FCCCCRIMGG GGGKKKFMMM NNIILAQLVV VNRPPRRELR RTTRMSCCDD
mm_abcg2   KIILLLSNII MKKKKPILGG GGGKKKLLLL DDVVLADLII INAPPQQPA- -HHKCSGGDD
mm_abcg8_w EGGIIIRSKK VRRRRSIIGG GGGRRRLLLL DDVVITQWII INQPPSSTPQ QLLRCVAAHH
mm_abcg5   RIILLLKSYY IEEEESILGG GGGKKKLLLL DDAAISEFVV VNCEELLRRD DQQQCFSSSS
rn_abcg1   KLLLLLKSKK FNNNNSIMGG GGGKKKLMMM NNIILAALII INMPPRRDLR RCCRVSCCDD
rn_abcg4_w KLLLLLKSKK FCCCCRIMGG GGGKKKFMMM NNIILAQLVV VNRPPRRDLR RTTRMSCCDD
rn_abcg2_w KIILLLSNII MKKKKPILGG GGGKKKLLLL DDVVLADLII INAPPQQPA- -NNKSSGGDD
rn_abcg5   RIILLLKSYY IEEEESILGG GGGKKKLLLL DDAAISEFVV VNCEELLRRD DQQQCVSSSS
rn_abcg8_w DGGIIIRSKK VRRRRSIIGG GGGRRRLLLL DDVVITQWII INQPPSSTPQ QLLQCVAAQQ
pt_abcg2   KIILLLSNII MKKKKPILGG GGGKKKLLLL DDVVLADLII INAPPRRPA- -NNKNSGGDD
pt_steroli EGGIIIQSKK VRRRRSIIGG GGGRRRLLLL DDVVITQWII INQPPSSSPQ QLLRCVAAHH
pt_abcg1   KLLLLLKSKK FNNNNSIMGG GGGKKKLMMM NNIILAALII INLPPRRDLR RCCRVSCCDD
pt_abcg4   KLLLLLKSKK FCCCCRIMGG GGGKKKFMMM NNIILAQLVV VNRPPRRELR RTTRMSCCDD
bt_abcg1   KLLLLLKSKK FNNNNSIMGG GGGKKKLMMM NNIILAELII INLPPRRDLR RCCRVSCCDD
bt_abcg4   KLLLLLKSKK FCCCCCIMGG GGGKKKLMMM NNLLLAQLVV VNKPPRRELR RTTRMSCCEE
bt_abcg2   KIILLLANVV MKKKKPILGG GGGKKKLLLL DDIILADLII INAPPRRPA- -NNKNSGGDD
bt_abcg8   EGGIIIQSKK MRRRRSVIGG GGGRRRLLLL DDVVITQWII INQPPSSTAQ QLLRCVAAHH
bt_abcg5   RIILLLKSYY VEEEESILGG GGGKKKLLLL DDAAMSEFVV VNQEELLHRE EQQQCFSSSS
gg_abcg1   KLLLLLKSKK FSSSSSIMGG GGGKKKLMMM NNIILAELII INQPPRRDLR RSSRVSCCDD
gg_abcg8   VIIIIIQNKK VHHHHSIIGG AAGKKKLLLL DDVVITHMII INKPPSSTPQ QLLKCIAADD
gg_abcg5   RIILLLKSHH VEEEEGILGG GGGKKKLLLL DDAAISEYVV VNQQQLLKKE EQQRCFSSNN
gg_abcg2_w KIILLLHYII MKKKKPILGG GGGKKKLLLL DDVVLAELII IDIPPQQPP- -NNKISGGDD
dr_abcg1   KLLLLLKSNN FTTTTGIMGG GGGKKKLMMM NNIILAELII INHPPRRDLR RSSRVSCCDD
dr_abcg4   KLLLLLKSKK FCCCCSIMGG GGGKKKLMMM NNIILAQLVV VNRPPRRDLR RTTRMSCCDD
dr_abcg2a  KIILLLINII MKKKKPILGG GGGKKKFLLL DDVVLAELII IDAPPQQPP- -NNKLSGGDD
dr_abcg5_w RIILLLNSHH LDDDDSILGG GGGKKKLLLL DDAAIAEFVV VNRKKLLKRE EQQQCFSSSS
at_NP_5643 KIILLLNTMM VCCCCPMLGG GGGKKKLLLL SSAALGKMYY YNQPPFFSG- -CCKRTGGDD
at_NP_1944 RIILLLKTII VKKKKPMLGG GGGKKKLLLL TTAALGNSYY YNKPPLLSK- -AAKTTGGDD
at_NP_5650 RIILLLSTMM ISSSSPVLGG GGGKKKLLLL NNAAVAKLII INGKKIITKQ QTTK-TGGDD
at_NP_5681 KIILLLTSSS VNNNNPLMGG GGGKKKLLLL SSLLLASTYY YNKPPYYSK- -YYKKIGGDD
at_NP_0010 KIILLLTSSS VNNNNPLMGG GGGKKKLLLL SSLLLASTYY YNKPPYYSK- -YYKKIGGDD
at_NP_1907 KIILLLNSSS AYYYYPLMGG GGGKKKLLLL NNAALGSSYY YNKPPYYSK- -HHKRIGGDD
at_NP_1879 KIILLLKTSS TGGGGPLMGG GGGKKKLLLL KKIIMGKTYY YNIPPYYSP- -SSKRIGGDD
Os03g01574 RIILLLSSSS AAAAAPLMGG GGGKKKLLLL SSIILGCSYY YNEPPYYCK- -SSNRIGGDD
Os06g06077 KIILLLKGSS VDDDDPLMGG GGGKKKLLLL KKIILGQTYY YNTPPYYSP- -CCKRIGGDD
Os01g01217 RLLLLLSSEE AKKKKSLMGG GGGKKKLLLL NNVVLAFYII INRPPIISE- ---GKIAAEE
dm_NP_5234 KIILLLKSKK FRRRRNIMGG GGGKKKLMMM NNIILASLII INKEERRNLR RRRRLSCCDD
dm_NP_5246 RIILLLSSFF VSSSSPIMGG GGGKKKLLLL DDCCLSSFLL LNEPPLLTK- -KKRRIGGEE
dm_white   KLLLLLKCVV AYYYYPVMGG GGGKKKLLLL NNAALAMLLL LNQPPVVDAK KEEQRCAADD
am_abcg4   KIILLLKNKK FRRRRSIMGG GGGKKKLMMM NNVVLASLII INKDDRRNLR RRRRMSCCDD
amCG3164PB KIILLLKSRR LRRRRSIMGG GGGKKKLLLL NNIILTSTMM MNHEERRDLS SAARLSCCDD
amCG3164PA TLLLLLKSEE FRRRRAIMGG GGGKKKLMMM DDVVLTNMVV VNKTTRRNLN NEERLSAANN
dd_XP_6403 KIILLLDNVV CPPPPPLMGG GGGKKKLLLL DDIILSKLII INAPPVVGK- -NNKISGGDD
dd_XP_6462 MIILLLKSTT VTTTTPVFGG GGGKKKLLLL DDIILAALII INNEEIIDD- -DDKLCSSEE
ddXP644137 LIILLLNSVV IEEEEKLMGG GGGKKKLLLL DDIILAQLVV VNKEEIIGE- -AAKYCSSEE
ddXP644138 IIILLLYGVV IEEEEKLMGG GGGKKKLLLL DDIILAQLVV VNKEEIIGE- -AAKYCSSEE
dd_XP_6371 LLLLLLKNFF IVVVVPLMGG GGGKKKLMMM DDVVLADRII INQLLVVKDM MNNTFTGGQQ

           DDYFFFANNN LTEETTTLEF FAAAKLIIIN NSVVVLLNNN ILLTKDIVVV GGRGISSGGG
           DDYFFFANNN LTQQTTTLEF FAAAKLVVVN NSVVVLLNNN ILLSKDVVVV GGRGISSGGG
           DDYFFFSRRR LTEETTTIEF FTAAKLVVVH HSVVVLLDDD ILLTKDIVVV GGRGISSGGG
           DDYFFFSRRR QTEETTTIEF FTAAKLVVVH HSVVVLLDDD ILLTKDIVVV GGRGISSGGG
           DDYFFFSRRR LTEETTTIEF FTAAKLVVVH HSVVVLLDDD ILLTKDIVVV GGRGISSGGG
           ------G--- --EE------ ---------- ---------- ----KDIVVV GGRGISSGGG
           DDYFFFANNN LTEETTTLEF FAAAKLIIIN NSVVVLLNNN ILLTKDIVVV GGRGISSGGG
           DDMLLLPHHH LTEEAAAMMV VSAAKLVVVK KEIIILLTTT ALLLANRTTT GG-SLSSGGG
           DDMLLLPHHH LTEEAAAMMV VSAAKLVVVT TEIIILLTTT ALLMSHRTTT AA-LLSSGGG
           DDVVMMGTTT LTEENNNLQF FSAARLIIIN NRVVVIIQQQ ELLDADKVVV GGRGVSSGGG
           DDTLLLSSSS LTEETTTLHY YTAAAIVVVE EAVVVMMAAA ELLSADLIII GGGGISSTTG
           NNQLLLPNNN LTEETTTLAF FIAARLVVVE EDVVVIIAAA ELLRADRVVV GGRGLSSGGG
           DDMLLLPHHH LTEEAAAMMV VSAAKLVVVK KEIIILLTTT ALLLANRTTT GG-SLSSGGG
           DDMLLLPHHH LTEEAAAMMV VSAAKLVVVT TEIIILLTTT ALLMSHRTTT AA-LLSSGGG
           DDVVMMGTTT LTEENNNLQF FSAARLIIIN NTIIIIIKKK ELLEADKVVV GGRGISSGGG
           DDQLLLPNNN LTEETTTLAF FIAARLVVVE EDVVVIIAAA ELLRANRVVV GGRGVSSGGG
           DDVFLLSSSS LTEETTTLRY YTAAALVVVE EAVVVMMTTT ELLSADMIII GGGGISSSSG
           DDMLLLPHHH LTEEAAAMMV VSAAKLVVVK KEIIILLTTT ALLLANRTTT GG-SLSSGGG
           DDMLLLPHHH LTEEAAAMMV VSAAKLVVVT TEIIILLTTT ALLMSHRTTT AA-LLSSGGG
           DDVVMMGTTT LTEENNNLQF FSAARLIIIN NTIIIIIKKK ELLDADKVVV GGRGISSGGG
           DDVFLLSSSS LTEETTTLRY YTAAALVVVE EAVVVLLTTT ELLSADMIII GGGGISSSSG
           DDQLLLPNNN LTEETTTLTF FIAARLVVVE EDVVVIIAAA ELLRANRVVV GGRGVSSGGG
           DDVVMMGTTT LTEENNNLQF FSAARLIIIN NRVVVIIQQQ ELLDADKVVV GGRGVSSGGG
           NNQLLLPNNN LTEETTTLAF FIAARLVVVE EDVVVIIAAA ELLRADRVVV GGRGLSSGGG
           DDMLLLPHHH LTEEAAAMMV VSAAKLVVVK KEIIILLTTT ALLLANRTTT GG-SLSSGGG
           DDMLLLPHHH LTEEAAAMMV VSAAKLVVVT TEIIILLTTT ALLMSHRTTT AA-LLSSGGG
           DDLLLLPHHH LTEEAAAMMV VSAAKLVVVK KEIIILLTTT ALLLANRTTT GG-SLSSGGG
           DDILLLPHHH LTEEAAAMMI ISAAKLVVVT TEIIILLTTT ALLLSHRTTT AA-LLSSGGG
           DDVVMMGTTT LTEENNNLQF FSAARLIIIN NKVVVIIQQQ ELLDADKVVV GGRGVSSGGG
           DDQLLLPNNN LTEETTTLAF FVAARLVVVD DDVVVIIAAA ELLRANRVVV GGRGVSSGGG
           DDTLLLSNNN LTEETTTLNY YTAAAIVVVE EAVVVMMTTT ELLSADLIII GGGGISSHHG
           DDMLLLPHHH LTEEAAAMMV VSAAKLVVVK KEIIILLTTT ALLLANRTTT GG-SLSSGGG
           DDRLLLPHHH LTEETTTLLF FIAARLVVVE EDVVVIIAAA ELLRANRVVV GGRGISSGGG
           DDALLLSFFF LTEESSSLTY YTAAALVVVD DAVVVMMAAA ELLSANIIII GGVGISSGGG
           DDVVMMGTTT MTEENNNLHF FSAARLVVVT TQIIIIIGGG ELLSADKVVV GGRGVSSGGG
           DDMLLLPHHH LTEEAAAMMV VSAAKLVVVR REIIILLTTT ALLLAKRTTT SS-HLSSGGG
           DDMLLLPHHH LTEEAAAMMV VSAAKLVVVN NEIIILLTTT ALLQAQRTTT II--LSSGGG
           DDVVMMGTTT LTEENNNLRF FSAARLVVVE ERLLLIIQQQ ELLSADRVVV GGRGVSSGGG
           DDNLLLSYYY LTEETTTLTY YTAAALVVVT TAVVVMMAAA ELLGAHVIII GGPGISSGGG
           DDVLYYPHHH LTEETTTLFF FTAARLVVVD DRVVVIIAAA ELLNTNMIII GGRGISSGGG
           DDALYYPNNN LTEETTTLVF FTAARLAAAK KAVVVMMTTT ELLDKDIIII GGRGVSSGGG
           DDLLYYPHHH LTEETTTLVF FVAARLAAAE ESVVVIISSS ELLTENVVVV GGRGISSGGG
           DDVLFFPHHH LTEETTTLTY YAAARLAAAL LDVVVIIQQQ ELLEQDMIII GGRGVSSGGG
           DDVLFFPHHH LTEETTTLTY YAAARLAAAL LDVVVIIQQQ ELLEQDMIII GGRGVSSGGG
           DDVLFFPHHH LTEETTTLTY YTAARLAAAA ASVVVIIQQQ ELLEQDMIII GGRGVSSGGG
           DDVLLLPQQQ LTEETTTLAF FAAARLIIIE EMIIIIIKKK ELLERRRVVV GGKGISSGGG
           DDVLFFTHHH LTEETTTLTY YAAARLTTTI IDIIIIIYYY ELLEQDMIII GGRGVSSGGG
           DDVLFFPQQQ LTEETTTLVF FAAARLVVVD DAIIIIITTT ELLERHKIII GGRGVSSGGG
           DDLFFFSQQQ LTEETTTLSL LAAAQLVVVN NDLLLLLFFF RLLVADIVVV GGRGISSGGG
           DDVLIIANNN LTEEAAAMMV VAAAKLVVVE EEIIILLEEE TLLKVNLTTT CC--LSSGGG
           EEIFFFPQQQ LTEETTTVVY YTAARLVVVD DHIIILLEEE ALLGQQKFFF GGRGLSSGGG
           DDLFIIGSSS LTEEHHHLIF FQAARMVVVD DQVVVIIQQQ ELLSQHIIII GGKGLSSGGG
           DDRLLLPHHH LTEETTTMTV VSAAKLIIIE EEIIIIIEEE TLLSSNQTTT HH---SSGGG
           NNQLHHANNN LTEEAAAMKV VAAAKLIIIQ QEIIILLEEE TLLSRQMTTT SS--LSSGGG
           DDNLQQPLLL LTEEAAAMNV VAAAKLIIID DQIIILLVVV TLLDRHRTTT GG-QLSSGGG
           DDIQIIGTTT LTEEHHHLMF FAAAKLVVVA ASVVVLLEEE ELLTADPIII GGRGISSGGG
           DDVLLLPTTT ITEETTTLRF FYAAKLIIIE EQIIILLEEE QLLSADKIII GGRGLSSGGG
           DDVLLLQTTT STEETTTLKF FYAAKLVVVE EQIIIIIEEE DLLTTHKIII GGKGLSSGGG
           DDVLLLQTTT YTEETTTLKF FYAAKLVVVE EKVVVIIEEE DLLTRDRVVV GGTGLSSGGG
           DDILSSANNN LTEEAAAIEF FSAARLIIID DEIIILLSSS VLLTQNTIII GGLGISSLLA

           GQRKKRIIAI IIPPLLLFFF FMPTTSAAAA AALLLSSEMQ KKKKKMMSFF SSTTIISLQQ
           GQRKKRIIAL LLPPLLLLLL LMPTTSAAAA AALLLSSEMQ KKKKKMMSFF SSTTIISLQQ
           GQRKKRIIAI IIPPLLLLLL LMPTTSSSSS SALLLSSEIQ RRRRRIIATT SSTTIISLQQ
           GQRKKRIIAI IIPPLLLLLL LMPTTSSSSS SALLLSSEIQ RRRRRIIAII SSTTIISLQQ
           GQRKKRIIAI IIPPLLLLLL LMPTTSSSSS SALLLSSEIQ RRRRRIIAII SSTTIISLQQ
           GQRKKRIIAI IIPPLLLLLL LMPTTSSSSS SALLLSSEIQ RRRRRIIAII SSTTIISLQQ
           GQRKKRIIAI IIPPLLLFFF FMPTTSAAAA AALLLSSEMQ KKKKKMMSFF SSTTIISLQQ
           GQRKKRIIAL LLPPMMMFFF FFPTTSAASS SCFFFQQSMK GGGGGLLAGG GGSSIICIQQ
           GQRKKRIIAL LLPPMMMFFF FFPTTSAASS SCFFFQQSMK SSSSSLLAGG GGTTIICIQQ
           GERKKRIIGL LLSSLLLFFF FLPTTTSSTT TANNNAALLK RRRRRMMSQQ GGTTIIFIQQ
           GERRRRIIAL LLKKMMMLLL LFPTTTMMTT TANNNQQVLV EEEEELLARR NNIIVVLIQQ
           GERRRRIIGL LLGGLLLIII ILPTTSFFTT TAHHHNNKLS RRRRRLLAGG NNLLVVILQQ
           GQRKKRIIAL LLPPMMMFFF FFPTTSAASS SCFFFQQSMK GGGGGLLAGG GGSSIICIQQ
           GQRKKRIIAL LLPPMMMFFF FFPTTSAASS SCFFFQQSMK SSSSSLLAGG GGTTVVCIQQ
           GERKKRIIGL LLSSLLLFFF FLPTTTSSTT TANNNAALLK RRRRRMMSQQ GGTTIIFIQQ
           GERRRRIIGL LLGGLLLIII ILPTTSFFTT TAHHHNNTLS RRRRRLLAGG NNLLVVILQQ
           GERRRRIIAL LLKKMMMMMM MLPTTTMMTT TANNNQQLLA EEEEELLARR DDIIVVVIQQ
           GQRKKRIIAL LLPPMMMFFF FFPTTSAASS SCFFFQQSMK GGGGGLLAGG GGSSIICIQQ
           GQRKKRIIAL LLPPMMMFFF FFPTTSAASS SCFFFQQSMK SSSSSLLAGG GGTTVVCIQQ
           GERKKRIIGL LLSSLLLFFF FLPTTTSSTT TANNNAALLK RRRRRMMSQQ GGTTIIFIQQ
           GERRRRIIAL LLKKMMMMMM MLPTTTMMTT TANNNHHLLV EEEEELLARR NNIIVVVIQQ
           GERRRRIIGL LLGGLLLIII ILPTTSFFTT TAHHHNNRLS RRRRRLLAGG NNLLVVILQQ
           GERKKRIIGL LLSSLLLFFF FLPTTTSSTT TANNNAALLK RRRRRMMSQQ GGTTIIFIQQ
           GERRRRIIGL LLGGLLLIII ILPTTSFFTT TAHHHNNKLS RRRRRLLAGG NNLLVVILQQ
           GQRKKRIIAL LLPPMMMFFF FFPTTSAASS SCFFFQQSMK GGGGGLLAGG GGSSIICIQQ
           GQRKKRIIAL LLPPMMMFFF FFPTTSAASS SCFFFQQSMK SSSSSLLAGG GGTTIICIQQ
           GQRKKRIIAL LLPPMMMFFF FFPTTSAASS SCFFFQQSMK GGGGGLLAGG GGSSIICIQQ
           GQRKKRIIAL LLPPMMMFFF FFPTTSAASS SSFFFQQSMK SSSSSLLAGG GGTTIICIQQ
           GERKKRIIAL LLSSLLLFFF FLPTTTSSTT TANNNAALLK RRRRRMMSQQ GGTTIIFIQQ
           GERRRRIIGL LLGGLLLIII ILPTTSFFTT TAHHHNNKLS RRRRRLLAGG NNLLVVLIQQ
           GERRRRIIAL LLKKMMMLLL LFPTTTMMTT TANNNQQVLA EEEEELLARR DDIIVVLIQQ
           GQRKKRIIAL LLPPMMMFFF FFPTTSAASS SCFFFQQSMK AAAAALLAGG GGSSIICIQQ
           GERRRRIIAL LLGGLLLIII ILPTTSFFTT TSHHHNNILS RRRRRLLAGG NNLLVVLLQQ
           GERRRRIIAL LLKKMMMLLL LLPTTTLLTT TANNNQQSLV EEEEELLARR DDIIVVIIQQ
           GERKKRIIGL LLPPLLLFFF FLPTTTSSTT TANNNAAILK KKKKKLLSRR GGTTIIFIQQ
           GQRKKRIIAL LLPPMMMFFF FFPTTSSSSS SCFFFQQSMK AAAAALLAGG GGTTVVCIQQ
           GQCKKRIIAL LLPPMMMFFF FFPTTSAASS SCFFFQQSMK SSSSSLLAGG GGTTIICIQQ
           GERKKRIIGL LLPPLLLFFF FLPTTTSSTT TANNNSSMLK KKKKKMMGNN GGTTIILIQQ
           GERRRRIIAL LLKKIIILLL LLPTTTMMTT TANNNQQMLA EEEEELLARR DDIIVVVIQQ
           GEKKKRIIGM MMSSLLLLLL LLPTTSTTTT TAHHHRRTIK RRRRRLLAGG GGTTVVTIQQ
           GERKKRIIGI IISSLLLFFF FLPTTSTTTT TAQQQRRSLW EEEEELLAGG GGTTVVTIQQ
           GERKKRIIAL LLSSLLLVVV VLPTTSTTAA AALLLRRQLA GGGGGLLAGG KKTTVVTIQQ
           GERKKRIIGI IISSLLLLLL LLPTTSTTTT TALLLRRLLH DDDDDIIAAA GGTTVVTIQQ
           GERKKRIIGI IISSLLLLLL LLPTTSTTTT TALLLRRLLH DDDDDIIAAA GGTTVVTIQQ
           GERKKRIIGI IISSLLLLLL LLPTTSTTTT TALLLKKQLH CCCCCIIAAA GGTTIITIQQ
           GERKKRIIAI IISSLLLLLL LLPTTSTTSS SATTTKKHLQ GGGGGVVAAA GGTTVVTIQQ
           GERKKRIIGI IISSLLLFFF FLPTTSTTTT TALLLRRQLH DDDDDIIADD GGTTVVTIQQ
           GERKKRIIGI IISSLLLLLL LLPTTSTTSS SAAAAKKVLR RRRRRLLASS AATTVVTIQQ
           GEKKKRLLAL LLSSIIIFFF FAPTTTFFQQ QAEEEKKELR QQQQQLLADD GGTTVVCIQQ
           GQRKKRIIAL LLPPMMMFFF FFPTTSSSTT TCFFFQQSLR SSSSSLLAGG GGTTIICIQQ
           GEKKKRIIAL LLLLMMMLLL LLPTTSHHSS SAIIISSKLK RRRRRYYALL EETTIIIVQQ
           GERKKRFFAA AAPPLLLIII ICPTTSFFTT TAHHHSSQLK KKKKKLLSKK GGTTVVLIQQ
           GQRKKRIIGL LLPPMMMFFF FFPTTSSSTT TCYYYQQSLK SSSSSLLSGG GGTTIICIQQ
           GQKKKRIIAL LLPPMMMFFF FFPTTSSSSS SCFFFQQLLK TTTTTLLAGG GGTTIICIQQ
           GERKKRIIAL LLPPLLLFFF FLPTTSVVTT TSKKKYYTLK QQQQQLLAAA GGTTVVCIQQ
           GERRRRIIAL LLSSLLLFFF FIPTTSHHSS SASSSEETLK QQQQQLLANN SSTTIIFIQQ
           GEKRRRIIGL LLSSVVVLLL LLPTTSTTSS SAMMMAAKLV EEEEELLTQQ KKTTVVCIQQ
           GEKRRRIIGL LLSSIIIFFF FLPTTSVVAA AALLLQQKLL NNNNNLLTKK GGTTVVCIQQ
           GEKRRRIIGL LLSSIIIFFF FLPTTSVVAA AALLLQQKLL NNNNNLLTKK GGTTVVCIQQ
           ANRKKKIIGL LLHHIIIFFF FLPTTSSSAA AALLLKKNVK KKKKKIIASS GGTTVVCIQQ

           SSEFDLIIAA AIIGYIGYLK KIGGGNNYEL NNSSSSQYLL IRGGKIDLLL TIIIIIIDDD
           SSEFDLIIAA AIIGYIGYLK KIGGGNNYEL VVSSSSQYLL IRGGKADLLL SIIIVIIDDD
           SSSFDLIIAA AIIGYIGYLK KVGGGNNYDL NNPPPPQNLL IRGGKIDIII TIIIIVVDDD
           SSGFDLIIAA AIIGYIGYLK KVGGGNNYDL NNPPPPQSFF MRGGKIDIII TIIIVVVDDD
           SSGFDLIIAA AIIGYIGYLK KVGGGNNYDL NNPPPPQNFF TRGGKIDIII TIIIVVVDDD
           SSAFDLIIAA AIIGYIGYLK KIGGGNNYDL NNPPPPQNLL IRGGKIDIII TIIIIMMDDD
           SSEFDLIIAA AIIGYIGYLK KIGGGNNYEL NNSSSSQFLL IRGGKIDLLL TIIIIIIDDD
           SSEFDLYYVV VLLGQVGYLR DLGGGNNFEA GGSSSSQFFF KRTTLMDLLL THHHLIISSS
           SSEFDLYYII ILLGQIGYLK GLGGGNNFEA GGSSSSQFFF KRTTLLDLLL THHHLFFSSS
           RRKFDLTTLL LLLGRMGYFE SAGGGNNFDI GGSSSSQLSS KRSSKLNAAA SIIIAIIVVV
           RRQFDIAAII ILLGEIGFFN DCGGGNNFDT VVGGGGKLLL RRVVRVNAAA VIIITLLQQQ
           RRRFDVLLLL LMMGTIGYFT AIGGGNNFDT IIGGGGQFII RRQQSFDTTT LLLLIGGEEE
           SSEFDLYYVV VLLGQVGYLR DLGGGNNFEA GGSSSSQFFF KRTTLMDLLL THHHLIISSS
           SSEFDLYYII ILLGQIGYLK GLGGGNNFEA GGSSSSQFFF RRTTLLDLLL THHHLFFSSS
           RRKFDLTTLL LLLGKVGYFA SAGGGNNFDI GGSSSSQLAA RRSSKLNAAA SVVVALLVVV
           RRRFDVLLLL LMMGTIGYFT SIGGGNNFDT IIGGGGQFII RRQQSFDTTT LLLLIGGEEE
           RRQFDIAAII ILLGEVGFFN NCGGGNNFDT VVGGGGKLLL RRVVRMNAAA VIIIMLLQQQ
           SSEFDLYYVV VLLGQVGYLR DLGGGNNFEA GGSSSSQFFF KRTTLMDLLL THHHLIISSS
           SSEFDLYYII ILLGQIGYLK GLGGGNNFEA GGSSSSQFFF RRTTLLDLLL THHHLFFSSS
           RRKFDLTTLL LLLGKMGYFA SAGGGNNFDI GGSSSSQLAA RRSSKLNAAA SVVVALLVVV
           RRHFDIAAII ILLGEVGFFN NCGGGNNFDT VVGGGGKLLL RRVVRMNVVV VIIIMLLQQQ
           RRRFDVLLLL LMMGTIGYFT SIGGGNNFDT IIGGGGQFII RRQQSFDTTT LFFFIGGEEE
           RRKFDLTTLL LLLGRMGYFE SAGGGNNFDI GGSSSSQLSS KRSSKLNAAA SIIIAIIVVV
           RRRFDVLLLL LMMGTIGYFT AIGGGNNFDT IIGGGGQFII RRQQSFDTTT LLLLIGGEEE
           SSEFDLYYVV VLLGQVGYLR DLGGGNNFEA GGSSSSQFFF KRTTLMDLLL THHHLIISSS
           SSEFDLYYII ILLGQIGYLK GLGGGNNFEA GGSSSSQFFF KRTTLLDLLL THHHLFFSSS
           SSEFDLYYVV VLLGQVGYLR DLGGGNNFEA GGSSSSQFFF KRTTLMDLLL THHHLIISSS
           SSEFDLYYII ILLGQIGYLK GLGGGNNFEA GGSSSSQFFF KRSSLLDLLL THHHLFFSSS
           RRKFDLTTLL LLLGRMGYFG AIGGGNNFDI GGSSSSQLSS RRSSKLNSSS SIIIALLVVV
           RRGFDVLLLL LMMGTIGYFT AVGGGNNYDT IIGGGGQFII RRQQSFDTTT LLLLIGGEEE
           RRQFDIAAII ILLGEVGFFS GCGGGNNFDT VVGGGGKLLL RRVVRLNAAA VTTTMLLQQQ
           SSEFDLYYVV VLLGQIGYLR DLGGGNNFEA GGSSSSQFFF KRTTLMDLLL THHHLIISSS
           RRQFDVLLLL LMMGVIGYFT ELGGGNNFDT IIGGGGQFLL SRQQSFDTTT LLLLVGGEEE
           RRRFDIAAII IMMGEVGFFS NCGGGNNFDT VVGGGGKLLL RRIIRSDGGG IIIIMLLQQQ
           RRKFDLTTLL LLLGKLGYFS SIGGGNNFDI GGGGGGQLSS KRSSKINAAA SIIIAIIVVV
           SSEFDLYYVV VLLGQIGYLR DLGGGNNFEA GGSSSSQFFF KRTTLMDLLL THHHLIISSS
           SSEFDLYYII ILLGQIGYLK NLGGGNNFEA GGSSSSQFFF KRTTICDLLL THHHLVVSSS
           RRRFDLTTLL LLLGKVGYFS QIGGGNNFDI GGSSSSQFLL KRTTRMNTTT SVVVAIIVVV
           RRRFNIAAII IMMGEVGFFS SCGGGNNIDT VVNNNNKLLL RRTTRSDGGG ILLLMLLQQQ
           SSHFDVVVLL LLLGSIGYFS SLGGGNNLDA GGTTTTQFLL QRGGRRFFFF NKKKLIIQQQ
           SSYFDLLLLL LLLGNVGYFA SVGGGNNFDA GGTTTTQFLL KRGGKRHFFF SGGGMVVQQQ
           SSQFDVLLLL LLLGKLGYFE SVGGGNNFDA GGTTTTQLLL HRLLKRHFFF DLLLLIIQQQ
           SSHFDLIILL LLLGSLGYFS SIGGGNNFDA GGCCCCQYFF CRGGKRHFFF SWWWLVVQQQ
           SSHFDLIILL LLLGSLGYFS SIGGGNNFDA GGCCCCQYFF CRGGKRHFFF SWWWLVVQQQ
           SSHFDLVVVV VLLGSLGYFS SIGGGNNFDV GGSSSSQYSS LRGGKRHFFF SWWWLVVQQQ
           SSHFDLLLLL LIIGHAGYFS SLRRRNNFDA GGSSSSQFSS RRTTRRDFFF DKKKLLLQQQ
           SSHFDLIILL LLLGSLGYFQ SIGGGNNFDA GGSSSSQYFF CRGGKRHLLL SWWWMIIQQQ
           SSHFDLLLLL LVVGHIGHFA ALGGGNNFDA GGGGGGQFSS RRTTRRALLL DKKKMLLQQQ
           RRGFDIVVLL LLLGEIGYFA SLGGGNNFDI VVGGGGQFFF KRAAMFDTTT NKKKVAAMMM
           SSEFDLYYLL LLLGQVGYLS SLGGGNNYEA GGSSSSQFLL KRSSRLDLLL THHHMLLSSS
           SSHFDLLLLL LLLGRAGHFE DIGGGNNFEL SSSSSSQFSS SRNNRAPLLL SKKKLWWQQQ
           SSEFDILLLL LMMGRAGFFS YVGGGNNFQL VVTTTTQFLL WRSSLLELLL VKKKVLLQQQ
           SSEFDLYYLL LLLGQIGFLS SVGGGNNYEA GGNNNNQFLL KRIILIDLLL TRRRVLLSSS
           SSEFDLYYTT TLLGQVGFLR NIGGGNNFES GGSSSSQFLL KRTTLRDLLL MYYYLLLAAA
           SSNIDLYYVV VVVGNVGYLS SLGGGNNYEC GGNNNNQLLL KRNNISDLLL TFFFTLLMMM
           SSEFDLIILL LLLGNYGYFI KQKKKNNFSV DDSSSSQFCC RRSSLMNLLL LRRRTYYVVV
           RRKFTIMMVV VLLGRVGHFT EIGGGNNYDV TTGGGGQFWW KRTTLINNNN CLLLVFFVVV
           RRAFNVMMVV VIIGKIGYFE SLGGGNNFDA EESSSSQYLL GRTTKLNNNN FVVVAVVTTT
           RRQINVMMVV VIIGKIGYFE SLGGGNNFDA EESSSSQYLL NREERINNNN ALLLSVVTTT
           SSEFDLLLLL LLLGKIGHFT SAGGGNNFEA HHPPPPQLVV KRGGLVRTTT ILLLLFFRRR

           LLSIIIIITT LFGFLAIIMA YYYYYSFPEE EVIIINKTKK VSYYFSSSAL AAEEEFFCCL
           FFSIIIIITT LFGFLAIIMS YYYYYSFPEE EVIIINKTQQ VSYYFSSSSL AAEEEIFGGL
           LLVVVVVVII LFGVLAIIIS YFFYYSFPEE EEVVINKTQQ VSYYFSSSLL AAEEEIFMMI
           LLIVVVVVII LFGFLAIIIS YFFYYSFPEE EEVVINKTQQ VSYYFSSSLF AAEEEIFTTL
           LLVVVVVVII LFGFLAIIIS YFFYYSFPEE EEVVINKTQQ VSYYFSSSLF VVEEEIFTTL
           LLVVVVVVII LFGFLAIIIS YFFYYSFPEE EEVVINKTQQ VSYYFSSSLL SSEEEIFIII
           LLSIIIIITT LFGFLAIIMA YYYYYSFPEE EVIIINKTQQ VSYYFSSSAL AAEEEIFCCL
           HHIGGGGGII GIGLLFLLSL FFFALTFPEE EGVVFLYWSS LKYYYAAATM AADDDPIMMF
           HHVVVVVVII GIGLLCLLSL FFFALTFPEE EAVVFLYWSS LKYYYAAATM AADDDPVVVC
           TTVVVVVVLL GIGAIVLLLT NFFSELFVEE EKLLFIGYRR VSYYFGGGLL SSDDDLRMML
           NNLIIIIIMM GLLFFLLLFG AYYTNLFPLL LAVVSQGLQQ KWMMMAAAAL HHVVVPVVVA
           AACLLLLLMM SIGFLLLLIA LFFNSKCYEE EAMMLEGLTT TGYYFAAAIL GGEEEPCAAY
           HHIGGGGGII GIGLLFLLSL FFFALTFPEE ESVVFLYWSS LKYYYAAATM AADDDPIMMF
           HHVLLLLLII GIGLLFLLSL FFFALTFPEE EAVVFLYWTT LKYYYAAATM AADDDPVVVC
           TTVIIIIILL GIGAIVLLLT NFFSELFVEE EKLLFIGYRR VSYYFGGGVM SSDDDLRFFL
           AACLLLLLMM SIGFLLLLIA LFFNSKCHEE ESMMLEGLTT AGYYFAAAIL GGEEEPCAAY
           NNLIIIIIMM GLIFYLLLLG AYYTNLFPLL LAVVSQGLHH KWMMLAAAVL HHVVVPVIIA
           HHIGGGGGII GIGLLFLLSL FFFALTFPEE ESVVFLYWSS LKYYYAAATM AADDDPIMMF
           HHVLLLLLII GIGLLFLLSL FFFALTCEKK KAVVFLYWSS LKYYYAAATM AADDDPVVVC
           TTVIIIIILL GIGALVFFLT NFFTELFVEE EKLLFIGYRR VSYYFGGGLV SSDDDLRFFL
           NNLIIIIIMM GLIFYLLLLG AYYTNLFPLL LAVVSQGLQQ KWMMLAAAVL HHAAAPIVVA
           AACLLLLLMM SIGFLLLLIA LFFNSKCHEE ESLLLEGLTT AGYYFAAAVL GGEEEPCAAY
           TTVIIIIILL GIGAIVLLLT NFFSELFVEE EKLLFIGYRR VSYYFGGGLL SSDDDLRMML
           AACLLLLLMM SIGFLLLLIA LFFNSKCYEE EAMMLEGLTT TGYYFAAAIL GGEEEPCAAY
           HHIGGGGGII GIGLLFLLSL FFFALTFPEE EGVVFLYWSS LKYYYAAATM AADDDPIMMF
           HHVVVVVVII GIGLLCLLSL FFFALTFPEE EAVVFLYWSS LKYYYAAATM AADDDPVVVC
           HHIGGGGGII GIGLLFLLSL FFFALTFPEE ESVVFLYWSS LKYYYAAATM AADDDPIMMF
           HHAVVVVVII GIGLLCLLSL FFFALTFPEE EAVVFLYWSS LKYYFAAATM AADDDPVIIC
           TTVFFFFFLL GIGAIVLLLT NFFSELLVEE EKLLFIGYRR VSYYFGGGLL SSDDDLRMML
           AACLLLLLMM SIGFLLLLIA LFFNSKCHEE EALLLEGLTT AGYYFAAAIL GGEEEPCVVY
           NNLIIIIIMM GVIFFLLLFG AYYTTLFPLL LAVVSQGLHH KWMMLAAAML HHVVVPVTTA
           HHIGGGGGII GIGLLFLLSL FFFALTFPEE EGVVFLYWSS LKYYYAAATM AADDDPIMMF
           AALVVVVVMM SIGFLLLLIA LFFTAKCHEE EAMMLEGMSS VTYYFAAAIL GGEEEPCAAF
           NNLLLLLLFF GVAFFLLLCS AYYTALFPLL LAIISKGLQQ KWMMLAAAII HHFFFPILLS
           TTVIIIIILL AVGAISLLVT NFFSELFIDD DKLLFTGYRR VSYYFAAAML GGDDDLRTTA
           HHLGGGGGII GIGLLFLLSL FFFALTFPEE EGVVFLYWSS LKYYYAAATM AADDDPIVVF
           HHLCCCCCII GIGLLFLLSL FFFALTFPEE EGVVFLYWSS LKYYYAAATM AADDDPVIIC
           MMIFFFFFLL AVGAIALLIT NFFSELFIEE EKLLFIGYRR VSYYFSSSIL SSDDDLRTTI
           NNLIIIIIYY GIAFFLIISG AYYTALFPLL LAIISKGLQQ KWMMFAAAII HHIIIPIIIS
           VVISSSSSVV AGGLLLLLFV FFFYFTFPEE ERMMLSGMRR LSYYFAAANV GGDDDPLAAL
           IIFIIIIIVV SCGLLLLLIS FFFFFTFPEE EAMMLSGMRR LSYYFSSSVV GGDDDPLIIL
           VVVAAAAAAA SCGLMLLLII FVVLFTFPEE EAIIFAGMTT LSYYFAAAVL GGSSSSLVVL
           VVLSSSSSTT ALGLLLLLIV FFFFFAFPEE EAMMLADMRR LSYYFAAATT SSDDDPFIIL
           VVLSSSSSTT ALGLLLLLIV FFFFFAFPEE EAMMLADMRR LSYYFAAATT SSDDDPFIIL
           VVLSSSSSTT ALGLLLLLIV FFFFFTFPEE EAMMLENMRR LSYYFAAATT SSDDDPLIIL
           SSLGGGGGVV ALGLLLMMII FSSSYVFPEE EIYYLKEMRR LSYYYCCCTL CCDDDVVLLY
           VVIAAAAATT SLGLLLLLIV FFFFFTFPEE EAMMLADMKK LSYYFAAATT SSDDDPLFFL
           SSVGGGGGVV ALGLLLIIII FSSSYVFPEE ELYYLKDMRR LSYYYSSSTV CCDDDVVVVY
           SSVAAAAASS AFGSVLLLTI NMMAGVFPEE EAIIVAGSAA LGYYLSSSLL AAEEEPAAAF
           HHVIIIIIVV GIGMICIIVL FFFTLTFPEE ESVVFLYWSS LKFFYAAATI AADDDPIVVF
           TTIGGGGGLL AAGAIWMMST YLLFNSFPEE EEVVVRGARR LSYYYAAAMC AAEEEPITTL
           TTTMMMMMVV AIGLIAIIFT NFFQNVFTEE EPVVFRRLRR CDYYFGGGTI AAEEEPLTTV
           HHIIIIIIVV GIGAICVVTM FFFTLTFPEE EAVVFLYWSS VKYYYAAATL AADDDPIVVY
           HHILLLLLVV GIGALFLLNL FYYTLSFPEE EPVVLFRWSS LKYYYAAATV SSDDDPAVVF
           HHFIIIIIII AVGVILLLNM FFFSTTFPEE EPIIIFRWKK LHFFYAAAKL AADDDPFTTA
           HHIFFFFFVV GLGYLAMMMA LFFGLFYN-- -IIIFAGFRR TSYYFAAAVV TTDDDIRVVI
           AAVFFFFFVV GFGACVLLLI NLLQLFIS-- -TLLFAKLHH TLYYYAAAMF FFEEELIGGT
           AAVVVVVVTT GFGVCTIILT GLLTLFLS-- -TLLFAKIHH SFYYYAAAVT VVEEELFLLV
           AAIVVVVVII GFGSCTLLLT GLLSLFLS-- -QLLFAKIHH SFYYFSSSIT VVEEETFFFV
           SSFIIIIIPP AIGTLLVVGL FMMATIVE-- -SVVYSGTPP AHYYIAAAVI TTDDDPVLLT

           IFVALYYYIS SSLYISTTTL LFDLSRIISS SLLLLSSNNG GGFYVVAKLP PPVKLQLSSY
           IFIALHHHIS SSLYISTTTL LFNLSRVVSS SLLVVTTNNG GGFYVVSKLH PPVKLQFSSY
           IVLILYYYIS SSLYISTTTL LFDFSKVVSS SFFLLTTNNG GGFYVVSKLV PPFRLQLSSY
           IILILYYYIS SSLYISTTTL LFDFSKVVSS SFFLLTTNNG GGFYVVAKLV PPFRLQLSSY
           IILILYYYIS SSLYISTTTL LFDFSKVVSS SFFLLTTNNG GGFYVVAKLV PPFRLQLSSY
           IILILYYYIS SSLYISTTTL LFDFSKVVSS SFFLLTTNNG GGFYVVSKLV PPFRLQLSSY
           IFIALYYYIS SSLYISTTTL LFDLSRVVSS SLLLLSSNNG GGFYVVAKLP PPVKLQFSSY
           PIWMTSSSVA SSLLIGAAAA ASTLQVTTFF FVVGGFFSSG GGFFVVDTIT ----LQMSSY
           PIWMTGGGVA SSLLIGAAAA ASNLQVTTFF FVVGGFFSSG GGFFVVKTIT ----LQSSSY
           PIFMLGGGSA SSMLIAAAAG GQSVSVTTLL LLLMMFFSSG GGLLVVTTIS WWLSLQFSSY
           TVWTLGGGIG FFLLLLGGGI IVQPNINNSS SVVVVGGSSG GGFLRRQEMI PPFKISFTTY
           IPWLANNNCC IIMLAAAAAL LLPFHMSSFF FFFSSAAGGG GGFMIISSLT VVPAISVSSW
           PIWMTSSSVA SSLLIGAAAA ASTLQVTTFF FVVGGFFSSG GGFFVVDTIA ----LQMSSY
           PIWMTGGGVA SSLLIGAAAA ASTLQVTTFF FVVGGFFSSG GGFFVVKTIT ----LQSSSY
           PIFMLGGGTA SSMLIATTTG GQSVSVTTLL LLLMMFFSSG GGLLVVRTIP WWLSLQFSSY
           VPWLTNNNCC TTMLASAAAM MLPFHMSSFF FFFCCTTAAG GGFMIIDNLI VVPAISLSSW
           TVWTLGGGIG FFLLLLGGGI IVQPNINNSS SIIVVGGSSG GGFIRRQEMI PPLKLGFTTY
           PIWMTSSSVA SSLLIGAAAA ASTLQVTTFF FVVGGFFSSG GGFFVVDTIT ----LQMSSY
           PIWMTGGGVA SSLLIGAAAA ASTLQVTTFF FVVGGFFSSG GGFFVVKTIT ----LQSSSY
           PLFMLGGGTA SSMLIAAAAG GQSVSVTTLL LLLMMFFSSG GGLLVVRTIP WWLSLQFSSY
           TVWTLGGGIG FFLLLLGGGM MVQPNINNSS SIIVVGGSSG GGFIRREEMI PPLKLGFTTY
           VPWLTNNNCC TTMLASAAAM MLPFHMSSFF FCCCCTTAAG GGFMIINNLI VVPAISMSSW
           PIFMLGGGSA SSMLIAAAAG GQSVSVTTLL LLLMMFFSSG GGLLVVTTIS WWLSLQFSSY
           IPWLANNNCC IIMLAAAAAL LLPFHMSSFF FFFSSTTGGG GGFMIISSLT VVPAISVSSW
           PIWMTSSSVA SSLLIGAAAA ASTLQVTTFF FVVGGFFSSG GGFFVVDTIT ----LQMSSY
           PIWMTGGGVA SSLLIGAAAA ASNLQVTTFF FVVGGFFSSG GGFFVVKTIT ----LQSSSY
           PIWMTSSSVA SSLLIGAAAA ASTLQVTTFF FVVGGFFSSG GGFFVVDTIT ----LQMSSY
           PIWMTSSSAA SSLMIGAAAA ASSLQVTTFF FLLGGFFSSG GGFFVVKAIS ----LQSSSY
           PIFLLGGGSA SSMLIAAAAG GQSVSITTLL LLLMMFFSSG GGLLVVKTVP WWLSLQLSSY
           VPWLANNNCC VVMLAAAAAL LLPFHMSSFF FFFGGTTGGG GGFMIIDNLT EEPAISVSSW
           TVWTLAAAIG FFLLLLGGGV VIQPNVNNSS SVVVVGGSSG GGFVRRQEMI PPFKLGFTTY
           PIWMTSSSVA SSLLIGAAAA ASTLQVTTFF FVVGGFFSSG GGFFVVDTIT ----LQMSSY
           VPWLTNNNCA AAMLVAAAAL LLPLQLAAFF FLLGGSSGGG GGFVIIEQLT VVPYVSVSSW
           VFWTVGGGIG LLLLMLGGGV VVQPNIQQSS SAAVVGGTTG GGLVRREEMM PPFQLSFTTY
           PIWMIGGGTA AAMLISAAAG GMEVAVNNLL LLLIIFFSSG GGLLVVPSVG WWLNLKFSSY
           PIWMTSSSVA SSLLIGAAAA ASTLQVTTFF FVVGGFFSSG GGFFVVDTIK ----LQISSY
           PIWMTEEEVA SSLLIGAAAA ASTLQVTTFF FVVGGFFSSG GGFFVVDTIK ----LQSSSY
           PVFMIGGGTA AAMLISAAAD DQTVAINNII IFFMMFFSSG GGLLVVPSVT WWLNLKFSSY
           VFWTVGGGIG LLLLLLGGGV VVQPNMNNSS SGGVVGGSSG GGFLRRKQMV VVFQLSLTTY
           PIWMGGGGVA GGLLFGAAAL LLMIKQTTTT TLLAAGGGG- ----YYQQIP FFIVLKLSSY
           PIWMAGGGVS GGLLLGAAAL LVMQKSTTTT TLLGGAAGGG GG--YYQHVV FFISIKVSSY
           PFWMVYYYAS GGLLLGAAAA AIMAKKSSTT TIIVVGGGG- ----YYNKVS GGMVMKVSSY
           PVFMTGGGAA GGLLIGAAAI ILMLKKTTTT TLLAAGGGG- ----FFKKVV FFISIRLSSH
           PVFMTGGGAA GGLLIGAAAI ILMLKKTTTT TLLAAAAGGG GGFFVVSPLL DDFLF-----
           PVFMAGGGAA GGLLIGAAAS SLMLKKTTTT TLLAAGGGG- ----YYKKVF FFIAIRMSSH
           PIFMAEEETS GGAELGAAAS SVLIKRGGMM MIIAAGGGG- ----YYQHIK FFMQLKLSSY
           PIFMAGGGAA GGLLIGAAAS SLLIKKTTTT TLLAAGGGG- ----FFKRVP FFISLRLSSH
           PIFMADDDTS GGTELGAAAA AILVKRGGVV VMMAAGGGG- ----YYQHIK FFIRLKVSSY
           PIPMSKKKAA AAMLVGAAAM MAPTEAMMAA ALLGGFFGGG GGYYVVDNTV IIFRIPVSSW
           SVYLTSSSVA SSLLIGAAAG GMNIETVVFF FLLGGFFSSG GGFFVVDTIG YYLQVTVSSY
           PIPMLGGGVA SSVFIGAAAC CCMMNVIITT TLLSSGGGG- ----YYSRIE GGLSIRTSSY
           PIPMIGGGVS SSFYISCCCA ASSTSMLLSS SVVGGFFGGG GGFFLLGSVV YYLKLSLSSY
           SIFMTSSSVS SSILIG---S SAMVETVVFF FIIGGFFSSG GGFFVVDAIK YYLKLSVSSY
           CIFMTSSSVA SSVLVGAAAA AMNVQNVVFF FLLAAFFSSG GGFFVVDAIV YYLRITLSSY
           IIYMSDDDVA TTFLIG---T TGMVQHMMII IFFGGFFSSG GGFFVVRDAP YYLRLFLSSY
           PIYMIGGGVA SSMMISTTTI ISPFGTNNMM MVVSSFFDDG GGFLLLSSIK YYLILVISSY
           AIWFADDDAG FFFLISCCCI ITVVDTFFAA AVVGGFFAAG GGFFVVNALK SSFELHCNNY
           AILFAHHHLS FFMSIANNNL LTGSDMFFAA AYYGGFFAAG GGFYVVNELK SSFGLHVNNY
           TVMLARRRLS FFFSLANNNL LTGSDLFFSS SYYAAFFAAG GGFYVVNELR AAFGLHVNNY
           APFLTGGGCY SSLTFALLLT TLPIPIIILL LVVSSFFGGG GGFFIINNIR GGWIMHLVVY

           SAAAKIKFFY YSIFFFIIIL TYISLRRRR
           SAAAHIKFFF FSILLLAAAL TYISLRRRR
           SVAAKIKFFS SSILLLIIIL TYVSLRRRR
           SVAAKIKFFS SSVFFFIIIL TYVSLRRRR
           SVAAKIKFFS SSVFFFMMML TYASLRRRR
           SVAAKIKFFP PSVFFFIIIL TYISLRRRR
           SAAAKIKFFY YSILLLIIIL IYISLRRRR
           YGEEGVILLY YDFIIIVVVL AYFVLRRRR
           YGEEGVILLY YDFLLLVVVL AYLVLRRRR
           TAQQHNEFFW WNHVVVAAAL AYLKLLLLL
           EIVVVNEFFT TNFLLLIIIL GIVVFKKKK
           EGMMKIQFFY YIYLLLIIIV YYVSLRRRR
           YGEEGVILLY YDFIIIVVVL AYFVLRRRR
           YGEEGLILLY YDFLLLVVVL AYLVLRRRR
           TAQQYNEFFW WNHVVVAAAL AYLKLLLLL
           SGMMQIQFFY YIYLLLIIIV YYLSLKKKK
           EIVVVNEFFT TNFLLLIIIL GIVIFKKKK
           YGEEGVILLY YDFIIIVVVL AYFVLRRRR
           YGEEGLILLY YDFLLLVVVL AYLVLRRRR
           TAQQHNEFFW WNHVVVAAAL AYLKLLLLL
           EIVVVNEFFT TNFLLLIIIL GMVVFKKKK
           SGMMQIQFFY YIYLLLIIIV YYLSLKKKK
           TAQQHNEFFW WNHVVVAAAL AYLKLLLLL
           EGMMKIQFFY YIYLLLIIIV YYVSLRRRR
           YGEEGVILLY YDFIIIVVVL AYFVLRRRR
           YGEEGVILLY YDFLLLVVVL AYLVLRRRR
           YGEEGVILLY YDFIIIVVVL AYLVLRRRR
           YGEEGVILLY YDFLLLAAAL AYLVLRRRR
           AAQQHNEFFW WNHVVVAAAL AYLKLLLLL
           EGMMKIQFFY YIYFFFFFFV YYLSLRRRR
           EIVVVNEFFT TNFLLLIIIL GIIVFKKKK
           YGEEGVILLY YDFIIIVVVL AYFVLRRRR
           QGMMQIQFFY YSYLLLIIII YYLSLRRRR
           EIIIVNEFFT TDFLLLLLLL AILSFKKKK
           TAQQVNEFFW WNIVVVAAAL AYLKLRRRR
           YGEEGVILLY YDFIIIVVVL AYFVLRRRR
           YGEEGVILLY YDFMMMVVVL TYFVLRRRR
           SAQQINEFFW WNHLLLAAAL AYLKLRRRR
           ELIIVTEFFT TDFLLLLLLL GIISFKKKK
           KLLLGIQYYW WDVFFFVVVM AYMALHHHH
           KLIILGQYYL LSALLLAAAL AYIALTTTT
           RLVVAIQYYW WSVGGGVVVL AYLALRRRR
           KLLLKVQYYL LEVAAAAAAL AYLSLRRRR
           ---------- ---------- ---------
           KLVVKVQYYL LEVSSSAAAL AYFSLRRRR
           RLLLKVQYYL LELWWWVVVL AYFCLRRRR
           RLLLKVQYYV VEVVVVAAAL AYMSLRRRR
           NLLLKAQYYM MEVWWWIIIL AYLCLRRRR
           QGCCINEFFF FYWLLLTTTY QQLLPPPPP
           EGMMVAIYYW WDAVVVAAAL AYFVLRRRR
           QNQQILEFFW WNTLLLIIIL GYAVLRRRR
           EGLLINQWWP PDYVVVGGGL AYLALRRRR
           EGMMISVYYW WDAVVVAAAL AYFVLRRRR
           EGAALATYYT TDILLLAAAL AYLFLRRRR
           EGMMIAIYYW WCLIIIVVVL TYTLLKKKK
           EIVVVNEFFF FDMYYYVVVL AYVFLRRRR
           EAMMHNEFFG GNLIIIIIIV VFLCLHHHH
           VSVVVNQFFG GSFGGGVVVV SYLALHHHH
           SSVVINQFFG GSFGGGVVVL SYFALHHHH
           ETSSITELLF FNLIIIIIIL GYLALRRRR

   60   389
PbABCG     LEGGGKKGGG MMIILQQQKK KKKVMMGSSS GGTTTLLLLN NLSSSGGGDD NNQPTTTKK-
PcABCG     LEGGGNNGGG MMIILQQQKK KKKVMMGSSS GGTTTLLLLN NLSSSGGGEE GGQPKKKKK-
PfABCG     LEGGGKKGGG IILLLKKKTT TTTIMMGSSS GGTTTLLLLN NLSSSGGGDD DDMSMMMKK-
PvABCG     LEGGGKKGGG IILLLKKKTT TTTIMMGSSS GGTTTLLLLN NLSSSGGGNN DDASSSSKK-
PkABCG     LEGGGKKGGG IILLLQQQTT TTTIMMGSSS GGTTTLLLLN NLSSSGGGKK DDSNSSSKK-
PgABCG     ---------- -----KKK-- ---------- ---------- ---------- SSLSSSSII-
PyABCG     LEGGGNNGGG MMIILQQQKK KKKIMMGSSS GGTTTLLLLN NLSSSGGGNN NNKPTTTKK-
hs_abcg1   KTGGGSSGGG KKFFNGGGEE EEEIMMGAAA GGSSSLMMMN NLAAAGGGAA GGLPDDDLLR
hs_abcg4   KTCCCSSGGG KKFFCRRREE EEEIMMGAAA GGSSSFMMMN NLAAAGGGQQ GGRPEEELLR
hs_abcg2   KENNNNNGGG IIMMKGGG-- ---ILLGGGG GGSSSLLLLD DLAAAGGGDD GGAPPPPAA-
hs_abcg5   RQDDDSSLLL YYVVEGGGQQ QQQILLGSSS GGTTTLLLLD DMSSSGGGEE GGRARRRRRE
hs_abcg8   ELNNNSSFFF KKVVRGGGQQ QQQIIIGCCC GGAAALLLLD DITTTGGGQQ GGQPSSSPPQ
mm_abcg1   KTGGGSSGGG KKFFNGGGEE EEEIMMGAAA GGSSSLMMMN NLAAAGGGAA GGMPDDDLLR
mm_abcg4_w KTCCCSSGGG KKFFCRRREE EEEIMMGAAA GGSSSFMMMN NLAAAGGGQQ GGRPEEELLR
mm_abcg2   KEDDDNNGGG IIMMKGGG-- ---ILLGGGG GGSSSLLLLD DLAAAGGGDD GGAPPPPAA-
mm_abcg8_w ELNNNSSFFF KKVVRGGGQQ QQQIIIGCCC GGAAALLLLD DITTTGGGQQ GGQPTTTPPQ
mm_abcg5   RQDDDSSLLL YYIIEGGGQQ QQQILLGSSS GGTTTLLLLD DISSSGGGEE GGCERRRRRD
rn_abcg1   KTGGGSSGGG KKFFNGGGEE EEEIMMGAAA GGSSSLMMMN NLAAAGGGAA GGMPDDDLLR
rn_abcg4_w KTCCCSSGGG KKFFCRRREE EEEIMMGAAA GGSSSFMMMN NLAAAGGGQQ GGRPDDDLLR
rn_abcg2_w KEDDDNNGGG IIMMKGGG-- ---ILLGGGG GGSSSLLLLD DLAAAGGGDD GGAPPPPAA-
rn_abcg5   RKDDDSSLLL YYIIEGGGQQ QQQILLGSSS GGTTTLLLLD DISSSGGGEE GGCERRRRRD
rn_abcg8_w DLNNNSSFFF KKVVRGGGQQ QQQIIIGCCC GGAAALLLLD DITTTGGGQQ GGQPTTTPPQ
pt_abcg2   KENNNNNGGG IIMMKGGG-- ---ILLGGGG GGSSSLLLLD DLAAAGGGDD GGAPPPPAA-
pt_steroli ELNNNSSFFF KKVVRGGGQQ QQQIIIGCCC GGAAALLLLD DITTTGGGQQ GGQPSSSPPQ
pt_abcg1   KTGGGSSGGG KKFFNGGGEE EEEIMMGAAA GGSSSLMMMN NLAAAGGGAA GGLPDDDLLR
pt_abcg4   KTCCCSSGGG KKFFCRRREE EEEIMMGAAA GGSSSFMMMN NLAAAGGGQQ GGRPEEELLR
bt_abcg1   KTGGGSSGGG KKFFNGGGEE EEEIMMGAAA GGSSSLMMMN NLAAAGGGEE GGLPDDDLLR
bt_abcg4   KTCCCSSGGG KKFFCRRREE EEEIMMGSSS GGSSSLMMMN NLAAAGGGQQ GGKPEEELLR
bt_abcg2   KENNNNNGGG VVMMKGGG-- ---ILLGGGG GGSSSLLLLD DLAAAGGGDD GGAPPPPAA-
bt_abcg8   EQNNNSSFFF KKMMRGGGQQ QQQVIIGCCC GGAAALLLLD DITTTGGGQQ GGQPTTTAAQ
bt_abcg5   RQDDDSSLLL YYVVEGGGQQ QQQILLGSSS GGTTTLLLLD DMSSSGGGEE GGQEHHHRRE
gg_abcg1   KTGGGSSGGG KKFFSGGGEE EEEIMMGAAA GGSSSLMMMN NLAAAGGGEE GGQPDDDLLR
gg_abcg8   VSNNNNNLLL KKVVHGGGQQ QQQIIIGGGG GGTTTLLLLD DITTTGGGHH NNKPTTTPPQ
gg_abcg5   RQDDDSSFFF HHVVEGGGQQ QQQILLGSSS GGTTTLLLLD DISSSGGGEE GGQQKKKKKE
gg_abcg2_w KKNNNYYGGG IIMMKGGG-- ---ILLGSSS GGSSSLLLLD DLAAAGGGEE GGIPPPPPP-
dr_abcg1   KTGGGSSGGG NNFFTGGGAA AAAIMMGAAA GGSSSLMMMN NLAAAGGGEE GGHPDDDLLR
dr_abcg4   KACCCSSGGG KKFFCRRREE EEEIMMGAAA GGSSSLMMMN NLAAAGGGQQ GGRPDDDLLR
dr_abcg2a  KNGGGNNGGG IIMMKGGG-- ---ILLGSSS GGSSSFLLLD DLAAAGGGEE GGAPPPPPP-
dr_abcg5_w RQEEESSFFF HHLLDGGGQQ QQQILLGSSS GGTTTLLLLD DIAAAGGGEE GGRKKKKRRE
at_NP_5643 KTGGGTTGGG MMVVCGGGEE EEEMLLGSSS GGTTTLLLLS SLGGGGGGKK GGQPSSSGG-
at_NP_1944 RTGGGTTGGG IIVVKGGGEE EEEMLLGSSS GGTTTLLLLT TLGGGGGGNN NNKPSSSKK-
at_NP_5650 RTGGGTTGGG MMIISGGGEE EEEVLLGSSS GGSSSLLLLN NVAAAGGGKK DDGKTTTKKQ
at_NP_5681 KEGGGSSGGG SSVVNGGGEE EEELMMGSSS GGTTTLLLLS SLAAAGGGSS DDKPSSSKK-
at_NP_0010 KEGGGSSGGG SSVVNGGGEE EEELMMGSSS GGTTTLLLLS SLAAAGGGSS DDKPSSSKK-
at_NP_1907 KSGGGSSGGG SSAAYGGGEE EEELMMGSSS GGTTTLLLLN NLGGGGGGSS DDKPSSSKK-
at_NP_1879 KHGGGTTGGG SSTTGGGGEE EEELMMGSSS GGTTTLLLLK KMGGGGGGKK DDIPSSSPP-
Os03g01574 REGGGSSGGG SSAAAGGGEE EEELMMGSSS GGTTTLLLLS SLGGGGGGCC DDEPCCCKK-
Os06g06077 KHGGGGGGGG SSVVDGGGEE EEELMMGSSS GGTTTLLLLK KLGGGGGGQQ DDTPSSSPP-
Os01g01217 RFNNNSSGGG EEAAKGGGRR RRRLMMGSSS GGTTTLLLLN NLAAAGGGFF GGRPSSSEE-
dm_NP_5234 KTSSSSSGGG KKFFRGGGEE EEEIMMGAAA GGSSSLMMMN NLAAAGGGSS SSKENNNLLR
dm_NP_5246 RQDDDSSGGG FFVVSCCCEE EEEIMMGSSS GGTTTLLLLD DLSSSGGGSS RREPTTTKK-
dm_white   KHNNNCCGGG VVAAYGGGEE EEEVMMGAAA GGTTTLLLLN NLAAAGGGMM GGQPDDDAAK
am_abcg4   KTCCCNNGGG KKFFRGGGEE EEEIMMGAAA GGSSSLMMMN NLAAAGGGSS GGKDNNNLLR
amCG3164PB KTSSSSSGGG RRLLRGGGEE EEEIMMGAAA GGSSSLLLLN NLTTTGGGSS GGHEDDDLLS
amCG3164PA TENNNSSGGG EEFFRGGGEE EEEIMMGAAA GGSSSLMMMD DLTTTGGGNN SSKTNNNLLN
dd_XP_6403 KQNNNNNGGG VVCCPGGGQQ QQQLMMGSSS GGTTTLLLLD DLSSSGGGKK GGAPGGGKK-
dd_XP_6462 MQGGGSSGGG TTVVTGGGEE EEEVFFGSSS GGTTTLLLLD DLAAAGGGAA GGNEDDDDD-
ddXP644137 LTNNNSSGGG VVIIEGGGEE EEELMMGSSS GGSSSLLLLD DLAAAGGGQQ GGKEGGGEE-
ddXP644138 ITNNNGGGGG VVIIEGGGEE EEELMMGSSS GGSSSLLLLD DLAAAGGGQQ GGKEGGGEE-
dd_XP_6371 LEDDDNNGGG FFIIVGGG-- ---LMMGAAA GGSSSLMMMD DLAAAGGGDD GGQLKKKDDM

           HHMMMYVVVL LQYYYYFFNN NLLLLVVEEE FAARLNNVVI IMDDDLTKDD TTIIRGIIIS
           HHLLLYVVVL LQYYYYFFNN NLLLLVVQQE FAARLNNVVI IMDDDLSKDD TTVVRGIIIS
           HHMMMYVVVL LQYYYYFFRR RLLLLVVEEE FTTKLHHVVI IMSSSLTKDD TTIIRGIIIS
           YYMMMYVVVL LQYYYYFFRR RQQQQVVEEE FTTKLHHVVI IMSSSLTKDD TTIIRGIIIS
           YYMMMYVVVL LQYYYYFFRR RLLLLVVEEE FTTKLHHVVI IMSSSLTKDD TTIIRGIIIS
           -----CYYYL L--------- -------EE- ---------- -------KDD TTIIRGIIIS
           HHMMMYVVVL LQYYYYFFNN NLLLLVVEEE FAARLNNVVI IMDDDLTKDD TTIIRGIIIS
           VVSSSYIIIM MQMMMMLLHH HLLLLVVEEM VSSHLKKIIA ALGGGLLANN TTRR-SLLLS
           MMSSSYIIIM MQMMMMLLHH HLLLLVVEEM VSSNLTTIIA ALGGGLMSHH TTRR-LLLLS
           NNSSSYVVVV VQVVVVVVTT TLLLLVVEEQ FSSALNNVVE ELGGGLDADD SSKKRGVVVS
           CCFFFYVVVL LQTTTTLLSS SLLLLVVEEH YTTLIEEVVE ELSSSLSADD RRLLGGIIIS
           CCVVVHVVVR RQQQQQLLNN NLLLLVVEEA FIIQLEEVVE ELRRRLRADD TTRRRGLLLS
           VVSSSYIIIM MQMMMMLLHH HLLLLVVEEM VSSHLKKIIA ALGGGLLANN TTRR-SLLLS
           MMSSSYIIIM MQMMMMLLHH HLLLLVVEEM VSSNLTTIIA ALGGGLMSHH TTRR-LLLLS
           CCSSSYVVVV VQVVVVVVTT TLLLLVVEEQ FSSALNNIIE ELGGGLEADD SSKKRGIIIS
           CCVVVHVVVR RQQQQQLLNN NLLLLVVEEA FIIQLEEVVE ELRRRLRANN TTRRRGVVVS
           CCFFFYVVVL LQVVVVFFSS SLLLLVVEER YTTMLEEVVE ELSSSLSADD QQMMGGIIIS
           VVSSSYIIIM MQMMMMLLHH HLLLLVVEEM VSSHLKKIIA ALGGGLLANN TTRR-SLLLS
           MMSSSYIIIM MQMMMMLLHH HLLLLVVEEM VSSNLTTIIA ALGGGLMSHH TTRR-LLLLS
           SSSSSYVVVV VQVVVVVVTT TLLLLVVEEQ FSSALNNIIE ELGGGLDADD SSKKRGIIIS
           CCVVVYLLLL LQVVVVFFSS SLLLLVVEER YTTMLEEVVE ELSSSLSADD QQMMGGIIIS
           CCVVVHVVVR RQQQQQLLNN NLLLLVVEET FIIQLEEVVE ELRRRLRANN TTRRRGVVVS
           NNSSSYVVVV VQVVVVVVTT TLLLLVVEEQ FSSALNNVVE ELGGGLDADD SSKKRGVVVS
           CCVVVHVVVR RQQQQQLLNN NLLLLVVEEA FIIQLEEVVE ELRRRLRADD TTRRRGLLLS
           VVSSSYIIIM MQMMMMLLHH HLLLLVVEEM VSSHLKKIIA ALGGGLLANN TTRR-SLLLS
           MMSSSYIIIM MQMMMMLLHH HLLLLVVEEM VSSNLTTIIA ALGGGLMSHH TTRR-LLLLS
           VVSSSYIIIM MQLLLLLLHH HLLLLVVEEM VSSHLKKIIA ALGGGLLANN TTRR-SLLLS
           MMSSSYIIIM MQIIIILLHH HLLLLVVEEM ISSNLTTIIA ALGGGLLSHH TTRR-LLLLS
           NNSSSYVVVV VQVVVVVVTT TLLLLVVEEQ FSSALNNVVE ELGGGLDADD SSKKRGVVVS
           CCVVVHVVVR RQQQQQLLNN NLLLLVVEEA FVVQLDDVVE ELRRRLRANN TTRRRGVVVS
           CCFFFYVVVL LQTTTTLLNN NLLLLVVEEN YTTLIEEVVE ELSSSLSADD QQLLGGIIIS
           VVSSSYIIIM MQMMMMLLHH HLLLLVVEEM VSSHLKKIIA ALGGGLLANN TTRR-SLLLS
           CCIIIHVVVR RQRRRRLLHH HLLLLVVEEL FIIRLEEVVE ELRRRLRANN TTRRRGIIIS
           CCFFFYVVVP PQAAAALLFF FLLLLIIEET YTTLLDDVVE ELSSSLSANN KKIIVGIIIS
           IISSSYVVVV VQVVVVVVTT TMMMMVVEEH FSSALTTIIE ELGGGLSADD AAKKRGVVVS
           VVSSSYIIIM MQMMMMLLHH HLLLLVVEEM VSSNLRRIIA ALGGGLLAKK TTRR-HLLLS
           MMSSSYIIIM MQMMMMLLHH HLLLLTTEEM VSSNLNNIIA ALGGGLQAQQ TTRR--LLLS
           LLSSSYVVVV VQVVVVVVTT TLLLLVVEER FSSALEELLE ELGGGLSADD SSRRRGVVVS
           CCFFFYVVVL LQNNNNLLYY YLLLLVVEET YTTQLTTVVE ELSSSLGAHH SSVVPGIIIS
           RRTTTFVVVA AQVVVVLLHH HLLLLVVEEF FTTLLDDVVE ELGGGLNTNN SSMMRGIIIS
           TTTTTFVVVT TQAAAALLNN NLLLLVVEEV FTTLLKKVVE ELGGGLDKDD TTIIRGVVVS
           --TTTFVVVA AQLLLLLLHH HLLLLVVEEV FVVLLEEVVE ELGGGLTENN TTVVRGIIIS
           KKIIIFVVVT TQVVVVLLHH HLLLLVVEET YAARLLLVVE ELGGGLEQDD TTMMRGVVVS
           KKIIIFVVVT TQVVVVLLHH HLLLLVVEET YAARLLLVVE ELGGGLEQDD TTMMRGVVVS
           RRIIIFVVVT TQVVVVLLHH HLLLLVVEET YTTLLAAVVE ELGGGLEQDD TTMMRGVVVS
           RRIIIFVVVT TQVVVVLLQQ QLLLLVVEEA FAAFLEEIIE ELGGGLERRR TTRRKGIIIS
           RRIIIFVVVT TQVVVVLLHH HLLLLVVEET YAALLIIIIE ELGGGLEQDD TTMMRGVVVS
           RRIIIFVVVT TQVVVVLLQQ QLLLLVVEEV FAAFLDDIIE ELNNNLERHH TTKKRGVVVS
           KKIIIYVVVR RQLLLLFFQQ QLLLLVVEES LAAELNNLLR RLGGGLVADD SSIIRGIIIS
           LLSSSYIIIM MQVVVVLLNN NLLLLVVEEM VAANLEEIIT TIGGGLKVNN TTLL--LLLS
           RRIIIYVVVL LQIIIIFFQQ QLLLLLLEEV YTTLLDDIIA ALEEELGQQQ TTKKRGLLLS
           RRCCCYVVVQ QQLLLLFFSS SLLLLAAEEI FQQMMDDVVE ELSSSLSQHH TTIIKGLLLS
           MMSSSYIIIM MQRRRRLLHH HLLLLVVEET VSSNLEEIIT TLGGGLSSNN TTQQ-----S
           LLSSSYIIIM MQQQQQLLNN NLLLLVVEEK VAANLQQIIT TLGGGLSRQQ TTMM--LLLS
           LLSSSYIIIM MQNNNNLLLL LLLLLVVEEN VAAELDDIIT TMSSSLDRHH TTRR-QLLLS
           IISSSYVVVT TQIIIIQQTT TLLLLCCEEM FAALLAAVVE ELGGGLTADD NNPPRGIIIS
           LLCCCYVVVV VQVVVVLLTT TIIIIVVEER FYYDLEEIIQ QIGGGLSADD AAKKRGLLLS
           YYCCCYVVVT TQVVVVLLTT TSSSSVVEEK FYYDLEEIID DIGGGLTTHH SSKKKGLLLS
           YYCCCYVVVT TQVVVVLLTT TYYYYVVEEK FYYDLEEVVD DVGGGLTRDD SSRRTGLLLS
           FFTTTYVVVE EQIIIILLNN NLLLLVVEEE FSSNLDDIIV VLSSSLTQNN TTTTLGIIIS

           SGGRRLLIAA TILLSLLFDD PTSSGLSSAA AAALVMMQQK KMSSRTTTTI LSSSSQQQSQ
           SGGRRLLIAA TLIISLLLDD PTSSGLSSAA AAALVMMQQK KMSSRTTTTI LSSSSQQQSQ
           SGGRRLLIAA NILLSLLLDD PTSSGLSSSS SSALVIIQQR RIAAQTTTTI ISSSSQQQSQ
           SGGRRLLIAA NILLSLLLDD PTSSGLSSSS SSALVIIQQR RIAATTTTTI ISSSSQQQSQ
           SGGRRLLIAA NILLSLLLDD PTSSGLSSSS SSALVIIQQR RIAATTTTTI ISSSSQQQSQ
           SGGRRLLIAA NILLSLLLDD PTSSGLSSSS SSALVIIQQR RIAAKTTTTI LSSSSQQQSQ
           SGGRRLLIAA TILLSLLFDD PTSSGLSSAA AAALVMMQQK KMSSRTTTTI LSSSSQQQSQ
           SGGRRLLIAA LLVVNVMFDD PTSSGLSSAA SSCVVMMKKG GLAAQRRRSI ICCTTQQQAK
           SGGRRLLIAA LLVVNVMFDD PTSSGLSSAA SSCVVMMKKS SLAAQRRRTI ICCTTQQQAK
           SGGRRTTIGG MLIITILFDD PTTTGLSSSS TTAVLLLKKR RMSSKRRRTI IFFSSQQQYS
           STTRRVVIAA ALLLQVMLDD PTTTGLCCMM TTAIVLLVVE ELAARRRRIV VLLTTQQQSE
           SGGRRVVIGG VLLLWILIDD PTSSGLSSFF TTALVLLSSR RLAAKRRRLV LIISSQQQSD
           SGGRRLLIAA LLVVNVMFDD PTSSGLSSAA SSCVVMMKKG GLAAQRRRSI VCCTTQQQAK
           SGGRRLLIAA LLVVNVMFDD PTSSGLSSAA SSCVVMMKKS SLAAHRRRTV ICCTTQQQAK
           SGGRRTTIGG MLIITILFDD PTTTGLSSSS TTAVLLLKKR RMSSKRRRTI IFFSSQQQYS
           SGGRRVVIGG VLLLWILIDD PTSSGLSSFF TTALVLLSSR RLAAKRRRLV LIISSQQQSD
           SSSRRVVIAA ALLLQVMMDD PTTTGLCCMM TTAIVLLAAE ELAARRRRIV IVVTTQQQSE
           SGGRRLLIAA LLVVNVMFDD PTSSGLSSAA SSCVVMMKKG GLAAQRRRSI VCCTTQQQAK
           SGGRRLLIAA LLVVNVMFDD PTSSGLSSAA SSCVVMMKKS SLAAHRRRTV ICCTTQQQAK
           SGGRRTTIGG MLIITILFDD PTTTGLSSSS TTAVLLLKKR RMSSKRRRTI IFFSSQQQYS
           SSSRRVVIAA ALLLQVMMDD PTTTGLCCMM TTAIVLLVVE ELAARRRRIV IVVTTQQQSE
           SGGRRVVIGG VLLLWILIDD PTSSGLSSFF TTALVLLSSR RLAAKRRRLV LIISSQQQSD
           SGGRRTTIGG MLIITILFDD PTTTGLSSSS TTAVLLLKKR RMSSKRRRTI IFFSSQQQYS
           SGGRRVVIGG VLLLWILIDD PTSSGLSSFF TTALVLLSSR RLAAKRRRLV LIISSQQQSD
           SGGRRLLIAA LLVVNVMFDD PTSSGLSSAA SSCVVMMKKG GLAAQRRRSI ICCTTQQQAK
           SGGRRLLIAA LLVVNVMFDD PTSSGLSSAA SSCVVMMKKS SLAAQRRRTI ICCTTQQQAK
           SGGRRLLIAA LLVVNVMFDD PTSSGLSSAA SSCVVMMKKG GLAAQRRRSI ICCTTQQQAK
           SGGRRLLIAA LLVVNVMFDD PTSSGLSSAA SSSVAMMKKS SLAAQRRRTI ICCTTQQQAK
           SGGRRTTIAA MLIITILFDD PTTTGLSSSS TTAVLLLKKR RMSSKRRRTI IFFSSQQQYS
           SGGRRVVIGG VLLLWILIDD PTSSGLSSFF TTALVLLSSR RLAAKRRRLV LLLSSQQQSD
           SHHRRVVIAA ALLLQVMLDD PTTTGLCCMM TTAIVLLAAE ELAARRRRIV ILLTTQQQSE
           SGGRRLLIAA LLVVNVMFDD PTSSGLSSAA SSCVVMMKKA ALAAQRRRSI ICCTTQQQAK
           SGGRRVVIAA VLLLWILIDD PTSSGLSSFF TTSLVLLSSR RLAARRRRLV LLLSSQQQSD
           SGGRRVVIAA ALLLQVMLDD PTTTGLCCLL TTAIVLLVVE ELAAHRRRIV IIITTQQQSE
           SGGRRTTIGG MLIITVLFDD PTTTGLAASS TTAVLLLKKK KLSSRRRRTI IFFSSQQQYS
           SGGRRLLIAA LLVVNVMFDD PTSSGLSSSS SSCVVMMKKA ALAAQRRRTV ICCTTQQQAK
           SGGCRLLIAA LLVVNVMFDD PTSSGLSSAA SSCVVMMKKS SLAAQRRRTI ICCTTQQQAK
           SGGRRTTIGG MLIIIVLFDD PTTTGLAASS TTAVLLLKKK KMGGNRRRTI ILLSSQQQYS
           SGGRRVVIAA SLLLQVILDD PTTTGLSSMM TTAIVLLAAE ELAARRRRIV IVVTTQQQSE
           SGGKRVVIGG QMLLILLLDD PTSSGLSSTT TTAIVIIKKR RLAASRRRTV VTTTTQQQSR
           SGGRRVVIGG QILLILLFDD PTSSGLSSTT TTAIVLLWWE ELAARRRRTV VTTTTQQQSR
           SGGRRVVIAA HLLLILLVDD PTSSGLAATT AAALVLLAAG GLAAHKKKTV VTTSSQQQSR
           SGGRRVVIGG NIIIILLLDD PTSSGLSSTT TTATILLHHD DIAAEKKKTV ITTTTQQQSR
           SGGRRVVIGG NIIIILLLDD PTSSGLSSTT TTATILLHHD DIAAEKKKTV ITTTTQQQSR
           SGGRRVVIGG NIMMTLLLDD PTSSSLSSTT TTAIVLLHHC CIAAKKKKTI VTTTTQQQSR
           SGGRRAAIAA YILLVLLLDD PTSSGLSSTT SSALLLLQQG GVAAKRRRTV ITTTTQQQSR
           SGGRRVVIGG NIIIILLFDD PTSSGLSSTT TTAIILLHHD DIAAEKKKTV ITTTTQQQSR
           SGGRRTTIGG YILLVLLLDD PTSSGLSSTT SSALLLLRRR RLAARRRRTV ITTTTQQQSR
           SGGKRLLLAA CLIIAIIFDD PTTTGLAAFF QQAVMLLRRQ QLAAEHHHTV ICCSSQQQGS
           SGGRRLLIAA LLVVNVMFDD PTSSGLSSSS TTCLILLRRS SLAARRRRTI VCCTTQQQAR
           SGGKRAAIAA CLLLTLMLDD PTSSGLSSHH SSALMLLKKR RYAAQKKKTI VIISSQQQSQ
           SGGRRLLFAA SALLTLLIDD PTSSGLSSFF TTAVVLLKKK KLSSQKKKTV ILLTTQQQSE
           SGGRRLLIGG LLVVNVMFDD PTSSGLSSSS TTCCLLLKKS SLSSRRRRTI ICCTTQQQAR
           SGGKRLLIAA LLVVNIMFDD PTSSGLSSSS SSCCILLKKT TLAARRRRTI ICCTTQQQAR
           SGGRRLLIAA LLIINILFDD PTSSGLSSVV TTSCILLKKQ QLAAKQQQTV ICCSSQQQAS
           SGGRRLLIAA TLIIVILFDD PTSSGLSSHH SSALILLKKQ QLAANRRRTI IFFSSQQQAE
           SGGKRVVIGG CLVVTIVLDD PTSSGLTTTT SSAVMLLVVE ELTTQVVVTV ICCTTQQQSE
           SGGKRVVIGG CLVVTLIFDD PTSSGLSSVV AAAIMLLLLN NLTTLVVVTV ICCSSQQQPE
           SGGKRVVIGG CLIITLIFDD PTSSGLSSVV AAAIMLLLLN NLTTLVVVTV ICCSSQQQPE
           SLLRKVVIGG ILAASLIFDD PTSSGLSSSS AAAVMVVKKK KIAAERRRTV VCCTTQQQQE

           IIFEEFFFDL LLLIIAAISS SSIIGYYLLN IIIYMLSNSQ QLIRRFV-EL LLTTIIIKII
           IIFEEFFFDL LLLIIAAINN NGIIGYYLLN VVVYMLSVSQ QRIRRFV-EL LLSSIIVKII
           VVFSSFFFDL LLLIIAAITT TNIIGYYLLN VVVYMLSNPQ QFIRRIT-EI IITTIIIKVI
           VVFGGFFFDL LLLIIAAITT TNIIGYYLLN VVVYMLCNPQ QLMRRII-EI IITTIIVKVI
           VVFGGFFFDL LLLIIAAITT TNIIGYYLLN IIIYMLCNPQ QFTRRII-EI IITTIIVKVI
           VVFAAFFFDL LLLIIAAITT TNIIGYYLLN VVVYMLTNPQ QFIRRIT-EI IITTIIIKMI
           IIFEEFFFDL LLLIIAAISS SSIIGYYLLN IIIYMLSNSQ QLIRRFV-EL LLTTIIIKII
           LLFEEFFFDL LLLYYVVLSS SQCVGYYLLN PPPFMASGSQ QCKRRIRSVL LLTTHHLRIT
           LLFEEFFFDL LLLYYIILSS SQCIGYYLLN PPPFIASGSQ QCKRRIRTVL LLTTHHLRFM
           IIFKKFFFDL LLLTTLLLAA ASLMGYYFFN PPPFLINGSQ QRKRRLGPQA AASSIIAQII
           LLFQQFFFDI IIIAAIILSS SFLIGFFFFN PPPFMTSVGK KGRRRLRKLA AAVVIITRLL
           IIFRRFFFDV VVVLLLLMTT TSPIGYYFFN PPPFVTSIGQ QTRRRDRLPT TTLLLLIHGA
           LLFEEFFFDL LLLYYVVLSS SQCVGYYLLN PPPFMASGSQ QCKRRIRSVL LLTTHHLRIT
           LLFEEFFFDL LLLYYIILSS SQCIGYYLLN PPPFIASGSQ QCRRRIRTVL LLTTHHLRFM
           IIFKKFFFDL LLLTTLLLAA ASLVGYYFFN PPPFLINGSQ QRRRRLGPQA AASSVVAQLI
           IIFRRFFFDV VVVLLLLMTT TSPIGYYFFN PPPFVTSIGQ QSRRRDRLPT TTLLLLIHGS
           LLFQQFFFDI IIIAAIILTT TYLVGFFFFN PPPFMTSVGK KGRRRLRKQA AAVVIIMRLV
           LLFEEFFFDL LLLYYVVLSS SQCVGYYLLN PPPFMASGSQ QCKRRIRSVL LLTTHHLRIT
           LLFEEFFFDL LLLYYIILSS SQCIGYYLLN PPPFIASGSQ QCRRRIRTVL LLTTHHLRFM
           IIFKKFFFDL LLLTTLLLAA ASLMGYYFFN PPPFLINGSQ QRRRRLGPQA AASSVVAQLI
           LLFHHFFFDI IIIAAIILTT TYLVGFFFFN PPPFMTSVGK KGRRRLRKQV VVVVIIMRLV
           IIFRRFFFDV VVVLLLLMTT TSPIGYYFFN PPPFVTSIGQ QTRRRDRLPT TTLLFFIHGA
           IIFKKFFFDL LLLTTLLLAA ASLMGYYFFN PPPFLINGSQ QRKRRLGPQA AASSIIAQII
           IIFRRFFFDV VVVLLLLMTT TSPIGYYFFN PPPFVTSIGQ QTRRRDRLPT TTLLLLIHGA
           LLFEEFFFDL LLLYYVVLSS SQCVGYYLLN PPPFMASGSQ QCKRRIRSVL LLTTHHLRIT
           LLFEEFFFDL LLLYYIILSS SQCIGYYLLN PPPFIASGSQ QCKRRIRTVL LLTTHHLRFM
           LLFEEFFFDL LLLYYVVLSS SQCVGYYLLN PPPFMASGSQ QCKRRIRSVL LLTTHHLRIT
           LLFEEFFFDL LLLYYIILSS SQCIGYYLLN PPPFIASGSQ QCKRRVRMVL LLTTHHLRFI
           IIFKKFFFDL LLLTTLLLAA ASLMGYYFFN PPPFLINGSQ QKRRRLGPQS SSSSIIAQLI
           IIFGGFFFDV VVVLLLLMTT TSTIGYYFFN PPPYVTSIGQ QARRRDRLPT TTLLLLIHGA
           LLFQQFFFDI IIIAAIILSS SCLVGFFFFN PPPFMTSVGK KCRRRLRKLA AAVVTTMRLT
           LLFEEFFFDL LLLYYVVLSS SQCIGYYLLN PPPFMASGSQ QCKRRIRSVL LLTTHHLRIT
           IIFQQFFFDV VVVLLLLMTT TSTIGYYFFN PPPFVTSIGQ QTSRRDRIST TTLLLLVHGF
           LLFRRFFFDI IIIAAIIMSS SFMVGFFFFN PPPFVTSVGK KWRRRFKKMG GGIIIIMRLL
           IIFKKFFFDL LLLTTLLLAA ALVLGYYFFN PPPFLINGGQ QYKRRLRPQA AASSIIAQIA
           VVFEEFFFDL LLLYYVVLSS SQCIGYYLLN PPPFMASGSQ QCKRRIRSVL LLTTHHLRIM
           LLFEEFFFDL LLLYYIILSS SQCIGYYLLN PPPFIASGSQ QCKRRIRVVL LLTTHHLRVM
           IIYRRFFFDL LLLTTLLLVV VGLVGYYFFN PPPFLINGSQ QHKRRLLPQT TTSSVVAQIG
           LLFRRFFFNI IIIAAIIMSS SQLVGFFFFN PPPIVTSVNK KGRRRVRRMG GGIILLMRLS
           IIYHHFFFDV VVVVVLLLSS SEPIGYYFFN PPPLLANGTQ QTQRRERESF FFNNKKLRIF
           LLFYYFFFDL LLLLLLLLSS SEPVGYYFFN PPPFLANGTQ QCKRRQRDSF FFSSGGMKVA
           VVFQQFFFDV VVVLLLLLSS SECLGYYFFN PPPFLANGTQ QCHRRERESF FFDDLLLRIF
           LLFHHFFFDL LLLIILLLGG GRLLGYYFFN PPPFLANGCQ QCCRREREYF FFSSWWLRVT
           LLFHHFFFDL LLLIILLLGG GRLLGYYFFN PPPFLANGCQ QCCRREREYF FFSSWWLRVT
           LLFHHFFFDL LLLVVVVLSS SRLLGYYFFN PPPFLVNGSQ QCLRRERDYF FFSSWWLRVT
           MMFHHFFFDL LLLLLLLISS SEPAGYYFFN PPPFLATGSQ QLRRRRR-YF FFDDKKLRLV
           LLFHHFFFDL LLLIILLLGG GRLLGYYFFN PPPFLANGSQ QSCRRERDYL LLSSWWMRIT
           MMFHHFFFDL LLLLLLLVAA AEAIGHHFFN PPPFLATGGQ QTRRREADYL LLDDKKMRLA
           VVYGGFFFDI IIIVVLLLSS SEVIGYYFFN PPPFAISVGQ QRKRRARGPT TTNNKKVRAR
           LLFEEFFFDL LLLYYLLLAA AQCVGYYLLN PPPYLASGSQ QWKRRIRKML LLTTHHMRLF
           MMFHHFFFDL LLLLLLLLHH HQTAGHHFFN PPPFLLKSSQ QCSRREKRML LLSSKKLNWF
           LLFEEFFFDI IIILLLLMAA AEVAGFFFFN PPPFVLAVTQ QRWRRVKPLL LLVVKKVRLI
           LLFEEFFFDL LLLYYLLLAA AECIGFFLLN PPPYMACGNQ QWKRRQRMTL LLTTRRVRLI
           LLFEEFFFDL LLLYYTTLAA AECVGFFLLN PPPFISCGSQ QWKRRSRWTL LLMMYYLRLF
           LLLNNIIIDL LLLYYVVVAA ADCVGYYLLN PPPYMCNGNQ QIKRRLRKVL LLTTFFTRLS
           LLFEEFFFDL LLLIILLLHH HQPYGYYFFN PPPFIVTDSQ QFRRRYRPFL LLLLRRTTYF
           IIFKKFFFTI IIIMMVVLAA AELVGHHFFN PPPYLVTTGQ QLKRRFRPSN NNCCLLVRFA
           IIFAAFFFNV VVVMMVVIII IKMIGYYFFN PPPFLAVESQ QWGRRFRQGN NNFFVVARVG
           IIFQQIIINV VVVMMVVIII IKMIGYYFFN PPPFLAVESQ QWNRRFRKGN NNAALLSRVI
           IIFEEFFFDL LLLLLLLLDD DKVIGHHFFN PPPFLAEHPQ QHKRRHRPQT TTIILLLRFL

           STTFGAFFFM MIIAYYYYLL SSVIKEERRR NVKKTTTYKV VVNNYLLLSQ LLAFFFFFFF
           STTFGAFFFM MIISYYYYLL SSVIKEERRR NVKKTTTYQV VVSSYLLLSY LLAFFIFFFF
           VITFGAFFFI ILLSYYFYLL SSEVKEERRR NMKKTTTFQV VVNNYLLLSK LLAFFIYFFF
           IITFGAFFFI ILLSYYFYLL SSEVKEERRR NMKKTTTFQV VVNNYFFFSK FFALLIFFFF
           VITFGAFFFI ILLSYYFYLL SSEVKEERRR NMKKTTTFQV VVNNYFFFSK FFVFFIFFFF
           VITFGAFFFI ILLSYYFYLL SSEVREERRR NMKKTTTYQV VVNNYFFFSK LLSFFIYFFF
           STTFGAFFFM MIIAYYYYLL SSVIKEERRR NVKKTTTYQV VVNNYLLLSQ LLAFFIFFFF
           IILIGFFFFS SMMLFFFMPV TTGVREEHHH LNYYWWWYSL LLAAYLLLAK MMAVVPFQII
           VIVIGCFFFS SMMLFFFMPV TTAVREEHHH LNYYWWWYSL LLAAYLLLAK MMAVVPFQVV
           VLLIGVFFFL LTTTNNFVSV LLKLHEEYYY ISGGYYYYRV VVSSYLLLGK LLSLLLPMRR
           LMLLLLYQQF FVVGAAYLNV LLAVQEESSS QDGGLLLYQK KKQQMLLLAY LLHLLPFSVV
           CMMIGLFMMI IGGALLFLDI KKAMYEELLL EDGGLLLYTT TTPPYFFFAK LLGLLPEHCC
           IILIGFFFFS SMMLFFFMPV TTSVREEHHH LNYYWWWYSL LLAAYLLLAK MMAVVPFQII
           VIVIGFFFFS SMMLFFFMPV TTAVREEHHH LNYYWWWYTL LLAAYLLLAK MMAVVPFQVV
           VLLIGVFFFL LTTTNNFVSV LLKLHEEYYY ISGGYYYYRV VVSSYFFFGK MMSLLLPMRR
           CMLIGLFMMI IGGALLFLDV KKSMYEELLL EDGGLLLYTA AAPPYFFFAK LLGLLPEHCC
           LMLLILYQQL LVVGAAYLNV LLAVQEESSS QDGGLLLYHK KKQQMLLLAY LLHLLPFSVV
           IILIGFFFFS SMMLFFFMPV TTSVREEHHH LNYYWWWYSL LLAAYLLLAK MMAVVPFQII
           VIVIGFFFFS SMMLFFFMPV TTAVREEHHH LNYYWWWYSL LLAAYLLLAK MMAVVPFQVV
           VLLIGVFFFL LTTTNNFVSV LLKLHEEYYY ISGGYYYYRV VVSSYFFFGK VVSLLLPMRR
           LMLLILYQQL LVVGAAYLNV LLAVQEESSS QDGGLLLYQK KKQQMLLLAY LLHLLPFSII
           CMLIGLFMMI IGGALLFLDV KKSLYEELLL EDGGLLLYTA AAPPYFFFAK LLGLLPEHCC
           VLLIGVFFFL LTTTNNFVSV LLKLHEEYYY ISGGYYYYRV VVSSYLLLGK LLSLLLPMRR
           CMLIGLFMMI IGGALLFLDI KKAMCEELLL EDGGLLLYTT TTPPYFFFAK LLGLLPEHCC
           IILIGFFFFS SMMLFFFMPV TTGVREEHHH LNYYWWWYSL LLAAYLLLAK MMAVVPFQII
           VIVIGCFFFS SMMLFFFMPV TTAVREEHHH LNYYWWWYSL LLAAYLLLAK MMAVVPFQVV
           IILIGFFFFS SMMLFFFMPV TTSVREEHHH LNYYWWWYSL LLAAYLLLAK MMAVVPFQII
           AIVIGCFFFS SIILFFFMPV TTAVREEHHH LNYYWWWYSL LLIIYLLLAK MMAVVPFQVV
           VLLIGVFFFL LTTTNNFVSV LLKLHEEYYY ISGGYYYYRV VVSSYFFFGK LLSLLLPMRR
           CMLIGLFMMI IGGALLFLDI KKALYEELLL EDGGLLLYTA AAPPYFFFAK LLGFFPEHCC
           LMLVILYQQF FVVGAAYLNV LLAVQEESSS QDGGLLLYHK KKQQMLLLAY LLHLLPFSVV
           IILIGFFFFS SMMLFFFMPV TTGVREEHHH LNYYWWWYSL LLAAYLLLAK MMAVVPFQII
           LMLIGLYMMI IGGALLFLDI KKAMLDDLLL ENGGMMMYSV VVPPYFFFAK LLGLLPEHCC
           LFLVALYQQC CVVSAAYLNA LLAIQEESSS KDGGLLLYQK KKQQMLLLAY IIHLLPFSII
           VLLVGSFFFV VTTTNNFVSI LLKLHQQYYY TSGGYYYYRV VVAAYLLLAL LLGLLLPMRR
           LIIIGFFFFS SMMLFFFMPV TTGVREEHHH LNYYWWWYSL LLAAYLLLAK MMAVVPFQII
           LIVIGFFFFS SMMLFFFMPV TTGVREEHHH LNYYWWWYSL LLAAYLLLAK MMAIIPFQVV
           ILLVGAFFFI ITTTNNFVSA LLKLHEEYYY ISGGYYYYRV VVVVYLLLSK LLSIILTLRR
           LYLIALYQQS SMMGAAYLNV LLAIQEESSS KDGGLLLYQK KKQQMLLLAY IIHLLPFSII
           IVFGGLFFFF FSSVFFFYNV TTRMKEERRR SSGGMMMYRL LLSSYMMMAR VVGLLPLELL
           FVFCGLFFFI ISSSFFFFQI TTAMKEERRR SSGGMMMYRL LLPPYLLLSR VVGLLPMELL
           VAICGLFFFI ISSIFFVFNV TTAIREERRR ASGGMMMYTL LLSSYMMMAH LLGLLSMELL
           LTVLGLFFFI IAAVFFFFTI AAAMKEERRR AADDMMMYRL LLAAYLLLAR TTSLLPLDFF
           LTVLGLFFFI IAAVFFFFTI AAAMKEERRR AADDMMMYRL LLAAYLLLAR TTSLLPLDFF
           LTILGLFFFI IAAVFFFFTI TTAMKEERRR ESNNMMMYRL LLAAYVVVAR TTSLLPLDLL
           LVVLGLFYYI ICCIFFSFGV VVIYKEERRR KAEEMMMYRL LLVVYVVVCS LLCMMVAHVV
           ITVLGLFFFI IAAVFFFFTI TTAMKEERRR AADDMMMYKL LLAAYLLLAR TTSLLPLDLL
           VVLLGLFYYI ICCIFFSFGV VVLYKEERRR KADDMMMYRL LLAAYAAASS VVCAAVPHVV
           VSIFGLQVVT TAAINNMTKV VVAIREERRR AKGGSSSYAL LLPPYSSSSK LLAIIPIGAA
           VVAIGCFFFV VSSLFFFMPI TTSVREEHHH LNYYWWWYSL LLAAFFFFAK IIAMMPFQII
           ILLAGWFFFS SQQTYYLFGL SSEVKEERRR RSGGAAAYRL LLAAYLLLAK CCALLPLVII
           TVIIGAFLLF FLLTNNFFAI VVPVREEAAA RSRRLLLYRC CCTTYLLLGK IIALLPLFLL
           IVFIGCFFFT TVVMFFFMPI TTAVREEHHH LNYYWWWYSV VVAAYLLLAR LLAVVPFQII
           IVLIGFFFFN NMMLFFYTII SSPVKEENNN FNRRWWWYSL LLAAYLLLAI VVSIIPFQAA
           FILVGLFFFN NIIMFFFSAV TTPIREEHHH FNRRWWWYKL LLSSFLLLAN LLAIIPIQFF
           IVLLGAFFFM MTTALLFTSD FFIIREERRR ANGGFFFYRT TTAAYLLLAK VVTIIIPMRR
           VVLFGVFYYL LVVINNLASS FFTLAEERRR ASKKLLLYHT TTPPYLLLAL FFFIILACII
           VTLFGTFFFL LIITGGLAVS FFTLAEERRR ASKKIIIYHS SSPPYMMMAM TTVTTLIVFF
           IIAFGTFFFL LTTTGGLSMT FFQLSEERRR ASKKIIIYHS SSPPYLLLSM TTVLLTIEFF
           FPIIGLFLLG GFFLFFMGKP IISVREESSS SAGGTTTYPA AALLYLLLAS IITLLPMMVV

           FCLIIFFFFH HLGLIISSSY FSTLLFFFFF DRSSILLLSS LSNNGGGEKK PYYWWLSSST
           FGLIIFFFFH HLGIIISSSY FSTLLFFFFF NRAAVLVVSS LTNNGGGEKD HYYWWFSSST
           FMIIIVVVVH HLGLIISSSY FSTLLFFFFF DKAAVFLLSS LTNNGGGEKD VYYWWLSSSS
           FTLIIIIIIH HLGLIISSSY FSTLLFFFFF DKAAVFLLSS LTNNGGGEKQ VYYWWLSSSS
           FTLIIIIIIH HLGLIISSSY FSTLLFFFFF DKAAVFLLSS LTNNGGGEKQ VYYWWLSSSS
           FIIIIIIIIH HLGLIISSSY FSTLLFFFFF DKAAVFLLSS LTNNGGGEKE VYYWWLSSSS
           FCLIIFFFFH HLGLIISSSY FSTLLFFFFF DRSSVLLLSS LSNNGGGEKK PYYWWFSSST
           IMFPPIIIIY YTQLVVASSL LGAAASSSSS TVAATVGGPP LFSSGGGSTP TYYWWMSSSV
           VVCPPIIIIY YTQLVVASSL LGAAASSSSS NVAATVGGPP LFSSGGGSTP TYYWWSSSSV
           RMLPPIIIIY YLLYSSASSL AAAGGQQQQQ SVAATLMMTT IFSSGGGNTA SWWYYFSSSG
           VVATTVVVVY YLLLIIGFFL VLGIIVVVVV QIVVNVVVAA VGSSGGGNEP IIIYYFTTTC
           CAYIIPPPPY YALFCCCIIL AAALLLLLLL PMAASFSSNN LAGGGGGNSW TWWKKVSSSC
           IMFPPIIIIY YTQLVVASSL LGAAASSSSS TVAATVGGPP LFSSGGGSTP AYYWWMSSSV
           VVCPPIIIIY YTQLVVASSL LGAAASSSSS TVAATVGGPP LFSSGGGSTP TYYWWSSSSV
           RFLPPIIIIY YLLYTTASSL AATGGQQQQQ SVAATLMMTT LFSSGGGNTG PWWYYFSSSG
           CAYVVPPPPY YTLFCCCTTL ASAMMLLLLL PMSSSFCCNN LTAAGGGNNW IWWKKLSSSC
           VIATTVVVVY YLLLIIGFFL VLGIIVVVVV QIVVNIVVAA IGSSGGGNEP IIIYYFTTTC
           IMFPPIIIIY YTQLVVASSL LGAAASSSSS TVAATVGGPP LFSSGGGSTP TYYWWMSSSV
           VVCPPIIIIY YTQLVVASSL LGAAASSSSS TVAATVGGPP LFSSGGGSTP TYYWWSSSSV
           RFLPPLLLLY YLLYTTASSL AAAGGQQQQQ SVAATLMMTT LFSSGGGNTG PWWYYFSSSG
           IVATTVVVVY YLLLIIGFFL VLGMMVVVVV QIVVNIVVAA IGSSGGGNEP IIIYYFTTTC
           CAYVVPPPPY YTLFCCCTTL ASAMMLLLLL PMSSSCCCNN LTAAGGGNNW IWWKKMSSSC
           RMLPPIIIIY YLLYSSASSL AAAGGQQQQQ SVAATLMMTT IFSSGGGNTA SWWYYFSSSG
           CAYIIPPPPY YALFCCCIIL AAALLLLLLL PMAASFSSNN LTGGGGGNSW TWWKKVSSSC
           IMFPPIIIIY YTQLVVASSL LGAAASSSSS TVAATVGGPP LFSSGGGSTP TYYWWMSSSV
           VVCPPIIIIY YTQLVVASSL LGAAASSSSS NVAATVGGPP LFSSGGGSTP TYYWWSSSSV
           IMFPPIIIIY YTQLVVASSL LGAAASSSSS TVAATVGGPP LFSSGGGSTP TYYWWMSSSV
           VICPPIIIIY YTQLAAASSM LGAAASSSSS SVAATLGGPP LFSSGGGSAP SYYWWSSSSV
           RMLPPIIIIY YLLYSSASSL AAAGGQQQQQ SIAATLMMTT IFSSGGGNTV PWWYYLSSSG
           CVYVVPPPPY YALFCCCVVL AAALLLLLLL PMSSSFGGNN LTGGGGGSNW TLLKKVSSSC
           VTATTVVVVY YLLLIIGFFL VLGVVIIIII QVVVNVVVAA MGSSGGGNEP IIIYYFTTTC
           IMFPPIIIIY YTQLVVASSL LGAAASSSSS TVAATVGGPP LFSSGGGSTP TYYWWMSSSV
           CAFVVPPPPY YTLYCCAAAL WAALLLLLLL PLSSALGGNN LSGGGGGSQW TWWKKVSSSN
           ILSVVFFFFY YVMVIIGLLL VLGVVVVVVV QIVVQAVVVV VGTTGGGTEP MIIFFFTTTS
           RTAPPIIIIY YIFYTTAAAL ASAGGMMMMM EVAANLIITT IFSSGGGNSM GWWYYFSSSG
           IVFPPIIIIY YTQLVVASSL LGAAASSSSS TVAATVGGPP LFSSGGGSTP KYYWWISSSV
           VICPPIIIIY YTQLVVASSL LGAAASSSSS TVAATVGGPP LFSSGGGNTP KYYWWSSSSV
           RTIPPVVVVY YILYTTAAAL ASADDQQQQQ TIAANFMMTT IFSSGGGNSA TWWYYFSSSG
           IISVVFFFFY YVMIIIGLLL VLGVVVVVVV QMVVNGVVAA VGSSGGGGQP VWWYYLTTTG
           LALPPIIIIY YGLLVVAGGL AGALLLLLLL MQAATLAASS AGGG---YQP PWWYYLSSSC
           LILPPIIIIY YALLVVSGGL AGALLVVVVV MSAATLGGSS LAGGGGGYHP VWWYYVSSST
           LVLPPFFFFY YVLLAASGGL AGAAAIIIII MKAASIVVTT TGGG---YKP SWWYYVSSSC
           FILPPVVVVY YTLIAAAGGL AGAIILLLLL MKAATLAASS AGGG---FKP VWWYYLSSST
           FILPPVVVVY YTLIAAAGGL AGAIILLLLL MKAATLAASS LAGGGGGKPF LCC-------
           LILPPVVVVY YALVAAAGGL AGASSLLLLL MKAATLAASS AGGG---FKP FWWFFMSSST
           VLYPPIIIIY YAFITTSGGE FGASSVVVVV LRAAGIAASS TGGG---YHP KWWYYLSSSG
           LFLPPIIIIY YALIAAAGGL AGASSLLLLL LKAATLAASS AGGG---FRP PWWYYLSSST
           VVYPPIIIIY YALLTTSGGE LGAAAIIIII LRAAGMAASS TGGG---YHP KWWYYVSSSG
           AAFPPIIIIY YSLFAAAAAL TGAMMAAAAA PAAAMLGG-- VFGGGGGNNP VWWKKVSSSA
           IVFSSVVVVY YTQLVVASSL LGAGGMMMMM NTGGVLGGPP LFSSGGGNTP GWWYYVSSSG
           ITLPPIIIIY YL-IVVASSF FGACCCCCCC MVSSILSSAA FGGG---LRP EWWYYTSSSA
           LTVPPIIIIY YILNVVSSSY LSCAASSSSS SMAALVGGPP LFGGGGGNSP VWWYYLSSSA
           IVYSSIIIIY YTQLVVSSSL VG-SSAAAAA MTGGVIGGPP LFSSGGGNAP KFFYYVSSSS
           AVFCCIIIIY YTQFVVASSL VGAAAMMMMM NNGGVLAAPP LFSSGGGSAP VWWYYLSSSG
           FTAIIIIIIY YSQIVVATTL LG-TTGGGGG MHGGMFGGPP IFSSGGGQDH PWWHHLSSSG
           RVIPPIIIIY YILTVVASSM ASTIISSSSS PTAANVSSII LFDDGGGASP KGGWWISSSG
           IGTAAIIIIY YALLAAGFFL ISCIITTTTT VTSSFVGGAA LFAAGGGPAP KWWWWCNNNS
           FLVAAIIIIY YALLLLSFFS TANLLTTTTT GMTTFYGGSS LFAAGGGPEP KWWWWVNNNS
           FFVTTVVVVY YALSLLSFFS SANLLTTTTT GLTTFYAASS LFAAGGGPEP RWWWWVNNNG
           VLTAAPPPPF FTLMCCYSST LALTTLLLLL PIAAIVSSGG LFGGGGGPNP RWWYYLVVVG

           TAAMMAAKKK LYIIIIIILL TTYYYSLLR
           TAALLAAHHK IFIIAAAALL TTYYYSLLR
           SAALLAAKKK ISIIIIIILL TTYYYSLLR
           SAALLAAKKK ISVVIIIILL TTYYYSLLR
           SAALLAAKKK ISVVMMMMLL TTYYYSLLR
           SAALLAAKKK IPVVIIIILL TTYYYSLLR
           TAAMMAAKKK LYIIIIIILL IIYYYSLLR
           VRRFFEEGGI LYFFVVVVLL AAYYYVLLR
           VRRFFEEGGI LYFFVVVVLL AAYYYVLLR
           GFFLLQQHHE LWHHAAAALL AAYYYKLLL
           CSSLLVVVVE FTFFIIIILL GGIIIVFFK
           CFFLLMMKKQ LYYYIIIIVV YYYYYSLLR
           VRRFFEEGGI LYFFVVVVLL AAYYYVLLR
           VRRFFEEGGI LYFFVVVVLL AAYYYVLLR
           GFFLLQQYYE LWHHAAAALL AAYYYKLLL
           CFFLLMMQQQ LYYYIIIIVV YYYYYSLLK
           CCCLLVVVVE FTFFIIIILL GGIIIIFFK
           VRRFFEEGGI LYFFVVVVLL AAYYYVLLR
           VRRFFEEGGI LYFFVVVVLL AAYYYVLLR
           GFFLLQQHHE LWHHAAAALL AAYYYKLLL
           CCCLLVVVVE FTFFIIIILL GGMMMVFFK
           CFFLLMMQQQ LYYYIIIIVV YYYYYSLLK
           GFFLLQQHHE LWHHAAAALL AAYYYKLLL
           CFFLLMMKKQ LYYYIIIIVV YYYYYSLLR
           VRRFFEEGGI LYFFVVVVLL AAYYYVLLR
           VRRFFEEGGI LYFFVVVVLL AAYYYVLLR
           VRRFFEEGGI LYFFVVVVLL AAYYYVLLR
           VRRFFEEGGI LYFFAAAALL AAYYYVLLR
           GYYLLQQHHE LWHHAAAALL AAYYYKLLL
           CFFLLMMKKQ LYYYFFFFVV YYYYYSLLR
           CSSLLVVVVE FTFFIIIILL GGIIIVFFK
           VRRFFEEGGI LYFFVVVVLL AAYYYVLLR
           NFFMMMMQQQ LYYYIIIIII YYYYYSLLR
           SSSLLIIVVE FTFFLLLLLL AAIIISFFK
           GLLLLQQVVE MWIIAAAALL AAYYYKLLR
           VRRFFEEGGI LYFFVVVVLL AAYYYVLLR
           VRRFFEEGGI LYFFVVVVLL TTYYYVLLR
           GLLLLQQIIE LWHHAAAALL AAYYYKLLR
           GCCLLIIVVE YTFFLLLLLL GGIIISFFK
           CYYLLLLGGQ LWVVVVVVMM AAYYYALLH
           TYYLLIILLQ GLAAAAAALL AAYYYALLT
           CYYLLVVAAQ MWVVVVVVLL AAYYYALLR
           TYYLLLLKKQ GLVVAAAALL AAYYYSLLR
           ---------- ---------- ---------
           TYYLLVVKKQ GLVVAAAALL AAYYYSLLR
           GFFLLLLKKQ GLLLVVVVLL AAYYYCLLR
           TYYLLLLKKQ GVVVAAAALL AAYYYSLLR
           GFFLLLLKKQ GMVVIIIILL AAYYYCLLR
           AFFLLCCIIE MFWWTTTTYY QQQQQLPPP
           GFFAAMMVVI FWAAAAAALL AAYYYVLLR
           AYYMMQQIIE LWTTIIIILL GGYYYVLLR
           ANNLLLLIIQ LPYYGGGGLL AAYYYALLR
           SFFTTMMIIV FWAAAAAALL AAYYYVLLR
           GFFTTAALLT FTIIAAAALL AAYYYFLLR
           GFFVVMMIII YWLLVVVVLL TTYYYLLLK
           GLLPPVVVVE LFMMVVVVLL AAYYYFLLR
           SFFLLMMHHE KGLLIIIIVV VVFFFCLLH
           SFFLLVVVVQ RGFFVVVVVV SSYYYALLH
           GYYVVVVIIQ RGFFVVVVLL SSYYYALLH
           GLLLLSSIIE QFLLIIIILL GGYYYALLR

   60   389
PbABCG     LGGGMMIILL LLPQQKIIVV VMMMGSGGGK KKLLNLGDDD FFLINNQQRT T-NNKHHMLQ
PcABCG     LGGGMMIILL LLPQQKIIVV VMMMGSGGGK KKLLNLGEEE FFLINGQQRK K-SSKHHLLQ
PfABCG     LGGGIILLLL LLPKKTIVII IMMMGSGGGK KKLLNLGDDD FFLINDMMRM M-NNKRHMLQ
PvABCG     LGGGIILLLL LLPKKTIVII IMMMGSGGGK KKLLNLGNNN FFLINDAARS S-NNKSYMLQ
PkABCG     LGGGIILLLL LLPQQTIVII IMMMGSGGGK KKLLNLGKKK FFLINDSSRS S-SSKSYMLQ
PgABCG     ---------- ---KK----- -----S---- ---------- ----NSLLRS S-NNS---L-
PyABCG     LGGGMMIILL LLPQQKIIII IMMMGSGGGK KKLLNLGNNN FFLINNKKRT T-SSKHHMLQ
hs_abcg1   KGGGKKFFNN NNSGGELAII IMMMGSGGGK KKLLNLGAAA VVLINGLLRD DRCCRKVSMQ
hs_abcg4   KCGGKKFFCC CCRRRELGII IMMMGSGGGK KKFFNLGQQQ IILVNGRRRE ERTTRKMSMQ
hs_abcg2   KNGGIIMMKK KKPGG-LAII ILLLGTGGGK KKLLDLGDDD VVLINGAARP P-NNKCNSVQ
hs_abcg5   RDLLYYVVEE EESGGQICII ILLLGSGGGK KKLLDMGEEE VVYVNGRRLR REQQQDCFLQ
hs_abcg8   ENFFKKVVRR RRSGGQMAII IIIIGSGGGR RRLLDIGQQQ IIWINGQQSS SQLLRKCVRQ
mm_abcg1   KGGGKKFFNN NNSGGELAII IMMMGSGGGK KKLLNLGAAA VVLINGMMRD DRCCRKVSMQ
mm_abcg4_w KCGGKKFFCC CCRRRELGII IMMMGSGGGK KKFFNLGQQQ IILVNGRRRE ERTTRKMSMQ
mm_abcg2   KDGGIIMMKK KKPGG-LAII ILLLGTGGGK KKLLDLGDDD VVLINGAAQP P-HHKCCSVQ
mm_abcg8_w ENFFKKVVRR RRSGGQMAII IIIIGSGGGR RRLLDIGQQQ IIWINGQQST TQLLRKCVRQ
mm_abcg5   RDLLYYIIEE EESGGQICII ILLLGSGGGK KKLLDIGEEE VVFVNGCCLR RDQQQDCFLQ
rn_abcg1   KGGGKKFFNN NNSGGELAII IMMMGSGGGK KKLLNLGAAA VVLINGMMRD DRCCRKVSMQ
rn_abcg4_w KCGGKKFFCC CCRRRELGII IMMMGSGGGK KKFFNLGQQQ IILVNGRRRD DRTTRKMSMQ
rn_abcg2_w KDGGIIMMKK KKPGG-LAII ILLLGTGGGK KKLLDLGDDD VVLINGAAQP P-NNKCSSVQ
rn_abcg5   RDLLYYIIEE EESGGQTCII ILLLGSGGGK KKLLDIGEEE VVFVNGCCLR RDQQQDCVLQ
rn_abcg8_w DNFFKKVVRR RRSGGQMAII IIIIGAGGGR RRLLDIGQQQ IIWINGQQST TQLLQKCVRQ
pt_abcg2   KNGGIIMMKK KKPGG-LAII ILLLGTGGGK KKLLDLGDDD VVLINGAARP P-NNKCNSVQ
pt_steroli ENFFKKVVRR RRSGGQMAII IIIIGSGGGR RRLLDIGQQQ IIWINGQQSS SQLLRKCVRQ
pt_abcg1   KGGGKKFFNN NNSGGELAII IMMMGSGGGK KKLLNLGAAA VVLINGLLRD DRCCRKVSMQ
pt_abcg4   KCGGKKFFCC CCRRRELGII IMMMGSGGGK KKFFNLGQQQ IILVNGRRRE ERTTRKMSMQ
bt_abcg1   KGGGKKFFNN NNSGGELAII IMMMGSGGGK KKLLNLGEEE VVLINGLLRD DRCCRKVSMQ
bt_abcg4   KCGGKKFFCC CCCRREMGII IMMMGSGGGK KKLLNLGQQQ IILVNGKKRE ERTTRKMSMQ
bt_abcg2   KNGGVVMMKK KKPGG-LAII ILLLGTGGGK KKLLDLGDDD VVLINGAARP P-NNKCNSVQ
bt_abcg8   ENFFKKMMRR RRSGGQMAVV VIIIGSGGGR RRLLDIGQQQ IIWINGQQST TQLLRKCVRQ
bt_abcg5   RDLLYYVVEE EESGGQICII ILLLGSGGGK KKLLDMGEEE VVFVNGQQLH HEQQQDCFLQ
gg_abcg1   KGGGKKFFSS SSSGGELAII IMMMGSGGGK KKLLNLGEEE IILINGQQRD DRSSRKVSMQ
gg_abcg8   VNLLKKVVHH HHSGGQMAII IIIIGTGGGK KKLLDIGHHH IIMINNKKST TQLLKKCIRQ
gg_abcg5   RDFFHHVVEE EEGGGQIGII ILLLGSGGGK KKLLDIGEEE VVYVNGQQLK KEQQRDCFPQ
gg_abcg2_w KNGGIIMMKK KKPGG-LAII ILLLGTGGGK KKLLDLGEEE VVLIDGIIQP P-NNKCISVQ
dr_abcg1   KGGGNNFFTT TTGGGALAII IMMMGSGGGK KKLLNLGEEE IILINGHHRD DRSSRKVSMQ
dr_abcg4   KCGGKKFFCC CCSRRELGII IMMMGSGGGK KKLLNLGQQQ IILVNGRRRD DRTTRKMSMQ
dr_abcg2a  KGGGIIMMKK KKPGG-LAII ILLLGTGGGK KKFFDLGEEE VVLIDGAAQP P-NNKCLSVQ
dr_abcg5_w REFFHHLLDD DDSGGQIGII ILLLGSGGGK KKLLDIGEEE VVFVNGRRLK KEQQQDCFLQ
at_NP_5643 KGGGMMVVCC CCPGGEFAMM MLLLGSGGGK KKLLSLGKKK VVMYNGQQFS S-CCKRRTAQ
at_NP_1944 RGGGIIVVKK KKPGGEIAMM MLLLGSGGGK KKLLTLGNNN IISYNNKKLS S-AAKRTTTQ
at_NP_5650 RGGGMMIISS SSPGGEFAVV VLLLGSGGGK KKLLNVGKKK IILINDGGIT TQTTKR-TAQ
at_NP_5681 KGGGSSVVNN NNPGGEVALL LMMMGSGGGK KKLLSLGSSS VVTYNDKKYS S-YYKSKITQ
at_NP_0010 KGGGSSVVNN NNPGGEVALL LMMMGSGGGK KKLLSLGSSS VVTYNDKKYS S-YYKSKITQ
at_NP_1907 KGGGSSAAYY YYPGGELALL LMMMGSGGGK KKLLNLGSSS VVSYNDKKYS S-HHKTRITQ
at_NP_1879 KGGGSSTTGG GGPGGEIALL LMMMGSGGGK KKLLKMGKKK LLTYNDIIYS S-SSKRRITQ
Os03g01574 RGGGSSAAAA AAPGGEVALL LMMMGSGGGK KKLLSLGCCC VVSYNDEEYC C-SSNRRITQ
Os06g06077 KGGGSSVVDD DDPGGEIALL LMMMGSGGGK KKLLKLGQQQ IITYNDTTYS S-CCKRRITQ
Os01g01217 RNGGEEAAKK KKSGGRLALL LMMMGSGGGK KKLLNLGFFF LLYINGRRIS S---GYKIRQ
dm_NP_5234 KSGGKKFFRR RRNGGEIAII IMMMGSGGGK KKLLNLGSSS VVLINSKKRN NRRRRKLSMQ
dm_NP_5246 RDGGFFVVSS SSPCCEVAII IMMMGSGGGK KKLLDLGSSS VVFLNREELT T-KKRRRILQ
dm_white   KNGGVVAAYY YYPGGELAVV VMMMGSGGGK KKLLNLGMMM RRLLNGQQVD DKEEQARCQQ
am_abcg4   KCGGKKFFRR RRSGGELAII IMMMGSGGGK KKLLNLGSSS VVLINGKKRN NRRRRKMSMQ
amCG3164PB KSGGRRLLRR RRSGGELAII IMMMGSGGGK KKLLNLGSSS VVTMNGHHRD DSAARKLSMQ
amCG3164PA TNGGEEFFRR RRAGGELAII IMMMGSGGGK KKLLDLGNNN IIMVNSKKRN NNEERRLSMQ
dd_XP_6403 KNGGVVCCPP PPPGGQLALL LMMMGSGGGK KKLLDLGKKK VVLINGAAVG G-NNKRISTQ
dd_XP_6462 MGGGTTVVTT TTPGGELAVV VFFFGSGGGK KKLLDLGAAA VVLINGNNID D-DDKRLCVQ
ddXP644137 LNGGVVIIEE EEKGGELALL LMMMGSGGGK KKLLDLGQQQ LLLVNGKKIG G-AAKKYCTQ
ddXP644138 INGGVVIIEE EEKGGELALL LMMMGSGGGK KKLLDLGQQQ LLLVNGKKIG G-AAKKYCTQ
dd_XP_6371 LDGGFFIIVV VVPGG-MALL LMMMGSGGGK KKLLDLGDDD IIRINGQQVK KMNNTRFTEQ

           QDDDYFFAAN NLLLVYETEF FAVMDTTHVK KKDDDDTTTT IGIISSGGGG GRRKLSITEI
           QDDDYFFAAN NLLLVYQTEF FAVMDSSHVK KKDDDDTTTT VGIISSGGGG GRRKLSITEL
           QDDDYFFSSR RLLLVYETEF FTVMSTTHVK KKDDDDTTTT IGIISSGGGG GRRKLSINEI
           QDDDYFFSSR RQQQVYETEF FTVMSTTHVK KKDDDDTTTT IGIISSGGGG GRRKLSINEI
           QDDDYFFSSR RLLLVYETEF FTVMSTTHVK KKDDDDTTTT IGIISSGGGG GRRKLSINEI
           -------GG- ------E--- ---------K KKDDDDTTTT IGIISSGGGG GRRKLSINEI
           QDDDYFFAAN NLLLVYETEF FAVMDTTHVK KKDDDDTTTT IGIISSGGGG GRRKLSITEI
           QDDDMLLPPH HLLLVQEAMV VSILGLLSCA AANNNNTTTT RGLLSSGGGG GRRKLAILEL
           QDDDMLLPPH HLLLVLEAMV VSILGMMSCS SSHHHHTTTT RALLSSGGGG GRRKLAILEL
           QDDDVVMGGT TLLLVRENQF FSVLGDDKVA AADDDDSSSS KGVVSSGGGG GRRKTSIMEL
           QSSDTLLSSS SLLLVRETHY YTVLSSSHVA AADDDDRRRR LGIISSTGGG GRRRVSIAQL
           QHHNQLLPPN NLLLVRETAF FIVLRRRQCA AADDDDTTTT RGLLSSGGGG GRRRVSIVQL
           QDDDMLLPPH HLLLVQEAMV VSILGLLPCA AANNNNTTTT RGLLSSGGGG GRRKLAILEL
           QDDDMLLPPH HLLLVLEAMV VSILGMMSCS SSHHHHTTTT RALLSSGGGG GRRKLAILEL
           QDDDVVMGGT TLLLVRENQF FSILGEEKVA AADDDDSSSS KGIISSGGGG GRRKTSIMEL
           QHHDQLLPPN NLLLVRETAF FIVLRRRQCA AANNNNTTTT RGVVSSGGGG GRRRVSIVQL
           QSSDVFLSSS SLLLVRETRY YTVLSSSHVA AADDDDQQQQ MGIISSSGGG GRRRVSIAQL
           QDDDMLLPPH HLLLVQEAMV VSILGLLPCA AANNNNTTTT RGLLSSGGGG GRRKLAILEL
           QDDDMLLPPH HLLLVLEAMV VSILGMMSCS SSHHHHTTTT RALLSSGGGG GRRKLAILEL
           QDDDVVMGGT TLLLVRENQF FSILGDDKVA AADDDDSSSS KGIISSGGGG GRRKTSIMEL
           QSSDVFLSSS SLLLVRETRY YTVLSSSHVA AADDDDQQQQ MGIISSSGGG GRRRVSIAQL
           QQQDQLLPPN NLLLVRETTF FIVLRRRQCA AANNNNTTTT RGVVSSGGGG GRRRVSIVQL
           QDDDVVMGGT TLLLVRENQF FSVLGDDKVA AADDDDSSSS KGVVSSGGGG GRRKTSIMEL
           QHHNQLLPPN NLLLVRETAF FIVLRRRQCA AADDDDTTTT RGLLSSGGGG GRRRVSIVQL
           QDDDMLLPPH HLLLVQEAMV VSILGLLSCA AANNNNTTTT RGLLSSGGGG GRRKLAILEL
           QDDDMLLPPH HLLLVLEAMV VSILGMMSCS SSHHHHTTTT RALLSSGGGG GRRKLAILEL
           QDDDLLLPPH HLLLVQEAMV VSILGLLSCA AANNNNTTTT RGLLSSGGGG GRRKLAILEL
           QEEDILLPPH HLLLVLEAMI ISILGLLSCS SSHHHHTTTT RALLSSGGGG GRRKLAILEL
           QDDDVVMGGT TLLLVRENQF FSVLGDDKVA AADDDDSSSS KGVVSSGGGG GRRKTSIMEL
           QHHDQLLPPN NLLLVRETAF FVVLRRRQCA AANNNNTTTT RGVVSSGGGG GRRRVSIVQL
           QSSDTLLSSN NLLLVRETNY YTVLSSSHVA AADDDDQQQQ LGIISSHGGG GRRRVSIAQL
           QDDDMLLPPH HLLLVQEAMV VSILGLLTCA AANNNNTTTT RGLLSSGGGG GRRKLAILEL
           QDDDRLLPPH HLLLVRETLF FIVLRRRQCA AANNNNTTTT RGIISSGGGG GRRRVSIVQL
           QNNDALLSSF FLLLIEESTY YTVLSSSHIA AANNNNKKKK IGIISSGGGG GRRRVSIAQL
           QDDDVVMGGT TMMMVRENHF FSILGSSKVA AADDDDAAAA KGVVSSGGGG GRRKTNIMEL
           QDDDMLLPPH HLLLVQEAMV VSILGLLECA AAKKKKTTTT RSLLSSGGGG GRRKLAILEL
           QDDDMLLPPH HLLLTREAMV VSILGQQECA AAQQQQTTTT RILLSSGGGG GCCKLAILEL
           QDDDVVMGGT TLLLVRENRF FSLLGSSKVA AADDDDSSSS RGVVSSGGGG GRRKTNIMEL
           QSSDNLLSSY YLLLVEETTY YTVLSGGHVA AAHHHHSSSS VGIISSGGGG GRRRVSISQL
           QDDDVLYPPH HLLLVWETFF FTVLGNNRCT TTNNNNSSSS MGIISSGGGG GKKKVSIQEM
           QDDDALYPPN NLLLVTETVF FTVLGDDRCK KKDDDDTTTT IGVVSSGGGG GRRKVSIQEI
           QDDDLLYPPH HLLLVRETVF FVVLGTTKCE EENNNNTTTT VGIISSGGGG GRRKVSIHEL
           QDDDVLFPPH HLLLVKETTY YAVLGEERCQ QQDDDDTTTT MGVVSSGGGG GRRKVSINEI
           QDDDVLFPPH HLLLVKETTY YAVLGEERCQ QQDDDDTTTT MGVVSSGGGG GRRKVSINEI
           QDDDVLFPPH HLLLVKETTY YTVLGEERCQ QQDDDDTTTT MGVVSSGGGG GRRKVCINEI
           QDDDVLLPPQ QLLLVEETAF FAILGEERCR RRRRRRTTTT RGIISSGGGG GRRKASIYEI
           QDDDVLFTTH HLLLVKETTY YAILGEERCQ QQDDDDTTTT MGVVSSGGGG GRRKVCINEI
           QDDDVLFPPQ QLLLVEETVF FAILNEERCR RRHHHHTTTT KGVVSSGGGG GRRKTSIYEI
           QEEDLFFSSQ QLLLVRETSL LALLGVVNCA AADDDDSSSS IGIISSGGGG GKKKLSLCEL
           QDDDVLIAAN NLLLVREAMV VAIIGKKESV VVNNNNTTTT LCLLSSGGGG GRRKLSILEL
           QEEEIFFPPQ QLLLLRETVY YTILEGGCCQ QQQQQQTTTT KGLLSSGGGG GKKKANICEL
           QDDDLFIGGS SLLLAREHIF FQVLSSSKCQ QQHHHHTTTT IGLLSSGGGG GRRKLAFSEA
           QDDDRLLPPH HLLLVYETTV VSILGSSDAS SSNNNNTTTT QH--SSGGGG GRRKLSILEL
           QDDNQLHAAN NLLLVAEAKV VAILGSSEHR RRQQQQTTTT MSLLSSGGGG GKKKLSILEL
           QNNDNLQPPL LLLLVQEANV VAIMSDDTCR RRHHHHTTTT RGLLSSGGGG GRRKLAILEL
           QDDDIQIGGT TLLLCREHMF FAVLGTTRVA AADDDDNNNN PGIISSGGGG GRRRLSITEL
           QEEDVLLPPT TIIIVRETRF FYIIGSSHRA AADDDDAAAA KGLLSSGGGG GKKRVSICGL
           QEEDVLLQQT TSSSVFETKF FYIIGTTKRT TTHHHHSSSS KGLLSSGGGG GKKRVSICGL
           QEEDVLLQQT TYYYVFETKF FYVVGTTLKR RRDDDDSSSS RGLLSSGGGG GKKRVSICGL
           QQQDILSAAN NLLLVREAEF FSILSTTKMQ QQNNNNTTTT TGIISSLAAA ARRKVSIIEL

           SNNPPLMDEE SLLLDDDSAA SSLVVVEEEC MKMMSFFSTS QQPSSSEEFF DDLLISIQGG
           SNNPPLMDEE SLLLDDDSAA SSLVVVEEEC MKMMSFFSTS QQPSSSEEFF DDLLIGIQGG
           SNNPPLMDEE SLLLDDDSSA SSLVVVEEEC IRIIATTSTS QQPSSSSSFF DDLLINIHGG
           SNNPPLMDEE SLLLDDDSSA SSLVVVEEEC IRIIAIISTS QQPSSSGGFF DDLLINIHGG
           SNNPPLMDEE SLLLDDDSSA SSLVVVEEEC IRIIAIISTS QQPSSSGGFF DDLLINIHGG
           SNNPPLMDEE SLLLDDDSSA SSLVVVEEEC IRIIAIISTS QQPSSSAAFF DDLLINIHGG
           SNNPPLMDEE SLLLDDDSAA SSLVVVEEEC MKMMSFFSTS QQPSSSEEFF DDLLISIQGG
           NNNPPMFDEE SLLLDDDSAC QQVVVVSSSL MGLLAGGGSC QQPSAAEEFF DDLLLQVRGG
           NNNPPMFDEE SLLLDDDSAC QQVVVVSSSL MSLLAGGGTC QQPSAAEEFF DDLLLQIKGG
           TDDPSLLDEE TLLLDDDSSA AAVLLLLLLL LRMMSQQGTF QQPRYYKKFF DDLLLSMHGG
           QDDPKMFDEE TLLLDDDCMA QQIVVVVVVL LELLARRNIL QQPRSSQQFF DDIILFICGG
           WNNPGLLDEE SLLLDDDSFA NNLVVVKKKT LRLLAGGNLI QQPRSSRRFF DDVVMSILGG
           NNNPPMFDEE SLLLDDDSAC QQVVVVSSSL MGLLAGGGSC QQPSAAEEFF DDLLLQVRGG
           NNNPPMFDEE SLLLDDDSAC QQVVVVSSSL MSLLAGGGTC QQPSAAEEFF DDLLLQIKGG
           TDDPSLLDEE TLLLDDDSSA AAVLLLLLLL LRMMSQQGTF QQPRYYKKFF DDLLLSVHGG
           WNNPGLLDEE SLLLDDDSFA NNLVVVTTTT LRLLAGGNLI QQPRSSRRFF DDVVMSILGG
           QDDPKMLDEE TLLLDDDCMA QQIVVVLLLL LELLARRDIV QQPRSSQQFF DDIILYVCGG
           NNNPPMFDEE SLLLDDDSAC QQVVVVSSSL MGLLAGGGSC QQPSAAEEFF DDLLLQVRGG
           NNNPPMFDEE SLLLDDDSAC QQVVVVSSSL MSLLAGGGTC QQPSAAEEFF DDLLLQIKGG
           TDDPSLLDEE TLLLDDDSSA AAVLLLLLLL LRMMSQQGTF QQPRYYKKFF DDLLLSMHGG
           QDDPKMLDEE TLLLDDDCMA HHIVVVLLLL LELLARRNIV QQPRSSHHFF DDIILYVCGG
           WNNPGLLDEE SLLLDDDSFA NNLVVVRRRT LRLLAGGNLI QQPRSSRRFF DDVVMSILGG
           TDDPSLLDEE TLLLDDDSSA AAVLLLLLLL LRMMSQQGTF QQPRYYKKFF DDLLLSMHGG
           WNNPGLLDEE SLLLDDDSFA NNLVVVKKKT LRLLAGGNLI QQPRSSRRFF DDVVMSILGG
           NNNPPMFDEE SLLLDDDSAC QQVVVVSSSL MGLLAGGGSC QQPSAAEEFF DDLLLQVRGG
           NNNPPMFDEE SLLLDDDSAC QQVVVVSSSL MSLLAGGGTC QQPSAAEEFF DDLLLQIKGG
           NNNPPMFDEE SLLLDDDSAC QQVVVVSSSL MGLLAGGGSC QQPSAAEEFF DDLLLQVRGG
           NNNPPMFDEE SLLLDDDSAS QQVAAASSSL MSLLAGGGTC QQPSAAEEFF DDLLLQIKGG
           TDDPSLLDEE TLLLDDDSSA AAVLLLLLLL LRMMSQQGTF QQPRYYKKFF DDLLLSMHGG
           WNNPGLLDEE SLLLDDDSFA NNLVVVKKKT LRLLAGGNLL QQPRSSGGFF DDVVMSILGG
           QDDPKMFDEE TLLLDDDCMA QQIVVVVVVL LELLARRDIL QQPRSSQQFF DDIILCVCGG
           NNNPPMFDEE SLLLDDDSAC QQVVVVSSSL MALLAGGGSC QQPSAAEEFF DDLLLQIRGG
           WNNPGLLDEE SLLLDDDSFS NNLVVVIIIT LRLLAGGNLL QQPRSSQQFF DDVVMSISGG
           QDDPKMLDEE TLLLDDDCLA QQIVVVSSSL LELLARRDII QQPRSSRRFF DDIIMFVCGG
           TEEPPLLDEE TLLLDDDASA AAVLLLIIIL LKLLSRRGTF QQPRYYKKFF DDLLLLLHGG
           NNNPPMFDEE SLLLDDDSSC QQVVVVSSSL MALLAGGGTC QQPSAAEEFF DDLLLQIRGG
           NNNPPMFDEE SLLLDDDSAC QQVVVVSSSL MSLLAGGGTC QQPSAAEEFF DDLLLQIKGG
           IDDPPLLDEE TLLLDDDASA SSVLLLMMML LKMMGNNGTL QQPRYYRRFF DDLLLGVHGG
           QDDPKILDEE TLLLDDDSMA QQIVVVMMML LELLARRDIV QQPRSSRRFF NNIIMQVCGG
           INNPSLLDEE SLLLDDDSTA RRIVVVTTTT IRLLAGGGTT QQPSSSHHFF DDVVLEIYGG
           INNPSLLDEE SLLLDDDSTA RRIVVVSSSI LELLAGGGTT QQPSSSYYFF DDLLLEVFGG
           INNPSLLDEE SLLLDDDATA RRLVVVQQQT LGLLAGGKTT QQPSSSQQFF DDVVLELVGG
           INNPSLLDEE SLLLDDDSTA RRTIIILLLM LDIIAAAGTT QQPSSSHHFF DDLLLRLFGG
           INNPSLLDEE SLLLDDDSTA RRTIIILLLM LDIIAAAGTT QQPSSSHHFF DDLLLRLFGG
           TNNPSLLDEE SLLLDDDSTA KKIVVVQQQM LCIIAAAGTT QQPSSSHHFF DDLLLRLFGG
           VDDPSLLDEE SLLLDDDSTA KKLLLLHHHI LGVVAAAGTT QQPSSSHHFF DDLLIEAYGG
           INNPSLLDEE SLLLDDDSTA RRIIIIQQQL LDIIADDGTT QQPSSSHHFF DDLLLRLFGG
           VDDPSLLDEE SLLLDDDSTA KKLLLLVVVV LRLLASSATT QQPSSSHHFF DDLLVEIHGG
           ASSPSIADEE TLLLDDDAFA KKVMMMEEET LQLLADDGTC QQPRGGGGFF DDIILEIMGG
           NNNPPMFDEE SLLLDDDSSC QQLIIISSSL LSLLAGGGTC QQPSAAEEFF DDLLLQVEGG
           TNNPLMLDEE SLLLDDDSHA SSLMMMKKKV LRYYALLETI QQPSSSHHFF DDLLLQAFGG
           TDDPPLCDEE SLLLDDDSFA SSVVVVQQQV LKLLSKKGTL QQPSSSEEFF DDIIMEALGG
           NNNPPMFDEE SLLLDDDSSC QQCLLLSSSL LSLLSGGGTC QQPSAAEEFF DDLLLEIQGG
           NNNPPMFDEE SLLLDDDSSC QQCIIILLLL LTLLAGGGTC QQPSAAEEFF DDLLLEVQGG
           NSSPPLLDEE SLLLDDDSVS YYCIIITTTL LQLLAAAGTC QQPSAANNII DDLLVDVSGG
           VDDPSLIDEE SLLLDDDSHA EELIIITTTK LQLLANNSTF QQPSAAEEFF DDLLLQYSGG
           TSSPSVLDEE SLLLDDDTTA AAVMMMKKKT LELLTQQKTC QQPRSSKKFF TTIILEVYGG
           TNNPSILDEE SLLLDDDSVA QQIMMMKKKT LNLLTKKGTC QQPRPPAAFF NNVVIKISGG
           TNNPSILDEE SLLLDDDSVA QQIMMMKKKT LNLLTKKGTC QQPRPPQQII NNVVIKISGG
           SDDPHILDEE SLLLDDDSSA KKVMMMNNNC VKIIASSGTC QQPSQQEEFF DDLLLKIFGG

           YKKKKKADDY EILYYMMMMY YYLLIIIIRL KIIVVVDDEE IIKKIDDDDS ITTLLLTIIG
           YKKKKKADDY EILYYFFIIY HHLLIIIIRL KAAVVVDDEE IVKKIDDDDS ITTLLLTVVG
           YKKKKKADDY DILYYIIRRN FFLLIIIIRL KIITTTDDEE IIKKVDDDDV VIILLLTLLG
           YKKKKKADDY DVLYYMMRRS FFLLMMMMRL KIIIIIDDEE IVKKVDDDDI VIILLLTLLG
           YKKKKKADDY DVLYYIIRRN FFLLTTTTRL KIIIIIDDEE IVKKVDDDDV VIILLLTLLG
           YKKKKKADDY DVLYYIIRRN FFLLIIIIRL KIITTTDDEE IIKKMDDDDV VIILLLTLLG
           YKKKKKADDY EILYYIIMMF YYLLIIIIRL KIIVVVDDEE IIKKIDDDDS ITTLLLTIIG
           YRDDDDADDF EVACCLLTTF IILLKKKKRF LMMRRRDDVV HLRRISSSSI GIIGGGLLLG
           YKGGGGADDF EVATTLLTTF IILLKKKKRF LLLRRRDDVV HLRRFSSSSV VIIGGGVLLG
           YESSSSADDF DIIFFCCHHL WWVVKKKKRF KLLGGGNNQQ IAQQIVVVVV VLLGGGLVVG
           FNDDDDFDDF DLTVVFFSSL VVLLRRRRRT RVVRRRNNLL ITRRLQQQQL IMMGGGLFFL
           YTAAAAADDF DLTAAVVQQF TTLLRRRRRI SFFRRRDDPP LIHHGEEEEC LMMSSSMTTG
           YRDDDDADDF EVACCLLTTF IILLKKKKRF LMMRRRDDVV HLRRISSSSI GIIGGGLLLG
           YKGGGGADDF EVATTLLTTF IILLRRRRRF LLLRRRDDVV HLRRFSSSSV LIIGGGVLLG
           YASSSSADDF DVIFFCCHHL WWIIRRRRRF KLLGGGNNQQ VAQQLVVVVV ILLGGGLIIG
           YTSSSSADDF DLTMMIIEEF TTLLRRRRRI SFFRRRDDPP LIHHGEEEEC LMMSSSLIIG
           FNNNNNFDDF DLTMMFFGGL VVLLRRRRRT RMMRRRNNQQ IMRRLQQQQL IMMGGGLFFI
           YRDDDDADDF EVACCLLTTF IILLKKKKRF LMMRRRDDVV HLRRISSSSI GIIGGGLLLG
           YKGGGGADDF EVATTLLTTF IILLRRRRRF LLLRRRDDVV HLRRFSSSSV LIIGGGVLLG
           YASSSSADDF DVIFFCCHHL WWIIRRRRRF KLLGGGNNQQ VAQQLVVVVV ILLGGGLIIG
           FNNNNNFDDF DLTMMFFCCL VVLLRRRRRT RMMRRRNNQQ IMRRLQQQQL IMMGGGLFFI
           YTSSSSADDF DLTMMIIQQF TTLLRRRRRI SFFRRRDDPP FIHHGEEEEC LMMSSSLIIG
           YESSSSADDF DIIFFCCHHL WWVVKKKKRF KLLGGGNNQQ IAQQIVVVVV ILLGGGLVVG
           YTAAAAADDF DLTAAVVQQF TTLLRRRRRI SFFRRRDDPP LIHHGEEEEC LMMSSSLTTG
           YRDDDDADDF EVACCLLTTF IILLKKKKRF LMMRRRDDVV HLRRISSSSI GIIGGGLLLG
           YKGGGGADDF EVATTLLTTF IILLKKKKRF LLLRRRDDVV HLRRFSSSSV VIIGGGVLLG
           YRDDDDADDF EVACCLLTTF IILLKKKKRF LMMRRRDDVV HLRRISSSSI GIIGGGLLLG
           YKGGGGADDF EVATTLLTTF IILLKKKKRF LLLRRRDDVV HLRRFSSSSA VIIGGGVLLG
           YGAAAAADDF DIIFFCCHHL WWIIRRRRRF KLLGGGNNQQ IAQQLVVVVV FLLGGGLVVG
           YTAAAAADDY DLTPPLLQQF IILLRRRRRI SFFRRRDDPP LIHHGEEEEC LMMSSSLIIG
           FSGGGGFDDF DLTAALLSSL VVLLRRRRRM RLLRRRNNLL TMRRLQQQQL IMMGGGLFFI
           YRDDDDADDF EVACCLLTTF IILLKKKKRF LMMRRRDDVV HLRRISSSSI GIIGGGLLLG
           YTEEEEADDF DLTVVLLKKF VVLLSSSSRV SFFRRRDDSS LVHHGEEEEL VMMSSSLLLG
           FSNNNNFDDF DLTDDIISSL FFLLRRRRRT RSSKKKDDMM IMRRLQQQQL LFFGGGLFFA
           YSSSSSADDF DIIFFFFTTL WWVVKKKKRL KIIRRRNNQQ IAQQIVVVVV ILLAAALVVG
           YRDDDDADDF EVACCLLTTF IILLKKKKRF LMMRRRDDVV HLRRISSSSL GIIGGGILLG
           YKNNNNADDF EVATTLLTTF IILLKKKKRF ICCRRRDDVV HLRRVSSSSL CIIGGGVLLG
           YSQQQQADDF DVIFFCCHHF WWVVKKKKRF RMMLLLNNQQ VAQQIVVVVI FLLAAALVVG
           FSSSSSFDDI DLTCCIISSL VVLLRRRRRF RSSRRRDDMM LMRRLQQQQL IYYGGGLFFA
           YSSSSSADDL DLAWWWWYYF VVLLQQQQRV RRRRRRFFSS KLRRIQQQQI SVVAAAFLLG
           YASSSSSDDF DIAWWWWQQF VVLLKKKKRL KRRRRRHHSS GMKKVQQQQF IVVSSSFLLG
           YESSSSADDF DLAWWFFSSL IILLHHHHRL KRRRRRHHSS LLRRIQQQQV AAASSSILLG
           YSSSSSAEEF DLAWWWWEEY IILLCCCCRL KRRRRRHHYY WLRRVQQQQL STTAAAVIIG
           YSSSSSAEEF DLAWWWWEEY IILLCCCCRL KRRRRRHHYY WLRRVQQQQL STTAAAVIIG
           YSSSSSAEEF DLVWWWWEEY LLLLLLLLRI KRRRRRHHYY WLRRVQQQQL STTAAAIIIG
           YSSSSSAEEF DLAWWWWDDF IILLRRRRRF RRRRRRDDYY KLRRLQQQQL GVVAAAVVVG
           YQSSSSAEEF DLAWWWWQQY IILLCCCCRI KRRRRRHHYY WMRRIQQQQI ATTSSSVIIG
           HAAAAAAEEF DLAWWLLEEF VVLLRRRRRF RRRAAAAAYY KMRRLQQQQV GVVAAALLLG
           YASSSSAEEF DLIWWWWRRF LLLLKKKKRW MFFRRRDDPP KVRRAMMMMV ASSAAAIIIG
           YSSSSSADDY EVAGGWWTTF IILLKKKKRF RLLRRRDDMM HMRRLSSSSV IVVGGGAIIG
           HEDDDDADDF EQLFFHHTTF VVLLSSSSRF RAAKKKPPMM KLNNWQQQQI GLLAAALMMG
           FSYYYYADDF QVLWWFFMMF AAVVWWWWRW LLLKKKEELL KVRRLQQQQT MVVAAAILLG
           FSSSSSADDY EVASSWWTTF IILLKKKKRF LIIRRRDDTT RVRRLSSSSI IVVGGGFLLG
           FRNNNNASSF EVSEEYYQQF IIVVKKKKRL LRRRRRDDTT YLRRLAAAAI LVVGGGLLLG
           YSSSSSADDY EICFFWWKKL IILLKKKKRA ISSRRRDDVV FTRRLMMMMF IIIAAALIIG
           YIKKKKADDF SMVFFWWTTF VVVVRRRRRL LMMRRRNNFF RTTTYVVVVI FVVGGGLTTG
           HTEEEEADDY DAVLLFFTTF VVLLKKKKRG LIIRRRNNSS LVRRFVVVVV FVVGGGLLLG
           YESSSSADDF DSAWWGGYYY IILLGGGGRW KLLRRRNNGG VARRVTTTTV VTTGGGLLLG
           YESSSSADDF DSAWWVVYYY IILLNNNNRW RIIRRRNNGG LSRRVTTTTI VIIGGGALLG
           HTSSSSADDF EIAAATTAAL SSLLKKKKRW LVVRRRRRQQ LLRRFRRRRF IPPAAAIVVG

           LIIMMMAYWW WTYPPYYLSY YFPERVVVIK ENVKTKVVSS FFSLAFFFFF LLFFVAAAAL
           LIIMMMSYWW WTYSSYYLTY YFPERVVVIK ENVKTQVVSS FFSLAFIIFF LLFFIAAAAL
           LIIIIISYWW WTFPPYYLSY YFPEREEEIK ENMKTQVVSS FFSLAFIIFF IIVVLIIIIL
           LIIIIISYWW WTFPPYYLSY YFPEREEEIK ENMKTQVVSS FFSFALIIFF LLIILIIIIL
           LIIIIISYWW WTFPPYYLSY YFPEREEEIK ENMKTQVVSS FFSFVFIIFF LLIILIIIIL
           LIIIIISYWW WTFPPYYLSY YFPEREEEIR ENMKTQVVSS FFSLSFIIFF IIIILIIIIL
           LIIMMMAYWW WTYPPYYLSY YFPERVVVIK ENVKTQVVSS FFSLAFIIFF LLFFIAAAAL
           LLLSSSLFLL LMFAAMMPTL LFPEMGGGFR ELNYWSLLKK YYAMAVPPII FFIIWMMMMT
           LLLSSSLFLL LMFAAMMPTL LFPEMAAAFR ELNYWSLLKK YYAMAVPPVV CCIIWMMMMT
           ILLLLLTNQQ QCF--VVSAE EFVEKKKKFH EISGYRVVSS FFGLSLLLRR LLIIFMMMML
           FLLFFFGATT TPYGGLLNAN NFPLRAAASQ EQDGLQKKWW MMALHLPPVV AAVVWTTTTL
           LLLIIIALII IPFVVLLDVS SCYERAAALY EEDGLTTTGG FFALGLPPCC YYPPWLLLLA
           LLLSSSLFLL LMFAAMMPTL LFPEMSSSFR ELNYWSLLKK YYAMAVPPII FFIIWMMMMT
           LLLSSSLFLL LMFAAMMPTL LFPEMAAAFR ELNYWTLLKK YYAMAVPPVV CCIIWMMMMT
           ILLLLLTNQQ QCF--VVSAE EFVEKKKKFH EISGYRVVSS FFGMSLLLRR LLIIFMMMML
           LLLIIIALII IPFVVLLDVS SCHERSSSLY EEDGLTAAGG FFALGLPPCC YYPPWLLLLT
           YLLLLLGATT TPYGGLLNAN NFPLRAAASQ EQDGLHKKWW LLALHLPPVV AAVVWTTTTL
           LLLSSSLFLL LMFAAMMPTL LFPEMSSSFR ELNYWSLLKK YYAMAVPPII FFIIWMMMMT
           LLLSSSLFLL LMFAAMMPTL LCEKMAAAFR ELNYWSLLKK YYAMAVPPVV CCIIWMMMMT
           LFFLLLTNQQ QCF--VVSAE EFVEKKKKFH EISGYRVVSS FFGVSLLLRR LLLLFMMMML
           YLLLLLGATT TPYGGLLNAN NFPLRAAASQ EQDGLQKKWW LLALHLPPII AAVVWTTTTL
           LLLIIIALII IPFVVLLDVS SCHERSSSLY EEDGLTAAGG FFALGLPPCC YYPPWLLLLT
           ILLLLLTNQQ QCF--VVSAE EFVEKKKKFH EISGYRVVSS FFGLSLLLRR LLIIFMMMML
           LLLIIIALII IPFVVLLDVS SCYERAAALC EEDGLTTTGG FFALGLPPCC YYPPWLLLLA
           LLLSSSLFLL LMFAAMMPTL LFPEMGGGFR ELNYWSLLKK YYAMAVPPII FFIIWMMMMT
           LLLSSSLFLL LMFAAMMPTL LFPEMAAAFR ELNYWSLLKK YYAMAVPPVV CCIIWMMMMT
           LLLSSSLFLL LMFAAMMPTL LFPEMSSSFR ELNYWSLLKK YYAMAVPPII FFIIWMMMMT
           LLLSSSLFLL LMFAAMMPTL LFPEMAAAFR ELNYWSLLKK FFAMAVPPVV CCIIWMMMMT
           ILLLLLTNQQ QCF--VVSAE ELVEKKKKFH EISGYRVVSS FFGLSLLLRR LLIIFLLLLL
           LLLIIIALVV VPFVVLLDVS SCHERAAALY EEDGLTAAGG FFALGFPPCC YYPPWLLLLA
           FLLFFFGAMM MPYGGLLNAT TFPLRAAASQ EQDGLHKKWW LLALHLPPVV AAVVWTTTTL
           LLLSSSLFLL LMFAAMMPTL LFPEMGGGFR ELNYWSLLKK YYAMAVPPII FFIIWMMMMT
           LLLIIIALII IPFVVLLDVA ACHERAAALL DENGMSVVTT FFALGLPPCC FFPPWLLLLT
           FLLCCCSAPP PPYGGLLNAA AFPLRAAASQ EKDGLQKKWW LLAIHLPPII SSFFWTTTTV
           ILLVVVTNQQ QCF--VVSAE EFIDKKKKFH QTSGYRVVSS FFALGLLLRR AAIIWMMMMI
           LLLSSSLFLL LMFAAMMPTL LFPEMGGGFR ELNYWSLLKK YYAMAVPPII FFIIWMMMMT
           LLLSSSLFLL LMFAAMMPTL LFPEMGGGFR ELNYWSLLKK YYAMAIPPVV CCIIWMMMMT
           ILLIIITNQQ QCF--VVSAE EFIERKKKFH EISGYRVVSS FFSLSILLRR IIVVFMMMMI
           FIISSSGASS SPYGGLLNAA AFPLRAAASQ EKDGLQKKWW FFAIHLPPII SSFFWTTTTV
           LLLFFFVFWW WGFPPYYNAF FFPEKRRRLK ESSGMRLLSS FFAVGLPPLL LLIIWMMMMG
           LLLIIISFWW WAFPPFFQQF FFPERAAALK ESSGMRLLSS FFSVGLPPLL LLIIWMMMMA
           MLLIIIIFWW WGVPPFFNAF FFPERAAAFR EASGMTLLSS FFALGLSSLL LLFFWMMMMV
           LLLIIIVFWW WGFPPFFTAF FFPERAAALK EAADMRLLSS FFATSLPPFF LLVVFMMMMT
           LLLIIIVFWW WGFPPFFTAF FFPERAAALK EAADMRLLSS FFATSLPPFF LLVVFMMMMT
           LLLIIIVFWW WGFPPFFTAF FFPERAAALK EESNMRLLSS FFATSLPPLL LLVVFMMMMA
           LMMIIIIFWW WTSSSFFGAY YFPEKIIILK EKAEMRLLSS YYCLCMVVVV YYIIFMMMMA
           LLLIIIVFWW WGFPPFFTAF FFPERAAALK EAADMKLLSS FFATSLPPLL LLIIFMMMMA
           LIIIIIIFWW WTSSSFFGSY YFPEKLLLLK EKADMRLLSS YYSVCAVVVV YYIIFMMMMA
           VLLTTTINTT TAMAATTKTG GFPERAAAVR EAKGSALLGG LLSLAIPPAA FFIIPMMMMS
           IIIVVVLFTT TTFAAMMPTL LFPEMSSSFR ELNYWSLLKK YYAIAMPPII FFVVYLLLLT
           IMMSSSTYWW WMLAAFFGAN NFPEREEEVK ERSGARLLSS YYACALPPII LLIIPMMMML
           IIIFFFTNMM MTFNNFFATN NFTELPPPFR ERSRLRCCDD FFGIALPPLL VVIIPMMMMI
           IVVTTTMFLL LMFAAMMPTL LFPEMAAAFR ELNYWSVVKK YYALAVPPII YYIIFMMMMT
           LLLNNNLFLL LMYSSTTITL LFPELPPPLK EFNRWSLLKK YYAVSIPPAA FFIIFMMMMT
           ILLNNNMFLL LMFAASSATT TFPELPPPIR EFNRWKLLHH YYALAIPPFF AAIIYMMMMS
           LMMMMMALLL LSFSSTTSLL LYN-RIIIFR EANGFRTTSS FFAVTIIIRR IIIIYMMMMI
           CLLLLLINMM MILPPAASIL LIS-RTTTFA EASKLHTTLL YYAFFILLII TTIIWFFFFA
           CIILLLTGLL LNLPPAAVIL LLS-RTTTFA EASKIHSSFF YYATVTLLFF VVIILFFFFA
           CLLLLLTGLL LMLPPSSMIL LLS-RQQQFS EASKIHSSFF FFSTVLTTFF VVVVMLLLLA
           LVVGGGLFGG GGMSSGGKVT TVE-RSSSYR ESAGTPAAHH IIAITLPPVV TTPPFLLLLT

           YYGGLLSSSY FSSFDDDDDN LSRILLSSSV VVVLLLNNGG GYVAPPVYLS SQQQYYYYYT
           HHGGIISSSY FSSFNNNNNN LSRVLVSSSV VVVLLLNNGG GYVSHPVYFS SQQQYYYYYT
           YYGGLLSSSY FSSFDDDDDN FSKVFLSSSV VVVLLLNNGG GYVSVPFYLS SQQQYYYYYS
           YYGGLLSSSY FSSFDDDDDN FSKVFLSSSV VVVLLLNNGG GYVAVPFYLS SQQQYYYYYS
           YYGGLLSSSY FSSFDDDDDN FSKVFLSSSV VVVLLLNNGG GYVAVPFYLS SQQQYYYYYS
           YYGGLLSSSY FSSFDDDDDN FSKVFLSSSV VVVLLLNNGG GYVSVPFYLS SQQQYYYYYS
           YYGGLLSSSY FSSFDDDDDN LSRVLLSSSV VVVLLLNNGG GYVAPPVYFS SQQQYYYYYT
           SSQQLLQQSL LGGSTTTTTS LQVTVGPPPV VVVLLLSSGG GFVDT--YMS SIIIYYYYYV
           GGQQLLQQSL LGGSNNNNNS LQVTVGPPPV VVVLLLSSGG GFVKT--YSS SLLLYYYYYV
           GGLLYYSSSL AAAQSSSSSV VSVTLMTTTI IIIIIISSGG GLVTSWLWFS SPPPYYYYYG
           GGLLLLEEFL VLLVQQQQQN PNINVVAAAL LLLVVVSSGG GLRQIPFIFT TQQQYYYYYC
           NNLLFFRRIL AAALPPPPPT FHMSFSNNNA AAALLLGGGG GMISTVPWVS SLLLWWWWWC
           SSQQLLQQSL LGGSTTTTTS LQVTVGPPPV VVVLLLSSGG GFVDA--YMS SIIIYYYYYV
           GGQQLLQQSL LGGSTTTTTS LQVTVGPPPV VVVLLLSSGG GFVKT--YSS SLLLYYYYYV
           GGLLYYSSSL AAAQSSSSSV VSVTLMTTTI IIILLLSSGG GLVRPWLWFS SPPPYYYYYG
           NNLLFFRRTL ASSLPPPPPT FHMSFCNNNA AAALLLAAGG GMIDIVPWLS SLLLWWWWWC
           GGLLLLEEFL VLLVQQQQQN PNINIVAAAL LLLIIISSGG GIRQIPLIFT TQQQYYYYYC
           SSQQLLQQSL LGGSTTTTTS LQVTVGPPPV VVVLLLSSGG GFVDT--YMS SIIIYYYYYV
           GGQQLLQQSL LGGSTTTTTS LQVTVGPPPV VVVLLLSSGG GFVKT--YSS SLLLYYYYYV
           GGLLYYSSSL AAAQSSSSSV VSVTLMTTTI IIILLLSSGG GLVRPWLWFS SPPPYYYYYG
           GGLLLLEEFL VLLVQQQQQN PNINIVAAAL LLLIIISSGG GIREIPLIFT TQQQYYYYYC
           NNLLFFRRTL ASSLPPPPPT FHMSCCNNNA AAALLLAAGG GMINIVPWMS SLLLWWWWWC
           GGLLYYSSSL AAAQSSSSSV VSVTLMTTTI IIIIIISSGG GLVTSWLWFS SPPPYYYYYG
           NNLLFFRRIL AAALPPPPPT FHMSFSNNNA AAALLLGGGG GMISTVPWVS SLLLWWWWWC
           SSQQLLQQSL LGGSTTTTTS LQVTVGPPPV VVVLLLSSGG GFVDT--YMS SIIIYYYYYV
           GGQQLLQQSL LGGSNNNNNS LQVTVGPPPV VVVLLLSSGG GFVKT--YSS SLLLYYYYYV
           SSQQLLQQSL LGGSTTTTTS LQVTVGPPPV VVVLLLSSGG GFVDT--YMS SVVVYYYYYV
           SSQQLLQQSM LGGSSSSSSS LQVTLGPPPV VVVLLLSSGG GFVKS--YSS SLLLYYYYYV
           GGLLYYSSSL AAAQSSSSSV VSITLMTTTI IIIIIISSGG GLVKPWLWLS SPPPYYYYYG
           NNLLFFRRVL AAALPPPPPT FHMSFGNNNA AAALLLGGGG GMIDTEPLVS SLLLWWWWWC
           AALLLLEEFL VLLIQQQQQN PNVNVVAAAL LLLMMMSSGG GVRQIPFIFT TQQQYYYYYC
           SSQQLLQQSL LGGSTTTTTS LQVTVGPPPV VVVLLLSSGG GFVDT--YMS SIIIYYYYYV
           NNLLYYRRAL WAALPPPPPT LQLALGNNNV VVVLLLGGGG GVIETVPWVS SLLLWWWWWN
           GGMMVVEELL VLLVQQQQQN PNIQAVVVVL LLLVVVTTGG GVREMPFIFT TQQQYYYYYS
           GGFFYYTTAL ASSMEEEEEV VAVNLITTTI IIIIIISSGG GLVPGWLWFS SPPPYYYYYG
           SSQQLLQQSL LGGSTTTTTS LQVTVGPPPV VVVLLLSSGG GFVDK--YIS SIIIYYYYYV
           EEQQLLQQSL LGGSTTTTTS LQVTVGPPPV VVVLLLSSGG GFVDK--YSS SVVVYYYYYV
           GGLLYYTTAL ASSQTTTTTV VAINFMTTTI IIIIIISSGG GLVPTWLWFS SPPPYYYYYG
           GGMMIIEELL VLLVQQQQQD PNMNGVAAAL LLLVVVSSGG GLRKVVFWLT TQQQYYYYYG
           GGLLLLQQGL AGGLMMMMMN IKQTLASSSV VVVAAAGG-- --YQPFIWLS SSSSYYYYYC
           GGLLLLGGGL AGGVMMMMMD QKSTLGSSSV VVVLLLGGGG G-YQVFIWVS SGGGYYYYYT
           YYLLLLQQGL AGGIMMMMMD AKKSIVTTTV VVVTTTGG-- --YNSGMWVS STTTYYYYYC
           GGLLIIQQGL AGGLMMMMMD LKKTLASSSV VVVAAAGG-- --FKVFIWLS SNNNHHHHHT
           GGLLIIQQGL AGGLMMMMMD LKKTLASSSV VVVLLLGGGG GFVSLDFC-- ----------
           GGLLVVQQGL AGGLMMMMMD LKKTLASSSV VVVAAAGG-- --YKFFIWMS SNNNHHHHHT
           EEFFIIQQGE FGGVLLLLLS IKRGIASSSL LLLTTTGG-- --YQKFMWLS SMMMYYYYYG
           GGLLIIQQGL AGGLLLLLLD IKKTLASSSV VVVAAAGG-- --FKPFIWLS SNNNHHHHHT
           DDLLLLQQGE LGGILLLLLS VKRGMASSSL LLLTTTGG-- --YQKFIWVS SMMMYYYYYG
           KKLLFFSSAL TGGAPPPPPT TEAMLG---P PPPVVVGGGG GYVDVIFWVS SIIIWWWWWA
           SSQQLLQQSL LGGMNNNNN- IETVLGPPPV VVVLLLSSGG GFVDGYLWVS SVVVYYYYYG
           GG--IIQQSF FGGCMMMMMD MNVILSAAAL LLLFFFGG-- --YSEGLWTS SIIIYYYYYA
           GGLLNNTTSY LSSSSSSSSS TSMLVGPPPP PPPLLLGGGG GFLGVYLWLS SFFFYYYYYA
           SSQQLLQQSL VGGAMMMMMS VETVIGPPPV VVVLLLSSGG GFVDKYLFVS SVVVYYYYYS
           SSQQFFQQSL VGGMNNNNN- VQNVLAPPPV VVVLLLSSGG GFVDVYLWLS SIIIYYYYYG
           DDQQIIQQTL LGGGMMMMMK VQHMFGPPPL LLLIIISSGG GFVRPYLWLS SLLLYYYYYG
           GGLLTTSSSM ASSSPPPPPT FGTNVSIIIL LLLLLLDDGG GLLSKYLGIS SMMMYYYYYG
           DDLLLLDDFL ISSTVVVVVQ VDTFVGAAAG GGGLLLAAGG GFVNKSFWCN NVVVYYYYYS
           HHLLLLDDFS TAATGGGGGT SDMFYGSSSG GGGLLLAAGG GYVNKSFWVN NLLLYYYYYS
           RRLLSSTTFS SAATGGGGGT SDLFYASSSS SSSLLLAAGG GYVNRAFWVN NAAAYYYYYG
           GGLLMMDDST LAALPPPPPT IPIIVSGGGV VVVLLLGGGG GFINRGWWLV VSSSYYYYYG

           ASAMAAAKKK FLYIIFFIII IILLTSSSL
           ASALAAAHHK FIFIILLAAA AALLTSSSL
           ASVLAAAKKK FISIILLIII IILLTSSSL
           ASVLAAAKKK FISLVFFIII IILLTSSSL
           ASVLAAAKKK FISYVFFMMM MMLLTSSSL
           ASVLAAAKKK FIPIVFFIII IILLTSSSL
           ASAMAAAKKK FLYVILLIII IILLISSSL
           RYGFEEEGGI LLYLFIIVVV VVLLAVVVL
           RYGFEEEGGI LLYMFLLVVV VVLLAVVVL
           FTALQQQHHE FLWKHVVAAA AALLAKKKL
           SEILVVVVVE FFTMFLLIII IILLGVVVF
           FEGLMMMKKQ FLYAYLLIII IIVVYSSSL
           RYGFEEEGGI LLYLFIIVVV VVLLAVVVL
           RYGFEEEGGI LLYMFLLVVV VVLLAVVVL
           FTALQQQYYE FLWKHVVAAA AALLAKKKL
           FSGLMMMQQQ FLYAYLLIII IIVVYSSSL
           CEILVVVVVE FFTAFLLIII IILLGIIIF
           RYGFEEEGGI LLYLFIIVVV VVLLAVVVL
           RYGFEEEGGI LLYMFLLVVV VVLLAVVVL
           FTALQQQHHE FLWRHVVAAA AALLAKKKL
           CEILVVVVVE FFTTFLLIII IILLGVVVF
           FSGLMMMQQQ FLYAYLLIII IIVVYSSSL
           FTALQQQHHE FLWKHVVAAA AALLAKKKL
           FEGLMMMKKQ FLYAYLLIII IIVVYSSSL
           RYGFEEEGGI LLYLFIIVVV VVLLAVVVL
           RYGFEEEGGI LLYMFLLVVV VVLLAVVVL
           RYGFEEEGGI LLYLFIIVVV VVLLAVVVL
           RYGFEEEGGI LLYVFLLAAA AALLAVVVL
           YAALQQQHHE FLWKHVVAAA AALLAKKKL
           FEGLMMMKKQ FLYAYFFFFF FFVVYSSSL
           SEILVVVVVE FFTAFLLIII IILLGVVVF
           RYGFEEEGGI LLYLFIIVVV VVLLAVVVL
           FQGMMMMQQQ FLYIYLLIII IIIIYSSSL
           SEILIIIVVE FFTMFLLLLL LLLLASSSF
           LTALQQQVVE FMWEIVVAAA AALLAKKKL
           RYGFEEEGGI LLYMFIIVVV VVLLAVVVL
           RYGFEEEGGI LLYVFMMVVV VVLLTVVVL
           LSALQQQIIE FLWQHLLAAA AALLAKKKL
           CELLIIIVVE FYTQFLLLLL LLLLGSSSF
           YKLLLLLGGQ YLWIVFFVVV VVMMAAAAL
           YKLLIIILLQ YGLVALLAAA AALLAAAAL
           YRLLVVVAAQ YMWTVGGVVV VVLLAAAAL
           YKLLLLLKKQ YGLTVAAAAA AALLASSSL
           ---------- ---------- ---------
           YKLLVVVKKQ YGLKVSSAAA AALLASSSL
           FRLLLLLKKQ YGLQLWWVVV VVLLACCCL
           YRLLLLLKKQ YGVTVVVAAA AALLASSSL
           FNLLLLLKKQ YGMRVWWIII IILLACCCL
           FQGLCCCIIE FMFWWLLTTT TTYYQLLLP
           FEGAMMMVVI YFWVAVVAAA AALLAVVVL
           YQNMQQQIIE FLWLTLLIII IILLGVVVL
           NEGLLLLIIQ WLPLYVVGGG GGLLAAAAL
           FEGTMMMIIV YFWQAVVAAA AALLAVVVL
           FEGTAAALLT YFTLILLAAA AALLAFFFL
           FEGVMMMIII YYWFLIIVVV VVLLTLLLL
           LEIPVVVVVE FLFTMYYVVV VVLLAFFFL
           FEALMMMHHE FKGILIIIII IIVVVCCCL
           FVSLVVVVVQ FRGSFGGVVV VVVVSAAAL
           YSSVVVVIIQ FRGGFGGVVV VVLLSAAAL
           LETLSSSIIE LQFYLIIIII IILLGAAAL

   60   389
PbABCG     LEELLIMIIP KKVPPSGSGT TTLLNILSMM MMDDDDFNQT KK--NNVHHH GGYVVLLLQQ
PcABCG     LEELLIMIIP KKVPPSGSGT TTLLNILSMM MMEEEEFGQK KK--SSLHHH GGYVVLLLQQ
PfABCG     LEELLIILLP TTIPPSGSGT TTLLNILSMM MMDDDDFDMM KK--NNIRHH GGYVVLLLQQ
PvABCG     LEELLVILLP TTIPPSGSGT TTLLNILSMM MMNNNNFDAS KK--NNISYY GGYVVLLLQQ
PkABCG     LEELLIILLP TTIPPSGSGT TTLLNILSMM MMKKKKFDSS KK--SSISYY GGYVVLLLQQ
PgABCG     ---------- ---PPSG--- --------MM MM-----SLS II--NNI--- GGCYYLLL--
PyABCG     LEELLIMIIP KKIPPSGSGT TTLLNILSMM MMNNNNFNKT KK--SSVHHH GGYVVLLLQQ
hs_abcg1   KTTLLIKFFS EEIPPSGAGS SSLMNILAGG GGAAAAVGLD LLRRCCFKVV CCYIIMMMQQ
hs_abcg4   KTTLLLKFFR EEIPPSGAGS SSFMNILAGG GGQQQQIGRE LLRRTTFKMM CCYIIMMMQQ
hs_abcg2   KEELLIIMMP --IPPTGGGS SSLLDVLAAA AADDDDVGAP AA--NNFCNN GGYVVVVVQQ
hs_abcg5   RQQLLVYVVS QQISSSGSGT TTLLDAMSGG GGEEEEVGRR RREEQQFDCC SSYVVLLLQQ
hs_abcg8   ELLIILKVVS QQISSSGCGA AALLDVITGG GGQQQQIGQS PPQQLLVKCC AAHVVRRRQQ
mm_abcg1   KTTLLIKFFS EEIPPSGAGS SSLMNILAGG GGAAAAVGMD LLRRCCFKVV CCYIIMMMQQ
mm_abcg4_w KTTLLLKFFR EEIPPSGAGS SSFMNILAGG GGQQQQIGRE LLRRTTFKMM CCYIIMMMQQ
mm_abcg2   KEELLIIMMP --IPPTGGGS SSLLDVLAAA AADDDDVGAP AA--HHFCCC GGYVVVVVQQ
mm_abcg8_w ELLIILKVVS QQISSSGCGA AALLDVITGG GGQQQQIGQT PPQQLLVKCC AAHVVRRRQQ
mm_abcg5   RQQLLVYIIS QQISSSGSGT TTLLDAISGG GGEEEEVGCR RRDDQQFDCC SSYVVLLLQQ
rn_abcg1   KTTLLIKFFS EEIPPSGAGS SSLMNILAGG GGAAAAVGMD LLRRCCFKVV CCYIIMMMQQ
rn_abcg4_w KTTLLLKFFR EEIPPSGAGS SSFMNILAGG GGQQQQIGRD LLRRTTFKMM CCYIIMMMQQ
rn_abcg2_w KEELLIIMMP --IPPTGGGS SSLLDVLAAA AADDDDVGAP AA--NNFCSS GGYVVVVVQQ
rn_abcg5   RKKLLVYIIS QQISSSGSGT TTLLDAISGG GGEEEEVGCR RRDDQQFDCC SSYLLLLLQQ
rn_abcg8_w DLLIILKVVS QQISSAGCGA AALLDVITGG GGQQQQIGQT PPQQLLIKCC AAHVVRRRQQ
pt_abcg2   KEELLIIMMP --IPPTGGGS SSLLDVLAAA AADDDDVGAP AA--NNFCNN GGYVVVVVQQ
pt_steroli ELLIILKVVS QQISSSGCGA AALLDVITGG GGQQQQIGQS PPQQLLVKCC AAHVVRRRQQ
pt_abcg1   KTTLLIKFFS EEIPPSGAGS SSLMNILAGG GGAAAAVGLD LLRRCCFKVV CCYIIMMMQQ
pt_abcg4   KTTLLLKFFR EEIPPSGAGS SSFMNILAGG GGQQQQIGRE LLRRTTFKMM CCYIIMMMQQ
bt_abcg1   KTTLLIKFFS EEIPPSGAGS SSLMNILAGG GGEEEEVGLD LLRRCCFKVV CCYIIMMMQQ
bt_abcg4   KTTLLLKFFC EEIPPSGSGS SSLMNLLAGG GGQQQQIGKE LLRRTTFKMM CCYIIMMMQQ
bt_abcg2   KEELLIVMMP --IPPTGGGS SSLLDILAAA AADDDDVGAP AA--NNFCNN GGYVVVVVQQ
bt_abcg8   EQQIILKMMS QQVSSSGCGA AALLDVITGG GGQQQQIGQT AAQQLLVKCC AAHVVRRRQQ
bt_abcg5   RQQLLVYVVS QQISSSGSGT TTLLDAMSGG GGEEEEVGQH RREEQQFDCC SSYVVLLLQQ
gg_abcg1   KTTLLIKFFS EEIPPSGAGS SSLMNILAGG GGEEEEIGQD LLRRSSFKVV CCYIIMMMQQ
gg_abcg8   VSSIILKVVS QQISSTAGGT TTLLDVITCC CCHHHHINKT PPQQLLVKCC AAHVVRRRQQ
gg_abcg5   RQQLLVHVVG QQINNSGSGT TTLLDAISGG GGEEEEVGQK KKEEQQFDCC SSYVVPPPQQ
gg_abcg2_w KKKLLVIMMP --IPPTGSGS SSLLDVLAAA AAEEEEVGIP PP--NNFCII GGYVVVVVQQ
dr_abcg1   KTTLLINFFG AAIPPSGAGS SSLMNILAGG GGEEEEIGHD LLRRSSFKVV CCYIIMMMQQ
dr_abcg4   KAALLLKFFS EEIPPSGAGS SSLMNILAGG GGQQQQIGRD LLRRTTFKMM CCYIIMMMQQ
dr_abcg2a  KNNLLLIMMP --IAATGSGS SSFLDVLAAA AAEEEEVGAP PP--NNFCLL GGYVVVVVQQ
dr_abcg5_w RQQLLVHLLS QQINNSGSGT TTLLDAIAGG GGEEEEVGRK RREEQQFDCC SSYVVLLLQQ
at_NP_5643 KTTLLIMVVP EEMPPSGSGT TTLLSALGGG GGKKKKVGQS GG--CCIRRR GGFVVAAAQQ
at_NP_1944 RTTLLLIVVP EEMPPSGSGT TTLLTALGGG GGNNNNINKS KK--AAVRTT GGFVVTTTQQ
at_NP_5650 RTTLLVMIIP EEVPPSGSGS SSLLNAVAGG GGKKKKIDGT KKQQTTLR-- GGFVVAAAQQ
at_NP_5681 KEELLISVVP EELPPSGSGT TTLLSLLAGG GGSSSSVDKS KK--YYLSKK GGFVVTTTQQ
at_NP_0010 KEELLISVVP EELPPSGSGT TTLLSLLAGG GGSSSSVDKS KK--YYLSKK GGFVVTTTQQ
at_NP_1907 KSSLLISAAP EELPPSGSGT TTLLNALGGG GGSSSSVDKS KK--HHLTRR GGFVVTTTQQ
at_NP_1879 KHHLLISTTP EELPPSGSGT TTLLKIMGGG GGKKKKLDIS PP--SSVRRR GGFVVTTTQQ
Os03g01574 REELLISAAP EELPPSGSGT TTLLSILGGG GGCCCCVDEC KK--SSLRRR GGFVVTTTQQ
Os06g06077 KHHLLISVVP EELPPSGSGT TTLLKILGGG GGQQQQIDTS PP--CCLRRR GGFVVTTTQQ
Os01g01217 RFFLLAEAAS RRLPPSGSGT TTLLNVLAGG GGFFFFLGRS EE----GYKK AAYVVRRRQQ
dm_NP_5234 KTTLLVKFFN EEIPPSGAGS SSLMNILAGG GGSSSSVSKN LLRRRRFKLL CCYIIMMMQQ
dm_NP_5246 RQQLLVFVVP EEIPPSGSGT TTLLDCLSGG GGSSSSVRET KK--KKWRRR GGYVVLLLQQ
dm_white   KHHLLVVAAP EEVSSSGAGT TTLLNALAFF FFMMMMRGQD AAKKEEMARR AAYVVQQQQQ
am_abcg4   KTTLLVKFFS EEIPPSGAGS SSLMNVLAGG GGSSSSVGKN LLRRRRFKMM CCYIIMMMQQ
amCG3164PB KTTLLVRLLS EEIPPSGAGS SSLLNILTGG GGSSSSVGHD LLSSAAFKLL CCYIIMMMQQ
amCG3164PA TEELLVEFFA EEILLSGAGS SSLMDVLTGG GGNNNNISKN LLNNEEFRLL AAYIIMMMQQ
dd_XP_6403 KQQLLVVCCP QQLLLSGSGT TTLLDILSGG GGKKKKVGAG KK--NNFRII GGYVVTTTQQ
dd_XP_6462 MQQLLVTVVP EEVPPSGSGT TTLLDILANN NNAAAAVGND DD--DDYRLL SSYVVVVVQQ
ddXP644137 LTTLLVVIIK EELPPSGSGS SSLLDILAQQ QQQQQQLGKG EE--AAYKYY SSYVVTTTQQ
ddXP644138 ITTLLVVIIK EELPPSGSGS SSLLDILAQQ QQQQQQLGKG EE--AAYKYY SSYVVTTTQQ
dd_XP_6371 LEELLVFIIP --LPPSGAGS SSLMDVLAKK KKDDDDIGQK DDMMNNIRFF GGYVVEEEQQ

           FFANNNTTVV YYETLLLEEE AARILNVVNM MTDTRRGGGR SSAAALLLLS NPLLLLDPSG
           FFANNNTTVV YYQTLLLEEE AARILNVVNM MSDTRRGGGR SSAAAIIIIS NPLLLLDPSG
           FFSRRRTTVV YYETIIIEEE TAKLLHVVDM MTDTRRGGGR SSAAALLLLS NPLLLLDPSG
           FFSRRRTTVV YYETIIIEEE TAKLLHVVDM MTDTRRGGGR SSAAALLLLS NPLLLLDPSG
           FFSRRRTTVV YYETIIIEEE TAKLLHVVDM MTDTRRGGGR SSAAALLLLS NPLLLLDPSG
           --G------- --E------- ---------- --DTRRGGGR SSAAALLLLS NPLLLLDPSG
           FFANNNTTVV YYETLLLEEE AARILNVVNM MTDTRRGGGR SSAAALLLLS NPLLLLDPSG
           LLPHHHTTVV QQEAMMMMMM SAHLLKIITL LLNT--SGGR AAAAAVVVVN NPVVMMDPSG
           LLPHHHTTVV LLEAMMMMMM SANLLTIITL LMHT--LGGR AAAAAVVVVN NPVVMMDPSG
           VMGTTTTTVV RRENLLLQQQ SAALLNVVQL LDDSRRGGGR SSGGGIIIIT DPIILLDPTG
           LLSSSSTTVV RRETLLLHHH TALLIEVVAL LSDRGGGTGR SSAAALLLLQ DPVVMMDPTG
           LLPNNNTTVV RRETLLLAAA IAQMLEVVAL LRDTRRGGGR SSGGGLLLLW NPIILLDPSG
           LLPHHHTTVV QQEAMMMMMM SAHLLKIITL LLNT--SGGR AAAAAVVVVN NPVVMMDPSG
           LLPHHHTTVV LLEAMMMMMM SANLLTIITL LMHT--LGGR AAAAAVVVVN NPVVMMDPSG
           VMGTTTTTVV RRENLLLQQQ SAALLNIIKL LEDSRRGGGR SSGGGIIIIT DPIILLDPTG
           LLPNNNTTVV RRETLLLAAA IAQMLEVVAL LRNTRRGGGR SSGGGLLLLW NPIILLDPSG
           FLSSSSTTVV RRETLLLRRR TAMLLEVVTL LSDQGGGSGR SSAAALLLLQ DPVVMMDPTG
           LLPHHHTTVV QQEAMMMMMM SAHLLKIITL LLNT--SGGR AAAAAVVVVN NPVVMMDPSG
           LLPHHHTTVV LLEAMMMMMM SANLLTIITL LMHT--LGGR AAAAAVVVVN NPVVMMDPSG
           VMGTTTTTVV RRENLLLQQQ SAALLNIIKL LDDSRRGGGR SSGGGIIIIT DPIILLDPTG
           FLSSSSTTVV RRETLLLRRR TAMLLEVVTL LSDQGGGSGR SSAAALLLLQ DPVVMMDPTG
           LLPNNNTTVV RRETLLLTTT IAQMLEVVAL LRNTRRGGGR SSGGGLLLLW NPIILLDPSG
           VMGTTTTTVV RRENLLLQQQ SAALLNVVQL LDDSRRGGGR SSGGGIIIIT DPIILLDPTG
           LLPNNNTTVV RRETLLLAAA IAQMLEVVAL LRDTRRGGGR SSGGGLLLLW NPIILLDPSG
           LLPHHHTTVV QQEAMMMMMM SAHLLKIITL LLNT--SGGR AAAAAVVVVN NPVVMMDPSG
           LLPHHHTTVV LLEAMMMMMM SANLLTIITL LMHT--LGGR AAAAAVVVVN NPVVMMDPSG
           LLPHHHTTVV QQEAMMMMMM SAHLLKIITL LLNT--SGGR AAAAAVVVVN NPVVMMDPSG
           LLPHHHTTVV LLEAMMMMMM SANLLTIITL LLHT--LGGR AAAAAVVVVN NPVVMMDPSG
           VMGTTTTTVV RRENLLLQQQ SAALLNVVQL LDDSRRGGGR SSAAAIIIIT DPIILLDPTG
           LLPNNNTTVV RRETLLLAAA VAQLLDVVAL LRNTRRGGGR SSGGGLLLLW NPIILLDPSG
           LLSNNNTTVV RRETLLLNNN TALLIEVVTL LSDQGGGHGR SSAAALLLLQ DPVVMMDPTG
           LLPHHHTTVV QQEAMMMMMM SAHLLKIITL LLNT--SGGR AAAAAVVVVN NPVVMMDPSG
           LLPHHHTTVV RRETLLLLLL IARLLEVVAL LRNTRRGGGR SSAAALLLLW NPIILLDPSG
           LLSFFFTTII EEESLLLTTT TALLLDVVAL LSNKVVGGGR SSAAALLLLQ DPVVMMDPTG
           VMGTTTTTVV RRENLLLHHH SAALLTIIGL LSDARRGGGR NNGGGIIIIT EPVVLLDPTG
           LLPHHHTTVV QQEAMMMMMM SANLLRIITL LLKT--HGGR AAAAAVVVVN NPVVMMDPSG
           LLPHHHTTTT RREAMMMMMM SANLLNIITL LQQT---GGR AAAAAVVVVN NPVVMMDPSG
           VMGTTTTTVV RRENLLLRRR SAALLELLQL LSDSRRGGGR NNGGGIIIII DPVVLLDPTG
           LLSYYYTTVV EEETLLLTTT TAQLLTVVAL LGHSPPGGGR SSAAALLLLQ DPVVIIDPTG
           LYPHHHTTVV WWETLLLFFF TALLLDVVAL LNNSRRGGGR SSGGGLLLLI NPLLLLDPSG
           LYPNNNTTVV TTETLLLVVV TALLLKVVTL LDDTRRGGGR SSGGGLLLLI NPLLLLDPSG
           LYPHHHTTVV RRETLLLVVV VALLLEVVSL LTNTRRGGGR SSAAALLLLI NPLLLLDPSG
           LFPHHHTTVV KKETLLLTTT AARLLLVVQL LEDTRRGGGR SSGGGIIIII NPLLLLDPSG
           LFPHHHTTVV KKETLLLTTT AARLLLVVQL LEDTRRGGGR SSGGGIIIII NPLLLLDPSG
           LFPHHHTTVV KKETLLLTTT TALLLAVVQL LEDTRRGGGR CCGGGMMMMT NPLLLLDPSS
           LLPQQQTTVV EEETLLLAAA AAFLLEIIKL LERTKKGGGR SSAAALLLLV DPLLLLDPSG
           LFTHHHTTVV KKETLLLTTT AALLLIIIYL LEDTRRGGGR CCGGGIIIII NPLLLLDPSG
           LFPQQQTTVV EEETLLLVVV AAFLLDIITL LEHTRRGGGR SSGGGLLLLV DPLLLLDPSG
           FFSQQQTTVV RRETLLLSSS AAELLNLLFL LVDSRRGGGR SSAAAIIIIA SPIIIIDPTG
           LIANNNTTVV RREAMMMMMM AANLLEIIEI IKNT---GGR SSAAAVVVVN NPVVMMDPSG
           FFPQQQTTLL RRETVVVVVV TALLLDIIEL LGQTRRGGGR NNAAALLLLT NPLLMMDPSG
           FIGSSSTTAA RREHLLLIII QAMVMDVVQL LSHTKKGGGR AAAAALLLLT DPLLLLDPSG
           LLPHHHTTVV YYETMMMTTT SANLLEIIEL LSNT---GGR SSGGGVVVVN NPVVMMDPSG
           LHANNNTTVV AAEAMMMKKK AANLLQIIEL LSQT---GGR SSAAAVVVVN NPIIMMDPSG
           LQPLLLTTVV QQEAMMMNNN AAELLDIIVM MDHT--QGGR AAAAAIIIIN SPIILLDPSG
           QIGTTTTTCC RREHLLLMMM AALLLAVVEL LTDNRRGGGR SSAAAIIIIV DPIILLDPSG
           LLPTTTTTVV RRETLLLRRR YADLLEIIEI ISDARRGGGR SSGGGVVVVT SPIIVVDPSG
           LLQTTTTTVV FFETLLLKKK YADLLEIIEI ITHSKKGGGR SSGGGVVVVT NPLLIIDPSG
           LLQTTTTTVV FFETLLLKKK YADLLEVVEV VTDSTTGGGR SSGGGIIIIT NPLLIIDPSG
           LSANNNTTVV RREAIIIEEE SANCLDIISL LTNTLLGLAK SSGGGAAAAS DPLLIIDPSG

           LSSAAASLLL VVCMSRRFTT TTTIILSLHQ PIFFEKDKKL IIASGGGYGY YLKKKKGNNI
           LSSAAASLLL VVCMSRRFTT TTTIILSLHQ PIFFEKDKKL IIANGGGYGY YLKKKKGNNV
           LSSSSASLLL VVCIAQQTTT TTTIIISLHQ PVFFSKDRRL IIATGGGYGY YLKKKKGNNV
           LSSSSASLLL VVCIATTITT TTTIIISLHQ PVFFGKDRRL IIATGGGYGY YLKKKKGNNV
           LSSSSASLLL VVCIATTITT TTTIIISLHQ PVFFGKDRRL IIATGGGYGY YLKKKKGNNI
           LSSSSASLLL VVCIAKKITT TTTIILSLHQ PVFFAKDRRL IIATGGGYGY YLKKKKGNNV
           LSSAAASLLL VVCMSRRFTT TTTIILSLHQ PIFFEKDKKL IIASGGGYGY YLKKKKGNNI
           LSSASCQVVV VVLMAQQGRR RRSIIITIHQ PLFFELDQQL YYVSGGGQGY YLRRDDGNNP
           LSSASCQVVV VVLMAQQGRR RRTIIITIHQ PLFFEMDKKL YYISGGGQGY YLKKGGGNNP
           LSSSTAAVVV LLLLSKKQRR RRTIIISIHQ PIFFKLDSSL TTLAGGGRGY YFEESSGNNP
           LCCMTAQIII VVLLARRRRR RRIVVVTIHQ PLFFQLDKKI AAISGGGEGF FFNNDDGNNP
           LSSFTANLLL VVTLAKKGRR RRLVVLSLHQ PIFFRLDLLV LLLTGGGTGY YFTTAAGNNP
           LSSASCQVVV VVLMAQQGRR RRSIIVTIHQ PLFFELDQQL YYVSGGGQGY YLRRDDGNNP
           LSSASCQVVV VVLMAHHGRR RRTVVITIHQ PLFFEMDKKL YYISGGGQGY YLKKGGGNNP
           LSSSTAAVVV LLLLSKKQRR RRTIIISIHQ PIFFKLDSSL TTLAGGGKGY YFAASSGNNP
           LSSFTANLLL VVTLAKKGRR RRLVVLSLHQ PIFFRLDLLV LLLTGGGTGY YFTTSSGNNP
           LCCMTAQIII VVLLARRRRR RRIVVITIHQ PLFFQHDKKI AAITGGGEGF FFNNNNGNNP
           LSSASCQVVV VVLMAQQGRR RRSIIVTIHQ PLFFELDQQL YYVSGGGQGY YLRRDDGNNP
           LSSASCQVVV VVLMAHHGRR RRTVVITIHQ PLFFEMDKKL YYISGGGQGY YLKKGGGNNP
           LSSSTAAVVV LLLLSKKQRR RRTIIISIHQ PIFFKLDSSL TTLAGGGKGY YFAASSGNNP
           LCCMTAHIII VVLLARRRRR RRIVVITIHQ PLFFHHDKKI AAITGGGEGF FFNNNNGNNP
           LSSFTANLLL VVTLAKKGRR RRLVVLSLHQ PIFFRLDLLV LLLTGGGTGY YFTTSSGNNP
           LSSSTAAVVV LLLLSKKQRR RRTIIISIHQ PIFFKLDSSL TTLAGGGRGY YFEESSGNNP
           LSSFTANLLL VVTLAKKGRR RRLVVLSLHQ PIFFRLDLLV LLLTGGGTGY YFTTAAGNNP
           LSSASCQVVV VVLMAQQGRR RRSIIITIHQ PLFFELDQQL YYVSGGGQGY YLRRDDGNNP
           LSSASCQVVV VVLMAQQGRR RRTIIITIHQ PLFFEMDKKL YYISGGGQGY YLKKGGGNNP
           LSSASCQVVV VVLMAQQGRR RRSIIITIHQ PLFFELDQQL YYVSGGGQGY YLRRDDGNNP
           LSSASSQVVV AALMAQQGRR RRTIIITIHQ PLFFEMDKKL YYISGGGQGY YLKKGGGNNP
           LSSSTAAVVV LLLLSKKQRR RRTIIISIHQ PIFFKLDSSL TTLAGGGRGY YFGGAAGNNP
           LSSFTANLLL VVTLAKKGRR RRLVVLSIHQ PIFFGLDLLV LLLTGGGTGY YFTTAAGNNP
           LCCMTAQIII VVLLARRRRR RRIVVITIHQ PLFFQLDKKI AAISGGGEGF FFSSGGGNNP
           LSSASCQVVV VVLMAQQGRR RRSIIITIHQ PLFFELDQQL YYVSGGGQGY YLRRDDGNNP
           LSSFTSNLLL VVTLARRGRR RRLVVLSLHQ PIFFQLDLLV LLLTGGGVGY YFTTEEGNNP
           LCCLTAQIII VVLLAHHRRR RRIVVITIHQ PLFFRLDKKI AAISGGGEGF FFSSNNGNNP
           LAASTAAVVV LLLLSRRRRR RRTIIISIHQ PIFFKLDSSL TTLAGGGKGY YFSSSSGNNP
           LSSSSCQVVV VVLMAQQGRR RRTVVITIHQ PVFFELDKKL YYVSGGGQGY YLRRDDGNNP
           LSSASCQVVV VVLMAQQGRR RRTIIITIHQ PLFFEMDKKL YYISGGGQGY YLKKNNGNNP
           LAASTASVVV LLLLGNNNRR RRTIIISIHQ PIYYRLDSSL TTLVGGGKGY YFSSQQGNNP
           LSSMTAQIII VVLLARRRRR RRIVVITIHQ PLFFRINRRI AAISGGGEGF FFSSSSGNNP
           LSSTTARIII VVTIASSGRR RRTVVVTIHQ PIYYHMDKKV VVLSGGGSGY YFSSSSGNNP
           LSSTTARIII VVILARRGRR RRTVVVTIHQ PLFFYMDKKL LLLSGGGNGY YFAASSGNNP
           LAATAARLLL VVTLAHHGKK KKTVVVSIHQ PVFFQMDTTV LLLSGGGKGY YFEESSGNNP
           LSSTTARTTT IIMLAEEAKK KKTVVITIHQ PLFFHRDKKL IILGGGGSGY YFSSSSGNNP
           LSSTTARTTT IIMLAEEAKK KKTVVITIHQ PLFFHRDKKL IILGGGGSGY YFSSSSGNNP
           LSSTTAKIII VVMLAKKAKK KKTIIVTIHQ PLFFHRDKKL VVVSGGGSGY YFSSSSGNNP
           LSSTSAKLLL LLILAKKARR RRTVVITIHQ PMFFHMDKKL LLLSGGGHGY YFSSSSRNNP
           LSSTTARIII IILLAEEDKK KKTVVITIHQ PLFFHKDKKL IILGGGGSGY YFQQSSGNNP
           LSSTSAKLLL LLVLARRSRR RRTVVITIHQ PMFFHMDKKL LLLAGGGHGH HFAAAAGNNP
           LAAFQAKVVV MMTLAEEDHH HHTVVISIHQ PVYYGKDDDI VVLSGGGEGY YFAASSGNNP
           LSSSTCQLLL IILLARRGRR RRTIIVTIHQ PLFFEKDHHL YYLAGGGQGY YLSSSSGNNP
           LSSHSASLLL MMVLAQQLKK KKTIIVSVHQ PMFFHMDKKL LLLHGGGRGH HFEEDDGNNP
           LSSFTASVVV VVVLSQQKKK KKTVVITIHQ PLFFELDKKI LLLAGGGRGF FFSSYYGNNP
           LSSSTCQCCC LLLLSRRGRR RRTIIITIHQ PLFFEMDHHL YYLAGGGQGF FLSSSSGNNP
           LSSSSCQCCC IILLARRGRR RRTIIITIHQ PLFFEMDTTL YYTAGGGQGF FLRRNNGNNP
           LSSVTSYCCC IILLAKKAQQ QQTVVISIHQ PLLLNMDHHL YYVAGGGNGY YLSSSSGNNP
           LSSHSAELLL IIKLANNNRR RRTIIISIHQ PLFFEQDNNL IILHGGGNGY YFIIKKKNNP
           LTTTSAAVVV MMTLTQQQVV VVTVVITIHQ PIFFKLTKKI MMVAGGGRGH HFTTEEGNNP
           LSSVAAQIII MMTLTLLKVV VVTVVISIHQ PIFFALNKKV MMVIGGGKGY YFEESSGNNP
           LSSVAAQIII MMTLTLLKVV VVTVVISIHQ PIFFQLNKKV MMVIGGGKGY YFEESSGNNP
           LSSSAAKVVV MMCVAEESRR RRTVVVTIHQ PIFFEKDQQL LLLDGGGKGH HFTTSSGNNP

           IIAADDYLLM EEEILSSSYQ YLLLLLLIII RGLKKRRRFF IIDDD---TI IIILSITLIF
           VVAADDYLLM EEEILSSSYQ YRRRLLLIII RGLKKKKKFF AADDD---SI IIIFSITLVF
           VVAADDYLLM DDDILSSPYQ NFFFLLLIII RGLKKKKKII IIDDD---TV VIILVVILLF
           VVAADDYLLM DDDVLCCPYQ SLLLLFFMMM RGLKKKKKII IIDDD---TV VIILIVILLF
           IIAADDYLLM DDDVLCCPYQ NFFFLFFTTT RGLKKKKKII IIDDD---TV VIILVVILLF
           VVAADDYLLM DDDVLTTPYQ NFFFLLLIII RGLKKKKKII IIDDD---TM MIILVVILLF
           IIAADDYLLM EEEILSSSYQ FLLLLLLIII RGLKKKKKFF IIDDD---TI IIILSITLIF
           PPAADDFVVM EEEVASSSCQ FCCCLFFKKK RTFLLSSSII MMDDDSSSTI ITTHIGIGLI
           PPAADDFIII EEEVASSSTQ FCCCLFFKKK RTFLLSSSII LLDDDTTTTF FMMHVVIGLI
           PPAADDFFFL DDDIINNSFQ LRRRVSSKKK RSFKKNNNLL LLNNNPPPSI IIITVVLGVI
           PPFFDDFYYM DDDLTSSGVK LGGGLLLRRR RVTRRNNNLL VVNNNKKKVL LLLNLIMGFL
           PPAADDFYYV DDDLTSSGAQ FTTTLIIRRR RQISSNNNDD FFDDDLLLLG GAAACLMSTI
           PPAADDFVVM EEEVASSSCQ FCCCLFFKKK RTFLLSSSII MMDDDSSSTI ITTHIGIGLI
           PPAADDFIII EEEVASSSTQ FCCCLFFRRR RTFLLSSSII LLDDDTTTTF FMMHVLIGLI
           PPAADDFFFL DDDVINNSFQ LRRRIAARRR RSFKKNNNLL LLNNNPPPSL LIITVILGII
           PPAADDFYYV DDDLTSSGMQ FSSSLIIRRR RQISSNNNDD FFDDDLLLLG GSSACLMSII
           PPFFDDFYYM DDDLTSSGMK LGGGLLLRRR RVTRRNNNLL MMNNNKKKVL LVVNLIMGFL
           PPAADDFVVM EEEVASSSCQ FCCCLFFKKK RTFLLSSSII MMDDDSSSTI ITTHIGIGLI
           PPAADDFIII EEEVASSSTQ FCCCLFFRRR RTFLLSSSII LLDDDTTTTF FMMHVLIGLI
           PPAADDFFFL DDDVINNSFQ LRRRIAARRR RSFKKNNNLL LLNNNPPPSL LIITVILGII
           PPFFDDFYYM DDDLTSSGMK LGGGLLLRRR RVTRRNNNLL MMNNNKKKVL LVVNLIMGFL
           PPAADDFYYV DDDLTSSGMQ FTTTLIIRRR RQISSNNNDD FFDDDLLLLG GAAACLMSII
           PPAADDFFFL DDDIINNSFQ LRRRVSSKKK RSFKKNNNLL LLNNNPPPSI IIITVILGVI
           PPAADDFYYV DDDLTSSGAQ FTTTLIIRRR RQISSNNNDD FFDDDLLLLG GAAACLMSTI
           PPAADDFVVM EEEVASSSCQ FCCCLFFKKK RTFLLSSSII MMDDDSSSTI ITTHIGIGLI
           PPAADDFIII EEEVASSSTQ FCCCLFFKKK RTFLLSSSII LLDDDTTTTF FMMHVVIGLI
           PPAADDFVVM EEEVASSSCQ FCCCLFFKKK RTFLLSSSII MMDDDSSSTI ITTHIGIGLI
           PPAADDFIII EEEVASSSTQ FCCCLFFKKK RSFLLSSSVV LLDDDMMMTF FIIHAVIGLI
           PPAADDFFFL DDDIINNSFQ LKKKISSRRR RSFKKNNNLL LLNNNPPPSL LIITVFLGVI
           PPAADDYYYV DDDLTSSGPQ FAAALIIRRR RQISSNNNDD FFDDDLLLLG GAAACLMSII
           PPFFDDFYYM DDDLTSSGAK LCCCLLLRRR RVMRRNNNLL LLNNNKKKVL LTTNLIMGFV
           PPAADDFVVM EEEVASSSCQ FCCCLFFKKK RTFLLTTTII MMDDDSSSTI ITTHIGIGLI
           PPAADDFYYV DDDLTSSGVQ FTTTLLLSSS RQVSSNNNDD FFDDDIIILG GFFALVMSLI
           PPFFDDFYYV DDDLTSSGDK LWWWLLLRRR RITRRNNNFF SSDDDKKKIL LLLNLLFGFV
           PPAADDFFFL DDDIINNGFQ LYYYVSSKKK RSLKKNNNLL IINNNPPPSI IAATVILAVV
           PPAADDFIIM EEEVASSSCQ FCCCLFFKKK RTFLLSSSII MMDDDSSSTI IMMHLGIGLI
           PPAADDFIII EEEVASSSTQ FCCCLFFKKK RTFIITTTII CCDDDVVVTV VMMHLCIGLI
           PPAADDFFFL DDDVINNSFQ FHHHVLLKKK RTFRRNNNLL MMNNNPPPSI IGGMIFLAVV
           PPFFDDIYYV DDDLTSSNCK LGGGLLLRRR RTFRRNNNVV SSDDDRRRIL LSSNLIYGFI
           PPAADDLLLL DDDLANNTWQ FTTTLLLQQQ RGVRR---EE RRFFFEEENI IFFVISVALG
           PPSSDDFLLL DDDIANNTWQ FCCCLLLKKK RGLKK---QQ RRHHHDDDSV VAAIFIVSLC
           PPAADDFLLL DDDLANNTWQ LCCCLLLHHH RLLKK---EE RRHHHEEEDI IFFVVAASLC
           PPAAEEFLLL DDDLANNCWQ YCCCLFFCCC RGLKK---EE RRHHHEEESV VTTVLSTAIL
           PPAAEEFLLL DDDLANNCWQ YCCCLFFCCC RGLKK---EE RRHHHEEESV VTTVLSTAIL
           PPAAEEFLLL DDDLVNNSWQ YCCCLSSLLL RGIKK---EE RRHHHDDDSV VTTVLSTAIL
           PPAAEEFLLL DDDLATTSWQ FLLLLSSRRR RTFRREEERR RRDDD---DL LVVSLGVAVL
           PPAAEEFLLL DDDLANNSWQ YSSSLFFCCC RGIKK---EE RRHHHDDDSI ITTVIATSIL
           PPAAEEFLLL DDDLATTGWQ FTTTLSSRRR RTFRR---EE RRAAADDDDL LAASVGVALL
           PPAAEEFLLA DDDLISSGWQ FRRRLFFKKK RAWMMQQQAA FFDDDGGGNA ARRSVASAIF
           PPAADDYVVL EEEVASSSGQ FWWWLLLKKK RSFRRTTTII LLDDDKKKTL LFFHVIVGII
           PPAADDFVVL EEEQLKKSFQ FCCCLSSSSS RNFRR---EE AAPPPRRRSW WFFTIGLAMA
           PPAADDFYYV QQQVLAATWQ FRRRVLLWWW RSWLLSSSVV LLEEEPPPVL LIITTMVALI
           PPAADDYVVM EEEVACCNSQ FWWWLLLKKK RIFLLSSSQQ IIDDDMMMTL LIIHIIVGLI
           PPAASSFIII EEEVSCCSEQ FWWWVLLKKK RTLLLFFFSS RRDDDWWWML LFFHILVGLI
           PPAADDYLLM EEEICNNNFQ LIIILLLKKK RNAIIRRRLL SSDDDKKKTL LSSHFIIAIV
           PPAADDFIII SSSMVTTSFQ FFFFVCCRRR RSLLLNNNYY MMNNNPPPLY YFFHIFVGTL
           PPAADDYIIL DDDAVTTGLQ FLLLLWWKKK RTGLLDDDFF IINNNPPPCF FAAAVFVGLF
           PPAADDFCCL DDDSAVVSWQ YWWWLLLGGG RTWKKDDDFF LLNNNQQQFV VGGAVVTGLF
           PPAADDFCCL DDDSAVVSWQ YWWWLLLNNN REWRRGGGFF IINNNKKKAV VIIAIVIGLF
           PPAADDFIIL EEEIAEEPAQ LHHHLVVKKK RGWLLNNNHH VVRRRPPPIF FLLSFIPAVI

           FFFFLAIIFF MIIIAAYWWT TYPPASFFPP EEEEVVIIIA AERVVVKTKV VSYFFFLAEE
           FFFFLAIIFF MIIISSYWWT TYSSASFFPP EEEEVVIIIA AERVVVKTQV VSYFFFLSEE
           FVVVLAIIFF ILLLSSYWWT TYPPASFFPP EEEEEEVIIA AERMMMKTQV VSYFFFLLEE
           FFFFLAIIFF ILLLSSYWWT TYPPASFFPP EEEEEEVIIA AERMMMKTQV VSYFFFFLEE
           FFFFLAIIFF ILLLSSYWWT TYPPASFFPP EEEEEEVIIA AERMMMKTQV VSYFFFFLEE
           FFFFLAIIFF ILLLSSYWWT TYPPASFFPP EEEEEEVIIA AERMMMKTQV VSYFFFFLEE
           FFFFLAIIFF MIIIAAYWWT TYPPASFFPP EEEEVVIIIA AERVVVKTQV VSYFFFLAEE
           ILLLLFLLFF SMMMLLFLLM MAAALTFFPP EEEEGGVFFL LEHNNNYWSL LKYYYYLTDD
           ILLLLCLLFF SMMMLLFLLM MAAALTFFPP EEEEAAVFFM MEHNNNYWSL LKYYYYLTDD
           IAAAIVLLFF LTTTTTNQQC CS--SLFFVV EEEEKKLFFI IEYSSSGYRV VSYFFFLLDD
           LFFFFLLLYQ FVVVGGATTP PTGGMLFFPP LLLLAAVSSD DESDDDGLQK KWMMMMLAVV
           IFFFLLLLFM IGGGAALIIP PNVVIKCCYY EEEEAAMLLY YELDDDGLTT TGYFFFFIEE
           ILLLLFLLFF SMMMLLFLLM MAAALTFFPP EEEESSVFFL LEHNNNYWSL LKYYYYLTDD
           ILLLLFLLFF SMMMLLFLLM MAAALTFFPP EEEEAAVFFM MEHNNNYWTL LKYYYYLTDD
           IAAAIVLLFF LTTTTTNQQC CS--SLFFVV EEEEKKLFFI IEYSSSGYRV VSYFFFFVDD
           IFFFLLLLFM IGGGAALIIP PNVVIKCCHH EEEESSMLLY YELDDDGLTA AGYFFFFIEE
           LFFFYLLLYQ LVVVGGATTP PTGGMLFFPP LLLLAAVSSD DESDDDGLHK KWMLLLLVVV
           ILLLLFLLFF SMMMLLFLLM MAAALTFFPP EEEESSVFFL LEHNNNYWSL LKYYYYLTDD
           ILLLLFLLFF SMMMLLFLLM MAAALTCCEE KKKKAAVFFM MEHNNNYWSL LKYYYYLTDD
           IAAALVFFFF LTTTTTNQQC CT--SLFFVV EEEEKKLFFI IEYSSSGYRV VSYFFFFLDD
           LFFFYLLLYQ LVVVGGATTP PTGGMLFFPP LLLLAAVSSD DESDDDGLQK KWMLLLLVAA
           IFFFLLLLFM IGGGAALIIP PNVVIKCCHH EEEESSLLLY YELDDDGLTA AGYFFFFVEE
           IAAAIVLLFF LTTTTTNQQC CS--SLFFVV EEEEKKLFFI IEYSSSGYRV VSYFFFLLDD
           IFFFLLLLFM IGGGAALIIP PNVVIKCCYY EEEEAAMLLY YELDDDGLTT TGYFFFFIEE
           ILLLLFLLFF SMMMLLFLLM MAAALTFFPP EEEEGGVFFL LEHNNNYWSL LKYYYYLTDD
           ILLLLCLLFF SMMMLLFLLM MAAALTFFPP EEEEAAVFFM MEHNNNYWSL LKYYYYLTDD
           ILLLLFLLFF SMMMLLFLLM MAAALTFFPP EEEESSVFFL LEHNNNYWSL LKYYYYLTDD
           ILLLLCLLFF SIIILLFLLM MAAAMTFFPP EEEEAAVFFL LEHNNNYWSL LKYFFFLTDD
           IAAAIVLLFF LTTTTTNQQC CS--SLLLVV EEEEKKLFFI IEYSSSGYRV VSYFFFFLDD
           IFFFLLLLFM IGGGAALVVP PNVVIKCCHH EEEEAALLLY YELDDDGLTA AGYFFFFIEE
           VFFFFLLLYQ FVVVGGAMMP PTGGMLFFPP LLLLAAVSSD DESDDDGLHK KWMLLLLMVV
           ILLLLFLLFF SMMMLLFLLM MAAALTFFPP EEEEGGVFFL LEHNNNYWSL LKYYYYLTDD
           IFFFLLLLYM IGGGAALIIP PTVVIKCCHH EEEEAAMLLY YDLNNNGMSV VTYFFFFIEE
           VFFFFLLLYQ CVVVSSAPPP PTGGMLFFPP LLLLAAISSD DESDDDGLQK KWMLLLLIFF
           VAAAISLLFF VTTTTTNQQC CS--SLFFII DDDDKKLFFV VQYSSSGYRV VSYFFFLMDD
           ILLLLFLLFF SMMMLLFLLM MAAALTFFPP EEEEGGVFFL LEHNNNYWSL LKYYYYLTDD
           ILLLLFLLFF SMMMLLFLLM MAAALTFFPP EEEEGGVFFI IEHNNNYWSL LKYYYYLTDD
           VAAAIALLFF ITTTTTNQQC CS--SLFFII EEEEKKLFFV VEYSSSGYRV VSYFFFLIDD
           IFFFFLIIYQ SMMMGGASSP PTGGMLFFPP LLLLAAISSD DESDDDGLQK KWMFFFLIII
           GLLLLLLLFF FSSSVVFWWG GYPPLTFFPP EEEERRMLLI IERSSSGMRL LSYFFFMNDD
           CLLLLLLLFF ISSSSSFWWA AFPPLTFFPP EEEEAAMLLQ QERSSSGMRL LSYFFFLVDD
           CLLLMLLLFF ISSSIIFWWG GLPPSTFFPP EEEEAAIFFT TERSSSGMTL LSYFFFMVSS
           LLLLLLLLFF IAAAVVFWWG GFPPVAFFPP EEEEAAMLLN NERAAADMRL LSYFFFLTDD
           LLLLLLLLFF IAAAVVFWWG GFPPVAFFPP EEEEAAMLLN NERAAADMRL LSYFFFLTDD
           LLLLLLLLFF IAAAVVFWWG GFPPVTFFPP EEEEAAMLLS SERSSSNMRL LSYFFFVTDD
           LLLLLLMMFY ICCCIIFWWT TSSSLVFFPP EEEEIIYLLV VERAAAEMRL LSYYYYVTDD
           LLLLLLLLFF IAAAVVFWWG GFPPVTFFPP EEEEAAMLLN NERAAADMKL LSYFFFLTDD
           LLLLLLIIFY ICCCIIFWWT TSSSLVFFPP EEEELLYLLV VERAAADMRL LSYYYYATDD
           FSSSVLLLQV TAAAIINTTA AAAALVFFPP EEEEAAIVVD DERKKKGSAL LGYLLLSLEE
           IMMMICIIFF VSSSLLFTTT TTAAMTFFPP EEEESSVFFV VEHNNNYWSL LKFYYYFTDD
           AAAAIWMMFF SQQQTTYWWM MFAALSFFPP EEEEEEVVVS SERSSSGARL LSYYYYLMEE
           ILLLIAIIFL FLLLTTNMMT TQNNVVFFTT EEEEPPVFFM MEASSSRLRC CDYFFFLTEE
           IAAAICVVFF TVVVMMFLLM MTAAMTFFPP EEEEAAVFFV VEHNNNYWSV VKYYYYLTDD
           IAAALFLLFF NMMMLLFLLM MTSSMSFFPP EEEEPPVLLL LENNNNRWSL LKYYYYLTDD
           VVVVILLLFF NIIIMMFLLM MSAAFTFFPP EEEEPPIIIM MEHNNNRWKL LHFYYYLKDD
           LYYYLAMMFF MTTTAALLLS SGSSIFYYNN ----IIIFFI IERNNNGFRT TSYFFFLVDD
           FAAACVLLFY LVVVIINMMI IQPPFFIISS ----TTLFFN NERSSSKLHT TLYYYYLMEE
           FVVVCTIIFF LIIITTGLLN NTPPFFLLSS ----TTLFFN NERSSSKIHS SFYYYYMVEE
           FSSSCTLLFF LTTTTTGLLM MSPPFFLLSS ----QQLFFN NERSSSKIHS SFYFFFLIEE
           ITTTLLVVFL GFFFLLFGGG GASSIIVVEE ----SSVYYY YESAAAGTPA AHYIIILVDD

           FFFFSVYGLI ISSSSSTTLL LLDNSRRRSL LLLSSSSNFE KLKKKKKPPP VVVVKKKKKL
           FFFFSIHGII ISSSSSTTLL LLNNSRRRAL LVVSSTTNFE KLDDDDDHHP VVVVKKKKKL
           YVVVTLYGLI ISSSSSTTLL LLDNSKKKAF FLLSSTTNFE KLDDDDDVVP FFFFRRRRRL
           FIIITLYGLI ISSSSSTTLL LLDNSKKKAF FLLSSTTNFE KLQQQQQVVP FFFFRRRRRL
           FIIITLYGLI ISSSSSTTLL LLDNSKKKAF FLLSSTTNFE KLQQQQQVVP FFFFRRRRRL
           YIIITLYGLI ISSSSSTTLL LLDNSKKKAF FLLSSTTNFE KLEEEEEVVP FFFFRRRRRL
           FFFFSIYGLI ISSSSSTTLL LLDNSRRRSL LLLSSSSNFE KLKKKKKPPP VVVVKKKKKL
           FIIIVWSQLV VAAAQQAAAA AATSQVVVAV VGGPPFFSFS TIPPPPPTT- ---------L
           FIIIVWGQLV VAAAQQAAAA AANSQVVVAV VGGPPFFSFS TIPPPPPTT- ---------L
           PIIIVFGLYS SAAASSAAGG GGSVSVVVAL LMMTTFFSLN TIAAAAASSW LLLLSSSSSL
           FVVVCWGLLI IGGGEEGGII IIQNNIIIVV VVVAAGGSFN EMPPPPPIIP FFFFKKKKKI
           EPPPTWNLFC CCCCRRAALL LLPTHMMMAF FSSNNAAGFN SLWWWWWTTV PPPPAAAAAI
           FIIIVWSQLV VAAAQQAAAA AATSQVVVAV VGGPPFFSFS TIPPPPPAA- ---------L
           FIIIVWGQLV VAAAQQAAAA AATSQVVVAV VGGPPFFSFS TIPPPPPTT- ---------L
           PIIILFGLYT TAAASSTTGG GGSVSVVVAL LMMTTFFSLN TIGGGGGPPW LLLLSSSSSL
           EPPPIWNLFC CCCCRRAAMM MMPTHMMMSF FCCNNTTAFN NLWWWWWIIV PPPPAAAAAI
           FVVVCWGLLI IGGGEEGGII IIQNNIIIVI IVVAAGGSFN EMPPPPPIIP LLLLKKKKKL
           FIIIVWSQLV VAAAQQAAAA AATSQVVVAV VGGPPFFSFS TIPPPPPTT- ---------L
           FIIIVWGQLV VAAAQQAAAA AATSQVVVAV VGGPPFFSFS TIPPPPPTT- ---------L
           PLLLLFGLYT TAAASSAAGG GGSVSVVVAL LMMTTFFSLN TIGGGGGPPW LLLLSSSSSL
           FVVVCWGLLI IGGGEEGGMM MMQNNIIIVI IVVAAGGSFN EMPPPPPIIP LLLLKKKKKL
           EPPPIWNLFC CCCCRRAAMM MMPTHMMMSC CCCNNTTAFN NLWWWWWIIV PPPPAAAAAI
           PIIIVFGLYS SAAASSAAGG GGSVSVVVAL LMMTTFFSLN TIAAAAASSW LLLLSSSSSL
           EPPPTWNLFC CCCCRRAALL LLPTHMMMAF FSSNNTTGFN SLWWWWWTTV PPPPAAAAAI
           FIIIVWSQLV VAAAQQAAAA AATSQVVVAV VGGPPFFSFS TIPPPPPTT- ---------L
           FIIIVWGQLV VAAAQQAAAA AANSQVVVAV VGGPPFFSFS TIPPPPPTT- ---------L
           FIIIVWSQLV VAAAQQAAAA AATSQVVVAV VGGPPFFSFS TIPPPPPTT- ---------L
           FIIIMWSQLA AAAAQQAAAA AASSQVVVAL LGGPPFFSFS AIPPPPPSS- ---------L
           PIIITFGLYS SAAASSAAGG GGSVSIIIAL LMMTTFFSLN TVVVVVVPPW LLLLSSSSSL
           EPPPIWNLFC CCCCRRAALL LLPTHMMMSF FGGNNTTGFS NLWWWWWTTE PPPPAAAAAI
           FVVVCWALLI IGGGEEGGVV VVQNNVVVVV VVVAAGGSFN EMPPPPPIIP FFFFKKKKKL
           FIIIVWSQLV VAAAQQAAAA AATSQVVVAV VGGPPFFSFS TIPPPPPTT- ---------L
           EPPPIWNLYC CAAARRAALL LLPTQLLLSL LGGNNSSGFS QLWWWWWTTV PPPPYYYYYV
           FFFFMWGMVI IGGGEEGGVV VVQNNIIIVA AVVVVGGTLT EMPPPPPMMP FFFFQQQQQL
           PIIITWGFYT TAAATTAAGG GGEVAVVVAL LIITTFFSLN SVMMMMMGGW LLLLNNNNNL
           FIIIVWSQLV VAAAQQAAAA AATSQVVVAV VGGPPFFSFS TIPPPPPKK- ---------L
           FIIIVWEQLV VAAAQQAAAA AATSQVVVAV VGGPPFFSFN TIPPPPPKK- ---------L
           TVVVAFGLYT TAAATTAADD DDTVAIIIAF FMMTTFFSLN SVAAAAATTW LLLLNNNNNL
           FFFFLWGMII IGGGEEGGVV VVQDNMMMVG GVVAAGGSFG QMPPPPPVVV FFFFQQQQQL
           LIIIIWGLLV VAAAQQAALL LLMNKQQQAL LAASSGGG-Y QIPPPPPPPF IIIIVVVVVL
           MIIITWGLLV VSSSGGAALL LLMDKSSSAL LGGSSAAG-Y HVPPPPPVVF IIIISSSSSI
           MFFFTWYLLA ASSSQQAAAA AAMDKKKKAI IVVTTGGG-Y KVPPPPPSSG MMMMVVVVVM
           LVVVVFGLIA AAAAQQAAII IIMDKKKKAL LAASSGGG-F KVPPPPPVVF IIIISSSSSI
           LVVVVFGLIA AAAAQQAAII IIMDKKKKAL LAASSAAGFK PLFFFFFLLD FFFFLLLLLF
           LVVVVFGLVA AAAAQQAASS SSMDKKKKAL LAASSGGG-F KVPPPPPFFF IIIIAAAAAI
           AIIIVFEFIT TSSSQQAASS SSLSKRRRAI IAASSGGG-Y HIPPPPPKKF MMMMQQQQQL
           LIIIVFGLIA AAAAQQAASS SSLDKKKKAL LAASSGGG-F RVPPPPPPPF IIIISSSSSL
           PIIILFDLLT TSSSQQAAAA AALSKRRRAM MAASSGGG-Y HIPPPPPKKF IIIIRRRRRL
           IIIILPKLFA AAAASSAAMM MMPTEAAAAL LGG--FFGYN NTPPPPPVVI FFFFRRRRRI
           FVVVVYSQLV VAAAQQAAGG GGN-ETTTGL LGGPPFFSFN TIPPPPPGGY LLLLQQQQQV
           LIIISPG-IV VAAAQQAACC CCMDNVVVSL LSSAAGGG-L RIPPPPPEEG LLLLSSSSSI
           LIIIAPGLNV VSSSTTCCAA AASSSMMMAV VGGPPFFGFN SVPPPPPVVY LLLLKKKKKL
           FIIIVFSQLV VSSSQQ--SS SSMSETTTGI IGGPPFFSFN AIPPPPPKKY LLLLKKKKKL
           FIIIVFSQFV VAAAQQAAAA AAN-QNNNGL LAAPPFFSFS AIPPPPPVVY LLLLRRRRRI
           IIIIVYDQIV VAAAQQ--TT TTMKQHHHGF FGGPPFFSFQ DAHHHHHPPY LLLLRRRRRL
           PIIICYGLTV VAAASSTTII IIPTGTTTAV VSSIIFFDFA SIPPPPPKKY LLLLIIIIIL
           AIIITWDLLA AGGGDDCCII IIVQDTTTSV VGGAAFFAFP ALPPPPPKKS FFFFEEEEEL
           IIIICLHLLL LSSSDDNNLL LLGTDMMMTY YGGSSFFAFP ELPPPPPKKS FFFFGGGGGL
           IVVVCMRLSL LSSSTTNNLL LLGTDLLLTY YAASSFFAFP ELPPPPPRRA FFFFGGGGGL
           MPPPMFGLMC CYYYDDLLTT TTPTPIIIAV VSSGGFFGFP NIPPPPPRRG WWWWIIIIIM

           LQYTTAASAA MKIIKKKYII SIILTYILL
           FQYTTAASAA LHIIKKKFII SIALTYILL
           LQYSSAASVV LKIIKKKSII SIILTYVLL
           LQYSSAASVV LKIIKKKSLL SVILTYVLL
           LQYSSAASVV LKIIKKKSYY SVMLTYALL
           LQYSSAASVV LKIIKKKPII SVILTYILL
           FQYTTAASAA MKIIKKKYVV SIILIYILL
           MIYVVRRYGG FGVVIIIYLL DFVLAYFLL
           SLYVVRRYGG FGVVIIIYMM DFVLAYLLL
           FPYGGFFTAA LHNNEEEWKK NHALAYLLL
           FQYCCSSEII LVNNEEETMM NFILGIVFF
           VLWCCFFEGG LKIIQQQYAA IYIVYYVLL
           MIYVVRRYGG FGVVIIIYLL DFVLAYFLL
           SLYVVRRYGG FGLLIIIYMM DFVLAYLLL
           FPYGGFFTAA LYNNEEEWKK NHALAYLLL
           LLWCCFFSGG LQIIQQQYAA IYIVYYLLL
           FQYCCCCEII LVNNEEETAA NFILGIVFF
           MIYVVRRYGG FGVVIIIYLL DFVLAYFLL
           SLYVVRRYGG FGLLIIIYMM DFVLAYLLL
           FPYGGFFTAA LHNNEEEWRR NHALAYLLL
           FQYCCCCEII LVNNEEETTT NFILGMVFF
           MLWCCFFSGG LQIIQQQYAA IYIVYYLLL
           FPYGGFFTAA LHNNEEEWKK NHALAYLLL
           VLWCCFFEGG LKIIQQQYAA IYIVYYVLL
           MIYVVRRYGG FGVVIIIYLL DFVLAYFLL
           SLYVVRRYGG FGVVIIIYMM DFVLAYLLL
           MVYVVRRYGG FGVVIIIYLL DFVLAYLLL
           SLYVVRRYGG FGVVIIIYVV DFALAYLLL
           LPYGGYYAAA LHNNEEEWKK NHALAYLLL
           VLWCCFFEGG LKIIQQQYAA IYFVYYLLL
           FQYCCSSEII LVNNEEETAA NFILGIIFF
           MIYVVRRYGG FGVVIIIYLL DFVLAYFLL
           VLWNNFFQGG MQIIQQQYII SYIIYYLLL
           FQYSSSSEII LVNNEEETMM DFLLAILFF
           FPYGGLLTAA LVNNEEEWEE NIALAYLLL
           IIYVVRRYGG FGVVIIIYMM DFVLAYFLL
           SVYVVRRYGG FGVVIIIYVV DFVLTYFLL
           FPYGGLLSAA LINNEEEWQQ NHALAYLLL
           LQYGGCCELL LVTTEEETQQ DFLLGIIFF
           LSYCCYYKLL LGIIQQQWII DVVMAYMLL
           VGYTTYYKLL LLGGQQQLVV SAALAYILL
           VTYCCYYRLL LAIIQQQWTT SVVLAYLLL
           LNHTTYYKLL LKVVQQQLTT EVALAYLLL
           ---------- ---------- ---------
           MNHTTYYKLL LKVVQQQLKK EVALAYFLL
           LMYGGFFRLL LKVVQQQLQQ ELVLAYFLL
           LNHTTYYRLL LKVVQQQVTT EVALAYMLL
           VMYGGFFNLL LKAAQQQMRR EVILAYLLL
           VIWAAFFQGG LINNEEEFWW YWTYQQLPP
           VVYGGFFEGG AVAAIIIWVV DAALAYFLL
           TIYAAYYQNN MILLEEEWLL NTILGYALL
           LFYAANNEGG LINNQQQPLL DYGLAYLLL
           VVYSSFFEGG TISSVVVWQQ DAALAYFLL
           LIYGGFFEGG TLAATTTTLL DIALAYLLL
           LLYGGFFEGG VIAAIIIWFF CLVLTYTLL
           IMYGGLLEII PVNNEEEFTT DMVLAYVLL
           CVYSSFFEAA LHNNEEEGII NLIVVFLLL
           VLYSSFFVSS LVNNQQQGSS SFVVSYLLL
           VAYGGYYSSS VINNQQQGGG SFVLSYFLL
           LSYGGLLETT LITTEEEFYY NLILGYLLL

   60   389
PbABCG     LEIIIIIIGG IIGMMLLPPP ITVVKKTLNN ILLSSSGDFF FNNQPRRRRT T-NKKHHHHM
PcABCG     LEIIIIIIGG IIGMMLLPPP ITVVKKTLNN ILLSSSGEFF FNNQPRRRRK K-SKKHHHHL
PfABCG     LEIIIIIIGG IIGIILLPPP ITIIKKTLNN ILLSSSGDFF FNNMSRRRRM M-NKKRRHHM
PvABCG     LEIIIIIIGG VVGIILLPPP ITIIKKTLNN ILLSSSGNFF FNNASRRRRS S-NKKSSYYM
PkABCG     LEIIIIIIGG IIGIILLPPP ITIIKKTLNN ILLSSSGKFF FNNSNRRRRS S-SKKSSYYM
PgABCG     ---------- ---------- ---------- ---------- -NNLSRRRRS S-NSS-----
PyABCG     LEIIIIIIGG IIGMMLLPPP ITIIKKTLNN ILLSSSGNFF FNNKPRRRRT T-SKKHHHHM
hs_abcg1   KTLLLLLLGG IIGKKNNSSS LVIIKKSLNN ILLAAAGAVV VNNLPRRRRD DRCRRKKVVS
hs_abcg4   KTLLLLLLCC LLGKKCCRRR LIIIKKSFNN ILLAAAGQII INNRPRRRRE ERTRRKKMMS
hs_abcg2   KEIIIIIINN IIGIIKKPPP LNIIKKSLDD VLLAAAGDVV VNNAPRRRRP P-NKKCCNNS
hs_abcg5   RQIIIIIIDD VVLYYEESSS IMIIKKTLDD AMMSSSGEVV VNNRALLLLR REQQQDDCCF
hs_abcg8   ELGGGGGGNN LLFKKRRSSS MLIIRRALDD VIITTTGQII INNQPSSSSS SQLRRKKCCV
mm_abcg1   KTLLLLLLGG IIGKKNNSSS LVIIKKSLNN ILLAAAGAVV VNNMPRRRRD DRCRRKKVVS
mm_abcg4_w KTLLLLLLCC LLGKKCCRRR LIIIKKSFNN ILLAAAGQII INNRPRRRRE ERTRRKKMMS
mm_abcg2   KEIIIIIIDD IIGIIKKPPP LNIIKKSLDD VLLAAAGDVV VNNAPQQQQP P-HKKCCCCS
mm_abcg8_w ELGGGGGGNN LLFKKRRSSS MLIIRRALDD VIITTTGQII INNQPSSSST TQLRRKKCCV
mm_abcg5   RQIIIIIIDD VVLYYEESSS IMIIKKTLDD AIISSSGEVV VNNCELLLLR RDQQQDDCCF
rn_abcg1   KTLLLLLLGG IIGKKNNSSS LVIIKKSLNN ILLAAAGAVV VNNMPRRRRD DRCRRKKVVS
rn_abcg4_w KTLLLLLLCC LLGKKCCRRR LIIIKKSFNN ILLAAAGQII INNRPRRRRD DRTRRKKMMS
rn_abcg2_w KEIIIIIIDD IIGIIKKPPP LNIIKKSLDD VLLAAAGDVV VNNAPQQQQP P-NKKCCSSS
rn_abcg5   RKIIIIIIDD VVLYYEESSS TMIIKKTLDD AIISSSGEVV VNNCELLLLR RDQQQDDCCV
rn_abcg8_w DLGGGGGGNN LLFKKRRSSS MLIIRRALDD VIITTTGQII INNQPSSSST TQLQQKKCCV
pt_abcg2   KEIIIIIINN IIGIIKKPPP LNIIKKSLDD VLLAAAGDVV VNNAPRRRRP P-NKKCCNNS
pt_steroli ELGGGGGGNN LLFKKRRSSS MLIIRRALDD VIITTTGQII INNQPSSSSS SQLRRKKCCV
pt_abcg1   KTLLLLLLGG IIGKKNNSSS LVIIKKSLNN ILLAAAGAVV VNNLPRRRRD DRCRRKKVVS
pt_abcg4   KTLLLLLLCC LLGKKCCRRR LIIIKKSFNN ILLAAAGQII INNRPRRRRE ERTRRKKMMS
bt_abcg1   KTLLLLLLGG IIGKKNNSSS LVIIKKSLNN ILLAAAGEVV VNNLPRRRRD DRCRRKKVVS
bt_abcg4   KTLLLLLLCC LLGKKCCCCC MIIIKKSLNN LLLAAAGQII INNKPRRRRE ERTRRKKMMS
bt_abcg2   KEIIIIIINN IIGVVKKPPP LNIIKKSLDD ILLAAAGDVV VNNAPRRRRP P-NKKCCNNS
bt_abcg8   EQGGGGGGNN LLFKKRRSSS MLVVRRALDD VIITTTGQII INNQPSSSST TQLRRKKCCV
bt_abcg5   RQIIIIIIDD VVLYYEESSS IMIIKKTLDD AMMSSSGEVV VNNQELLLLH HEQQQDDCCF
gg_abcg1   KTLLLLLLGG IIGKKSSSSS LVIIKKSLNN ILLAAAGEII INNQPRRRRD DRSRRKKVVS
gg_abcg8   VSIIIIIINN LLLKKHHSSS MLIIKKTLDD VIITTTGHII INNKPSSSST TQLKKKKCCI
gg_abcg5   RQIIIIIIDD VVFHHEEGGG IMIIKKTLDD AIISSSGEVV VNNQQLLLLK KEQRRDDCCF
gg_abcg2_w KKIIIIIINN VVGIIKKPPP LNIIKKSLDD VLLAAAGEVV VDDIPQQQQP P-NKKCCIIS
dr_abcg1   KTLLLLLLGG IIGNNTTGGG LVIIKKSLNN ILLAAAGEII INNHPRRRRD DRSRRKKVVS
dr_abcg4   KALLLLLLCC LLGKKCCSSS LIIIKKSLNN ILLAAAGQII INNRPRRRRD DRTRRKKMMS
dr_abcg2a  KNIIIIIIGG LLGIIKKPPP LNIIKKSFDD VLLAAAGEVV VDDAPQQQQP P-NKKCCLLS
dr_abcg5_w RQIIIIIIEE VVFHHDDSSS IMIIKKTLDD AIIAAAGEVV VNNRKLLLLK KEQQQDDCCF
at_NP_5643 KTIIIIIIGG IIGMMCCPPP FLMMKKTLSS ALLGGGGKVV VNNQPFFFFS S-CKKRRRRT
at_NP_1944 RTIIIIIIGG LLGIIKKPPP ILMMKKTLTT ALLGGGGNII INNKPLLLLS S-AKKRRTTT
at_NP_5650 RTIIIIIIGG VVGMMSSPPP FMVVKKSLNN AVVAAAGKII INNGKIIIIT TQTKKRR--T
at_NP_5681 KEIIIIIIGG IIGSSNNPPP VLLLKKTLSS LLLAAAGSVV VNNKPYYYYS S-YKKSSKKI
at_NP_0010 KEIIIIIIGG IIGSSNNPPP VLLLKKTLSS LLLAAAGSVV VNNKPYYYYS S-YKKSSKKI
at_NP_1907 KSIIIIIIGG IIGSSYYPPP LLLLKKTLNN ALLGGGGSVV VNNKPYYYYS S-HKKTTRRI
at_NP_1879 KHIIIIIIGG IIGSSGGPPP ILLLKKTLKK IMMGGGGKLL LNNIPYYYYS S-SKKRRRRI
Os03g01574 REIIIIIIGG IIGSSAAPPP VLLLKKTLSS ILLGGGGCVV VNNEPYYYYC C-SNNRRRRI
Os06g06077 KHIIIIIIGG IIGSSDDPPP ILLLKKTLKK ILLGGGGQII INNTPYYYYS S-CKKRRRRI
Os01g01217 RFLLLLLLNN AAGEEKKSSS LLLLKKTLNN VLLAAAGFLL LNNRPIIIIS S--GGYYKKI
dm_NP_5234 KTIIIIIISS VVGKKRRNNN ITIIKKSLNN ILLAAAGSVV VNNKERRRRN NRRRRKKLLS
dm_NP_5246 RQIIIIIIDD VVGFFSSPPP VLIIKKTLDD CLLSSSGSVV VNNEPLLLLT T-KRRRRRRI
dm_white   KHLLLLLLNN VVGVVYYPPP LLVVKKTLNN ALLAAAGMRR RNNQPVVVVD DKEQQAARRC
am_abcg4   KTIIIIIICC VVGKKRRSSS LTIIKKSLNN VLLAAAGSVV VNNKDRRRRN NRRRRKKMMS
amCG3164PB KTIIIIIISS VVGRRRRSSS LTIIKKSLNN ILLTTTGSVV VNNHERRRRD DSARRKKLLS
amCG3164PA TELLLLLLNN VVGEERRAAA LTIIKKSLDD VLLTTTGNII INNKTRRRRN NNERRRRLLS
dd_XP_6403 KQIIIIIINN VVGVVPPPPP LTLLKKTLDD ILLSSSGKVV VNNAPVVVVG G-NKKRRIIS
dd_XP_6462 MQIIIIIIGG VVGTTTTPPP LVVVKKTLDD ILLAAAGAVV VNNNEIIIID D-DKKRRLLC
ddXP644137 LTIIIIIINN VVGVVEEKKK LVLLKKSLDD ILLAAAGQLL LNNKEIIIIG G-AKKKKYYC
ddXP644138 ITIIIIIINN VVGVVEEKKK LVLLKKSLDD ILLAAAGQLL LNNKEIIIIG G-AKKKKYYC
dd_XP_6371 LELLLLLLDD VVGFFVVPPP MCLLKKSLDD VLLAAAGDII INNQLVVVVK KMNTTRRFFT

           GGGYYYVLLL QQDYFAVEEE TLLLFFAAAR IKLLIINSNM DLLTDDTTVG GGGRGIGQRK
           GGGYYYVLLL QQDYFAVQQQ TLLLFFAAAR IKLLVVNSNM DLLSDDTTVG GGGRGIGQRK
           GGGYYYVLLL QQDYFSVEEE TIIIFFTAAK LKLLVVHSDM SLLTDDTTVG GGGRGIGQRK
           GGGYYYVLLL QQDYFSVEEE TIIIFFTAAK LKLLVVHSDM SLLTDDTTVG GGGRGIGQRK
           GGGYYYVLLL QQDYFSVEEE TIIIFFTAAK LKLLVVHSDM SLLTDDTTVG GGGRGIGQRK
           GGGCCCYLLL -----G-EEE ---------- ---------- ----DDTTVG GGGRGIGQRK
           GGGYYYVLLL QQDYFAVEEE TLLLFFAAAR IKLLIINSNM DLLTDDTTVG GGGRGIGQRK
           CCCYYYIMMM QQDMLPVEEE AMMMVVSAAH LKLLVVKETL GLLLNNTTTG GGG-SLGQRK
           CCCYYYIMMM QQDMLPVEEE AMMMVVSAAN LKLLVVTETL GLLMHHTTTA AAA-LLGQRK
           GGGYYYVVVV QQDVMGVEEE NLLLFFSAAA LRLLIINRQL GLLDDDSSVG GGGRGVGERK
           SSSYYYVLLL QQDTLSVEEE TLLLYYTAAL LAIIVVEAAL SLLSDDRRIG GGGGGITERR
           AAAHHHVRRR QQNQLPVEEE TLLLFFIAAQ MRLLVVEDAL RLLRDDTTVG GGGRGLGERR
           CCCYYYIMMM QQDMLPVEEE AMMMVVSAAH LKLLVVKETL GLLLNNTTTG GGG-SLGQRK
           CCCYYYIMMM QQDMLPVEEE AMMMVVSAAN LKLLVVTETL GLLMHHTTTA AAA-LLGQRK
           GGGYYYVVVV QQDVMGVEEE NLLLFFSAAA LRLLIINTKL GLLEDDSSVG GGGRGIGERK
           AAAHHHVRRR QQDQLPVEEE TLLLFFIAAQ MRLLVVEDAL RLLRNNTTVG GGGRGVGERR
           SSSYYYVLLL QQDVLSVEEE TLLLYYTAAM LALLVVEATL SLLSDDQQIG GGGGGISERR
           CCCYYYIMMM QQDMLPVEEE AMMMVVSAAH LKLLVVKETL GLLLNNTTTG GGG-SLGQRK
           CCCYYYIMMM QQDMLPVEEE AMMMVVSAAN LKLLVVTETL GLLMHHTTTA AAA-LLGQRK
           GGGYYYVVVV QQDVMGVEEE NLLLFFSAAA LRLLIINTKL GLLDDDSSVG GGGRGIGERK
           SSSYYYLLLL QQDVLSVEEE TLLLYYTAAM LALLVVEATL SLLSDDQQIG GGGGGISERR
           AAAHHHVRRR QQDQLPVEEE TLLLFFIAAQ MRLLVVEDAL RLLRNNTTVG GGGRGVGERR
           GGGYYYVVVV QQDVMGVEEE NLLLFFSAAA LRLLIINRQL GLLDDDSSVG GGGRGVGERK
           AAAHHHVRRR QQNQLPVEEE TLLLFFIAAQ MRLLVVEDAL RLLRDDTTVG GGGRGLGERR
           CCCYYYIMMM QQDMLPVEEE AMMMVVSAAH LKLLVVKETL GLLLNNTTTG GGG-SLGQRK
           CCCYYYIMMM QQDMLPVEEE AMMMVVSAAN LKLLVVTETL GLLMHHTTTA AAA-LLGQRK
           CCCYYYIMMM QQDLLPVEEE AMMMVVSAAH LKLLVVKETL GLLLNNTTTG GGG-SLGQRK
           CCCYYYIMMM QQDILPVEEE AMMMIISAAN LKLLVVTETL GLLLHHTTTA AAA-LLGQRK
           GGGYYYVVVV QQDVMGVEEE NLLLFFSAAA LRLLIINKQL GLLDDDSSVG GGGRGVGERK
           AAAHHHVRRR QQDQLPVEEE TLLLFFVAAQ LRLLVVDDAL RLLRNNTTVG GGGRGVGERR
           SSSYYYVLLL QQDTLSVEEE TLLLYYTAAL LAIIVVEATL SLLSDDQQIG GGGGGIHERR
           CCCYYYIMMM QQDMLPVEEE AMMMVVSAAH LKLLVVKETL GLLLNNTTTG GGG-SLGQRK
           AAAHHHVRRR QQDRLPVEEE TLLLFFIAAR LRLLVVEDAL RLLRNNTTVG GGGRGIGERR
           SSSYYYVPPP QQDALSIEEE SLLLYYTAAL LALLVVDAAL SLLSNNKKIG GGGVGIGERR
           GGGYYYVVVV QQDVMGVEEE NLLLFFSAAA LRLLVVTQGL GLLSDDAAVG GGGRGVGERK
           CCCYYYIMMM QQDMLPVEEE AMMMVVSAAN LKLLVVRETL GLLLKKTTTS SSS-HLGQRK
           CCCYYYIMMM QQDMLPTEEE AMMMVVSAAN LKLLVVNETL GLLQQQTTTI III--LGQCK
           GGGYYYVVVV QQDVMGVEEE NLLLFFSAAA LRLLVVERQL GLLSDDSSVG GGGRGVGERK
           SSSYYYVLLL QQDNLSVEEE TLLLYYTAAQ LALLVVTAAL SLLGHHSSIG GGGPGIGERR
           GGGFFFVAAA QQDVYPVEEE TLLLFFTAAL LRLLVVDRAL GLLNNNSSIG GGGRGIGEKK
           GGGFFFVTTT QQDAYPVEEE TLLLFFTAAL LRLLAAKATL GLLDDDTTIG GGGRGVGERK
           GGGFFFVAAA QQDLYPVEEE TLLLFFVAAL LRLLAAESSL GLLTNNTTVG GGGRGIGERK
           GGGFFFVTTT QQDVFPVEEE TLLLYYAAAR LRLLAALDQL GLLEDDTTIG GGGRGVGERK
           GGGFFFVTTT QQDVFPVEEE TLLLYYAAAR LRLLAALDQL GLLEDDTTIG GGGRGVGERK
           GGGFFFVTTT QQDVFPVEEE TLLLYYTAAL LRLLAAASQL GLLEDDTTIG GGGRGVGERK
           GGGFFFVTTT QQDVLPVEEE TLLLFFAAAF LRLLIIEMKL GLLERRTTVG GGGKGIGERK
           GGGFFFVTTT QQDVFTVEEE TLLLYYAAAL LRLLTTIDYL GLLEDDTTIG GGGRGVGERK
           GGGFFFVTTT QQDVFPVEEE TLLLFFAAAF LRLLVVDATL NLLEHHTTIG GGGRGVGERK
           AAAYYYVRRR QQDLFSVEEE TLLLLLAAAE LQLLVVNDFL GLLVDDSSVG GGGRGIGEKK
           CCCYYYIMMM QQDVIAVEEE AMMMVVAAAN LKLLVVEEEI GLLKNNTTTC CCC--LGQRK
           GGGYYYVLLL QQEIFPLEEE TVVVYYTAAL LRLLVVDHEL ELLGQQTTFG GGGRGLGEKK
           AAAYYYVQQQ QQDLIGAEEE HLLLFFQAAM VRMMVVDQQL SLLSHHTTIG GGGKGLGERK
           CCCYYYIMMM QQDRLPVEEE TMMMVVSAAN LKLLIIEEEL GLLSNNTTTH HHH---GQRK
           CCCYYYIMMM QQNQHAVEEE AMMMVVAAAN LKLLIIQEEL GLLSQQTTTS SSS--LGQKK
           AAAYYYIMMM QQDNQPVEEE AMMMVVAAAE LKLLIIDQVM SLLDHHTTTG GGG-QLGERK
           GGGYYYVTTT QQDIIGCEEE HLLLFFAAAL LKLLVVASEL GLLTDDNNIG GGGRGIGERR
           SSSYYYVVVV QQDVLPVEEE TLLLFFYAAD LKLLIIEQEI GLLSDDAAIG GGGRGLGEKR
           SSSYYYVTTT QQDVLQVEEE TLLLFFYAAD LKLLVVEQEI GLLTHHSSIG GGGKGLGEKR
           SSSYYYVTTT QQDVLQVEEE TLLLFFYAAD LKLLVVEKEV GLLTDDSSVG GGGTGLGEKR
           GGGYYYVEEE QQDISAVEEE AIIIFFSAAN CRLLIIDESL SLLTNNTTIG GGGLGILNRK

           RRLSSSSIEI ILSSPPPFPT SLDSSAAAAA SLEKSRFFST TIILLLSSSL HQQPPSSFKF
           RRLSSSSIEL LISSPPPLPT SLDSSAAAAA SLEKSRFFST TIILLLSSSL HQQPPSSFKF
           RRLSSSSIEI ILSSPPPLPT SLDSSSAAAA SLERAQTTST TIIIIISSSL HQQPPSSFKF
           RRLSSSSIEI ILSSPPPLPT SLDSSSAAAA SLERATIIST TIIIIISSSL HQQPPSSFKF
           RRLSSSSIEI ILSSPPPLPT SLDSSSAAAA SLERATIIST TIIIIISSSL HQQPPSSFKF
           RRLSSSSIEI ILSSPPPLPT SLDSSSAAAA SLERAKIIST TIILLLSSSL HQQPPSSFKF
           RRLSSSSIEI ILSSPPPFPT SLDSSAAAAA SLEKSRFFST TIILLLSSSL HQQPPSSFKF
           RRLAAAAIEL LVNNPPPFPT SLDSSSCCCC QVSGAQGGGS SIIIIICCTI HQQPPSSFLF
           RRLAAAAIEL LVNNPPPFPT SLDSSSCCCC QVSSAQGGGT TIIIIICCTI HQQPPSSFMF
           RRTSSSSIEL LITTPSSFPT TLDSSTAAAA AVLRSKQQGT TIIIIIFFSI HQQPPRRFLF
           RRVSSSSIQL LLQQPKKLPT TLDCCTAAAA QIVEARRRNI IVVVVVLLTI HQQPPRRFLF
           RRVSSSSIQL LLWWPGGIPT SLDSSTAAAA NLKRAKGGNL LVVLLLIISL HQQPPRRFLF
           RRLAAAAIEL LVNNPPPFPT SLDSSSCCCC QVSGAQGGGS SIIVVVCCTI HQQPPSSFLF
           RRLAAAAIEL LVNNPPPFPT SLDSSSCCCC QVSSAHGGGT TVVIIICCTI HQQPPSSFMF
           RRTSSSSIEL LITTPSSFPT TLDSSTAAAA AVLRSKQQGT TIIIIIFFSI HQQPPRRFLF
           RRVSSSSIQL LLWWPGGIPT SLDSSTAAAA NLTRAKGGNL LVVLLLIISL HQQPPRRFLF
           RRVSSSSIQL LLQQPKKMPT TLDCCTAAAA QILEARRRDI IVVIIIVVTI HQQPPRRFHF
           RRLAAAAIEL LVNNPPPFPT SLDSSSCCCC QVSGAQGGGS SIIVVVCCTI HQQPPSSFLF
           RRLAAAAIEL LVNNPPPFPT SLDSSSCCCC QVSSAHGGGT TVVIIICCTI HQQPPSSFMF
           RRTSSSSIEL LITTPSSFPT TLDSSTAAAA AVLRSKQQGT TIIIIIFFSI HQQPPRRFLF
           RRVSSSSIQL LLQQPKKMPT TLDCCTAAAA HILEARRRNI IVVIIIVVTI HQQPPRRFHF
           RRVSSSSIQL LLWWPGGIPT SLDSSTAAAA NLRRAKGGNL LVVLLLIISL HQQPPRRFLF
           RRTSSSSIEL LITTPSSFPT TLDSSTAAAA AVLRSKQQGT TIIIIIFFSI HQQPPRRFLF
           RRVSSSSIQL LLWWPGGIPT SLDSSTAAAA NLKRAKGGNL LVVLLLIISL HQQPPRRFLF
           RRLAAAAIEL LVNNPPPFPT SLDSSSCCCC QVSGAQGGGS SIIIIICCTI HQQPPSSFLF
           RRLAAAAIEL LVNNPPPFPT SLDSSSCCCC QVSSAQGGGT TIIIIICCTI HQQPPSSFMF
           RRLAAAAIEL LVNNPPPFPT SLDSSSCCCC QVSGAQGGGS SIIIIICCTI HQQPPSSFLF
           RRLAAAAIEL LVNNPPPFPT SLDSSSSSSS QVSSAQGGGT TIIIIICCTI HQQPPSSFMF
           RRTSSSSIEL LITTPSSFPT TLDSSTAAAA AVLRSKQQGT TIIIIIFFSI HQQPPRRFLF
           RRVSSSSIQL LLWWPGGIPT SLDSSTAAAA NLKRAKGGNL LVVLLLLLSI HQQPPRRFLF
           RRVSSSSIQL LLQQPKKLPT TLDCCTAAAA QIVEARRRDI IVVIIILLTI HQQPPRRFLF
           RRLAAAAIEL LVNNPPPFPT SLDSSSCCCC QVSAAQGGGS SIIIIICCTI HQQPPSSFLF
           RRVSSSSIQL LLWWPGGIPT SLDSSTSSSS NLIRARGGNL LVVLLLLLSL HQQPPRRFLF
           RRVSSSSIQL LLQQPKKLPT TLDCCTAAAA QISEAHRRDI IVVIIIIITI HQQPPRRFLF
           RRTNNNNIEL LITTPPPFPT TLDAATAAAA AVIKSRRRGT TIIIIIFFSI HQQPPRRFLF
           RRLAAAAIEL LVNNPPPFPT SLDSSSCCCC QVSAAQGGGT TVVIIICCTI HQQPPSSFLF
           RRLAAAAIEL LVNNPPPFPT SLDSSSCCCC QVSSAQGGGT TIIIIICCTI HQQPPSSFMF
           RRTNNNNIEL LIIIPPPFPT TLDAATAAAA SVMKGNNNGT TIIIIILLSI HQQPPRRYLF
           RRVSSSSIQL LLQQPKKLPT TLDSSTAAAA QIMEARRRDI IVVIIIVVTI HQQPPRRFIF
           RRVSSSSIEM MLIIPSSLPT SLDSSTAAAA RITRASGGGT TVVVVVTTTI HQQPPSSYMF
           RRVSSSSIEI ILIIPSSFPT SLDSSTAAAA RISEARGGGT TVVVVVTTTI HQQPPSSFMF
           RRVSSSSIEL LLIIPSSVPT SLDAAAAAAA RLQGAHGGKT TVVVVVTTSI HQQPPSSFMF
           RRVSSSSIEI IIIIPSSLPT SLDSSTAAAA RTLDAEAAGT TVVIIITTTI HQQPPSSFRF
           RRVSSSSIEI IIIIPSSLPT SLDSSTAAAA RTLDAEAAGT TVVIIITTTI HQQPPSSFRF
           RRVCCCCIEI IMTTPSSLPT SLDSSTAAAA KIQCAKAAGT TIIVVVTTTI HQQPPSSFRF
           RRASSSSIEI ILVVPSSLPT SLDSSSAAAA KLHGAKAAGT TVVIIITTTI HQQPPSSFMF
           RRVCCCCIEI IIIIPSSFPT SLDSSTAAAA RIQDAEDDGT TVVIIITTTI HQQPPSSFKF
           RRTSSSSIEI ILVVPSSLPT SLDSSSAAAA KLVRARSSAT TVVIIITTTI HQQPPSSFMF
           RRLSSSSLEL LIAAPSSFPT TLDAAQAAAA KVEQAEDDGT TVVIIICCSI HQQPPRRYKF
           RRLSSSSIEL LVNNPPPFPT SLDSSTCCCC QLSSARGGGT TIIVVVCCTI HQQPPSSFKF
           RRANNNNIEL LLTTPLLLPT SLDSSSAAAA SLKRAQLLET TIIVVVIISV HQQPPSSFMF
           RRLAAAAFEA ALTTPPPIPT SLDSSTAAAA SVQKSQKKGT TVVIIILLTI HQQPPSSFLF
           RRLSSSSIEL LVNNPPPFPT SLDSSTCCCC QCSSSRGGGT TIIIIICCTI HQQPPSSFMF
           RRLSSSSIEL LVNNPPPFPT SLDSSSCCCC QCLTARGGGT TIIIIICCTI HQQPPSSFMF
           RRLAAAAIEL LINNPPPFPT SLDSSTSSSS YCTQAKAAGT TVVIIICCSI HQQPPSSLMI
           RRLSSSSIEL LIVVPSSFPT SLDSSSAAAA ELTQANNNST TIIIIIFFSI HQQPPSSFQF
           RRVSSSSIGL LVTTPSSLPT SLDTTSAAAA AVKETQQQKT TVVIIICCTI HQQPPRRFLF
           RRVSSSSIGL LVTTPSSFPT SLDSSAAAAA QIKNTLKKGT TVVIIICCSI HQQPPRRFLF
           RRVSSSSIGL LITTPSSFPT SLDSSAAAAA QIKNTLKKGT TVVIIICCSI HQQPPRRFLI
           KKVSSSSIEL LASSPHHFPT SLDSSAAAAA KVNKAESSGT TVVVVVCCTI HQQPPSSFKF

           DKKLSSSYYY IYYGKKKKII AADYLELSYM MMMQYYLLLR RRGGLII--E EIIILILTTI
           DKKLNNGYYY IYYGKKKKVV AADYLELSYI IIIQHHLLLR RRGGLAA--E EVIIFILTTV
           DRRLTTNYYY IYYGKKKKVV AADYLDLSYR RRRQFFLLLR RRGGLII--E EIIILVLTTL
           DRRLTTNYYY IYYGKKKKVV AADYLDLCYR RRRQFFFFFR RRGGLII--E EVIILVLTTL
           DRRLTTNYYY IYYGKKKKII AADYLDLCYR RRRQFFFFFR RRGGLII--E EVIILVLTTL
           DRRLTTNYYY IYYGKKKKVV AADYLDLTYR RRRQFFLLLR RRGGLII--E EIIILVLTTL
           DKKLSSSYYY IYYGKKKKII AADYLELSYM MMMQYYLLLR RRGGLII--E EIIILILTTI
           DQQLSSQQQQ CYYGRRRDPP AADFVEASCT TTTQIIFFFR RRTTFMMSSV VLTTHGGLLL
           DKKLSSQQQQ CFFGKKKGPP AADFIEASTT TTTQIIFFFR RRTTFLLTTV VLMMHVGVVL
           DSSLAASRRR LFFGEEESPP AADFFDINFH HHHQWWSSSR RRSSFLLPPQ QAIITVGLLV
           DKKISSFEEE LFFGNNNDPP FFDFYDTSVS SSSKVVLLLR RRVVTVVKKL LTLLNIGLLF
           DLLVTTSTTT PYYGTTTAPP AADFYDTSAQ QQQQTTIIIR RRQQIFFLLP PIAAALSMMT
           DQQLSSQQQQ CYYGRRRDPP AADFVEASCT TTTQIIFFFR RRTTFMMSSV VLTTHGGLLL
           DKKLSSQQQQ CFFGKKKGPP AADFIEASTT TTTQIIFFFR RRTTFLLTTV VLMMHLGVVL
           DSSLAASKKK LFFGAAASPP AADFFDINFH HHHQWWAAAR RRSSFLLPPQ QAIITIGLLI
           DLLVTTSTTT PYYGTTTSPP AADFYDTSME EEEQTTIIIR RRQQIFFLLP PISSALSLLI
           DKKITTYEEE LFFGNNNNPP FFDFYDTSMG GGGKVVLLLR RRVVTMMKKQ QMVVNIGLLF
           DQQLSSQQQQ CYYGRRRDPP AADFVEASCT TTTQIIFFFR RRTTFMMSSV VLTTHGGLLL
           DKKLSSQQQQ CFFGKKKGPP AADFIEASTT TTTQIIFFFR RRTTFLLTTV VLMMHLGVVL
           DSSLAASKKK LFFGAAASPP AADFFDINFH HHHQWWAAAR RRSSFLLPPQ QAIITIGLLI
           DKKITTYEEE LFFGNNNNPP FFDFYDTSMC CCCKVVLLLR RRVVTMMKKQ QMVVNIGLLF
           DLLVTTSTTT PYYGTTTSPP AADFYDTSMQ QQQQTTIIIR RRQQIFFLLP PIAAALSLLI
           DSSLAASRRR LFFGEEESPP AADFFDINFH HHHQWWSSSR RRSSFLLPPQ QAIITIGLLV
           DLLVTTSTTT PYYGTTTAPP AADFYDTSAQ QQQQTTIIIR RRQQIFFLLP PIAAALSLLT
           DQQLSSQQQQ CYYGRRRDPP AADFVEASCT TTTQIIFFFR RRTTFMMSSV VLTTHGGLLL
           DKKLSSQQQQ CFFGKKKGPP AADFIEASTT TTTQIIFFFR RRTTFLLTTV VLMMHVGVVL
           DQQLSSQQQQ CYYGRRRDPP AADFVEASCT TTTQIIFFFR RRTTFMMSSV VLTTHGGLLL
           DKKLSSQQQQ CFFGKKKGPP AADFIEASTT TTTQIIFFFR RRSSFLLMMV VLIIHVGVVL
           DSSLAASRRR LFFGGGGAPP AADFFDINFH HHHQWWSSSR RRSSFLLPPQ QAIITFGLLV
           DLLVTTSTTT TYYGTTTAPP AADYYDTSPQ QQQQIIIIIR RRQQIFFLLP PIAAALSLLI
           DKKISSCEEE LFFGSSSGPP FFDFYDTSAS SSSKVVLLLR RRVVMLLKKL LMTTNIGLLF
           DQQLSSQQQQ CYYGRRRDPP AADFVEASCT TTTQIIFFFR RRTTFMMSSV VLTTHGGLLL
           DLLVTTSVVV TYYGTTTEPP AADFYDTSVK KKKQVVLLLR RRQQVFFIIS SVFFAVSLLL
           DKKISSFEEE MFFGSSSNPP FFDFYDTSDS SSSKFFLLLR RRIITSSKKM MMLLNLGLLF
           DSSLAALKKK VYYGSSSSPP AADFFDINFT TTTQWWSSSR RRSSLIIPPQ QAAATIALLV
           DKKLSSQQQQ CYYGRRRDPP AADFIEASCT TTTQIIFFFR RRTTFMMSSV VLMMHGGIIL
           DKKLSSQQQQ CYYGKKKNPP AADFIEASTT TTTQIIFFFR RRTTFCCVVV VLMMHCGVVL
           DSSLVVGKKK LYYGSSSQPP AADFFDINFH HHHQWWLLLR RRTTFMMPPQ QAGGMFALLV
           NRRISSQEEE LFFGSSSSPP FFDIYDTSCS SSSKVVLLLR RRTTFSSRRM MMSSNIGLLF
           DKKVSSESSS PYYGSSSSPP AADLLDANWY YYYQVVLLLR RRGGVRREES SLFFVSAFFL
           DKKLSSENNN PYYGAAASPP SSDFLDANWQ QQQQVVLLLR RRGGLRRDDS SMAAIISFFL
           DTTVSSEKKK CFFGEEESPP AADFLDANWS SSSQIILLLR RRLLLRREES SLFFVASIIL
           DKKLGGRSSS LYYGSSSSPP AAEFLDANWE EEEQIIFFFR RRGGLRREEY YLTTVSAVVI
           DKKLGGRSSS LYYGSSSSPP AAEFLDANWE EEEQIIFFFR RRGGLRREEY YLTTVSAVVI
           DKKLSSRSSS LYYGSSSSPP AAEFLDVNWE EEEQLLSSSR RRGGIRRDDY YLTTVSAIII
           DKKLSSEHHH PFFGSSSSPP AAEFLDATWD DDDQIISSSR RRTTFRR--Y YLVVSGAVVV
           DKKLGGRSSS LYYGQQQSPP AAEFLDANWQ QQQQIIFFFR RRGGIRRDDY YMTTVASVVI
           DKKLAAEHHH AYYGAAAAPP AAEFLDATWE EEEQVVSSSR RRTTFRRDDY YMAASGALLL
           DDDISSEEEE VYYGAAASPP AAEFLDISWR RRRQLLFFFR RRAAWFFGGP PVRRSAAIII
           DHHLAAQQQQ CYYGSSSSPP AADYVEASGT TTTQIILLLR RRSSFLLKKM MMFFHIGAAI
           DKKLHHQRRR TYYGEEEDPP AADFVELKFT TTTQVVSSSR RRNNFAARRM MLFFTGALLM
           DKKIAAERRR VFFGSSSYPP AADFYQLAWM MMMQAALLLR RRSSWLLPPL LVIITMAIIL
           DHHLAAEQQQ CYYGSSSSPP AADYVEACST TTTQIILLLR RRIIFIIMMT TVIIHIGFFL
           DTTLAAEQQQ CYYGRRRNPP AASFIESCEQ QQQQIILLLR RRTTLRRWWT TLFFHLGLLL
           DHHLAADNNN CYYGSSSSPP AADYLECNFK KKKQIILLLR RRNNASSKKV VTSSHIALLI
           DNNLHHQNNN PFFGIIIKPP AADFISVTFT TTTQVVCCCR RRSSLMMPPF FTFFHFGLLT
           TKKIAAERRR LYYGTTTEPP AADYIDVTLT TTTQVVWWWR RRTTGIIPPS SVAAAFGLLL
           NKKVIIKKKK MYYGEEESPP AADFCDAVWY YYYQIILLLR RRTTWLLQQG GAGGAVGLLL
           NKKVIIKKKK MYYGEEESPP AADFCDAVWY YYYQIILLLR RREEWIIKKG GSIIAVGAAL
           DQQLDDKKKK VYYGTTTSPP AADFIEAEAA AAAQSSVVVR RRGGWVVPPQ QLLLSIAIIV

           FGFLGGAFFF IAAYYWYYYY PAYYYLLSSL YYSFRIINVK TYKSNYFFLL LLLQQAFFFF
           FGFLGGAFFF ISSYYWYYYY SAYYYLLTTL YYSFRIINVK TYQSSYFFLL LLLYYSFIFF
           FGVLGGAFFF LSSYYWYYYY PAYYYLLSSL YYSFRVVNMK TFQSNYFFLL LLLKKLFIYF
           FGFLGGAFFF LSSYYWYYYY PAYYYLLSSL YYSFRVVNMK TFQSNYFFFF FFFKKLLIFF
           FGFLGGAFFF LSSYYWYYYY PAYYYLLSSL YYSFRVVNMK TFQSNYFFFF FFFKKLFIFF
           FGFLGGAFFF LSSYYWYYYY PAYYYLLSSL YYSFRVVNMK TYQSNYFFFF FFFKKLFIYF
           FGFLGGAFFF IAAYYWYYYY PAYYYLLSSL YYSFRIINVK TYQSNYFFLL LLLQQAFIFF
           IGLLGGFFFF MLLFFLAAAA ALMMMPPTTV LLTFMVVLNY WYSKAYYYLL LLLKKTVPFQ
           IGLLGGCFFF MLLFFLAAAA ALMMMPPTTV LLTFMVVLNY WYSKAYYYLL LLLKKTVPFQ
           IGAIGGVFFF TTTNNQSSSS -SVVVSSAAV EELFKLLISG YYRSSYFFLL LLLKKLLLPM
           LLFFGGLYYY VGGAATTTTT GMLLLNNAAV NNLFRVVQDG LYQWQMMMLL LLLYYALPFS
           IGFLAALFFF GAALLINNNN VILLLDDVVI SSKCRMMEDG LYTGPYFFFF FFFKKILPEH
           IGLLGGFFFF MLLFFLAAAA ALMMMPPTTV LLTFMVVLNY WYSKAYYYLL LLLKKTVPFQ
           IGLLGGFFFF MLLFFLAAAA ALMMMPPTTV LLTFMVVLNY WYTKAYYYLL LLLKKTVPFQ
           IGAIGGVFFF TTTNNQSSSS -SVVVSSAAV EELFKLLISG YYRSSYFFFF FFFKKVLLPM
           IGFLAALFFF GAALLINNNN VILLLDDVVV SSKCRMMEDG LYTGPYFFFF FFFKKILPEH
           LIFYGGLYYY VGGAATTTTT GMLLLNNAAV NNLFRVVQDG LYHWQMLLLL LLLYYVLPFS
           IGLLGGFFFF MLLFFLAAAA ALMMMPPTTV LLTFMVVLNY WYSKAYYYLL LLLKKTVPFQ
           IGLLGGFFFF MLLFFLAAAA ALMMMPPTTV LLTCMVVLNY WYSKAYYYLL LLLKKTVPFQ
           IGALGGVFFF TTTNNQTTTT -SVVVSSAAV EELFKLLISG YYRSSYFFFF FFFKKLLLPM
           LIFYGGLYYY VGGAATTTTT GMLLLNNAAV NNLFRVVQDG LYQWQMLLLL LLLYYVLPFS
           IGFLAALFFF GAALLINNNN VILLLDDVVV SSKCRLLEDG LYTGPYFFFF FFFKKVLPEH
           IGAIGGVFFF TTTNNQSSSS -SVVVSSAAV EELFKLLISG YYRSSYFFLL LLLKKLLLPM
           IGFLAALFFF GAALLINNNN VILLLDDVVI SSKCRMMEDG LYTGPYFFFF FFFKKILPEH
           IGLLGGFFFF MLLFFLAAAA ALMMMPPTTV LLTFMVVLNY WYSKAYYYLL LLLKKTVPFQ
           IGLLGGCFFF MLLFFLAAAA ALMMMPPTTV LLTFMVVLNY WYSKAYYYLL LLLKKTVPFQ
           IGLLGGFFFF MLLFFLAAAA ALMMMPPTTV LLTFMVVLNY WYSKAYYYLL LLLKKTVPFQ
           IGLLGGCFFF ILLFFLAAAA AMMMMPPTTV LLTFMVVLNY WYSKIYFFLL LLLKKTVPFQ
           IGAIGGVFFF TTTNNQSSSS -SVVVSSAAV EELLKLLISG YYRSSYFFFF FFFKKLLLPM
           IGFLAALFFF GAALLVNNNN VILLLDDVVI SSKCRLLEDG LYTGPYFFFF FFFKKIFPEH
           VIFFGGLYYY VGGAAMTTTT GMLLLNNAAV TTLFRVVQDG LYHWQMLLLL LLLYYMLPFS
           IGLLGGFFFF MLLFFLAAAA ALMMMPPTTV LLTFMVVLNY WYSKAYYYLL LLLKKTVPFQ
           IGFLAALYYY GAALLITTTT VILLLDDVVI AAKCRMMENG MYSTPYFFFF FFFKKILPEH
           VAFFGGLYYY VSSAAPTTTT GMLLLNNAAA AALFRIIKDG LYQWQMLLLL LLLYYILPFS
           VGAIGGSFFF TTTNNQSSSS -SVVVSSAAI EELFKLLTSG YYRSAYFFLL LLLLLMLLPM
           IGLLGGFFFF MLLFFLAAAA ALMMMPPTTV LLTFMVVLNY WYSKAYYYLL LLLKKTVPFQ
           IGLLGGFFFF MLLFFLAAAA ALMMMPPTTV LLTFMVVLNY WYSKAYYYLL LLLKKTIPFQ
           VGAIGGAFFF TTTNNQSSSS -SVVVSSAAA EELFRLLISG YYRSVYFFLL LLLKKIILTL
           IAFFGGLYYY MGGAASTTTT GMLLLNNAAV AALFRIIKDG LYQWQMFFLL LLLYYILPFS
           GGLLAALFFF SVVFFWYYYY PLYYYNNAAV FFTFKMMSSG MYRSSYFFMM MMMRRNLPLE
           CGLLGGLFFF SSSFFWFFFF PLFFFQQQQI FFTFRMMSSG MYRSPYFFLL LLLRRVLPME
           CGLMGGLFFF SIIFFWLLLL PSFFFNNAAV FFTFRIIASG MYTSSYFFMM MMMHHVLSME
           LGLLGGLFFF AVVFFWFFFF PVFFFTTAAI FFAFRMMAAD MYRSAYFFLL LLLRRTLPLD
           LGLLGGLFFF AVVFFWFFFF PVFFFTTAAI FFAFRMMAAD MYRSAYFFLL LLLRRTLPLD
           LGLLGGLFFF AVVFFWFFFF PVFFFTTAAI FFTFRMMESN MYRSAYFFVV VVVRRTLPLD
           LGLLGGLFFF CIIFFWSSSS SLFFFGGAAV YYVFKYYKAE MYRSVYYYVV VVVSSTMVAH
           LGLLGGLFFF AVVFFWFFFF PVFFFTTAAI FFTFRMMAAD MYKSAYFFLL LLLRRTLPLD
           LGLLGGLFFF CIIFFWSSSS SLFFFGGSSV YYVFKYYKAD MYRSAYYYAA AAASSTAVPH
           FGSVGGLQQQ AIINNTAAAA ALTTTKKTTV GGVFRIIAKG SYAGPYLLSS SSSKKLIPIG
           IGMIGGCFFF SLLFFTTTTT AMMMMPPTTI LLTFMVVLNY WYSKAFYYFF FFFKKTMPFQ
           AGAIGGWFFF QTTYYWFFFF ALFFFGGAAL NNSFRVVRSG AYRSAYYYLL LLLKKMLPLV
           IGLIGGAFFF LTTNNMQQQQ NVFFFAATTI NNVFLVVRSR LYRDTYFFLL LLLKKTLPLF
           IGAIGGCFFF VMMFFLTTTT AMMMMPPTTI LLTFMVVLNY WYSKAYYYLL LLLRRTVPFQ
           IGALGGFFFF MLLFFLTTTT SMTTTIITTI LLSFLVVFNR WYSKAYYYLL LLLIITIPFQ
           VGVINNLFFF IMMFFLSSSS AFSSSAATTV TTTFLIIFNR WYKHSFYYLL LLLNNKIPIQ
           LGYLGGAFFF TAALLLGGGG SITTTSSLLD LLFYRIIANG FYRSAYFFLL LLLKKVIIPM
           FGACAAVFFF VIINNMQQQQ PFAAASSIIS LLFIRLLASK LYHLPYYYLL LLLLLMILAC
           FGVCGGTFFF ITTGGLTTTT PFAAAVVIIS LLFLRLLASK IYHFPYYYMM MMMMMVTLIV
           FGSCGGTFFF TTTGGLSSSS PFSSSMMIIT LLFLRLLASK IYHFPYFFLL LLLMMILTIE
           IGTLAALFFF FLLFFGAAAA SIGGGKKVVP TTIVRVVSAG TYPHLYIILL LLLSSVLPMM

           FFFFFFSHHH VVVALGGSSS SGISSSTLLD NNNLSSILSS VVLSNGGVVE AKLLLPVVKL
           FFFFFFSHHH IIIALGGSSS SGISSSTLLN NNNLSSVLSS VVLTNGGVVE SKLLLPVVKL
           FFFFVVTHHH LLLILGGSSS SGISSSTLLD NNNFSSVFSS VVLTNGGVVE SKLLLPFFRL
           FFFFIITHHH LLLILGGSSS SGISSSTLLD NNNFSSVFSS VVLTNGGVVE AKLLLPFFRL
           FFFFIITHHH LLLILGGSSS SGISSSTLLD NNNFSSVFSS VVLTNGGVVE AKLLLPFFRL
           FFFFIITHHH LLLILGGSSS SGISSSTLLD NNNFSSVFSS VVLTNGGVVE SKLLLPFFRL
           FFFFFFSHHH IIIALGGSSS SGISSSTLLD NNNLSSVLSS VVLSNGGVVE AKLLLPVVKL
           QQQIIIVYYY WWWMTQQQQQ SGIGGGAAAT SSSLQQTVPP VVLFSGGVVS DTIII----L
           QQQVIIVYYY WWWMTQQQQQ SGIGGGAAAN SSSLQQTVPP VVLFSGGVVS KTIII----L
           MMMRIIVYYY FFFMLLLSSS SAIAAAAGGS VVVVSSTLTT IIIFSGGVVN TTIIIWLLSL
           SSSVVVCYYY WWWTLLLEEE FTLLLLGIIQ NNNPNNNVAA LLVGSGGRRN QEMMMPFFKI
           HHHCPPTYYY WWWLALLRRR IAAAAAALLP TTTFHHSFNN AALAGGGIIN SSLLLVPPAI
           QQQIIIVYYY WWWMTQQQQQ SGIGGGAAAT SSSLQQTVPP VVLFSGGVVS DTIII----L
           QQQVIIVYYY WWWMTQQQQQ SGIGGGAAAT SSSLQQTVPP VVLFSGGVVS KTIII----L
           MMMRIILYYY FFFMLLLSSS SAIAAATGGS VVVVSSTLTT IILFSGGVVN RTIIIWLLSL
           HHHCPPIYYY WWWLTLLRRR TAASSSAMMP TTTFHHSFNN AALTAGGIIN DNLLLVPPAI
           SSSVVVCYYY WWWTLLLEEE FTLLLLGIIQ NNNPNNNIAA LLIGSGGRRN QEMMMPLLKL
           QQQIIIVYYY WWWMTQQQQQ SGIGGGAAAT SSSLQQTVPP VVLFSGGVVS DTIII----L
           QQQVIIVYYY WWWMTQQQQQ SGIGGGAAAT SSSLQQTVPP VVLFSGGVVS KTIII----L
           MMMRLLLYYY FFFMLLLSSS SAIAAAAGGS VVVVSSTLTT IILFSGGVVN RTIIIWLLSL
           SSSIVVCYYY WWWTLLLEEE FTLLLLGMMQ NNNPNNNIAA LLIGSGGRRN EEMMMPLLKL
           HHHCPPIYYY WWWLTLLRRR TAASSSAMMP TTTFHHSCNN AALTAGGIIN NNLLLVPPAI
           MMMRIIVYYY FFFMLLLSSS SAIAAAAGGS VVVVSSTLTT IIIFSGGVVN TTIIIWLLSL
           HHHCPPTYYY WWWLALLRRR IAAAAAALLP TTTFHHSFNN AALTGGGIIN SSLLLVPPAI
           QQQIIIVYYY WWWMTQQQQQ SGIGGGAAAT SSSLQQTVPP VVLFSGGVVS DTIII----L
           QQQVIIVYYY WWWMTQQQQQ SGIGGGAAAN SSSLQQTVPP VVLFSGGVVS KTIII----L
           QQQIIIVYYY WWWMTQQQQQ SGIGGGAAAT SSSLQQTVPP VVLFSGGVVS DTIII----L
           QQQVIIMYYY WWWMTQQQQQ SGIGGGAAAS SSSLQQTLPP VVLFSGGVVS KAIII----L
           MMMRIITYYY FFFLLLLSSS SAIAAAAGGS VVVVSSTLTT IIIFSGGVVN KTVVVWLLSL
           HHHCPPIYYY WWWLALLRRR VAAAAAALLP TTTFHHSFNN AALTGGGIIS DNLLLEPPAI
           SSSVVVCYYY WWWTLLLEEE FSLLLLGVVQ NNNPNNNVAA LLMGSGGRRN QEMMMPFFKL
           QQQIIIVYYY WWWMTQQQQQ SGIGGGAAAT SSSLQQTVPP VVLFSGGVVS DTIII----L
           HHHCPPIYYY WWWLTLLRRR AAVAAAALLP TTTLQQALNN VVLSGGGIIS EQLLLVPPYV
           SSSIFFMYYY WWWTVMMEEE LTMLLLGVVQ NNNPNNQAVV LLVGTGGRRT EEMMMPFFQL
           MMMRIITYYY WWWMIFFTTT ASISSSAGGE VVVVAANLTT IIIFSGGVVN PSVVVWLLNL
           QQQIIIVYYY WWWMTQQQQQ SGIGGGAAAT SSSLQQTVPP VVLFSGGVVS DTIII----L
           QQQVIIVYYY WWWMTQQQQQ SGIGGGAAAT SSSLQQTVPP VVLFSGGVVN DTIII----L
           LLLRVVAYYY FFFMILLTTT ATISSSADDT VVVVAANFTT IIIFSGGVVN PSVVVWLLNL
           SSSIFFLYYY WWWTVMMEEE LTLLLLGVVQ DDDPNNNGAA LLVGSGGRRG KQMMMVFFQL
           EEELIIIYYY WWWMGLLQQQ GGFGGGALLM NNNIKKTLSS VVAGG--YYY QQIIIFIIVL
           EEELIITYYY WWWMALLGGG GGLGGGALLM DDDQKKTLSS VVLAGGGYYY QHVVVFIISI
           EEELFFTYYY WWWMVLLQQQ GGLGGGAAAM DDDAKKSITT VVTGG--YYY NKVVVGMMVM
           DDDFVVVYYY FFFMTLLQQQ GGIGGGAIIM DDDLKKTLSS VVAGG--FFF KKVVVFIISI
           DDDFVVVYYY FFFMTLLQQQ GGIGGGAIIM DDDLKKTLSS VVLAGGGVVK SPLLLDFFLF
           DDDLVVVYYY FFFMALLQQQ GGIGGGASSM DDDLKKTLSS VVAGG--YYF KKVVVFIIAI
           HHHVIIVYYY FFFMAFFQQQ GGLGGGASSL SSSIKKGISS LLTGG--YYY QHIIIFMMQL
           DDDLIIVYYY FFFMALLQQQ GGIGGGASSL DDDIKKTLSS VVAGG--FFF KRVVVFIISL
           HHHVIILYYY FFFMALLQQQ GGLGGGAAAL SSSVKKGMSS LLTGG--YYY QHIIIFIIRL
           GGGAIILYYY PPPMSLLSSS AGVGGGAMMP TTTTEEML-- PPVFGGGVVN DNTTTIFFRI
           QQQIVVVYYY YYYLTQQQQQ SGIGGGAGGN ---IEEVLPP VVLFSGGVVN DTIIIYLLQV
           VVVIIISYYY PPPML--QQQ SGIGGGACCM DDDMNNILAA LLFGG--YYL SRIIIGLLSI
           FFFLIIAYYY PPPMILLTTT SGISSSCAAS SSSTSSLVPP PPLFGGGLLN GSVVVYLLKL
           QQQIIIVYYY FFFMTQQQQQ SGIGGG-SSM SSSVEEVIPP VVLFSGGVVN DAIIIYLLKL
           QQQAIIVYYY FFFMTQQQQQ SGVGGGAAAN ---VQQVLPP VVLFSGGVVS DAIIIYLLRI
           QQQFIIVYYY YYYMSQQQQQ TGIGGG-TTM KKKVQQMFPP LLIFSGGVVQ RDAAAYLLRL
           MMMRIICYYY YYYMILLSSS SCISSSTIIP TTTFGGNVII LLLFDGGLLA SSIIIYLLIL
           CCCIIITYYY WWWFALLDDD FMISSSCIIV QQQVDDFVAA GGLFAGGVVP NALLLSFFEL
           VVVFIICYYY LLLFALLDDD FIIAAANLLG TTTSDDFYSS GGLFAGGVVP NELLLSFFGL
           EEEFVVCYYY MMMLALLTTT FILAAANLLG TTTSDDFYSS SSLFAGGVVP NELLLAFFGL
           MMMVPPMFFF FFFLTLLDDD SAFAAALTTP TTTIPPIVGG VVLFGGGIIP NNIIIGWWIM

           LWSTTASAKK KIKKKFFIII IIFIYIISL
           LWSTTASAHH HIKKKFFIII IILAYIISL
           LWSTTASVKK KIKKKFFIII IILIYVVSL
           LWSTTASVKK KIKKKFFLLV VVFIYVVSL
           LWSTTASVKK KIKKKFFYYV VVFMYAASL
           LWSTTASVKK KIKKKFFIIV VVFIYIISL
           LWSTTASAKK KIKKKFFVVI IILIYIISL
           LWSSSRYGGG GVIIILLLLF FFIVYFFVL
           LWSSSRYGGG GVIIILLMMF FFLVYLLVL
           LYSRRFTAHH HNEEEFFKKH HHVAYLLKL
           IYTKKSEIVV VNEEEFFMMF FFLIIVVVF
           IKSRRFEGKK KIQQQFFAAY YYLIYVVSL
           LWSSSRYGGG GVIIILLLLF FFIVYFFVL
           LWSSSRYGGG GLIIILLMMF FFLVYLLVL
           LYSRRFTAYY YNEEEFFKKH HHVAYLLKL
           IKSRRFSGQQ QIQQQFFAAY YYLIYLLSL
           LYTKKCEIVV VNEEEFFAAF FFLIIVVIF
           LWSSSRYGGG GVIIILLLLF FFIVYFFVL
           LWSSSRYGGG GLIIILLMMF FFLVYLLVL
           LYSRRFTAHH HNEEEFFRRH HHVAYLLKL
           LYTKKCEIVV VNEEEFFTTF FFLIMVVVF
           IKSRRFSGQQ QIQQQFFAAY YYLIYLLSL
           LYSRRFTAHH HNEEEFFKKH HHVAYLLKL
           IKSRRFEGKK KIQQQFFAAY YYLIYVVSL
           LWSSSRYGGG GVIIILLLLF FFIVYFFVL
           LWSSSRYGGG GVIIILLMMF FFLVYLLVL
           LWSSSRYGGG GVIIILLLLF FFIVYLLVL
           LWSSSRYGGG GVIIILLVVF FFLAYLLVL
           LYSRRYAAHH HNEEEFFKKH HHVAYLLKL
           IKSRRFEGKK KIQQQFFAAY YYFFYLLSL
           LYTKKSEIVV VNEEEFFAAF FFLIIIIVF
           LWSSSRYGGG GVIIILLLLF FFIVYFFVL
           VKSRRFQGQQ QIQQQFFIIY YYLIYLLSL
           LFTKKSEIVV VNEEEFFMMF FFLLILLSF
           LYSRRLTAVV VNEEEFFEEI IIVAYLLKL
           LWSSSRYGGG GVIIILLMMF FFIVYFFVL
           LWSSSRYGGG GVIIILLVVF FFMVYFFVL
           LYSRRLSAII INEEEFFQQH HHLAYLLKL
           LYTKKCELVV VTEEEFFQQF FFLLIIISF
           LYSYYYKLGG GIQQQYYIIV VVFVYMMAL
           IYSYYYKLLL LGQQQYYVVA AALAYIIAL
           MYSFFYRLAA AIQQQYYTTV VVGVYLLAL
           IYSYYYKLKK KVQQQYYTTV VVAAYLLSL
           F--------- ---------- ---------
           IFSYYYKLKK KVQQQYYKKV VVSAYFFSL
           LYSHHFRLKK KVQQQYYQQL LLWVYFFCL
           LYSYYYRLKK KVQQQYYTTV VVVAYMMSL
           LYSHHFNLKK KAQQQYYRRV VVWIYLLCL
           IKSRRFQGII INEEEFFWWW WWLTQLLLP
           VYSRRFEGVV VAIIIYYVVA AAVAYFFVL
           IYSHHYQNII ILEEEFFLLT TTLIYAAVL
           LYSRRNEGII INQQQWWLLY YYVGYLLAL
           LYSRRFEGII ISVVVYYQQA AAVAYFFVL
           IYSRRFEGLL LATTTYYLLI IILAYLLFL
           LHSKKFEGII IAIIIYYFFL LLIVYTTLL
           LWSSSLEIVV VNEEEFFTTM MMYVYVVFL
           LWNYYFEAHH HNEEEFFIIL LLIIFLLCL
           LWNFFFVSVV VNQQQFFSSF FFGVYLLAL
           LWNFFYSSII INQQQFFGGF FFGVYFFAL
           MYVKKLETII ITEEELLYYL LLIIYLLAL

   60   389
PbABCG     ILLIIGGQQK IVPPSSTLLN NNLLQGDNNP PPPPPPKK-- KKHHMYVLQD DNTTVTTTEA
PcABCG     ILLIIGGQQK IVPPSSTLLN NNLLQGEGGP PPPPPPKK-- KKHHLYVLQD DNTTVTTTEA
PfABCG     ILLIIGGKKT VIPPSSTLLN NNLLKGDDDS SSSSSSKK-- KKRHMYVLQD DRTTVTTTET
PvABCG     ILLVVGGKKT VIPPSSTLLN NNLLKGNDDS SSSSSSKK-- KKSYMYVLQD DRTTVTTTET
PkABCG     ILLIIGGQQT VIPPSSTLLN NNLLKGKDDN NNNNNNKK-- KKSYMYVLQD DRTTVTTTET
PgABCG     -------KK- --PP------ -------SSS SSSSSSII-- SS---CYL-- ----------
PyABCG     ILLIIGGQQK IIPPSSTLLN NNLLQGNNNP PPPPPPKK-- KKHHMYVLQD DNTTVTTTEA
hs_abcg1   LLLIIGGGGE AIPPAASMMN NNLLYGAGGP PPPPPPLLRR RRKVSYIMQD DHTTVAAAMS
hs_abcg4   LLLLLGGRRE GIPPAASMMN NNLLYGQGGP PPPPPPLLRR RRKMSYIMQD DHTTVAAAMS
hs_abcg2   ILLIIGGGG- AIPPGGSLLD DDLLRGDGGP PPPPPPAA-- KKCNSYVVQD DTTTVNNNQS
hs_abcg5   ILLVVLLGGQ CISSSSTLLD DDMMRGEGGA AAAAAARREE QQDCFYVLQS SSTTVTTTHT
hs_abcg8   GIILLFFGGQ AISSCCALLD DDIIRGQGGP PPPPPPPPQQ RRKCVHVRQH HNTTVTTTAI
mm_abcg1   LLLIIGGGGE AIPPAASMMN NNLLYGAGGP PPPPPPLLRR RRKVSYIMQD DHTTVAAAMS
mm_abcg4_w LLLLLGGRRE GIPPAASMMN NNLLYGQGGP PPPPPPLLRR RRKMSYIMQD DHTTVAAAMS
mm_abcg2   ILLIIGGGG- AIPPGGSLLD DDLLRGDGGP PPPPPPAA-- KKCCSYVVQD DTTTVNNNQS
mm_abcg8_w GIILLFFGGQ AISSCCALLD DDIIRGQGGP PPPPPPPPQQ RRKCVHVRQH HNTTVTTTAI
mm_abcg5   ILLVVLLGGQ CISSSSTLLD DDIIRGEGGE EEEEEERRDD QQDCFYVLQS SSTTVTTTRT
rn_abcg1   LLLIIGGGGE AIPPAASMMN NNLLYGAGGP PPPPPPLLRR RRKVSYIMQD DHTTVAAAMS
rn_abcg4_w LLLLLGGRRE GIPPAASMMN NNLLYGQGGP PPPPPPLLRR RRKMSYIMQD DHTTVAAAMS
rn_abcg2_w ILLIIGGGG- AIPPGGSLLD DDLLRGDGGP PPPPPPAA-- KKCSSYVVQD DTTTVNNNQS
rn_abcg5   ILLVVLLGGQ CISSSSTLLD DDIIRGEGGE EEEEEERRDD QQDCVYLLQS SSTTVTTTRT
rn_abcg8_w GIILLFFGGQ AISSCCALLD DDIIRGQGGP PPPPPPPPQQ QQKCVHVRQQ QNTTVTTTTI
pt_abcg2   ILLIIGGGG- AIPPGGSLLD DDLLRGDGGP PPPPPPAA-- KKCNSYVVQD DTTTVNNNQS
pt_steroli GIILLFFGGQ AISSCCALLD DDIIRGQGGP PPPPPPPPQQ RRKCVHVRQH HNTTVTTTAI
pt_abcg1   LLLIIGGGGE AIPPAASMMN NNLLYGAGGP PPPPPPLLRR RRKVSYIMQD DHTTVAAAMS
pt_abcg4   LLLLLGGRRE GIPPAASMMN NNLLYGQGGP PPPPPPLLRR RRKMSYIMQD DHTTVAAAMS
bt_abcg1   LLLIIGGGGE AIPPAASMMN NNLLYGEGGP PPPPPPLLRR RRKVSYIMQD DHTTVAAAMS
bt_abcg4   LLLLLGGRRE GIPPSSSMMN NNLLYGQGGP PPPPPPLLRR RRKMSYIMQE EHTTVAAAMS
bt_abcg2   ILLIIGGGG- AIPPGGSLLD DDLLRGDGGP PPPPPPAA-- KKCNSYVVQD DTTTVNNNQS
bt_abcg8   GIILLFFGGQ AVSSCCALLD DDIIRGQGGP PPPPPPAAQQ RRKCVHVRQH HNTTVTTTAV
bt_abcg5   ILLVVLLGGQ CISSSSTLLD DDMMRGEGGE EEEEEERREE QQDCFYVLQS SNTTVTTTNT
gg_abcg1   LLLIIGGGGE AIPPAASMMN NNLLYGEGGP PPPPPPLLRR RRKVSYIMQD DHTTVAAAMS
gg_abcg8   IIILLLLGGQ AISSGGTLLD DDIIRGHNNP PPPPPPPPQQ KKKCIHVRQD DHTTVTTTLI
gg_abcg5   ILLVVFFGGQ GINNSSTLLD DDIIRGEGGQ QQQQQQKKEE RRDCFYVPQN NFTTISSSTT
gg_abcg2_w ILLVVGGGG- AIPPSSSLLD DDLLRGEGGP PPPPPPPP-- KKCISYVVQD DTTTVNNNHS
dr_abcg1   LLLIIGGGGA AIPPAASMMN NNLLYGEGGP PPPPPPLLRR RRKVSYIMQD DHTTVAAAMS
dr_abcg4   LLLLLGGRRE GIPPAASMMN NNLLYGQGGP PPPPPPLLRR RRKMSYIMQD DHTTTAAAMS
dr_abcg2a  ILLLLGGGG- AIAASSSLLD DDLLRGEGGP PPPPPPPP-- KKCLSYVVQD DTTTVNNNRS
dr_abcg5_w ILLVVFFGGQ GINNSSTLLD DDIIRGEGGK KKKKKKRREE QQDCFYVLQS SYTTVTTTTT
at_NP_5643 ILLIIGGGGE AMPPSSTLLS SSLLRGKGGP PPPPPPGG-- KKRRTFVAQD DHTTVTTTFT
at_NP_1944 ILLLLGGGGE AMPPSSTLLT TTLLRGNNNP PPPPPPKK-- KKRTTFVTQD DNTTVTTTVT
at_NP_5650 ILLVVGGGGE AVPPSSSLLN NNVVRGKDDK KKKKKKKKQQ KKR-TFVAQD DHTTVTTTVV
at_NP_5681 ILLIIGGGGE ALPPSSTLLS SSLLRGSDDP PPPPPPKK-- KKSKIFVTQD DHTTVTTTTA
at_NP_0010 ILLIIGGGGE ALPPSSTLLS SSLLRGSDDP PPPPPPKK-- KKSKIFVTQD DHTTVTTTTA
at_NP_1907 ILLIIGGGGE ALPPSSTLLN NNLLRGSDDP PPPPPPKK-- KKTRIFVTQD DHTTVTTTTT
at_NP_1879 ILLIIGGGGE ALPPSSTLLK KKMMRGKDDP PPPPPPPP-- KKRRIFVTQD DQTTVTTTAA
Os03g01574 ILLIIGGGGE ALPPSSTLLS SSLLRGCDDP PPPPPPKK-- NNRRIFVTQD DHTTVTTTTA
Os06g06077 ILLIIGGGGE ALPPSSTLLK KKLLRGQDDP PPPPPPPP-- KKRRIFVTQD DQTTVTTTVA
Os01g01217 LLLAAGGGGR ALPPSSTLLN NNLLQGFGGP PPPPPPEE-- GGYKIYVRQE EQTTVTTTSA
dm_NP_5234 ILLVVGGGGE AIPPAASMMN NNLLYGSSSE EEEEEELLRR RRKLSYIMQD DNTTVAAAMA
dm_NP_5246 ILLVVGGCCE AIPPSSTLLD DDLLQGSRRP PPPPPPKK-- RRRRIYVLQE EQTTLTTTVT
dm_white   LLLVVGGGGE AVSSAATLLN NNLLRGMGGP PPPPPPAAKK QQARCYVQQD DSTTAHHHIQ
am_abcg4   ILLVVGGGGE AIPPAASMMN NNLLYGSGGD DDDDDDLLRR RRKMSYIMQD DHTTVTTTTS
amCG3164PB ILLVVGGGGE AIPPAASLLN NNLLYGSGGE EEEEEELLSS RRKLSYIMQD DNTTVAAAKA
amCG3164PA LLLVVGGGGE AILLAASMMD DDLLFGNSST TTTTTTLLNN RRRLSYIMQN NLTTVAAANA
dd_XP_6403 ILLVVGGGGQ ALLLSSTLLD DDLLRGKGGP PPPPPPKK-- KKRISYVTQD DTTTCHHHMA
dd_XP_6462 ILLVVGGGGE AVPPSSTLLD DDLLRGAGGE EEEEEEDD-- KKRLCYVVQE ETTTVTTTRY
ddXP644137 ILLVVGGGGE ALPPSSSLLD DDLLRGQGGE EEEEEEEE-- KKKYCYVTQE ETTTVTTTKY
ddXP644138 ILLVVGGGGE ALPPSSSLLD DDLLRGQGGE EEEEEEEE-- KKKYCYVTQE ETTTVTTTKY
dd_XP_6371 LLLVVGGGG- ALPPAASMMD DDLLRGDGGL LLLLLLDDMM TTRFTYVEQQ QNTTVAAAES

           AARIINSLLN IMDLTTVKDT IIIISSGGGQ QRRRRRRRLS ATEIILLNPP LLDDEPPSGD
           AARIINSLLN IMDLSSVKDT VVIISSGGGQ QRRRRRRRLS ATELLIINPP LLDDEPPSGD
           AAKLLHSLLD IMSLTTVKDT IIIISSGGGQ QRRRRRRRLS ANEIILLNPP LLDDEPPSGD
           AAKLLHSLLD IMSLTTVKDT IIIISSGGGQ QRRRRRRRLS ANEIILLNPP LLDDEPPSGD
           AAKLLHSLLD IMSLTTVKDT IIIISSGGGQ QRRRRRRRLS ANEIILLNPP LLDDEPPSGD
           ---------- -------KDT IIIISSGGGQ QRRRRRRRLS ANEIILLNPP LLDDEPPSGD
           AARIINSLLN IMDLTTVKDT IIIISSGGGQ QRRRRRRRLS ATEIILLNPP LLDDEPPSGD
           AAHLLKELLT ALGLLLCANT RRLLSSGGGQ QRRRRRRRLA ALELLVVNPP VMDDEPPSGD
           AANLLTELLT ALGLMMCSHT RRLLSSGGGQ QRRRRRRRLA ALELLVVNPP VMDDEPPSGD
           AAALLNRIIQ ELGLDDVADS KKVVSSGGGE ERRRRRRRTS GMELLIIDPS ILDDEPPTGD
           AALLLEAMMA ELSLSSVADR LLIISSTTGE ERRRRRRRVS AAQLLLLDPK VMDDEPPTGD
           AAQMMEDIIA ELRLRRCADT RRLLSSGGGE ERRRRRRRVS GVQLLLLNPG ILDDEPPSGD
           AAHLLKELLT ALGLLLCANT RRLLSSGGGQ QRRRRRRRLA ALELLVVNPP VMDDEPPSGD
           AANLLTELLT ALGLMMCSHT RRLLSSGGGQ QRRRRRRRLA ALELLVVNPP VMDDEPPSGD
           AAALLNTIIK ELGLEEVADS KKIISSGGGE ERRRRRRRTS GMELLIIDPS ILDDEPPTGD
           AAQMMEDIIA ELRLRRCANT RRVVSSGGGE ERRRRRRRVS GVQLLLLNPG ILDDEPPSGD
           AAMLLEAMMT ELSLSSVADQ MMIISSSSGE ERRRRRRRVS AAQLLLLDPK VMDDEPPTGD
           AAHLLKELLT ALGLLLCANT RRLLSSGGGQ QRRRRRRRLA ALELLVVNPP VMDDEPPSGD
           AANLLTELLT ALGLMMCSHT RRLLSSGGGQ QRRRRRRRLA ALELLVVNPP VMDDEPPSGD
           AAALLNTIIK ELGLDDVADS KKIISSGGGE ERRRRRRRTS GMELLIIDPS ILDDEPPTGD
           AAMLLEALLT ELSLSSVADQ MMIISSSSGE ERRRRRRRVS AAQLLLLDPK VMDDEPPTGD
           AAQMMEDIIA ELRLRRCANT RRVVSSGGGE ERRRRRRRVS GVQLLLLNPG ILDDEPPSGD
           AAALLNRIIQ ELGLDDVADS KKVVSSGGGE ERRRRRRRTS GMELLIIDPS ILDDEPPTGD
           AAQMMEDIIA ELRLRRCADT RRLLSSGGGE ERRRRRRRVS GVQLLLLNPG ILDDEPPSGD
           AAHLLKELLT ALGLLLCANT RRLLSSGGGQ QRRRRRRRLA ALELLVVNPP VMDDEPPSGD
           AANLLTELLT ALGLMMCSHT RRLLSSGGGQ QRRRRRRRLA ALELLVVNPP VMDDEPPSGD
           AAHLLKELLT ALGLLLCANT RRLLSSGGGQ QRRRRRRRLA ALELLVVNPP VMDDEPPSGD
           AANLLTELLT ALGLLLCSHT RRLLSSGGGQ QRRRRRRRLA ALELLVVNPP VMDDEPPSGD
           AAALLNKIIQ ELGLDDVADS KKVVSSGGGE ERRRRRRRTS AMELLIIDPS ILDDEPPTGD
           AAQLLDDIIA ELRLRRCANT RRVVSSGGGE ERRRRRRRVS GVQLLLLNPG ILDDEPPSGD
           AALLLEAMMT ELSLSSVADQ LLIISSHHGE ERRRRRRRVS AAQLLLLDPK VMDDEPPTGD
           AAHLLKELLT ALGLLLCANT RRLLSSGGGQ QRRRRRRRLA ALELLVVNPP VMDDEPPSGD
           AARLLEDIIA ELRLRRCANT RRIISSGGGE ERRRRRRRVS AVQLLLLNPG ILDDEPPSGD
           AALLLDAMMA ELSLSSIANK IIIISSGGGE ERRRRRRRVS AAQLLLLDPK VMDDEPPTGD
           AAALLTQIIG ELGLSSVADA KKVVSSGGGE ERRRRRRRTN GMELLIIEPP VLDDEPPTGD
           AANLLRELLT ALGLLLCAKT RRLLSSGGGQ QRRRRRRRLA ALELLVVNPP VMDDEPPSGD
           AANLLNELLT ALGLQQCAQT RRLLSSGGGQ QCCRRRRRLA ALELLVVNPP VMDDEPPSGD
           AAALLERIIQ ELGLSSVADS RRVVSSGGGE ERRRRRRRTN GMELLIIDPP VLDDEPPTGD
           AAQLLTAMMA ELSLGGVAHS VVIISSGGGE ERRRRRRRVS ASQLLLLDPK VIDDEPPTGD
           AALLLDRIIA ELGLNNCTNS MMIISSGGGE EKKRRRRRVS GQEMMLLNPS LLDDEPPSGD
           AALLLKAMMT ELGLDDCKDT IIVVSSGGGE ERRRRRRRVS GQEIILLNPS LLDDEPPSGD
           AALLLESIIS ELGLTTCENT VVIISSGGGE ERRRRRRRVS AHELLLLNPS LLDDEPPSGD
           AARLLLDIIQ ELGLEECQDT MMVVSSGGGE ERRRRRRRVS GNEIIIINPS LLDDEPPSGD
           AARLLLDIIQ ELGLEECQDT MMVVSSGGGE ERRRRRRRVS GNEIIIINPS LLDDEPPSGD
           AALLLASIIQ ELGLEECQDT MMVVSSGGGE ERRRRRRRVC GNEIIMMNPS LLDDEPPSSD
           AAFLLEMIIK ELGLEECRRT RRIISSGGGE ERRRRRRRAS AYEIILLDPS LLDDEPPSGD
           AALLLIDIIY ELGLEECQDT MMVVSSGGGE ERRRRRRRVC GNEIIIINPS LLDDEPPSGD
           AAFLLDAIIT ELNLEECRHT KKVVSSGGGE ERRRRRRRTS GYEIILLDPS LLDDEPPSGD
           AAELLNDLLF RLGLVVCADS IIIISSGGGE EKKRRRRRLS ACELLIISPS IIDDEPPTGD
           AANLLEELLE TIGLKKSVNT LLLLSSGGGQ QRRRRRRRLS ALELLVVNPP VMDDEPPSGD
           AALLLDHLLE ALELGGCQQT KKLLSSGGGE EKKRRRRRAN ACELLLLNPL LMDDEPPSGD
           AAMVVDQIIQ ELSLSSCQHT IILLSSGGGE ERRRRRRRLA ASEAALLDPP LLDDEPPSGD
           AANLLEEIIE TLGLSSASNT QQ--SSGGGQ QRRRRRRRLS GLELLVVNPP VMDDEPPSGD
           AANLLQELLE TLGLSSHRQT MMLLSSGGGQ QKKRRRRRLS ALELLVVNPP IMDDEPPSGD
           AAELLDQLLV TMSLDDCRHT RRLLSSGGGE ERRRRRRRLA ALELLIISPP ILDDEPPSGD
           AALLLASLLE ELGLTTVADN PPIISSGGGE ERRRRRRRLS ATELLIIDPS ILDDEPPSGD
           AADLLEQLLE QIGLSSRADA KKLLSSGGGE EKKRRRRRVS GCGLLVVSPS IVDDEPPSGD
           AADLLEQIIE DIGLTTRTHS KKLLSSGGGE EKKRRRRRVS GCGLLVVNPS LIDDEPPSGD
           AADLLEKIIE DVGLTTKRDS RRLLSSGGGE EKKRRRRRVS GCGLLIINPS LIDDEPPSGD
           AANCCDELLS VLSLTTMQNT TTIISSLLAN NRRKKKKKVS GIELLAADPH LIDDEPPSGD

           DSSAALLMMM MSRFSTTTSS SSLHHPPPPS SSQFFFEEKK FKLAGGIIIQ YLLLKKIIGG
           DSSAALLMMM MSRFSTTTSS SSLHHPPPPS SSQFFFEEKK FKLAGGIIIQ YLLLKKIIGG
           DSSSALLIII IAQTSTTTSS SSLHHPPPPS SSQFFFSSKK FRLAGGIIIH YLLLKKVVGG
           DSSSALLIII IATISTTTSS SSLHHPPPPS SSQFFFGGKK FRLAGGIIIH YLLLKKVVGG
           DSSSALLIII IATISTTTSS SSLHHPPPPS SSQFFFGGKK FRLAGGIIIH YLLLKKVVGG
           DSSSALLIII IAKISTTTSS SSLHHPPPPS SSQFFFAAKK FRLAGGIIIH YLLLKKIIGG
           DSSAALLMMM MSRFSTTTSS SSLHHPPPPS SSQFFFEEKK FKLAGGIIIQ YLLLKKIIGG
           DSSSCFVMLL LAQGGRRSCC CTIHHPPPPS AAKFFFEELL FQLVGGCCCR YLLLRDLLGG
           DSSSCFVMLL LAQGGRRTCC CTIHHPPPPS AAKFFFEEMM FKLIGGCCCK YLLLKGLLGG
           DSSTANVLMM MSKQGRRTFF FSIHHPPPPR YYSFFFKKLL FSLLGGLLLH YFFFESAAGG
           DCCTANILLL LARRNRRILL LTIHHPPPPR SSEFFFQQLL FKIIGGLLLC FFFFNDCCGG
           DSSTAHLLLL LAKGNRRLII ISLHHPPPPR SSDFFFRRLL FLVLGGPPPL YFFFTAIIGG
           DSSSCFVMLL LAQGGRRSCC CTIHHPPPPS AAKFFFEELL FQLVGGCCCR YLLLRDLLGG
           DSSSCFVMLL LAHGGRRTCC CTIHHPPPPS AAKFFFEEMM FKLIGGCCCK YLLLKGLLGG
           DSSTANVLMM MSKQGRRTFF FSIHHPPPPR YYSFFFKKLL FSLLGGLLLH YFFFASAAGG
           DSSTAHLLLL LAKGNRRLII ISLHHPPPPR SSDFFFRRLL FLVLGGPPPL YFFFTSIIGG
           DCCTANILLL LARRDRRIVV VTIHHPPPPR SSEFFFQQHH FKIIGGLLLC FFFFNNCCGG
           DSSSCFVMLL LAQGGRRSCC CTIHHPPPPS AAKFFFEELL FQLVGGCCCR YLLLRDLLGG
           DSSSCFVMLL LAHGGRRTCC CTIHHPPPPS AAKFFFEEMM FKLIGGCCCK YLLLKGLLGG
           DSSTANVLMM MSKQGRRTFF FSIHHPPPPR YYSFFFKKLL FSLLGGLLLH YFFFASAAGG
           DCCTANILLL LARRNRRIVV VTIHHPPPPR SSEFFFHHHH FKIIGGLLLC FFFFNNCCGG
           DSSTAHLLLL LAKGNRRLII ISLHHPPPPR SSDFFFRRLL FLVLGGPPPL YFFFTSIIGG
           DSSTANVLMM MSKQGRRTFF FSIHHPPPPR YYSFFFKKLL FSLLGGLLLH YFFFESAAGG
           DSSTAHLLLL LAKGNRRLII ISLHHPPPPR SSDFFFRRLL FLVLGGPPPL YFFFTAIIGG
           DSSSCFVMLL LAQGGRRSCC CTIHHPPPPS AAKFFFEELL FQLVGGCCCR YLLLRDLLGG
           DSSSCFVMLL LAQGGRRTCC CTIHHPPPPS AAKFFFEEMM FKLIGGCCCK YLLLKGLLGG
           DSSSCFVMLL LAQGGRRSCC CTIHHPPPPS AAKFFFEELL FQLVGGCCCR YLLLRDLLGG
           DSSSSFVMLL LAQGGRRTCC CTIHHPPPPS AAKFFFEEMM FKLIGGCCCK YLLLKGLLGG
           DSSTANVLMM MSKQGRRTFF FSIHHPPPPR YYSFFFKKLL FSLLGGLLLH YFFFGAIIGG
           DSSTAHLLLL LAKGNRRLLL LSIHHPPPPR SSDFFFGGLL FLVLGGTTTL YFFFTAVVGG
           DCCTANILLL LARRDRRILL LTIHHPPPPR SSEFFFQQLL FKIIGGLLLC FFFFSGCCGG
           DSSSCFVMLL LAQGGRRSCC CTIHHPPPPS AAKFFFEELL FQLVGGCCCR YLLLRDLLGG
           DSSTSHLLLL LARGNRRLLL LSLHHPPPPR SSDFFFQQLL FLVLGGTTTS YFFFTELLGG
           DCCTANILLL LAHRDRRIII ITIHHPPPPR SSEFFFRRLL FKIIGGMMMC FFFFSNCCGG
           DAATANVLLL LSRRGRRTFF FSIHHPPPPR YYSFFFKKLL FSLLGGVVVH YFFFSSIIGG
           DSSSCFVMLL LAQGGRRTCC CTIHHPPPPS AAKFFFEELL FKLVGGCCCR YLLLRDLLGG
           DSSSCFVMLL LAQGGRRTCC CTIHHPPPPS AAKFFFEEMM FKLIGGCCCK YLLLKNLLGG
           DAATANVLMM MGNNGRRTLL LSIHHPPPPR YYSYYYRRLL FSLLGGLLLH YFFFSQIIGG
           DSSTANILLL LARRDRRIVV VTIHHPPPPR SSEFFFRRII FRIIGGLLLC FFFFSSCCGG
           DSSTAHIILL LASGGRRTTT TTIHHPPPPS SSRYYYHHMM FKVLGGPPPY YFFFSSLLGG
           DSSTAQILLL LARGGRRTTT TTIHHPPPPS SSRFFFYYMM FKLLGGPPPF YFFFASVVGG
           DAAAALLLLL LAHGKKKTTT TSIHHPPPPS SSRFFFQQMM FTVLGGCCCV YFFFESVVGG
           DSSTALTLII IAEAGKKTTT TTIHHPPPPS SSRFFFHHRR FKLLGGLLLF YFFFSSIIGG
           DSSTALTLII IAEAGKKTTT TTIHHPPPPS SSRFFFHHRR FKLLGGLLLF YFFFSSIIGG
           DSSTALILII IAKAGKKTTT TTIHHPPPPS SSRFFFHHRR FKLVGGLLLF YFFFSSIIGG
           DSSSATLLVV VAKAGRRTTT TTIHHPPPPS SSRFFFHHMM FKLLGGPPPY YFFFSSLLRR
           DSSTALILII IAEDGKKTTT TTIHHPPPPS SSRFFFHHKK FKLLGGLLLF YFFFQSIIGG
           DSSSAALLLL LARSARRTTT TTIHHPPPPS SSRFFFHHMM FKLLGGAAAH HFFFAALLGG
           DAAQAEVLLL LAEDGHHTCC CSIHHPPPPR GGSYYYGGKK FDILGGVVVM YFFFASLLGG
           DSSTCFLLLL LARGGRRTCC CTIHHPPPPS AARFFFEEKK FHLLGGCCCE YLLLSSLLGG
           DSSSAILLYY YAQLEKKTII ISVHHPPPPS SSQFFFHHMM FKLLGGTTTF HFFFEDIIGG
           DSSTAHVLLL LSQKGKKTLL LTIHHPPPPS SSEFFFEELL FKILGGVVVL FFFFSYVVGG
           DSSTCYCLLL LSRGGRRTCC CTIHHPPPPS AARFFFEEMM FHLLGGCCCQ FLLLSSVVGG
           DSSSCFCLLL LARGGRRTCC CTIHHPPPPS AARFFFEEMM FTLTGGCCCQ FLLLRNIIGG
           DSSTSKCLLL LAKAGQQTCC CSIHHPPPPS AASLLLNNMM IHLVGGCCCS YLLLSSLLGG
           DSSSASLLLL LANNSRRTFF FSIHHPPPPS AAEFFFEEQQ FNLLGGPPPS YFFFIKQQKK
           DTTSAMVLLL LTQQKVVTCC CTIHHPPPPR SSEFFFKKLL FKIVGGLLLY HFFFTEIIGG
           DSSAALILLL LTLKGVVTCC CSIHHPPPPR PPEFFFAALL FKVVGGMMMS YFFFESLLGG
           DSSAALILLL LTLKGVVTCC CSIHHPPPPR PPEFFFQQLL IKVVGGMMMS YFFFESLLGG
           DSSAALVVII IAESGRRTCC CTIHHPPPPS QQEFFFEEKK FQLLGGVVVF HFFFTSAAGG

           NNIIIAADLL MMEILSNSSY MQLYYLLIGG LLFIV-EELL TIIIIDDLLL LSIITTTTTL
           NNVVVAADLL MMEILSVSSY IQRHHLLIGG LLFAV-EELL SIIIIDDFFF FSIITTTTTL
           NNVVVAADLL MMDILSNPPY RQFFFLLIGG LLIIT-EEII TVVIIDDLLL LVVVIIIIIL
           NNVVVAADLL MMDVLCNPPY RQLFFLLMGG LLIII-EEII TVVIIDDLLL LIVVIIIIIL
           NNIIIAADLL MMDVLCNPPY RQFFFLLTGG LLIII-EEII TVVIIDDLLL LVVVIIIIIL
           NNVVVAADLL MMDVLTNPPY RQFFFLLIGG LLIIT-EEII TMMIIDDLLL LVVVIIIIIL
           NNIIIAADLL MMEILSNSSY MQLYYLLIGG LLFIV-EELL TIIIIDDLLL LSIITTTTTL
           NNPPPAADVV MMEVASGSSC TQCIILLKTT FFIMRSVVLL TIITTSSHHH HIGGIIIIIG
           NNPPPAADII IIEVASGSST TQCIILLKTT FFILRTVVLL TFFMMSSHHH HVVVIIIIIG
           NNPPPAADFF LLDIINGSSF HQRWWVVKSS FFLLGPQQAA SIIIIVVTTT TVVVLLLLLG
           NNPPPFFDYY MMDLTSVGGV SKGVVLLRVV TTLVRKLLAA VLLLLQQNNN NLIIMMMMMG
           NNPPPAADYY VVDLTSIGGA QQTTTLLRQQ IIDFRLPPTT LGGAAEEAAA ACLLMMMMMS
           NNPPPAADVV MMEVASGSSC TQCIILLKTT FFIMRSVVLL TIITTSSHHH HIGGIIIIIG
           NNPPPAADII IIEVASGSST TQCIILLRTT FFILRTVVLL TFFMMSSHHH HVLLIIIIIG
           NNPPPAADFF LLDVINGSSF HQRWWIIRSS FFLLGPQQAA SLLIIVVTTT TVIILLLLLG
           NNPPPAADYY VVDLTSIGGM EQSTTLLRQQ IIDFRLPPTT LGGSSEEAAA ACLLMMMMMS
           NNPPPFFDYY MMDLTSVGGM GKGVVLLRVV TTLMRKQQAA VLLVVQQNNN NLIIMMMMMG
           NNPPPAADVV MMEVASGSSC TQCIILLKTT FFIMRSVVLL TIITTSSHHH HIGGIIIIIG
           NNPPPAADII IIEVASGSST TQCIILLRTT FFILRTVVLL TFFMMSSHHH HVLLIIIIIG
           NNPPPAADFF LLDVINGSSF HQRWWIIRSS FFLLGPQQAA SLLIIVVTTT TVIILLLLLG
           NNPPPFFDYY MMDLTSVGGM CKGVVLLRVV TTLMRKQQVV VLLVVQQNNN NLIIMMMMMG
           NNPPPAADYY VVDLTSIGGM QQTTTLLRQQ IIDFRLPPTT LGGAAEEAAA ACLLMMMMMS
           NNPPPAADFF LLDIINGSSF HQRWWVVKSS FFLLGPQQAA SIIIIVVTTT TVIILLLLLG
           NNPPPAADYY VVDLTSIGGA QQTTTLLRQQ IIDFRLPPTT LGGAAEEAAA ACLLMMMMMS
           NNPPPAADVV MMEVASGSSC TQCIILLKTT FFIMRSVVLL TIITTSSHHH HIGGIIIIIG
           NNPPPAADII IIEVASGSST TQCIILLKTT FFILRTVVLL TFFMMSSHHH HVVVIIIIIG
           NNPPPAADVV MMEVASGSSC TQCIILLKTT FFIMRSVVLL TIITTSSHHH HIGGIIIIIG
           NNPPPAADII IIEVASGSST TQCIILLKSS FFVLRMVVLL TFFIISSHHH HAVVIIIIIG
           NNPPPAADFF LLDIINGSSF HQKWWIIRSS FFLLGPQQSS SLLIIVVTTT TVFFLLLLLG
           NNPPPAADYY VVDLTSIGGP QQAIILLRQQ IIDFRLPPTT LGGAAEEAAA ACLLMMMMMS
           NNPPPFFDYY MMDLTSVGGA SKCVVLLRVV MMLLRKLLAA VLLTTQQNNN NLIIMMMMMG
           NNPPPAADVV MMEVASGSSC TQCIILLKTT FFIMRSVVLL TIITTSSHHH HIGGIIIIIG
           NNPPPAADYY VVDLTSIGGV KQTVVLLSQQ VVDFRISSTT LGGFFEEAAA ALVVMMMMMS
           NNPPPFFDYY VVDLTSVGGD SKWFFLLRII TTFSKKMMGG ILLLLQQNNN NLLLFFFFFG
           NNPPPAADFF LLDIINGGGF TQYWWVVKSS LLLIRPQQAA SIIAAVVTTT TVIILLLLLA
           NNPPPAADII MMEVASGSSC TQCIILLKTT FFIMRSVVLL TIIMMSSHHH HLGGIIIIIG
           NNPPPAADII IIEVASGSST TQCIILLKTT FFICRVVVLL TVVMMSSHHH HLCCIIIIIG
           NNPPPAADFF LLDVINGSSF HQHWWVVKTT FFLMLPQQTT SIIGGVVMMM MIFFLLLLLA
           NNPPPFFDYY VVDLTSVNNC SKGVVLLRTT FFVSRRMMGG ILLSSQQNNN NLIIYYYYYG
           NNPPPAADLL LLDLANGTTW YQTVVLLQGG VVERRESSFF NIIFFQQVVV VISSVVVVVA
           NNPPPSSDLL LLDIANGTTW QQCVVLLKGG LLQRRDSSFF SVVAAQQIII IFIIVVVVVS
           NNPPPAADLL LLDLANGTTW SQCIILLHLL LLERRESSFF DIIFFQQVVV VVAAAAAAAS
           NNPPPAAELL LLDLANGCCW EQCIILLCGG LLERREYYFF SVVTTQQVVV VLSSTTTTTA
           NNPPPAAELL LLDLANGCCW EQCIILLCGG LLERREYYFF SVVTTQQVVV VLSSTTTTTA
           NNPPPAAELL LLDLVNGSSW EQCLLLLLGG IIERRDYYFF SVVTTQQVVV VLSSTTTTTA
           NNPPPAAELL LLDLATGSSW DQLIILLRTT FFRRR-YYFF DLLVVQQSSS SLGGVVVVVA
           NNPPPAAELL LLDLANGSSW QQSIILLCGG IIERRDYYLL SIITTQQVVV VIAATTTTTS
           NNPPPAAELL LLDLATGGGW EQTVVLLRTT FFERADYYLL DLLAAQQSSS SVGGVVVVVA
           NNPPPAAELL AADLISVGGW RQRLLLLKAA WWAFRGPPTT NAARRMMSSS SVAASSSSSA
           NNPPPAADVV LLEVASGSSG TQWIILLKSS FFILRKMMLL TLLFFSSHHH HVIIVVVVVG
           NNPPPAADVV LLEQLKSSSF TQCVVLLSNN FFEAKRMMLL SWWFFQQTTT TIGGLLLLLA
           NNPPPAADYY VVQVLAVTTW MQRAAVVWSS WWVLKPLLLL VLLIIQQTTT TTMMVVVVVA
           NNPPPAADVV MMEVACGNNS TQWIILLKII FFQIRMTTLL TLLIISSHHH HIIIVVVVVG
           NNPPPAASII IIEVSCGSSE QQWIIVVKTT LLSRRWTTLL MLLFFAAHHH HILLVVVVVG
           NNPPPAADLL MMEICNGNNF KQIIILLKNN AALSRKVVLL TLLSSMMHHH HFIIIIIIIA
           NNPPPAADII IISMVTDSSF TQFVVVVRSS LLYMRPFFLL LYYFFVVHHH HIFFVVVVVG
           NNPPPAADII LLDAVTTGGL TQLVVLLKTT GGFIRPSSNN CFFAAVVAAA AVFFVVVVVG
           NNPPPAADCC LLDSAVESSW YQWIILLGTT WWFLRQGGNN FVVGGTTAAA AVVVTTTTTG
           NNPPPAADCC LLDSAVESSW YQWIILLNEE WWFIRKGGNN AVVIITTAAA AIVVIIIIIG
           NNPPPAADII LLEIAEHPPA AQHSSLLKGG WWHVRPQQTT IFFLLRRSSS SFIIPPPPPA

           LIFGFFFFAA AWYYLLLYYS SSSFPPPVVA ANVVYSYFQQ EFFFFFFFFF FFFCLLIFFS
           LVFGFFFFAA SWYYLLLYYS SSSFPPPVVA ANVVYSYFYY EFFIIFFFFF FFFGLLIFFS
           LLFGVVVVAA SWFFLLLYYS SSSFPPPEEA ANMMFSYFKK EFFIIFFFFF FFFMIIIVVT
           LLFGFFFFAA SWFFLLLYYS SSSFPPPEEA ANMMFSYFKK ELLIIFFFFF FFFTLLIIIT
           LLFGFFFFAA SWFFLLLYYS SSSFPPPEEA ANMMFSYFKK EFFIIFFFFF FFFTLLIIIT
           LLFGFFFFAA SWFFLLLYYS SSSFPPPEEA ANMMYSYFKK EFFIIFFFFF FFFIIIIIIT
           LIFGFFFFAA AWYYLLLYYS SSSFPPPVVA ANVVYSYFQQ EFFIIFFFFF FFFCLLIFFS
           GLIGLLLLFF LLFFVVVLLT TTTFPPPGGL LLNNYKYYKK DVVPPQQQQQ IIIMFFPIIV
           GLIGLLLLCC LLFFVVVLLT TTTFPPPAAM MLNNYKYYKK DVVPPQQQQQ VVVVCCPIIV
           GVIGAAAAVV TQFFVVVEEL LLLFVVVKKI IISSYSYFKK DLLLLMMMMM RRRMLLPIIV
           GFLLFFFFLL GTYYVVVNNL LLLFPPPAAD DQDDYWMMYY VLLPPSSSSS VVVVAATVVC
           STIGFFFFLL AIFFIIISSK KKKCYYYAAY YEDDYGYFKK ELLPPHHHHH CCCAYYIPPT
           GLIGLLLLFF LLFFVVVLLT TTTFPPPSSL LLNNYKYYKK DVVPPQQQQQ IIIMFFPIIV
           GLIGLLLLFF LLFFVVVLLT TTTFPPPAAM MLNNYKYYKK DVVPPQQQQQ VVVVCCPIIV
           GIIGAAAAVV TQFFVVVEEL LLLFVVVKKI IISSYSYFKK DLLLLMMMMM RRRFLLPIIL
           SIIGFFFFLL AIFFVVVSSK KKKCHHHSSY YEDDYGYFKK ELLPPHHHHH CCCAYYVPPI
           GFLIFFFFLL GTYYVVVNNL LLLFPPPAAD DQDDYWMLYY VLLPPSSSSS VVVIAATVVC
           GLIGLLLLFF LLFFVVVLLT TTTFPPPSSL LLNNYKYYKK DVVPPQQQQQ IIIMFFPIIV
           GLIGLLLLFF LLFFVVVLLT TTTCEEEAAM MLNNYKYYKK DVVPPQQQQQ VVVVCCPIIV
           GIIGAAAAVV TQFFVVVEEL LLLFVVVKKI IISSYSYFKK DLLLLMMMMM RRRFLLPLLL
           GFLIFFFFLL GTYYVVVNNL LLLFPPPAAD DQDDYWMLYY ALLPPSSSSS IIIVAATVVC
           SIIGFFFFLL AIFFVVVSSK KKKCHHHSSY YEDDYGYFKK ELLPPHHHHH CCCAYYVPPI
           GVIGAAAAVV TQFFVVVEEL LLLFVVVKKI IISSYSYFKK DLLLLMMMMM RRRMLLPIIV
           STIGFFFFLL AIFFIIISSK KKKCYYYAAY YEDDYGYFKK ELLPPHHHHH CCCAYYIPPT
           GLIGLLLLFF LLFFVVVLLT TTTFPPPGGL LLNNYKYYKK DVVPPQQQQQ IIIMFFPIIV
           GLIGLLLLCC LLFFVVVLLT TTTFPPPAAM MLNNYKYYKK DVVPPQQQQQ VVVVCCPIIV
           GLIGLLLLFF LLFFVVVLLT TTTFPPPSSL LLNNYKYYKK DVVPPQQQQQ IIIMFFPIIV
           GLIGLLLLCC LLFFVVVLLT TTTFPPPAAL LLNNYKYFKK DVVPPQQQQQ VVVICCPIIM
           GVIGAAAAVV TQFFVVVEEL LLLLVVVKKI IISSYSYFKK DLLLLMMMMM RRRMLLPIIT
           SIIGFFFFLL AVFFIIISSK KKKCHHHAAY YEDDYGYFKK EFFPPHHHHH CCCVYYVPPI
           GFVIFFFFLL GMYYVVVTTL LLLFPPPAAD DQDDYWMLYY VLLPPSSSSS VVVTAATVVC
           GLIGLLLLFF LLFFVVVLLT TTTFPPPGGL LLNNYKYYKK DVVPPQQQQQ IIIMFFPIIV
           SLIGFFFFLL AIFFIIIAAK KKKCHHHAAY YENNYTYFKK ELLPPHHHHH CCCAFFVPPI
           GFVAFFFFLL SPYYAAAAAL LLLFPPPAAD DKDDYWMLYY FLLPPSSSSS IIILSSVFFM
           AVVGAAAASS TQFFIIIEEL LLLFIIIKKV VTSSYSYFLL DLLLLMMMMM RRRTAAPIIT
           GLIGLLLLFF LLFFVVVLLT TTTFPPPGGL LLNNYKYYKK DVVPPQQQQQ IIIVFFPIIV
           GLIGLLLLFF LLFFVVVLLT TTTFPPPGGI ILNNYKYYKK DIIPPQQQQQ VVVICCPIIV
           AVVGAAAAAA TQFFAAAEEL LLLFIIIKKV VISSYSYFKK DIILLLLLLL RRRTIIPVVA
           GFIAFFFFLL GSYYVVVAAL LLLFPPPAAD DKDDYWMFYY ILLPPSSSSS IIIISSVFFL
           ALGGLLLLLL VWFFVVVFFT TTTFPPPRRI ISSSYSYFRR DLLPPEEEEE LLLALLPIII
           SLCGLLLLLL SWFFIIIFFT TTTFPPPAAQ QSSSYSYFRR DLLPPEEEEE LLLILLPIIT
           SLCGLLLLLL IWVVVVVFFT TTTFPPPAAT TASSYSYFHH SLLSSEEEEE LLLVLLPFFT
           AILGLLLLLL VWFFIIIFFA AAAFPPPAAN NAAAYSYFRR DLLPPDDDDD FFFILLPVVV
           AILGLLLLLL VWFFIIIFFA AAAFPPPAAN NAAAYSYFRR DLLPPDDDDD FFFILLPVVV
           AILGLLLLLL VWFFIIIFFT TTTFPPPAAS SESSYSYFRR DLLPPDDDDD LLLILLPVVV
           AVLGLLLLLL IWSSVVVYYV VVVFPPPIIV VKAAYSYYSS DMMVVHHHHH VVVLYYPIIV
           SILGLLLLLL VWFFIIIFFT TTTFPPPAAN NAAAYSYFRR DLLPPDDDDD LLLFLLPIIV
           ALLGLLLLLL IWSSVVVYYV VVVFPPPLLV VKAAYSYYSS DAAVVHHHHH VVVVYYPIIL
           AIFGSSSSLL ITMMVVVGGV VVVFPPPAAD DAKKYGYLKK EIIPPGGGGG AAAAFFPIIL
           GIIGMMMMCC LTFFIIILLT TTTFPPPSSV VLNNYKFYKK DMMPPQQQQQ IIIVFFSVVV
           AMAGAAAAWW TWLLLLLNNS SSSFPPPEES SRSSYSYYKK ELLPPVVVVV IIITLLPIIS
           ALIGLLLLAA TMFFIIINNV VVVFTTTPPM MRSSYDYFKK ELLPPFFFFF LLLTVVPIIA
           GLIGAAAACC MLFFIIILLT TTTFPPPAAV VLNNYKYYRR DVVPPQQQQQ IIIVYYSIIV
           GLIGAAAAFF LLYYIIILLS SSSFPPPPPL LFNNYKYYII DIIPPQQQQQ AAAVFFCIIV
           AIVGVVVVLL MLFFVVVTTT TTTFPPPPPM MFNNYHFYNN DIIPPQQQQQ FFFTAAIIIV
           GTLGYYYYAA ALFFDDDLLF FFFYNNNIII IANNYSYFKK DIIIIMMMMM RRRVIIPIIC
           GLFGAAAAVV IMLLSSSLLF FFFISSSTTN NASSYLYYLL EIILLCCCCC IIIGTTAIIT
           GLFGVVVVTT TLLLSSSLLF FFFLSSSTTN NASSYFYYMM ETTLLVVVVV FFFLVVAIIC
           GLFGSSSSTT TLLLTTTLLF FFFLSSSQQN NASSYFYFMM ELLTTEEEEE FFFFVVTVVC
           AVIGTTTTLL LGMMPPPTTI IIIVEEESSY YSAAYHYISS DLLPPMMMMM VVVLTTAPPM

           HHLLYYGGLL ISLLYIISTT LFFDRSSSIS SLLSVSNGGG FFYVVPPPVL LLLQQLSFQT
           HHLLHHGGII ISLLYIISTT LFFNRAAAVS SLVSVTNGGG FFYVIHHPVL LLLQQFSFQT
           HHLLYYGGLL ISLLYIISTT LFFDKAAAVS SFLSVTNGGG FFYVIVVPFL LLLQQLSYQT
           HHLLYYGGLL ISLLYIISTT LFFDKAAAVS SFLSVTNGGG FFYVIVVPFL LLLQQLSYQT
           HHLLYYGGLL ISLLYIISTT LFFDKAAAVS SFLSVTNGGG FFYVIVVPFL LLLQQLSYQT
           HHLLYYGGLL ISLLYIISTT LFFDKAAAVS SFLSVTNGGG FFYVIVVPFL LLLQQLSYQT
           HHLLYYGGLL ISLLYIISTT LFFDRSSSVS SLLSVSNGGG FFYVVPPPVL LLLQQFSFQT
           YYTTSSQQLL VALLLIIGAA ASSTVAAATF FVGPVFSGGG FFFVFTT--L LLLQQMSYIS
           YYTTGGQQLL VALLLIIGAA ASSNVAAATF FVGPVFSGGG FFFVFTT--L LLLQQSSYLS
           YYLLGGLLYY SAMMLIIAAA GQQSVAAATL LLMTIFSGGG LLLVLSSWLL LLLQQFSIPR
           YYLLGGLLLL IGLLLLLLGG IVVQIVVVNS SVVALGSGGG FFLRIIIPFI IIISSFTFQK
           YYAANNLLFF CCMMLAAAAA LLLPMAAASF FFSNAAGGGG FFMILTTVPI IIISSVSFLR
           YYTTSSQQLL VALLLIIGAA ASSTVAAATF FVGPVFSGGG FFFVFAA--L LLLQQMSYIS
           YYTTGGQQLL VALLLIIGAA ASSTVAAATF FVGPVFSGGG FFFVFTT--L LLLQQSSYLS
           YYLLGGLLYY TAMMLIIATT GQQSVAAATL LLMTIFSGGG LLLVLPPWLL LLLQQFSIPR
           YYTTNNLLFF CCMMLAASAA MLLPMSSSSF FFCNATAGGG FFMILIIVPI IIISSLSFLR
           YYLLGGLLLL IGLLLLLLGG IVVQIVVVNS SIVALGSGGG FFIRIIIPLL LLLGGFTFQK
           YYTTSSQQLL VALLLIIGAA ASSTVAAATF FVGPVFSGGG FFFVFTT--L LLLQQMSYIS
           YYTTGGQQLL VALLLIIGAA ASSTVAAATF FVGPVFSGGG FFFVFTT--L LLLQQSSYLS
           YYLLGGLLYY TAMMLIIAAA GQQSVAAATL LLMTIFSGGG LLLVLPPWLL LLLQQFSIPR
           YYLLGGLLLL IGLLLLLLGG MVVQIVVVNS SIVALGSGGG FFIRIIIPLL LLLGGFTFQK
           YYTTNNLLFF CCMMLAASAA MLLPMSSSSF FCCNATAGGG FFMILIIVPI IIISSMSFLR
           YYLLGGLLYY SAMMLIIAAA GQQSVAAATL LLMTIFSGGG LLLVLSSWLL LLLQQFSIPR
           YYAANNLLFF CCMMLAAAAA LLLPMAAASF FFSNATGGGG FFMILTTVPI IIISSVSFLR
           YYTTSSQQLL VALLLIIGAA ASSTVAAATF FVGPVFSGGG FFFVFTT--L LLLQQMSYIS
           YYTTGGQQLL VALLLIIGAA ASSNVAAATF FVGPVFSGGG FFFVFTT--L LLLQQSSYLS
           YYTTSSQQLL VALLLIIGAA ASSTVAAATF FVGPVFSGGG FFFVFTT--L LLLQQMSYVS
           YYTTSSQQLL AALLMIIGAA ASSSVAAATF FLGPVFSGGG FFFVFSS--L LLLQQSSYLS
           YYLLGGLLYY SAMMLIIAAA GQQSIAAATL LLMTIFSGGG LLLVLPPWLL LLLQQLSIPR
           YYAANNLLFF CCMMLAAAAA LLLPMSSSSF FFGNATGGGG FFMILTTEPI IIISSVSFLR
           YYLLAALLLL IGLLLLLLGG VIIQVVVVNS SVVALGSGGG FFVRIIIPFL LLLGGFTFQK
           YYTTSSQQLL VALLLIIGAA ASSTVAAATF FVGPVFSGGG FFFVFTT--L LLLQQMSYIS
           YYTTNNLLYY CAMMLVVAAA LLLPLSSSAF FLGNVSGGGG FFVILTTVPV VVVSSVSFLR
           YYVVGGMMVV IGLLLMMLGG VVVQIVVVQS SAVVLGTGGG LLVRIMMPFL LLLSSFTFQK
           YYIIGGFFYY TAMMLIISAA GMMEVAAANL LLITIFSGGG LLLVLGGWLL LLLKKFSIPR
           YYTTSSQQLL VALLLIIGAA ASSTVAAATF FVGPVFSGGG FFFVFKK--L LLLQQISYIS
           YYTTEEQQLL VALLLIIGAA ASSTVAAATF FVGPVFSGGG FFFVFKK--L LLLQQSSYVS
           YYIIGGLLYY TAMMLIISAA DQQTIAAANI IFMTIFSGGG LLLVLTTWLL LLLKKFSIPR
           YYVVGGMMII IGLLLLLLGG VVVQMVVVNS SGVALGSGGG FFLRFVVVFL LLLSSLTFQK
           YYGGGGLLLL VALLLFFGAA LLLMQAAATT TLASVGG--- ---YVPPFIL LLLKKLSYSY
           YYAAGGLLLL VSLLLLLGAA LVVMSAAATT TLGSVAGGGG ---YVVVFII IIIKKVSIGY
           YYVVYYLLLL ASLLLLLGAA AIIMKAAAST TIVTVGG--- ---YVSSGMM MMMKKVSTTF
           YYTTGGLLII AALLLIIGAA ILLMKAAATT TLASVGG--- ---FVVVFII IIIRRLSFNY
           YYTTGGLLII AALLLIIGAA ILLMKAAATT TLASVAGGGG FFFVALLDFF FFF-------
           YYAAGGLLVV AALLLIIGAA SLLMKAAATT TLASVGG--- ---YVFFFII IIIRRMSFNY
           YYAAEEFFII TSAAELLGAA SVVLRAAAGM MIASLGG--- ---YVKKFML LLLKKLSFMH
           YYAAGGLLII AALLLIIGAA SLLLKAAATT TLASVGG--- ---FVPPFIL LLLRRLSFNY
           YYAADDLLLL TSTTELLGAA AIILRAAAGV VMASLGG--- ---YVKKFIL LLLKKVSFMH
           YYSSKKLLFF AAMMLVVGAA MAAPAAAAMA ALG-PFGGGG YYYVPVVIFI IIIPPVSLIR
           YYTTSSQQLL VALLLIIGAA GMMNTGGGVF FLGPVFSGGG FFFVFGGYLV VVVTTVSYVR
           YYLLGG--II VAVVFIIGAA CCCMVSSSIT TLSALGG--- ---YSEEGLI IIIRRTSMIH
           YYIIGGLLNN VSFFYIISCC ASSSMAAALS SVGPPFGGGG FFFLSVVYLL LLLSSLSWFR
           YYTTSSQQLL VSIILIIG-- SAAMTGGGVF FIGPVFSGGG FFFVFKKYLL LLLSSVSYVR
           YYTTSSQQFF VAVVLVVGAA AMMNNGGGVF FLAPVFSGGG FFFVFVVYLI IIITTLSYIR
           YYSSDDQQII VAFFLIIG-- TGGMHGGGMI IFGPLFSGGG FFFVFPPYLL LLLFFLSFLK
           YYIIGGLLTT VAMMMIISTT ISSPTAAANM MVSILFDGGG FFLLRKKYLL LLLVVISFMS
           YYAADDLLLL AGFFLIISCC ITTVTSSSFA AVGAGFAGGG FFFVIKKSFL LLLHHCNFVY
           YYAAHHLLLL LSMMSIIANN LTTGMTTTFA AYGSGFAGGG FFYVTKKSFL LLLHHVNPLF
           YYAARRLLSS LSFFSLLANN LTTGLTTTFS SYASSFAGGG FFYVTRRAFL LLLHHVNPAF
           FFTTGGLLMM CYLLTFFALL TLLPIAAAIL LVSGVFGGGG FFFIVRRGWM MMMHHLVFSK

           TTYTASSMKK KIKFFFLYII ILLLTILLR
           TTYTASSLHH HIKFFFIFAA ALLLTILLR
           TTYSASSLKK KIKFFFISII ILLLTVLLR
           TTYSASSLKK KIKFFFISII ILLLTVLLR
           TTYSASSLKK KIKFFFISMM MLLLTALLR
           TTYSASSLKK KIKFFFIPII ILLLTILLR
           TTYTASSMKK KIKFFFLYII ILLLIILLR
           SSYVRYYFGG GVILLLLYVV VLLLAFLLR
           SSYVRYYFGG GVILLLLYVV VLLLALLLR
           RRYGFTTLHH HNEFFFLWAA ALLLALLLL
           KKYCSEELVV VNEFFFFTII ILLLGVFFK
           RRWCFEELKK KIQFFFLYII IVVVYVLLR
           SSYVRYYFGG GVILLLLYVV VLLLAFLLR
           SSYVRYYFGG GLILLLLYVV VLLLALLLR
           RRYGFTTLYY YNEFFFLWAA ALLLALLLL
           RRWCFSSLQQ QIQFFFLYII IVVVYLLLK
           KKYCCEELVV VNEFFFFTII ILLLGVFFK
           SSYVRYYFGG GVILLLLYVV VLLLAFLLR
           SSYVRYYFGG GLILLLLYVV VLLLALLLR
           RRYGFTTLHH HNEFFFLWAA ALLLALLLL
           KKYCCEELVV VNEFFFFTII ILLLGVFFK
           RRWCFSSLQQ QIQFFFLYII IVVVYLLLK
           RRYGFTTLHH HNEFFFLWAA ALLLALLLL
           RRWCFEELKK KIQFFFLYII IVVVYVLLR
           SSYVRYYFGG GVILLLLYVV VLLLAFLLR
           SSYVRYYFGG GVILLLLYVV VLLLALLLR
           SSYVRYYFGG GVILLLLYVV VLLLALLLR
           SSYVRYYFGG GVILLLLYAA ALLLALLLR
           RRYGYAALHH HNEFFFLWAA ALLLALLLL
           RRWCFEELKK KIQFFFLYFF FVVVYLLLR
           KKYCSEELVV VNEFFFFTII ILLLGIFFK
           SSYVRYYFGG GVILLLLYVV VLLLAFLLR
           RRWNFQQMQQ QIQFFFLYII IIIIYLLLR
           KKYSSEELVV VNEFFFFTLL LLLLALFFK
           RRYGLTTLVV VNEFFFMWAA ALLLALLLR
           SSYVRYYFGG GVILLLLYVV VLLLAFLLR
           SSYVRYYFGG GVILLLLYVV VLLLTFLLR
           RRYGLSSLII INEFFFLWAA ALLLALLLR
           KKYGCEELVV VTEFFFYTLL LLLLGIFFK
           YYYCYKKLGG GIQYYYLWVV VMMMAMLLH
           YYYTYKKLLL LGQYYYGLAA ALLLAILLT
           FFYCYRRLAA AIQYYYMWVV VLLLALLLR
           YYHTYKKLKK KVQYYYGLAA ALLLALLLR
           ---------- ---------- ---------
           YYHTYKKLKK KVQYYYGLAA ALLLAFLLR
           HHYGFRRLKK KVQYYYGLVV VLLLAFLLR
           YYHTYRRLKK KVQYYYGVAA ALLLAMLLR
           HHYGFNNLKK KAQYYYGMII ILLLALLLR
           RRWAFQQLII INEFFFMFTT TYYYQLPPP
           RRYGFEEAVV VAIYYYFWAA ALLLAFLLR
           HHYAYQQMII ILEFFFLWII ILLLGALLR
           RRYANEELII INQWWWLPGG GLLLALLLR
           RRYSFEETII ISVYYYFWAA ALLLAFLLR
           RRYGFEETLL LATYYYFTAA ALLLALLLR
           KKYGFEEVII IAIYYYYWVV VLLLTTLLK
           SSYGLEEPVV VNEFFFLFVV VLLLAVLLR
           YYYSFEELHH HNEFFFKGII IVVVVLLLH
           FFYSFVVLVV VNQFFFRGVV VVVVSLLLH
           FFYGYSSVII INQFFFRGVV VLLLSFLLH
           KKYGLEELII ITELLLQFII ILLLGLLLR

   60   389
PbABCG     EEEELLGGIK KGGPQTTVVM PGGSKTLNIL LMQQIINNQP RTTK-NNNKH HMMYLQQDYN
PcABCG     EEEELLGGIN NGGPQTTVVM PGGSKTLNIL LMQQIINNQP RKKK-SSSKH HLLYLQQDYN
PfABCG     EEEELLGGIK KGGPKTTIIM PGGSKTLNIL LMKKIINNMS RMMK-NNNKR HMMYLQQDYR
PvABCG     EEEELLGGVK KGGPKTTIIM PGGSKTLNIL LMKKIINNAS RSSK-NNNKS YMMYLQQDYR
PkABCG     EEEELLGGIK KGGPQTTIIM PGGSKTLNIL LMKKIINNSN RSSK-SSSKS YMMYLQQDYR
PgABCG     ---------- ----K----- PGG------- -M----NNLS RSSI-NNNS- ---CL-----
PyABCG     EEEELLGGIN NGGPQTTIIM PGGSKTLNIL LMQQIINNKP RTTK-SSSKH HMMYLQQDYN
hs_abcg1   TTTTLLGGIS SGGSGVVIIM PGGAKSLNIL LGYYIINNLP RDDLRCCCRK VSSYMQQDMH
hs_abcg4   TTTTLLCCLS SGGRRIIIIM PGGAKSFNIL LGYYVVNNRP REELRTTTRK MSSYMQQDMH
hs_abcg2   EEEELLNNIN NGGPGNNIIL PGGGKSLDVL LARRIINNAP RPPA-NNNKC NSSYVQQDVT
hs_abcg5   QQQQLLDDVS SLLSGMMIIL SGGSKTLDAM MGRRVVNNRA LRRREQQQQD CFFYLQQSTS
hs_abcg8   LLLLIINNLS SFFSGLLIII SGGCRALDVI IGRRIINNQP SSSPQLLLRK CVVHRQQHQN
mm_abcg1   TTTTLLGGIS SGGSGVVIIM PGGAKSLNIL LGYYIINNMP RDDLRCCCRK VSSYMQQDMH
mm_abcg4_w TTTTLLCCLS SGGRRIIIIM PGGAKSFNIL LGYYVVNNRP REELRTTTRK MSSYMQQDMH
mm_abcg2   EEEELLDDIN NGGPGNNIIL PGGGKSLDVL LARRIINNAP QPPA-HHHKC CSSYVQQDVT
mm_abcg8_w LLLLIINNLS SFFSGLLIII SGGCRALDVI IGRRIINNQP STTPQLLLRK CVVHRQQHQN
mm_abcg5   QQQQLLDDVS SLLSGMMIIL SGGSKTLDAI IGRRVVNNCE LRRRDQQQQD CFFYLQQSVS
rn_abcg1   TTTTLLGGIS SGGSGVVIIM PGGAKSLNIL LGYYIINNMP RDDLRCCCRK VSSYMQQDMH
rn_abcg4_w TTTTLLCCLS SGGRRIIIIM PGGAKSFNIL LGYYVVNNRP RDDLRTTTRK MSSYMQQDMH
rn_abcg2_w EEEELLDDIN NGGPGNNIIL PGGGKSLDVL LARRIINNAP QPPA-NNNKC SSSYVQQDVT
rn_abcg5   KKKKLLDDVS SLLSGMMIIL SGGSKTLDAI IGRRVVNNCE LRRRDQQQQD CVVYLQQSVS
rn_abcg8_w LLLLIINNLS SFFSGLLIII SGGCRALDVI IGRRIINNQP STTPQLLLQK CVVHRQQQQN
pt_abcg2   EEEELLNNIN NGGPGNNIIL PGGGKSLDVL LARRIINNAP RPPA-NNNKC NSSYVQQDVT
pt_steroli LLLLIINNLS SFFSGLLIII SGGCRALDVI IGRRIINNQP SSSPQLLLRK CVVHRQQHQN
pt_abcg1   TTTTLLGGIS SGGSGVVIIM PGGAKSLNIL LGYYIINNLP RDDLRCCCRK VSSYMQQDMH
pt_abcg4   TTTTLLCCLS SGGRRIIIIM PGGAKSFNIL LGYYVVNNRP REELRTTTRK MSSYMQQDMH
bt_abcg1   TTTTLLGGIS SGGSGVVIIM PGGAKSLNIL LGYYIINNLP RDDLRCCCRK VSSYMQQDLH
bt_abcg4   TTTTLLCCLS SGGCRIIIIM PGGSKSLNLL LGYYVVNNKP REELRTTTRK MSSYMQQEIH
bt_abcg2   EEEELLNNIN NGGPGNNIIL PGGGKSLDIL LARRIINNAP RPPA-NNNKC NSSYVQQDVT
bt_abcg8   QQQQIINNLS SFFSGLLVVI SGGCRALDVI IGRRIINNQP STTAQLLLRK CVVHRQQHQN
bt_abcg5   QQQQLLDDVS SLLSGMMIIL SGGSKTLDAM MGRRVVNNQE LHHREQQQQD CFFYLQQSTN
gg_abcg1   TTTTLLGGIS SGGSGVVIIM PGGAKSLNIL LGYYIINNQP RDDLRSSSRK VSSYMQQDMH
gg_abcg8   SSSSIINNLN NLLSGLLIII SAAGKTLDVI ICRRIINNKP STTPQLLLKK CIIHRQQDRH
gg_abcg5   QQQQLLDDVS SFFGGMMIIL NGGSKTLDAI IGRRVVNNQQ LKKKEQQQRD CFFYPQQNAF
gg_abcg2_w KKKKLLNNVY YGGPGNNIIL PGGSKSLDVL LARRIIDDIP QPPP-NNNKC ISSYVQQDVT
dr_abcg1   TTTTLLGGIS SGGGGVVIIM PGGAKSLNIL LGYYIINNHP RDDLRSSSRK VSSYMQQDMH
dr_abcg4   AAAALLCCLS SGGSRIIIIM PGGAKSLNIL LGYYVVNNRP RDDLRTTTRK MSSYMQQDMH
dr_abcg2a  NNNNLLGGLN NGGPGNNIIL AGGSKSFDVL LARRIIDDAP QPPP-NNNKC LSSYVQQDVT
dr_abcg5_w QQQQLLEEVS SFFSGMMIIL NGGSKTLDAI IGRRVVNNRK LKKREQQQQD CFFYLQQSNY
at_NP_5643 TTTTLLGGIT TGGPGLLMML PGGSKTLSAL LGRRYYNNQP FSSG-CCCKR RTTFAQQDVH
at_NP_1944 TTTTLLGGLT TGGPGLLMML PGGSKTLTAL LGRRYYNNKP LSSK-AAAKR TTTFTQQDAN
at_NP_5650 TTTTLLGGVT TGGPGMMVVL PGGSKSLNAV VGRRIINNGK ITTKQTTTKR -TTFAQQDLH
at_NP_5681 EEEELLGGIS SGGPGLLLLM PGGSKTLSLL LGRRYYNNKP YSSK-YYYKS KIIFTQQDVH
at_NP_0010 EEEELLGGIS SGGPGLLLLM PGGSKTLSLL LGRRYYNNKP YSSK-YYYKS KIIFTQQDVH
at_NP_1907 SSSSLLGGIS SGGPGLLLLM PGGSKTLNAL LGRRYYNNKP YSSK-HHHKT RIIFTQQDVH
at_NP_1879 HHHHLLGGIT TGGPGLLLLM PGGSKTLKIM MGRRYYNNIP YSSP-SSSKR RIIFTQQDVQ
Os03g01574 EEEELLGGIS SGGPGLLLLM PGGSKTLSIL LGRRYYNNEP YCCK-SSSNR RIIFTQQDVH
Os06g06077 HHHHLLGGIG GGGPGLLLLM PGGSKTLKIL LGRRYYNNTP YSSP-CCCKR RIIFTQQDVQ
Os01g01217 FFFFLLNNAS SGGSGLLLLM PGGSKTLNVL LGQQIINNRP ISSE----GY KIIYRQQELQ
dm_NP_5234 TTTTLLSSVS SGGNGTTIIM PGGAKSLNIL LGYYIINNKE RNNLRRRRRK LSSYMQQDVN
dm_NP_5246 QQQQLLDDVS SGGPCLLIIM PGGSKTLDCL LGQQLLNNEP LTTK-KKKRR RIIYLQQEIQ
dm_white   HHHHLLNNVC CGGPGLLVVM SGGAKTLNAL LFRRLLNNQP VDDAKEEEQA RCCYQQQDLS
am_abcg4   TTTTLLCCVN NGGSGTTIIM PGGAKSLNVL LGYYIINNKD RNNLRRRRRK MSSYMQQDRH
amCG3164PB TTTTLLSSVS SGGSGTTIIM PGGAKSLNIL LGYYMMNNHE RDDLSAAARK LSSYMQQDQN
amCG3164PA EEEELLNNVS SGGAGTTIIM LGGAKSLDVL LGFFVVNNKT RNNLNEEERR LSSYMQQNNL
dd_XP_6403 QQQQLLNNVN NGGPGTTLLM LGGSKTLDIL LGRRIINNAP VGGK-NNNKR ISSYTQQDIT
dd_XP_6462 QQQQLLGGVS SGGPGVVVVF PGGSKTLDIL LNRRIINNNE IDDD-DDDKR LCCYVQQEVT
ddXP644137 TTTTLLNNVS SGGKGVVLLM PGGSKSLDIL LQRRVVNNKE IGGE-AAAKK YCCYTQQEVT
ddXP644138 TTTTLLNNVG GGGKGVVLLM PGGSKSLDIL LQRRVVNNKE IGGE-AAAKK YCCYTQQEVT
dd_XP_6371 EEEELLDDVN NGGPGCCLLM PGGAKSLDVL LKRRIINNQL VKKDMNNNTR FTTYEQQQIN

           LLTTTVYELE EFFARIKISL NNIIMMDTTT TIIIGGRRGG GGQQSILSPF MEEEEEPTTG
           LLTTTVYQLE EFFARIKVSL NNIIMMDSST TVVVGGRRGG GGQQSLISPL MEEEEEPTTG
           LLTTTVYEIE EFFAKLKVSL DDIIMMSTTT TIIIGGRRGG GGQQSILSPL MEEEEEPTTG
           QQTTTVYEIE EFFAKLKVSL DDIIMMSTTT TIIIGGRRGG GGQQSILSPL MEEEEEPTTG
           LLTTTVYEIE EFFAKLKVSL DDIIMMSTTT TIIIGGRRGG GGQQSILSPL MEEEEEPTTG
           -------E-- ---------- ---------T TIIIGGRRGG GGQQSILSPL MEEEEEPTTG
           LLTTTVYELE EFFARIKISL NNIIMMDTTT TIIIGGRRGG GGQQSILSPF MEEEEEPTTG
           LLTTTVQEMM MVVAHLKVEL TTAALLGLLT TRRRGG--SG GGQQALVNPF FEEEEEPTTG
           LLTTTVLEMM MVVANLKVEL TTAALLGMMT TRRRAA--LG GGQQALVNPF FEEEEEPTTG
           LLTTTVRELQ QFFAALRIRI QQEELLGDDS SKKKGGRRGG GGEESLITPF LEEEEEPTTG
           LLTTTVRELH HYYALLAVAM AAEELLSSSR RLLLGGGGGT TGEESLLQPL FEEEEEPTTG
           LLTTTVRELA AFFAQMRVDI AAEELLRRRT TRRRGGRRGG GGEESLLWPI LEEEEEPTTG
           LLTTTVQEMM MVVAHLKVEL TTAALLGLLT TRRRGG--SG GGQQALVNPF FEEEEEPTTG
           LLTTTVLEMM MVVANLKVEL TTAALLGMMT TRRRAA--LG GGQQALVNPF FEEEEEPTTG
           LLTTTVRELQ QFFAALRITI KKEELLGEES SKKKGGRRGG GGEESLITPF LEEEEEPTTG
           LLTTTVRELA AFFAQMRVDI AAEELLRRRT TRRRGGRRGG GGEESLLWPI LEEEEEPTTG
           LLTTTVRELR RYYAMLAVAM TTEELLSSSQ QMMMGGGGGS SGEESLLQPM LEEEEEPTTG
           LLTTTVQEMM MVVAHLKVEL TTAALLGLLT TRRRGG--SG GGQQALVNPF FEEEEEPTTG
           LLTTTVLEMM MVVANLKVEL TTAALLGMMT TRRRAA--LG GGQQALVNPF FEEEEEPTTG
           LLTTTVRELQ QFFAALRITI KKEELLGDDS SKKKGGRRGG GGEESLITPF LEEEEEPTTG
           LLTTTVRELR RYYAMLAVAL TTEELLSSSQ QMMMGGGGGS SGEESLLQPM LEEEEEPTTG
           LLTTTVRELT TFFAQMRVDI AAEELLRRRT TRRRGGRRGG GGEESLLWPI LEEEEEPTTG
           LLTTTVRELQ QFFAALRIRI QQEELLGDDS SKKKGGRRGG GGEESLITPF LEEEEEPTTG
           LLTTTVRELA AFFAQMRVDI AAEELLRRRT TRRRGGRRGG GGEESLLWPI LEEEEEPTTG
           LLTTTVQEMM MVVAHLKVEL TTAALLGLLT TRRRGG--SG GGQQALVNPF FEEEEEPTTG
           LLTTTVLEMM MVVANLKVEL TTAALLGMMT TRRRAA--LG GGQQALVNPF FEEEEEPTTG
           LLTTTVQEMM MVVAHLKVEL TTAALLGLLT TRRRGG--SG GGQQALVNPF FEEEEEPTTG
           LLTTTVLEMM MIIANLKVEL TTAALLGLLT TRRRAA--LG GGQQALVNPF FEEEEEPTTG
           LLTTTVRELQ QFFAALRIKI QQEELLGDDS SKKKGGRRGG GGEESLITPF LEEEEEPTTG
           LLTTTVRELA AFFAQLRVDI AAEELLRRRT TRRRGGRRGG GGEESLLWPI LEEEEEPTTG
           LLTTTVRELN NYYALLAVAM TTEELLSSSQ QLLLGGGGGH HGEESLLQPL FEEEEEPTTG
           LLTTTVQEMM MVVAHLKVEL TTAALLGLLT TRRRGG--SG GGQQALVNPF FEEEEEPTTG
           LLTTTVRELL LFFARLRVDI AAEELLRRRT TRRRGGRRGG GGEESLLWPI LEEEEEPTTG
           LLTTTIEELT TYYALLAVAM AAEELLSSSK KIIIGGVVGG GGEESLLQPL LEEEEEPTTG
           MMTTTVRELH HFFAALRVQI GGEELLGSSA AKKKGGRRGG GGEENLITPF LEEEEEPTTG
           LLTTTVQEMM MVVANLKVEL TTAALLGLLT TRRRSS--HG GGQQALVNPF FEEEEEPTTG
           LLTTTTREMM MVVANLKVEL TTAALLGQQT TRRRII---G GGQQALVNPF FEEEEEPTTG
           LLTTTVRELR RFFAALRVRI QQEELLGSSS SRRRGGRRGG GGEENLIIPF LEEEEEPTTG
           LLTTTVEELT TYYAQLAVAM AAEELLSGGS SVVVGGPPGG GGEESLLQPL LEEEEEPTTG
           LLTTTVWELF FFFALLRVRI AAEELLGNNS SMMMGGRRGG GGEESMLIPL LEEEEEPTTG
           LLTTTVTELV VFFALLRAAM TTEELLGDDT TIIIGGRRGG GGEESILIPF LEEEEEPTTG
           LLTTTVRELV VFFALLRASI SSEELLGTTT TVVVGGRRGG GGEESLLIPV LEEEEEPTTG
           LLTTTVKELT TYYARLRADI QQEELLGEET TMMMGGRRGG GGEESIIIPL LEEEEEPTTG
           LLTTTVKELT TYYARLRADI QQEELLGEET TMMMGGRRGG GGEESIIIPL LEEEEEPTTG
           LLTTTVKELT TYYALLRASI QQEELLGEET TMMMGGRRGG GGEECIMTPL LEEEEEPTTS
           LLTTTVEELA AFFAFLRIMI KKEELLGEET TRRRGGKKGG GGEESILVPL LEEEEEPTTG
           LLTTTVKELT TYYALLRTDI YYEELLGEET TMMMGGRRGG GGEECIIIPF LEEEEEPTTG
           LLTTTVEELV VFFAFLRVAI TTEELLNEET TKKKGGRRGG GGEESILVPL LEEEEEPTTG
           LLTTTVRELS SLLAELQVDL FFRRLLGVVS SIIIGGRRGG GGEESLIAPF AEEEEEPTTG
           LLTTTVREMM MVVANLKVEL EETTIIGKKT TLLLCC---G GGQQSLVNPF FEEEEEPTTG
           LLTTTLREVV VYYALLRVHL EEAALLEGGT TKKKGGRRGG GGEENLLTPL LEEEEEPTTG
           LLTTTARELI IFFAMVRVQI QQEELLSSST TIIIGGKKGG GGEEAALTPI CEEEEEPTTG
           LLTTTVYEMT TVVANLKIEI EETTLLGSST TQQQHH---G GGQQSLVNPF FEEEEEPTTG
           LLTTTVAEMK KVVANLKIEL EETTLLGSST TMMMSS---G GGQQSLVNPF FEEEEEPTTG
           LLTTTVQEMN NVVAELKIQL VVTTMMSDDT TRRRGG--QG GGEEALINPF LEEEEEPTTG
           LLTTTCRELM MFFALLKVSL EEEELLGTTN NPPPGGRRGG GGEESLIVPF IEEEEEPTTG
           IITTTVRELR RFFADLKIQL EEQQIIGSSA AKKKGGRRGG GGEESLVTPL LEEEEEPTTG
           SSTTTVFELK KFFADLKVQI EEDDIIGTTS SKKKGGKKGG GGEESLVTPF LEEEEEPTTG
           YYTTTVFELK KFFADLKVKI EEDDVVGTTS SRRRGGTTGG GGEESLITPF LEEEEEPTTG
           LLTTTVREIE EFFANCRIEL SSVVLLSTTT TTTTGGLLGL LANNSLASPF LEEEEEPTTG

           GLAAALLLSV VVEMQKMMRS STTILSQSSS IFFEEEDLAA SGYYIIIIIY YYYQQYYLLL
           GLAAALLLSV VVEMQKMMRS STTILSQSSS IFFEEEDLAA NGYYIIIIIY YYYQQYYLLL
           GLSAALLLSV VVEIQRIIQS STTIISQSSS VFFSSSDLAA TGYYIIIIIY YYYHHYYLLL
           GLSAALLLSV VVEIQRIITS STTIISQSSS VFFGGGDLAA TGYYIIIIIY YYYHHYYLLL
           GLSAALLLSV VVEIQRIITS STTIISQSSS VFFGGGDLAA TGYYIIIIIY YYYHHYYLLL
           GLSAALLLSV VVEIQRIIKS STTILSQSSS VFFAAADLAA TGYYIIIIIY YYYHHYYLLL
           GLAAALLLSV VVEMQKMMRS STTILSQSSS IFFEEEDLAA SGYYIIIIIY YYYQQYYLLL
           GLACCFFFQV VVSMKGLLQG GRSIITQSAA LFFEEEDLVV SGQQCCCVVY YYYRRYYLLL
           GLACCFFFQV VVSMKSLLQG GRTIITQSAA LFFEEEDLII SGQQCCCIIF FFFKKYYLLL
           GLSAANNNAL LLLLKRMMKG GRTIISQRYY IFFKKKDLLL AGRRLLLMMF FFFHHYYFFF
           GLMAANNNQV VVVLVELLRN NRIVVTQRSS LFFQQQDIII SGEELLLIIF FFFCCFFFFF
           GLFAAHHHNV VVKLSRLLKN NRLVLSQRSS IFFRRRDVLL TGTTPPPIIY YYYLLYYFFF
           GLACCFFFQV VVSMKGLLQG GRSIVTQSAA LFFEEEDLVV SGQQCCCVVY YYYRRYYLLL
           GLACCFFFQV VVSMKSLLHG GRTVITQSAA LFFEEEDLII SGQQCCCIIF FFFKKYYLLL
           GLSAANNNAL LLLLKRMMKG GRTIISQRYY IFFKKKDLLL AGKKLLLVVF FFFHHYYFFF
           GLFAAHHHNV VVTLSRLLKN NRLVLSQRSS IFFRRRDVLL TGTTPPPIIY YYYLLYYFFF
           GLMAANNNQV VVLLAELLRD DRIVITQRSS LFFQQQDIII TGEELLLVVF FFFCCFFFFF
           GLACCFFFQV VVSMKGLLQG GRSIVTQSAA LFFEEEDLVV SGQQCCCVVY YYYRRYYLLL
           GLACCFFFQV VVSMKSLLHG GRTVITQSAA LFFEEEDLII SGQQCCCIIF FFFKKYYLLL
           GLSAANNNAL LLLLKRMMKG GRTIISQRYY IFFKKKDLLL AGKKLLLMMF FFFHHYYFFF
           GLMAANNNHV VVLLVELLRN NRIVITQRSS LFFHHHDIII TGEELLLVVF FFFCCFFFFF
           GLFAAHHHNV VVRLSRLLKN NRLVLSQRSS IFFRRRDVLL TGTTPPPIIY YYYLLYYFFF
           GLSAANNNAL LLLLKRMMKG GRTIISQRYY IFFKKKDLLL AGRRLLLMMF FFFHHYYFFF
           GLFAAHHHNV VVKLSRLLKN NRLVLSQRSS IFFRRRDVLL TGTTPPPIIY YYYLLYYFFF
           GLACCFFFQV VVSMKGLLQG GRSIITQSAA LFFEEEDLVV SGQQCCCVVY YYYRRYYLLL
           GLACCFFFQV VVSMKSLLQG GRTIITQSAA LFFEEEDLII SGQQCCCIIF FFFKKYYLLL
           GLACCFFFQV VVSMKGLLQG GRSIITQSAA LFFEEEDLVV SGQQCCCVVY YYYRRYYLLL
           GLASSFFFQA AASMKSLLQG GRTIITQSAA LFFEEEDLII SGQQCCCIIF FFFKKYYLLL
           GLSAANNNAL LLLLKRMMKG GRTIISQRYY IFFKKKDLLL AGRRLLLMMF FFFHHYYFFF
           GLFAAHHHNV VVKLSRLLKN NRLVLSQRSS IFFGGGDVLL TGTTTTTIIY YYYLLYYFFF
           GLMAANNNQV VVVLAELLRD DRIVITQRSS LFFQQQDIII SGEELLLVVF FFFCCFFFFF
           GLACCFFFQV VVSMKALLQG GRSIITQSAA LFFEEEDLVV SGQQCCCIIY YYYRRYYLLL
           GLFSSHHHNV VVILSRLLRN NRLVLSQRSS IFFQQQDVLL TGVVTTTIIY YYYSSYYFFF
           GLLAANNNQV VVSLVELLHD DRIVITQRSS LFFRRRDIII SGEEMMMVVF FFFCCFFFFF
           GLSAANNNAL LLILKKLLRG GRTIISQRYY IFFKKKDLLL AGKKVVVLLY YYYHHYYFFF
           GLSCCFFFQV VVSMKALLQG GRTVITQSAA VFFEEEDLVV SGQQCCCIIY YYYRRYYLLL
           GLACCFFFQV VVSMKSLLQG GRTIITQSAA LFFEEEDLII SGQQCCCIIY YYYKKYYLLL
           GLSAANNNSL LLMLKKMMNG GRTIISQRYY IYYRRRDLLL VGKKLLLVVY YYYHHYYFFF
           GLMAANNNQV VVMLAELLRD DRIVITQRSS LFFRRRNIII SGEELLLVVF FFFCCFFFFF
           GLTAAHHHRV VVTIKRLLSG GRTVVTQSSS IYYHHHDVLL SGSSPPPIIY YYYYYYYFFF
           GLTAAQQQRV VVSLWELLRG GRTVVTQSSS LFFYYYDLLL SGNNPPPVVY YYYFFYYFFF
           GLTAALLLRV VVQLAGLLHK KKTVVSQSSS VFFQQQDVLL SGKKCCCLLF FFFVVYYFFF
           GLTAALLLRI IILLHDIIEG GKTVITQSSS LFFHHHDLLL GGSSLLLLLY YYYFFYYFFF
           GLTAALLLRI IILLHDIIEG GKTVITQSSS LFFHHHDLLL GGSSLLLLLY YYYFFYYFFF
           SLTAALLLKV VVQLHCIIKG GKTIVTQSSS LFFHHHDLVV SGSSLLLLLY YYYFFYYFFF
           GLTAATTTKL LLHLQGVVKG GRTVITQSSS MFFHHHDLLL SGHHPPPAAF FFFYYYYFFF
           GLTAALLLRI IIQLHDIIEG GKTVITQSSS LFFHHHDLLL GGSSLLLLLY YYYFFYYFFF
           GLTAAAAAKL LLVLRRLLRA ARTVITQSSS MFFHHHDLLL AGHHAAAIIY YYYHHHHFFF
           GLFAAEEEKM MMELRQLLEG GHTVISQRGG VYYGGGDILL SGEEVVVIIY YYYMMYYFFF
           GLSCCFFFQI IISLRSLLRG GRTIVTQSAA LFFEEEDLLL AGQQCCCVVY YYYEEYYLLL
           GLHAAIIISM MMKLKRYYQE EKTIVSQSSS MFFHHHDLLL HGRRTTTAAY YYYFFHHFFF
           GLFAAHHHSV VVQLKKLLQG GKTVITQSSS LFFEEEDILL AGRRVVVAAF FFFLLFFFFF
           GLSCCYYYQL LLSLKSLLRG GRTIITQSAA LFFEEEDLLL AGQQCCCIIY YYYQQFFLLL
           GLSCCFFFQI IILLKTLLRG GRTIITQSAA LFFEEEDLTT AGQQCCCVVY YYYQQFFLLL
           GLVSSKKKYI IITLKQLLKG GQTVISQSAA LLLNNNDLVV AGNNCCCVVY YYYSSYYLLL
           GLHAASSSEI IITLKQLLNS SRTIISQSAA LFFEEEDLLL HGNNPPPYYF FFFSSYYFFF
           GLTAAMMMAM MMKLVELLQK KVTVITQRSS IFFKKKTIVV AGRRLLLVVY YYYYYHHFFF
           GLVAALLLQM MMKLLNLLLG GVTVISQRPP IFFAAANVVV IGKKMMMIIY YYYSSYYFFF
           GLVAALLLQM MMKLLNLLLG GVTVISQRPP IFFQQQNVVV IGKKMMMIIY YYYSSYYFFF
           GLSAALLLKM MMNVKKIIEG GRTVVTQSQQ IFFEEEDLLL DGKKVVVIIY YYYFFHHFFF

           LLLKKGGNII ADMILSSSSQ QYYYLYLLLG LLKRIIVDET TTIKIILSSS STLTIIGGFF
           LLLKKGGNVV ADMILSSSSQ QYYYRHLLLG LLKKAAVDES SSVKIIFSSS STLTVVGGFF
           LLLKKGGNVV ADMILSSSPQ QNNNFFLLLG LLKKIITDET TTIKVILVVV VILTLLGGFF
           LLLKKGGNVV ADMVLCCCPQ QSSSLFLLLG LLKKIIIDET TTVKVILIII IILTLLGGFF
           LLLKKGGNII ADMVLCCCPQ QNNNFFLLLG LLKKIIIDET TTVKVILVVV VILTLLGGFF
           LLLKKGGNVV ADMVLTTTPQ QNNNFFLLLG LLKKIITDET TTIKMILVVV VILTLLGGFF
           LLLKKGGNII ADMILSSSSQ QFFFLYLLLG LLKKIIVDET TTIKIILSSS STLTIIGGFF
           LLLRRGGNPP ADMVASSSSQ QFFFCILLLT FFLSMMRDVT TTLRITHIII IIGLLLGGFF
           LLLKKGGNPP ADIVASSSSQ QFFFCILLLT FFLSLLRDVT TTLRFMHVVV VIGVLLGGFF
           FFFEEGGNPP ADLIINNNSQ QLLLRWVVVS FFKNLLGNQS SSAQIITVVV VLGLVVGGFF
           FFFNNGGNPP FDMLTSSSGK KLLLGVLLLV TTRNVVRNLV VVTRLLNLLL LMGLFFLLQQ
           FFFTTGGNPP ADVLTSSSGQ QFFFTTLLLQ IISNFFRDPL LLIHGAACCC CMSMTTGGMM
           LLLRRGGNPP ADMVASSSSQ QFFFCILLLT FFLSMMRDVT TTLRITHIII IIGLLLGGFF
           LLLKKGGNPP ADIVASSSSQ QFFFCILLLT FFLSLLRDVT TTLRFMHVVV VIGVLLGGFF
           FFFAAGGNPP ADLVINNNSQ QLLLRWIIIS FFKNLLGNQS SSAQLITVVV VLGLIIGGFF
           FFFTTGGNPP ADVLTSSSGQ QFFFSTLLLQ IISNFFRDPL LLIHGSACCC CMSLIIGGMM
           FFFNNGGNPP FDMLTSSSGK KLLLGVLLLV TTRNMMRNQV VVMRLVNLLL LMGLFFIIQQ
           LLLRRGGNPP ADMVASSSSQ QFFFCILLLT FFLSMMRDVT TTLRITHIII IIGLLLGGFF
           LLLKKGGNPP ADIVASSSSQ QFFFCILLLT FFLSLLRDVT TTLRFMHVVV VIGVLLGGFF
           FFFAAGGNPP ADLVINNNSQ QLLLRWIIIS FFKNLLGNQS SSAQLITVVV VLGLIIGGFF
           FFFNNGGNPP FDMLTSSSGK KLLLGVLLLV TTRNMMRNQV VVMRLVNLLL LMGLFFIIQQ
           FFFTTGGNPP ADVLTSSSGQ QFFFTTLLLQ IISNFFRDPL LLIHGAACCC CMSLIIGGMM
           FFFEEGGNPP ADLIINNNSQ QLLLRWVVVS FFKNLLGNQS SSAQIITVVV VLGLVVGGFF
           FFFTTGGNPP ADVLTSSSGQ QFFFTTLLLQ IISNFFRDPL LLIHGAACCC CMSLTTGGMM
           LLLRRGGNPP ADMVASSSSQ QFFFCILLLT FFLSMMRDVT TTLRITHIII IIGLLLGGFF
           LLLKKGGNPP ADIVASSSSQ QFFFCILLLT FFLSLLRDVT TTLRFMHVVV VIGVLLGGFF
           LLLRRGGNPP ADMVASSSSQ QFFFCILLLT FFLSMMRDVT TTLRITHIII IIGLLLGGFF
           LLLKKGGNPP ADIVASSSSQ QFFFCILLLS FFLSLLRDVT TTLRFIHAAA AIGVLLGGFF
           FFFGGGGNPP ADLIINNNSQ QLLLKWIIIS FFKNLLGNQS SSAQLITVVV VLGLVVGGFF
           FFFTTGGNPP ADVLTSSSGQ QFFFAILLLQ IISNFFRDPL LLIHGAACCC CMSLIIGGMM
           FFFSSGGNPP FDMLTSSSGK KLLLCVLLLV MMRNLLRNLV VVMRLTNLLL LMGLFFIIQQ
           LLLRRGGNPP ADMVASSSSQ QFFFCILLLT FFLTMMRDVT TTLRITHIII IIGLLLGGFF
           FFFTTGGNPP ADVLTSSSGQ QFFFTVLLLQ VVSNFFRDSL LLVHGFALLL LMSLLLGGMM
           FFFSSGGNPP FDVLTSSSGK KLLLWFLLLI TTRNSSKDMI IIMRLLNLLL LFGLFFAAQQ
           FFFSSGGNPP ADLIINNNGQ QLLLYWVVVS LLKNIIRNQS SSAQIATVVV VLALVVGGFF
           LLLRRGGNPP ADMVASSSSQ QFFFCILLLT FFLSMMRDVT TTLRIMHLLL LIGILLGGFF
           LLLKKGGNPP ADIVASSSSQ QFFFCILLLT FFITCCRDVT TTLRVMHLLL LIGVLLGGFF
           FFFSSGGNPP ADLVINNNSQ QFFFHWVVVT FFRNMMLNQS SSAQIGMIII ILALVVGGFF
           FFFSSGGNPP FDVLTSSSNK KLLLGVLLLT FFRNSSRDMI IIMRLSNLLL LYGLFFAAQQ
           FFFSSGGNPP ADLLANNNTQ QFFFTVLLLG VVR-RRRFSN NNLRIFVIII IVAFLLGGFF
           FFFAAGGNPP SDLIANNNTQ QFFFCVLLLG LLK-RRRHSS SSMKVAIFFF FVSFLLGGFF
           FFFEEGGNPP ADLLANNNTQ QLLLCILLLL LLK-RRRHSD DDLRIFVVVV VASILLGGFF
           FFFSSGGNPP AELLANNNCQ QYYYCILLLG LLK-RRRHYS SSLRVTVLLL LTAVIIGGFF
           FFFSSGGNPP AELLANNNCQ QYYYCILLLG LLK-RRRHYS SSLRVTVLLL LTAVIIGGFF
           FFFSSGGNPP AELLVNNNSQ QYYYCLLLLG IIK-RRRHYS SSLRVTVLLL LTAIIIGGFF
           FFFSSRRNPP AELLATTTSQ QFFFLILLLT FFRERRRDYD DDLRLVSLLL LVAVVVGGYY
           FFFQQGGNPP AELLANNNSQ QYYYSILLLG IIK-RRRHYS SSMRITVIII ITSVIIGGFF
           FFFAAGGNPP AELLATTTGQ QFFFTVLLLT FFR-RRAAYD DDMRLASVVV VVALLLGGYY
           FFFAAGGNPP AEALISSSGQ QFFFRLLLLA WWMQFFRDPN NNVRARSVVV VSAIIIGGVV
           LLLSSGGNPP ADLVASSSSQ QFFFWILLLS FFRTLLRDMT TTMRLFHVVV VVGAIIGGFF
           FFFEEGGNPP ADLQLKKKSQ QFFFCVLLLN FFR-AAKPMS SSLNWFTIII ILALMMGGFF
           FFFSSGGNPP ADVVLAAATQ QFFFRAVVVS WWLSLLKELV VVVRLITTTT TVAILLGGLL
           LLLSSGGNPP ADMVACCCNQ QFFFWILLLI FFLSIIRDTT TTVRLIHIII IVGFLLGGFF
           LLLRRGGNPP ASIVSCCCSQ QFFFWIVVVT LLLFRRRDTM MMLRLFHIII IVGLLLGGFF
           LLLSSGGNPP ADMICNNNNQ QLLLIILLLN AAIRSSRDVT TTTRLSHFFF FIALIIGGFF
           FFFIIKKNPP ADIMVTTTSQ QFFFFVVVVS LLLNMMRNFL LLTTYFHIII IVGLTTGGFF
           FFFTTGGNPP ADLAVTTTGQ QFFFLVLLLT GGLDIIRNSC CCVRFAAVVV VVGLLLGGYY
           FFFEEGGNPP ADLSAVVVSQ QYYYWILLLT WWKDLLRNGF FFARVGAVVV VTGLLLGGFF
           FFFEEGGNPP ADLSAVVVSQ QYYYWILLLE WWRGIIRNGA AASRVIAIII IIGALLGGFF
           FFFTTGGNPP ADLIAEEEPQ QLLLHSLLLG WWLNVVRRQI IILRFLSFFF FPAIVVGGLL

           FMMMIYYYYT TYYPPAYLSF EEEEVIAKEK KTYYSSYYYY YAAEEEFFFF FFFFFFFCLI
           FMMMIYYYYT TYYSSAYLSF EEEEVIAKEK KTYYSSYYYY YSAEEEFIII FFFFFFFGLI
           FIIILYYYYT TFYPPAYLSF EEEEEIAKEK KTFFSSYYYY YLAEEEFIII YYFFFFFMII
           FIIILYYYYT TFYPPAYLSF EEEEEIAKEK KTFFSSYYYY YLAEEELIII FFFFFFFTLI
           FIIILYYYYT TFYPPAYLSF EEEEEIAKEK KTFFSSYYYY YLVEEEFIII FFFFFFFTLI
           FIIILYYYYT TFYPPAYLSF EEEEEIAREK KTYYSSYYYY YLSEEEFIII YYFFFFFIII
           FMMMIYYYYT TYYPPAYLSF EEEEVIAKEK KTYYSSYYYY YAAEEEFIII FFFFFFFCLI
           FSSSMFFFFM MFAAALMVTF EEEEGFLREY YWYYKKYYYY YTADDDVPPP FFQQQIIMFP
           FSSSMFFFFM MFAAALMVTF EEEEAFMREY YWYYKKYYYY YTADDDVPPP FFQQQVVVCP
           FLLLTNNNNC CFS--SVVLF EEEEKFIHEG GYYYSSYYYY YLSDDDLLLL PPMMMRRMLP
           QFFFVAAAAP PYTGGMLVLF LLLLASDQEG GLYYWWMMMM MAHVVVLPPP FFSSSVVVAT
           MIIIGLLLLP PFNVVILIKC EEEEALYYEG GLYYGGYYYY YIGEEELPPP EEHHHCCAYI
           FSSSMFFFFM MFAAALMVTF EEEESFLREY YWYYKKYYYY YTADDDVPPP FFQQQIIMFP
           FSSSMFFFFM MFAAALMVTF EEEEAFMREY YWYYKKYYYY YTADDDVPPP FFQQQVVVCP
           FLLLTNNNNC CFS--SVVLF EEEEKFIHEG GYYYSSYYYY YVSDDDLLLL PPMMMRRFLP
           MIIIGLLLLP PFNVVILVKC EEEESLYYEG GLYYGGYYYY YIGEEELPPP EEHHHCCAYV
           QLLLVAAAAP PYTGGMLVLF LLLLASDQEG GLYYWWMMMM MVHVVVLPPP FFSSSVVIAT
           FSSSMFFFFM MFAAALMVTF EEEESFLREY YWYYKKYYYY YTADDDVPPP FFQQQIIMFP
           FSSSMFFFFM MFAAALMVTC KKKKAFMREY YWYYKKYYYY YTADDDVPPP FFQQQVVVCP
           FLLLTNNNNC CFT--SVVLF EEEEKFIHEG GYYYSSYYYY YLSDDDLLLL PPMMMRRFLP
           QLLLVAAAAP PYTGGMLVLF LLLLASDQEG GLYYWWMMMM MVHAAALPPP FFSSSIIVAT
           MIIIGLLLLP PFNVVILVKC EEEESLYYEG GLYYGGYYYY YVGEEELPPP EEHHHCCAYV
           FLLLTNNNNC CFS--SVVLF EEEEKFIHEG GYYYSSYYYY YLSDDDLLLL PPMMMRRMLP
           MIIIGLLLLP PFNVVILIKC EEEEALYCEG GLYYGGYYYY YIGEEELPPP EEHHHCCAYI
           FSSSMFFFFM MFAAALMVTF EEEEGFLREY YWYYKKYYYY YTADDDVPPP FFQQQIIMFP
           FSSSMFFFFM MFAAALMVTF EEEEAFMREY YWYYKKYYYY YTADDDVPPP FFQQQVVVCP
           FSSSMFFFFM MFAAALMVTF EEEESFLREY YWYYKKYYYY YTADDDVPPP FFQQQIIMFP
           FSSSIFFFFM MFAAAMMVTF EEEEAFLREY YWYYKKYYYY YTADDDVPPP FFQQQVVICP
           FLLLTNNNNC CFS--SVVLL EEEEKFIHEG GYYYSSYYYY YLSDDDLLLL PPMMMRRMLP
           MIIIGLLLLP PFNVVILIKC EEEEALYYEG GLYYGGYYYY YIGEEEFPPP EEHHHCCVYV
           QFFFVAAAAP PYTGGMLVLF LLLLASDQEG GLYYWWMMMM MMHVVVLPPP FFSSSVVTAT
           FSSSMFFFFM MFAAALMVTF EEEEGFLREY YWYYKKYYYY YTADDDVPPP FFQQQIIMFP
           MIIIGLLLLP PFTVVILIKC EEEEALYLDG GMYYTTYYYY YIGEEELPPP EEHHHCCAFV
           QCCCVAAAAP PYTGGMLALF LLLLASDQEG GLYYWWMMMM MIHFFFLPPP FFSSSIILSV
           FVVVTNNNNC CFS--SVILF DDDDKFVHQG GYYYSSYYYY YMGDDDLLLL PPMMMRRTAP
           FSSSMFFFFM MFAAALMVTF EEEEGFLREY YWYYKKYYYY YTADDDVPPP FFQQQIIVFP
           FSSSMFFFFM MFAAALMVTF EEEEGFIREY YWYYKKYYYY YTADDDIPPP FFQQQVVICP
           FIIITNNNNC CFS--SVALF EEEEKFVHEG GYYYSSYYYY YISDDDILLL TTLLLRRTIP
           QSSSMAAAAP PYTGGMLVLF LLLLASDQEG GLYYWWMMMM MIHIIILPPP FFSSSIIISV
           FFFFSFFFFG GFYPPLYVTF EEEERLIKEG GMYYSSYYYY YNGDDDLPPP LLEEELLALP
           FIIISFFFFA AFFPPLFITF EEEEALQKEG GMYYSSYYYY YVGDDDLPPP MMEEELLILP
           FIIISFFFFG GVLPPSFVTF EEEEAFTREG GMYYSSYYYY YVGSSSLSSS MMEEELLVLP
           FIIIAFFFFG GFFPPVFIAF EEEEALNKED DMYYSSYYYY YTSDDDLPPP LLDDDFFILP
           FIIIAFFFFG GFFPPVFIAF EEEEALNKED DMYYSSYYYY YTSDDDLPPP LLDDDFFILP
           FIIIAFFFFG GFFPPVFITF EEEEALSKEN NMYYSSYYYY YTSDDDLPPP LLDDDLLILP
           YIIICFFFFT TSSSSLFVVF EEEEILVKEE EMYYSSYYYY YTCDDDMVVV AAHHHVVLYP
           FIIIAFFFFG GFFPPVFITF EEEEALNKED DMYYSSYYYY YTSDDDLPPP LLDDDLLFLP
           YIIICFFFFT TSSSSLFVVF EEEELLVKED DMYYSSYYYY YTCDDDAVVV PPHHHVVVYP
           VTTTANNNNA AMAAALTVVF EEEEAVDREG GSYYGGYYYY YLAEEEIPPP IIGGGAAAFP
           FVVVSFFFFT TFTAAMMITF EEEESFVREY YWYYKKFFFF FTADDDMPPP FFQQQIIVFS
           FSSSQYYYYM MLFAALFLSF EEEEEVSKEG GAYYSSYYYY YMAEEELPPP LLVVVIITLP
           LFFFLNNNNT TFQNNVFIVF EEEEPFMRER RLYYDDYYYY YTAEEELPPP LLFFFLLTVP
           FTTTVFFFFM MFTAAMMITF EEEEAFVREY YWYYKKYYYY YTADDDVPPP FFQQQIIVYS
           FNNNMFFFFM MYTSSMTISF EEEEPLLKER RWYYKKYYYY YTSDDDIPPP FFQQQAAVFC
           FNNNIFFFFM MFSAAFSVTF EEEEPIMRER RWYYHHFFFF FKADDDIPPP IIQQQFFTAI
           FMMMTLLLLS SFGSSITDFY ----IFIREG GFYYSSYYYY YVTDDDIIII PPMMMRRVIP
           YLLLVNNNNI ILQPPFASFI ----TFNAEK KLYYLLYYYY YMFEEEILLL AACCCIIGTA
           FLLLIGGGGN NLTPPFASFL ----TFNAEK KIYYFFYYYY YVVEEETLLL IIVVVFFLVA
           FLLLTGGGGM MLSPPFSTFL ----QFNSEK KIYYFFYYYY YIVEEELTTT IIEEEFFFVT
           LGGGFFFFFG GMASSIGPIV ----SYYREG GTYYHHYYYY YVTDDDLPPP MMMMMVVLTA

           ISVVYGGLLI SSSSLYFFIF DNNLSRRSSS SSSLLNNGEE VVALKKPPPP KYLQQWLLQQ
           ISIIHGGIII SSSSLYFFIF NNNLSRRAAA ASSLLNNGEE IISLDDHHHP KYLQQWFFQQ
           ITLLYGGLLI SSSSLYFFIF DNNFSKKAAA ASSFFNNGEE IISLDDVVVP RYLQQWLLQQ
           ITLLYGGLLI SSSSLYFFIF DNNFSKKAAA ASSFFNNGEE IIALQQVVVP RYLQQWLLQQ
           ITLLYGGLLI SSSSLYFFIF DNNFSKKAAA ASSFFNNGEE IIALQQVVVP RYLQQWLLQQ
           ITLLYGGLLI SSSSLYFFIF DNNFSKKAAA ASSFFNNGEE IISLEEVVVP RYLQQWLLQQ
           ISIIYGGLLI SSSSLYFFIF DNNLSRRSSS SSSLLNNGEE VVALKKPPPP KYLQQWFFQQ
           PVWWSQQLLV AQSSLLLLIS TSSLQVVAAA AFFVVSSGSS FFDIPPTTT- -YLQQWMMII
           PVWWGQQLLV AQSSLLLLIS NSSLQVVAAA AFFVVSSGSS FFKIPPTTT- -YLQQWSSLL
           PVFFGLLYYS ASSSMLAAIQ SVVVSVVAAA ALLLLSSGNN LLTIAASSSW SWLQQYFFPP
           TCWWGLLLLI GEFFLLVVLV QNNPNIIVVV VSSVVSSGNN IIQMPPIIIP KIISSYFFQQ
           ITWWNLLFFC CRIIMLAAAL PTTFHMMAAA AFFFFGGGNN LLSLWWTTTV AWISSKVVLL
           PVWWSQQLLV AQSSLLLLIS TSSLQVVAAA AFFVVSSGSS FFDIPPAAA- -YLQQWMMII
           PVWWGQQLLV AQSSLLLLIS TSSLQVVAAA AFFVVSSGSS FFKIPPTTT- -YLQQWSSLL
           PLFFGLLYYT ASSSMLAAIQ SVVVSVVAAA ALLLLSSGNN LLRIGGPPPW SWLQQYFFPP
           VIWWNLLFFC CRTTMLAAAL PTTFHMMSSS SFFFFAAGNN LLDLWWIIIV AWISSKLLLL
           TCWWGLLLLI GEFFLLVVLV QNNPNIIVVV VSSIISSGNN IIQMPPIIIP KILGGYFFQQ
           PVWWSQQLLV AQSSLLLLIS TSSLQVVAAA AFFVVSSGSS FFDIPPTTT- -YLQQWMMII
           PVWWGQQLLV AQSSLLLLIS TSSLQVVAAA AFFVVSSGSS FFKIPPTTT- -YLQQWSSLL
           PLFFGLLYYT ASSSMLAAIQ SVVVSVVAAA ALLLLSSGNN LLRIGGPPPW SWLQQYFFPP
           TCWWGLLLLI GEFFLLVVLV QNNPNIIVVV VSSIISSGNN IIEMPPIIIP KILGGYFFQQ
           VIWWNLLFFC CRTTMLAAAL PTTFHMMSSS SFFCCAAGNN LLNLWWIIIV AWISSKMMLL
           PVFFGLLYYS ASSSMLAAIQ SVVVSVVAAA ALLLLSSGNN LLTIAASSSW SWLQQYFFPP
           ITWWNLLFFC CRIIMLAAAL PTTFHMMAAA AFFFFGGGNN LLSLWWTTTV AWISSKVVLL
           PVWWSQQLLV AQSSLLLLIS TSSLQVVAAA AFFVVSSGSS FFDIPPTTT- -YLQQWMMII
           PVWWGQQLLV AQSSLLLLIS NSSLQVVAAA AFFVVSSGSS FFKIPPTTT- -YLQQWSSLL
           PVWWSQQLLV AQSSLLLLIS TSSLQVVAAA AFFVVSSGSS FFDIPPTTT- -YLQQWMMVV
           PMWWSQQLLA AQSSLMLLIS SSSLQVVAAA AFFLLSSGSS FFKIPPSSS- -YLQQWSSLL
           PTFFGLLYYS ASSSMLAAIQ SVVVSIIAAA ALLLLSSGNN LLKVVVPPPW SWLQQYLLPP
           VIWWNLLFFC CRVVMLAAAL PTTFHMMSSS SFFFFGGGSS LLDLWWTTTE ALISSKVVLL
           TCWWALLLLI GEFFLLVVLI QNNPNVVVVV VSSVVSSGNN IIQMPPIIIP KILGGYFFQQ
           PVWWSQQLLV AQSSLLLLIS TSSLQVVAAA AFFVVSSGSS FFDIPPTTT- -YLQQWMMII
           VIWWNLLYYC ARAAMLWWVL PTTLQLLSSS SFFLLGGGSS LLELWWTTTV YWVSSKVVLL
           VMWWGMMVVI GELLLLVVMV QNNPNIIVVV VSSAATTGTT IIEMPPMMMP QILSSFFFQQ
           PTWWGFFYYT ATAAMLAAIM EVVVAVVAAA ALLLLSSGNN LLPVMMGGGW NWLKKYFFPP
           PVWWSQQLLV AQSSLLLLIS TSSLQVVAAA AFFVVSSGSS FFDIPPKKK- -YLQQWIIII
           PVWWEQQLLV AQSSLLLLIS TSSLQVVAAA AFFVVSSGNN FFDIPPKKK- -YLQQWSSVV
           PAFFGLLYYT ATAAMLAAIQ TVVVAIIAAA AIIFFSSGNN LLPVAATTTW NWLKKYFFPP
           VLWWGMMIII GELLLLVVLV QDDPNMMVVV VSSGGSSGGG FFKMPPVVVV QWLSSYLLQQ
           PIWWGLLLLV AQGGLLAAFL MNNIKQQAAA ATTLLGG-YY VVQIPPPPPF VWLKKYLLSS
           PTWWGLLLLV SGGGLLAALV MDDQKSSAAA ATTLLGGGYY VVQVPPVVVF SWIKKYVVGG
           PTWWYLLLLA SQGGLLAALI MDDAKKKAAA ATTIIGG-YY VVNVPPSSSG VWMKKYVVTT
           PVFFGLLIIA AQGGLLAAIL MDDLKKKAAA ATTLLGG-FF VVKVPPVVVF SWIRRYLLNN
           PVFFGLLIIA AQGGLLAAIL MDDLKKKAAA ATTLLGGGKK AASLFFLLLD LCF-------
           PVFFGLLVVA AQGGLLAAIL MDDLKKKAAA ATTLLGG-FF VVKVPPFFFF AWIRRFMMNN
           PVFFEFFIIT SQGGAEFFLV LSSIKRRAAA AMMIIGG-YY VVQIPPKKKF QWLKKYLLMM
           PVFFGLLIIA AQGGLLAAIL LDDIKKKAAA ATTLLGG-FF VVKVPPPPPF SWLRRYLLNN
           PLFFDLLLLT SQGGTELLLI LSSVKRRAAA AVVMMGG-YY VVQIPPKKKF RWLKKYVVMM
           PLPPKLLFFA ASAAMLTTVA PTTTEAAAAA AAALLGGGNN PPDTPPVVVI RWIPPKVVII
           SVYYSQQLLV AQSSLLLLIM N--IETTGGG GFFLLSSGNN FFDIPPGGGY QWVTTYVVVV
           PSPPG--IIV AQSSVFFFIC MDDMNVVSSS STTLLGG-LL SSSIPPEEEG SWIRRYTTII
           PAPPGLLNNV STSSFYLLIS SSSTSMMAAA ASSVVGGGNN SSGVPPVVVY KWLSSYLLFF
           SVFFSQQLLV SQSSILVVIA MSSVETTGGG GFFIISSGNN FFDIPPKKKY KFLSSYVVVV
           CVFFSQQFFV AQSSVLVVVM N--VQNNGGG GFFLLSSGSS FFDIPPVVVY RWITTYLLII
           IVYYDQQIIV AQTTFLLLIG MKKVQHHGGG GIIFFSSGQQ FFRAHHPPPY RWLFFHLLLL
           PCYYGLLTTV ASSSMMAAIS PTTFGTTAAA AMMVVDDGAA RRSIPPKKKY IGLVVWIIMM
           ATWWDLLLLA GDFFFLIIIT VQQVDTTSSS SAAVVAAGPP IINLPPKKKS EWLHHWCCVV
           ACLLHLLLLL SDFFMSTTIT GTTSDMMTTT TAAYYAAGPP TTNLPPKKKS GWLHHWVVLL
           TCMMRLLSSL STFFFSSSLT GTTSDLLTTT TSSYYAAGPP TTNLPPRRRA GWLHHWVVAA
           AMFFGLLMMC YDSSLTLLFL PTTIPIIAAA ALLVVGGGPP VVNIPPRRRG IWMHHYLLSS

           QQYTTMAKKI IFLYISIIII FFFFISLLR
           QQYTTLAHHI IFIFISIIII LLLLASLLR
           QQYSSLAKKI IFISISIIII LLLLISLLR
           QQYSSLAKKI IFISLSVVVV FFFFISLLR
           QQYSSLAKKI IFISYSVVVV FFFFMSLLR
           QQYSSLAKKI IFIPISVVVV FFFFISLLR
           QQYTTMAKKI IFLYVSIIII LLLLISLLR
           IIYVVFEGGV VLLYLDFFFF IIIIVVLLR
           LLYVVFEGGV VLLYMDFFFF LLLLVVLLR
           PPYGGLQHHN NFLWKNHHHH VVVVAKLLL
           QQYCCLVVVN NFFTMNFFFF LLLLIVFFK
           LLWCCLMKKI IFLYAIYYYY LLLLISLLR
           IIYVVFEGGV VLLYLDFFFF IIIIVVLLR
           LLYVVFEGGL LLLYMDFFFF LLLLVVLLR
           PPYGGLQYYN NFLWKNHHHH VVVVAKLLL
           LLWCCLMQQI IFLYAIYYYY LLLLISLLK
           QQYCCLVVVN NFFTANFFFF LLLLIIFFK
           IIYVVFEGGV VLLYLDFFFF IIIIVVLLR
           LLYVVFEGGL LLLYMDFFFF LLLLVVLLR
           PPYGGLQHHN NFLWRNHHHH VVVVAKLLL
           QQYCCLVVVN NFFTTNFFFF LLLLIVFFK
           LLWCCLMQQI IFLYAIYYYY LLLLISLLK
           PPYGGLQHHN NFLWKNHHHH VVVVAKLLL
           LLWCCLMKKI IFLYAIYYYY LLLLISLLR
           IIYVVFEGGV VLLYLDFFFF IIIIVVLLR
           LLYVVFEGGV VLLYMDFFFF LLLLVVLLR
           VVYVVFEGGV VLLYLDFFFF IIIIVVLLR
           LLYVVFEGGV VLLYVDFFFF LLLLAVLLR
           PPYGGLQHHN NFLWKNHHHH VVVVAKLLL
           LLWCCLMKKI IFLYAIYYYY FFFFFSLLR
           QQYCCLVVVN NFFTANFFFF LLLLIVFFK
           IIYVVFEGGV VLLYLDFFFF IIIIVVLLR
           LLWNNMMQQI IFLYISYYYY LLLLISLLR
           QQYSSLIVVN NFFTMDFFFF LLLLLSFFK
           PPYGGLQVVN NFMWENIIII VVVVAKLLR
           IIYVVFEGGV VLLYMDFFFF IIIIVVLLR
           VVYVVFEGGV VLLYVDFFFF MMMMVVLLR
           PPYGGLQIIN NFLWQNHHHH LLLLAKLLR
           QQYGGLIVVT TFYTQDFFFF LLLLLSFFK
           SSYCCLLGGI IYLWIDVVVV FFFFVALLH
           GGYTTLILLG GYGLVSAAAA LLLLAALLT
           TTYCCLVAAI IYMWTSVVVV GGGGVALLR
           NNHTTLLKKV VYGLTEVVVV AAAAASLLR
           ---------- ---------- ---------
           NNHTTLVKKV VYGLKEVVVV SSSSASLLR
           MMYGGLLKKV VYGLQELLLL WWWWVCLLR
           NNHTTLLKKV VYGVTEVVVV VVVVASLLR
           MMYGGLLKKA AYGMREVVVV WWWWICLLR
           IIWAALCIIN NFMFWYWWWW LLLLTLPPP
           VVYGGAMVVA AYFWVDAAAA VVVVAVLLR
           IIYAAMQIIL LFLWLNTTTT LLLLIVLLR
           FFYAALLIIN NWLPLDYYYY VVVVGALLR
           VVYSSTMIIS SYFWQDAAAA VVVVAVLLR
           IIYGGTALLA AYFTLDIIII LLLLAFLLR
           LLYGGVMIIA AYYWFCLLLL IIIIVLLLK
           MMYGGPVVVN NFLFTDMMMM YYYYVFLLR
           VVYSSLMHHN NFKGINLLLL IIIIICLLH
           LLYSSLVVVN NFRGSSFFFF GGGGVALLH
           AAYGGVVIIN NFRGGSFFFF GGGGVALLH
           SSYGGLSIIT TLQFYNLLLL IIIIIALLR

   60   389
PbABCG     LEEEGGKLPP QQKKITTTTI IVVMPKKKLL LILSSSMMGD DFLIINNNQP PRKK-VKHHG
PcABCG     LEEEGGNLPP QQKKITTTTI IVVMPKKKLL LILSSSMMGE EFLIINNGQP PRKK-LKHHG
PfABCG     LEEEGGKLPP KKTTITTTTV VIIMPKKKLL LILSSSMMGD DFLIINNDMS SRKK-IKRRG
PvABCG     LEEEGGKLPP KKTTITTTTV VIIMPKKKLL LILSSSMMGN NFLIINNDAS SRKK-IKSSG
PkABCG     LEEEGGKLPP QQTTITTTTV VIIMPKKKLL LILSSSMMGK KFLIINNDSN NRKK-IKSSG
PgABCG     ---------- KK-------- ----P----- ------MM-- -----NNSLS SRII-IS--G
PyABCG     LEEEGGNLPP QQKKITTTTI IIIMPKKKLL LILSSSMMGN NFLIINNNKP PRKK-VKHHG
hs_abcg1   KTTTGGSNSS GGEELVVVVA AIIMPKKKLM MILAAAGGGA AVLIINNGLP PRLLRFRKKC
hs_abcg4   KTTTCCSCRR RREELIIIIG GIIMPKKKFM MILAAAGGGQ QILVVNNGRP PRLLRFRKKC
hs_abcg2   KEEENNNKPP GG--LNNNNA AIILPKKKLL LVLAAAAAGD DVLIINNGAP PRAA-FKCCG
hs_abcg5   RQQQDDSESS GGQQIMMMMC CIILSKKKLL LAMSSSGGGE EVYVVNNGRA ALRREFQDDS
hs_abcg8   ELLLNNSRSS GGQQMLLLLA AIIISRRRLL LVITTTGGGQ QIWIINNGQP PSPPQVRKKA
mm_abcg1   KTTTGGSNSS GGEELVVVVA AIIMPKKKLM MILAAAGGGA AVLIINNGMP PRLLRFRKKC
mm_abcg4_w KTTTCCSCRR RREELIIIIG GIIMPKKKFM MILAAAGGGQ QILVVNNGRP PRLLRFRKKC
mm_abcg2   KEEEDDNKPP GG--LNNNNA AIILPKKKLL LVLAAAAAGD DVLIINNGAP PQAA-FKCCG
mm_abcg8_w ELLLNNSRSS GGQQMLLLLA AIIISRRRLL LVITTTGGGQ QIWIINNGQP PSPPQVRKKA
mm_abcg5   RQQQDDSESS GGQQIMMMMC CIILSKKKLL LAISSSGGGE EVFVVNNGCE ELRRDFQDDS
rn_abcg1   KTTTGGSNSS GGEELVVVVA AIIMPKKKLM MILAAAGGGA AVLIINNGMP PRLLRFRKKC
rn_abcg4_w KTTTCCSCRR RREELIIIIG GIIMPKKKFM MILAAAGGGQ QILVVNNGRP PRLLRFRKKC
rn_abcg2_w KEEEDDNKPP GG--LNNNNA AIILPKKKLL LVLAAAAAGD DVLIINNGAP PQAA-FKCCG
rn_abcg5   RKKKDDSESS GGQQTMMMMC CIILSKKKLL LAISSSGGGE EVFVVNNGCE ELRRDFQDDS
rn_abcg8_w DLLLNNSRSS GGQQMLLLLA AIIISRRRLL LVITTTGGGQ QIWIINNGQP PSPPQIQKKA
pt_abcg2   KEEENNNKPP GG--LNNNNA AIILPKKKLL LVLAAAAAGD DVLIINNGAP PRAA-FKCCG
pt_steroli ELLLNNSRSS GGQQMLLLLA AIIISRRRLL LVITTTGGGQ QIWIINNGQP PSPPQVRKKA
pt_abcg1   KTTTGGSNSS GGEELVVVVA AIIMPKKKLM MILAAAGGGA AVLIINNGLP PRLLRFRKKC
pt_abcg4   KTTTCCSCRR RREELIIIIG GIIMPKKKFM MILAAAGGGQ QILVVNNGRP PRLLRFRKKC
bt_abcg1   KTTTGGSNSS GGEELVVVVA AIIMPKKKLM MILAAAGGGE EVLIINNGLP PRLLRFRKKC
bt_abcg4   KTTTCCSCCC RREEMIIIIG GIIMPKKKLM MLLAAAGGGQ QILVVNNGKP PRLLRFRKKC
bt_abcg2   KEEENNNKPP GG--LNNNNA AIILPKKKLL LILAAAAAGD DVLIINNGAP PRAA-FKCCG
bt_abcg8   EQQQNNSRSS GGQQMLLLLA AVVISRRRLL LVITTTGGGQ QIWIINNGQP PSAAQVRKKA
bt_abcg5   RQQQDDSESS GGQQIMMMMC CIILSKKKLL LAMSSSGGGE EVFVVNNGQE ELRREFQDDS
gg_abcg1   KTTTGGSSSS GGEELVVVVA AIIMPKKKLM MILAAAGGGE EILIINNGQP PRLLRFRKKC
gg_abcg8   VSSSNNNHSS GGQQMLLLLA AIIISKKKLL LVITTTCCGH HIMIINNNKP PSPPQVKKKA
gg_abcg5   RQQQDDSEGG GGQQIMMMMG GIILNKKKLL LAISSSGGGE EVYVVNNGQQ QLKKEFRDDS
gg_abcg2_w KKKKNNYKPP GG--LNNNNA AIILPKKKLL LVLAAAAAGE EVLIIDDGIP PQPP-FKCCG
dr_abcg1   KTTTGGSTGG GGAALVVVVA AIIMPKKKLM MILAAAGGGE EILIINNGHP PRLLRFRKKC
dr_abcg4   KAAACCSCSS RREELIIIIG GIIMPKKKLM MILAAAGGGQ QILVVNNGRP PRLLRFRKKC
dr_abcg2a  KNNNGGNKPP GG--LNNNNA AIILAKKKFL LVLAAAAAGE EVLIIDDGAP PQPP-FKCCG
dr_abcg5_w RQQQEESDSS GGQQIMMMMG GIILNKKKLL LAIAAAGGGE EVFVVNNGRK KLRREFQDDS
at_NP_5643 KTTTGGTCPP GGEEFLLLLA AMMLPKKKLL LALGGGGGGK KVMYYNNGQP PFGG-IKRRG
at_NP_1944 RTTTGGTKPP GGEEILLLLA AMMLPKKKLL LALGGGGGGN NISYYNNNKP PLKK-VKRRG
at_NP_5650 RTTTGGTSPP GGEEFMMMMA AVVLPKKKLL LAVAAAGGGK KILIINNDGK KIKKQLKRRG
at_NP_5681 KEEEGGSNPP GGEEVLLLLA ALLMPKKKLL LLLAAAGGGS SVTYYNNDKP PYKK-LKSSG
at_NP_0010 KEEEGGSNPP GGEEVLLLLA ALLMPKKKLL LLLAAAGGGS SVTYYNNDKP PYKK-LKSSG
at_NP_1907 KSSSGGSYPP GGEELLLLLA ALLMPKKKLL LALGGGGGGS SVSYYNNDKP PYKK-LKTTG
at_NP_1879 KHHHGGTGPP GGEEILLLLA ALLMPKKKLL LIMGGGGGGK KLTYYNNDIP PYPP-VKRRG
Os03g01574 REEEGGSAPP GGEEVLLLLA ALLMPKKKLL LILGGGGGGC CVSYYNNDEP PYKK-LNRRG
Os06g06077 KHHHGGGDPP GGEEILLLLA ALLMPKKKLL LILGGGGGGQ QITYYNNDTP PYPP-LKRRG
Os01g01217 RFFFNNSKSS GGRRLLLLLA ALLMPKKKLL LVLAAAGGGF FLYIINNGRP PIEE-GGYYA
dm_NP_5234 KTTTSSSRNN GGEEITTTTA AIIMPKKKLM MILAAAGGGS SVLIINNSKE ERLLRFRKKC
dm_NP_5246 RQQQDDSSPP CCEEVLLLLA AIIMPKKKLL LCLSSSGGGS SVFLLNNREP PLKK-WRRRG
dm_white   KHHHNNCYPP GGEELLLLLA AVVMSKKKLL LALAAAFFGM MRLLLNNGQP PVAAKMQAAA
am_abcg4   KTTTCCNRSS GGEELTTTTA AIIMPKKKLM MVLAAAGGGS SVLIINNGKD DRLLRFRKKC
amCG3164PB KTTTSSSRSS GGEELTTTTA AIIMPKKKLL LILTTTGGGS SVTMMNNGHE ERLLSFRKKC
amCG3164PA TEEENNSRAA GGEELTTTTA AIIMLKKKLM MVLTTTGGGN NIMVVNNSKT TRLLNFRRRA
dd_XP_6403 KQQQNNNPPP GGQQLTTTTA ALLMLKKKLL LILSSSGGGK KVLIINNGAP PVKK-FKRRG
dd_XP_6462 MQQQGGSTPP GGEELVVVVA AVVFPKKKLL LILAAANNGA AVLIINNGNE EIDD-YKRRS
ddXP644137 LTTTNNSEKK GGEELVVVVA ALLMPKKKLL LILAAAQQGQ QLLVVNNGKE EIEE-YKKKS
ddXP644138 ITTTNNGEKK GGEELVVVVA ALLMPKKKLL LILAAAQQGQ QLLVVNNGKE EIEE-YKKKS
dd_XP_6371 LEEEDDNVPP GG--MCCCCA ALLMPKKKLM MVLAAAKKGD DIRIINNGQL LVDDMITRRG

           YLDDDDFFNN NLLVYETIKL ISVLIMMLTK KIVGGGRRSS QRKRSATEII LSNLLLMMDD
           YLDDDDFFNN NLLVYQTIKL VSVLIMMLSK KVVGGGRRSS QRKRSATELL ISNLLLMMDD
           YLDDDDFFRR RLLVYETLKL VSVLIMMLTK KIVGGGRRSS QRKRSANEII LSNLLLMMDD
           YLDDDDFFRR RQQVYETLKL VSVLIMMLTK KIVGGGRRSS QRKRSANEII LSNLLLMMDD
           YLDDDDFFRR RLLVYETLKL VSVLIMMLTK KIVGGGRRSS QRKRSANEII LSNLLLMMDD
           CL-------- -----E---- ---------K KIVGGGRRSS QRKRSANEII LSNLLLMMDD
           YLDDDDFFNN NLLVYETIKL ISVLIMMLTK KIVGGGRRSS QRKRSATEII LSNLLLMMDD
           YMDDDDLLHH HLLVQEALKL VEILALLLLA ARTGGG--SS QRKRAALELL VNNVMMFFDD
           YMDDDDLLHH HLLVLEALKL VEILALLLMS SRTAAA--SS QRKRAALELL VNNVMMFFDD
           YVDDDDVMTT TLLVRENLRL IRVIELLLDA AKVGGGRRSS ERKRSGMELL ITDILLLLDD
           YLSSSDLLSS SLLVRETLAI VAVMELLLSA ALIGGGGGSS ERRRSAAQLL LQDVMMFFDD
           HRHHHNLLNN NLLVRETMRL VDVIELLLRA ARVGGGRRSS ERRRSGVQLL LWNILLLLDD
           YMDDDDLLHH HLLVQEALKL VEILALLLLA ARTGGG--SS QRKRAALELL VNNVMMFFDD
           YMDDDDLLHH HLLVLEALKL VEILALLLMS SRTAAA--SS QRKRAALELL VNNVMMFFDD
           YVDDDDVMTT TLLVRENLRL ITIIELLLEA AKVGGGRRSS ERKRSGMELL ITDILLLLDD
           HRHHHDLLNN NLLVRETMRL VDVIELLLRA ARVGGGRRSS ERRRSGVQLL LWNILLLLDD
           YLSSSDFLSS SLLVRETLAL VAVMELLLSA AMIGGGGGSS ERRRSAAQLL LQDVMMLLDD
           YMDDDDLLHH HLLVQEALKL VEILALLLLA ARTGGG--SS QRKRAALELL VNNVMMFFDD
           YMDDDDLLHH HLLVLEALKL VEILALLLMS SRTAAA--SS QRKRAALELL VNNVMMFFDD
           YVDDDDVMTT TLLVRENLRL ITIIELLLDA AKVGGGRRSS ERKRSGMELL ITDILLLLDD
           YLSSSDFLSS SLLVRETLAL VAVLELLLSA AMIGGGGGSS ERRRSAAQLL LQDVMMLLDD
           HRQQQDLLNN NLLVRETMRL VDVIELLLRA ARVGGGRRSS ERRRSGVQLL LWNILLLLDD
           YVDDDDVMTT TLLVRENLRL IRVIELLLDA AKVGGGRRSS ERKRSGMELL ITDILLLLDD
           HRHHHNLLNN NLLVRETMRL VDVIELLLRA ARVGGGRRSS ERRRSGVQLL LWNILLLLDD
           YMDDDDLLHH HLLVQEALKL VEILALLLLA ARTGGG--SS QRKRAALELL VNNVMMFFDD
           YMDDDDLLHH HLLVLEALKL VEILALLLMS SRTAAA--SS QRKRAALELL VNNVMMFFDD
           YMDDDDLLHH HLLVQEALKL VEILALLLLA ARTGGG--SS QRKRAALELL VNNVMMFFDD
           YMEEEDLLHH HLLVLEALKL VEILALLLLS SRTAAA--SS QRKRAALELL VNNVMMFFDD
           YVDDDDVMTT TLLVRENLRL IKVIELLLDA AKVGGGRRSS ERKRSAMELL ITDILLLLDD
           HRHHHDLLNN NLLVRETLRL VDVIELLLRA ARVGGGRRSS ERRRSGVQLL LWNILLLLDD
           YLSSSDLLNN NLLVRETLAI VAVMELLLSA ALIGGGGGSS ERRRSAAQLL LQDVMMFFDD
           YMDDDDLLHH HLLVQEALKL VEILALLLLA ARTGGG--SS QRKRAALELL VNNVMMFFDD
           HRDDDDLLHH HLLVRETLRL VDVIELLLRA ARVGGGRRSS ERRRSAVQLL LWNILLLLDD
           YPNNNDLLFF FLLIEESLAL VAVMELLLSA AIIGGGVVSS ERRRSAAQLL LQDVMMLLDD
           YVDDDDVMTT TMMVRENLRL VQIIELLLSA AKVGGGRRSS ERKRNGMELL ITEVLLLLDD
           YMDDDDLLHH HLLVQEALKL VEILALLLLA ARTSSS--SS QRKRAALELL VNNVMMFFDD
           YMDDDDLLHH HLLTREALKL VEILALLLQA ARTIII--SS QCKRAALELL VNNVMMFFDD
           YVDDDDVMTT TLLVRENLRL VRLIELLLSA ARVGGGRRSS ERKRNGMELL IIDVLLLLDD
           YLSSSDLLYY YLLVEETLAL VAVMELLLGA AVIGGGPPSS ERRRSASQLL LQDVIILLDD
           FADDDDLYHH HLLVWETLRL VRVIELLLNT TMIGGGRRSS EKKRSGQEMM LINLLLLLDD
           FTDDDDLYNN NLLVTETLRL AAVMELLLDK KIIGGGRRSS ERKRSGQEII LINLLLLLDD
           FADDDDLYHH HLLVRETLRL ASVIELLLTE EVVGGGRRSS ERKRSAHELL LINLLLLLDD
           FTDDDDLFHH HLLVKETLRL ADVIELLLEQ QMIGGGRRSS ERKRSGNEII IINLLLLLDD
           FTDDDDLFHH HLLVKETLRL ADVIELLLEQ QMIGGGRRSS ERKRSGNEII IINLLLLLDD
           FTDDDDLFHH HLLVKETLRL ASVIELLLEQ QMIGGGRRSS ERKRCGNEII MTNLLLLLDD
           FTDDDDLLQQ QLLVEETLRL IMIIELLLER RRVGGGKKSS ERKRSAYEII LVDLLLLLDD
           FTDDDDLFHH HLLVKETLRL TDIIELLLEQ QMIGGGRRSS ERKRCGNEII IINLLLLLDD
           FTDDDDLFQQ QLLVEETLRL VAIIELLLER RKIGGGRRSS ERKRSGYEII LVDLLLLLDD
           YREEEDFFQQ QLLVRETLQL VDLLRLLLVA AIVGGGRRSS EKKRSACELL IASIIIAADD
           YMDDDDLINN NLLVREALKL VEILTIILKV VLTCCC--SS QRKRSALELL VNNVMMFFDD
           YLEEEEFFQQ QLLLRETLRL VHILALLLGQ QKFGGGRRSS EKKRNACELL LTNLMMLLDD
           YQDDDDFISS SLLAREHVRM VQVIELLLSQ QIIGGGKKSS ERKRAASEAA LTDLLLCCDD
           YMDDDDLLHH HLLVYETLKL IEIITLLLSS SQTHHH--SS QRKRSGLELL VNNVMMFFDD
           YMDDDNLHNN NLLVAEALKL IEILTLLLSR RMTSSS--SS QKKRSALELL VNNIMMFFDD
           YMNNNDLQLL LLLVQEALKL IQILTMMLDR RRTGGG--SS ERKRAALELL INSILLLLDD
           YTDDDDQITT TLLCREHLKL VSVLELLLTA APIGGGRRSS ERRRSATELL IVDILLIIDD
           YVEEEDLLTT TIIVRETLKL IQILQIILSA AKIGGGRRSS EKRRSGCGLL VTSIVVLLDD
           YTEEEDLLTT TSSVFETLKL VQIIDIILTT TKIGGGKKSS EKRRSGCGLL VTNLIILLDD
           YTEEEDLLTT TYYVFETLKL VKVIDVVLTR RRVGGGTTSS EKRRSGCGLL ITNLIILLDD
           YEQQQDLSNN NLLVREACRL IEILVLLLTQ QTIGGGLLSS NRKKSGIELL ASDLIILLDD

           DPPSGLDDSS AAASSSLVVV CCQMRFSSTI SSSHHQSSIF EEKKFFLLLI IIIIIGGIIG
           DPPSGLDDSS AAASSSLVVV CCQMRFSSTI SSSHHQSSIF EEKKFFLLLI IIIIIGGIIG
           DPPSGLDDSS SAASSSLVVV CCQIQTSSTI SSSHHQSSVF SSKKFFLLLI IIIIIGGIIG
           DPPSGLDDSS SAASSSLVVV CCQITISSTI SSSHHQSSVF GGKKFFLLLI IIIIIGGIIG
           DPPSGLDDSS SAASSSLVVV CCQITISSTI SSSHHQSSVF GGKKFFLLLI IIIIIGGIIG
           DPPSGLDDSS SAASSSLVVV CCQIKISSTI SSSHHQSSVF AAKKFFLLLI IIIIIGGIIG
           DPPSGLDDSS AAASSSLVVV CCQMRFSSTI SSSHHQSSIF EEKKFFLLLI IIIIIGGIIG
           DPPSGLDDSS ACCQQQVVVV LLKLQGGGSI CCTHHQSALF EELLFFLLLY YYYLLGGVVG
           DPPSGLDDSS ACCQQQVVVV LLKLQGGGTI CCTHHQSALF EEMMFFLLLY YYYLLGGIIG
           DPPTGLDDSS SAAAAAVLLL LLKMKQGGTI FFSHHQRYIF KKLLFFLLLT TTTLLGGMMG
           DPPTGLDDCC MAAQQQIVVV LLVLRRNNIV LLTHHQRSLF QQLLFFIIIA AAALLGGIIG
           DPPSGLDDSS FAANNNLVVV TTSLKGNNLV IISHHQRSIF RRLLFFVVVL LLLMMGGIIG
           DPPSGLDDSS ACCQQQVVVV LLKLQGGGSI CCTHHQSALF EELLFFLLLY YYYLLGGVVG
           DPPSGLDDSS ACCQQQVVVV LLKLHGGGTV CCTHHQSALF EEMMFFLLLY YYYLLGGIIG
           DPPTGLDDSS SAAAAAVLLL LLKMKQGGTI FFSHHQRYIF KKLLFFLLLT TTTLLGGVVG
           DPPSGLDDSS FAANNNLVVV TTSLKGNNLV IISHHQRSIF RRLLFFVVVL LLLMMGGIIG
           DPPTGLDDCC MAAQQQIVVV LLALRRDDIV VVTHHQRSLF QQHHFFIIIA AAALLGGVVG
           DPPSGLDDSS ACCQQQVVVV LLKLQGGGSI CCTHHQSALF EELLFFLLLY YYYLLGGVVG
           DPPSGLDDSS ACCQQQVVVV LLKLHGGGTV CCTHHQSALF EEMMFFLLLY YYYLLGGIIG
           DPPTGLDDSS SAAAAAVLLL LLKMKQGGTI FFSHHQRYIF KKLLFFLLLT TTTLLGGMMG
           DPPTGLDDCC MAAHHHIVVV LLVLRRNNIV VVTHHQRSLF HHHHFFIIIA AAALLGGVVG
           DPPSGLDDSS FAANNNLVVV TTSLKGNNLV IISHHQRSIF RRLLFFVVVL LLLMMGGIIG
           DPPTGLDDSS SAAAAAVLLL LLKMKQGGTI FFSHHQRYIF KKLLFFLLLT TTTLLGGMMG
           DPPSGLDDSS FAANNNLVVV TTSLKGNNLV IISHHQRSIF RRLLFFVVVL LLLMMGGIIG
           DPPSGLDDSS ACCQQQVVVV LLKLQGGGSI CCTHHQSALF EELLFFLLLY YYYLLGGVVG
           DPPSGLDDSS ACCQQQVVVV LLKLQGGGTI CCTHHQSALF EEMMFFLLLY YYYLLGGIIG
           DPPSGLDDSS ACCQQQVVVV LLKLQGGGSI CCTHHQSALF EELLFFLLLY YYYLLGGVVG
           DPPSGLDDSS ASSQQQVAAA LLKLQGGGTI CCTHHQSALF EEMMFFLLLY YYYLLGGIIG
           DPPTGLDDSS SAAAAAVLLL LLKMKQGGTI FFSHHQRYIF KKLLFFLLLT TTTLLGGMMG
           DPPSGLDDSS FAANNNLVVV TTSLKGNNLV LLSHHQRSIF GGLLFFVVVL LLLMMGGIIG
           DPPTGLDDCC MAAQQQIVVV LLALRRDDIV LLTHHQRSLF QQLLFFIIIA AAALLGGVVG
           DPPSGLDDSS ACCQQQVVVV LLKLQGGGSI CCTHHQSALF EELLFFLLLY YYYLLGGIIG
           DPPSGLDDSS FSSNNNLVVV TTSLRGNNLV LLSHHQRSIF QQLLFFVVVL LLLMMGGIIG
           DPPTGLDDCC LAAQQQIVVV LLVLHRDDIV IITHHQRSLF RRLLFFIIIA AAAMMGGVVG
           DPPTGLDDAA SAAAAAVLLL LLKLRRGGTI FFSHHQRYIF KKLLFFLLLT TTTLLGGLLG
           DPPSGLDDSS SCCQQQVVVV LLKLQGGGTV CCTHHQSAVF EELLFFLLLY YYYLLGGIIG
           DPPSGLDDSS ACCQQQVVVV LLKLQGGGTI CCTHHQSALF EEMMFFLLLY YYYLLGGIIG
           DPPTGLDDAA SAASSSVLLL LLKMNNGGTI LLSHHQRYIY RRLLFFLLLT TTTLLGGVVG
           DPPTGLDDSS MAAQQQIVVV LLALRRDDIV VVTHHQRSLF RRIIFFIIIA AAAMMGGVVG
           DPPSGLDDSS TAARRRIVVV TTKLSGGGTV TTTHHQSSIY HHMMFFVVVV VVVLLGGIIG
           DPPSGLDDSS TAARRRIVVV IIWLRGGGTV TTTHHQSSLF YYMMFFLLLL LLLLLGGVVG
           DPPSGLDDAA TAARRRLVVV TTALHGKKTV TTSHHQSSVF QQMMFFVVVL LLLLLGGLLG
           DPPSGLDDSS TAARRRTIII MMHIEAGGTV TTTHHQSSLF HHRRFFLLLI IIILLGGLLG
           DPPSGLDDSS TAARRRTIII MMHIEAGGTV TTTHHQSSLF HHRRFFLLLI IIILLGGLLG
           DPPSSLDDSS TAAKKKIVVV MMHIKAGGTI TTTHHQSSLF HHRRFFLLLV VVVLLGGLLG
           DPPSGLDDSS TAAKKKLLLL IIQVKAGGTV TTTHHQSSMF HHMMFFLLLL LLLIIGGAAG
           DPPSGLDDSS TAARRRIIII LLHIEDGGTV TTTHHQSSLF HHKKFFLLLI IIILLGGLLG
           DPPSGLDDSS TAAKKKLLLL VVRLRSAATV TTTHHQSSMF HHMMFFLLLL LLLVVGGIIG
           DPPTGLDDAA FAAKKKVMMM TTRLEDGGTV CCSHHQRGVY GGKKFFIIIV VVVLLGGIIG
           DPPSGLDDSS SCCQQQLIII LLRLRGGGTI CCTHHQSALF EEKKFFLLLY YYYLLGGVVG
           DPPSGLDDSS HAASSSLMMM VVKYQLEETI IISHHQSSMF HHMMFFLLLL LLLLLGGAAG
           DPPSGLDDSS FAASSSVVVV VVKLQKGGTV LLTHHQSSLF EELLFFIIIL LLLMMGGAAG
           DPPSGLDDSS SCCQQQCLLL LLKLRGGGTI CCTHHQSALF EEMMFFLLLY YYYLLGGIIG
           DPPSGLDDSS SCCQQQCIII LLKLRGGGTI CCTHHQSALF EEMMFFLLLY YYYLLGGVVG
           DPPSGLDDSS VSSYYYCIII LLKLKAGGTV CCSHHQSALL NNMMIILLLY YYYVVGGVVG
           DPPSGLDDSS HAAEEELIII KKKLNNSSTI FFSHHQSALF EEQQFFLLLI IIILLGGYYG
           DPPSGLDDTT TAAAAAVMMM TTVLQQKKTV CCTHHQRSIF KKLLFFIIIM MMMLLGGVVG
           DPPSGLDDSS VAAQQQIMMM TTLLLKGGTV CCSHHQRPIF AALLFFVVVM MMMIIGGIIG
           DPPSGLDDSS VAAQQQIMMM TTLLLKGGTV CCSHHQRPIF QQLLIIVVVM MMMIIGGIIG
           DPPSGLDDSS SAAKKKVMMM CCKIESGGTV CCTHHQSQIF EEKKFFLLLL LLLLLGGIIG

           YLKKKKGNNN ADLMMESNSY YMMMQLLLYL LRRRGLKRII VD-----EEE TTIIIIKKKI
           YLKKKKGNNN ADLMMESVSY YFFFQRRRHL LRRRGLKKAA VD-----EEE SSIIIVKKKI
           YLKKKKGNNN ADLMMDSNPY YIIIQFFFFL LRRRGLKKII TD-----EEE TTIIIIKKKI
           YLKKKKGNNN ADLMMDCNPY YMMMQLLLFL FRRRGLKKII ID-----EEE TTIIIVKKKI
           YLKKKKGNNN ADLMMDCNPY YIIIQFFFFL FRRRGLKKII ID-----EEE TTIIIVKKKI
           YLKKKKGNNN ADLMMDTNPY YIIIQFFFFL LRRRGLKKII TD-----EEE TTIIIIKKKI
           YLKKKKGNNN ADLMMESNSY YIIIQLLLYL LRRRGLKKII VD-----EEE TTIIIIKKKI
           YLRDDDGNNN ADVMMESGSC CLLLQCCCIL FRRRTFLSMM RDSSSSSVVV TTHHHLRRRT
           YLKGGGGNNN ADIIIESGST TLLLQCCCIL FRRRTFLSLL RDTTTTTVVV TTHHHLRRRM
           YFESSSGNNN ADFLLDNGSF FCCCQRRRWV SRRRSFKNLL GNPPPPPQQQ SSIIIAQQQI
           FFNDDDGNNN FDYMMDSVGV VFFFKGGGVL LRRRVTRNVV RNKKKKKLLL VVIIITRRRL
           YFTAAAGNNN ADYVVDSIGA AVVVQTTTTL IRRRQISNFF RDLLLLLPPP LLLLLIHHHA
           YLRDDDGNNN ADVMMESGSC CLLLQCCCIL FRRRTFLSMM RDSSSSSVVV TTHHHLRRRT
           YLKGGGGNNN ADIIIESGST TLLLQCCCIL FRRRTFLSLL RDTTTTTVVV TTHHHLRRRM
           YFASSSGNNN ADFLLDNGSF FCCCQRRRWI ARRRSFKNLL GNPPPPPQQQ SSVVVAQQQI
           YFTSSSGNNN ADYVVDSIGM MIIIQSSSTL IRRRQISNFF RDLLLLLPPP LLLLLIHHHS
           FFNNNNGNNN FDYMMDSVGM MFFFKGGGVL LRRRVTRNMM RNKKKKKQQQ VVIIIMRRRV
           YLRDDDGNNN ADVMMESGSC CLLLQCCCIL FRRRTFLSMM RDSSSSSVVV TTHHHLRRRT
           YLKGGGGNNN ADIIIESGST TLLLQCCCIL FRRRTFLSLL RDTTTTTVVV TTHHHLRRRM
           YFASSSGNNN ADFLLDNGSF FCCCQRRRWI ARRRSFKNLL GNPPPPPQQQ SSVVVAQQQI
           FFNNNNGNNN FDYMMDSVGM MFFFKGGGVL LRRRVTRNMM RNKKKKKQQQ VVIIIMRRRV
           YFTSSSGNNN ADYVVDSIGM MIIIQTTTTL IRRRQISNFF RDLLLLLPPP LLFFFIHHHA
           YFESSSGNNN ADFLLDNGSF FCCCQRRRWV SRRRSFKNLL GNPPPPPQQQ SSIIIAQQQI
           YFTAAAGNNN ADYVVDSIGA AVVVQTTTTL IRRRQISNFF RDLLLLLPPP LLLLLIHHHA
           YLRDDDGNNN ADVMMESGSC CLLLQCCCIL FRRRTFLSMM RDSSSSSVVV TTHHHLRRRT
           YLKGGGGNNN ADIIIESGST TLLLQCCCIL FRRRTFLSLL RDTTTTTVVV TTHHHLRRRM
           YLRDDDGNNN ADVMMESGSC CLLLQCCCIL FRRRTFLSMM RDSSSSSVVV TTHHHLRRRT
           YLKGGGGNNN ADIIIESGST TLLLQCCCIL FRRRSFLSLL RDMMMMMVVV TTHHHLRRRI
           YFGAAAGNNN ADFLLDNGSF FCCCQKKKWI SRRRSFKNLL GNPPPPPQQQ SSIIIAQQQI
           YFTAAAGNNN ADYVVDSIGP PLLLQAAAIL IRRRQISNFF RDLLLLLPPP LLLLLIHHHA
           FFSGGGGNNN FDYMMDSVGA ALLLKCCCVL LRRRVMRNLL RNKKKKKLLL VVTTTMRRRT
           YLRDDDGNNN ADVMMESGSC CLLLQCCCIL FRRRTFLTMM RDSSSSSVVV TTHHHLRRRT
           YFTEEEGNNN ADYVVDSIGV VLLLQTTTVL LRRRQVSNFF RDIIIIISSS LLLLLVHHHF
           FFSNNNGNNN FDYVVDSVGD DIIIKWWWFL LRRRITRNSS KDKKKKKMMM IIIIIMRRRL
           YFSSSSGNNN ADFLLDNGGF FFFFQYYYWV SRRRSLKNII RNPPPPPQQQ SSIIIAQQQA
           YLRDDDGNNN ADIMMESGSC CLLLQCCCIL FRRRTFLSMM RDSSSSSVVV TTHHHLRRRM
           YLKNNNGNNN ADIIIESGST TLLLQCCCIL FRRRTFITCC RDVVVVVVVV TTHHHLRRRM
           YFSQQQGNNN ADFLLDNGSF FCCCQHHHWV LRRRTFRNMM LNPPPPPQQQ SSVVVAQQQG
           FFSSSSGNNN FDYVVDSVNC CIIIKGGGVL LRRRTFRNSS RDRRRRRMMM IILLLMRRRS
           YFSSSSGNNN ADLLLDNGTW WWWWQTTTVL LRRRGVR-RR RFEEEEESSS NNKKKLRRRF
           YFASSSGNNN SDLLLDNGTW WWWWQCCCVL LRRRGLK-RR RHDDDDDSSS SSGGGMKKKA
           YFESSSGNNN ADLLLDNGTW WFFFQCCCIL LRRRLLK-RR RHEEEEESSS DDLLLLRRRF
           YFSSSSGNNN AELLLDNGCW WWWWQCCCIL FRRRGLK-RR RHEEEEEYYY SSWWWLRRRT
           YFSSSSGNNN AELLLDNGCW WWWWQCCCIL FRRRGLK-RR RHEEEEEYYY SSWWWLRRRT
           YFSSSSGNNN AELLLDNGSW WWWWQCCCLL SRRRGIK-RR RHDDDDDYYY SSWWWLRRRT
           YFSSSSRNNN AELLLDTGSW WWWWQLLLIL SRRRTFRERR RD-----YYY DDKKKLRRRV
           YFQSSSGNNN AELLLDNGSW WWWWQSSSIL FRRRGIK-RR RHDDDDDYYY SSWWWMRRRT
           HFAAAAGNNN AELLLDTGGW WLLLQTTTVL SRRRTFR-RR AADDDDDYYY DDKKKMRRRA
           YFASSSGNNN AELAADSVGW WWWWQRRRLL FRRRAWMQFF RDGGGGGPPP NNKKKVRRRR
           YLSSSSGNNN ADVLLESGSG GWWWQWWWIL LRRRSFRTLL RDKKKKKMMM TTHHHMRRRF
           HFEDDDGNNN ADVLLEKSSF FHHHQCCCVL SRRRNFR-AA KPRRRRRMMM SSKKKLNNNF
           FFSYYYGNNN ADYVVQAVTW WFFFQRRRAV LRRRSWLSLL KEPPPPPLLL VVKKKVRRRI
           FLSSSSGNNN ADVMMECGNS SWWWQWWWIL LRRRIFLSII RDMMMMMTTT TTRRRVRRRI
           FLRNNNGNNN ASIIIECGSE EYYYQWWWIV LRRRTLLFRR RDWWWWWTTT MMYYYLRRRF
           YLSSSSGNNN ADLMMENGNF FWWWQIIIIL LRRRNAIRSS RDKKKKKVVV TTFFFTRRRS
           YFIKKKKNNN ADIIISTDSF FWWWQFFFVV CRRRSLLNMM RNPPPPPFFF LLRRRTTTTF
           HFTEEEGNNN ADILLDTTGL LFFFQLLLVL WRRRTGLDII RNPPPPPSSS CCLLLVRRRA
           YFESSSGNNN ADCLLDVESW WGGGQWWWIL LRRRTWKDLL RNQQQQQGGG FFVVVARRRG
           YFESSSGNNN ADCLLDVESW WVVVQWWWIL LRRREWRGII RNKKKKKGGG AALLLSRRRI
           HFTSSSGNNN ADILLEEHPA ATTTQHHHSL VRRRGWLNVV RRPPPPPQQQ IILLLLRRRL

           LSSTTLTFGG FGAIIFFFIT TYYYYPYYSS SSFFPEEVII IAKKKERNNV KYKVVSNYLQ
           FSSTTLTFGG FGAIIFFFIT TYYYYSYYTT SSFFPEEVII IAKKKERNNV KYQVVSSYLY
           LVVIILTFGG VGAIIFFFLT TFYYYPYYSS SSFFPEEEVV IAKKKERNNM KFQVVSNYLK
           LIIIILTFGG FGAIIFFFLT TFYYYPYYSS SSFFPEEEVV IAKKKERNNM KFQVVSNYFK
           LVVIILTFGG FGAIIFFFLT TFYYYPYYSS SSFFPEEEVV IAKKKERNNM KFQVVSNYFK
           LVVIILTFGG FGAIIFFFLT TFYYYPYYSS SSFFPEEEVV IARRRERNNM KYQVVSNYFK
           LSSTTLTFGG FGAIIFFFIT TYYYYPYYSS SSFFPEEVII IAKKKERNNV KYQVVSNYLQ
           HIIIIGLIGG LGFLLFFFMM MFAAAAMMTT TTFFPEEGVV FLRRREHLLN YYSLLKAYLK
           HVVIIGVIGG LGCLLFFFMM MFAAAAMMTT TTFFPEEAVV FMRRREHLLN YYSLLKAYLK
           TVVLLGLIGG AGVLLFFFTC CFSSS-VVAA LLFFVEEKLL FIHHHEYIIS GYRVVSSYLK
           NLLMMGLLLL FGLLLYYQVP PYTTTGLLAA LLFFPLLAVV SDQQQESQQD GYQKKWQMLY
           ACCMMSMIGG FALLLFFMGP PFNNNVLLVV KKCCYEEAMM LYYYYELEED GYTTTGPYFK
           HIIIIGLIGG LGFLLFFFMM MFAAAAMMTT TTFFPEESVV FLRRREHLLN YYSLLKAYLK
           HVVIIGVIGG LGFLLFFFMM MFAAAAMMTT TTFFPEEAVV FMRRREHLLN YYTLLKAYLK
           TVVLLGLIGG AGVLLFFFTC CFSSS-VVAA LLFFVEEKLL FIHHHEYIIS GYRVVSSYFK
           ACCMMSLIGG FALLLFFMGP PFNNNVLLVV KKCCHEESMM LYYYYELEED GYTAAGPYFK
           NLLMMGLLII FGLLLYYQVP PYTTTGLLAA LLFFPLLAVV SDQQQESQQD GYHKKWQMLY
           HIIIIGLIGG LGFLLFFFMM MFAAAAMMTT TTFFPEESVV FLRRREHLLN YYSLLKAYLK
           HVVIIGVIGG LGFLLFFFMM MFAAAAMMTT TTCCEKKAVV FMRRREHLLN YYSLLKAYLK
           TVVLLGLIGG AGVFFFFFTC CFTTT-VVAA LLFFVEEKLL FIHHHEYIIS GYRVVSSYFK
           NLLMMGLLII FGLLLYYQVP PYTTTGLLAA LLFFPLLAVV SDQQQESQQD GYQKKWQMLY
           ACCMMSLIGG FALLLFFMGP PFNNNVLLVV KKCCHEESLL LYYYYELEED GYTAAGPYFK
           TVVLLGLIGG AGVLLFFFTC CFSSS-VVAA LLFFVEEKLL FIHHHEYIIS GYRVVSSYLK
           ACCMMSLIGG FALLLFFMGP PFNNNVLLVV KKCCYEEAMM LYCCCELEED GYTTTGPYFK
           HIIIIGLIGG LGFLLFFFMM MFAAAAMMTT TTFFPEEGVV FLRRREHLLN YYSLLKAYLK
           HVVIIGVIGG LGCLLFFFMM MFAAAAMMTT TTFFPEEAVV FMRRREHLLN YYSLLKAYLK
           HIIIIGLIGG LGFLLFFFMM MFAAAAMMTT TTFFPEESVV FLRRREHLLN YYSLLKAYLK
           HAAIIGVIGG LGCLLFFFIM MFAAAAMMTT TTFFPEEAVV FLRRREHLLN YYSLLKIYLK
           TVVLLGLIGG AGVLLFFFTC CFSSS-VVAA LLLLVEEKLL FIHHHEYIIS GYRVVSSYFK
           ACCMMSLIGG FALLLFFMGP PFNNNVLLVV KKCCHEEALL LYYYYELEED GYTAAGPYFK
           NLLMMGLVII FGLLLYYQVP PYTTTGLLAA LLFFPLLAVV SDQQQESQQD GYHKKWQMLY
           HIIIIGLIGG LGFLLFFFMM MFAAAAMMTT TTFFPEEGVV FLRRREHLLN YYSLLKAYLK
           ALLMMSLIGG FALLLYYMGP PFTTTVLLVV KKCCHEEAMM LYLLLDLEEN GYSVVTPYFK
           NLLFFGLVAA FGLLLYYQVP PYTTTGLLAA LLFFPLLAII SDQQQESKKD GYQKKWQMLY
           TVVLLALVGG AGSLLFFFTC CFSSS-VVAA LLFFIDDKLL FVHHHQYTTS GYRVVSAYLL
           HLLIIGIIGG LGFLLFFFMM MFAAAAMMTT TTFFPEEGVV FLRRREHLLN YYSLLKAYLK
           HLLIIGVIGG LGFLLFFFMM MFAAAAMMTT TTFFPEEGVV FIRRREHLLN YYSLLKAYLK
           MIILLALVGG AGALLFFFTC CFSSS-VVAA LLFFIEEKLL FVHHHEYIIS GYRVVSVYLK
           NLLYYGLIAA FGLIIYYQMP PYTTTGLLAA LLFFPLLAII SDQQQESKKD GYQKKWQMLY
           VIIVVAFGGG LALLLFFFSG GFYYYPYYAA TTFFPEERMM LIKKKERSSS GYRLLSSYMR
           IFFVVSFCGG LGLLLFFFSA AFFFFPFFQQ TTFFPEEAMM LQKKKERSSS GYRLLSPYLR
           VVVAASICGG LGLLLFFFSG GVLLLPFFAA TTFFPEEAII FTRRRERAAS GYTLLSSYMH
           VLLTTAVLGG LGLLLFFFAG GFFFFPFFAA AAFFPEEAMM LNKKKERAAA DYRLLSAYLR
           VLLTTAVLGG LGLLLFFFAG GFFFFPFFAA AAFFPEEAMM LNKKKERAAA DYRLLSAYLR
           VLLTTAILGG LGLLLFFFAG GFFFFPFFAA TTFFPEEAMM LSKKKEREES NYRLLSAYVR
           SLLVVAVLGG LGLMMFFYCT TSSSSSFFAA VVFFPEEIYY LVKKKERKKA EYRLLSVYVS
           VIITTSVLGG LGLLLFFFAG GFFFFPFFAA TTFFPEEAMM LNKKKERAAA DYKLLSAYLR
           SVVVVALLGG LGLIIFFYCT TSSSSSFFSS VVFFPEELYY LVKKKERKKA DYRLLSAYAS
           SVVSSAIFGG SGLLLQQVAA AMAAAATTTT VVFFPEEAII VDRRRERAAK GYALLGPYSK
           HVVVVGAIGG MGCIIFFFST TFTTTAMMTT TTFFPEESVV FVRRREHLLN YYSLLKAFFK
           TIILLALAGG AGWMMFFFQM MLFFFAFFAA SSFFPEEEVV VSKKKERRRS GYRLLSAYLK
           TTTVVAIIGG LGAIIFFLLT TFQQQNFFTT VVFFTEEPVV FMRRREARRS RYRCCDTYLK
           HIIVVGFIGG AGCVVFFFVM MFTTTAMMTT TTFFPEEAVV FVRRREHLLN YYSVVKAYLR
           HIIVVGLIGG AGFLLFFFMM MYTTTSTTTT SSFFPEEPVV LLKKKENFFN RYSLLKAYLI
           HFFIIALVGG VNLLLFFFIM MFSSSASSTT TTFFPEEPII IMRRREHFFN RYKLLHSFLN
           HIIVVGLLGG YGAMMFFFTS SFGGGSTTLL FFYYN--III FIRRRERAAN GYRTTSAYLK
           AVVVVGLFGG AAVLLFFYVI ILQQQPAAII FFIIS--TLL FNAAAERAAS KYHTTLPYLL
           AVVTTGLFGG VGTIIFFFIN NLTTTPAAII FFLLS--TLL FNAAAERAAS KYHSSFPYMM
           AIIIIGAFGG SGTLLFFFTM MLSSSPSSII FFLLS--QLL FNSSSERAAS KYHSSFPYLM
           SFFPPAIIGG TALVVFFLFG GMAAASGGVV IIVVE--SVV YYRRRESSSA GYPAAHLYLS

           AEFFFHAALY GGISSSSSIS SSTTLLLFDD SSSSSLLLLS SSSSGGVVKK KKPVVKKKQW
           SEIFFHAALH GGISSSSSIS SSTTLLLFNN SASSSLLLVS SSTTGGVVKD DDHVVKKKQW
           LEIYVHIILY GGISSSSSIS SSTTLLLFDD SASSSFFFLS SSTTGGVVKD DDVFFRRRQW
           LEIFIHIILY GGISSSSSIS SSTTLLLFDD SASSSFFFLS SSTTGGVVKQ QQVFFRRRQW
           LEIFIHIILY GGISSSSSIS SSTTLLLFDD SASSSFFFLS SSTTGGVVKQ QQVFFRRRQW
           LEIYIHIILY GGISSSSSIS SSTTLLLFDD SASSSFFFLS SSTTGGVVKE EEVFFRRRQW
           AEIFFHAALY GGISSSSSIS SSTTLLLFDD SSSSSLLLLS SSSSGGVVKK KKPVVKKKQW
           TDPFIYMMTS QQVAAQSSIG GGAAAAASTT QAFFFVVVGP PPFFGGVVTP PPT-----QW
           TDPFIYMMTG QQVAAQSSIG GGAAAAASNN QAFFFVVVGP PPFFGGVVTP PPT-----QW
           LDLPIYMMLG LLSAASSSIA AAAAGGGQSS SALLLLLLMT TTFFGGVVTA AASLLSSSQY
           AVPFVYTTLG LLIGGEFFLL LLGGIIIVQQ NVSSSVVVVA AAGGGGRREP PPIFFKKKSY
           IEPEPYLLAN LLCCCRIIAA AAAALLLLPP HAFFFFFFSN NNAAGGIISW WWTPPAAASK
           TDPFIYMMTS QQVAAQSSIG GGAAAAASTT QAFFFVVVGP PPFFGGVVTP PPA-----QW
           TDPFIYMMTG QQVAAQSSIG GGAAAAASTT QAFFFVVVGP PPFFGGVVTP PPT-----QW
           VDLPIYMMLG LLTAASSSIA AATTGGGQSS SALLLLLLMT TTFFGGVVTG GGPLLSSSQY
           IEPEPYLLTN LLCCCRTTAS SSAAMMMLPP HSFFFFFFCN NNTTGGIINW WWIPPAAASK
           VVPFVYTTLG LLIGGEFFLL LLGGIIIVQQ NVSSSIIIVA AAGGGGRREP PPILLKKKGY
           TDPFIYMMTS QQVAAQSSIG GGAAAAASTT QAFFFVVVGP PPFFGGVVTP PPT-----QW
           TDPFIYMMTG QQVAAQSSIG GGAAAAASTT QAFFFVVVGP PPFFGGVVTP PPT-----QW
           LDLPLYMMLG LLTAASSSIA AAAAGGGQSS SALLLLLLMT TTFFGGVVTG GGPLLSSSQY
           VAPFVYTTLG LLIGGEFFLL LLGGMMMVQQ NVSSSIIIVA AAGGGGRREP PPILLKKKGY
           VEPEPYLLTN LLCCCRTTAS SSAAMMMLPP HSFFFCCCCN NNTTGGIINW WWIPPAAASK
           LDLPIYMMLG LLSAASSSIA AAAAGGGQSS SALLLLLLMT TTFFGGVVTA AASLLSSSQY
           IEPEPYLLAN LLCCCRIIAA AAAALLLLPP HAFFFFFFSN NNTTGGIISW WWTPPAAASK
           TDPFIYMMTS QQVAAQSSIG GGAAAAASTT QAFFFVVVGP PPFFGGVVTP PPT-----QW
           TDPFIYMMTG QQVAAQSSIG GGAAAAASNN QAFFFVVVGP PPFFGGVVTP PPT-----QW
           TDPFIYMMTS QQVAAQSSIG GGAAAAASTT QAFFFVVVGP PPFFGGVVTP PPT-----QW
           TDPFIYMMTS QQAAAQSSIG GGAAAAASSS QAFFFLLLGP PPFFGGVVAP PPS-----QW
           LDLPIYLLLG LLSAASSSIA AAAAGGGQSS SALLLLLLMT TTFFGGVVTV VVPLLSSSQY
           IEPEPYLLAN LLCCCRVVAA AAAALLLLPP HSFFFFFFGN NNTTGGIINW WWTPPAAASK
           MVPFVYTTLA LLIGGEFFLL LLGGVVVIQQ NVSSSVVVVA AAGGGGRREP PPIFFKKKGY
           TDPFIYMMTS QQVAAQSSIG GGAAAAASTT QAFFFVVVGP PPFFGGVVTP PPT-----QW
           IEPEPYLLTN LLCAARAAVA AAAALLLLPP QSFFFLLLGN NNSSGGIIQW WWTPPYYYSK
           IFPFFYTTVG MMIGGELLML LLGGVVVVQQ NVSSSAAAVV VVGGGGRREP PPMFFQQQSF
           MDLPIYMMIG FFTAATAAIS SSAAGGGMEE AALLLLLLIT TTFFGGVVSM MMGLLNNNKY
           TDPFIYMMTS QQVAAQSSIG GGAAAAASTT QAFFFVVVGP PPFFGGVVTP PPK-----QW
           TDPFIYMMTE QQVAAQSSIG GGAAAAASTT QAFFFVVVGP PPFFGGVVTP PPK-----QW
           IDLTVYMMIG LLTAATAAIS SSAADDDQTT AAIIIFFFMT TTFFGGVVSA AATLLNNNKY
           IIPFFYTTVG MMIGGELLLL LLGGVVVVQQ NVSSSGGGVA AAGGGGRRQP PPVFFQQQSY
           NDPLIYMMGG LLVAAQGGFG GGAALLLLMM KATTTLLLAS SSGG--YYQP PPPIIVVVKY
           VDPMIYMMAG LLVSSGGGLG GGAALLLVMM KATTTLLLGS SSAAGGYYHP PPVIISSSKY
           VSSMFYMMVY LLASSQGGLG GGAAAAAIMM KATTTIIIVT TTGG--YYKP PPSMMVVVKY
           TDPLVYMMTG LLAAAQGGIG GGAAIIILMM KATTTLLLAS SSGG--FFKP PPVIISSSRY
           TDPLVYMMTG LLAAAQGGIG GGAAIIILMM KATTTLLLAS SSAAGGVVPF FFLFFLLL--
           TDPLVYMMAG LLAAAQGGIG GGAASSSLMM KATTTLLLAS SSGG--YYKP PPFIIAAARF
           TDVAIYMMAE FFTSSQGGLG GGAASSSVLL KAMMMIIIAS SSGG--YYHP PPKMMQQQKY
           TDPLIYMMAG LLAAAQGGIG GGAASSSLLL KATTTLLLAS SSGG--FFRP PPPIISSSRY
           TDVPIYMMAD LLTSSQGGLG GGAAAAAILL KAVVVMMMAS SSGG--YYHP PPKIIRRRKY
           LEPIIYMMSK LLAAASAAVG GGAAMMMAPP EAAAALLLG- --FFGGVVNP PPVFFRRRPK
           TDPFVYLLTS QQVAAQSSIG GGAAGGGMNN EGFFFLLLGP PPFFGGVVTP PPGLLQQQTY
           MEPLIYMMLG --VAAQSSIG GGAACCCCMM NSTTTLLLSA AAGG--YYRP PPELLSSSRY
           TEPLIYMMIG LLVSSTSSIS SSCCAAASSS SASSSVVVGP PPFFGGLLSP PPVLLKKKSY
           TDPFIYMMTS QQVSSQSSIG GG--SSSAMM EGFFFIIIGP PPFFGGVVAP PPKLLKKKSY
           TDPFIYMMTS QQVAAQSSVG GGAAAAAMNN QGFFFLLLAP PPFFGGVVAP PPVLLRRRTY
           KDPIIYMMSD QQVAAQTTIG GG--TTTGMM QGIIIFFFGP PPFFGGVVDH HHPLLRRRFH
           VDIPIYMMIG LLVAASSSIS SSTTIIISPP GAMMMVVVSI IIFFGGLLSP PPKLLIIIVW
           MELAIYFFAD LLAGGDFFIS SSCCIIITVV DSAAAVVVGA AAFFGGVVAP PPKFFEEEHW
           VELIIYFFAH LLLSSDFFIA AANNLLLTGG DTAAAYYYGS SSFFGGVVEP PPKFFGGGHW
           IETIVYLLAR LLLSSTFFLA AANNLLLTGG DTSSSYYYAS SSFFGGVVEP PPRFFGGGHW
           VDPMPFLLTG LLCYYDSSFA AALLTTTLPP PALLLVVVSG GGFFGGIINP PPRWWIIIHY

           WWLSQQYTTA SSSAAKIFFL YIISIITIS
           WWFSQQYTTA SSSAAHIFFI FIISIATIS
           WWLSQQYSSA SSSAAKIFFI SIISIITVS
           WWLSQQYSSA SSSAAKIFFI SLLSVITVS
           WWLSQQYSSA SSSAAKIFFI SYYSVMTAS
           WWLSQQYSSA SSSAAKIFFI PIISVITIS
           WWFSQQYTTA SSSAAKIFFL YVVSIIIIS
           WWMSIIYVVR YYYEEGVLLL YLLDFVAFV
           WWSSLLYVVR YYYEEGVLLL YMMDFVALV
           YYFSPPYGGF TTTQQHNFFL WKKNHAALK
           YYFTQQYCCS EEEVVVNFFF TMMNFIGVV
           KKVSLLWCCF EEEMMKIFFL YAAIYIYVS
           WWMSIIYVVR YYYEEGVLLL YLLDFVAFV
           WWSSLLYVVR YYYEEGLLLL YMMDFVALV
           YYFSPPYGGF TTTQQYNFFL WKKNHAALK
           KKLSLLWCCF SSSMMQIFFL YAAIYIYLS
           YYFTQQYCCC EEEVVVNFFF TAANFIGVI
           WWMSIIYVVR YYYEEGVLLL YLLDFVAFV
           WWSSLLYVVR YYYEEGLLLL YMMDFVALV
           YYFSPPYGGF TTTQQHNFFL WRRNHAALK
           YYFTQQYCCC EEEVVVNFFF TTTNFIGVV
           KKMSLLWCCF SSSMMQIFFL YAAIYIYLS
           YYFSPPYGGF TTTQQHNFFL WKKNHAALK
           KKVSLLWCCF EEEMMKIFFL YAAIYIYVS
           WWMSIIYVVR YYYEEGVLLL YLLDFVAFV
           WWSSLLYVVR YYYEEGVLLL YMMDFVALV
           WWMSVVYVVR YYYEEGVLLL YLLDFVALV
           WWSSLLYVVR YYYEEGVLLL YVVDFAALV
           YYLSPPYGGY AAAQQHNFFL WKKNHAALK
           KKVSLLWCCF EEEMMKIFFL YAAIYFYLS
           YYFTQQYCCS EEEVVVNFFF TAANFIGIV
           WWMSIIYVVR YYYEEGVLLL YLLDFVAFV
           KKVSLLWNNF QQQMMQIFFL YIISYIYLS
           FFFTQQYSSS EEEIIVNFFF TMMDFLALS
           YYFSPPYGGL TTTQQVNFFM WEENIAALK
           WWISIIYVVR YYYEEGVLLL YMMDFVAFV
           WWSSVVYVVR YYYEEGVLLL YVVDFVTFV
           YYFSPPYGGL SSSQQINFFL WQQNHAALK
           YYLTQQYGGC EEEIIVTFFY TQQDFLGIS
           YYLSSSYCCY KKKLLGIYYL WIIDVVAMA
           YYVSGGYTTY KKKIILGYYG LVVSAAAIA
           YYVSTTYCCY RRRVVAIYYM WTTSVVALA
           YYLSNNHTTY KKKLLKVYYG LTTEVAALS
           ---------- ---------- ---------
           FFMSNNHTTY KKKVVKVYYG LKKEVAAFS
           YYLSMMYGGF RRRLLKVYYG LQQELVAFC
           YYLSNNHTTY RRRLLKVYYG VTTEVAAMS
           YYVSMMYGGF NNNLLKAYYG MRREVIALC
           KKVSIIWAAF QQQCCINFFM FWWYWTQLL
           YYVSVVYGGF EEEMMVAYYF WVVDAAAFV
           YYTSIIYAAY QQQQQILFFL WLLNTIGAV
           YYLSFFYAAN EEELLINWWL PLLDYGALA
           YYVSVVYSSF EEEMMISYYF WQQDAAAFV
           YYLSIIYGGF EEEAALAYYF TLLDIAALF
           HHLSLLYGGF EEEMMIAYYY WFFCLVTTL
           WWISMMYGGL EEEVVVNFFL FTTDMVAVF
           WWCNVVYSSF EEEMMHNFFK GIINLIVLC
           WWVNLLYSSF VVVVVVNFFR GSSSFVSLA
           WWVNAAYGGY SSSVVINFFR GGGSFVSFA
           YYLVSSYGGL EEESSITLLQ FYYNLIGLA

   60   389
PbABCG     LEIGGGGIIG MMLPKIITGG PPGGGTTLLN IMMQGDFNNN KKNVKHMGYY VLLLQDDDDD
PcABCG     LEIGGGGIIG MMLPKIITGG PPGGGTTLLN IMMQGEFNGG KKSLKHLGYY VLLLQDDDDD
PfABCG     LEIGGGGIIG IILPTIITGG PPGGGTTLLN IMMKGDFNDD KKNIKHMGYY VLLLQDDDDD
PvABCG     LEIGGGGVVG IILPTIITGG PPGGGTTLLN IMMKGNFNDD KKNIKYMGYY VLLLQDDDDD
PkABCG     LEIGGGGIIG IILPTIITGG PPGGGTTLLN IMMKGKFNDD KKSIKYMGYY VLLLQDDDDD
PgABCG     ---------- ---------- PPGG------ -MM----NSS IINIS--GCC YLLL------
PyABCG     LEIGGGGIIG MMLPKIITGG PPGGGTTLLN IMMQGNFNNN KKSVKHMGYY VLLLQDDDDD
hs_abcg1   KTLGGGGIIG KKNSELLVGG PPGGGTTLMN IGGYGAVNGG LLCFRVSCYY IMMMQDDDDD
hs_abcg4   KTLCCCCLLG KKCRELLIGG PPGGGTTFMN IGGYGQINGG LLTFRMSCYY IMMMQDDDDD
hs_abcg2   KEINNNNIIG IIKP-LLNGG PPGGGSSLLD VAARGDVNGG AANFKNSGYY VVVVQDDDDD
hs_abcg5   RQIDDDDVVL YYESQIIMGG SSGGGTTLLD AGGRGEVNGG RRQFQCFSYY VLLLQDDDDD
hs_abcg8   ELGNNNNLLF KKRSQMMLGG SSGGGSSLLD VGGRGQINGG PPLVRCVAHH VRRRQNNNNN
mm_abcg1   KTLGGGGIIG KKNSELLVGG PPGGGTTLMN IGGYGAVNGG LLCFRVSCYY IMMMQDDDDD
mm_abcg4_w KTLCCCCLLG KKCRELLIGG PPGGGTTFMN IGGYGQINGG LLTFRMSCYY IMMMQDDDDD
mm_abcg2   KEIDDDDIIG IIKP-LLNGG PPGGGSSLLD VAARGDVNGG AAHFKCSGYY VVVVQDDDDD
mm_abcg8_w ELGNNNNLLF KKRSQMMLGG SSGGGSSLLD VGGRGQINGG PPLVRCVAHH VRRRQDDDDD
mm_abcg5   RQIDDDDVVL YYESQIIMGG SSGGGTTLLD AGGRGEVNGG RRQFQCFSYY VLLLQDDDDD
rn_abcg1   KTLGGGGIIG KKNSELLVGG PPGGGTTLMN IGGYGAVNGG LLCFRVSCYY IMMMQDDDDD
rn_abcg4_w KTLCCCCLLG KKCRELLIGG PPGGGTTFMN IGGYGQINGG LLTFRMSCYY IMMMQDDDDD
rn_abcg2_w KEIDDDDIIG IIKP-LLNGG PPGGGSSLLD VAARGDVNGG AANFKSSGYY VVVVQDDDDD
rn_abcg5   RKIDDDDVVL YYESQTTMGG SSGGGTTLLD AGGRGEVNGG RRQFQCVSYY LLLLQDDDDD
rn_abcg8_w DLGNNNNLLF KKRSQMMLGG SSGGGTTLLD VGGRGQINGG PPLIQCVAHH VRRRQDDDDD
pt_abcg2   KEINNNNIIG IIKP-LLNGG PPGGGSSLLD VAARGDVNGG AANFKNSGYY VVVVQDDDDD
pt_steroli ELGNNNNLLF KKRSQMMLGG SSGGGSSLLD VGGRGQINGG PPLVRCVAHH VRRRQNNNNN
pt_abcg1   KTLGGGGIIG KKNSELLVGG PPGGGTTLMN IGGYGAVNGG LLCFRVSCYY IMMMQDDDDD
pt_abcg4   KTLCCCCLLG KKCRELLIGG PPGGGTTFMN IGGYGQINGG LLTFRMSCYY IMMMQDDDDD
bt_abcg1   KTLGGGGIIG KKNSELLVGG PPGGGTTLMN IGGYGEVNGG LLCFRVSCYY IMMMQDDDDD
bt_abcg4   KTLCCCCLLG KKCCEMMIGG PPGGGTTLMN LGGYGQINGG LLTFRMSCYY IMMMQDDDDD
bt_abcg2   KEINNNNIIG VVKP-LLNGG PPGGGSSLLD IAARGDVNGG AANFKNSGYY VVVVQDDDDD
bt_abcg8   EQGNNNNLLF KKRSQMMLGG SSGGGSSLLD VGGRGQINGG AALVRCVAHH VRRRQDDDDD
bt_abcg5   RQIDDDDVVL YYESQIIMGG SSGGGTTLLD AGGRGEVNGG RRQFQCFSYY VLLLQDDDDD
gg_abcg1   KTLGGGGIIG KKSSELLVGG PPGGGTTLMN IGGYGEINGG LLSFRVSCYY IMMMQDDDDD
gg_abcg8   VSINNNNLLL KKHSQMMLGG SSAAGSSLLD VCCRGHINNN PPLVKCIAHH VRRRQDDDDD
gg_abcg5   RQIDDDDVVF HHEGQIIMGG NNGGGTTLLD AGGRGEVNGG KKQFRCFSYY VPPPQDDDDD
gg_abcg2_w KKINNNNVVG IIKP-LLNGG PPGGGSSLLD VAARGEVDGG PPNFKISGYY VVVVQDDDDD
dr_abcg1   KTLGGGGIIG NNTGALLVGG PPGGGTTLMN IGGYGEINGG LLSFRVSCYY IMMMQDDDDD
dr_abcg4   KALCCCCLLG KKCSELLIGG PPGGGTTLMN IGGYGQINGG LLTFRMSCYY IMMMQDDDDD
dr_abcg2a  KNIGGGGLLG IIKP-LLNGG AAGGGSSFLD VAARGEVDGG PPNFKLSGYY VVVVQDDDDD
dr_abcg5_w RQIEEEEVVF HHDSQIIMGG NNGGGTTLLD AGGRGEVNGG RRQFQCFSYY VLLLQDDDDD
at_NP_5643 KTIGGGGIIG MMCPEFFLGG PPGGGTTLLS AGGRGKVNGG GGCIKRTGFF VAAAQDDDDD
at_NP_1944 RTIGGGGLLG IIKPEIILGG PPGGGSSLLT AGGRGNINNN KKAVKTTGFF VTTTQDDDDD
at_NP_5650 RTIGGGGVVG MMSPEFFMGG PPGGGTTLLN AGGRGKINDD KKTLK-TGFF VAAAQDDDDD
at_NP_5681 KEIGGGGIIG SSNPEVVLGG PPGGGTTLLS LGGRGSVNDD KKYLKKIGFF VTTTQDDDDD
at_NP_0010 KEIGGGGIIG SSNPEVVLGG PPGGGTTLLS LGGRGSVNDD KKYLKKIGFF VTTTQDDDDD
at_NP_1907 KSIGGGGIIG SSYPELLLGG PPGGGTTLLN AGGRGSVNDD KKHLKRIGFF VTTTQDDDDD
at_NP_1879 KHIGGGGIIG SSGPEIILGG PPGGGTTLLK IGGRGKLNDD PPSVKRIGFF VTTTQDDDDD
Os03g01574 REIGGGGIIG SSAPEVVLGG PPGGGTTLLS IGGRGCVNDD KKSLNRIGFF VTTTQDDDDD
Os06g06077 KHIGGGGIIG SSDPEIILGG PPGGGTTLLK IGGRGQINDD PPCLKRIGFF VTTTQDDDDD
Os01g01217 RFLNNNNAAG EEKSRLLLGG PPGGGTTLLN VGGQGFLNGG EE-GGKIAYY VRRRQDDDDD
dm_NP_5234 KTISSSSVVG KKRNEIITGG PPGGGTTLMN IGGYGSVNSS LLRFRLSCYY IMMMQDDDDD
dm_NP_5246 RQIDDDDVVG FFSPEVVLGG PPGGGTTLLD CGGQGSVNRR KKKWRRIGYY VLLLQEEEEE
dm_white   KHLNNNNVVG VVYPELLLGG SSGGGTTLLN AFFRGMRNGG AAEMQRCAYY VQQQQDDDDD
am_abcg4   KTICCCCVVG KKRSELLTGG PPGGGTTLMN VGGYGSVNGG LLRFRMSCYY IMMMQDDDDD
amCG3164PB KTISSSSVVG RRRSELLTGG PPGGGTTLLN IGGYGSVNGG LLAFRLSCYY IMMMQNNNNN
amCG3164PA TELNNNNVVG EERAELLTGG LLGGGTTLMD VGGFGNINSS LLEFRLSAYY IMMMQDDDDD
dd_XP_6403 KQINNNNVVG VVPPQLLTGG LLGGGSSLLD IGGRGKVNGG KKNFKISGYY VTTTQDDDDD
dd_XP_6462 MQIGGGGVVG TTTPELLVGG PPGGGTTLLD INNRGAVNGG DDDYKLCSYY VVVVQDDDDD
ddXP644137 LTINNNNVVG VVEKELLVGG PPGGGTTLLD IQQRGQLNGG EEAYKYCSYY VTTTQDDDDD
ddXP644138 ITINNNNVVG VVEKELLVGG PPGGGTTLLD IQQRGQLNGG EEAYKYCSYY VTTTQDDDDD
dd_XP_6371 LELDDDDVVG FFVP-MMCGG PPGGGTTLMD VKKRGDINGG DDNITFTGYY VEEEQDDDDD

           YFLTTTVVYE LEFFFAAAKL ISSSSSVVLL NIMMMMLLTH VKKKTIIIVV GGIGGKRLLL
           YFLTTTVVYQ LEFFFAAAKL VSSSSSVVLL NIMMMMLLSH VKKKTVVVVV GGIGGKRLLL
           YFLTTTVVYE IEFFFTAAKL VSSSSSVVLL DIMMMMLLTH VKKKTIIIVV GGIGGKRLLL
           YFQTTTVVYE IEFFFTAAKL VSSSSSVVLL DIMMMMLLTH VKKKTIIIVV GGIGGKRLLL
           YFLTTTVVYE IEFFFTAAKL VSSSSSVVLL DIMMMMLLTH VKKKTIIIVV GGIGGKRLLL
           ---------E ---------- ---------- ---------- -KKKTIIIVV GGIGGKRLLL
           YFLTTTVVYE LEFFFAAAKL ISSSSSVVLL NIMMMMLLTH VKKKTIIIVV GGIGGKRLLL
           MLLTTTVVQE MMVVVSAAKL VEEEEEIILL TALLLLLLLS CAAATRRRTT GSLGGKRLLL
           MLLTTTVVLE MMVVVSAAKL VEEEEEIILL TALLLLLLMS CSSSTRRRTT ALLGGKRLLL
           VMLTTTVVRE LQFFFSAARL IRRRRRVVII QELLLLLLDK VAAASKKKVV GGVGGKRTTT
           TLLTTTVVRE LHYYYTAAAI VAAAAAVVMM AELLLLLLSH VAAARLLLII GGITGRRVVV
           QLLTTTVVRE LAFFFIAARL VDDDDDVVII AELLLLLLRQ CAAATRRRVV GGLGGRRVVV
           MLLTTTVVQE MMVVVSAAKL VEEEEEIILL TALLLLLLLP CAAATRRRTT GSLGGKRLLL
           MLLTTTVVLE MMVVVSAAKL VEEEEEIILL TALLLLLLMS CSSSTRRRTT ALLGGKRLLL
           VMLTTTVVRE LQFFFSAARL ITTTTTIIII KELLLLLLEK VAAASKKKVV GGIGGKRTTT
[truncated: 29,919,066 more chars]
