# Supplementary material for: MPI-PHYLIP: Parallelizing Computationally Intensive Phylogenetic Analysis Routines for the Analysis of Large Protein Families
Source: PLoS One. 2010 Nov 15;5(11):e13999. doi: 10.1371/journal.pone.0013999 (PMC2981553; doi:10.1371/journal.pone.0013999)
Supplement: File S4 — Test dataset (containing 1,000 bootstrap replicates) from a 375 residue, single-gene alignment of cytrochrome B from the mitochondrial genome from thirteen species of plasmodium. (0.70 MB GZ) [file pone.0013999.s004.gz › One_Thirteen.boot]

   13   375
P_falcipar NFFYYSSIIL LVVKAAAAAH IIINNYYYPC PLNINWGGFF LGIIFIQQQI TGVVVYTTPP
P_vivax_Sa NYYYYSSIIL LAAKAAAAAH LLLNNYYYPC PLNINWGGFF LGIIFIQQQI TGVVVYTTPP
P_malariae NYYYYSSIIL LAAKAAAAAH LLLNNYYYPC PLNINWGGFF LGIIFIQQQI TGVVVYTTPP
P_knowlesi NYYYYSSIIL LAAKAAAAAH LLLNNYYYPC PLNINWGGFF LGIIFIQQQI TGVVVYTTPP
P_cynomolg NYYYYSSIIL LAAKAAAAAH LLLNNYYYPC PLNINWGGFF LGIIFIQQQI TGVVVYTTPP
P_DAJ-2004 NYYYYSSIIL LAAKAAAAAH LLLNNYYYPC PLNINWGGFF LGIIFIQQQI TGVVVYTTPP
P_berghei  NYYNNSSIIL LVVKTTTTTH IIINNYYYPC PLNINWGGFF LGIIFIQQQI TGVVVYSSPP
P_yoelii   NYYNNSSIIL LVVKTTTTTH IIINNYYYPC PLNINWGGFF LGIIFIQQQI TGVVVYSSPP
P_relictum NYYYYSSIIL LAAKAAAAAH IIIHHYYYPC PLNINWGGFF LGIIFIQQQI TGVVVYTTPP
P_gallinac NYYYYSSIIL LAAKAAAAAH IIIHHYYYPC PLNINWGGFF LGIIFIQQQI TGVVVYTTPP
P_floriden NYYYYSSIIL LAAKAAAAAH VVVYYYYYPC PLNINWGGFF LGIIFIQQQI TGVVVYTTPP
P_mexicanu NYYYYSSIIL LAAKAAAAAH IIIHHYYYPC PLNINWGGFF LGIIFIQQQI TGVVVYTTPP
L_sabrazes NYYNNVVIIL LAAKAAAAAH IIIYYYYYPC PLNINWGGFF LGIIFIQQQI TGVVVYTTPP

           DSAAYYSLRE EEWWWWWCFR YYHHHAGASS FLTYLHILYS YYLPPSSWGG LLFMIFITAF
           ESAAYYSLRE EEWWWWWCFR YYHHHAGASS FLTYLHILYS YYLPPSSWGG IIFALFITAF
           DSAAYYSLRE EEWWWWWCFR YYHHHAGASS FLTYLHILYS YYLPPSSWGG IIFALFITAF
           ESAAYYSLRE EEWWWWWCFR YYHHHAGASS FLTYLHILYS YYLPPSSWGG IIFALFITAF
           ESAAYYSLRE EEWWWWWCFR YYHHHAGASS FLTYLHILYS YYLPPSSWGG IIFALFITAF
           ESAAYYSLRE EEWWWWWCFR YYHHHAGASS FLTYLHILYS YYLPPSSWGG IIFALFITAF
           ESAAYYSLRE EEWWWWWCFR YYHHHAGASS FLTYLHILYS YYLPPSSWGG IIFALFITAF
           ESAAYYSLRE EEWWWWWCFR YYHHHAGASS FLTYLHILYS YYLPPSSWGG IIFALFITAF
           ESAAYYSLRE EEWWWWWCFR YYHHHAGASS FLTYLHILYS YYLPPSSWGG IIFLISITAF
           ESAAYYSLRE EEWWWWWCFR YYHHHAGASS FLTYLHILYS YYLPPSSWGG IIFLISITAF
           ESAAYYSLRE EEWWWWWCFR YYHHHAGASS FLTYLHILYS YYLPPSSWGG IIFLISITAF
           ESAAYYSLRE EEWWWWWCFR YYHHHAGASS FLTYLHILYS YYLPPSSWGG IIFLISITAF
           ESAAYYSLRE EEWWWWWCFR YYHHHSGASS FLAYLHILYS YYLPPTTWGG IIFLISITAF

           VVGYYYVLWQ MYWGTTILSI IIPPPPVVWI CCCCYYYTVT KFVVLLPPPP FIIGGCCCIV
           IIGYYYVLWQ MYWGTTILSI IIPPPPVVWL CCCCYYYTVT KFVVLLPPPP FVVAACCCIV
           IIGYYYVLWQ MYWGTTILSI IIPPPPVVWL CCCCYYYTVT KFVVLLPPPP FVVAACCCIV
           IIGYYYVLWQ MYWGTTILSI IIPPPPVVWL CCCCYYYTVT KFVVLLPPPP FVVAACCCIV
           IIGYYYVLWQ MYWGTTILSI IIPPPPVVWL CCCCYYYTVT KFVVLLPPPP FVVAACCCIV
           IIGYYYVLWQ MYWGTTILSI IIPPPPVVWL CCCCYYYTVT KFVVLLPPPP FIIAACCCIV
           IIGYYYVLWQ MYWGTTILSI IIPPPPVVWL CCCCYYYTVT KFVVLLPPPP FVVAACCCIV
           IIGYYYVLWQ MYWGTTILSI IIPPPPVVWL CCCCYYYTVT KFVVLLPPPP FVVAACCCIV
           MMGYYYVLWQ MFWGTTILYI IIPPPPVVWI CCCCYYYLVT KFVVFFPPPP FIIAACCCIV
           MMGYYYVLWQ MFWGTTILYI IIPPPPVVWI CCCCYYYLVT KFVVFFPPPP FIIAACCCIV
           MMGYYYVLWQ MFWGTTILYI IIPPPPVVWI CCCCYYYLVT KFVVFFPPPP FIIAACCCIV
           MMGYYYVLWQ MFWGTTILYI IIPPPPVVWI CCCCYYYLVT KFVVFFPPPP FIIAACCCIV
           MMGYYYVLWQ MFWGTTILYI IIPPPPIIWV CCCCFFFIVT KFIIFFPPPP FVVVVVVVVV

           VVHHILLLHH LLHGGSSTTT NNNLGGLIFY YPLLSSDVVV KKNILFLIIQ SSLLIIPPLL
           VVHHILLLHH LLHGGSSTTT NNNLGGLIFY YPLLSSDVVV KKNFLFLLLQ SSIIIIPPLL
           VVHHILLLHH LLHGGSSTTT NNNLGGLIFY YPLLSSDVVV KKNIIFLLLQ SSLLIIPPLL
           VVHHILLLHH LLHGGSSTTT NNNLGGLIFY YPLLSSDVVV KKNFLFLLLQ SSIIIIPPLL
           VVHHILLLHH LLHGGSSTTT NNNLGGLIFY YPLLSSDVVV KKNFLFLLLQ SSIIIIPPLL
           VVHHILLLHH LLHGGSSTTT NNNLGGLIFY YPLLSSDVVV KKNFLFLLLQ SSLLIIPPLL
           VVHHILLLHH LLHGGSSTTT NNNLGGLIFY YPLLSSDVVV KKNLLFLIIQ SSIIVIPPLL
           VVHHILLLHH LLHGGSSTTT NNNLGGLIFY YPLLSSDVVV KKNLLFLIIQ SSIIVIPPLL
           VVHHILLLHH LLQGGSSTTT NNNLGGLIFY YPLLSSDIII KKNLLFLAAQ SSLLILPPLL
           VVHHILLLHH LLQGGSSTTT NNNLGGLIFY YPLLSSDIII KKNLLFLAAQ SSLLILPPLL
           VVHHILLLHH LLQGGSSTTT NNNLGGLIFY YPLLSSDIII KKNFLFLSSQ SSLLILPPLL
           VVHHILLLHH LLQGGSSTTT NNNLGGLIFY YPLLSSDIII KKNFLFLSSQ SSLLILPPLL
           VVHHILLLHH LLQGGSSTTT NNNLGGLIFY YPLLCCDIII KKNLLFLAAQ SSLLILTTLL

           SHHHPPDDAV VNNNYYYTQI IVEEWYFLPF FFYMKKTTKA GLLLLLIIVV LLFLLAAEER
           SHHHPPDDAL VNNNYYYTQI IVEEWYFLPF FFYMKKTTKA GLLLLLIIVV LLFLLAAEER
           SHHHPPDDAI VNNNYYYTQI IVEEWYFLPF FFYMKKTTKA GLLLLLIIVV LLFMMAAEER
           SHHHPPDDAL VNNNYYYTQI IVEEWYFLPF FFYMKKTTKA GLLLLLIIVV LLFLLAAEER
           SHHHPPDDAL VNNNYYYTQI IVEEWYFLPF FFYMKKTTKA GLLLLLIIVV LLFLLAAEER
           SHHHPPDDAL VNNNYYYTQI IVEEWYFLPF FFYMKKTTKA GLLLLLIIVV LLFLLAAEER
           SHHHPPDDAV VNNNYYYTQI IVEEWYFLPF FFYMKKTTKA GLLLLLIIVV LLFLLAAEER
           SHHHPPDDAI VNNNYYYTQI IVEEWYFLPF FFYMKKTTKA GLLLLLIIVV LLFLLAAEER
           SHHHPPDDAT VDDDYYYTHI IVEEWYFLPF FFYMKKTTKA GLLLLLVVMM LLFLLAAEER
           SHHHPPDDAT VDDDYYYTHI IVEEWYFLPF FFYMKKTTKA GLLLLLVVMM LLFLLAAEER
           SHHHPPDDAT VDDDYYYTHI IVEEWYFLPF FFYMKKTTKA GLLLLLVVMM LLFLLAAEER
           SHHHPPDDAM VDDDYYYTHI IVEEWYFLPF FFYMKKIIKA GLLLLLVVMM LLFLLAAEER
           SHHHPPDDAM VDDDYYYTHI IVEEWYFLSF FFYIKKTTKS GLLLLLIIMM LLFLLAAEER

           RRSLTTTIIQ FFFKAADDSS IIWWWWMCAF LWIGGGGPQQ QDFFFFILGR LFFFCLFVVV
           RRSLTTTIIQ FFFKAAEESS MIWWWWMCSF LWIGGGGPQQ QDFFFFILGR LFFFSLFAAV
           RRNLTTTIIQ FFFKAAEESS IIWWWWMCSF LWIGGGGPQQ QEFFFFILGR LFFFSLFAAV
           RRSLTTTIIQ FFFKAAEESS MIWWWWMCSF LWIGGGGPQQ QDFFFFILGR LFFFFLFTTV
           RRSLTTTIIQ FFFKAAEESS MIWWWWMCSF LWIGGGGPQQ QDFFFFILGR LFFFSLFAAV
           RRSLTTTIIQ FFFKAAEESS MIWWWWMCSF LWIGGGGPQQ QDFFFFILGR LFFFSLFAAV
           RRNLTTTIIQ FFFKAAEESS IIWWWWMCSF LWIGGGGPQQ QDFFFFILGR LFFFSLFSSV
           RRNLTTTIIQ FFFKAAEESS IIWWWWMCSF LWIGGGGPQQ QDFFFFILGR LFFFSLFSSV
           RRNLTTTLIQ FFFKAAEESS TIWWWWICSF LWIGGGGPQQ QDYYYYILGR LFFFFLFTTV
           RRNLTTTLIQ FFFKAAEESS TIWWWWICSF LWIGGGGPQQ QDYYYYILGR LFFFFLFTTV
           RRSLTTTIIQ FFFKAAEESS TIWWWWICSF LWIGGGGPQQ QDYYYYILGR LFFFFLFTTV
           RRNLTTTIIQ FFFKAAEESS IIWWWWICSF LWIGGGGPQQ QDYYYYIIGR LFFFFLFTTV
           RRNLTTTIIL FFFKAADDSS IIWWWWICAF MVIGGGGPQQ QDFFFFIYGR MFLLVLFTTV

           YYRHYYYYSS SQANI
           YYKHYYYYSS SQANI
           YYKYYYYYSS SQANI
           YYKHYYYYSS SQANI
           YYKHYYYYSS SQANI
           YYKHYYYYSS SQANI
           NNKHYYYYSS SQANI
           YYKHYYYYSS SQANI
           SSKHYYYYSS SQANI
           SSKHYYYYSS SQANI
           AARHYYYYSS SQANI
           AARHYYYYSS SQANL
           SSKHYYYYSS SQANI

   13   375
P_falcipar FFYSSNLKHH LLLNNNYYPF FLLWNGFFFL LLGGIIIIII FFIIIQIIVA YYPAYSQHII
P_vivax_Sa YYYSSNLKHH LLLNNNYYPF FLLWNGFFFL LLGGIIIIII FFIIIQILVA YYPAYSQHII
P_malariae YYYSSNLKHH LLLNNNYYPF FLLWNGFFFL LLGGIIIIII FFIIIQILVA YYPAYSQHII
P_knowlesi YYYSSNLKHH LLLNNNYYPF FLLWNGFFFL LLGGIIIIII FFIIIQILVA YYPAYSQHII
P_cynomolg YYYSSNLKHH LLLNNNYYPF FLLWNGFFFL LLGGIIIIII FFIIIQILVA YYPAYSQHII
P_DAJ-2004 YYYSSNLKHH LLLNNNYYPF FLLWNGFFFL LLGGIIIIII FFIIIQILVA YYPAYSQHII
P_berghei  YYNSSNLKHH LLLNNNYYPF FLLWNGFFFL LLGGIIIIII FFIIIQILVA YYPAYSQHII
P_yoelii   YYNSSNLKHH LLLNNNYYPF FLLWNGFFFL LLGGIIIIII FFIIIQILVA YYPAYSQHII
P_relictum YYYSSNLKHH LLLHHHYYPF FLLWNGFFFL LLGGIIIIVV FFIIIQILVA YYPAYSQHII
P_gallinac YYYSSNLKHH LLLHHHYYPF FLLWNGFFFL LLGGIIIIVV FFIIIQILVA YYPAYSQHII
P_floriden YYYSSNLKHH LLLYYYYYPF FLLWNGFFFL LLGGIIIIVV FFIIIQILVA YYPAYSQHII
P_mexicanu YYYSSNLKHH LLLHHHYYPF FLLWNGFFFL LLGGIIIIVV FFIIIQILVA YYPAYSQHII
L_sabrazes YYNVVNLKHH LLLYYYYYPF FLLWNGFFFL LLGGIIIIII FFIIIQILVA YYPAYSQHII

           RREELSGWCF FFRRYMHHHA AAAGGGSSLV VLLLLHILRR NYYSYLLWWI ILLLILFMMF
           RREELSGWCF FFRRYMHHHA AAAGGGSSLV VLLLLHILRR NYYSYLLWWI ILLLIIFAAF
           RREELSGWCF FFRRYMHHHA AAAGGGSSLV VFFLLHILRR NYYSYLLWWI ILLLIIFAAF
           RREELSGWCF FFRRYMHHHA AAAGGGSSLV VLLLLHILRR NYYSYLLWWI ILLLIIFAAF
           RREELSGWCF FFRRYMHHHA AAAGGGSSLV VLLLLHILRR NYYSYLLWWI ILLLIIFAAF
           RREELSGWCF FFRRYMHHHA AAAGGGSSLV VLLLLHILRR NYYSYLLWWI ILLLIIFAAF
           RREELSGWCF FFRRYMHHHA AAAGGGSSLV VFFLLHILRR NYYSYLLWWI ILLLIIFAAF
           RREELSGWCF FFRRYMHHHA AAAGGGSSLV VFFLLHILRR NYYSYLLWWI ILLLIIFAAF
           RREELSGWCF FFRRYMHHHA AAAGGGSSFV VIILLHILRR NYYSYLLWWI ILLLIIFLLS
           RREELSGWCF FFRRYMHHHA AAAGGGSSFV VIILLHILRR NYYSYLLWWI ILLLMIFLLS
           RREELSGWCF FFRRYMHHHA AAAGGGSSFV VIILLHILRR NYYSYLLWWI ILLLIIFLLS
           RREEISGWCF FFRRYMHHHA AAAGGGSSFV VIILLHILRR NYYSYLLWWI ILLLIIFLLS
           RREELSGWCF FFRRYLHHHS SSSGGGSSFV VIILLHILRR NYYSYLLWWN NLLLIIFLLS

           VVTAAVLGGQ QMMYWGVVVI ILSSSSIPPI WCTSTRFFLH HFFPFGLLCF IIIIIIILLL
           VVTAAVLGGQ QMMYWGVVVI ILSSSSIPPI WCTSTRFFLH HFFPFALLCF IIIIIIILLL
           VVTAAVLGGQ QMMYWGVVVI ILSSSSIPPI WCTSTRFFLH HFFPFALLCF IIIIIIILLL
           VVTAAVLGGQ QMMYWGVVVI ILSSSSIPPI WCTSTRFFLH HFFPFALLCF IIIIIIILLL
           VVTAAVLGGQ QMMYWGVVVI ILSSSSIPPI WCTSTRFFLH HFFPFALLCF IIIIIIILLL
           IITAAVLGGQ QMMYWGVVVI ILSSSSIPPI WCTSTRFFLH HFFPFALLCF IIIIIIILLL
           VVTAAVLGGQ QMMYWGVVVI ILSSSGIPPI WCTSTRFFLH HFFPFALLCF IIIIIIILLL
           VVTAAVLGGQ QMMYWGVVVI ILSSSGIPPI WCTSTRFFLH HFFPFALLCF IIIIIIILLL
           VVTAAVLGGQ QMMFWGVVVI ILYYYFIPPS WCLSTRFFLH HFFPFALLCF IIIIIIILLL
           VVTAAVLGGQ QMMFWGVVVI ILYYYFIPPS WCLSTRFFLH HFFPFALLCF IIIIIIILLL
           VVTAAVLGGQ QMMFWGVVVI ILYYYFIPPS WCLSTRFFLH HFFPFALLCF IIIIIIILLL
           VVTAAVLGGQ QMMFWGVVVI ILYYYFIPPS WCLSTRFFLH HFFPFALLCF IIIIIIILLL
           MMTAAVLGGQ QMMFWGVVVI ILYYYFIPPT WCINTRFFLH HFFPFVLLVF IIIIIIILLL

           HHHHLHHHGS GGYDDTKPPP FNNLLLSSSL KGGIIIQQSS FGIIIPPLHP AAAIVVNNVT
           HHHHLHHHGS GGYDDTKPPP FNNLLLSSSL KGGFFLQQSS FGIIIPPLHP AAAILVNNVT
           HHHHLHHHGS GGYDDTKPPP FNNLLLSSSL KGGIILQQSS FGIIIPPLHP AAAIIVNNVT
           HHHHLHHHGS GGYDDTKPPP FNNLLLSSSL KGGFFLQQSS FGIIIPPLHP AAAILVNNVT
           HHHHLHHHGS GGYDDTKPPP FNNLLLSSSL KGGFFLQQSS FGIIIPPLHP AAAILVNNVT
           HHHHLHHHGS GGYDDTKPPP FNNLLLSSSL KGGFFLQQSS FGIIIPPLHP AAAILVNNVT
           HHHHLHHHGS GGYDDTKPPP FNNLLLSSSL KGGLLIQQSS FGVVIPPLHP AAAIVVNNVT
           HHHHLHHHGS GGYDDTKPPP FNNLLLSSSL KGGLLIQQSS FGVVIPPLHP AAAIIVNNVT
           HHHHLQQQGS GGYDDTKPPP FNNLLLSSSL KGGLLAQQSS FGIILPPLHP AAAITVDDAT
           HHHHLQQQGS GGYDDTKPPP FNNLLLSSSL KGGLLAQQSS FGIILPPLHP AAAITVDDAT
           HHHHLQQQGS GGYDDTKPPP FNNLLLSSSL KGGFFSQQSS FGIILPPLHP AAAITVDDAT
           HHHHLQQQGS GGYDDTKPPP FNNLLLSSSL KGGFFSQQSS FGIILPPLHP AAAIMVDDAT
           HHHHLQQQGS GGYDDTKPPP FNNLLLCCCL KGGLLAQQSS FGIILTTLHP AAAIMVDDST

           TTTTPQQPFL LPPFYLTPPS SGLVVVVSQL LFLAEQRSST TTIIIQFMFR DDYSSVVVIW
           TTTTPQQPFL LPPFYLTPPS SGLLLVVSQL LFLAEQRSST TTIIIQFMFR EEYSSVVVMW
           TTTTPQQPFL LPPFYLTPPS SGLLLVVSQL LFLAEQRNNT TTIIIQFMFR EEYSSVVVIW
           TTTTPQQPFL LPPFYLTPPS SGLLLVVSQL LFLAEQRSST TTIIIQFMFR EEYSSVVVMW
           TTTTPQQPFL LPPFYLTPPS SGLLLVVSQL LFLAEQRSST TTIIIQFMFR EEYSSVVVMW
           TTTTPQQPFL LPPFYLTPPS SGLLLVVSQL LFLAEQRSST TTIIIQFMFR EEYSSVVVMW
           TTTTPQQPFL LPPFYLTPPS SGLVVVVSQL LFLAEQRNNT TTIIIQFMFR EEYSSVVVIW
           TTTTPQQPFL LPPFYLTPPS SGLVVVVSQL LFLAEQRNNT TTIIIQFMFR EEYSSVVVIW
           TTTTPHHPFL LPPFYLTPPN NGLLLMMSQL LFLAEQRNNT TTLIIQFFFR EEYSSVVVTW
           TTTTPHHPFL LPPFYLTPPN NGLLLMMSQL LFLAEQRNNT TTLIIQFFFR EEYSSVVVTW
           TTTTPHHPFL LPPFYLTPPN NGLLLMMSQL LFLAEQRSST TTIIIQFFFR EEYSSVVVTW
           TTTTPHHPFL LPPFYLIPPN NGLLLMMSQL LFLAEQRNNT TTIIIQFFFR EEYSSVVVIW
           TTTTPHHPFL LSSFYLTPPN NGLLLMMSQL LFLAEQRNNT TTIIILFFFR DDYSSLLLIW

           FMMCFFYYYA LLLWGGCPDD DDFFFILLYG GGGRLVVLLL FFFFCSSLLL FFVVVHHHYY
           FMMCFFYYYA LLLWGGCPDD DDFFFILLYG GGGRLIISSS FFFFSSSLLL FFAAVHHHYY
           FMMCFFYYYA LLLWGGCPEE EEFFFILLYG GGGRLIISSS FFFFSSSLLL FFAAVHHHYY
           FMMCFFYYYA LLLWGGCPDD DDFFFILLYG GGGRLIILLL FFFFFSSLLL FFTTVHHHYY
           FMMCFFYYYA LLLWGGCPDD DDFFFILLYG GGGRLIILLL FFFFSSSLLL FFAAVHHHYY
           FMMCFFYYYA LLLWGGCPDD DDFFFILLYG GGGRLIISSS FFFFSSSLLL FFAAVHHHYY
           FMMCFFYYYA LLLWGGCPDD DDFFFILLYG GGGRLIILLL FFFFSSSLLL FFSSVQQQNN
           FMMCFFYYYA LLLWGGCPDD DDFFFILLYG GGGRLIILLL FFFFSSSLLL FFSSVQQQYY
           FIICFFYYYA LLLWGGCPDD DDYYYILLYG GGGRLIILLL FFFFFSSLLL FFTTVQQQSS
           FIICFFYYYA LLLWGGCPDD DDYYYILLYG GGGRLIILLL FFFFFSSLLL FFTTVQQQSS
           FIICFFYYYA LLLWGGCPDD DDYYYILLYG GGGRLIILLL FFFFFSSLLL FFTTVQQQAA
           FIICFFYYYA LLLWGGCPDD DDYYYIIIYG GGGRLIILLL FFFFFSSLLL FFTTVQQQAA
           FIICFFYYYA LMMVGGYPDD DDFFFIYYYG GGGRMIIIII LLLFVSSLLL FFTTVQQQSS

           RRTYYDDDSS SQQNI
           KRTYYDDDSS SQQNI
           KRTYYDDDSS SQQNI
           KRTYYDDDSS SQQNI
           KRTYYDDDSS SQQNI
           KRTYYDDDSS SQQNI
           KKTYYDDDSS SQQNI
           KKTYYDDDSS SQQNI
           KRTYYDDDSS SQQNI
           KRTYYDDDSS SQQNI
           RRTYYDDDSS SQQNI
           RKTYYDDDSS SQQNL
           KRLYYDDDSS SQQNI

   13   375
P_falcipar NNYYINLVKK KAHLIIYYYY PCLIFLWNNN YFLIIFIQII IIIITVVFFA SYYYPPDDSY
P_vivax_Sa NNYYINLAKK KAHLLLYYYY PCLIFLWNNN YFLIIFIQII LLLLTVVFFA SYYYPPEESY
P_malariae NNYYINLAKK KAHLLLYYYY PCLIFLWNNN YFLIIFIQII LLLLTVVFFA SYYYPPDDSY
P_knowlesi NNYYINLAKK KAHLLLYYYY PCLIFLWNNN YFLIIFIQII LLLLTVVFFA SYYYPPEESY
P_cynomolg NNYYINLAKK KAHLLLYYYY PCLIFLWNNN YFLIIFIQII LLLLTVVFFA SYYYPPEESY
P_DAJ-2004 NNYYINLAKK KAHLLLYYYY PCLIFLWNNN YFLIIFIQII LLLLTVVFFA SYYYPPEESY
P_berghei  NNNNINLVKK KTHLIIYYYY PCLIFLWNNN YFLIIFIQII LLLLTVVFFA SYYYPPEESY
P_yoelii   NNNNINLVKK KTHLIIYYYY PCLIFLWNNN YFLIIFIQII LLLLTVVFFA SYYYPPEESY
P_relictum NNYYINLAKK KAHLIIYYYY PCLIFLWNNN YFLIIFIQII LLLLTVVLLA TYYYPPEESY
P_gallinac NNYYINLAKK KAHLIIYYYY PCLIFLWNNN YFLIIFIQII LLLLTVVLLA TYYYPPEESY
P_floriden NNYYINLAKK KAHLVVYYYY PCLIFLWNNN YFLIIFIQII LLLLTVVLLA TYYYPPEESY
P_mexicanu NNYYINLAKK KAHLIIYYYY PCLIFLWNNN YFLIIFIQII LLLLTVVLLA TYYYPPEESY
L_sabrazes NNNNINLAKK KAHLIIYYYY PCLIFLWNNN YFLIIFIQII LLLLTVVLLA TYYYPPEESH

           AAYYYQHILL LLEEEWWSSG GWWWCCCCRH HAGALLFFLL YLHLLLRLNN YSSYYMMMLS
           AAYYYQHILL LLEEEWWSSG GWWWCCCCRH HAGALLFFLL YLHLLLRLNN YSSYYLLLLS
           AAYYYQHILL LLEEEWWSSG GWWWCCCCRH HAGALLFFFL YLHLLLRLNN YSSYYLLLLS
           AAYYYQHILL LLEEEWWSSG GWWWCCCCRH HAGALLFFLL YLHLLLRLNN YSSYYLLLLS
           AAYYYQHILL LLEEEWWSSG GWWWCCCCRH HAGALLFFLL YLHLLLRLNN YSSYYLLLLS
           AAYYYQHILL LLEEEWWSSG GWWWCCCCRH HAGALLFFLL YLHLLLRLNN YSSYYLLLLS
           AAYYYQHILL LLEEEWWSSG GWWWCCCCRH HAGALLFFFL YLHLLLRLNN YSSYYLLLLS
           AAYYYQHILL LLEEEWWSSG GWWWCCCCRH HAGALLFFFL YLHLLLRLNN YSSYYLLLLS
           AAYYYQHILL LLEEEWWSSG GWWWCCCCRH HAGAFFFFIL YLHLLLRLNN YSSYYSSSLS
           AAYYYQHILL LLEEEWWSSG GWWWCCCCRH HAGAFFFFIL YLHLLLRLNN YSSYYSSSLS
           AAYYYQHILL LLEEEWWSSG GWWWCCCCRH HAGAFFFFIL YLHLLLRLNN YSSYYSSSLS
           AAYYYQHILL LLEEEWWSSG GWWWCCCCRH HAGAFFFFIL YLHLLLRLNN YSSYYSSSLS
           AAYYYQHILL LLEEEWWSSG GWWWCCCCRH HSGAFFFFIL YLHLLLRLNN YSSYYSSSLT

           SSILLFFFIV VVGGGYVLPG GGQQMSWWVV INNNLSIPVA AVVVCGGGYS SDILHHHFII
           SSIIIFFFII IIGGGYVLPG GGQQMSWWVV INNNLSIPVL LVVVCGGGYS SDILHHHFII
           SSIIIFFFII IIGGGYVLPG GGQQMSWWVV INNNLSIPAL LVVVCGGGYS SDILHHHFII
           SSIIIFFFII IIGGGYVLPG GGQQMSWWVV INNNLSIPVL LVVVCGGGYS SDILHHHFII
           SSIIIFFFII IIGGGYVLPG GGQQMSWWVV INNNLSIPVL LVVVCGGGYS SDILHHHFII
           SSIIIFFFII IIGGGYVLPG GGQQMSWWVV INNNLSIPVL LVVVCGGGYS SDILHHHFII
           SSIIIFFFII IIGGGYVLPG GGQQMSWWVV INNNLSIPSL LVVVCGGGYS SDILHHHFII
           SSIIIFFFII IIGGGYVLPG GGQQMSWWVV INNNLSIPAL LVVVCGGGYS SDILHHHFII
           SSIIIFSSIM MMGGGYVLPG GGQQMSWWVV INNNLYIPGL LVVVCGGGYS SDLLHHHFTT
           SSMIIFSSIM MMGGGYVLPG GGQQMSWWVV INNNLYIPGL LVVVCGGGYS SDLLHHHFTT
           SSIIIFSSIM MMGGGYVLPG GGQQMSWWVV INNNLYIPGL LVVVCGGGYS SDLLHHHFII
           SSIIIFSSIM MMGGGYVLPG GGQQMSWWVV INNNLYIPGL LVVVCGGGYS SDLLHHHFII
           TTIIIFSSIM MMGGGYVLPG GGQQMSWWVV INNNLYIPGL LIIICGGGFN NDLLHHHFII

           LLLLLCIVFF IIIIIIFLLL GGGSPPLLGD DALLLKKIPP YPNNLLSLDV VKGGVIIIII
           LLLLLCIVFF IIIIIIFLLL GGGSPPLLGD DALLLKKIPP YPNNLLSLDV VKGGIFFIII
           LLLLLCIVFF IIIIIIFLLL GGGSPPLLGD DALLLKKIPP YPNNLLSLDV VKGGIIIIII
           LLLLLCIVFF IIIIIIFLLL GGGSPPLLGD DALLLKKIPP YPNNLLSLDV VKGGIFFIII
           LLLLLCIVFF IIIIIIFLLL GGGSPPLLGD DALLLKKIPP YPNNLLSLDV VKGGIFFIII
           LLLLLCIVFF IIIIIIFLLL GGGSPPLLGD DALLLKKIPP YPNNLLSLDV VKGGIFFIII
           LLLLLCIVFF IIIIIIFLLL GGGSPPLLGD DALLLKKIPP YPNNLLSLDV VKGGILLIII
           LLLLLCIVFF IIIIIIFLLL GGGSPPLLGD DALLLKKIPP YPNNLLSLDV VKGGILLIII
           FFFLLCIVFF IIIIIIFLLL GGGSPPLLGD DALLLKKIPP YPNNLLSLDI IKGGVLLVVV
           FFFLLCIVFF IIIIIIFLLL GGGSPPLLGD DALLLKKIPP YPNNLLSLDI IKGGVLLVVV
           FFFLLCIVFF IIIIIIFLLL GGGSPPLLGD DALLLKKIPP YPNNLLSLDI IKGGIFFVVV
           FFFLLCIVFF IIIIIIFLLL GGGSPPLLGD DALLLKKIPP YPNNLLSLDI IKGGVFFVVV
           FFFLLVVVFF IIIIIIFLLL GGGSPPLLGD DALLLKKIPP YPNNLLCLDI IKGGVLLVVV

           LFLIIQQQQS SFFIPLLSPD DNIITTTYTP PQIVEWFFPP PFFFFYYAAK VSSKPAGGLV
           LFLLLQQQQS SFFIPLLSPD DNIITTTYTP PQIVEWFFPP PFFFFYYAAK ISSKTAGGLL
           IFLLLQQQQS SFFIPLLSPD DNIITTTYTP PQIVEWFFPP PFFFFYYAAK ISSKTAGGLL
           LFLLLQQQQS SFFIPLLSPD DNIITTTYTP PQIVEWFFPP PFFFFYYAAK ISSKTAGGLL
           LFLLLQQQQS SFFIPLLSPD DNIITTTYTP PQIVEWFFPP PFFFFYYAAK ISSKTAGGLL
           LFLLLQQQQS SFFIPLLSPD DNIITTTYTP PQIVEWFFPP PFFFFYYAAK ISSKTAGGLL
           LFLIIQQQQS SFFIPLLSPD DNIITTTYTP PQIVEWFFPP PFFFFYYAAK ISSKNAGGLV
           LFLIIQQQQS SFFIPLLSPD DNIITTTYTP PQIVEWFFPP PFFFFYYAAK ISSKNAGGLV
           LFLAAQQQQS SFFLPLLSPD DNIIRRRYTP PHIVEWFFPP PFFFFYYAAK INNKTAGGLL
           LFLAAQQQQS SFFLPLLSPD DNIIRRRYTP PHIVEWFFPP PFFFFYYAAK INNKTAGGLL
           LFLSSQQQQS SFFLPLLSPD DNIIRRRYTP PHIVEWFFPP PFFFFYYAAK INNKTAGGLL
           LFLSSQQQQS SFFLPLLSPD DNIIKKKYTP PHIVEWFFPP PFFFFYYAAK INNKTAGGLL
           LFLAAQQQQS SFFLTLLSPD DNIIRRRYTP PHIVEWFFSS SFFFFYYAAK INNKTSGGLL

           LLQLLFLAQQ RTIQQQFIFF GDVVPIIIII IIWWCALLLL LLQLLPPQIY GGFVVLLFFG
           LLQLLFLAQQ RTIQQQFTFF GEVVPMMMMM IIWWCSLLLL LLQLLPPQIY GGFIISSFFG
           LLQLLFLAQQ RTIQQQFLFF GEVVPIIIII IIWWCSLLLL LLQLLPPQIY GGFIISSFFG
           LLQLLFLAQQ RTIQQQFTFF GEVVPMMMMM IIWWCSLLLL LLQLLPPQIY GGFIILLFFG
           LLQLLFLAQQ RTIQQQFTFF GEVVPMMMMM IIWWCSLLLL LLQLLPPQIY GGFIILLFFG
           LLQLLFLAQQ RTIQQQFTFF GEVVPMMMMM IIWWCSLLLL LLQLLPPQIY GGFIISSFFG
           ILQLLFLAQQ RTIQQQFVFF SEVVPIIIII IIWWCSLLLL LLPLLPPQIY GGFIILLFFG
           VLQLLFLAQQ RTIQQQFVFF SEVVPIIIII IIWWCSLLLL LLQLLPPQIY GGFIILLFFG
           LLQILFLAQQ RTLQQQFAFF GEVVPTTTTT IIWWCSLLLL LLQLLPPQIY GGFIILLFFG
           LLQILFLAQQ RTLQQQFAFF GEVVPTTTTT IIWWCSLLLL LLQLLPPQIY GGFIILLFFG
           LLQILFLAQQ RTIQQQFNFF GEVVPTTTTT IIWWCSLLLL LLQLLPPQIY GGFIILLFFA
           LLQVLFLAQQ RTIQQQFNFF GEVVPIIIII IIWWCSLLLL LLQLLPPQIY GGFIILLFFA
           LLQVLFLAQQ RTILLLFVFF GDLLSIIIII IIWWCALLMM MMQLLPPQIY GGFIIIILFI

           LVHHYRRHHY DYSAN
           LVHHYRRHHY DYSAN
           LVHHYRRYYY DYSAN
           LVHHYRRHHY DYSAN
           LVHHYRRHHY DYSAN
           LVHHYRRHHY DYSAN
           LVQQNKKHHY DYSAN
           LVQQYKKHHY DYSAN
           LVQQSRRHHY DYSAN
           LVQQSRRHHY DYSAN
           LVQQARRHHY DYSAN
           LVQQAKKHHY DYSAN
           LVQQSRRHHY DYSAN

   13   375
P_falcipar NFFYYSNNVK KHHHHLNPNN INNLWNNYYF FLGIIIQIIT TTTGVRRPPD VVSSYYYYSH
P_vivax_Sa NYYYYSNNAK KHHHHLNPNN INNLWNNYYF FLGIIIQILT TTTGVRRPPE IISSYYYYSH
P_malariae NYYYYSNNAK KHHHHLNPNN INNLWNNYYF FLGIIIQILT TTTGVRRPPD IISSYYYYSH
P_knowlesi NYYYYSNNAK KHHHHLNPNN INNLWNNYYF FLGIIIQILT TTTGVRRPPE IISSYYYYSH
P_cynomolg NYYYYSNNAK KHHHHLNPNN INNLWNNYYF FLGIIIQILT TTTGVRRPPE IISSYYYYSH
P_DAJ-2004 NYYYYSNNAK KHHHHLNPNN INNLWNNYYF FLGIIIQILT TTTGVRRPPE IISSYYYYSH
P_berghei  NYYNNSNNVK KHHHHLNPNN INNLWNNYYF FLGIIIQILT TTTGVRRPPE IISSYYYYSH
P_yoelii   NYYNNSNNVK KHHHHLNPNN INNLWNNYYF FLGIIIQILT TTTGVRRPPE IISSYYYYSH
P_relictum NYYYYSNNAK KHHHHLHPNN INNLWNNYYF FLGIIIQILT TTTGVCCPPE IISSYYYYSH
P_gallinac NYYYYSNNAK KHHHHLHPNN INNLWNNYYF FLGIIIQILT TTTGVCCPPE IISSYYYYSH
P_floriden NYYYYSNNAK KHHHHLYPNN INNLWNNYYF FLGIIIQILT TTTGVCCPPE IISSYYYYSH
P_mexicanu NYYYYSNNAK KHHHHLHPNN INNLWNNYYF FLGIIIQILT TTTGVCCPPE IISSYYYYSH
L_sabrazes NYYNNVNNAK KHHHHLYPNN INNLWNNYYF FLGIIIQILT TTTGVAAPPE IISSHYYYSH

           ILLLREELWS SGGGCFFFFY MHHHAGGGVF LLTYHHLGGL NYSMMYLLPL SWWWWLLLLF
           ILLLREELWS SGGGCFFFFY MHHHAGGGVF LLTYHHLGGL NYSLLYLLPL SWWWWLLIIF
           ILLLREELWS SGGGCFFFFY MHHHAGGGVF FFTYHHLGGL NYSLLYLLPL SWWWWLLIIF
           ILLLREELWS SGGGCFFFFY MHHHAGGGVF LLTYHHLGGL NYSLLYLLPL SWWWWLLIIF
           ILLLREELWS SGGGCFFFFY MHHHAGGGVF LLTYHHLGGL NYSLLYLLPL SWWWWLLIIF
           ILLLREELWS SGGGCFFFFY MHHHAGGGVF LLTYHHLGGL NYSLLYLLPL SWWWWLLIIF
           ILLLREELWS SGGGCFFFFY MHHHAGGGVF FFTYHHLGGL NYSLLYLLPL SWWWWLLIIF
           ILLLREELWS SGGGCFFFFY MHHHAGGGVF FFTYHHLGGL NYSLLYLLPL SWWWWLLIIF
           ILLLREELWS SGGGCFFFFY MHHHAGGGVF IITYHHLGGL NYSSSYLLPL SWWWWLLIIF
           ILLLREELWS SGGGCFFFFY MHHHAGGGVF IITYHHLGGL NYSSSYLLPL SWWWWLLIIF
           ILLLREELWS SGGGCFFFFY MHHHAGGGVF IITYHHLGGL NYSSSYLLPL SWWWWLLIIF
           ILLLREEIWS SGGGCFFFFY MHHHAGGGVF IITYHHLGGL NYSSSYLLPL SWWWWLLIIF
           ILLLREELWS SGGGCFFFFY LHHHSGGGVF IIAYHHLGGL NYSSSYLLPL TWWWWLLIIF

           FMFFFVTTAF VGYVLPWWMW GVINLSSSIP PPVIIGGTVV VSPPPPTTTR RRFFVFFIII
           FAFFFVTTAF IGYVLPWWMW GVINLSSSIP PPVILGGTVV VSPPPPTTTR RRFFVFFIII
           FAFFFVTTAF IGYVLPWWMW GVINLSSSIP PPVILGGTVV VSPPPPTTTR RRFFVFFIII
           FAFFFVTTAF IGYVLPWWMW GVINLSSSIP PPVILGGTVV VSPPPPTTTR RRFFVFFIII
           FAFFFVTTAF IGYVLPWWMW GVINLSSSIP PPVILGGTVV VSPPPPTTTR RRFFVFFIII
           FAFFFITTAF IGYVLPWWMW GVINLSSSIP PPVILGGTVV VSPPPPTTTR RRFFVFFIII
           FAFFFVTTAF IGYVLPWWMW GVINLSSSIP PPVILGGTVV VSPPPPTTTR RRFFVFFIII
           FAFFFVTTAF IGYVLPWWMW GVINLSSSIP PPVILGGTVV VSPPPPTTTR RRFFVFFIII
           FLSSSVTTAF MGYVLPWWMW GVINLYYYIP PPVSIGGLVV VSPPPPTTTR RRFFVFFTTT
           FLSSSVTTAF MGYVLPWWMW GVINLYYYIP PPVSIGGLVV VSPPPPTTTR RRFFVFFTTT
           FLSSSVTTAF MGYVLPWWMW GVINLYYYIP PPVSIGGLVV VSPPPPTTTR RRFFVFFIII
           FLSSSVTTAF MGYVLPWWMW GVINLYYYIP PPVSIGGLVV VSPPPPTTTR RRFFVFFIII
           FLSSSMTTAF MGYVLPWWMW GVINLYYYIP PPITVGGIVV VNPPPPTTTR RRFFIFFIII

           IPLLIIFFFF LHLLLHGSST NGGYDLLKPY PNNLLLLSLL DDVVKGGFNN NILLFIQQQG
           IPLLIIFFFF LHLLLHGSST NGGYDLLKPY PNNLLLLSLL DDVVKGGFNN NFLLFLQQQG
           IPLLIIFFFF LHLLLHGSST NGGYDLLKPY PNNLLLLSLL DDVVKGGFNN NIIIFLQQQG
           IPLLIIFFFF LHLLLHGSST NGGYDLLKPY PNNLLLLSLL DDVVKGGFNN NFLLFLQQQG
           IPLLIIFFFF LHLLLHGSST NGGYDLLKPY PNNLLLLSLL DDVVKGGFNN NFLLFLQQQG
           IPLLIIFFFF LHLLLHGSST NGGYDLLKPY PNNLLLLSLL DDVVKGGFNN NFLLFLQQQG
           IPLLIIFFFF LHLLLHGSST NGGYDLLKPY PNNLLLLSLL DDVVKGGFNN NLLLFIQQQG
           IPLLIIFFFF LHLLLHGSST NGGYDLLKPY PNNLLLLSLL DDVVKGGFNN NLLLFIQQQG
           TPLLIIFFFF LHLLLQGSST NGGYDLLKPY PNNLLLLSLL DDIIKGGFNN NLLLFAQQQG
           TPLLIIFFFF LHLLLQGSST NGGYDLLKPY PNNLLLLSLL DDIIKGGFNN NLLLFAQQQG
           IPLLIIFFFF LHLLLQGSST NGGYDLLKPY PNNLLLLSLL DDIIKGGFNN NFLLFSQQQG
           IPLLIIFFFF LHLLLQGSST NGGYDLLKPY PNNLLLLSLL DDIIKGGFNN NFLLFSQQQG
           IPLLIIFFFF LHLLLQGSST NGGYDLLKPY PNNLLLLCLL DDIIKGGFSN NLLLFAQQQG

           GIIIPPPSHH PDNVVNNTTT TTTSQIVEEF PAMLKKKSKP PLLVLLSLLL EEQRRSSLLL
           GIIIPPPSHH PDNLVNNTTT TTTIQIVEEF PAMLKKKSKT TLLVLLSLLL EEQRRSSLLL
           GIIIPPPSHH PDNIVNNTTT TTTIQIVEEF PAMLKKKSKT TLLVLLSLLL EEQRRNNLLL
           GIIIPPPSHH PDNLVNNTTT TTTIQIVEEF PAMLKKKSKT TLLVLLSLLL EEQRRSSLLL
           GIIIPPPSHH PDNLVNNTTT TTTIQIVEEF PAMLKKKSKT TLLVLLSLLL EEQRRSSLLL
           GIIIPPPSHH PDNLVNNTTT TTTIQIVEEF PAMLKKKSKT TLLVLLSLLL EEQRRSSLLL
           GVIIPPPSHH PDNVVNNTTT TTTLQIVEEF PAMLKKKSKN NLLVIISLLL EEQRRNNLLL
           GVIIPPPSHH PDNIVNNTTT TTTLQIVEEF PAMLKKKSKN NLLVVVSLLL EEQRRNNLLL
           GILLPPPSHH PDNTVDDRRR TTTLHIVEEF PAMLKKKNKT TLLMLLSILL EEQRRNNLLL
           GILLPPPSHH PDNTVDDRRR TTTLHIVEEF PAMLKKKNKT TLLMLLSILL EEQRRNNLLL
           GILLPPPSHH PDNTVDDRRR TTTLHIVEEF PAMLKKKNKT TLLMLLSILL EEQRRSSLLL
           GILLPPPSHH PDNMVDDKKK TTTLHIVEEF PAMLKKKNKT TLLMLLSVLL EEQRRNNLLL
           GILLTTTSHH PDNMVDDRRR TTTLHIVEEF SAILKKKNKT TLLMLLSVLL EEQRRNNLLL

           LTIIIFFGGG AARYSSSPII IIWFFCAFAA LLWWWWPQDD DIIFFFFILF VFFSSSGLLL
           LTIIIFFGGG AARYSSSPMM MIWFFCSFAA LLWWWWPQDD DIIFFFFILF IFFSSSGLLL
           LTIIIFFGGG AARYSSSPII IIWFFCSFAA LLWWWWPQEE EIIFFFFILF IFFSSSGLLL
           LTIIIFFGGG AARYSSSPMM MIWFFCSFAA LLWWWWPQDD DIIFFFFILF IFFSSSGLLL
           LTIIIFFGGG AARYSSSPMM MIWFFCSFAA LLWWWWPQDD DIIFFFFILF IFFSSSGLLL
           LTIIIFFGGG AARYSSSPMM MIWFFCSFAA LLWWWWPQDD DIIFFFFILF IFFSSSGLLL
           LTIIIFFSSS AARYSSSPII IIWFFCSFAA LLWWWWPQDD DIIFFFFILF IFFSSSGLLL
           LTIIIFFSSS AARYSSSPII IIWFFCSFAA LLWWWWPQDD DIIFFFFILF IFFSSSGLLL
           LTLLLFFGGG AARYSSSPTT TIWFFCSFAA LLWWWWPQDD DIIYYYYILF IFFSSSGLLL
           LTLLLFFGGG AARYSSSPTT TIWFFCSFAA LLWWWWPQDD DIIYYYYILF IFFSSSGLLL
           LTIIIFFGGG AARYSSSPTT TIWFFCSFAA LLWWWWPQDD DIIYYYYILF IFFSSSALLL
           LTIIIFFGGG AARYSSSPII IIWFFCSFAA LLWWWWPQDD DIIYYYYIIF IFFSSSALLL
           LTIIIFFGGG AARYSSSSII IIWFFCAFAA MMVVVVPQDD DIIFFFFIYF ILFSSSILLL

           VHHHYRRTHY DSQQN
           VHHHYKKTHY DSQQN
           VHHHYKKTYY DSQQN
           VHHHYKKTHY DSQQN
           VHHHYKKTHY DSQQN
           VHHHYKKTHY DSQQN
           VQQQNKKTHY DSQQN
           VQQQYKKTHY DSQQN
           VQQQSKKTHY DSQQN
           VQQQSKKTHY DSQQN
           VQQQARRTHY DSQQN
           VQQQARRTHY DSQQN
           VQQQSKKLHY DSQQN

   13   375
P_falcipar NYYSSIIINN NVLLLLINNN YPCPPLNINN NWFLGGIIFF FIIIIQIIIT TTTVVLSDVV
P_vivax_Sa NYYSSIIINN NALLLLLNNN YPCPPLNINN NWFLGGIIFF FIIIIQIILT TTTVVLSEII
P_malariae NYYSSIIINN NALLLLLNNN YPCPPLNINN NWFLGGIIFF FIIIIQIILT TTTVVLSDII
P_knowlesi NYYSSIIINN NALLLLLNNN YPCPPLNINN NWFLGGIIFF FIIIIQIILT TTTVVLSEII
P_cynomolg NYYSSIIINN NALLLLLNNN YPCPPLNINN NWFLGGIIFF FIIIIQIILT TTTVVLSEII
P_DAJ-2004 NYYSSIIINN NALLLLLNNN YPCPPLNINN NWFLGGIIFF FIIIIQIILT TTTVVLSEII
P_berghei  NNNSSIIINN NVLLLLINNN YPCPPLNINN NWFLGGIIFF FIIIIQIILT TTTVVLSEII
P_yoelii   NNNSSIIINN NVLLLLINNN YPCPPLNINN NWFLGGIIFF FIIIIQIILT TTTVVLSEII
P_relictum NYYSSIIINN NALLLLIHHH YPCPPLNINN NWFLGGIVFF FIIIIQIILT TTTVVLTEII
P_gallinac NYYSSIIINN NALLLLIHHH YPCPPLNINN NWFLGGIVFF FIIIIQIILT TTTVVLTEII
P_floriden NYYSSIIINN NALLLLVYYY YPCPPLNINN NWFLGGIVFF FIIIIQIILT TTTVVLTEII
P_mexicanu NYYSSIIINN NALLLLIHHH YPCPPLNINN NWFLGGIVFF FIIIIQIILT TTTVVLTEII
L_sabrazes NNNVVIIINN NALLLLIYYY YPCPPLNINN NWFLGGIIFF FIIIIQIILT TTTVVLTEII

           VVAAYYSSII QILLLWSSSG CCCRYYYATG ASLLTTIGLL NSYYMPLLSW WWWWISSSFM
           IIAAYYSSII QILLLWSSSG CCCRYYYATG ASLLTTIGLL NSYYLPLLSW WWWWISSSFA
           IIAAYYSSII QILLLWSSSG CCCRYYYATG ASLFTTIGLL NSYYLPLLSW WWWWISSSFA
           IIAAYYSSII QILLLWSSSG CCCRYYYATG ASLLTTIGLL NSYYLPLLSW WWWWISSSFA
           IIAAYYSSII QILLLWSSSG CCCRYYYATG ASLLTTIGLL NSYYLPLLSW WWWWISSSFA
           IIAAYYSSII QILLLWSSSG CCCRYYYATG ASLLTTIGLL NSYYLPLLSW WWWWISSSFA
           IIAAYYSSII QILLLWSSSG CCCRYYYATG ASLFTTIGLL NSYYLPLLSW WWWWISSSFA
           IIAAYYSSII QILLLWSSSG CCCRYYYATG ASLFTTIGLL NSYYLPLLSW WWWWISSSFA
           IIAAYYSSVV QILLLWSSSG CCCRYYYATG ASFITTIGLL NSYYSPLLSW WWWWISSSFL
           IIAAYYSSVV QILLLWSSSG CCCRYYYATG ASFITTIGLL NSYYSPLLSW WWWWISSSFL
           IIAAYYSSVV QILLLWSSSG CCCRYYYATG ASFITTIGLL NSYYSPLLSW WWWWISSSFL
           IIAAYYSSVV QILLLWSSSG CCCRYYYATG ASFITTIGLL NSYYSPLLSW WWWWITTTFL
           IIAAYYSSVV QILLLWSSSG CCCRYYYSTG ASFIAAIGLL NSYYSPLLTW WWWWNTTTFL

           IFIITAAAFV GYVVPPGGQS YYGTVTLIIA AWIGGGTVSS DTTIIIIRFF FVLLHHFILP
           LFIITAAAFI GYVVPPGGQS YYGTVTLIIL LWLGGGTVSS DTTIIIIRFF FVLLHHFILP
           LFIITAAAFI GYVVPPGGQS YYGTVTLIIL LWLGGGTVSS DTTIIIIRFF FVLLHHFILP
           LFIITAAAFI GYVVPPGGQS YYGTVTLIIL LWLGGGTVSS DTTIIIIRFF FVLLHHFILP
           LFIITAAAFI GYVVPPGGQS YYGTVTLIIL LWLGGGTVSS DTTIIIIRFF FVLLHHFILP
           LFIITAAAFI GYVVPPGGQS YYGTVTLIIL LWLGGGTVSS DTTIIIIRFF FVLLHHFILP
           LFIITAAAFI GYVVPPGGQS YYGTVTLIIL LWLGGGTVSS DTTIIIIRFF FVLLHHFILP
           LFIITAAAFI GYVVPPGGQS YYGTVTLIIL LWLGGGTVSS DTTIIIIRFF FVLLHHFILP
           ISIITAAAFM GYVVPPGGQS FFGTVTLIIL LWIGGGLVSS DTTLLLLRFF FVLLHHFTFP
           ISIITAAAFM GYVVPPGGQS FFGTVTLIIL LWIGGGLVSS DTTLLLLRFF FVLLHHFTFP
           ISIITAAAFM GYVVPPGGQS FFGTVTLIIL LWIGGGLVSS DTTLLLLRFF FVLLHHFIFP
           ISIITAAAFM GYVVPPGGQS FFGTVTLIIL LWIGGGLVSS DTTLLLLRFF FVLLHHFIFP
           ISIITAAAFM GYVVPPGGQS FFGTVTLIIL LWVGGGIVNN DTTLLLLRFF FILLHHFIFP

           PGLLIFHIFF FHHLLHHGTN PGGYDDAAAL KKPPPPNNNS SLLDDDVKGG GFNVIILLLI
           PALLIFHIFF FHHLLHHGTN PGGYDDAAAL KKPPPPNNNS SLLDDDVKGG GFNIFILLLL
           PALLIFHIFF FHHLLHHGTN PGGYDDAAAL KKPPPPNNNS SLLDDDVKGG GFNIIIIILL
           PALLIFHIFF FHHLLHHGTN PGGYDDAAAL KKPPPPNNNS SLLDDDVKGG GFNIFILLLL
           PALLIFHIFF FHHLLHHGTN PGGYDDAAAL KKPPPPNNNS SLLDDDVKGG GFNIFILLLL
           PALLIFHIFF FHHLLHHGTN PGGYDDAAAL KKPPPPNNNS SLLDDDVKGG GFNIFILLLL
           PALLIFHIFF FHHLLHHGTN PGGYDDAAAL KKPPPPNNNS SLLDDDVKGG GFNILILLLI
           PALLIFHIFF FHHLLHHGTN PGGYDDAAAL KKPPPPNNNS SLLDDDVKGG GFNILILLLI
           PALLIFHIFF FHHLLQQGTN PGGYDDAAAL KKPPPPNNNS SLLDDDIKGG GFNVLVLLLA
           PALLIFHIFF FHHLLQQGTN PGGYDDAAAL KKPPPPNNNS SLLDDDIKGG GFNVLVLLLA
           PALLIFHIFF FHHLLQQGTN PGGYDDAAAL KKPPPPNNNS SLLDDDIKGG GFNIFVLLLS
           PALLIFHIFF FHHLLQQGTN PGGYDDAAAL KKPPPPNNNS SLLDDDIKGG GFNVFVLLLS
           PVLLVFHIFF FHHLLQQGTN PGGYDDAAAL KKPPPPNNNC CLLDDDIKGG GFSVLVLLLA

           QLLIPLLSHP NNNIVVVVPS SQVVPPYYPY MMMMLTVPPK GGLLVVVSSL LFLLLAAAAE
           QIIIPLLSHP NNNILVVVPI IQVVPPYYPY MMMMLTIPPK GGLLLLLSSL LFLLLAAAAE
           QLLIPLLSHP NNNIIVVVPI IQVVPPYYPY MMMMLTIPPK GGLLLLLSSL LFLLMAAAAE
           QIIIPLLSHP NNNILVVVPI IQVVPPYYPY MMMMLTIPPK GGLLLLLSSL LFLLLAAAAE
           QIIIPLLSHP NNNILVVVPI IQVVPPYYPY MMMMLTIPPK GGLLLLLSSL LFLLLAAAAE
           QLLIPLLSHP NNNILVVVPI IQVVPPYYPY MMMMLTIPPK GGLLLLLSSL LFLLLAAAAE
           QIIVPLLSHP NNNIVVVVPL LQVVPPYYPY MMMMLTIPPK GGLLVVVSSL LFLLLAAAAE
           QIIVPLLSHP NNNIIVVVPL LQVVPPYYPY MMMMLTIPPK GGLLVVVSSL LFLLLAAAAE
           QLLIPLLSHP NNNITVAAPL LHVVPPYYPY MMMMLTIPPK GGLLLLLSSL LFLLLAAAAE
           QLLIPLLSHP NNNITVAAPL LHVVPPYYPY MMMMLTIPPK GGLLLLLSSL LFLLLAAAAE
           QLLIPLLSHP NNNITVAAPL LHVVPPYYPY MMMMLTIPPK GGLLLLLSSL LFLLLAAAAE
           QLLIPLLSHP NNNIMVAAPL LHVVPPYYPY MMMMLIIPPK GGLLLLLSSL LFLLLAAAAE
           QLLITLLSHP NNNIMVSSPL LHVVPPYYSY IIIILTIPPK GGLLLLLSSL LFLLLAAAAE

           QQQRRSTTTT IFFKFFDDYY SPPIIIIWWM CCALIICPPQ DDIILYYYII FFFLLLFVLL
           QQQRRSTTTT IFFKFFEEYY SPPMMMIWWM CCSLIICPPQ DDIILYYYII FFFLLLFALL
           QQQRRNTTTT IFFKFFEEYY SPPIIIIWWM CCSLIICPPQ EEIILYYYII FFFLLLFALL
           QQQRRSTTTT IFFKFFEEYY SPPMMMIWWM CCSLIICPPQ DDIILYYYII FFFLLLFTLL
           QQQRRSTTTT IFFKFFEEYY SPPMMMIWWM CCSLIICPPQ DDIILYYYII FFFLLLFALL
           QQQRRSTTTT IFFKFFEEYY SPPMMMIWWM CCSLIICPPQ DDIILYYYII FFFLLLFALL
           QQQRRNTTTT IFFKFFEEYY SPPIIIIWWM CCSLIICPPQ DDIILYYYII FFFLLLFSLL
           QQQRRNTTTT IFFKFFEEYY SPPIIIIWWM CCSLIICPPQ DDIILYYYII FFFLLLFSLL
           QQQRRNTTTT IFFKFFEEYY SPPTTTIWWI CCSLIICPPQ DDIILYYYII FFFLLLFTLL
           QQQRRNTTTT IFFKFFEEYY SPPTTTIWWI CCSLIICPPQ DDIILYYYII FFFLLLFTLL
           QQQRRSTTTT IFFKFFEEYY SPPTTTIWWI CCSLIICPPQ DDIILYYYII FFFLLLFTLL
           QQQRRNTTTT IFFKFFEEYY SPPIIIIWWI CCSLIICPPQ DDIIIYYYII FFFLLLFTLL
           QQQRRNTTTT IFFKFFDDYY SSSIIIIWWI CCAMIIYPPQ DDIIYYYYII LLFLLLFTLL

           VYRTTTYYDS QQNNN
           VYKTTTYYDS QQNNN
           VYKTTTYYDS QQNNN
           VYKTTTYYDS QQNNN
           VYKTTTYYDS QQNNN
           VYKTTTYYDS QQNNN
           VNKTTTYYDS QQNNN
           VYKTTTYYDS QQNNN
           VSKTTTYYDS QQNNN
           VSKTTTYYDS QQNNN
           VARTTTYYDS QQNNN
           VARTTTYYDS QQNNN
           VSKLLLYYDS QQNNN

   13   375
P_falcipar FFSSSSIINL LVVVHLLLIN PCPPPPLWWW NNYYGGFLLL LGIIIFFFIQ IIIIGGLSYT
P_vivax_Sa YYSSSSIINL LAAAHLLLLN PCPPPPLWWW NNYYGGFLLL LGIIIFFFIQ IILLGGLSYT
P_malariae YYSSSSIINL LAAAHLLLLN PCPPPPLWWW NNYYGGFLLL LGIIIFFFIQ IILLGGLSYT
P_knowlesi YYSSSSIINL LAAAHLLLLN PCPPPPLWWW NNYYGGFLLL LGIIIFFFIQ IILLGGLSYT
P_cynomolg YYSSSSIINL LAAAHLLLLN PCPPPPLWWW NNYYGGFLLL LGIIIFFFIQ IILLGGLSYT
P_DAJ-2004 YYSSSSIINL LAAAHLLLLN PCPPPPLWWW NNYYGGFLLL LGIIIFFFIQ IILLGGLSYT
P_berghei  YYSSSSIINL LVVVHLLLIN PCPPPPLWWW NNYYGGFLLL LGIIIFFFIQ IILLGGLSYS
P_yoelii   YYSSSSIINL LVVVHLLLIN PCPPPPLWWW NNYYGGFLLL LGIIIFFFIQ IILLGGLSYS
P_relictum YYSSSSIINL LAAAHLLLIH PCPPPPLWWW NNYYGGFLLL LGIIIFFFIQ IILLGGLTYT
P_gallinac YYSSSSIINL LAAAHLLLIH PCPPPPLWWW NNYYGGFLLL LGIIIFFFIQ IILLGGLTYT
P_floriden YYSSSSIINL LAAAHLLLVY PCPPPPLWWW NNYYGGFLLL LGIIIFFFIQ IILLGGLTYT
P_mexicanu YYSSSSIINL LAAAHLLLIH PCPPPPLWWW NNYYGGFLLL LGIIIFFFIQ IILLGGLTYT
L_sabrazes YYVVVVIINL LAAAHLLLIY PCPPPPLWWW NNYYGGFLLL LGIIIFFFIQ IILLGGLTYT

           TTVSYYYYYA YIQHIIWWRR YMTTGGGAVV LLLTYYILRG GLNYYYYYMY YLPSIIGLLL
           TTISYYYYYA YIQHIIWWRR YMTTGGGAVV LLLTYYILRG GLNYYYYYLY YLPSIIGLLL
           TTISYYYYYA YIQHIIWWRR YMTTGGGAVV LLLTYYILRG GLNYYYYYLY YLPSIIGLLL
           TTISYYYYYA YIQHIIWWRR YMTTGGGAVV LLLTYYILRG GLNYYYYYLY YLPSIIGLLL
           TTISYYYYYA YIQHIIWWRR YMTTGGGAVV LLLTYYILRG GLNYYYYYLY YLPSIIGLLL
           TTISYYYYYA YIQHIIWWRR YMTTGGGAVV LLLTYYILRG GLNYYYYYLY YLPSIIGLLL
           SSISYYYYYA YIQHIIWWRR YMTTGGGAVV LLLTYYILRG GLNYYYYYLY YLPSIIGLLL
           SSISYYYYYA YIQHIIWWRR YMTTGGGAVV LLLTYYILRG GLNYYYYYLY YLPSIIGLLL
           TTISYYYYYA YVQHIIWWRR YMTTGGGAVV LLLTYYILRG GLNYYYYYSY YLPSIIGLLL
           TTISYYYYYA YVQHIIWWRR YMTTGGGAVV LLLTYYILRG GLNYYYYYSY YLPSIIGLLL
           TTISYYYYYA YVQHIIWWRR YMTTGGGAVV LLLTYYILRG GLNYYYYYSY YLPSIIGLLL
           TTISYYYYYA YVQHIIWWRR YMTTGGGAVV LLLTYYILRG GLNYYYYYSY YLPSIIGLLL
           TTISHHHHHA YVQHIIWWRR YLTTGGGAVV LLLAYYILRG GLNYYYYYSY YLPTNNGLLL

           IFIIIVTFVG VVLLQMMSYY WATTNLSIPP VVVAVVIGYY TTVDPPTKRF FVHFLPPIIL
           IFIIIVTFIG VVLLQMMSYY WATTNLSIPP VVVLVVLGYY TTVDPPTKRF FVHFLPPVVL
           IFIIIVTFIG VVLLQMMSYY WATTNLSIPP AAALVVLGYY TTVDPPTKRF FVHFLPPVVL
           IFIIIVTFIG VVLLQMMSYY WATTNLSIPP VVVLVVLGYY TTVDPPTKRF FVHFLPPVVL
           IFIIIVTFIG VVLLQMMSYY WATTNLSIPP VVVLVVLGYY TTVDPPTKRF FVHFLPPVVL
           IFIIIITFIG VVLLQMMSYY WATTNLSIPP VVVLVVLGYY TTVDPPTKRF FVHFLPPIIL
           IFIIIVTFIG VVLLQMMSYY WATTNLSIPP SSSLVVLGYY TTVDPPTKRF FVHFLPPVVL
           IFIIIVTFIG VVLLQMMSYY WATTNLSIPP AAALVVLGYY TTVDPPTKRF FVHFLPPVVL
           IFIIIVTFMG VVLLQMMSFF WATTNLYIPP GGGLVVIGYY LLVDPPTKRF FVHFFPPIIL
           MFIIIVTFMG VVLLQMMSFF WATTNLYIPP GGGLVVIGYY LLVDPPTKRF FVHFFPPIIL
           IFIIIVTFMG VVLLQMMSFF WATTNLYIPP GGGLVVIGYY LLVDPPTKRF FVHFFPPIIL
           IFIIIVTFMG VVLLQMMSFF WATTNLYIPP GGGLVVIGYY LLVDPPTKRF FVHFFPPIIL
           IFIIIMTFMG VVLLQMMSFF WATTNLYIPP GGGLIIVGFF IIVDPPTKRF FIHFFPPVVL

           IFFIHNPPGY YDDTIIPFFY YPPPPLSLLL KGFFFNNIII LLLFQQSLFG GIPLLPPNNA
           IFFIHNPPGY YDDTIIPFFY YPPPPLSLLL KGFFFNNIII LLLFQQSIFG GIPLLPPNNA
           IFFIHNPPGY YDDTIIPFFY YPPPPLSLLL KGFFFNNIII IIIFQQSLFG GIPLLPPNNA
           IFFIHNPPGY YDDTIIPFFY YPPPPLSLLL KGFFFNNIII LLLFQQSIFG GIPLLPPNNA
           IFFIHNPPGY YDDTIIPFFY YPPPPLSLLL KGFFFNNIII LLLFQQSIFG GIPLLPPNNA
           IFFIHNPPGY YDDTIIPFFY YPPPPLSLLL KGFFFNNIII LLLFQQSLFG GIPLLPPNNA
           IFFIHNPPGY YDDTIIPFFY YPPPPLSLLL KGFFFNNIII LLLFQQSIFG GIPLLPPNNA
           IFFIHNPPGY YDDTIIPFFY YPPPPLSLLL KGFFFNNIII LLLFQQSIFG GIPLLPPNNA
           IFFIHNPPGY YDDTIIPFFY YPPPPLSLLL KGFFFNNVVV LLLFQQSLFG GLPLLPPNNA
           IFFIHNPPGY YDDTIIPFFY YPPPPLSLLL KGFFFNNVVV LLLFQQSLFG GLPLLPPNNA
           IFFIHNPPGY YDDTIIPFFY YPPPPLSLLL KGFFFNNVVV LLLFQQSLFG GLPLLPPNNA
           IFFIHNPPGY YDDTIIPFFY YPPPPLSLLL KGFFFNNVVV LLLFQQSLFG GLPLLPPNNA
           VFFIHNPPGY YDDTIIPFFY YPPPPLCLLL KGFFFNNVVV LLLFQQSLFG GLTLLPPNNA

           AIVNTVVVSS QQIIVVPPEY PFYYAALLLK KTTVSSPPAA GGGLVVVVVL LLLLQQQLLL
           AIVNTVVVII QQIIVVPPEY PFYYAALLLK KTTISSTTAA GGGLLVVVVL LAALQQQLLL
           AIVNTVVVII QQIIVVPPEY PFYYAALLLK KTTISSTTAA GGGLLVVVVL LAALQQQLLL
           AIVNTVVVII QQIIVVPPEY PFYYAALLLK KTTISSTTAA GGGLLVVVVL LAALQQQLLL
           AIVNTVVVII QQIIVVPPEY PFYYAALLLK KTTISSTTAA GGGLLVVVVL LAALQQQLLL
           AIVNTVVVII QQIIVVPPEY PFYYAALLLK KTTISSTTAA GGGLLVVVVL LTTLQQQLLL
           AIVNTVVVLL QQIIVVPPEY PFYYAALLLK KTTISSNNAA GGGLVVVVVI IAALQQQLLL
           AIVNTVVVLL QQIIVVPPEY PFYYAALLLK KTTISSNNAA GGGLVVVVVV VAALQQQLLL
           AIVDRAAALL HHIIVVPPEY PFYYAALLLK KTTINNTTAA GGGLLMMMML LAALQQQIIL
           AIVDRAAALL HHIIVVPPEY PFYYAALLLK KTTINNTTAA GGGLLMMMML LAALQQQIIL
           AIVDRAAALL HHIIVVPPEY PFYYAALLLK KTTINNTTAA GGGLLMMMML LAALQQQIIL
           AIVDKAAALL HHIIVVPPEY PFYYAALLLK KIIINNTTAA GGGLLMMMML LAALQQQVVL
           AIVDRSSSLL HHIIVVPPEY SFYYAALLLK KTTINNTTSS GGGLLMMMML LSSLQQQVVL

           FLLLAERRSL LTTQFIFFGG RDDIWMCCAF AALWWICDIF LLLLYGGGRR LLFFFIVVLL
           FLLLAERRSL LTTQFTFFGG REEIWMCCSF AALWWICDIF LLLLYGGGRR LLFFFIIISS
           FLMMAERRNL LTTQFLFFGG REEIWMCCSF AALWWICEIF LLLLYGGGRR LLFFFIIISS
           FLLLAERRSL LTTQFTFFGG REEIWMCCSF AALWWICDIF LLLLYGGGRR LLFFFIIILL
           FLLLAERRSL LTTQFTFFGG REEIWMCCSF AALWWICDIF LLLLYGGGRR LLFFFIIILL
           FLLLAERRSL LTTQFTFFGG REEIWMCCSF AALWWICDIF LLLLYGGGRR LLFFFIIISS
           FLLLAERRNL LTTQFVFFSS REEIWMCCSF AALWWICDIF LLLLYGGGRR LLFFFIIILL
           FLLLAERRNL LTTQFVFFSS REEIWMCCSF AALWWICDIF LLLLYGGGRR LLFFFIIILL
           FLLLAERRNL LTTQFAFFGG REEIWICCSF AALWWICDIY LLLLYGGGRR LLFFFIIILL
           FLLLAERRNL LTTQFAFFGG REEIWICCSF AALWWICDIY LLLLYGGGRR LLFFFIIILL
           FLLLAERRSL LTTQFNFFGG REEIWICCSF AALWWICDIY LLLLYGGGRR LLFFFIIILL
           FLLLAERRNL LTTQFNFFGG REEIWICCSF AALWWICDIY IIIIYGGGRR LLFFFIIILL
           FLLLAERRNL LTTLFVFFGG RDDIWICCAF AAMVVIYDIF YYYYYGGGRR MMFFFIIIII

           FCHHRRTTYS SSSAI
           FSHHKKTTYS SSSAI
           FSHHKKTTYS SSSAI
           FFHHKKTTYS SSSAI
           FSHHKKTTYS SSSAI
           FSHHKKTTYS SSSAI
           FSQQKKTTYS SSSAI
           FSQQKKTTYS SSSAI
           FFQQKKTTYS SSSAI
           FFQQKKTTYS SSSAI
           FFQQRRTTYS SSSAI
           FFQQRRTTYS SSSAL
           FVQQKKLLYS SSSAI

   13   375
P_falcipar FFYYILKHHL LINNYYYYPC LLNNFWYFFL GIIIIFFFQI IIVVVVLLLR RTDDVSSSQI
P_vivax_Sa YYYYILKHHL LLNNYYYYPC LLNNFWYFFL GIIIIFFFQI ILVVVVLLLR RTEEISSSQI
P_malariae YYYYILKHHL LLNNYYYYPC LLNNFWYFFL GIIIIFFFQI ILVVVVLLLR RTDDISSSQI
P_knowlesi YYYYILKHHL LLNNYYYYPC LLNNFWYFFL GIIIIFFFQI ILVVVVLLLR RTEEISSSQI
P_cynomolg YYYYILKHHL LLNNYYYYPC LLNNFWYFFL GIIIIFFFQI ILVVVVLLLR RTEEISSSQI
P_DAJ-2004 YYYYILKHHL LLNNYYYYPC LLNNFWYFFL GIIIIFFFQI ILVVVVLLLR RTEEISSSQI
P_berghei  YYNNILKHHL LINNYYYYPC LLNNFWYFFL GIIIIFFFQI ILVVVVLLLR RSEEISSSQI
P_yoelii   YYNNILKHHL LINNYYYYPC LLNNFWYFFL GIIIIFFFQI ILVVVVLLLR RSEEISSSQI
P_relictum YYYYILKHHL LIHHYYYYPC LLNNFWYFFL GIIVVFFFQI ILVVVVLLLC CTEEISSSQI
P_gallinac YYYYILKHHL LIHHYYYYPC LLNNFWYFFL GIIVVFFFQI ILVVVVLLLC CTEEISSSQI
P_floriden YYYYILKHHL LVYYYYYYPC LLNNFWYFFL GIIVVFFFQI ILVVVVLLLC CTEEISSSQI
P_mexicanu YYYYILKHHL LIHHYYYYPC LLNNFWYFFL GIIVVFFFQI ILVVVVLLLC CTEEISSSQI
L_sabrazes YYNNILKHHL LIYYYYYYPC LLNNFWYFFL GIIIIFFFQI ILVVVVLLLA ATEEISSSQI

           IWWGWWCFFF RRRHTGLFTY LHILLGNYYY YLPPPLLLWI ISILLFIAFV YYVVLPPWGG
           IWWGWWCFFF RRRHTGLFTY LHILLGNYYY YLPPPLLLWI ISIIIFLAFI YYVVLPPWGG
           IWWGWWCFFF RRRHTGLFTY LHILLGNYYY YLPPPLLLWI ISIIIFLAFI YYVVLPPWGG
           IWWGWWCFFF RRRHTGLFTY LHILLGNYYY YLPPPLLLWI ISIIIFLAFI YYVVLPPWGG
           IWWGWWCFFF RRRHTGLFTY LHILLGNYYY YLPPPLLLWI ISIIIFLAFI YYVVLPPWGG
           IWWGWWCFFF RRRHTGLFTY LHILLGNYYY YLPPPLLLWI ISIIIFLAFI YYVVLPPWGG
           IWWGWWCFFF RRRHTGLFTY LHILLGNYYY YLPPPLLLWI ISIIIFLAFI YYVVLPPWGG
           IWWGWWCFFF RRRHTGLFTY LHILLGNYYY YLPPPLLLWI ISIIIFLAFI YYVVLPPWGG
           IWWGWWCFFF RRRHTGFFTY LHILLGNYYY YLPPPLLLWI ISIIIFIAFM YYVVLPPWGG
           IWWGWWCFFF RRRHTGFFTY LHILLGNYYY YLPPPLLLWI ISMIIFIAFM YYVVLPPWGG
           IWWGWWCFFF RRRHTGFFTY LHILLGNYYY YLPPPLLLWI ISIIIFIAFM YYVVLPPWGG
           IWWGWWCFFF RRRHTGFFTY LHILLGNYYY YLPPPLLLWI ITIIIFIAFM YYVVLPPWGG
           IWWGWWCFFF RRRHTGFFAY LHILLGNYYY YLPPPLLLWN NTIIIFIAFM YYVVLPPWGG

           SSSYYWWWWW GGAATVITNS SSIIPVCCGG GGGTTVVVSD TTIIFFHLFL LLCIIIFFFH
           SSSYYWWWWW GGAATVITNS SSIIPVCCGG GGGTTVVVSD TTIIFFHLFL LLCIIIFFFH
           SSSYYWWWWW GGAATVITNS SSIIPACCGG GGGTTVVVSD TTIIFFHLFL LLCIIIFFFH
           SSSYYWWWWW GGAATVITNS SSIIPVCCGG GGGTTVVVSD TTIIFFHLFL LLCIIIFFFH
           SSSYYWWWWW GGAATVITNS SSIIPVCCGG GGGTTVVVSD TTIIFFHLFL LLCIIIFFFH
           SSSYYWWWWW GGAATVITNS SSIIPVCCGG GGGTTVVVSD TTIIFFHLFL LLCIIIFFFH
           SSSYYWWWWW GGAATVITNG GGIIPSCCGG GGGTTVVVSD TTIIFFHLFL LLCIIIFFFH
           SSSYYWWWWW GGAATVITNG GGIIPACCGG GGGTTVVVSD TTIIFFHLFL LLCIIIFFFH
           SSSFFWWWWW GGAATVITNF FFIIPGCCGG GGGLLVVVSD TTLLFFHFFL LLCIIIFFFH
           SSSFFWWWWW GGAATVITNF FFIIPGCCGG GGGLLVVVSD TTLLFFHFFL LLCIIIFFFH
           SSSFFWWWWW GGAATVITNF FFIIPGCCGG GGGLLVVVSD TTLLFFHFFL LLCIIIFFFH
           SSSFFWWWWW GGAATVITNF FFIIPGCCGG GGGLLVVVSD TTLLFFHFFL LLCIIIFFFH
           SSSFFWWWWW GGAATVITNF FFIIPGCCGG GGGIIVVVND TTLLFFHFFL LLVVVVFFFH

           FLHHLLHGTT NNPPYYYDDT LKIFYPPNLL SLLDDKKFNV IFLIQSSFGG IIPLSSSHPD
           FLHHLLHGTT NNPPYYYDDT LKIFYPPNLL SLLDDKKFNI FFLLQSSFGG IIPLSSSHPD
           FLHHLLHGTT NNPPYYYDDT LKIFYPPNLL SLLDDKKFNI IFLLQSSFGG IIPLSSSHPD
           FLHHLLHGTT NNPPYYYDDT LKIFYPPNLL SLLDDKKFNI FFLLQSSFGG IIPLSSSHPD
           FLHHLLHGTT NNPPYYYDDT LKIFYPPNLL SLLDDKKFNI FFLLQSSFGG IIPLSSSHPD
           FLHHLLHGTT NNPPYYYDDT LKIFYPPNLL SLLDDKKFNI FFLLQSSFGG IIPLSSSHPD
           FLHHLLHGTT NNPPYYYDDT LKIFYPPNLL SLLDDKKFNI LFLIQSSFGG VVPLSSSHPD
           FLHHLLHGTT NNPPYYYDDT LKIFYPPNLL SLLDDKKFNI LFLIQSSFGG VVPLSSSHPD
           FLHHLLQGTT NNPPYYYDDT LKIFYPPNLL SLLDDKKFNV LFLAQSSFGG IIPLSSSHPD
           FLHHLLQGTT NNPPYYYDDT LKIFYPPNLL SLLDDKKFNV LFLAQSSFGG IIPLSSSHPD
           FLHHLLQGTT NNPPYYYDDT LKIFYPPNLL SLLDDKKFNI FFLSQSSFGG IIPLSSSHPD
           FLHHLLQGTT NNPPYYYDDT LKIFYPPNLL SLLDDKKFNV FFLSQSSFGG IIPLSSSHPD
           FLHHLLQGTT NNPPYYYDDT LKIFYPPNLL CLLDDKKFSV LFLAQSSFGG IITLSSSHPD

           NNVNTVVVTT PSQIEWYFLP LLLLKTVVSP PAGLVSLQQQ LLFFLLLLLA EEQRTTTTII
           NNLNTVVVTT PIQIEWYFLP LLLLKTIIST TAGLLSLQQQ LLFFLLLLLA EEQRTTTTII
           NNINTVVVTT PIQIEWYFLP LLLLKTIIST TAGLLSLQQQ LLFFLMMMMA EEQRTTTTII
           NNLNTVVVTT PIQIEWYFLP LLLLKTIIST TAGLLSLQQQ LLFFLLLLLA EEQRTTTTII
           NNLNTVVVTT PIQIEWYFLP LLLLKTIIST TAGLLSLQQQ LLFFLLLLLA EEQRTTTTII
           NNLNTVVVTT PIQIEWYFLP LLLLKTIIST TAGLLSLQQQ LLFFLLLLLA EEQRTTTTII
           NNVNTVVVTT PLQIEWYFLP LLLLKTIISN NAGLVSLQQQ LLFFLLLLLA EEQRTTTTII
           NNINTVVVTT PLQIEWYFLP LLLLKTIISN NAGLVSLQQQ LLFFLLLLLA EEQRTTTTII
           NNTDRAAATT PLHIEWYFLP LLLLKTIINT TAGLLSLQQQ ILFFLLLLLA EEQRTTTTLI
           NNTDRAAATT PLHIEWYFLP LLLLKTIINT TAGLLSLQQQ ILFFLLLLLA EEQRTTTTLI
           NNTDRAAATT PLHIEWYFLP LLLLKTIINT TAGLLSLQQQ ILFFLLLLLA EEQRTTTTII
           NNMDKAAATT PLHIEWYFLP LLLLKIIINT TAGLLSLQQQ VLFFLLLLLA EEQRTTTTII
           NNMDRSSSTT PLHIEWYFLS LLLLKTIINT TSGLLSLQQQ VLFFLLLLLA EEQRTTTTII

           FFKKIGGRRD DYSPPPWFMM MMMFFLLLWW IGGCCQQLLP DIFFFIIGRI IVVLFFSGVL
           FFKKTGGRRE EYSPPPWFMM MMMFFLLLWW IGGCCQQLLP DIFFFIIGRI IIISFFSGAL
           FFKKLGGRRE EYSPPPWFMM MMMFFLLLWW IGGCCQQLLP EIFFFIIGRI IIISFFSGAL
           FFKKTGGRRE EYSPPPWFMM MMMFFLLLWW IGGCCQQLLP DIFFFIIGRI IIILFFSGTL
           FFKKTGGRRE EYSPPPWFMM MMMFFLLLWW IGGCCQQLLP DIFFFIIGRI IIILFFSGAL
           FFKKTGGRRE EYSPPPWFMM MMMFFLLLWW IGGCCQQLLP DIFFFIIGRI IIISFFSGAL
           FFKKVSSRRE EYSPPPWFMM MMMFFLLLWW IGGCCPPLLP DIFFFIIGRI IIILFFSGSL
           FFKKVSSRRE EYSPPPWFMM MMMFFLLLWW IGGCCQQLLP DIFFFIIGRI IIILFFSGSL
           FFKKAGGRRE EYSPPPWFII IIIFFLLLWW IGGCCQQLLP DIYYYIIGRI IIILFFSGTL
           FFKKAGGRRE EYSPPPWFII IIIFFLLLWW IGGCCQQLLP DIYYYIIGRI IIILFFSGTL
           FFKKNGGRRE EYSPPPWFII IIIFFLLLWW IGGCCQQLLP DIYYYIIGRI IIILFFSATL
           FFKKNGGRRE EYSPPPWFII IIIFFLLLWW IGGCCQQLLP DIYYYIIGRI IIILFFSATL
           FFKKVGGRRD DYSSSSWFII IIIFFLLLVV IGGYYQQLLP DIFFFIIGRI IIIIFFSITL

           VHRRRRRTTH HSANN
           VHKKRRRTTH HSANN
           VHKKRRRTTY YSANN
           VHKKRRRTTH HSANN
           VHKKRRRTTH HSANN
           VHKKRRRTTH HSANN
           VQKKKKKTTH HSANN
           VQKKKKKTTH HSANN
           VQKKRRRTTH HSANN
           VQKKRRRTTH HSANN
           VQRRRRRTTH HSANN
           VQRRKKKTTH HSANN
           VQKKRRRLLH HSANN

   13   375
P_falcipar NNKAAALLIY YCLLNFWYYY FLIIIIFIII TTTGGAARRR YYDDVSSYSS SIIHIREELW
P_vivax_Sa NNKAAALLLY YCLLNFWYYY FLIIIIFILL TTTGGAARRR YYEEISSYSS SIIHIREELW
P_malariae NNKAAALLLY YCLLNFWYYY FLIIIIFILL TTTGGAARRR YYDDISSYSS SIIHIREELW
P_knowlesi NNKAAALLLY YCLLNFWYYY FLIIIIFILL TTTGGAARRR YYEEISSYSS SIIHIREELW
P_cynomolg NNKAAALLLY YCLLNFWYYY FLIIIIFILL TTTGGAARRR YYEEISSYSS SIIHIREELW
P_DAJ-2004 NNKAAALLLY YCLLNFWYYY FLIIIIFILL TTTGGAARRR YYEEISSYSS SIIHIREELW
P_berghei  NNKTTTLLIY YCLLNFWYYY FLIIIIFILL TTTGGAARRR YYEEISSYSS SIIHIREELW
P_yoelii   NNKTTTLLIY YCLLNFWYYY FLIIIIFILL TTTGGAARRR YYEEISSYSS SIIHIREELW
P_relictum NNKAAALLIY YCLLNFWYYY FLIIIVFILL TTTGGAACCC YYEEISSYSS SVVHIREELW
P_gallinac NNKAAALLIY YCLLNFWYYY FLIIIVFILL TTTGGAACCC YYEEISSYSS SVVHIREELW
P_floriden NNKAAALLVY YCLLNFWYYY FLIIIVFILL TTTGGAACCC YYEEISSYSS SVVHIREELW
P_mexicanu NNKAAALLIY YCLLNFWYYY FLIIIVFILL TTTGGAACCC YYEEISSYSS SVVHIREEIW
L_sabrazes NNKAAALLIY YCLLNFWYYY FLIIIIFILL TTTGGAAAAA YYEEISSHSS SVVHIREELW

           SSWWRRAAAA GGGGFFFLLT TYLLHHHLRR RRLLSPLLII LLLIFFFFMF VFVGGVLWGQ
           SSWWRRAAAA GGGGFFFLLT TYLLHHHLRR RRLLSPLLII LLLIFFFFAF VFIGGVLWGQ
           SSWWRRAAAA GGGGFFFFLT TYLLHHHLRR RRLLSPLLII LLLIFFFFAF VFIGGVLWGQ
           SSWWRRAAAA GGGGFFFLLT TYLLHHHLRR RRLLSPLLII LLLIFFFFAF VFIGGVLWGQ
           SSWWRRAAAA GGGGFFFLLT TYLLHHHLRR RRLLSPLLII LLLIFFFFAF VFIGGVLWGQ
           SSWWRRAAAA GGGGFFFLLT TYLLHHHLRR RRLLSPLLII LLLIFFFFAF IFIGGVLWGQ
           SSWWRRAAAA GGGGFFFFLT TYLLHHHLRR RRLLSPLLII LLLIFFFFAF VFIGGVLWGQ
           SSWWRRAAAA GGGGFFFFLT TYLLHHHLRR RRLLSPLLII LLLIFFFFAF VFIGGVLWGQ
           SSWWRRAAAA GGGGFFFILT TYLLHHHLRR RRLLSPLLII LLLIFFFFLS VFMGGVLWGQ
           SSWWRRAAAA GGGGFFFILT TYLLHHHLRR RRLLSPLLII LLLMFFFFLS VFMGGVLWGQ
           SSWWRRAAAA GGGGFFFILT TYLLHHHLRR RRLLSPLLII LLLIFFFFLS VFMGGVLWGQ
           SSWWRRAAAA GGGGFFFILT TYLLHHHLRR RRLLSPLLII LLLIFFFFLS VFMGGVLWGQ
           SSWWRRSSSS GGGGFFFILA AYLLHHHLRR RRLLSPLLNN LLLIFFFFLS MFMGGVLWGQ

           MSWGGAAINL SSSVIWICTT VSSPTTTIKR RFFFLFFLFI GLLLVVVFIH HIFLHSTTNP
           MSWGGAAINL SSSVIWLCTT VSSPTTTIKR RFFFLFFLFV ALLLVVVFIH HIFLHSTTNP
           MSWGGAAINL SSSVIWLCTT VSSPTTTIKR RFFFLFFLFV ALLLVVVFIH HIFLHSTTNP
           MSWGGAAINL SSSVIWLCTT VSSPTTTIKR RFFFLFFLFV ALLLVVVFIH HIFLHSTTNP
           MSWGGAAINL SSSVIWLCTT VSSPTTTIKR RFFFLFFLFV ALLLVVVFIH HIFLHSTTNP
           MSWGGAAINL SSSVIWLCTT VSSPTTTIKR RFFFLFFLFI ALLLVVVFIH HIFLHSTTNP
           MSWGGAAINL SSGVIWLCTT VSSPTTTIKR RFFFLFFLFV ALLLVVVFIH HIFLHSTTNP
           MSWGGAAINL SSGVIWLCTT VSSPTTTIKR RFFFLFFLFV ALLLVVVFIH HIFLHSTTNP
           MSWGGAAINL YYFVSWICLL VSSPTTTLKR RFFFLFFFFI ALLLVVVFIH HIFLQSTTNP
           MSWGGAAINL YYFVSWICLL VSSPTTTLKR RFFFLFFFFI ALLLVVVFIH HIFLQSTTNP
           MSWGGAAINL YYFVSWICLL VSSPTTTLKR RFFFLFFFFI ALLLVVVFIH HIFLQSTTNP
           MSWGGAAINL YYFVSWICLL VSSPTTTLKR RFFFLFFFFI ALLLVVVFIH HIFLQSTTNP
           MSWGGAAINL YYFITWVCII VNNPTTTLKR RFFFLFFFFV VLLLVVVFIH HIFLQSTTNP

           LAALIIIIYP LLLSSSLLLD KFNNNIIIFL IQSSFFGIPP LPDDIVVVVN NNTYYVVPSS
           LAALIIIIYP LLLSSSLLLD KFNNNFFIFL LQSSFFGIPP LPDDILLVVN NNTYYVVPII
           LAALIIIIYP LLLSSSLLLD KFNNNIIIFL LQSSFFGIPP LPDDIIIVVN NNTYYVVPII
           LAALIIIIYP LLLSSSLLLD KFNNNFFIFL LQSSFFGIPP LPDDILLVVN NNTYYVVPII
           LAALIIIIYP LLLSSSLLLD KFNNNFFIFL LQSSFFGIPP LPDDILLVVN NNTYYVVPII
           LAALIIIIYP LLLSSSLLLD KFNNNFFIFL LQSSFFGIPP LPDDILLVVN NNTYYVVPII
           LAALIIIIYP LLLSSSLLLD KFNNNLLIFL IQSSFFGIPP LPDDIVVVVN NNTYYVVPLL
           LAALIIIIYP LLLSSSLLLD KFNNNLLIFL IQSSFFGIPP LPDDIIIVVN NNTYYVVPLL
           LAALIIIIYP LLLSSSLLLD KFNNNLLVFL AQSSFFGLPP LPDDITTVVD DDRYYAAPLL
           LAALIIIIYP LLLSSSLLLD KFNNNLLVFL AQSSFFGLPP LPDDITTVVD DDRYYAAPLL
           LAALIIIIYP LLLSSSLLLD KFNNNFFVFL SQSSFFGLPP LPDDITTVVD DDRYYAAPLL
           LAALIIIIYP LLLSSSLLLD KFNNNFFVFL SQSSFFGLPP LPDDIMMVVD DDKYYAAPLL
           LAALIIIIYP LLLCCCLLLD KFNNNLLVFL AQSSFFGLTT LPDDIMMVVD DDRYYSSPLL

           SQIVVPPEWW FFPYAMLLTT TVVKPPAAGG VIIVLLLLLS SLLLQQLLLL LLLLLEEEQR
           IQIVVPPEWW FFPYAMLLTT TIIKTTAAGG LIIVLLAAAS SLLLQQLLLL LLLLLEEEQR
           IQIVVPPEWW FFPYAMLLTT TIIKTTAAGG LIIVLLAAAS SLLLQQLLLL LLLMMEEEQR
           IQIVVPPEWW FFPYAMLLTT TIIKTTAAGG LIIVLLAAAS SLLLQQLLLL LLLLLEEEQR
           IQIVVPPEWW FFPYAMLLTT TIIKTTAAGG LIIVLLAAAS SLLLQQLLLL LLLLLEEEQR
           IQIVVPPEWW FFPYAMLLTT TIIKTTAAGG LIIVLLTTTS SLLLQQLLLL LLLLLEEEQR
           LQIVVPPEWW FFPYAMLLTT TIIKNNAAGG VIIVIIAAAS SLLLQQLLLL LLLLLEEEQR
           LQIVVPPEWW FFPYAMLLTT TIIKNNAAGG VIIVVVAAAS SLLLQQLLLL LLLLLEEEQR
           LHIVVPPEWW FFPYAMLLTT TIIKTTAAGG LVVMLLAAAS SLLLQQIIIL LLLLLEEEQR
           LHIVVPPEWW FFPYAMLLTT TIIKTTAAGG LVVMLLAAAS SLLLQQIIIL LLLLLEEEQR
           LHIVVPPEWW FFPYAMLLTT TIIKTTAAGG LVVMLLAAAS SLLLQQIIIL LLLLLEEEQR
           LHIVVPPEWW FFPYAMLLII IIIKTTAAGG LVVMLLAAAS SLLLQQVVVL LLLLLEEEQR
           LHIVVPPEWW FFSYAILLTT TIIKTTSSGG LIIMLLSSSS SLLLQQVVVL LLLLLEEEQR

           LTTIIIKKKM FARRSSVVPP IIIIWWMCCC CFFGQPPIFI LLYLFFIVFS SLLFVVHYYR
           LTTIIIKKKM FARRSSVVPP MMMIWWMCCC CFFGQPPIFI LLYLFFIIFS SLLFAVHYYK
           LTTIIIKKKM FARRSSVVPP IIIIWWMCCC CFFGQPPIFI LLYLFFIIFS SLLFAVHYYK
           LTTIIIKKKM FARRSSVVPP MMMIWWMCCC CFFGQPPIFI LLYLFFIIFS SLLFTVHYYK
           LTTIIIKKKM FARRSSVVPP MMMIWWMCCC CFFGQPPIFI LLYLFFIIFS SLLFAVHYYK
           LTTIIIKKKM FARRSSVVPP MMMIWWMCCC CFFGQPPIFI LLYLFFIIFS SLLFAVHYYK
           LTTIIIKKKM FARRSSVVPP IIIIWWMCCC CFFGPPPIFI LLYLFFIIFS SLLFSVQNNK
           LTTIIIKKKM FARRSSVVPP IIIIWWMCCC CFFGQPPIFI LLYLFFIIFS SLLFSVQYYK
           LTTLLLKKKF FARRSSVVPP TTTIWWICCC CFFGQPPIYI LLYLFFIIFS SLLFTVQSSK
           LTTLLLKKKF FARRSSVVPP TTTIWWICCC CFFGQPPIYI LLYLFFIIFS SLLFTVQSSK
           LTTIIIKKKF FARRSSVVPP TTTIWWICCC CFFGQPPIYI LLYLFFIIFS SLLFTVQAAR
           LTTIIIKKKF FARRSSVVPP IIIIWWICCC CFFGQPPIYI IIYLFFIIFS SLLFTVQAAR
           LTTIIIKKKF FARRSSLLSS IIIIWWICCC CFFGQPPIFI YYYMFFIILS SLLFTVQSSK

           RRRTTYYDDD QANII
           KRRTTYYDDD QANII
           KRRTTYYDDD QANII
           KRRTTYYDDD QANII
           KRRTTYYDDD QANII
           KRRTTYYDDD QANII
           KKKTTYYDDD QANII
           KKKTTYYDDD QANII
           KRRTTYYDDD QANII
           KRRTTYYDDD QANII
           RRRTTYYDDD QANII
           RKKTTYYDDD QANLL
           KRRLLYYDDD QANII

   13   375
P_falcipar FFFFYSILLV VAYYYCCPPP NFLWYGFFFF LLLLIIIFFT TTGLLLLAAS RYYPPVSSYA
P_vivax_Sa YYYYYSILLA AAYYYCCPPP NFLWYGFFFF LLLLIIIFFT TTGLLLLAAS RYYPPISSYA
P_malariae YYYYYSILLA AAYYYCCPPP NFLWYGFFFF LLLLIIIFFT TTGLLLLAAS RYYPPISSYA
P_knowlesi YYYYYSILLA AAYYYCCPPP NFLWYGFFFF LLLLIIIFFT TTGLLLLAAS RYYPPISSYA
P_cynomolg YYYYYSILLA AAYYYCCPPP NFLWYGFFFF LLLLIIIFFT TTGLLLLAAS RYYPPISSYA
P_DAJ-2004 YYYYYSILLA AAYYYCCPPP NFLWYGFFFF LLLLIIIFFT TTGLLLLAAS RYYPPISSYA
P_berghei  YYYYNSILLV VTYYYCCPPP NFLWYGFFFF LLLLIIIFFT TTGLLLLAAS RYYPPISSYA
P_yoelii   YYYYNSILLV VTYYYCCPPP NFLWYGFFFF LLLLIIIFFT TTGLLLLAAS RYYPPISSYA
P_relictum YYYYYSILLA AAYYYCCPPP NFLWYGFFFF LLLLIIIFFT TTGLLLLAAT CYYPPISSYA
P_gallinac YYYYYSILLA AAYYYCCPPP NFLWYGFFFF LLLLIIIFFT TTGLLLLAAT CYYPPISSYA
P_floriden YYYYYSILLA AAYYYCCPPP NFLWYGFFFF LLLLIIIFFT TTGLLLLAAT CYYPPISSYA
P_mexicanu YYYYYSILLA AAYYYCCPPP NFLWYGFFFF LLLLIIIFFT TTGLLLLAAT CYYPPISSYA
L_sabrazes YYYYNVILLA AAYYYCCPPP NFLWYGFFFF LLLLIIIFFT TTGLLLLAAT AYYPPISSHA

           YSSIHHIILR LWWGGWWWCC FRRYHTTGAS VLLLTTHIII LRGGGYYYYY YLPLSSWWSS
           YSSIHHIILR LWWGGWWWCC FRRYHTTGAS VLLLTTHIII LRGGGYYYYY YLPLSSWWSS
           YSSIHHIILR LWWGGWWWCC FRRYHTTGAS VFFLTTHIII LRGGGYYYYY YLPLSSWWSS
           YSSIHHIILR LWWGGWWWCC FRRYHTTGAS VLLLTTHIII LRGGGYYYYY YLPLSSWWSS
           YSSIHHIILR LWWGGWWWCC FRRYHTTGAS VLLLTTHIII LRGGGYYYYY YLPLSSWWSS
           YSSIHHIILR LWWGGWWWCC FRRYHTTGAS VLLLTTHIII LRGGGYYYYY YLPLSSWWSS
           YSSIHHIILR LWWGGWWWCC FRRYHTTGAS VFFLTTHIII LRGGGYYYYY YLPLSSWWSS
           YSSIHHIILR LWWGGWWWCC FRRYHTTGAS VFFLTTHIII LRGGGYYYYY YLPLSSWWSS
           YSSVHHIILR LWWGGWWWCC FRRYHTTGAS VIILTTHIII LRGGGYYYYY YLPLSSWWSS
           YSSVHHIILR LWWGGWWWCC FRRYHTTGAS VIILTTHIII LRGGGYYYYY YLPLSSWWSS
           YSSVHHIILR LWWGGWWWCC FRRYHTTGAS VIILTTHIII LRGGGYYYYY YLPLSSWWSS
           YSSVHHIILR IWWGGWWWCC FRRYHTTGAS VIILTTHIII LRGGGYYYYY YLPLSSWWTT
           YSSVHHIILR LWWGGWWWCC FRRYHTTGAS VIILAAHIII LRGGGYYYYY YLPLTTWWTT

           LMIFFVAFVY YVLLLWWWGG GSYWGGTNNL SSSSPPAAVI ICCGTSSDTI RFLLLFFIIL
           LALFFVAFIY YVLLLWWWGG GSYWGGTNNL SSSSPPLLVI LCCGTSSDTI RFLLLFFIIL
           LALFFVAFIY YVLLLWWWGG GSYWGGTNNL SSSSPPLLVI LCCGTSSDTI RFLLLFFIIL
           LALFFVAFIY YVLLLWWWGG GSYWGGTNNL SSSSPPLLVI LCCGTSSDTI RFLLLFFIIL
           LALFFVAFIY YVLLLWWWGG GSYWGGTNNL SSSSPPLLVI LCCGTSSDTI RFLLLFFIIL
           LALFFIAFIY YVLLLWWWGG GSYWGGTNNL SSSSPPLLVI LCCGTSSDTI RFLLLFFIIL
           LALFFVAFIY YVLLLWWWGG GSYWGGTNNL SSSGPPLLVI LCCGTSSDTI RFLLLFFIIL
           LALFFVAFIY YVLLLWWWGG GSYWGGTNNL SSSGPPLLVI LCCGTSSDTI RFLLLFFIIL
           LLISSVAFMY YVLLLWWWGG GSFWGGTNNL YYYFPPLLVS ICCGLSSDTL RFLLLFFTTF
           LLISSVAFMY YVLLLWWWGG GSFWGGTNNL YYYFPPLLVS ICCGLSSDTL RFLLLFFTTF
           LLISSVAFMY YVLLLWWWGG GSFWGGTNNL YYYFPPLLVS ICCGLSSDTL RFLLLFFIIF
           LLISSVAFMY YVLLLWWWGG GSFWGGTNNL YYYFPPLLVS ICCGLSSDTL RFLLLFFIIF
           LLISSMAFMY YVLLLWWWGG GSFWGGTNNL YYYFPPLLIT VCCGINNDTL RFLLLFFIIF

           PPIICVFIII FFLHHHLHHG GGSTTPPYYK PFYPNLSSLD GFVVVIFQSS LLLIIPPDNA
           PPVVCVFIII FFLHHHLHHG GGSTTPPYYK PFYPNLSSLD GFIIIIFQSS IIIIIPPDNA
           PPVVCVFIII FFLHHHLHHG GGSTTPPYYK PFYPNLSSLD GFIIIIFQSS LLLIIPPDNA
           PPVVCVFIII FFLHHHLHHG GGSTTPPYYK PFYPNLSSLD GFIIIIFQSS IIIIIPPDNA
           PPVVCVFIII FFLHHHLHHG GGSTTPPYYK PFYPNLSSLD GFIIIIFQSS IIIIIPPDNA
           PPIICVFIII FFLHHHLHHG GGSTTPPYYK PFYPNLSSLD GFIIIIFQSS LLLIIPPDNA
           PPVVCVFIII FFLHHHLHHG GGSTTPPYYK PFYPNLSSLD GFIIIIFQSS IIIIIPPDNA
           PPVVCVFIII FFLHHHLHHG GGSTTPPYYK PFYPNLSSLD GFIIIIFQSS IIIIIPPDNA
           PPIICVFIII FFLHHHLQQG GGSTTPPYYK PFYPNLSSLD GFVVVVFQSS LLLLLPPDNA
           PPIICVFIII FFLHHHLQQG GGSTTPPYYK PFYPNLSSLD GFVVVVFQSS LLLLLPPDNA
           PPIICVFIII FFLHHHLQQG GGSTTPPYYK PFYPNLSSLD GFIIIVFQSS LLLLLPPDNA
           PPIICVFIII FFLHHHLQQG GGSTTPPYYK PFYPNLSSLD GFVVVVFQSS LLLLLPPDNA
           PPVVVVFIII FFLHHHLQQG GGSTTPPYYK PFYPNLCCLD GFVVVVFQSS LLLLLTPDNA

           AIVVVNNNTY VTTPSSSQQQ PPPPFFFAML LLTVPSSKAL LVIVVLLFFL LAAQRRRSLL
           AILVVNNNTY VTTPIIIQQQ PPPPFFFAML LLTIPSSKAL LLIVVLLFFL LAAQRRRSLL
           AIIVVNNNTY VTTPIIIQQQ PPPPFFFAML LLTIPSSKAL LLIVVLLFFL MAAQRRRNLL
           AILVVNNNTY VTTPIIIQQQ PPPPFFFAML LLTIPSSKAL LLIVVLLFFL LAAQRRRSLL
           AILVVNNNTY VTTPIIIQQQ PPPPFFFAML LLTIPSSKAL LLIVVLLFFL LAAQRRRSLL
           AILVVNNNTY VTTPIIIQQQ PPPPFFFAML LLTIPSSKAL LLIVVLLFFL LAAQRRRSLL
           AIVVVNNNTY VTTPLLLQQQ PPPPFFFAML LLTIPSSKAL LVIVVIIFFL LAAQRRRNLL
           AIIVVNNNTY VTTPLLLQQQ PPPPFFFAML LLTIPSSKAL LVIVVVVFFL LAAQRRRNLL
           AITVVDDDRY ATTPLLLHHH PPPPFFFAML LLTIPNNKAL LLVMMLLFFL LAAQRRRNLL
           AITVVDDDRY ATTPLLLHHH PPPPFFFAML LLTIPNNKAL LLVMMLLFFL LAAQRRRNLL
           AITVVDDDRY ATTPLLLHHH PPPPFFFAML LLTIPNNKAL LLVMMLLFFL LAAQRRRSLL
           AIMVVDDDKY ATTPLLLHHH PPPPFFFAML LLIIPNNKAL LLVMMLLFFL LAAQRRRNLL
           AIMVVDDDRY STTPLLLHHH PPPPFFFAIL LLTIPNNKSL LLIMMLLFFL LAAQRRRNLL

           TTIQQFFGAD VPPIIWWWMC CCAYAALLLW WWCQQQQDDI IYRRRRFFII FFCCSSGLLL
           TTIQQFFGAE VPPMIWWWMC CCSYAALLLW WWCQQQQDDI IYRRRRFFII FFSSSSGLLL
           TTIQQFFGAE VPPIIWWWMC CCSYAALLLW WWCQQQQEEI IYRRRRFFII FFSSSSGLLL
           TTIQQFFGAE VPPMIWWWMC CCSYAALLLW WWCQQQQDDI IYRRRRFFII FFFFSSGLLL
           TTIQQFFGAE VPPMIWWWMC CCSYAALLLW WWCQQQQDDI IYRRRRFFII FFSSSSGLLL
           TTIQQFFGAE VPPMIWWWMC CCSYAALLLW WWCQQQQDDI IYRRRRFFII FFSSSSGLLL
           TTIQQFFSAE VPPIIWWWMC CCSYAALLLW WWCPPPQDDI IYRRRRFFII FFSSSSGLLL
           TTIQQFFSAE VPPIIWWWMC CCSYAALLLW WWCQQQQDDI IYRRRRFFII FFSSSSGLLL
           TTIQQFFGAE VPPTIWWWIC CCSYAALLLW WWCQQQQDDI IYRRRRFFII FFFFSSGLLL
           TTIQQFFGAE VPPTIWWWIC CCSYAALLLW WWCQQQQDDI IYRRRRFFII FFFFSSGLLL
           TTIQQFFGAE VPPTIWWWIC CCSYAALLLW WWCQQQQDDI IYRRRRFFII FFFFSSALLL
           TTIQQFFGAE VPPIIWWWIC CCSYAALLLW WWCQQQQDDI IYRRRRFFII FFFFSSALLL
           TTILLFFGAD LSSIIWWWIC CCAYAALMMV VVYQQQQDDI IYRRRRFFII LFVVSSILLL

           LVVVHTHYSS QQANI
           LVVVHTHYSS QQANI
           LVVVHTYYSS QQANI
           LVVVHTHYSS QQANI
           LVVVHTHYSS QQANI
           LVVVHTHYSS QQANI
           LVVVQTHYSS QQANI
           LVVVQTHYSS QQANI
           LVVVQTHYSS QQANI
           LVVVQTHYSS QQANI
           LVVVQTHYSS QQANI
           LVVVQTHYSS QQANL
           LVVVQLHYSS QQANI

   13   375
P_falcipar FVKANNNPCP NNNLWWNYYF FGIIIQQIII IITGFASSRR RYTTPDVVVY AYYSIIIQII
P_vivax_Sa YAKANNNPCP NNNLWWNYYF FGIIIQQIII LLTGFASSRR RYTTPEIIIY AYYSIIIQII
P_malariae YAKANNNPCP NNNLWWNYYF FGIIIQQIII LLTGFASSRR RYTTPDIIIY AYYSIIIQII
P_knowlesi YAKANNNPCP NNNLWWNYYF FGIIIQQIII LLTGFASSRR RYTTPEIIIY AYYSIIIQII
P_cynomolg YAKANNNPCP NNNLWWNYYF FGIIIQQIII LLTGFASSRR RYTTPEIIIY AYYSIIIQII
P_DAJ-2004 YAKANNNPCP NNNLWWNYYF FGIIIQQIII LLTGFASSRR RYTTPEIIIY AYYSIIIQII
P_berghei  YVKTNNNPCP NNNLWWNYYF FGIIIQQIII LLTGFASSRR RYSSPEIIIY AYYSIIIQII
P_yoelii   YVKTNNNPCP NNNLWWNYYF FGIIIQQIII LLTGFASSRR RYSSPEIIIY AYYSIIIQII
P_relictum YAKAHHHPCP NNNLWWNYYF FGIIIQQIII LLTGLATTCC CYTTPEIIIY AYYSVVVQII
P_gallinac YAKAHHHPCP NNNLWWNYYF FGIIIQQIII LLTGLATTCC CYTTPEIIIY AYYSVVVQII
P_floriden YAKAYYYPCP NNNLWWNYYF FGIIIQQIII LLTGLATTCC CYTTPEIIIY AYYSVVVQII
P_mexicanu YAKAHHHPCP NNNLWWNYYF FGIIIQQIII LLTGLATTCC CYTTPEIIIY AYYSVVVQII
L_sabrazes YAKAYYYPCP NNNLWWNYYF FGIIIQQIII LLTGLATTAA AYTTPEIIIH AYYSVVVQII

           IILRLWSGCY YMHHHATTAA FFLTTLHIIL RRRGNSSYYY MLLPLLLIIS GIFMMIVAAA
           IILRLWSGCY YMHHHATTAA FFLTTLHIIL RRRGNSSYYY LLLPLLLIIS GIFAALVAAA
           IILRLWSGCY YMHHHATTAA FFFTTLHIIL RRRGNSSYYY LLLPLLLIIS GIFAALVAAA
           IILRLWSGCY YMHHHATTAA FFLTTLHIIL RRRGNSSYYY LLLPLLLIIS GIFAALVAAA
           IILRLWSGCY YMHHHATTAA FFLTTLHIIL RRRGNSSYYY LLLPLLLIIS GIFAALVAAA
           IILRLWSGCY YMHHHATTAA FFLTTLHIIL RRRGNSSYYY LLLPLLLIIS GIFAALIAAA
           IILRLWSGCY YMHHHATTAA FFFTTLHIIL RRRGNSSYYY LLLPLLLIIS GIFAALVAAA
           IILRLWSGCY YMHHHATTAA FFFTTLHIIL RRRGNSSYYY LLLPLLLIIS GIFAALVAAA
           IILRLWSGCY YMHHHATTAA FFITTLHIIL RRRGNSSYYY SLLPLLLIIS GIFLLIVAAA
           IILRLWSGCY YMHHHATTAA FFITTLHIIL RRRGNSSYYY SLLPLLLIIS GMFLLIVAAA
           IILRLWSGCY YMHHHATTAA FFITTLHIIL RRRGNSSYYY SLLPLLLIIS GIFLLIVAAA
           IILRIWSGCY YMHHHATTAA FFITTLHIIL RRRGNSSYYY SLLPLLLIIT GIFLLIVAAA
           IILRLWSGCY YLHHHSTTAA FFIAALHIIL RRRGNSSYYY SLLPLLLNNT GIFLLIMAAA

           FFVVGGYYVV LWWQYYWGTV VNLLLSSIIA IGGVSPTIIK KRRRRFFVVL FLPFFFGFFI
           FFIIGGYYVV LWWQYYWGTV VNLLLSSIIL IGGVSPTIIK KRRRRFFVVL FLPFFFAFFI
           FFIIGGYYVV LWWQYYWGTV VNLLLSSIIL IGGVSPTIIK KRRRRFFVVL FLPFFFAFFI
           FFIIGGYYVV LWWQYYWGTV VNLLLSSIIL IGGVSPTIIK KRRRRFFVVL FLPFFFAFFI
           FFIIGGYYVV LWWQYYWGTV VNLLLSSIIL IGGVSPTIIK KRRRRFFVVL FLPFFFAFFI
           FFIIGGYYVV LWWQYYWGTV VNLLLSSIIL IGGVSPTIIK KRRRRFFVVL FLPFFFAFFI
           FFIIGGYYVV LWWQYYWGTV VNLLLSGIIL IGGVSPTIIK KRRRRFFVVL FLPFFFAFFI
           FFIIGGYYVV LWWQYYWGTV VNLLLSGIIL IGGVSPTIIK KRRRRFFVVL FLPFFFAFFI
           FFMMGGYYVV LWWQFFWGTV VNLLLYFIIL SGGVSPTLLK KRRRRFFVVL FFPFFFAFFI
           FFMMGGYYVV LWWQFFWGTV VNLLLYFIIL SGGVSPTLLK KRRRRFFVVL FFPFFFAFFI
           FFMMGGYYVV LWWQFFWGTV VNLLLYFIIL SGGVSPTLLK KRRRRFFVVL FFPFFFAFFI
           FFMMGGYYVV LWWQFFWGTV VNLLLYFIIL SGGVSPTLLK KRRRRFFVVL FFPFFFAFFI
           FFMMGGYYVV LWWQFFWGTV VNLLLYFIIL TGGVNPTLLK KRRRRFFIIL FFPFFFVFFI

           HHFFFLHLNN NPLYYDTAAL KKFFFPLLLL LLKKGNIIIF FIISLLLIPS SNNNAAIINN
           HHFFFLHLNN NPLYYDTAAL KKFFFPLLLL LLKKGNFFIF FLLSIIIIPS SNNNAAIINN
           HHFFFLHLNN NPLYYDTAAL KKFFFPLLLL LLKKGNIIIF FLLSLLLIPS SNNNAAIINN
           HHFFFLHLNN NPLYYDTAAL KKFFFPLLLL LLKKGNFFIF FLLSIIIIPS SNNNAAIINN
           HHFFFLHLNN NPLYYDTAAL KKFFFPLLLL LLKKGNFFIF FLLSIIIIPS SNNNAAIINN
           HHFFFLHLNN NPLYYDTAAL KKFFFPLLLL LLKKGNFFIF FLLSLLLIPS SNNNAAIINN
           HHFFFLHLNN NPLYYDTAAL KKFFFPLLLL LLKKGNLLIF FIISIIIVPS SNNNAAIINN
           HHFFFLHLNN NPLYYDTAAL KKFFFPLLLL LLKKGNLLIF FIISIIIVPS SNNNAAIINN
           HHFFFLHLNN NPLYYDTAAL KKFFFPLLLL LLKKGNLLVF FAASLLLIPS SNNNAAIIDD
           HHFFFLHLNN NPLYYDTAAL KKFFFPLLLL LLKKGNLLVF FAASLLLIPS SNNNAAIIDD
           HHFFFLHLNN NPLYYDTAAL KKFFFPLLLL LLKKGNFFVF FSSSLLLIPS SNNNAAIIDD
           HHFFFLHLNN NPLYYDTAAL KKFFFPLLLL LLKKGNFFVF FSSSLLLIPS SNNNAAIIDD
           HHFFFLHLNN NPLYYDTAAL KKFFFPLLLL LLKKGNLLVF FAASLLLITS SNNNAAIIDD

           TYYVVQQIVP WYYLLLPPFF FYAATTVSKP VLLSLLQLLL LFFEEQQRRT TTTTIIIIKM
           TYYVVQQIVP WYYLLLPPFF FYAATTISKT VLLSLLQLLL LFFEEQQRRT TTTTIIIIKM
           TYYVVQQIVP WYYLLLPPFF FYAATTISKT VLLSLLQLLL LFFEEQQRRT TTTTIIIIKM
           TYYVVQQIVP WYYLLLPPFF FYAATTISKT VLLSLLQLLL LFFEEQQRRT TTTTIIIIKM
           TYYVVQQIVP WYYLLLPPFF FYAATTISKT VLLSLLQLLL LFFEEQQRRT TTTTIIIIKM
           TYYVVQQIVP WYYLLLPPFF FYAATTISKT VLLSLLQLLL LFFEEQQRRT TTTTIIIIKM
           TYYVVQQIVP WYYLLLPPFF FYAATTISKN VIISLLQLLL LFFEEQQRRT TTTTIIIIKM
           TYYVVQQIVP WYYLLLPPFF FYAATTISKN VVVSLLQLLL LFFEEQQRRT TTTTIIIIKM
           RYYAAHHIVP WYYLLLPPFF FYAATTINKT MLLSLLQLLL LFFEEQQRRT TTTTLLLIKF
           RYYAAHHIVP WYYLLLPPFF FYAATTINKT MLLSLLQLLL LFFEEQQRRT TTTTLLLIKF
           RYYAAHHIVP WYYLLLPPFF FYAATTINKT MLLSLLQLLL LFFEEQQRRT TTTTIIIIKF
           KYYAAHHIVP WYYLLLPPFF FYAAIIINKT MLLSLLQLLL LFFEEQQRRT TTTTIIIIKF
           RYYSSHHIVP WYYLLLSSFF FYAATTINKT MLLSLLQLLL LFFEEQQRRT TTTTIIIIKF

           IIAAAYYYVV PIIIWFFMCA AAFFFFYYLL LWGCCQQLLQ DDIIIILLLY LFLLFCSSGG
           TTAAAYYYVV PMMIWFFMCS SSFFFFYYLL LWGCCQQLLQ DDIIIILLLY LFSSFSSSGG
           LLAAAYYYVV PIIIWFFMCS SSFFFFYYLL LWGCCQQLLQ EEIIIILLLY LFSSFSSSGG
           TTAAAYYYVV PMMIWFFMCS SSFFFFYYLL LWGCCQQLLQ DDIIIILLLY LFLLFFSSGG
           TTAAAYYYVV PMMIWFFMCS SSFFFFYYLL LWGCCQQLLQ DDIIIILLLY LFLLFSSSGG
           TTAAAYYYVV PMMIWFFMCS SSFFFFYYLL LWGCCQQLLQ DDIIIILLLY LFSSFSSSGG
           VVAAAYYYVV PIIIWFFMCS SSFFFFYYLL LWGCCPPLLQ DDIIIILLLY LFLLFSSSGG
           VVAAAYYYVV PIIIWFFMCS SSFFFFYYLL LWGCCQQLLQ DDIIIILLLY LFLLFSSSGG
           AAAAAYYYVV PTTIWFFICS SSFFFFYYLL LWGCCQQLLQ DDIIIILLLY LFLLFFSSGG
           AAAAAYYYVV PTTIWFFICS SSFFFFYYLL LWGCCQQLLQ DDIIIILLLY LFLLFFSSGG
           NNAAAYYYVV PTTIWFFICS SSFFFFYYLL LWGCCQQLLQ DDIIIILLLY LFLLFFSSAA
           NNAAAYYYVV PIIIWFFICS SSFFFFYYLL LWGCCQQLLQ DDIIIIIIIY LFLLFFSSAA
           VVAAAYYYLL SIIIWFFICA AAFFFFYYLL MVGYYQQLLQ DDIIIIYYYY MFIIFVSSII

           LRRTHYYYSS SAAAN
           LKRTHYYYSS SAAAN
           LKRTYYYYSS SAAAN
           LKRTHYYYSS SAAAN
           LKRTHYYYSS SAAAN
           LKRTHYYYSS SAAAN
           LKKTHYYYSS SAAAN
           LKKTHYYYSS SAAAN
           LKRTHYYYSS SAAAN
           LKRTHYYYSS SAAAN
           LRRTHYYYSS SAAAN
           LRKTHYYYSS SAAAN
           LKRLHYYYSS SAAAN

   13   375
P_falcipar FFYYSNLKLI NNPLNNIINN NWYGGFLLGI IIFFIQIIGG GVLRYTDDDV YYYYYIIQQI
P_vivax_Sa YYYYSNLKLL NNPLNNIINN NWYGGFLLGI IIFFIQIIGG GVLRYTEEEI YYYYYIIQQI
P_malariae YYYYSNLKLL NNPLNNIINN NWYGGFLLGI IIFFIQIIGG GVLRYTDDDI YYYYYIIQQI
P_knowlesi YYYYSNLKLL NNPLNNIINN NWYGGFLLGI IIFFIQIIGG GVLRYTEEEI YYYYYIIQQI
P_cynomolg YYYYSNLKLL NNPLNNIINN NWYGGFLLGI IIFFIQIIGG GVLRYTEEEI YYYYYIIQQI
P_DAJ-2004 YYYYSNLKLL NNPLNNIINN NWYGGFLLGI IIFFIQIIGG GVLRYTEEEI YYYYYIIQQI
P_berghei  YYNNSNLKLI NNPLNNIINN NWYGGFLLGI IIFFIQIIGG GVLRYSEEEI YYYYYIIQQI
P_yoelii   YYNNSNLKLI NNPLNNIINN NWYGGFLLGI IIFFIQIIGG GVLRYSEEEI YYYYYIIQQI
P_relictum YYYYSNLKLI HHPLNNIINN NWYGGFLLGI IVFFIQIIGG GVLCYTEEEI YYYYYVVQQI
P_gallinac YYYYSNLKLI HHPLNNIINN NWYGGFLLGI IVFFIQIIGG GVLCYTEEEI YYYYYVVQQI
P_floriden YYYYSNLKLV YYPLNNIINN NWYGGFLLGI IVFFIQIIGG GVLCYTEEEI YYYYYVVQQI
P_mexicanu YYYYSNLKLI HHPLNNIINN NWYGGFLLGI IVFFIQIIGG GVLCYTEEEI YYYYYVVQQI
L_sabrazes YYNNVNLKLI YYPLNNIINN NWYGGFLLGI IIFFIQIIGG GVLAYTEEEI HYYYYVVQQI

           LLRWGWWCCR YMAGSLVVFF LTTLILRRRG GGLLYYYMYL PLLISGLLIF FFFMMMIFIT
           LLRWGWWCCR YMAGSLVVFF LTTLILRRRG GGLLYYYLYL PLLISGLLIF FFFAAALFIT
           LLRWGWWCCR YMAGSLVVFF FTTLILRRRG GGLLYYYLYL PLLISGLLIF FFFAAALFIT
           LLRWGWWCCR YMAGSLVVFF LTTLILRRRG GGLLYYYLYL PLLISGLLIF FFFAAALFIT
           LLRWGWWCCR YMAGSLVVFF LTTLILRRRG GGLLYYYLYL PLLISGLLIF FFFAAALFIT
           LLRWGWWCCR YMAGSLVVFF LTTLILRRRG GGLLYYYLYL PLLISGLLIF FFFAAALFIT
           LLRWGWWCCR YMAGSLVVFF FTTLILRRRG GGLLYYYLYL PLLISGLLIF FFFAAALFIT
           LLRWGWWCCR YMAGSLVVFF FTTLILRRRG GGLLYYYLYL PLLISGLLIF FFFAAALFIT
           LLRWGWWCCR YMAGSFVVFF ITTLILRRRG GGLLYYYSYL PLLISGLLIF FFFLLLISIT
           LLRWGWWCCR YMAGSFVVFF ITTLILRRRG GGLLYYYSYL PLLISGLLMF FFFLLLISIT
           LLRWGWWCCR YMAGSFVVFF ITTLILRRRG GGLLYYYSYL PLLISGLLIF FFFLLLISIT
           LLRWGWWCCR YMAGSFVVFF ITTLILRRRG GGLLYYYSYL PLLITGLLIF FFFLLLISIT
           LLRWGWWCCR YLSGSFVVFF IAALILRRRG GGLLYYYSYL PLLNTGLLIF FFFLLLISIT

           TTTAVGYYVL WWWGQQMSYY GGGAATVVNL LSPVAAAIII GGYYTVTIIK RFFFVLLFFI
           TTTAIGYYVL WWWGQQMSYY GGGAATVVNL LSPVLLLIIL GGYYTVTIIK RFFFVLLFFI
           TTTAIGYYVL WWWGQQMSYY GGGAATVVNL LSPALLLIIL GGYYTVTIIK RFFFVLLFFI
           TTTAIGYYVL WWWGQQMSYY GGGAATVVNL LSPVLLLIIL GGYYTVTIIK RFFFVLLFFI
           TTTAIGYYVL WWWGQQMSYY GGGAATVVNL LSPVLLLIIL GGYYTVTIIK RFFFVLLFFI
           TTTAIGYYVL WWWGQQMSYY GGGAATVVNL LSPVLLLIIL GGYYTVTIIK RFFFVLLFFI
           TTTAIGYYVL WWWGQQMSYY GGGAATVVNL LGPSLLLIIL GGYYTVTIIK RFFFVLLFFI
           TTTAIGYYVL WWWGQQMSYY GGGAATVVNL LGPALLLIIL GGYYTVTIIK RFFFVLLFFI
           TTTAMGYYVL WWWGQQMSFF GGGAATVVNL LFPGLLLSSI GGYYLVTLLK RFFFVLLFFT
           TTTAMGYYVL WWWGQQMSFF GGGAATVVNL LFPGLLLSSI GGYYLVTLLK RFFFVLLFFT
           TTTAMGYYVL WWWGQQMSFF GGGAATVVNL LFPGLLLSSI GGYYLVTLLK RFFFVLLFFI
           TTTAMGYYVL WWWGQQMSFF GGGAATVVNL LFPGLLLSSI GGYYLVTLLK RFFFVLLFFI
           TTTAMGYYVL WWWGQQMSFF GGGAATVVNL LFPGLLLTTV GGFFIVTLLK RFFFILLFFI

           PFGGGIIIIV IHHHIFFLLL HGTNPPLYYD ALIPFFPPNN LLLSVGFNNV VVIILLFFLL
           PFAAAIIIIV IHHHIFFLLL HGTNPPLYYD ALIPFFPPNN LLLSVGFNNI IIFILLFFLL
           PFAAAIIIIV IHHHIFFLLL HGTNPPLYYD ALIPFFPPNN LLLSVGFNNI IIIIIIFFLL
           PFAAAIIIIV IHHHIFFLLL HGTNPPLYYD ALIPFFPPNN LLLSVGFNNI IIFILLFFLL
           PFAAAIIIIV IHHHIFFLLL HGTNPPLYYD ALIPFFPPNN LLLSVGFNNI IIFILLFFLL
           PFAAAIIIIV IHHHIFFLLL HGTNPPLYYD ALIPFFPPNN LLLSVGFNNI IIFILLFFLL
           PFAAAIIIIV IHHHIFFLLL HGTNPPLYYD ALIPFFPPNN LLLSVGFNNI IILILLFFLL
           PFAAAIIIIV IHHHIFFLLL HGTNPPLYYD ALIPFFPPNN LLLSVGFNNI IILILLFFLL
           PFAAAIIIIV IHHHIFFLLL HGTNPPLYYD ALIPFFPPNN LLLSIGFNNV VVLVLLFFLL
           PFAAAIIIIV IHHHIFFLLL HGTNPPLYYD ALIPFFPPNN LLLSIGFNNV VVLVLLFFLL
           PFAAAIIIIV IHHHIFFLLL HGTNPPLYYD ALIPFFPPNN LLLSIGFNNI IIFVLLFFLL
           PFAAAIIIIV IHHHIFFLLL HGTNPPLYYD ALIPFFPPNN LLLSIGFNNV VVFVLLFFLL
           PFVVVVVVVV IHHHIFFLLL HGTNPPLYYD ALIPFFPPNN LLLCIGFNNV VVLVLLFFLL

           LISFFIIPLS DDDDVTYPQQ QIVPPEEWFF LFFAAMKKPP IIIVLLLLLQ LLLLLAEEQS
           LLSFFIIPLS DDDDVTYPQQ QIVPPEEWFF LFFAAMKKTT IIIVLLAALQ LLLLLAEEQS
           LLSFFIIPLS DDDDVTYPQQ QIVPPEEWFF LFFAAMKKTT IIIVLLAALQ LMMMMAEEQN
           LLSFFIIPLS DDDDVTYPQQ QIVPPEEWFF LFFAAMKKTT IIIVLLAALQ LLLLLAEEQS
           LLSFFIIPLS DDDDVTYPQQ QIVPPEEWFF LFFAAMKKTT IIIVLLAALQ LLLLLAEEQS
           LLSFFIIPLS DDDDVTYPQQ QIVPPEEWFF LFFAAMKKTT IIIVLLTTLQ LLLLLAEEQS
           LISFFVIPLS DDDDVTYPQQ QIVPPEEWFF LFFAAMKKNN IIIVIIAALQ LLLLLAEEQN
           LISFFVIPLS DDDDVTYPQQ QIVPPEEWFF LFFAAMKKNN IIIVVVAALQ LLLLLAEEQN
           LASFFILPLS DDDDVRYPHH HIVPPEEWFF LFFAAMKKTT VVVMLLAALQ LLLLLAEEQN
           LASFFILPLS DDDDVRYPHH HIVPPEEWFF LFFAAMKKTT VVVMLLAALQ LLLLLAEEQN
           LSSFFILPLS DDDDVRYPHH HIVPPEEWFF LFFAAMKKTT VVVMLLAALQ LLLLLAEEQS
           LSSFFILPLS DDDDVKYPHH HIVPPEEWFF LFFAAMKKTT VVVMLLAALQ LLLLLAEEQN
           LASFFILTLS DDDDVRYPHH HIVPPEEWFF LFFAAIKKTT IIIMLLSSLQ LLLLLAEEQN

           SLLTTIQFFF KMFFARDYSI WMCFFYYALI IGQLLPPFIL LYYYGGVFSS SGGGLLLFVV
           SLLTTIQFFF KMFFAREYSM WMCFFYYALI IGQLLPPFIL LYYYGGIFSS SGGGLLLFVV
           NLLTTIQFFF KMFFAREYSI WMCFFYYALI IGQLLPPFIL LYYYGGIFSS SGGGLLLFVV
           SLLTTIQFFF KMFFAREYSM WMCFFYYALI IGQLLPPFIL LYYYGGIFSS SGGGLLLFVV
           SLLTTIQFFF KMFFAREYSM WMCFFYYALI IGQLLPPFIL LYYYGGIFSS SGGGLLLFVV
           SLLTTIQFFF KMFFAREYSM WMCFFYYALI IGQLLPPFIL LYYYGGIFSS SGGGLLLFVV
           NLLTTIQFFF KMFFAREYSI WMCFFYYALI IGPLLPPFIL LYYYGGIFSS SGGGLLLFVV
           NLLTTIQFFF KMFFAREYSI WMCFFYYALI IGQLLPPFIL LYYYGGIFSS SGGGLLLFVV
           NLLTTLQFFF KFFFAREYST WICFFYYALI IGQLLPPYIL LYYYGGIFSS SGGGLLLFVV
           NLLTTLQFFF KFFFAREYST WICFFYYALI IGQLLPPYIL LYYYGGIFSS SGGGLLLFVV
           SLLTTIQFFF KFFFAREYST WICFFYYALI IGQLLPPYIL LYYYGGIFSS SAAALLLFVV
           NLLTTIQFFF KFFFAREYSI WICFFYYALI IGQLLPPYII IYYYGGIFSS SAAALLLFVV
           NLLTTILFFF KFFFARDYSI WICFFYYALI IGQLLPPFIY YYYYGGIFSS SIIILLLFVV

           VHYRRTHYYS QQQAN
           VHYKRTHYYS QQQAN
           VHYKRTYYYS QQQAN
           VHYKRTHYYS QQQAN
           VHYKRTHYYS QQQAN
           VHYKRTHYYS QQQAN
           VQNKKTHYYS QQQAN
           VQYKKTHYYS QQQAN
           VQSKRTHYYS QQQAN
           VQSKRTHYYS QQQAN
           VQARRTHYYS QQQAN
           VQARKTHYYS QQQAN
           VQSKRLHYYS QQQAN

   13   375
P_falcipar NNNFFSNNLL LVVKKKLINY YPPLNNINNY YYLLIIIIII IFFFQQIIII ITTVFFFFLA
P_vivax_Sa NNNYYSNNLL LAAKKKLLNY YPPLNNINNY YYLLIIIIII IFFFQQLLLL LTTVFFFFLA
P_malariae NNNYYSNNLL LAAKKKLLNY YPPLNNINNY YYLLIIIIII IFFFQQLLLL LTTVFFFFLA
P_knowlesi NNNYYSNNLL LAAKKKLLNY YPPLNNINNY YYLLIIIIII IFFFQQLLLL LTTVFFFFLA
P_cynomolg NNNYYSNNLL LAAKKKLLNY YPPLNNINNY YYLLIIIIII IFFFQQLLLL LTTVFFFFLA
P_DAJ-2004 NNNYYSNNLL LAAKKKLLNY YPPLNNINNY YYLLIIIIII IFFFQQLLLL LTTVFFFFLA
P_berghei  NNNYYSNNLL LVVKKKLINY YPPLNNINNY YYLLIIIIII IFFFQQLLLL LTTVFFFFLA
P_yoelii   NNNYYSNNLL LVVKKKLINY YPPLNNINNY YYLLIIIIII IFFFQQLLLL LTTVFFFFLA
P_relictum NNNYYSNNLL LAAKKKLIHY YPPLNNINNY YYLLIIIIIV VFFFQQLLLL LTTVLLLLLA
P_gallinac NNNYYSNNLL LAAKKKLIHY YPPLNNINNY YYLLIIIIIV VFFFQQLLLL LTTVLLLLLA
P_floriden NNNYYSNNLL LAAKKKLVYY YPPLNNINNY YYLLIIIIIV VFFFQQLLLL LTTVLLLLLA
P_mexicanu NNNYYSNNLL LAAKKKLIHY YPPLNNINNY YYLLIIIIIV VFFFQQLLLL LTTVLLLLLA
L_sabrazes NNNYYVNNLL LAAKKKLIYY YPPLNNINNY YYLLIIIIII IFFFQQLLLL LTTVLLLLLA

           SSSRYYPPVY YSISCFYYMM MHHATGAASS LVLTYYYHII LLRRGYSSMY LLSISLIILM
           SSSRYYPPIY YSISCFYYMM MHHATGAASS LVLTYYYHII LLRRGYSSLY LLSISLIIIA
           SSSRYYPPIY YSISCFYYMM MHHATGAASS LVLTYYYHII LLRRGYSSLY LLSISLIIIA
           SSSRYYPPIY YSISCFYYMM MHHATGAASS LVLTYYYHII LLRRGYSSLY LLSISLIIIA
           SSSRYYPPIY YSISCFYYMM MHHATGAASS LVLTYYYHII LLRRGYSSLY LLSISLIIIA
           SSSRYYPPIY YSISCFYYMM MHHATGAASS LVLTYYYHII LLRRGYSSLY LLSISLIIIA
           SSSRYYPPIY YSISCFYYMM MHHATGAASS LVLTYYYHII LLRRGYSSLY LLSISLIIIA
           SSSRYYPPIY YSISCFYYMM MHHATGAASS LVLTYYYHII LLRRGYSSLY LLSISLIIIA
           TTTCYYPPIY YSVSCFYYMM MHHATGAASS FVLTYYYHII LLRRGYSSSY LLSISLIIIL
           TTTCYYPPIY YSVSCFYYMM MHHATGAASS FVLTYYYHII LLRRGYSSSY LLSISLMMIL
           TTTCYYPPIY YSVSCFYYMM MHHATGAASS FVLTYYYHII LLRRGYSSSY LLSISLIIIL
           TTTCYYPPIY YSVSCFYYMM MHHATGAASS FVLTYYYHII LLRRGYSSSY LLSITLIIIL
           TTTAYYPPIY YSVSCFYYLL LHHSTGAASS FVLAYYYHII LLRRGYSSSY LLTNTLIIIL

           MFIAVVGYVL GQQYWGAAVT LPPVVAVVVW IICYTVSDDD PPTTIIKKRF VVLHFIPIII
           AFIAIIGYVL GQQYWGAAVT LPPVVLVVVW LLCYTVSDDD PPTTIIKKRF VVLHFIPVVV
           AFIAIIGYVL GQQYWGAAVT LPPAALVVVW LLCYTVSDDD PPTTIIKKRF VVLHFIPVVV
           AFIAIIGYVL GQQYWGAAVT LPPVVLVVVW LLCYTVSDDD PPTTIIKKRF VVLHFIPVVV
           AFIAIIGYVL GQQYWGAAVT LPPVVLVVVW LLCYTVSDDD PPTTIIKKRF VVLHFIPVVV
           AFIAIIGYVL GQQYWGAAVT LPPVVLVVVW LLCYTVSDDD PPTTIIKKRF VVLHFIPIII
           AFIAIIGYVL GQQYWGAAVT LPPSSLVVVW LLCYTVSDDD PPTTIIKKRF VVLHFIPVVV
           AFIAIIGYVL GQQYWGAAVT LPPAALVVVW LLCYTVSDDD PPTTIIKKRF VVLHFIPVVV
           LSIAMMGYVL GQQFWGAAVT LPPGGLVVVW IICYLVSDDD PPTTLLKKRF VVLHFTPIII
           LSIAMMGYVL GQQFWGAAVT LPPGGLVVVW IICYLVSDDD PPTTLLKKRF VVLHFTPIII
           LSIAMMGYVL GQQFWGAAVT LPPGGLVVVW IICYLVSDDD PPTTLLKKRF VVLHFIPIII
           LSIAMMGYVL GQQFWGAAVT LPPGGLVVVW IICYLVSDDD PPTTLLKKRF VVLHFIPIII
           LSIAMMGYVL GQQFWGAAVT LPPGGLIIIW VVCFIVNDDD PPTTLLKKRF IILHFIPVVV

           IGLLIVIIHI IFHGGPGDDD TTAALLKKPP FYPNNNSSLD VGFNNVVIII LLQQSSLGGI
           VALLIVIIHI IFHGGPGDDD TTAALLKKPP FYPNNNSSLD VGFNNIIFII LLQQSSIGGI
           VALLIVIIHI IFHGGPGDDD TTAALLKKPP FYPNNNSSLD VGFNNIIIII ILQQSSLGGI
           VALLIVIIHI IFHGGPGDDD TTAALLKKPP FYPNNNSSLD VGFNNIIFII LLQQSSIGGI
           VALLIVIIHI IFHGGPGDDD TTAALLKKPP FYPNNNSSLD VGFNNIIFII LLQQSSIGGI
           IALLIVIIHI IFHGGPGDDD TTAALLKKPP FYPNNNSSLD VGFNNIIFII LLQQSSLGGI
           VALLIVIIHI IFHGGPGDDD TTAALLKKPP FYPNNNSSLD VGFNNIILII LLQQSSIGGI
           VALLIVIIHI IFHGGPGDDD TTAALLKKPP FYPNNNSSLD VGFNNIILII LLQQSSIGGI
           IALLIVIIHI IFHGGPGDDD TTAALLKKPP FYPNNNSSLD IGFNNVVLVV LLQQSSLGGL
           IALLIVIIHI IFHGGPGDDD TTAALLKKPP FYPNNNSSLD IGFNNVVLVV LLQQSSLGGL
           IALLIVIIHI IFHGGPGDDD TTAALLKKPP FYPNNNSSLD IGFNNIIFVV LLQQSSLGGL
           IALLIVIIHI IFHGGPGDDD TTAALLKKPP FYPNNNSSLD IGFNNVVFVV LLQQSSLGGL
           VVLLVVIIHI IFHGGPGDDD TTAALLKKPP FYPNNNCCLD IGFSSVVLVV LLQQSSLGGL

           IPHPPPDDDD AIVVVNTPQI VWYYFPPPYY AMMMLTVPPP SKVVIILSLQ QQLLLFFLAA
           IPHPPPDDDD AILLVNTPQI VWYYFPPPYY AMMMLTIPPP SKLLIILSLQ QQLLLFFLAA
           IPHPPPDDDD AIIIVNTPQI VWYYFPPPYY AMMMLTIPPP SKLLIILSLQ QQLLLFFLAA
           IPHPPPDDDD AILLVNTPQI VWYYFPPPYY AMMMLTIPPP SKLLIILSLQ QQLLLFFLAA
           IPHPPPDDDD AILLVNTPQI VWYYFPPPYY AMMMLTIPPP SKLLIILSLQ QQLLLFFLAA
           IPHPPPDDDD AILLVNTPQI VWYYFPPPYY AMMMLTIPPP SKLLIILSLQ QQLLLFFLAA
           IPHPPPDDDD AIVVVNTPQI VWYYFPPPYY AMMMLTIPPP SKVVIIISLQ QQLLLFFLAA
           IPHPPPDDDD AIIIVNTPQI VWYYFPPPYY AMMMLTIPPP SKVVIIVSLQ QQLLLFFLAA
           LPHPPPDDDD AITTVDRPHI VWYYFPPPYY AMMMLTIPPP NKLLVVLSLQ QQIIIFFLAA
           LPHPPPDDDD AITTVDRPHI VWYYFPPPYY AMMMLTIPPP NKLLVVLSLQ QQIIIFFLAA
           LPHPPPDDDD AITTVDRPHI VWYYFPPPYY AMMMLTIPPP NKLLVVLSLQ QQIIIFFLAA
           LPHPPPDDDD AIMMVDKPHI VWYYFPPPYY AMMMLIIPPP NKLLVVLSLQ QQVVVFFLAA
           LTHPPPDDDD AIMMVDRPHI VWYYFSSSYY AIIILTIPPP NKLLIILSLQ QQVVVFFLAA

           EEQLLLTIIQ QFFFKKKIFA ASVWFFMMMC AAAFYYYALG GCCQLPPPQQ QFIILLLIIC
           EEQLLLTIIQ QFFFKKKTFA ASVWFFMMMC SSSFYYYALG GCCQLPPPQQ QFIILLLIIS
           EEQLLLTIIQ QFFFKKKLFA ASVWFFMMMC SSSFYYYALG GCCQLPPPQQ QFIILLLIIS
           EEQLLLTIIQ QFFFKKKTFA ASVWFFMMMC SSSFYYYALG GCCQLPPPQQ QFIILLLIIF
           EEQLLLTIIQ QFFFKKKTFA ASVWFFMMMC SSSFYYYALG GCCQLPPPQQ QFIILLLIIS
           EEQLLLTIIQ QFFFKKKTFA ASVWFFMMMC SSSFYYYALG GCCQLPPPQQ QFIILLLIIS
           EEQLLLTIIQ QFFFKKKVFA ASVWFFMMMC SSSFYYYALG GCCPLPPPQQ QFIILLLIIS
           EEQLLLTIIQ QFFFKKKVFA ASVWFFMMMC SSSFYYYALG GCCQLPPPQQ QFIILLLIIS
           EEQLLLTIIQ QFFFKKKAFA ASVWFFIIIC SSSFYYYALG GCCQLPPPQQ QYIILLLIIF
           EEQLLLTIIQ QFFFKKKAFA ASVWFFIIIC SSSFYYYALG GCCQLPPPQQ QYIILLLIIF
           EEQLLLTIIQ QFFFKKKNFA ASVWFFIIIC SSSFYYYALG GCCQLPPPQQ QYIILLLIIF
           EEQLLLTIIQ QFFFKKKNFA ASVWFFIIIC SSSFYYYALG GCCQLPPPQQ QYIIILLIIF
           EEQLLLTIIL LFFFKKKVFA ASLWFFIIIC AAAFYYYAMG GYYQLPPPQQ QFIIYMMIIV

           CLLFYYRHHY YSSAI
           SLLFYYRHHY YSSAI
           SLLFYYRYYY YSSAI
           FLLFYYRHHY YSSAI
           SLLFYYRHHY YSSAI
           SLLFYYRHHY YSSAI
           SLLFNNKHHY YSSAI
           SLLFYYKHHY YSSAI
           FLLFSSRHHY YSSAI
           FLLFSSRHHY YSSAI
           FLLFAARHHY YSSAI
           FLLFAAKHHY YSSAL
           VLLFSSRHHY YSSAI

   13   375
P_falcipar NFSIILLLIN PPLNNNFLWN YGGFLGIIFQ QQIGGLASYY TTPVYYAYSS IIQQRELGWF
P_vivax_Sa NYSIILLLLN PPLNNNFLWN YGGFLGIIFQ QQIGGLASYY TTPIYYAYSS IIQQRELGWF
P_malariae NYSIILLLLN PPLNNNFLWN YGGFLGIIFQ QQIGGLASYY TTPIYYAYSS IIQQRELGWF
P_knowlesi NYSIILLLLN PPLNNNFLWN YGGFLGIIFQ QQIGGLASYY TTPIYYAYSS IIQQRELGWF
P_cynomolg NYSIILLLLN PPLNNNFLWN YGGFLGIIFQ QQIGGLASYY TTPIYYAYSS IIQQRELGWF
P_DAJ-2004 NYSIILLLLN PPLNNNFLWN YGGFLGIIFQ QQIGGLASYY TTPIYYAYSS IIQQRELGWF
P_berghei  NYSIILLLIN PPLNNNFLWN YGGFLGIIFQ QQIGGLASYY SSPIYYAYSS IIQQRELGWF
P_yoelii   NYSIILLLIN PPLNNNFLWN YGGFLGIIFQ QQIGGLASYY SSPIYYAYSS IIQQRELGWF
P_relictum NYSIILLLIH PPLNNNFLWN YGGFLGIIFQ QQIGGLATYY TTPIYYAYSS VVQQRELGWF
P_gallinac NYSIILLLIH PPLNNNFLWN YGGFLGIIFQ QQIGGLATYY TTPIYYAYSS VVQQRELGWF
P_floriden NYSIILLLVY PPLNNNFLWN YGGFLGIIFQ QQIGGLATYY TTPIYYAYSS VVQQRELGWF
P_mexicanu NYSIILLLIH PPLNNNFLWN YGGFLGIIFQ QQIGGLATYY TTPIYYAYSS VVQQREIGWF
L_sabrazes NYVIILLLIY PPLNNNFLWN YGGFLGIIFQ QQIGGLATYY TTPIHHAYSS VVQQRELGWF

           FFFRYMAASL FFLLLTTYYL HHILLGNYSY MLSSSGFMMM IITTVLPWGQ QQQMSYYWGG
           FFFRYMAASL FFLLLTTYYL HHILLGNYSY LLSSSGFAAA LITTVLPWGQ QQQMSYYWGG
           FFFRYMAASL FFFLLTTYYL HHILLGNYSY LLSSSGFAAA LITTVLPWGQ QQQMSYYWGG
           FFFRYMAASL FFLLLTTYYL HHILLGNYSY LLSSSGFAAA LITTVLPWGQ QQQMSYYWGG
           FFFRYMAASL FFLLLTTYYL HHILLGNYSY LLSSSGFAAA LITTVLPWGQ QQQMSYYWGG
           FFFRYMAASL FFLLLTTYYL HHILLGNYSY LLSSSGFAAA LITTVLPWGQ QQQMSYYWGG
           FFFRYMAASL FFFLLTTYYL HHILLGNYSY LLSSSGFAAA LITTVLPWGQ QQQMSYYWGG
           FFFRYMAASL FFFLLTTYYL HHILLGNYSY LLSSSGFAAA LITTVLPWGQ QQQMSYYWGG
           FFFRYMAASF FFILLTTYYL HHILLGNYSY SLSSSGFLLL IITTVLPWGQ QQQMSFFWGG
           FFFRYMAASF FFILLTTYYL HHILLGNYSY SLSSSGFLLL IITTVLPWGQ QQQMSFFWGG
           FFFRYMAASF FFILLTTYYL HHILLGNYSY SLSSSGFLLL IITTVLPWGQ QQQMSFFWGG
           FFFRYMAASF FFILLTTYYL HHILLGNYSY SLSSTGFLLL IITTVLPWGQ QQQMSFFWGG
           FFFRYLAASF FFILLAAYYL HHILLGNYSY SLTTTGFLLL IITTVLPWGQ QQQMSFFWGG

           ATLLLLSSVI IWWGTTVSDD IRFFVLFLLF IGLVVFIFLG GGSTNPPPGY YDTIIPPYYP
           ATLLLLSSVI IWWGTTVSDD IRFFVLFLLF VALVVFIFLG GGSTNPPPGY YDTIIPPYYP
           ATLLLLSSAI IWWGTTVSDD IRFFVLFLLF VALVVFIFLG GGSTNPPPGY YDTIIPPYYP
           ATLLLLSSVI IWWGTTVSDD IRFFVLFLLF VALVVFIFLG GGSTNPPPGY YDTIIPPYYP
           ATLLLLSSVI IWWGTTVSDD IRFFVLFLLF VALVVFIFLG GGSTNPPPGY YDTIIPPYYP
           ATLLLLSSVI IWWGTTVSDD IRFFVLFLLF IALVVFIFLG GGSTNPPPGY YDTIIPPYYP
           ATLLLLGGSI IWWGTTVSDD IRFFVLFLLF VALVVFIFLG GGSTNPPPGY YDTIIPPYYP
           ATLLLLGGAI IWWGTTVSDD IRFFVLFLLF VALVVFIFLG GGSTNPPPGY YDTIIPPYYP
           ATLLLLFFGS SWWGLLVSDD LRFFVLFFFF IALVVFIFLG GGSTNPPPGY YDTIIPPYYP
           ATLLLLFFGS SWWGLLVSDD LRFFVLFFFF IALVVFIFLG GGSTNPPPGY YDTIIPPYYP
           ATLLLLFFGS SWWGLLVSDD LRFFVLFFFF IALVVFIFLG GGSTNPPPGY YDTIIPPYYP
           ATLLLLFFGS SWWGLLVSDD LRFFVLFFFF IALVVFIFLG GGSTNPPPGY YDTIIPPYYP
           ATLLLLFFGT TWWGIIVNDD LRFFILFFFF VVLVVFIFLG GGSTNPPPGY YDTIIPPYYP

           PLLSLKGGNN NVIILQQQQS SLFFGIILLL LHDDNNAAIV VVVNTYVTPS QIIIVEYFFF
           PLLSLKGGNN NIIILQQQQS SIFFGIILLL LHDDNNAAIL LLVNTYVTPI QIIIVEYFFF
           PLLSLKGGNN NIIIIQQQQS SLFFGIILLL LHDDNNAAII IIVNTYVTPI QIIIVEYFFF
           PLLSLKGGNN NIIILQQQQS SIFFGIILLL LHDDNNAAIL LLVNTYVTPI QIIIVEYFFF
           PLLSLKGGNN NIIILQQQQS SIFFGIILLL LHDDNNAAIL LLVNTYVTPI QIIIVEYFFF
           PLLSLKGGNN NIIILQQQQS SLFFGIILLL LHDDNNAAIL LLVNTYVTPI QIIIVEYFFF
           PLLSLKGGNN NIIILQQQQS SIFFGVILLL LHDDNNAAIV VVVNTYVTPL QIIIVEYFFF
           PLLSLKGGNN NIIILQQQQS SIFFGVILLL LHDDNNAAII IIVNTYVTPL QIIIVEYFFF
           PLLSLKGGNN NVVVLQQQQS SLFFGILLLL LHDDNNAAIT TTVDRYATPL HIIIVEYFFF
           PLLSLKGGNN NVVVLQQQQS SLFFGILLLL LHDDNNAAIT TTVDRYATPL HIIIVEYFFF
           PLLSLKGGNN NIVVLQQQQS SLFFGILLLL LHDDNNAAIT TTVDRYATPL HIIIVEYFFF
           PLLSLKGGNN NVVVLQQQQS SLFFGILLLL LHDDNNAAIM MMVDKYATPL HIIIVEYFFF
           PLLCLKGGSS NVVVLQQQQS SLFFGILLLL LHDDNNAAIM MMVDRYSTPL HIIIVEYFFF

           LPFFYALKKK TVVPSSKGGG LLVVIIIILL LSQQQLFLAE QRRLLLTTTI IQQKFFADYY
           LPFFYALKKK TIIPSSKGGG LLLLIIIILL ASQQQLFLAE QRRLLLTTTI IQQKFFAEYY
           LPFFYALKKK TIIPSSKGGG LLLLIIIILL ASQQQLFMAE QRRLLLTTTI IQQKFFAEYY
           LPFFYALKKK TIIPSSKGGG LLLLIIIILL ASQQQLFLAE QRRLLLTTTI IQQKFFAEYY
           LPFFYALKKK TIIPSSKGGG LLLLIIIILL ASQQQLFLAE QRRLLLTTTI IQQKFFAEYY
           LPFFYALKKK TIIPSSKGGG LLLLIIIILL TSQQQLFLAE QRRLLLTTTI IQQKFFAEYY
           LPFFYALKKK TIIPSSKGGG LLVVIIIIII ASQQQLFLAE QRRLLLTTTI IQQKFFAEYY
           LPFFYALKKK TIIPSSKGGG LLVVIIIIVV ASQQQLFLAE QRRLLLTTTI IQQKFFAEYY
           LPFFYALKKK TIIPNNKGGG LLLLVVVVLL ASQQQIFLAE QRRLLLTTTL IQQKFFAEYY
           LPFFYALKKK TIIPNNKGGG LLLLVVVVLL ASQQQIFLAE QRRLLLTTTL IQQKFFAEYY
           LPFFYALKKK TIIPNNKGGG LLLLVVVVLL ASQQQIFLAE QRRLLLTTTI IQQKFFAEYY
           LPFFYALKKK IIIPNNKGGG LLLLVVVVLL ASQQQVFLAE QRRLLLTTTI IQQKFFAEYY
           LSFFYALKKK TIIPNNKGGG LLLLIIIILL SSQQQVFLAE QRRLLLTTTI ILLKFFADYY

           SVPIFMMMCA AFFLLWWIGC QLPPQDIIIY RLLFIIVVVL LLFFFCCCSG GGLLFFLYRR
           SVPIFMMMCS SFFLLWWIGC QLPPQDIIIY RLLFIIIIIS SSFFFSSSSG GGLLFFLYKK
           SVPIFMMMCS SFFLLWWIGC QLPPQEIIIY RLLFIIIIIS SSFFFSSSSG GGLLFFLYKK
           SVPIFMMMCS SFFLLWWIGC QLPPQDIIIY RLLFIIIIIL LLFFFFFFSG GGLLFFLYKK
           SVPIFMMMCS SFFLLWWIGC QLPPQDIIIY RLLFIIIIIL LLFFFSSSSG GGLLFFLYKK
           SVPIFMMMCS SFFLLWWIGC QLPPQDIIIY RLLFIIIIIS SSFFFSSSSG GGLLFFLYKK
           SVPIFMMMCS SFFLLWWIGC PLPPQDIIIY RLLFIIIIIL LLFFFSSSSG GGLLFFLNKK
           SVPIFMMMCS SFFLLWWIGC QLPPQDIIIY RLLFIIIIIL LLFFFSSSSG GGLLFFLYKK
           SVPIFIIICS SFFLLWWIGC QLPPQDIIIY RLLFIIIIIL LLFFFFFFSG GGLLFFLSKK
           SVPIFIIICS SFFLLWWIGC QLPPQDIIIY RLLFIIIIIL LLFFFFFFSG GGLLFFLSKK
           SVPIFIIICS SFFLLWWIGC QLPPQDIIIY RLLFIIIIIL LLFFFFFFSA AALLFFLARR
           SVPIFIIICS SFFLLWWIGC QLPPQDIIIY RLLFIIIIIL LLFFFFFFSA AALLFFLARR
           SLSIFIIICA AFFLLVVIGY QLPPQDIIIY RMMFIIIIII IILFFVVVSI IILLFFLSKK

           RRRTYDDSSQ NNNII
           KRRTYDDSSQ NNNII
           KRRTYDDSSQ NNNII
           KRRTYDDSSQ NNNII
           KRRTYDDSSQ NNNII
           KRRTYDDSSQ NNNII
           KKKTYDDSSQ NNNII
           KKKTYDDSSQ NNNII
           KRRTYDDSSQ NNNII
           KRRTYDDSSQ NNNII
           RRRTYDDSSQ NNNII
           RKKTYDDSSQ NNNLL
           KRRLYDDSSQ NNNII

   13   375
P_falcipar FFYYYSSIVV LLIYYPCPNN FFLNYGGFLL LLLGGFFQII ITTGLLAAAA ARTTPYYYQQ
P_vivax_Sa YYYYYSSIAA LLLYYPCPNN FFLNYGGFLL LLLGGFFQII LTTGLLAAAA ARTTPYYYQQ
P_malariae YYYYYSSIAA LLLYYPCPNN FFLNYGGFLL LLLGGFFQII LTTGLLAAAA ARTTPYYYQQ
P_knowlesi YYYYYSSIAA LLLYYPCPNN FFLNYGGFLL LLLGGFFQII LTTGLLAAAA ARTTPYYYQQ
P_cynomolg YYYYYSSIAA LLLYYPCPNN FFLNYGGFLL LLLGGFFQII LTTGLLAAAA ARTTPYYYQQ
P_DAJ-2004 YYYYYSSIAA LLLYYPCPNN FFLNYGGFLL LLLGGFFQII LTTGLLAAAA ARTTPYYYQQ
P_berghei  YYNNNSSIVV LLIYYPCPNN FFLNYGGFLL LLLGGFFQII LTTGLLAAAA ARSSPYYYQQ
P_yoelii   YYNNNSSIVV LLIYYPCPNN FFLNYGGFLL LLLGGFFQII LTTGLLAAAA ARSSPYYYQQ
P_relictum YYYYYSSIAA LLIYYPCPNN FFLNYGGFLL LLLGGFFQII LTTGLLAAAA ACTTPYYYQQ
P_gallinac YYYYYSSIAA LLIYYPCPNN FFLNYGGFLL LLLGGFFQII LTTGLLAAAA ACTTPYYYQQ
P_floriden YYYYYSSIAA LLVYYPCPNN FFLNYGGFLL LLLGGFFQII LTTGLLAAAA ACTTPYYYQQ
P_mexicanu YYYYYSSIAA LLIYYPCPNN FFLNYGGFLL LLLGGFFQII LTTGLLAAAA ACTTPYYYQQ
L_sabrazes YYNNNVVIAA LLIYYPCPNN FFLNYGGFLL LLLGGFFQII LTTGLLAAAA AATTPHYYQQ

           QIILLRWSWF RRRMMGASLL LLLVVFLTTY YIIILRRRGG NNYMMYYWII IGLLIFMIII
           QIILLRWSWF RRRMMGASLL LLLVVFLTTY YIIILRRRGG NNYLLYYWII IGLLIFALLL
           QIILLRWSWF RRRMMGASLL LLLVVFLTTY YIIILRRRGG NNYLLYYWII IGLLIFALLL
           QIILLRWSWF RRRMMGASLL LLLVVFLTTY YIIILRRRGG NNYLLYYWII IGLLIFALLL
           QIILLRWSWF RRRMMGASLL LLLVVFLTTY YIIILRRRGG NNYLLYYWII IGLLIFALLL
           QIILLRWSWF RRRMMGASLL LLLVVFLTTY YIIILRRRGG NNYLLYYWII IGLLIFALLL
           QIILLRWSWF RRRMMGASLL LLLVVFLTTY YIIILRRRGG NNYLLYYWII IGLLIFALLL
           QIILLRWSWF RRRMMGASLL LLLVVFLTTY YIIILRRRGG NNYLLYYWII IGLLIFALLL
           QIILLRWSWF RRRMMGASFF FFFVVFLTTY YIIILRRRGG NNYSSYYWII IGLLIFLIII
           QIILLRWSWF RRRMMGASFF FFFVVFLTTY YIIILRRRGG NNYSSYYWII IGLLMFLIII
           QIILLRWSWF RRRMMGASFF FFFVVFLTTY YIIILRRRGG NNYSSYYWII IGLLIFLIII
           QIILLRWSWF RRRMMGASFF FFFVVFLTTY YIIILRRRGG NNYSSYYWII IGLLIFLIII
           QIILLRWSWF RRRLLGASFF FFFVVFLAAY YIIILRRRGG NNYSSYYWNN NGLLIFLIII

           FIVAGVPPPP MSYGGGAATI INSSSSSVVI IIWWICCCYY TTDTTTTKFV VHILLLCCCF
           FIVAGVPPPP MSYGGGAATI INSSSSSVVI IIWWLCCCYY TTDTTTTKFV VHILLLCCCF
           FIVAGVPPPP MSYGGGAATI INSSSSSAAI IIWWLCCCYY TTDTTTTKFV VHILLLCCCF
           FIVAGVPPPP MSYGGGAATI INSSSSSVVI IIWWLCCCYY TTDTTTTKFV VHILLLCCCF
           FIVAGVPPPP MSYGGGAATI INSSSSSVVI IIWWLCCCYY TTDTTTTKFV VHILLLCCCF
           FIIAGVPPPP MSYGGGAATI INSSSSSVVI IIWWLCCCYY TTDTTTTKFV VHILLLCCCF
           FIVAGVPPPP MSYGGGAATI INSSSGGSSI IIWWLCCCYY TTDTTTTKFV VHILLLCCCF
           FIVAGVPPPP MSYGGGAATI INSSSGGAAI IIWWLCCCYY TTDTTTTKFV VHILLLCCCF
           SIVAGVPPPP MSFGGGAATI INYYYFFGGS SSWWICCCYY LLDTTTTKFV VHTFLLCCCF
           SIVAGVPPPP MSFGGGAATI INYYYFFGGS SSWWICCCYY LLDTTTTKFV VHTFLLCCCF
           SIVAGVPPPP MSFGGGAATI INYYYFFGGS SSWWICCCYY LLDTTTTKFV VHIFLLCCCF
           SIVAGVPPPP MSFGGGAATI INYYYFFGGS SSWWICCCYY LLDTTTTKFV VHIFLLCCCF
           SIMAGVPPPP MSFGGGAATI INYYYFFGGT TTWWVCCCFF IIDTTTTKFI IHIFLLVVVF

           IIFFFFHHLS STNNDDAAKI LLLLVKNNII ILILFGGIIP PSHHPPDNAA AAINPPSQIV
           IIFFFFHHLS STNNDDAAKI LLLLVKNNII ILLIFGGIIP PSHHPPDNAA AAINPPIQIV
           IIFFFFHHLS STNNDDAAKI LLLLVKNNII IILLFGGIIP PSHHPPDNAA AAINPPIQIV
           IIFFFFHHLS STNNDDAAKI LLLLVKNNII ILLIFGGIIP PSHHPPDNAA AAINPPIQIV
           IIFFFFHHLS STNNDDAAKI LLLLVKNNII ILLIFGGIIP PSHHPPDNAA AAINPPIQIV
           IIFFFFHHLS STNNDDAAKI LLLLVKNNII ILLLFGGIIP PSHHPPDNAA AAINPPIQIV
           IIFFFFHHLS STNNDDAAKI LLLLVKNNII ILIIFGGVIP PSHHPPDNAA AAINPPLQIV
           IIFFFFHHLS STNNDDAAKI LLLLVKNNII ILIIFGGVIP PSHHPPDNAA AAINPPLQIV
           IIFFFFHHLS STNNDDAAKI LLLLIKNNVV VLALFGGILP PSHHPPDNAA AAIDPPLHIV
           IIFFFFHHLS STNNDDAAKI LLLLIKNNVV VLALFGGILP PSHHPPDNAA AAIDPPLHIV
           IIFFFFHHLS STNNDDAAKI LLLLIKNNVV VLSLFGGILP PSHHPPDNAA AAIDPPLHIV
           IIFFFFHHLS STNNDDAAKI LLLLIKNNVV VLSLFGGILP PSHHPPDNAA AAIDPPLHIV
           IIFFFFHHLS STNNDDAAKI LLLLIKSNVV VLALFGGILT TSHHPPDNAA AAIDPPLHIV

           PEWYLPPPFF YALLLVVVPP PSPPPLLVIV VLLLQLLLLL FFAAERRLTT TTTIIQQQFK
           PEWYLPPPFF YALLLIIIPP PSTTTLLLIV VALLQLLLLL FFAAERRLTT TTTIIQQQFK
           PEWYLPPPFF YALLLIIIPP PSTTTLLLIV VALLQLLLLL FFAAERRLTT TTTIIQQQFK
           PEWYLPPPFF YALLLIIIPP PSTTTLLLIV VALLQLLLLL FFAAERRLTT TTTIIQQQFK
           PEWYLPPPFF YALLLIIIPP PSTTTLLLIV VALLQLLLLL FFAAERRLTT TTTIIQQQFK
           PEWYLPPPFF YALLLIIIPP PSTTTLLLIV VTLLQLLLLL FFAAERRLTT TTTIIQQQFK
           PEWYLPPPFF YALLLIIIPP PSNNNLLVIV VALLQLLLLL FFAAERRLTT TTTIIQQQFK
           PEWYLPPPFF YALLLIIIPP PSNNNLLVIV VALLQLLLLL FFAAERRLTT TTTIIQQQFK
           PEWYLPPPFF YALLLIIIPP PNTTTLLLVM MALLQIILLL FFAAERRLTT TTTLLQQQFK
           PEWYLPPPFF YALLLIIIPP PNTTTLLLVM MALLQIILLL FFAAERRLTT TTTLLQQQFK
           PEWYLPPPFF YALLLIIIPP PNTTTLLLVM MALLQIILLL FFAAERRLTT TTTIIQQQFK
           PEWYLPPPFF YALLLIIIPP PNTTTLLLVM MALLQVVLLL FFAAERRLTT TTTIIQQQFK
           PEWYLSSSFF YALLLIIIPP PNTTTLLLIM MSLLQVVLLL FFAAERRLTT TTTIILLLFK

           IRRYYVVPPI IWFMMCAAYY YAALWIIIGG CQQQQLLPPD IIFLYRRFIV VFSGFLVVHR
           TRRYYVVPPM IWFMMCSSYY YAALWIIIGG CQQQQLLPPD IIFLYRRFII IFSGFLVVHR
           LRRYYVVPPI IWFMMCSSYY YAALWIIIGG CQQQQLLPPE IIFLYRRFII IFSGFLVVHR
           TRRYYVVPPM IWFMMCSSYY YAALWIIIGG CQQQQLLPPD IIFLYRRFII IFSGFLVVHR
           TRRYYVVPPM IWFMMCSSYY YAALWIIIGG CQQQQLLPPD IIFLYRRFII IFSGFLVVHR
           TRRYYVVPPM IWFMMCSSYY YAALWIIIGG CQQQQLLPPD IIFLYRRFII IFSGFLVVHR
           VRRYYVVPPI IWFMMCSSYY YAALWIIIGG CPPPPLLPPD IIFLYRRFII IFSGFLVVQK
           VRRYYVVPPI IWFMMCSSYY YAALWIIIGG CQQQQLLPPD IIFLYRRFII IFSGFLVVQK
           ARRYYVVPPT IWFIICSSYY YAALWIIIGG CQQQQLLPPD IIYLYRRFII IFSGFLVVQR
           ARRYYVVPPT IWFIICSSYY YAALWIIIGG CQQQQLLPPD IIYLYRRFII IFSGFLVVQR
           NRRYYVVPPT IWFIICSSYY YAALWIIIGG CQQQQLLPPD IIYLYRRFII IFSAFLVVQR
           NRRYYVVPPI IWFIICSSYY YAALWIIIGG CQQQQLLPPD IIYIYRRFII IFSAFLVVQK
           VRRYYLLSSI IWFIICAAYY YAAMVIIIGG YQQQQLLPPD IIFYYRRFII ILSIFLVVQR

           THHHYYYDDS SQAAN
           THHHYYYDDS SQAAN
           TYYYYYYDDS SQAAN
           THHHYYYDDS SQAAN
           THHHYYYDDS SQAAN
           THHHYYYDDS SQAAN
           THHHYYYDDS SQAAN
           THHHYYYDDS SQAAN
           THHHYYYDDS SQAAN
           THHHYYYDDS SQAAN
           THHHYYYDDS SQAAN
           THHHYYYDDS SQAAN
           LHHHYYYDDS SQAAN

   13   375
P_falcipar NFYNNLLKNY PCPLNNINLW NNYFLLLGGI IFFIIIIIIT VLASRRRYYT TPPVSSYYYA
P_vivax_Sa NYYNNLLKNY PCPLNNINLW NNYFLLLGGI IFFIILLLLT VLASRRRYYT TPPISSYYYA
P_malariae NYYNNLLKNY PCPLNNINLW NNYFLLLGGI IFFIILLLLT VLASRRRYYT TPPISSYYYA
P_knowlesi NYYNNLLKNY PCPLNNINLW NNYFLLLGGI IFFIILLLLT VLASRRRYYT TPPISSYYYA
P_cynomolg NYYNNLLKNY PCPLNNINLW NNYFLLLGGI IFFIILLLLT VLASRRRYYT TPPISSYYYA
P_DAJ-2004 NYYNNLLKNY PCPLNNINLW NNYFLLLGGI IFFIILLLLT VLASRRRYYT TPPISSYYYA
P_berghei  NYNNNLLKNY PCPLNNINLW NNYFLLLGGI IFFIILLLLT VLASRRRYYS SPPISSYYYA
P_yoelii   NYNNNLLKNY PCPLNNINLW NNYFLLLGGI IFFIILLLLT VLASRRRYYS SPPISSYYYA
P_relictum NYYNNLLKHY PCPLNNINLW NNYFLLLGGI VFFIILLLLT VLATCCCYYT TPPISSYYYA
P_gallinac NYYNNLLKHY PCPLNNINLW NNYFLLLGGI VFFIILLLLT VLATCCCYYT TPPISSYYYA
P_floriden NYYNNLLKYY PCPLNNINLW NNYFLLLGGI VFFIILLLLT VLATCCCYYT TPPISSYYYA
P_mexicanu NYYNNLLKHY PCPLNNINLW NNYFLLLGGI VFFIILLLLT VLATCCCYYT TPPISSYYYA
L_sabrazes NYNNNLLKYY PCPLNNINLW NNYFLLLGGI IFFIILLLLT VLATAAAYYT TPPISSHHHA

           YQIIRREWWS GWWCCCYYYH TGAAASVVVV FFFLLTYLLH HHHLNYYLLL SSISGIIIIM
           YQIIRREWWS GWWCCCYYYH TGAAASVVVV FFFLLTYLLH HHHLNYYLLL SSISGIIIIA
           YQIIRREWWS GWWCCCYYYH TGAAASVVVV FFFFLTYLLH HHHLNYYLLL SSISGIIIIA
           YQIIRREWWS GWWCCCYYYH TGAAASVVVV FFFLLTYLLH HHHLNYYLLL SSISGIIIIA
           YQIIRREWWS GWWCCCYYYH TGAAASVVVV FFFLLTYLLH HHHLNYYLLL SSISGIIIIA
           YQIIRREWWS GWWCCCYYYH TGAAASVVVV FFFLLTYLLH HHHLNYYLLL SSISGIIIIA
           YQIIRREWWS GWWCCCYYYH TGAAASVVVV FFFFLTYLLH HHHLNYYLLL SSISGIIIIA
           YQIIRREWWS GWWCCCYYYH TGAAASVVVV FFFFLTYLLH HHHLNYYLLL SSISGIIIIA
           YQIIRREWWS GWWCCCYYYH TGAAASVVVV FFFILTYLLH HHHLNYYLLL SSISGIIIIL
           YQIIRREWWS GWWCCCYYYH TGAAASVVVV FFFILTYLLH HHHLNYYLLL SSISGMMMML
           YQIIRREWWS GWWCCCYYYH TGAAASVVVV FFFILTYLLH HHHLNYYLLL SSISGIIIIL
           YQIIRREWWS GWWCCCYYYH TGAAASVVVV FFFILTYLLH HHHLNYYLLL SSITGIIIIL
           YQIIRREWWS GWWCCCYYYH TGAAASVVVV FFFILAYLLH HHHLNYYLLL TTNTGIIIIL

           MVTAFVGYYY VLWQMMMSYY WGGATTTVII TTTNNLLLSI IPPVVIIWIG GGYTVVSSDD
           AVTAFIGYYY VLWQMMMSYY WGGATTTVII TTTNNLLLSI IPPVVIIWLG GGYTVVSSDD
           AVTAFIGYYY VLWQMMMSYY WGGATTTVII TTTNNLLLSI IPPAAIIWLG GGYTVVSSDD
           AVTAFIGYYY VLWQMMMSYY WGGATTTVII TTTNNLLLSI IPPVVIIWLG GGYTVVSSDD
           AVTAFIGYYY VLWQMMMSYY WGGATTTVII TTTNNLLLSI IPPVVIIWLG GGYTVVSSDD
           AITAFIGYYY VLWQMMMSYY WGGATTTVII TTTNNLLLSI IPPVVIIWLG GGYTVVSSDD
           AVTAFIGYYY VLWQMMMSYY WGGATTTVII TTTNNLLLGI IPPSSIIWLG GGYTVVSSDD
           AVTAFIGYYY VLWQMMMSYY WGGATTTVII TTTNNLLLGI IPPAAIIWLG GGYTVVSSDD
           LVTAFMGYYY VLWQMMMSFF WGGATTTVII TTTNNLLLFI IPPGGSSWIG GGYLVVSSDD
           LVTAFMGYYY VLWQMMMSFF WGGATTTVII TTTNNLLLFI IPPGGSSWIG GGYLVVSSDD
           LVTAFMGYYY VLWQMMMSFF WGGATTTVII TTTNNLLLFI IPPGGSSWIG GGYLVVSSDD
           LVTAFMGYYY VLWQMMMSFF WGGATTTVII TTTNNLLLFI IPPGGSSWIG GGYLVVSSDD
           LMTAFMGYYY VLWQMMMSFF WGGATTTVII TTTNNLLLFI IPPGGTTWVG GGFIVVNNDD

           TTIIKKRVHF FFILLFFIGC CVFIIIFFFL LGSTNNPPGD FYPNNNNNLD DDGGFNNNNI
           TTIIKKRVHF FFILLFFVAC CVFIIIFFFL LGSTNNPPGD FYPNNNNNLD DDGGFNNNNF
           TTIIKKRVHF FFILLFFVAC CVFIIIFFFL LGSTNNPPGD FYPNNNNNLD DDGGFNNNNI
           TTIIKKRVHF FFILLFFVAC CVFIIIFFFL LGSTNNPPGD FYPNNNNNLD DDGGFNNNNF
           TTIIKKRVHF FFILLFFVAC CVFIIIFFFL LGSTNNPPGD FYPNNNNNLD DDGGFNNNNF
           TTIIKKRVHF FFILLFFIAC CVFIIIFFFL LGSTNNPPGD FYPNNNNNLD DDGGFNNNNF
           TTIIKKRVHF FFILLFFVAC CVFIIIFFFL LGSTNNPPGD FYPNNNNNLD DDGGFNNNNL
           TTIIKKRVHF FFILLFFVAC CVFIIIFFFL LGSTNNPPGD FYPNNNNNLD DDGGFNNNNL
           TTLLKKRVHF FFTFFFFIAC CVFIIIFFFL LGSTNNPPGD FYPNNNNNLD DDGGFNNNNL
           TTLLKKRVHF FFTFFFFIAC CVFIIIFFFL LGSTNNPPGD FYPNNNNNLD DDGGFNNNNL
           TTLLKKRVHF FFIFFFFIAC CVFIIIFFFL LGSTNNPPGD FYPNNNNNLD DDGGFNNNNF
           TTLLKKRVHF FFIFFFFIAC CVFIIIFFFL LGSTNNPPGD FYPNNNNNLD DDGGFNNNNF
           TTLLKKRIHF FFIFFFFVVV VVFIIIFFFL LGSTNNPPGD FYPNNNNNLD DDGGFSNNNL

           IFSLLIIIIP PHPDNATTTQ QVVEYLFFYA LLLVPPPPAA GGGVVIILLS SLQQFAEQTT
           IFSIIIIIIP PHPDNATTTQ QVVEYLFFYA LLLIPTTTAA GGGLLIIAAS SLQQFAEQTT
           IFSLLIIIIP PHPDNATTTQ QVVEYLFFYA LLLIPTTTAA GGGLLIIAAS SLQQFAEQTT
           IFSIIIIIIP PHPDNATTTQ QVVEYLFFYA LLLIPTTTAA GGGLLIIAAS SLQQFAEQTT
           IFSIIIIIIP PHPDNATTTQ QVVEYLFFYA LLLIPTTTAA GGGLLIIAAS SLQQFAEQTT
           IFSLLIIIIP PHPDNATTTQ QVVEYLFFYA LLLIPTTTAA GGGLLIITTS SLQQFAEQTT
           IFSIIVVIIP PHPDNATTTQ QVVEYLFFYA LLLIPNNNAA GGGVVIIAAS SLQQFAEQTT
           IFSIIVVIIP PHPDNATTTQ QVVEYLFFYA LLLIPNNNAA GGGVVIIAAS SLQQFAEQTT
           VFSLLIILLP PHPDNARTTH HVVEYLFFYA LLLIPTTTAA GGGLLVVAAS SLQQFAEQTT
           VFSLLIILLP PHPDNARTTH HVVEYLFFYA LLLIPTTTAA GGGLLVVAAS SLQQFAEQTT
           VFSLLIILLP PHPDNARTTH HVVEYLFFYA LLLIPTTTAA GGGLLVVAAS SLQQFAEQTT
           VFSLLIILLP PHPDNAKTTH HVVEYLFFYA LLLIPTTTAA GGGLLVVAAS SLQQFAEQTT
           VFSLLIILLT THPDNARTTH HVVEYLFFYA LLLIPTTTSS GGGLLIISSS SLQQFAEQTT

           IQFKKKKKMM IFFRVPIIWC FFFYLLLLLW WIIGGCCQQQ DFFFLGRRLF VSSSGLLVYY
           IQFKKKKKMM TFFRVPMIWC FFFYLLLLLW WIIGGCCQQQ DFFFLGRRLF ISSSGLLAYY
           IQFKKKKKMM LFFRVPIIWC FFFYLLLLLW WIIGGCCQQQ EFFFLGRRLF ISSSGLLAYY
           IQFKKKKKMM TFFRVPMIWC FFFYLLLLLW WIIGGCCQQQ DFFFLGRRLF ISSSGLLTYY
           IQFKKKKKMM TFFRVPMIWC FFFYLLLLLW WIIGGCCQQQ DFFFLGRRLF ISSSGLLAYY
           IQFKKKKKMM TFFRVPMIWC FFFYLLLLLW WIIGGCCQQQ DFFFLGRRLF ISSSGLLAYY
           IQFKKKKKMM VFFRVPIIWC FFFYLLLLLW WIIGGCCPQQ DFFFLGRRLF ISSSGLLSNN
           IQFKKKKKMM VFFRVPIIWC FFFYLLLLLW WIIGGCCQQQ DFFFLGRRLF ISSSGLLSYY
           IQFKKKKKFF AFFRVPTIWC FFFYLLLLLW WIIGGCCQQQ DYYYLGRRLF ISSSGLLTSS
           IQFKKKKKFF AFFRVPTIWC FFFYLLLLLW WIIGGCCQQQ DYYYLGRRLF ISSSGLLTSS
           IQFKKKKKFF NFFRVPTIWC FFFYLLLLLW WIIGGCCQQQ DYYYLGRRLF ISSSALLTAA
           IQFKKKKKFF NFFRVPIIWC FFFYLLLLLW WIIGGCCQQQ DYYYIGRRLF ISSSALLTAA
           ILFKKKKKFF VFFRLSIIWC FFFYLLLMMV VIIGGYYQQQ DFFFYGRRMF ISSSILLTSS

           RRTTHHYYDY YQAAA
           RRTTHHYYDY YQAAA
           RRTTYYYYDY YQAAA
           RRTTHHYYDY YQAAA
           RRTTHHYYDY YQAAA
           RRTTHHYYDY YQAAA
           KKTTHHYYDY YQAAA
           KKTTHHYYDY YQAAA
           RRTTHHYYDY YQAAA
           RRTTHHYYDY YQAAA
           RRTTHHYYDY YQAAA
           KKTTHHYYDY YQAAA
           RRLLHHYYDY YQAAA

   13   375
P_falcipar NYYSNVVLIN YPPPLNIIIN NFFLLLWYYG LLLLLIFQII IIGGGVVFLL AYYPSYAAAY
P_vivax_Sa NYYSNAALLN YPPPLNIIIN NFFLLLWYYG LLLLLIFQII ILGGGVVFLL AYYPSYAAAY
P_malariae NYYSNAALLN YPPPLNIIIN NFFLLLWYYG LLLLLIFQII ILGGGVVFLL AYYPSYAAAY
P_knowlesi NYYSNAALLN YPPPLNIIIN NFFLLLWYYG LLLLLIFQII ILGGGVVFLL AYYPSYAAAY
P_cynomolg NYYSNAALLN YPPPLNIIIN NFFLLLWYYG LLLLLIFQII ILGGGVVFLL AYYPSYAAAY
P_DAJ-2004 NYYSNAALLN YPPPLNIIIN NFFLLLWYYG LLLLLIFQII ILGGGVVFLL AYYPSYAAAY
P_berghei  NNNSNVVLIN YPPPLNIIIN NFFLLLWYYG LLLLLIFQII ILGGGVVFLL AYYPSYAAAY
P_yoelii   NNNSNVVLIN YPPPLNIIIN NFFLLLWYYG LLLLLIFQII ILGGGVVFLL AYYPSYAAAY
P_relictum NYYSNAALIH YPPPLNIIIN NFFLLLWYYG LLLLLVFQII ILGGGVVLLL AYYPSYAAAY
P_gallinac NYYSNAALIH YPPPLNIIIN NFFLLLWYYG LLLLLVFQII ILGGGVVLLL AYYPSYAAAY
P_floriden NYYSNAALVY YPPPLNIIIN NFFLLLWYYG LLLLLVFQII ILGGGVVLLL AYYPSYAAAY
P_mexicanu NYYSNAALIH YPPPLNIIIN NFFLLLWYYG LLLLLVFQII ILGGGVVLLL AYYPSYAAAY
L_sabrazes NNNVNAALIY YPPPLNIIIN NFFLLLWYYG LLLLLIFQII ILGGGVVLLL AYYPSHAAAY

           YSSLLLRREW WGWWRRYMMH HAALVFLYLL RGGNNSMPLW IGLLFFFMFI VTTFVYVVWW
           YSSLLLRREW WGWWRRYMMH HAALVFLYLL RGGNNSLPLW IGLIFFFAFI VTTFIYVVWW
           YSSLLLRREW WGWWRRYMMH HAALVFFYLL RGGNNSLPLW IGLIFFFAFI VTTFIYVVWW
           YSSLLLRREW WGWWRRYMMH HAALVFLYLL RGGNNSLPLW IGLIFFFAFI VTTFIYVVWW
           YSSLLLRREW WGWWRRYMMH HAALVFLYLL RGGNNSLPLW IGLIFFFAFI VTTFIYVVWW
           YSSLLLRREW WGWWRRYMMH HAALVFLYLL RGGNNSLPLW IGLIFFFAFI ITTFIYVVWW
           YSSLLLRREW WGWWRRYMMH HAALVFFYLL RGGNNSLPLW IGLIFFFAFI VTTFIYVVWW
           YSSLLLRREW WGWWRRYMMH HAALVFFYLL RGGNNSLPLW IGLIFFFAFI VTTFIYVVWW
           YSSLLLRREW WGWWRRYMMH HAAFVFIYLL RGGNNSSPLW IGLIFFFLSI VTTFMYVVWW
           YSSLLLRREW WGWWRRYMMH HAAFVFIYLL RGGNNSSPLW IGLIFFFLSI VTTFMYVVWW
           YSSLLLRREW WGWWRRYMMH HAAFVFIYLL RGGNNSSPLW IGLIFFFLSI VTTFMYVVWW
           YSSLLLRREW WGWWRRYMMH HAAFVFIYLL RGGNNSSPLW IGLIFFFLSI VTTFMYVVWW
           YSSLLLRREW WGWWRRYLLH HSSFVFIYLL RGGNNSSPLW NGLIFFFLSI MTTFMYVVWW

           GMSSSYYYYG GTTVITLLSS IIPIWIGGGY YTSSSDPKRF FVVVLLHFIP FIIGLLLLIV
           GMSSSYYYYG GTTVITLLSS IIPIWLGGGY YTSSSDPKRF FVVVLLHFIP FVVALLLLIV
           GMSSSYYYYG GTTVITLLSS IIPIWLGGGY YTSSSDPKRF FVVVLLHFIP FVVALLLLIV
           GMSSSYYYYG GTTVITLLSS IIPIWLGGGY YTSSSDPKRF FVVVLLHFIP FVVALLLLIV
           GMSSSYYYYG GTTVITLLSS IIPIWLGGGY YTSSSDPKRF FVVVLLHFIP FVVALLLLIV
           GMSSSYYYYG GTTVITLLSS IIPIWLGGGY YTSSSDPKRF FVVVLLHFIP FIIALLLLIV
           GMSSSYYYYG GTTVITLLSG IIPIWLGGGY YTSSSDPKRF FVVVLLHFIP FVVALLLLIV
           GMSSSYYYYG GTTVITLLSG IIPIWLGGGY YTSSSDPKRF FVVVLLHFIP FVVALLLLIV
           GMSSSFFFFG GTTVITLLYF IIPSWIGGGY YLSSSDPKRF FVVVLLHFTP FIIALLLLIV
           GMSSSFFFFG GTTVITLLYF IIPSWIGGGY YLSSSDPKRF FVVVLLHFTP FIIALLLLIV
           GMSSSFFFFG GTTVITLLYF IIPSWIGGGY YLSSSDPKRF FVVVLLHFIP FIIALLLLIV
           GMSSSFFFFG GTTVITLLYF IIPSWIGGGY YLSSSDPKRF FVVVLLHFIP FIIALLLLIV
           GMSSSFFFFG GTTVITLLYF IIPTWVGGGF FINNNDPKRF FIIILLHFIP FVVVLLLLVV

           FIIHFFFFLH HLGGTTTNPP LGYYAAALIY PNNLLLDKKG GNVILLQSSL ILDNAAAIVT
           FIIHFFFFLH HLGGTTTNPP LGYYAAALIY PNNLLLDKKG GNIFLLQSSI ILDNAAAIVT
           FIIHFFFFLH HLGGTTTNPP LGYYAAALIY PNNLLLDKKG GNIILLQSSL ILDNAAAIVT
           FIIHFFFFLH HLGGTTTNPP LGYYAAALIY PNNLLLDKKG GNIFLLQSSI ILDNAAAIVT
           FIIHFFFFLH HLGGTTTNPP LGYYAAALIY PNNLLLDKKG GNIFLLQSSI ILDNAAAIVT
           FIIHFFFFLH HLGGTTTNPP LGYYAAALIY PNNLLLDKKG GNIFLLQSSL ILDNAAAIVT
           FIIHFFFFLH HLGGTTTNPP LGYYAAALIY PNNLLLDKKG GNILLLQSSI ILDNAAAIVT
           FIIHFFFFLH HLGGTTTNPP LGYYAAALIY PNNLLLDKKG GNILLLQSSI ILDNAAAIVT
           FIIHFFFFLH HLGGTTTNPP LGYYAAALIY PNNLLLDKKG GNVLLLQSSL LLDNAAAIVR
           FIIHFFFFLH HLGGTTTNPP LGYYAAALIY PNNLLLDKKG GNVLLLQSSL LLDNAAAIVR
           FIIHFFFFLH HLGGTTTNPP LGYYAAALIY PNNLLLDKKG GNIFLLQSSL LLDNAAAIVR
           FIIHFFFFLH HLGGTTTNPP LGYYAAALIY PNNLLLDKKG GNVFLLQSSL LLDNAAAIVK
           FIIHFFFFLH HLGGTTTNPP LGYYAAALIY PNNLLLDKKG GSVLLLQSSL LLDNAAAIVR

           TYTSQIVPWY FLLLFYYYLT SKPAALLIIL SLQQFLLEQS LTTTTIIIIF FKKKMIFGGD
           TYTIQIVPWY FLLLFYYYLT SKTAALLIIA SLQQFLLEQS LTTTTIIIIF FKKKMTFGGE
           TYTIQIVPWY FLLLFYYYLT SKTAALLIIA SLQQFLMEQN LTTTTIIIIF FKKKMLFGGE
           TYTIQIVPWY FLLLFYYYLT SKTAALLIIA SLQQFLLEQS LTTTTIIIIF FKKKMTFGGE
           TYTIQIVPWY FLLLFYYYLT SKTAALLIIA SLQQFLLEQS LTTTTIIIIF FKKKMTFGGE
           TYTIQIVPWY FLLLFYYYLT SKTAALLIIT SLQQFLLEQS LTTTTIIIIF FKKKMTFGGE
           TYTLQIVPWY FLLLFYYYLT SKNAALLIIA SLQQFLLEQN LTTTTIIIIF FKKKMVFSSE
           TYTLQIVPWY FLLLFYYYLT SKNAALLIIA SLQQFLLEQN LTTTTIIIIF FKKKMVFSSE
           RYTLHIVPWY FLLLFYYYLT NKTAALLVVA SLQQFLLEQN LTTTTLLIIF FKKKFAFGGE
           RYTLHIVPWY FLLLFYYYLT NKTAALLVVA SLQQFLLEQN LTTTTLLIIF FKKKFAFGGE
           RYTLHIVPWY FLLLFYYYLT NKTAALLVVA SLQQFLLEQS LTTTTIIIIF FKKKFNFGGE
           KYTLHIVPWY FLLLFYYYLI NKTAALLVVA SLQQFLLEQN LTTTTIIIIF FKKKFNFGGE
           RYTLHIVPWY FLLLFYYYLT NKTSSLLIIS SLQQFLLEQN LTTTTIIIIF FKKKFVFGGD

           SIWFMCCCAL WWWGCCQQQP QFFFFLGRII IIVLFCSSSL FFVVLLLLVH HHRRRRRRTT
           SIWFMCCCAL WWWGCCQQQP QFFFFLGRII IIISFSSSSL FFAALLLLVH HHKKKKKRTT
           SIWFMCCCAL WWWGCCQQQP QFFFFLGRII IIISFSSSSL FFAALLLLVH HHKKKKKRTT
           SIWFMCCCAL WWWGCCQQQP QFFFFLGRII IIILFFSSSL FFTTLLLLVH HHKKKKKRTT
           SIWFMCCCAL WWWGCCQQQP QFFFFLGRII IIILFSSSSL FFAALLLLVH HHKKKKKRTT
           SIWFMCCCAL WWWGCCQQQP QFFFFLGRII IIISFSSSSL FFAALLLLVH HHKKKKKRTT
           SIWFMCCCAL WWWGCCPPPP QFFFFLGRII IIILFSSSSL FFSSLLLLVQ QQKKKKKKTT
           SIWFMCCCAL WWWGCCQQQP QFFFFLGRII IIILFSSSSL FFSSLLLLVQ QQKKKKKKTT
           SIWFICCCAL WWWGCCQQQP QYYYYLGRII IIILFFSSSL FFTTLLLLVQ QQKKKKKRTT
           SIWFICCCAL WWWGCCQQQP QYYYYLGRII IIILFFSSSL FFTTLLLLVQ QQKKKKKRTT
           SIWFICCCAL WWWGCCQQQP QYYYYLGRII IIILFFSSSL FFTTLLLLVQ QQRRRRRRTT
           SIWFICCCAL WWWGCCQQQP QYYYYIGRII IIILFFSSSL FFTTLLLLVQ QQRRRRRKTT
           SIWFICCCAM VVVGYYQQQP QFFFFYGRII IIIILVSSSL FFTTLLLLVQ QQKKKKKRLL

           THHHHYDYYY SSNNI
           THHHHYDYYY SSNNI
           TYYYYYDYYY SSNNI
           THHHHYDYYY SSNNI
           THHHHYDYYY SSNNI
           THHHHYDYYY SSNNI
           THHHHYDYYY SSNNI
           THHHHYDYYY SSNNI
           THHHHYDYYY SSNNI
           THHHHYDYYY SSNNI
           THHHHYDYYY SSNNI
           THHHHYDYYY SSNNL
           LHHHHYDYYY SSNNI

   13   375
P_falcipar NNNNNFSSNN NVKKLNNYCL NNFNYYGGLG IIFFQITVFF LAASSYTTTP VVVSSYYYYY
P_vivax_Sa NNNNNYSSNN NAKKLNNYCL NNFNYYGGLG IIFFQITVFF LAASSYTTTP IIISSYYYYY
P_malariae NNNNNYSSNN NAKKLNNYCL NNFNYYGGLG IIFFQITVFF LAASSYTTTP IIISSYYYYY
P_knowlesi NNNNNYSSNN NAKKLNNYCL NNFNYYGGLG IIFFQITVFF LAASSYTTTP IIISSYYYYY
P_cynomolg NNNNNYSSNN NAKKLNNYCL NNFNYYGGLG IIFFQITVFF LAASSYTTTP IIISSYYYYY
P_DAJ-2004 NNNNNYSSNN NAKKLNNYCL NNFNYYGGLG IIFFQITVFF LAASSYTTTP IIISSYYYYY
P_berghei  NNNNNYSSNN NVKKLNNYCL NNFNYYGGLG IIFFQITVFF LAASSYSSSP IIISSYYYYY
P_yoelii   NNNNNYSSNN NVKKLNNYCL NNFNYYGGLG IIFFQITVFF LAASSYSSSP IIISSYYYYY
P_relictum NNNNNYSSNN NAKKLHHYCL NNFNYYGGLG IIFFQITVLL LAATTYTTTP IIISSYYYYY
P_gallinac NNNNNYSSNN NAKKLHHYCL NNFNYYGGLG IIFFQITVLL LAATTYTTTP IIISSYYYYY
P_floriden NNNNNYSSNN NAKKLYYYCL NNFNYYGGLG IIFFQITVLL LAATTYTTTP IIISSYYYYY
P_mexicanu NNNNNYSSNN NAKKLHHYCL NNFNYYGGLG IIFFQITVLL LAATTYTTTP IIISSYYYYY
L_sabrazes NNNNNYVVNN NAKKLYYYCL NNFNYYGGLG IIFFQITVLL LAATTYTTTP IIISSHHYYY

           YYSILLLWSS SCFFRYYYMH HHHAGSLFTY LHILRGMPLL LSSSISSGLL FFFFMMMIII
           YYSILLLWSS SCFFRYYYMH HHHAGSLFTY LHILRGLPLL LSSSISSGLI FFFFAAALLI
           YYSILLLWSS SCFFRYYYMH HHHAGSLFTY LHILRGLPLL LSSSISSGLI FFFFAAALLI
           YYSILLLWSS SCFFRYYYMH HHHAGSLFTY LHILRGLPLL LSSSISSGLI FFFFAAALLI
           YYSILLLWSS SCFFRYYYMH HHHAGSLFTY LHILRGLPLL LSSSISSGLI FFFFAAALLI
           YYSILLLWSS SCFFRYYYMH HHHAGSLFTY LHILRGLPLL LSSSISSGLI FFFFAAALLI
           YYSILLLWSS SCFFRYYYMH HHHAGSLFTY LHILRGLPLL LSSSISSGLI FFFFAAALLI
           YYSILLLWSS SCFFRYYYMH HHHAGSLFTY LHILRGLPLL LSSSISSGLI FFFFAAALLI
           YYSVLLLWSS SCFFRYYYMH HHHAGSFFTY LHILRGSPLL LSSSISSGLI FFFFLLLIII
           YYSVLLLWSS SCFFRYYYMH HHHAGSFFTY LHILRGSPLL LSSSISSGLI FFFFLLLIII
           YYSVLLLWSS SCFFRYYYMH HHHAGSFFTY LHILRGSPLL LSSSISSGLI FFFFLLLIII
           YYSVIIIWSS SCFFRYYYMH HHHAGSFFTY LHILRGSPLL LSSSITTGLI FFFFLLLIII
           YYSVLLLWSS SCFFRYYYLH HHHSGSFFAY LHILRGSPLL LTTTNTTGLI FFFFLLLIII

           TAVGVLWGGQ YYYWAATVNL LLLLLSSPPV AIICGGGGPP PTIIKKKFFV LLPLCVFFFI
           TAIGVLWGGQ YYYWAATVNL LLLLLSSPPV LLLCGGGGPP PTIIKKKFFV LLPLCVFFFI
           TAIGVLWGGQ YYYWAATVNL LLLLLSSPPA LLLCGGGGPP PTIIKKKFFV LLPLCVFFFI
           TAIGVLWGGQ YYYWAATVNL LLLLLSSPPV LLLCGGGGPP PTIIKKKFFV LLPLCVFFFI
           TAIGVLWGGQ YYYWAATVNL LLLLLSSPPV LLLCGGGGPP PTIIKKKFFV LLPLCVFFFI
           TAIGVLWGGQ YYYWAATVNL LLLLLSSPPV LLLCGGGGPP PTIIKKKFFV LLPLCVFFFI
           TAIGVLWGGQ YYYWAATVNL LLLLLGGPPS LLLCGGGGPP PTIIKKKFFV LLPLCVFFFI
           TAIGVLWGGQ YYYWAATVNL LLLLLGGPPA LLLCGGGGPP PTIIKKKFFV LLPLCVFFFI
           TAMGVLWGGQ FFFWAATVNL LLLLLFFPPG LIICGGGGPP PTLLKKKFFV LLPLCVFFFI
           TAMGVLWGGQ FFFWAATVNL LLLLLFFPPG LIICGGGGPP PTLLKKKFFV LLPLCVFFFI
           TAMGVLWGGQ FFFWAATVNL LLLLLFFPPG LIICGGGGPP PTLLKKKFFV LLPLCVFFFI
           TAMGVLWGGQ FFFWAATVNL LLLLLFFPPG LIICGGGGPP PTLLKKKFFV LLPLCVFFFI
           TAMGVLWGGQ FFFWAATVNL LLLLLFFPPG LVVCGGGGPP PTLLKKKFFI LLPLVVFFFI

           IHFFFFLLHS STTPLYYTAL KIIIIPPYYY PPPSVKKNNV VVIILLLIQQ SFIIPPHPNI
           IHFFFFLLHS STTPLYYTAL KIIIIPPYYY PPPSVKKNNI IIIILLLLQQ SFIIPPHPNI
           IHFFFFLLHS STTPLYYTAL KIIIIPPYYY PPPSVKKNNI IIIIIILLQQ SFIIPPHPNI
           IHFFFFLLHS STTPLYYTAL KIIIIPPYYY PPPSVKKNNI IIIILLLLQQ SFIIPPHPNI
           IHFFFFLLHS STTPLYYTAL KIIIIPPYYY PPPSVKKNNI IIIILLLLQQ SFIIPPHPNI
           IHFFFFLLHS STTPLYYTAL KIIIIPPYYY PPPSVKKNNI IIIILLLLQQ SFIIPPHPNI
           IHFFFFLLHS STTPLYYTAL KIIIIPPYYY PPPSVKKNNI IIIILLLIQQ SFVIPPHPNI
           IHFFFFLLHS STTPLYYTAL KIIIIPPYYY PPPSVKKNNI IIIILLLIQQ SFVIPPHPNI
           IHFFFFLLHS STTPLYYTAL KIIIIPPYYY PPPSIKKNNV VVVVLLLAQQ SFILPPHPNI
           IHFFFFLLHS STTPLYYTAL KIIIIPPYYY PPPSIKKNNV VVVVLLLAQQ SFILPPHPNI
           IHFFFFLLHS STTPLYYTAL KIIIIPPYYY PPPSIKKNNI IIVVLLLSQQ SFILPPHPNI
           IHFFFFLLHS STTPLYYTAL KIIIIPPYYY PPPSIKKNNV VVVVLLLSQQ SFILPPHPNI
           IHFFFFLLHS STTPLYYTAL KIIIIPPYYY PPPCIKKSSV VVVVLLLAQQ SFILTTHPNI

           IVNTTVVPSI VVVPPEEWWY LLLPFMMMML VPPSKPAAAA AGGVVVIVLL SLLQLLLLLL
           ILNTTVVPII VVVPPEEWWY LLLPFMMMML IPPSKTAAAA AGGLLLIVLA SLLQLLLLLL
           IINTTVVPII VVVPPEEWWY LLLPFMMMML IPPSKTAAAA AGGLLLIVLA SLLQLLLMMM
           ILNTTVVPII VVVPPEEWWY LLLPFMMMML IPPSKTAAAA AGGLLLIVLA SLLQLLLLLL
           ILNTTVVPII VVVPPEEWWY LLLPFMMMML IPPSKTAAAA AGGLLLIVLA SLLQLLLLLL
           ILNTTVVPII VVVPPEEWWY LLLPFMMMML IPPSKTAAAA AGGLLLIVLT SLLQLLLLLL
           IVNTTVVPLI VVVPPEEWWY LLLPFMMMML IPPSKNAAAA AGGVVVIVIA SLLQLLLLLL
           IINTTVVPLI VVVPPEEWWY LLLPFMMMML IPPSKNAAAA AGGVVVIVVA SLLQLLLLLL
           ITDRRAAPLI VVVPPEEWWY LLLPFMMMML IPPNKTAAAA AGGLLLVMLA SLLQLLLLLL
           ITDRRAAPLI VVVPPEEWWY LLLPFMMMML IPPNKTAAAA AGGLLLVMLA SLLQLLLLLL
           ITDRRAAPLI VVVPPEEWWY LLLPFMMMML IPPNKTAAAA AGGLLLVMLA SLLQLLLLLL
           IMDKKAAPLI VVVPPEEWWY LLLPFMMMML IPPNKTAAAA AGGLLLVMLA SLLQLLLLLL
           IMDRRSSPLI VVVPPEEWWY LLLSFIIIIL IPPNKTSSSS SGGLLLIMLS SLLQLLLLLL

           LLAAEEQRRS TIIIIQFFMI FFGYSPIIIW FFFMMCFYLL WGCLDIFILY RRFIVVCGLF
           LLAAEEQRRS TIIIIQFFMT FFGYSPMMIW FFFMMCFYLL WGCLDIFILY RRFIIISGLF
           MMAAEEQRRN TIIIIQFFML FFGYSPIIIW FFFMMCFYLL WGCLEIFILY RRFIIISGLF
           LLAAEEQRRS TIIIIQFFMT FFGYSPMMIW FFFMMCFYLL WGCLDIFILY RRFIIIFGLF
           LLAAEEQRRS TIIIIQFFMT FFGYSPMMIW FFFMMCFYLL WGCLDIFILY RRFIIISGLF
           LLAAEEQRRS TIIIIQFFMT FFGYSPMMIW FFFMMCFYLL WGCLDIFILY RRFIIISGLF
           LLAAEEQRRN TIIIIQFFMV FFSYSPIIIW FFFMMCFYLL WGCLDIFILY RRFIIISGLF
           LLAAEEQRRN TIIIIQFFMV FFSYSPIIIW FFFMMCFYLL WGCLDIFILY RRFIIISGLF
           LLAAEEQRRN TIIIIQFFFA FFGYSPTTIW FFFIICFYLL WGCLDIYILY RRFIIIFGLF
           LLAAEEQRRN TIIIIQFFFA FFGYSPTTIW FFFIICFYLL WGCLDIYILY RRFIIIFGLF
           LLAAEEQRRS TIIIIQFFFN FFGYSPTTIW FFFIICFYLL WGCLDIYILY RRFIIIFALF
           LLAAEEQRRN TIIIIQFFFN FFGYSPIIIW FFFIICFYLL WGCLDIYIIY RRFIIIFALF
           LLAAEEQRRN TIIIILFFFV FFGYSSIIIW FFFIICFYMM VGYLDIFIYY RRFIIIVILF

           VVLHRRRHHY YDSSQ
           AALHKRRHHY YDSSQ
           AALHKRRYYY YDSSQ
           TTLHKRRHHY YDSSQ
           AALHKRRHHY YDSSQ
           AALHKRRHHY YDSSQ
           SSLQKKKHHY YDSSQ
           SSLQKKKHHY YDSSQ
           TTLQKRRHHY YDSSQ
           TTLQKRRHHY YDSSQ
           TTLQRRRHHY YDSSQ
           TTLQRKKHHY YDSSQ
           TTLQKRRHHY YDSSQ

   13   375
P_falcipar NYYYYILLLL VHHNNYPPLI IIFFLWWWNN YGFLGIFFFF QQTGGVFLAA SSRRTTPPPP
P_vivax_Sa NYYYYILLLL AHHNNYPPLI IIFFLWWWNN YGFLGIFFFF QQTGGVFLAA SSRRTTPPPP
P_malariae NYYYYILLLL AHHNNYPPLI IIFFLWWWNN YGFLGIFFFF QQTGGVFLAA SSRRTTPPPP
P_knowlesi NYYYYILLLL AHHNNYPPLI IIFFLWWWNN YGFLGIFFFF QQTGGVFLAA SSRRTTPPPP
P_cynomolg NYYYYILLLL AHHNNYPPLI IIFFLWWWNN YGFLGIFFFF QQTGGVFLAA SSRRTTPPPP
P_DAJ-2004 NYYYYILLLL AHHNNYPPLI IIFFLWWWNN YGFLGIFFFF QQTGGVFLAA SSRRTTPPPP
P_berghei  NNNNNILLLL VHHNNYPPLI IIFFLWWWNN YGFLGIFFFF QQTGGVFLAA SSRRSSPPPP
P_yoelii   NNNNNILLLL VHHNNYPPLI IIFFLWWWNN YGFLGIFFFF QQTGGVFLAA SSRRSSPPPP
P_relictum NYYYYILLLL AHHHHYPPLI IIFFLWWWNN YGFLGVFFFF QQTGGVLLAA TTCCTTPPPP
P_gallinac NYYYYILLLL AHHHHYPPLI IIFFLWWWNN YGFLGVFFFF QQTGGVLLAA TTCCTTPPPP
P_floriden NYYYYILLLL AHHYYYPPLI IIFFLWWWNN YGFLGVFFFF QQTGGVLLAA TTCCTTPPPP
P_mexicanu NYYYYILLLL AHHHHYPPLI IIFFLWWWNN YGFLGVFFFF QQTGGVLLAA TTCCTTPPPP
L_sabrazes NNNNNILLLL AHHYYYPPLI IIFFLWWWNN YGFLGIFFFF QQTGGVLLAA TTAATTPPPP

           DVSAYYYYII ILEWWWWCCR YYMGAFLTTY LIIIRGLLNY YMMMYPPLSW IISSSGGGLL
           EISAYYYYII ILEWWWWCCR YYMGAFLTTY LIIIRGLLNY YLLLYPPLSW IISSSGGGLL
           DISAYYYYII ILEWWWWCCR YYMGAFFTTY LIIIRGLLNY YLLLYPPLSW IISSSGGGLL
           EISAYYYYII ILEWWWWCCR YYMGAFLTTY LIIIRGLLNY YLLLYPPLSW IISSSGGGLL
           EISAYYYYII ILEWWWWCCR YYMGAFLTTY LIIIRGLLNY YLLLYPPLSW IISSSGGGLL
           EISAYYYYII ILEWWWWCCR YYMGAFLTTY LIIIRGLLNY YLLLYPPLSW IISSSGGGLL
           EISAYYYYII ILEWWWWCCR YYMGAFFTTY LIIIRGLLNY YLLLYPPLSW IISSSGGGLL
           EISAYYYYII ILEWWWWCCR YYMGAFFTTY LIIIRGLLNY YLLLYPPLSW IISSSGGGLL
           EISAYYYYVV ILEWWWWCCR YYMGAFITTY LIIIRGLLNY YSSSYPPLSW IISSSGGGLL
           EISAYYYYVV ILEWWWWCCR YYMGAFITTY LIIIRGLLNY YSSSYPPLSW IISSSGGGLL
           EISAYYYYVV ILEWWWWCCR YYMGAFITTY LIIIRGLLNY YSSSYPPLSW IISSSGGGLL
           EISAYYYYVV ILEWWWWCCR YYMGAFITTY LIIIRGLLNY YSSSYPPLSW IITTTGGGLL
           EISAYYYYVV ILEWWWWCCR YYLGAFIAAY LIIIRGLLNY YSSSYPPLTW NNTTTGGGLL

           LLLIILLIFF VGVLPPGQQY WATTTTVVTT NNNLLIIPVA VIIIWIIYYT DPTTRFFFVL
           LLLIIIILFF VGVLPPGQQY WATTTTVVTT NNNLLIIPVL VIIIWLLYYT DPTTRFFFVL
           LLLIIIILFF VGVLPPGQQY WATTTTVVTT NNNLLIIPAL VIIIWLLYYT DPTTRFFFVL
           LLLIIIILFF VGVLPPGQQY WATTTTVVTT NNNLLIIPVL VIIIWLLYYT DPTTRFFFVL
           LLLIIIILFF VGVLPPGQQY WATTTTVVTT NNNLLIIPVL VIIIWLLYYT DPTTRFFFVL
           LLLIIIILFF IGVLPPGQQY WATTTTVVTT NNNLLIIPVL VIIIWLLYYT DPTTRFFFVL
           LLLIIIILFF VGVLPPGQQY WATTTTVVTT NNNLLIIPSL VIIIWLLYYT DPTTRFFFVL
           LLLIIIILFF VGVLPPGQQY WATTTTVVTT NNNLLIIPAL VIIIWLLYYT DPTTRFFFVL
           LLLIIIIISS VGVLPPGQQF WATTTTVVTT NNNLLIIPGL VSSSWIIYYL DPTTRFFFVL
           LLLMMIIISS VGVLPPGQQF WATTTTVVTT NNNLLIIPGL VSSSWIIYYL DPTTRFFFVL
           LLLIIIIISS VGVLPPGQQF WATTTTVVTT NNNLLIIPGL VSSSWIIYYL DPTTRFFFVL
           LLLIIIIISS VGVLPPGQQF WATTTTVVTT NNNLLIIPGL VSSSWIIYYL DPTTRFFFVL
           LLLIIIIISS MGVLPPGQQF WATTTTVVTT NNNLLIIPGL ITTTWVVFFI DPTTRFFFIL

           FFFLPFIGGI IIVFIHHIIF FFLLHHGGGS TPPLGGYYDK KIPPFFYPNL LDKGFVILLL
           FFFLPFVAAI IIVFIHHIIF FFLLHHGGGS TPPLGGYYDK KIPPFFYPNL LDKGFIFLLL
           FFFLPFVAAI IIVFIHHIIF FFLLHHGGGS TPPLGGYYDK KIPPFFYPNL LDKGFIIIIL
           FFFLPFVAAI IIVFIHHIIF FFLLHHGGGS TPPLGGYYDK KIPPFFYPNL LDKGFIFLLL
           FFFLPFVAAI IIVFIHHIIF FFLLHHGGGS TPPLGGYYDK KIPPFFYPNL LDKGFIFLLL
           FFFLPFIAAI IIVFIHHIIF FFLLHHGGGS TPPLGGYYDK KIPPFFYPNL LDKGFIFLLL
           FFFLPFVAAI IIVFIHHIIF FFLLHHGGGS TPPLGGYYDK KIPPFFYPNL LDKGFILLLL
           FFFLPFVAAI IIVFIHHIIF FFLLHHGGGS TPPLGGYYDK KIPPFFYPNL LDKGFILLLL
           FFFFPFIAAI IIVFIHHIIF FFLLHQGGGS TPPLGGYYDK KIPPFFYPNL LDKGFVLLLL
           FFFFPFIAAI IIVFIHHIIF FFLLHQGGGS TPPLGGYYDK KIPPFFYPNL LDKGFVLLLL
           FFFFPFIAAI IIVFIHHIIF FFLLHQGGGS TPPLGGYYDK KIPPFFYPNL LDKGFIFLLL
           FFFFPFIAAI IIVFIHHIIF FFLLHQGGGS TPPLGGYYDK KIPPFFYPNL LDKGFVFLLL
           FFFFPFVVVV VVVFIHHIIF FFLLHQGGGS TPPLGGYYDK KIPPFFYPNL LDKGFVLLLL

           LLLLQLFIPP SHHNAAAIVV NNTYYSSIVP YFLLPALTSS KALIILLLLL SSLLLLLLLL
           LLLLQIFIPP SHHNAAAILL NNTYYIIIVP YFLLPALTSS KALIILLLLA SSLLLLLLLL
           LLLLQLFIPP SHHNAAAIII NNTYYIIIVP YFLLPALTSS KALIILLLLA SSLLLLLLLL
           LLLLQIFIPP SHHNAAAILL NNTYYIIIVP YFLLPALTSS KALIILLLLA SSLLLLLLLL
           LLLLQIFIPP SHHNAAAILL NNTYYIIIVP YFLLPALTSS KALIILLLLA SSLLLLLLLL
           LLLLQLFIPP SHHNAAAILL NNTYYIIIVP YFLLPALTSS KALIILLLLT SSLLLLLLLL
           LLLLQIFVPP SHHNAAAIVV NNTYYLLIVP YFLLPALTSS KALIIIIIIA SSLLLLLLLL
           LLLLQIFVPP SHHNAAAIII NNTYYLLIVP YFLLPALTSS KALIIVVVVA SSLLLLLLLL
           LLLLQLFIPP SHHNAAAITT DDRYYLLIVP YFLLPALTNN KALVVLLLLA SSLLLIIILL
           LLLLQLFIPP SHHNAAAITT DDRYYLLIVP YFLLPALTNN KALVVLLLLA SSLLLIIILL
           LLLLQLFIPP SHHNAAAITT DDRYYLLIVP YFLLPALTNN KALVVLLLLA SSLLLIIILL
           LLLLQLFIPP SHHNAAAIMM DDKYYLLIVP YFLLPALINN KALVVLLLLA SSLLLVVVLL
           LLLLQLFITT SHHNAAAIMM DDRYYLLIVP YFLLSALTNN KSLIILLLLS SSLLLVVVLL

           LLLAAAEQSS STTTIIIFFK KMGRDYSPIW CAAFAWWGQP PQDDIFFLFF IIVVFSLVLV
           LLLAAAEQSS STTTIIIFFK KMGREYSPMW CSSFAWWGQP PQDDIFFLFF IIIIFSLALV
           LLMAAAEQNN NTTTIIIFFK KMGREYSPIW CSSFAWWGQP PQEEIFFLFF IIIIFSLALV
           LLLAAAEQSS STTTIIIFFK KMGREYSPMW CSSFAWWGQP PQDDIFFLFF IIIIFSLTLV
           LLLAAAEQSS STTTIIIFFK KMGREYSPMW CSSFAWWGQP PQDDIFFLFF IIIIFSLALV
           LLLAAAEQSS STTTIIIFFK KMGREYSPMW CSSFAWWGQP PQDDIFFLFF IIIIFSLALV
           LLLAAAEQNN NTTTIIIFFK KMSREYSPIW CSSFAWWGPP PQDDIFFLFF IIIIFSLSLV
           LLLAAAEQNN NTTTIIIFFK KMSREYSPIW CSSFAWWGQP PQDDIFFLFF IIIIFSLSLV
           LLLAAAEQNN NTTTLLLFFK KFGREYSPTW CSSFAWWGQP PQDDIYYLFF IIIIFSLTLV
           LLLAAAEQNN NTTTLLLFFK KFGREYSPTW CSSFAWWGQP PQDDIYYLFF IIIIFSLTLV
           LLLAAAEQSS STTTIIIFFK KFGREYSPTW CSSFAWWGQP PQDDIYYLFF IIIIFSLTLV
           LLLAAAEQNN NTTTIIIFFK KFGREYSPIW CSSFAWWGQP PQDDIYYLFF IIIIFSLTLV
           LLLAAAEQNN NTTTIIIFFK KFGRDYSSIW CAAFAVVGQP PQDDIFFMFF IIIIFSLTLV

           VYYRRTTTTD YSQNI
           VYYRRTTTTD YSQNI
           VYYRRTTTTD YSQNI
           VYYRRTTTTD YSQNI
           VYYRRTTTTD YSQNI
           VYYRRTTTTD YSQNI
           VNNKKTTTTD YSQNI
           VYYKKTTTTD YSQNI
           VSSRRTTTTD YSQNI
           VSSRRTTTTD YSQNI
           VAARRTTTTD YSQNI
           VAAKKTTTTD YSQNL
           VSSRRLLLLD YSQNI

   13   375
P_falcipar NYYIIIINKA AINYYPCPNN NFLWWNYFLL LGGGIIIFFQ IIGGGVLAAS SRYPPSAYSS
P_vivax_Sa NYYIIIINKA ALNYYPCPNN NFLWWNYFLL LGGGIIIFFQ LLGGGVLAAS SRYPPSAYSS
P_malariae NYYIIIINKA ALNYYPCPNN NFLWWNYFLL LGGGIIIFFQ LLGGGVLAAS SRYPPSAYSS
P_knowlesi NYYIIIINKA ALNYYPCPNN NFLWWNYFLL LGGGIIIFFQ LLGGGVLAAS SRYPPSAYSS
P_cynomolg NYYIIIINKA ALNYYPCPNN NFLWWNYFLL LGGGIIIFFQ LLGGGVLAAS SRYPPSAYSS
P_DAJ-2004 NYYIIIINKA ALNYYPCPNN NFLWWNYFLL LGGGIIIFFQ LLGGGVLAAS SRYPPSAYSS
P_berghei  NNNIIIINKT TINYYPCPNN NFLWWNYFLL LGGGIIIFFQ LLGGGVLAAS SRYPPSAYSS
P_yoelii   NNNIIIINKT TINYYPCPNN NFLWWNYFLL LGGGIIIFFQ LLGGGVLAAS SRYPPSAYSS
P_relictum NYYIIIINKA AIHYYPCPNN NFLWWNYFLL LGGGIVVFFQ LLGGGVLAAT TCYPPSAYSS
P_gallinac NYYIIIINKA AIHYYPCPNN NFLWWNYFLL LGGGIVVFFQ LLGGGVLAAT TCYPPSAYSS
P_floriden NYYIIIINKA AVYYYPCPNN NFLWWNYFLL LGGGIVVFFQ LLGGGVLAAT TCYPPSAYSS
P_mexicanu NYYIIIINKA AIHYYPCPNN NFLWWNYFLL LGGGIVVFFQ LLGGGVLAAT TCYPPSAYSS
L_sabrazes NNNIIIINKA AIYYYPCPNN NFLWWNYFLL LGGGIIIFFQ LLGGGVLAAT TAYPPSAYSS

           QLEELLWWWW FRYHALLLLF FLLYLLHHHL LRLNNYYYMP LSSSWILLII FMIVTAFFFG
           QLEELLWWWW FRYHALLLLF FLLYLLHHHL LRLNNYYYLP LSSSWILLII FALVTAFFFG
           QLEELLWWWW FRYHALLLLF FFFYLLHHHL LRLNNYYYLP LSSSWILLII FALVTAFFFG
           QLEELLWWWW FRYHALLLLF FLLYLLHHHL LRLNNYYYLP LSSSWILLII FALVTAFFFG
           QLEELLWWWW FRYHALLLLF FLLYLLHHHL LRLNNYYYLP LSSSWILLII FALVTAFFFG
           QLEELLWWWW FRYHALLLLF FLLYLLHHHL LRLNNYYYLP LSSSWILLII FALITAFFFG
           QLEELLWWWW FRYHALLLLF FFFYLLHHHL LRLNNYYYLP LSSSWILLII FALVTAFFFG
           QLEELLWWWW FRYHALLLLF FFFYLLHHHL LRLNNYYYLP LSSSWILLII FALVTAFFFG
           QLEELLWWWW FRYHAFFFFF FIIYLLHHHL LRLNNYYYSP LSSSWILLII FLIVTAFFFG
           QLEELLWWWW FRYHAFFFFF FIIYLLHHHL LRLNNYYYSP LSSSWILLMM FLIVTAFFFG
           QLEELLWWWW FRYHAFFFFF FIIYLLHHHL LRLNNYYYSP LSSSWILLII FLIVTAFFFG
           QLEEIIWWWW FRYHAFFFFF FIIYLLHHHL LRLNNYYYSP LSSSWILLII FLIVTAFFFG
           QLEELLWWWW FRYHAFFFFF FIIYLLHHHL LRLNNYYYSP LTTTWNLLII FLIMTAFFFG

           YPGGQSGGGI NNNLSSSSSI IIVIIWIGGG YTTPIIRRFL HHFFFPPGCI IHHHFFLHLH
           YPGGQSGGGI NNNLSSSSSI IIVIIWLGGG YTTPIIRRFL HHFFFPPACI IHHHFFLHLH
           YPGGQSGGGI NNNLSSSSSI IIAIIWLGGG YTTPIIRRFL HHFFFPPACI IHHHFFLHLH
           YPGGQSGGGI NNNLSSSSSI IIVIIWLGGG YTTPIIRRFL HHFFFPPACI IHHHFFLHLH
           YPGGQSGGGI NNNLSSSSSI IIVIIWLGGG YTTPIIRRFL HHFFFPPACI IHHHFFLHLH
           YPGGQSGGGI NNNLSSSSSI IIVIIWLGGG YTTPIIRRFL HHFFFPPACI IHHHFFLHLH
           YPGGQSGGGI NNNLSSGGGI IISIIWLGGG YTTPIIRRFL HHFFFPPACI IHHHFFLHLH
           YPGGQSGGGI NNNLSSGGGI IIAIIWLGGG YTTPIIRRFL HHFFFPPACI IHHHFFLHLH
           YPGGQSGGGI NNNLYYFFFI IIGSSWIGGG YLLPLLRRFL HHFFFPPACI IHHHFFLHLQ
           YPGGQSGGGI NNNLYYFFFI IIGSSWIGGG YLLPLLRRFL HHFFFPPACI IHHHFFLHLQ
           YPGGQSGGGI NNNLYYFFFI IIGSSWIGGG YLLPLLRRFL HHFFFPPACI IHHHFFLHLQ
           YPGGQSGGGI NNNLYYFFFI IIGSSWIGGG YLLPLLRRFL HHFFFPPACI IHHHFFLHLQ
           YPGGQSGGGI NNNLYYFFFI IIGTTWVGGG FIIPLLRRFL HHFFFPPVVV IHHHFFLHLQ

           TNNLLLYDAL KPLLLSSSSL LLVVKKKKKG FFNVVVIILF LLLLIIQQLL LFFGISHHPP
           TNNLLLYDAL KPLLLSSSSL LLVVKKKKKG FFNIIIIILF LLLLLLQQII IFFGISHHPP
           TNNLLLYDAL KPLLLSSSSL LLVVKKKKKG FFNIIIIIIF LLLLLLQQLL LFFGISHHPP
           TNNLLLYDAL KPLLLSSSSL LLVVKKKKKG FFNIIIIILF LLLLLLQQII IFFGISHHPP
           TNNLLLYDAL KPLLLSSSSL LLVVKKKKKG FFNIIIIILF LLLLLLQQII IFFGISHHPP
           TNNLLLYDAL KPLLLSSSSL LLVVKKKKKG FFNIIIIILF LLLLLLQQLL LFFGISHHPP
           TNNLLLYDAL KPLLLSSSSL LLVVKKKKKG FFNIIIIILF LLLLIIQQII IFFGISHHPP
           TNNLLLYDAL KPLLLSSSSL LLVVKKKKKG FFNIIIIILF LLLLIIQQII IFFGISHHPP
           TNNLLLYDAL KPLLLSSSSL LLIIKKKKKG FFNVVVVVLF LLLLAAQQLL LFFGLSHHPP
           TNNLLLYDAL KPLLLSSSSL LLIIKKKKKG FFNVVVVVLF LLLLAAQQLL LFFGLSHHPP
           TNNLLLYDAL KPLLLSSSSL LLIIKKKKKG FFNIIIVVLF LLLLSSQQLL LFFGLSHHPP
           TNNLLLYDAL KPLLLSSSSL LLIIKKKKKG FFNVVVVVLF LLLLSSQQLL LFFGLSHHPP
           TNNLLLYDAL KPLLLCCCCL LLIIKKKKKG FFSVVVVVLF LLLLAAQQLL LFFGLSHHPP

           DNAIIVVNTT YTQIIIVWLP PFFYYMKKVP SSKPAAGGIL LLSLQLLFFF FLLAAESLIK
           DNAIILVNTT YTQIIIVWLP PFFYYMKKIP SSKTAAGGIL LASLQLLFFF FLLAAESLIK
           DNAIIIVNTT YTQIIIVWLP PFFYYMKKIP SSKTAAGGIL LASLQLLFFF FLLAAENLIK
           DNAIILVNTT YTQIIIVWLP PFFYYMKKIP SSKTAAGGIL LASLQLLFFF FLLAAESLIK
           DNAIILVNTT YTQIIIVWLP PFFYYMKKIP SSKTAAGGIL LASLQLLFFF FLLAAESLIK
           DNAIILVNTT YTQIIIVWLP PFFYYMKKIP SSKTAAGGIL LTSLQLLFFF FLLAAESLIK
           DNAIIVVNTT YTQIIIVWLP PFFYYMKKIP SSKNAAGGII IASLQLLFFF FLLAAENLIK
           DNAIIIVNTT YTQIIIVWLP PFFYYMKKIP SSKNAAGGIV VASLQLLFFF FLLAAENLIK
           DNAIITVDRR YTHIIIVWLP PFFYYMKKIP NNKTAAGGVL LASLQIIFFF FLLAAENLLK
           DNAIITVDRR YTHIIIVWLP PFFYYMKKIP NNKTAAGGVL LASLQIIFFF FLLAAENLLK
           DNAIITVDRR YTHIIIVWLP PFFYYMKKIP NNKTAAGGVL LASLQIIFFF FLLAAESLIK
           DNAIIMVDKK YTHIIIVWLP PFFYYMKKIP NNKTAAGGVL LASLQVVFFF FLLAAENLIK
           DNAIIMVDRR YTHIIIVWLS SFFYYIKKIP NNKTSSGGIL LSSLQVVFFF FLLAAENLIK

           GGGGAARRRR YYSSVVPPWW FFMCAAAWWI IGCCQQQDDF ILLGGRLFVF CSGLFVLVHR
           GGGGAARRRR YYSSVVPPWW FFMCSSSWWI IGCCQQQDDF ILLGGRLFIF SSGLFALVHK
           GGGGAARRRR YYSSVVPPWW FFMCSSSWWI IGCCQQQEEF ILLGGRLFIF SSGLFALVHK
           GGGGAARRRR YYSSVVPPWW FFMCSSSWWI IGCCQQQDDF ILLGGRLFIF FSGLFTLVHK
           GGGGAARRRR YYSSVVPPWW FFMCSSSWWI IGCCQQQDDF ILLGGRLFIF SSGLFALVHK
           GGGGAARRRR YYSSVVPPWW FFMCSSSWWI IGCCQQQDDF ILLGGRLFIF SSGLFALVHK
           SSSSAARRRR YYSSVVPPWW FFMCSSSWWI IGCCPPQDDF ILLGGRLFIF SSGLFSLVQK
           SSSSAARRRR YYSSVVPPWW FFMCSSSWWI IGCCQQQDDF ILLGGRLFIF SSGLFSLVQK
           GGGGAARRRR YYSSVVPPWW FFICSSSWWI IGCCQQQDDY ILLGGRLFIF FSGLFTLVQK
           GGGGAARRRR YYSSVVPPWW FFICSSSWWI IGCCQQQDDY ILLGGRLFIF FSGLFTLVQK
           GGGGAARRRR YYSSVVPPWW FFICSSSWWI IGCCQQQDDY ILLGGRLFIF FSALFTLVQR
           GGGGAARRRR YYSSVVPPWW FFICSSSWWI IGCCQQQDDY IIIGGRLFIF FSALFTLVQR
           GGGGAARRRR YYSSLLSSWW FFICAAAVVI IGYYQQQDDF IYYGGRMFIF VSILFTLVQK

           RRHHHHHHHH YSSAA
           RRHHHHHHHH YSSAA
           RRYYYYYYYY YSSAA
           RRHHHHHHHH YSSAA
           RRHHHHHHHH YSSAA
           RRHHHHHHHH YSSAA
           KKHHHHHHHH YSSAA
           KKHHHHHHHH YSSAA
           RRHHHHHHHH YSSAA
           RRHHHHHHHH YSSAA
           RRHHHHHHHH YSSAA
           KKHHHHHHHH YSSAA
           RRHHHHHHHH YSSAA

   13   375
P_falcipar NFYSSSNKAA HLNNPCPPLN LWYGGLGGFI GFLSTDYYYA AYYYYSSIIL REESWCFFFR
P_vivax_Sa NYYSSSNKAA HLNNPCPPLN LWYGGLGGFL GFLSTEYYYA AYYYYSSIIL REESWCFFFR
P_malariae NYYSSSNKAA HLNNPCPPLN LWYGGLGGFL GFLSTDYYYA AYYYYSSIIL REESWCFFFR
P_knowlesi NYYSSSNKAA HLNNPCPPLN LWYGGLGGFL GFLSTEYYYA AYYYYSSIIL REESWCFFFR
P_cynomolg NYYSSSNKAA HLNNPCPPLN LWYGGLGGFL GFLSTEYYYA AYYYYSSIIL REESWCFFFR
P_DAJ-2004 NYYSSSNKAA HLNNPCPPLN LWYGGLGGFL GFLSTEYYYA AYYYYSSIIL REESWCFFFR
P_berghei  NYNSSSNKTT HLNNPCPPLN LWYGGLGGFL GFLSSEYYYA AYYYYSSIIL REESWCFFFR
P_yoelii   NYNSSSNKTT HLNNPCPPLN LWYGGLGGFL GFLSSEYYYA AYYYYSSIIL REESWCFFFR
P_relictum NYYSSSNKAA HLHHPCPPLN LWYGGLGGFL GLLTTEYYYA AYYYYSSIIL REESWCFFFR
P_gallinac NYYSSSNKAA HLHHPCPPLN LWYGGLGGFL GLLTTEYYYA AYYYYSSIIL REESWCFFFR
P_floriden NYYSSSNKAA HLYYPCPPLN LWYGGLGGFL GLLTTEYYYA AYYYYSSIIL REESWCFFFR
P_mexicanu NYYSSSNKAA HLHHPCPPLN LWYGGLGGFL GLLTTEYYYA AYYYYSSIIL REESWCFFFR
L_sabrazes NYNVVVNKAA HLYYPCPPLN LWYGGLGGFL GLLTTEHHHA AYYYYSSIIL REESWCFFFR

           YYYYMHHHAT GGGASSLLVF FLLLTIILLL GLNSMYLLLP PLSSWWWIFF MIVTTAAFVV
           YYYYMHHHAT GGGASSLLVF FLLLTIILLL GLNSLYLLLP PLSSWWWIFF AIVTTAAFVV
           YYYYMHHHAT GGGASSLLVF FFLLTIILLL GLNSLYLLLP PLSSWWWIFF AIVTTAAFVV
           YYYYMHHHAT GGGASSLLVF FLLLTIILLL GLNSLYLLLP PLSSWWWIFF AIVTTAAFVV
           YYYYMHHHAT GGGASSLLVF FLLLTIILLL GLNSLYLLLP PLSSWWWIFF AIVTTAAFVV
           YYYYMHHHAT GGGASSLLVF FLLLTIILLL GLNSLYLLLP PLSSWWWIFF AIITTAAFVV
           YYYYMHHHAT GGGASSLLVF FFLLTIILLL GLNSLYLLLP PLSSWWWIFF AIVTTAAFVV
           YYYYMHHHAT GGGASSLLVF FFLLTIILLL GLNSLYLLLP PLSSWWWIFF AIVTTAAFVV
           YYYYMHHHAT GGGASSFFVF FILLTIILLL GLNSSYLLLP PLSSWWWIFF LIVTTAAFVV
           YYYYMHHHAT GGGASSFFVF FILLTIILLL GLNSSYLLLP PLSSWWWMFF LIVTTAAFVV
           YYYYMHHHAT GGGASSFFVF FILLTIILLL GLNSSYLLLP PLSSWWWIFF LIVTTAAFVV
           YYYYMHHHAT GGGASSFFVF FILLTIILLL GLNSSYLLLP PLSSWWWIFF LIVTTAAFVV
           YYYYLHHHST GGGASSFFVF FILLAIILLL GLNSSYLLLP PLTTWWWIFF LIMTTAAFVV

           PPQQMSSYYY WGTTTILLPV AIWICGGYTT VSSPTKKFHH FFIIIPFFII LLIIFFIIFL
           PPQQMSSYYY WGTTTILLPV LIWLCGGYTT VSSPTKKFHH FFIIIPFFVV LLIIFFIIFL
           PPQQMSSYYY WGTTTILLPA LIWLCGGYTT VSSPTKKFHH FFIIIPFFVV LLIIFFIIFL
           PPQQMSSYYY WGTTTILLPV LIWLCGGYTT VSSPTKKFHH FFIIIPFFVV LLIIFFIIFL
           PPQQMSSYYY WGTTTILLPV LIWLCGGYTT VSSPTKKFHH FFIIIPFFVV LLIIFFIIFL
           PPQQMSSYYY WGTTTILLPV LIWLCGGYTT VSSPTKKFHH FFIIIPFFII LLIIFFIIFL
           PPQQMSSYYY WGTTTILLPS LIWLCGGYTT VSSPTKKFHH FFIIIPFFVV LLIIFFIIFL
           PPQQMSSYYY WGTTTILLPA LIWLCGGYTT VSSPTKKFHH FFIIIPFFVV LLIIFFIIFL
           PPQQMSSFFF WGTTTILLPG LSWICGGYLL VSSPTKKFHH FFTTTPFFII LLIIFFIIFL
           PPQQMSSFFF WGTTTILLPG LSWICGGYLL VSSPTKKFHH FFTTTPFFII LLIIFFIIFL
           PPQQMSSFFF WGTTTILLPG LSWICGGYLL VSSPTKKFHH FFIIIPFFII LLIIFFIIFL
           PPQQMSSFFF WGTTTILLPG LSWICGGYLL VSSPTKKFHH FFIIIPFFII LLIIFFIIFL
           PPQQMSSFFF WGTTTILLPG LTWVCGGFII VNNPTKKFHH FFIIIPFFVV LLVVFFIIFL

           GGSSNPLGDT TAALKIIIII PPPPPLSDDD KNNNNNVILL ILLLGLLSHP PNAAVVVNTY
           GGSSNPLGDT TAALKIIIII PPPPPLSDDD KNNNNNIILL LIIIGLLSHP PNAALLVNTY
           GGSSNPLGDT TAALKIIIII PPPPPLSDDD KNNNNNIIIL LLLLGLLSHP PNAAIIVNTY
           GGSSNPLGDT TAALKIIIII PPPPPLSDDD KNNNNNIILL LIIIGLLSHP PNAALLVNTY
           GGSSNPLGDT TAALKIIIII PPPPPLSDDD KNNNNNIILL LIIIGLLSHP PNAALLVNTY
           GGSSNPLGDT TAALKIIIII PPPPPLSDDD KNNNNNIILL LLLLGLLSHP PNAALLVNTY
           GGSSNPLGDT TAALKIIIII PPPPPLSDDD KNNNNNIILL IIIIGLLSHP PNAAVVVNTY
           GGSSNPLGDT TAALKIIIII PPPPPLSDDD KNNNNNIILL IIIIGLLSHP PNAAIIVNTY
           GGSSNPLGDT TAALKIIIII PPPPPLSDDD KNNNNNVVLL ALLLGLLSHP PNAATTVDRY
           GGSSNPLGDT TAALKIIIII PPPPPLSDDD KNNNNNVVLL ALLLGLLSHP PNAATTVDRY
           GGSSNPLGDT TAALKIIIII PPPPPLSDDD KNNNNNIVLL SLLLGLLSHP PNAATTVDRY
           GGSSNPLGDT TAALKIIIII PPPPPLSDDD KNNNNNVVLL SLLLGLLSHP PNAAMMVDKY
           GGSSNPLGDT TAALKIIIII PPPPPLCDDD KSSNNNVVLL ALLLGLLSHP PNAAMMVDRY

           PPSSQQVEEE FFFLPFFAAA LLTVKPAGGL LSLLQLLLAE QQRRSSLTTI IIQFMIGGAR
           PPIIQQVEEE FFFLPFFAAA LLTIKTAGGL LSLLQLLLAE QQRRSSLTTI IIQFMTGGAR
           PPIIQQVEEE FFFLPFFAAA LLTIKTAGGL LSLLQLLLAE QQRRNNLTTI IIQFMLGGAR
           PPIIQQVEEE FFFLPFFAAA LLTIKTAGGL LSLLQLLLAE QQRRSSLTTI IIQFMTGGAR
           PPIIQQVEEE FFFLPFFAAA LLTIKTAGGL LSLLQLLLAE QQRRSSLTTI IIQFMTGGAR
           PPIIQQVEEE FFFLPFFAAA LLTIKTAGGL LSLLQLLLAE QQRRSSLTTI IIQFMTGGAR
           PPLLQQVEEE FFFLPFFAAA LLTIKNAGGL ISLLQLLLAE QQRRNNLTTI IIQFMVSSAR
           PPLLQQVEEE FFFLPFFAAA LLTIKNAGGL VSLLQLLLAE QQRRNNLTTI IIQFMVSSAR
           PPLLHHVEEE FFFLPFFAAA LLTIKTAGGL LSLLQILLAE QQRRNNLTTL IIQFFAGGAR
           PPLLHHVEEE FFFLPFFAAA LLTIKTAGGL LSLLQILLAE QQRRNNLTTL IIQFFAGGAR
           PPLLHHVEEE FFFLPFFAAA LLTIKTAGGL LSLLQILLAE QQRRSSLTTI IIQFFNGGAR
           PPLLHHVEEE FFFLPFFAAA LLIIKTAGGL LSLLQVLLAE QQRRNNLTTI IIQFFNGGAR
           PPLLHHVEEE FFFLSFFAAA LLTIKTSGGL LSLLQVLLAE QQRRNNLTTI IILFFVGGAR

           YSSVPIIIMC CCCAAFFYYA LLLLLLWIGG CCQQQQILLG GRRRRLLFVF FFCSGLVVVV
           YSSVPMIIMC CCCSSFFYYA LLLLLLWIGG CCQQQQILLG GRRRRLLFIF FFSSGLAAAA
           YSSVPIIIMC CCCSSFFYYA LLLLLLWIGG CCQQQQILLG GRRRRLLFIF FFSSGLAAAA
           YSSVPMIIMC CCCSSFFYYA LLLLLLWIGG CCQQQQILLG GRRRRLLFIF FFFSGLTTTT
           YSSVPMIIMC CCCSSFFYYA LLLLLLWIGG CCQQQQILLG GRRRRLLFIF FFSSGLAAAA
           YSSVPMIIMC CCCSSFFYYA LLLLLLWIGG CCQQQQILLG GRRRRLLFIF FFSSGLAAAA
           YSSVPIIIMC CCCSSFFYYA LLLLLLWIGG CCPPPPILLG GRRRRLLFIF FFSSGLSSSS
           YSSVPIIIMC CCCSSFFYYA LLLLLLWIGG CCQQQQILLG GRRRRLLFIF FFSSGLSSSS
           YSSVPTIIIC CCCSSFFYYA LLLLLLWIGG CCQQQQILLG GRRRRLLFIF FFFSGLTTTT
           YSSVPTIIIC CCCSSFFYYA LLLLLLWIGG CCQQQQILLG GRRRRLLFIF FFFSGLTTTT
           YSSVPTIIIC CCCSSFFYYA LLLLLLWIGG CCQQQQILLG GRRRRLLFIF FFFSALTTTT
           YSSVPIIIIC CCCSSFFYYA LLLLLLWIGG CCQQQQIIIG GRRRRLLFIF FFFSALTTTT
           YSSLSIIIIC CCCAAFFYYA LLLMMMVIGG YYQQQQIYYG GRRRRMMFIL FFVSILTTTT

           LLLRRTTHYD DYYSA
           LLLKKTTHYD DYYSA
           LLLKKTTYYD DYYSA
           LLLKKTTHYD DYYSA
           LLLKKTTHYD DYYSA
           LLLKKTTHYD DYYSA
           LLLKKTTHYD DYYSA
           LLLKKTTHYD DYYSA
           LLLKKTTHYD DYYSA
           LLLKKTTHYD DYYSA
           LLLRRTTHYD DYYSA
           LLLRRTTHYD DYYSA
           LLLKKLLHYD DYYSA

   13   375
P_falcipar NNFFYSNNLK HHNNNYCPPL NNWWYGLLII IITGFSYTTP VVVVAYYYIH IILRREEELL
P_vivax_Sa NNYYYSNNLK HHNNNYCPPL NNWWYGLLII ILTGFSYTTP IIIIAYYYIH IILRREEELL
P_malariae NNYYYSNNLK HHNNNYCPPL NNWWYGLLII ILTGFSYTTP IIIIAYYYIH IILRREEELL
P_knowlesi NNYYYSNNLK HHNNNYCPPL NNWWYGLLII ILTGFSYTTP IIIIAYYYIH IILRREEELL
P_cynomolg NNYYYSNNLK HHNNNYCPPL NNWWYGLLII ILTGFSYTTP IIIIAYYYIH IILRREEELL
P_DAJ-2004 NNYYYSNNLK HHNNNYCPPL NNWWYGLLII ILTGFSYTTP IIIIAYYYIH IILRREEELL
P_berghei  NNYYNSNNLK HHNNNYCPPL NNWWYGLLII ILTGFSYSSP IIIIAYYYIH IILRREEELL
P_yoelii   NNYYNSNNLK HHNNNYCPPL NNWWYGLLII ILTGFSYSSP IIIIAYYYIH IILRREEELL
P_relictum NNYYYSNNLK HHHHHYCPPL NNWWYGLLII ILTGLTYTTP IIIIAYYYVH IILRREEELL
P_gallinac NNYYYSNNLK HHHHHYCPPL NNWWYGLLII ILTGLTYTTP IIIIAYYYVH IILRREEELL
P_floriden NNYYYSNNLK HHYYYYCPPL NNWWYGLLII ILTGLTYTTP IIIIAYYYVH IILRREEELL
P_mexicanu NNYYYSNNLK HHHHHYCPPL NNWWYGLLII ILTGLTYTTP IIIIAYYYVH IILRREEEII
L_sabrazes NNYYNVNNLK HHYYYYCPPL NNWWYGLLII ILTGLTYTTP IIIIAYYYVH IILRREEELL

           LGWCCRMMMM ATSLVVFFLL LTTYHRRRLL NNNYYSMMML PWIGGILIVT FYYYYYLPPW
           LGWCCRMMMM ATSLVVFFLL LTTYHRRRLL NNNYYSLLLL PWIGGIILVT FYYYYYLPPW
           LGWCCRMMMM ATSLVVFFFF FTTYHRRRLL NNNYYSLLLL PWIGGIILVT FYYYYYLPPW
           LGWCCRMMMM ATSLVVFFLL LTTYHRRRLL NNNYYSLLLL PWIGGIILVT FYYYYYLPPW
           LGWCCRMMMM ATSLVVFFLL LTTYHRRRLL NNNYYSLLLL PWIGGIILVT FYYYYYLPPW
           LGWCCRMMMM ATSLVVFFLL LTTYHRRRLL NNNYYSLLLL PWIGGIILIT FYYYYYLPPW
           LGWCCRMMMM ATSLVVFFFF FTTYHRRRLL NNNYYSLLLL PWIGGIILVT FYYYYYLPPW
           LGWCCRMMMM ATSLVVFFFF FTTYHRRRLL NNNYYSLLLL PWIGGIILVT FYYYYYLPPW
           LGWCCRMMMM ATSFVVFFII ITTYHRRRLL NNNYYSSSSL PWIGGIIIVT FYYYYYLPPW
           LGWCCRMMMM ATSFVVFFII ITTYHRRRLL NNNYYSSSSL PWIGGMIIVT FYYYYYLPPW
           LGWCCRMMMM ATSFVVFFII ITTYHRRRLL NNNYYSSSSL PWIGGIIIVT FYYYYYLPPW
           IGWCCRMMMM ATSFVVFFII ITTYHRRRLL NNNYYSSSSL PWIGGIIIVT FYYYYYLPPW
           LGWCCRLLLL STSFVVFFII IAAYHRRRLL NNNYYSSSSL PWNGGIIIMT FYYYYYLPPW

           QMMYYWGGVT TNNNNLLSSS IPPVAAVIWI GYTVVSDPTK KKKRRFFLHH FLLLLLLPPF
           QMMYYWGGVT TNNNNLLSSS IPPVLLVIWL GYTVVSDPTK KKKRRFFLHH FLLLLLLPPF
           QMMYYWGGVT TNNNNLLSSS IPPALLVIWL GYTVVSDPTK KKKRRFFLHH FLLLLLLPPF
           QMMYYWGGVT TNNNNLLSSS IPPVLLVIWL GYTVVSDPTK KKKRRFFLHH FLLLLLLPPF
           QMMYYWGGVT TNNNNLLSSS IPPVLLVIWL GYTVVSDPTK KKKRRFFLHH FLLLLLLPPF
           QMMYYWGGVT TNNNNLLSSS IPPVLLVIWL GYTVVSDPTK KKKRRFFLHH FLLLLLLPPF
           QMMYYWGGVT TNNNNLLSGG IPPSLLVIWL GYTVVSDPTK KKKRRFFLHH FLLLLLLPPF
           QMMYYWGGVT TNNNNLLSGG IPPALLVIWL GYTVVSDPTK KKKRRFFLHH FLLLLLLPPF
           QMMFFWGGVT TNNNNLLYFF IPPGLLVSWI GYLVVSDPTK KKKRRFFLHH FFFFFFFPPF
           QMMFFWGGVT TNNNNLLYFF IPPGLLVSWI GYLVVSDPTK KKKRRFFLHH FFFFFFFPPF
           QMMFFWGGVT TNNNNLLYFF IPPGLLVSWI GYLVVSDPTK KKKRRFFLHH FFFFFFFPPF
           QMMFFWGGVT TNNNNLLYFF IPPGLLVSWI GYLVVSDPTK KKKRRFFLHH FFFFFFFPPF
           QMMFFWGGVT TNNNNLLYFF IPPGLLITWV GFIVVNDPTK KKKRRFFLHH FFFFFFFPPF

           IGGCIIFLLH HHGTNNPPPP GDDDALLPPP FYNLLLSLVG NNILFFLIQS SLIIPPLSPA
           VAACIIFLLH HHGTNNPPPP GDDDALLPPP FYNLLLSLVG NNFLFFLLQS SIIIPPLSPA
           VAACIIFLLH HHGTNNPPPP GDDDALLPPP FYNLLLSLVG NNIIFFLLQS SLIIPPLSPA
           VAACIIFLLH HHGTNNPPPP GDDDALLPPP FYNLLLSLVG NNFLFFLLQS SIIIPPLSPA
           VAACIIFLLH HHGTNNPPPP GDDDALLPPP FYNLLLSLVG NNFLFFLLQS SIIIPPLSPA
           IAACIIFLLH HHGTNNPPPP GDDDALLPPP FYNLLLSLVG NNFLFFLLQS SLIIPPLSPA
           VAACIIFLLH HHGTNNPPPP GDDDALLPPP FYNLLLSLVG NNLLFFLIQS SIVVPPLSPA
           VAACIIFLLH HHGTNNPPPP GDDDALLPPP FYNLLLSLVG NNLLFFLIQS SIVVPPLSPA
           IAACIIFLLH QQGTNNPPPP GDDDALLPPP FYNLLLSLIG NNLLFFLAQS SLIIPPLSPA
           IAACIIFLLH QQGTNNPPPP GDDDALLPPP FYNLLLSLIG NNLLFFLAQS SLIIPPLSPA
           IAACIIFLLH QQGTNNPPPP GDDDALLPPP FYNLLLSLIG NNFLFFLSQS SLIIPPLSPA
           IAACIIFLLH QQGTNNPPPP GDDDALLPPP FYNLLLSLIG NNFLFFLSQS SLIIPPLSPA
           VVVVVVFLLH QQGTNNPPPP GDDDALLPPP FYNLLLCLIG SNLLFFLAQS SLIITTLSPA

           AIVVYYVVTP SQQIIVWYFP FFYAMMKKTS KKAAAGLLVI IIVVSSLFFF LLAERRRSLL
           AILLYYVVTP IQQIIVWYFP FFYAMMKKTS KKAAAGLLLI IIVVSSLFFF LLAERRRSLL
           AIIIYYVVTP IQQIIVWYFP FFYAMMKKTS KKAAAGLLLI IIVVSSLFFF MMAERRRNLL
           AILLYYVVTP IQQIIVWYFP FFYAMMKKTS KKAAAGLLLI IIVVSSLFFF LLAERRRSLL
           AILLYYVVTP IQQIIVWYFP FFYAMMKKTS KKAAAGLLLI IIVVSSLFFF LLAERRRSLL
           AILLYYVVTP IQQIIVWYFP FFYAMMKKTS KKAAAGLLLI IIVVSSLFFF LLAERRRSLL
           AIVVYYVVTP LQQIIVWYFP FFYAMMKKTS KKAAAGLLVI IIVVSSLFFF LLAERRRNLL
           AIIIYYVVTP LQQIIVWYFP FFYAMMKKTS KKAAAGLLVI IIVVSSLFFF LLAERRRNLL
           AITTYYAATP LHHIIVWYFP FFYAMMKKTN KKAAAGLLLV VVMMSSIFFF LLAERRRNLL
           AITTYYAATP LHHIIVWYFP FFYAMMKKTN KKAAAGLLLV VVMMSSIFFF LLAERRRNLL
           AITTYYAATP LHHIIVWYFP FFYAMMKKTN KKAAAGLLLV VVMMSSIFFF LLAERRRSLL
           AIMMYYAATP LHHIIVWYFP FFYAMMKKIN KKAAAGLLLV VVMMSSVFFF LLAERRRNLL
           AIMMYYSSTP LHHIIVWYFS FFYAIIKKTN KKSSSGLLLI IIMMSSVFFF LLAERRRNLL

           IIFKKMIIFA DDDSVPPIIW FFFMCFFYYA IIICQQQQQQ QIIIGRRRVL FFFCLVHHRR
           IIFKKMTTFA EEESVPPMIW FFFMCFFYYA IIICQQQQQQ QIIIGRRRIS FFFSLAHHKR
           IIFKKMLLFA EEESVPPIIW FFFMCFFYYA IIICQQQQQQ QIIIGRRRIS FFFSLAHHKR
           IIFKKMTTFA EEESVPPMIW FFFMCFFYYA IIICQQQQQQ QIIIGRRRIL FFFFLTHHKR
           IIFKKMTTFA EEESVPPMIW FFFMCFFYYA IIICQQQQQQ QIIIGRRRIL FFFSLAHHKR
           IIFKKMTTFA EEESVPPMIW FFFMCFFYYA IIICQQQQQQ QIIIGRRRIS FFFSLAHHKR
           IIFKKMVVFA EEESVPPIIW FFFMCFFYYA IIICPPPQQQ QIIIGRRRIL FFFSLSQQKK
           IIFKKMVVFA EEESVPPIIW FFFMCFFYYA IIICQQQQQQ QIIIGRRRIL FFFSLSQQKK
           LIFKKFAAFA EEESVPPTIW FFFICFFYYA IIICQQQQQQ QIIIGRRRIL FFFFLTQQKR
           LIFKKFAAFA EEESVPPTIW FFFICFFYYA IIICQQQQQQ QIIIGRRRIL FFFFLTQQKR
           IIFKKFNNFA EEESVPPTIW FFFICFFYYA IIICQQQQQQ QIIIGRRRIL FFFFLTQQRR
           IIFKKFNNFA EEESVPPIIW FFFICFFYYA IIICQQQQQQ QIIIGRRRIL FFFFLTQQRK
           IIFKKFVVFA DDDSLSSIIW FFFICFFYYA IIIYQQQQQQ QIIIGRRRII LLFVLTQQKR

           RTHYYDDSSS SQQQN
           RTHYYDDSSS SQQQN
           RTYYYDDSSS SQQQN
           RTHYYDDSSS SQQQN
           RTHYYDDSSS SQQQN
           RTHYYDDSSS SQQQN
           KTHYYDDSSS SQQQN
           KTHYYDDSSS SQQQN
           RTHYYDDSSS SQQQN
           RTHYYDDSSS SQQQN
           RTHYYDDSSS SQQQN
           KTHYYDDSSS SQQQN
           RLHYYDDSSS SQQQN

   13   375
P_falcipar FFYSNLLAHH LLIIPPPCCC PNINFLWNNY YFFIIIITGG GVVFRRYYVV SAYYSHHHII
P_vivax_Sa YYYSNLLAHH LLLLPPPCCC PNINFLWNNY YFFIIILTGG GVVFRRYYII SAYYSHHHII
P_malariae YYYSNLLAHH LLLLPPPCCC PNINFLWNNY YFFIIILTGG GVVFRRYYII SAYYSHHHII
P_knowlesi YYYSNLLAHH LLLLPPPCCC PNINFLWNNY YFFIIILTGG GVVFRRYYII SAYYSHHHII
P_cynomolg YYYSNLLAHH LLLLPPPCCC PNINFLWNNY YFFIIILTGG GVVFRRYYII SAYYSHHHII
P_DAJ-2004 YYYSNLLAHH LLLLPPPCCC PNINFLWNNY YFFIIILTGG GVVFRRYYII SAYYSHHHII
P_berghei  YYNSNLLTHH LLIIPPPCCC PNINFLWNNY YFFIIILTGG GVVFRRYYII SAYYSHHHII
P_yoelii   YYNSNLLTHH LLIIPPPCCC PNINFLWNNY YFFIIILTGG GVVFRRYYII SAYYSHHHII
P_relictum YYYSNLLAHH LLIIPPPCCC PNINFLWNNY YFFIIILTGG GVVLCCYYII SAYYSHHHII
P_gallinac YYYSNLLAHH LLIIPPPCCC PNINFLWNNY YFFIIILTGG GVVLCCYYII SAYYSHHHII
P_floriden YYYSNLLAHH LLVVPPPCCC PNINFLWNNY YFFIIILTGG GVVLCCYYII SAYYSHHHII
P_mexicanu YYYSNLLAHH LLIIPPPCCC PNINFLWNNY YFFIIILTGG GVVLCCYYII SAYYSHHHII
L_sabrazes YYNVNLLAHH LLIIPPPCCC PNINFLWNNY YFFIIILTGG GVVLAAYYII SAYYSHHHII

           RWWWGGGWWC CYATGGGGGG AVVFFLTTTT YLLLHHHLRG GLLNYYYMYL LSWILILFMM
           RWWWGGGWWC CYATGGGGGG AVVFFLTTTT YLLLHHHLRG GLLNYYYLYL LSWILIIFAA
           RWWWGGGWWC CYATGGGGGG AVVFFFTTTT YLLLHHHLRG GLLNYYYLYL LSWILIIFAA
           RWWWGGGWWC CYATGGGGGG AVVFFLTTTT YLLLHHHLRG GLLNYYYLYL LSWILIIFAA
           RWWWGGGWWC CYATGGGGGG AVVFFLTTTT YLLLHHHLRG GLLNYYYLYL LSWILIIFAA
           RWWWGGGWWC CYATGGGGGG AVVFFLTTTT YLLLHHHLRG GLLNYYYLYL LSWILIIFAA
           RWWWGGGWWC CYATGGGGGG AVVFFFTTTT YLLLHHHLRG GLLNYYYLYL LSWILIIFAA
           RWWWGGGWWC CYATGGGGGG AVVFFFTTTT YLLLHHHLRG GLLNYYYLYL LSWILIIFAA
           RWWWGGGWWC CYATGGGGGG AVVFFITTTT YLLLHHHLRG GLLNYYYSYL LSWILIIFLL
           RWWWGGGWWC CYATGGGGGG AVVFFITTTT YLLLHHHLRG GLLNYYYSYL LSWILMIFLL
           RWWWGGGWWC CYATGGGGGG AVVFFITTTT YLLLHHHLRG GLLNYYYSYL LSWILIIFLL
           RWWWGGGWWC CYATGGGGGG AVVFFITTTT YLLLHHHLRG GLLNYYYSYL LSWILIIFLL
           RWWWGGGWWC CYSTGGGGGG AVVFFIAAAA YLLLHHHLRG GLLNYYYSYL LTWNLIIFLL

           IIFFFVVVVQ GAAATTTVII TNNLLSSIPV VWWWWWWIGG GGYSDPPPTT TKKRRLHHLL
           LLFFFIVVVQ GAAATTTVII TNNLLSSIPV VWWWWWWLGG GGYSDPPPTT TKKRRLHHLL
           LLFFFIVVVQ GAAATTTVII TNNLLSSIPA AWWWWWWLGG GGYSDPPPTT TKKRRLHHLL
           LLFFFIVVVQ GAAATTTVII TNNLLSSIPV VWWWWWWLGG GGYSDPPPTT TKKRRLHHLL
           LLFFFIVVVQ GAAATTTVII TNNLLSSIPV VWWWWWWLGG GGYSDPPPTT TKKRRLHHLL
           LLFFFIVVVQ GAAATTTVII TNNLLSSIPV VWWWWWWLGG GGYSDPPPTT TKKRRLHHLL
           LLFFFIVVVQ GAAATTTVII TNNLLGGIPS SWWWWWWLGG GGYSDPPPTT TKKRRLHHLL
           LLFFFIVVVQ GAAATTTVII TNNLLGGIPA AWWWWWWLGG GGYSDPPPTT TKKRRLHHLL
           IISFFMVVVQ GAAATTTVII TNNLLFFIPG GWWWWWWIGG GGYSDPPPTT TKKRRLHHFF
           IISFFMVVVQ GAAATTTVII TNNLLFFIPG GWWWWWWIGG GGYSDPPPTT TKKRRLHHFF
           IISFFMVVVQ GAAATTTVII TNNLLFFIPG GWWWWWWIGG GGYSDPPPTT TKKRRLHHFF
           IISFFMVVVQ GAAATTTVII TNNLLFFIPG GWWWWWWIGG GGYSDPPPTT TKKRRLHHFF
           IISFFMVVVQ GAAATTTVII TNNLLFFIPG GWWWWWWVGG GGFNDPPPTT TKKRRLHHFF

           FGGGCCCIIV IILHGGSSST TNNNPLLGYD TAKKIPPYPP PNLLKKFFNI ILLLGIIIPN
           FAAACCCIIV IILHGGSSST TNNNPLLGYD TAKKIPPYPP PNLLKKFFNI ILLIGIIIPN
           FAAACCCIIV IILHGGSSST TNNNPLLGYD TAKKIPPYPP PNLLKKFFNI IIILGIIIPN
           FAAACCCIIV IILHGGSSST TNNNPLLGYD TAKKIPPYPP PNLLKKFFNI ILLIGIIIPN
           FAAACCCIIV IILHGGSSST TNNNPLLGYD TAKKIPPYPP PNLLKKFFNI ILLIGIIIPN
           FAAACCCIIV IILHGGSSST TNNNPLLGYD TAKKIPPYPP PNLLKKFFNI ILLLGIIIPN
           FAAACCCIIV IILHGGSSST TNNNPLLGYD TAKKIPPYPP PNLLKKFFNI ILLIGIIIPN
           FAAACCCIIV IILHGGSSST TNNNPLLGYD TAKKIPPYPP PNLLKKFFNI ILLIGIIIPN
           FAAACCCIIV IILQGGSSST TNNNPLLGYD TAKKIPPYPP PNLLKKFFNV VLLLGLLLPN
           FAAACCCIIV IILQGGSSST TNNNPLLGYD TAKKIPPYPP PNLLKKFFNV VLLLGLLLPN
           FAAACCCIIV IILQGGSSST TNNNPLLGYD TAKKIPPYPP PNLLKKFFNV VLLLGLLLPN
           FAAACCCIIV IILQGGSSST TNNNPLLGYD TAKKIPPYPP PNLLKKFFNV VLLLGLLLPN
           FVVVVVVVVV IILQGGSSST TNNNPLLGYD TAKKIPPYPP PNLLKKFFNV VLLLGLLLPN

           AAAIIVNVTP QQVVVPEEYY YLLLPFYAAK TTVSSPPAGL LVLLQLLLLF LLLLAAEEQR
           AAAIILNVTP QQVVVPEEYY YLLLPFYAAK TTISSTTAGL LVALQLLLLF LLLLAAEEQR
           AAAIIINVTP QQVVVPEEYY YLLLPFYAAK TTISSTTAGL LVALQLLLLF LLLMAAEEQR
           AAAIILNVTP QQVVVPEEYY YLLLPFYAAK TTISSTTAGL LVALQLLLLF LLLLAAEEQR
           AAAIILNVTP QQVVVPEEYY YLLLPFYAAK TTISSTTAGL LVALQLLLLF LLLLAAEEQR
           AAAIILNVTP QQVVVPEEYY YLLLPFYAAK TTISSTTAGL LVTLQLLLLF LLLLAAEEQR
           AAAIIVNVTP QQVVVPEEYY YLLLPFYAAK TTISSNNAGL LVALQLLLLF LLLLAAEEQR
           AAAIIINVTP QQVVVPEEYY YLLLPFYAAK TTISSNNAGL LVALQLLLLF LLLLAAEEQR
           AAAIITDATP HHVVVPEEYY YLLLPFYAAK TTINNTTAGL LMALQILLLF LLLLAAEEQR
           AAAIITDATP HHVVVPEEYY YLLLPFYAAK TTINNTTAGL LMALQILLLF LLLLAAEEQR
           AAAIITDATP HHVVVPEEYY YLLLPFYAAK TTINNTTAGL LMALQILLLF LLLLAAEEQR
           AAAIIMDATP HHVVVPEEYY YLLLPFYAAK IIINNTTAGL LMALQVLLLF LLLLAAEEQR
           AAAIIMDSTP HHVVVPEEYY YLLLSFYAAK TTINNTTSGL LMSLQVLLLF LLLLAAEEQR

           RLLTTIIQFF FGAARRVIIW FFFFMCCAYL LLWWGGQLQD IIIIYYGRRF IVLSFVLLVH
           RLLTTIIQFF FGAARRVIIW FFFFMCCSYL LLWWGGQLQD IIIIYYGRRF IISSFALLVH
           RLLTTIIQFF FGAARRVIIW FFFFMCCSYL LLWWGGQLQE IIIIYYGRRF IISSFALLVH
           RLLTTIIQFF FGAARRVIIW FFFFMCCSYL LLWWGGQLQD IIIIYYGRRF IILSFTLLVH
           RLLTTIIQFF FGAARRVIIW FFFFMCCSYL LLWWGGQLQD IIIIYYGRRF IILSFALLVH
           RLLTTIIQFF FGAARRVIIW FFFFMCCSYL LLWWGGQLQD IIIIYYGRRF IISSFALLVH
           RLLTTIIQFF FSAARRVIIW FFFFMCCSYL LLWWGGPLQD IIIIYYGRRF IILSFSLLVQ
           RLLTTIIQFF FSAARRVIIW FFFFMCCSYL LLWWGGQLQD IIIIYYGRRF IILSFSLLVQ
           RLLTTIIQFF FGAARRVIIW FFFFICCSYL LLWWGGQLQD IIIIYYGRRF IILSFTLLVQ
           RLLTTIIQFF FGAARRVIIW FFFFICCSYL LLWWGGQLQD IIIIYYGRRF IILSFTLLVQ
           RLLTTIIQFF FGAARRVIIW FFFFICCSYL LLWWGGQLQD IIIIYYGRRF IILSFTLLVQ
           RLLTTIIQFF FGAARRVIIW FFFFICCSYL LLWWGGQLQD IIIIYYGRRF IILSFTLLVQ
           RLLTTIILFF FGAARRLIIW FFFFICCAYL LMVVGGQLQD IIIIYYGRRF IIISFTLLVQ

           HHYRRTHHHY YYSQQ
           HHYKRTHHHY YYSQQ
           HHYKRTYYYY YYSQQ
           HHYKRTHHHY YYSQQ
           HHYKRTHHHY YYSQQ
           HHYKRTHHHY YYSQQ
           QQNKKTHHHY YYSQQ
           QQYKKTHHHY YYSQQ
           QQSKRTHHHY YYSQQ
           QQSKRTHHHY YYSQQ
           QQARRTHHHY YYSQQ
           QQARKTHHHY YYSQQ
           QQSKRLHHHY YYSQQ

   13   375
P_falcipar FFFYKKAHNN YPCCLNIINF LLWYFFFLLL LGFQQIIGVF SYPDSYAAAY YSSQHHIWWW
P_vivax_Sa YYYYKKAHNN YPCCLNIINF LLWYFFFLLL LGFQQILGVF SYPESYAAAY YSSQHHIWWW
P_malariae YYYYKKAHNN YPCCLNIINF LLWYFFFLLL LGFQQILGVF SYPDSYAAAY YSSQHHIWWW
P_knowlesi YYYYKKAHNN YPCCLNIINF LLWYFFFLLL LGFQQILGVF SYPESYAAAY YSSQHHIWWW
P_cynomolg YYYYKKAHNN YPCCLNIINF LLWYFFFLLL LGFQQILGVF SYPESYAAAY YSSQHHIWWW
P_DAJ-2004 YYYYKKAHNN YPCCLNIINF LLWYFFFLLL LGFQQILGVF SYPESYAAAY YSSQHHIWWW
P_berghei  YYYNKKTHNN YPCCLNIINF LLWYFFFLLL LGFQQILGVF SYPESYAAAY YSSQHHIWWW
P_yoelii   YYYNKKTHNN YPCCLNIINF LLWYFFFLLL LGFQQILGVF SYPESYAAAY YSSQHHIWWW
P_relictum YYYYKKAHHH YPCCLNIINF LLWYFFFLLL LGFQQILGVL TYPESYAAAY YSSQHHIWWW
P_gallinac YYYYKKAHHH YPCCLNIINF LLWYFFFLLL LGFQQILGVL TYPESYAAAY YSSQHHIWWW
P_floriden YYYYKKAHYY YPCCLNIINF LLWYFFFLLL LGFQQILGVL TYPESYAAAY YSSQHHIWWW
P_mexicanu YYYYKKAHHH YPCCLNIINF LLWYFFFLLL LGFQQILGVL TYPESYAAAY YSSQHHIWWW
L_sabrazes YYYNKKAHYY YPCCLNIINF LLWYFFFLLL LGFQQILGVL TYPESHAAAY YSSQHHIWWW

           SGGWCFMMHH AAGLLTTYLL HHIIILNSYY YYSSSWWIIS SGIFMFIVVT FVVGGGYVLL
           SGGWCFMMHH AAGLLTTYLL HHIIILNSYY YYSSSWWIIS SGIFAFIVVT FIIGGGYVLL
           SGGWCFMMHH AAGFFTTYLL HHIIILNSYY YYSSSWWIIS SGIFAFIVVT FIIGGGYVLL
           SGGWCFMMHH AAGLLTTYLL HHIIILNSYY YYSSSWWIIS SGIFAFIVVT FIIGGGYVLL
           SGGWCFMMHH AAGLLTTYLL HHIIILNSYY YYSSSWWIIS SGIFAFIVVT FIIGGGYVLL
           SGGWCFMMHH AAGLLTTYLL HHIIILNSYY YYSSSWWIIS SGIFAFIIIT FIIGGGYVLL
           SGGWCFMMHH AAGFFTTYLL HHIIILNSYY YYSSSWWIIS SGIFAFIVVT FIIGGGYVLL
           SGGWCFMMHH AAGFFTTYLL HHIIILNSYY YYSSSWWIIS SGIFAFIVVT FIIGGGYVLL
           SGGWCFMMHH AAGIITTYLL HHIIILNSYY YYSSSWWIIS SGIFLSIVVT FMMGGGYVLL
           SGGWCFMMHH AAGIITTYLL HHIIILNSYY YYSSSWWIIS SGMFLSIVVT FMMGGGYVLL
           SGGWCFMMHH AAGIITTYLL HHIIILNSYY YYSSSWWIIS SGIFLSIVVT FMMGGGYVLL
           SGGWCFMMHH AAGIITTYLL HHIIILNSYY YYSSSWWIIT TGIFLSIVVT FMMGGGYVLL
           SGGWCFLLHH SSGIIAAYLL HHIIILNSYY YYTTTWWNNT TGIFLSIMMT FMMGGGYVLL

           WGWGGAATTT TVVTTLLLSS SSIVVVIWWW CGGYYYTVVS TTTIIIRRFF FFVVIIIPFF
           WGWGGAATTT TVVTTLLLSS SSIVVVIWWW CGGYYYTVVS TTTIIIRRFF FFVVIIIPFF
           WGWGGAATTT TVVTTLLLSS SSIAAVIWWW CGGYYYTVVS TTTIIIRRFF FFVVIIIPFF
           WGWGGAATTT TVVTTLLLSS SSIVVVIWWW CGGYYYTVVS TTTIIIRRFF FFVVIIIPFF
           WGWGGAATTT TVVTTLLLSS SSIVVVIWWW CGGYYYTVVS TTTIIIRRFF FFVVIIIPFF
           WGWGGAATTT TVVTTLLLSS SSIVVVIWWW CGGYYYTVVS TTTIIIRRFF FFVVIIIPFF
           WGWGGAATTT TVVTTLLLSG GGISSVIWWW CGGYYYTVVS TTTIIIRRFF FFVVIIIPFF
           WGWGGAATTT TVVTTLLLSG GGIAAVIWWW CGGYYYTVVS TTTIIIRRFF FFVVIIIPFF
           WGWGGAATTT TVVTTLLLYF FFIGGVSWWW CGGYYYLVVS TTTLLLRRFF FFVVTTTPFF
           WGWGGAATTT TVVTTLLLYF FFIGGVSWWW CGGYYYLVVS TTTLLLRRFF FFVVTTTPFF
           WGWGGAATTT TVVTTLLLYF FFIGGVSWWW CGGYYYLVVS TTTLLLRRFF FFVVIIIPFF
           WGWGGAATTT TVVTTLLLYF FFIGGVSWWW CGGYYYLVVS TTTLLLRRFF FFVVIIIPFF
           WGWGGAATTT TVVTTLLLYF FFIGGITWWW CGGFFFIVVN TTTLLLRRFF FFIIIIIPFF

           FGGGLLLFFF LHLLLHHTTN PPPLYDTKKI PYPNNLLSDV KKGVLLLFLI QFPLPPDAVV
           FAAALLLFFF LHLLLHHTTN PPPLYDTKKI PYPNNLLSDV KKGILLLFLL QFPLPPDAVV
           FAAALLLFFF LHLLLHHTTN PPPLYDTKKI PYPNNLLSDV KKGIIIIFLL QFPLPPDAVV
           FAAALLLFFF LHLLLHHTTN PPPLYDTKKI PYPNNLLSDV KKGILLLFLL QFPLPPDAVV
           FAAALLLFFF LHLLLHHTTN PPPLYDTKKI PYPNNLLSDV KKGILLLFLL QFPLPPDAVV
           FAAALLLFFF LHLLLHHTTN PPPLYDTKKI PYPNNLLSDV KKGILLLFLL QFPLPPDAVV
           FAAALLLFFF LHLLLHHTTN PPPLYDTKKI PYPNNLLSDV KKGILLLFLI QFPLPPDAVV
           FAAALLLFFF LHLLLHHTTN PPPLYDTKKI PYPNNLLSDV KKGILLLFLI QFPLPPDAVV
           FAAALLLFFF LHLLLQQTTN PPPLYDTKKI PYPNNLLSDI KKGVLLLFLA QFPLPPDAVV
           FAAALLLFFF LHLLLQQTTN PPPLYDTKKI PYPNNLLSDI KKGVLLLFLA QFPLPPDAVV
           FAAALLLFFF LHLLLQQTTN PPPLYDTKKI PYPNNLLSDI KKGILLLFLS QFPLPPDAVV
           FAAALLLFFF LHLLLQQTTN PPPLYDTKKI PYPNNLLSDI KKGVLLLFLS QFPLPPDAVV
           FVVVLLLFFF LHLLLQQTTN PPPLYDTKKI PYPNNLLCDI KKGVLLLFLA QFTLPPDAVV

           NNTVVVTTSS QEEFLLFFYY YAALKKKVPS KKKPPPALIV VVLLSLQLLL LAEEQQQRTT
           NNTVVVTTII QEEFLLFFYY YAALKKKIPS KKKTTTALIV VVLASLQLLL LAEEQQQRTT
           NNTVVVTTII QEEFLLFFYY YAALKKKIPS KKKTTTALIV VVLASLQLLL MAEEQQQRTT
           NNTVVVTTII QEEFLLFFYY YAALKKKIPS KKKTTTALIV VVLASLQLLL LAEEQQQRTT
           NNTVVVTTII QEEFLLFFYY YAALKKKIPS KKKTTTALIV VVLASLQLLL LAEEQQQRTT
           NNTVVVTTII QEEFLLFFYY YAALKKKIPS KKKTTTALIV VVLTSLQLLL LAEEQQQRTT
           NNTVVVTTLL QEEFLLFFYY YAALKKKIPS KKKNNNALIV VVIASLQLLL LAEEQQQRTT
           NNTVVVTTLL QEEFLLFFYY YAALKKKIPS KKKNNNALIV VVVASLQLLL LAEEQQQRTT
           DDRAAATTLL HEEFLLFFYY YAALKKKIPN KKKTTTALVM MMLASLQILL LAEEQQQRTT
           DDRAAATTLL HEEFLLFFYY YAALKKKIPN KKKTTTALVM MMLASLQILL LAEEQQQRTT
           DDRAAATTLL HEEFLLFFYY YAALKKKIPN KKKTTTALVM MMLASLQILL LAEEQQQRTT
           DDKAAATTLL HEEFLLFFYY YAALKKKIPN KKKTTTALVM MMLASLQVLL LAEEQQQRTT
           DDRSSSTTLL HEEFLLFFYY YAALKKKIPN KKKTTTSLIM MMLSSLQVLL LAEEQQQRTT

           TTIIIIQFKK MMIIFFGGRD YYYSVPIIIW FFFCCCAFYA LIQLDFILYY YLVLFGGGGL
           TTIIIIQFKK MMTTFFGGRE YYYSVPMMIW FFFCCCSFYA LIQLDFILYY YLISFGGGGL
           TTIIIIQFKK MMLLFFGGRE YYYSVPIIIW FFFCCCSFYA LIQLEFILYY YLISFGGGGL
           TTIIIIQFKK MMTTFFGGRE YYYSVPMMIW FFFCCCSFYA LIQLDFILYY YLILFGGGGL
           TTIIIIQFKK MMTTFFGGRE YYYSVPMMIW FFFCCCSFYA LIQLDFILYY YLILFGGGGL
           TTIIIIQFKK MMTTFFGGRE YYYSVPMMIW FFFCCCSFYA LIQLDFILYY YLISFGGGGL
           TTIIIIQFKK MMVVFFSSRE YYYSVPIIIW FFFCCCSFYA LIPLDFILYY YLILFGGGGL
           TTIIIIQFKK MMVVFFSSRE YYYSVPIIIW FFFCCCSFYA LIQLDFILYY YLILFGGGGL
           TTLLLLQFKK FFAAFFGGRE YYYSVPTTIW FFFCCCSFYA LIQLDYILYY YLILFGGGGL
           TTLLLLQFKK FFAAFFGGRE YYYSVPTTIW FFFCCCSFYA LIQLDYILYY YLILFGGGGL
           TTIIIIQFKK FFNNFFGGRE YYYSVPTTIW FFFCCCSFYA LIQLDYILYY YLILFAAAAL
           TTIIIIQFKK FFNNFFGGRE YYYSVPIIIW FFFCCCSFYA LIQLDYIIYY YLILFAAAAL
           TTIIIILFKK FFVVFFGGRD YYYSLSIIIW FFFCCCAFYA MIQLDFIYYY YMIIFIIIIL

           VHYYRTHDYS SQQAI
           VHYYKTHDYS SQQAI
           VHYYKTYDYS SQQAI
           VHYYKTHDYS SQQAI
           VHYYKTHDYS SQQAI
           VHYYKTHDYS SQQAI
           VQNNKTHDYS SQQAI
           VQYYKTHDYS SQQAI
           VQSSKTHDYS SQQAI
           VQSSKTHDYS SQQAI
           VQAARTHDYS SQQAI
           VQAARTHDYS SQQAL
           VQSSKLHDYS SQQAI

   13   375
P_falcipar YYILVVVVKL INYYCINFLL NYGFFLLLIF FFIIQIITGG GFAAARYTTP PDDDVAAYYS
P_vivax_Sa YYILAAAAKL LNYYCINFLL NYGFFLLLIF FFIIQLLTGG GFAAARYTTP PEEEIAAYYS
P_malariae YYILAAAAKL LNYYCINFLL NYGFFLLLIF FFIIQLLTGG GFAAARYTTP PDDDIAAYYS
P_knowlesi YYILAAAAKL LNYYCINFLL NYGFFLLLIF FFIIQLLTGG GFAAARYTTP PEEEIAAYYS
P_cynomolg YYILAAAAKL LNYYCINFLL NYGFFLLLIF FFIIQLLTGG GFAAARYTTP PEEEIAAYYS
P_DAJ-2004 YYILAAAAKL LNYYCINFLL NYGFFLLLIF FFIIQLLTGG GFAAARYTTP PEEEIAAYYS
P_berghei  NNILVVVVKL INYYCINFLL NYGFFLLLIF FFIIQLLTGG GFAAARYSSP PEEEIAAYYS
P_yoelii   NNILVVVVKL INYYCINFLL NYGFFLLLIF FFIIQLLTGG GFAAARYSSP PEEEIAAYYS
P_relictum YYILAAAAKL IHYYCINFLL NYGFFLLLVF FFIIQLLTGG GLAAACYTTP PEEEIAAYYS
P_gallinac YYILAAAAKL IHYYCINFLL NYGFFLLLVF FFIIQLLTGG GLAAACYTTP PEEEIAAYYS
P_floriden YYILAAAAKL VYYYCINFLL NYGFFLLLVF FFIIQLLTGG GLAAACYTTP PEEEIAAYYS
P_mexicanu YYILAAAAKL IHYYCINFLL NYGFFLLLVF FFIIQLLTGG GLAAACYTTP PEEEIAAYYS
L_sabrazes NNILAAAAKL IYYYCINFLL NYGFFLLLIF FFIIQLLTGG GLAAAAYTTP PEEEIAAYYS

           SSIIQHIIIL ELSGGWCRRH HGASLTYLLH HIIRLNYYLL SSLIIIFFMM IIVVVVVTTF
           SSIIQHIIIL ELSGGWCRRH HGASLTYLLH HIIRLNYYLL SSLIIIFFAA LIVVVVVTTF
           SSIIQHIIIL ELSGGWCRRH HGASLTYLLH HIIRLNYYLL SSLIIIFFAA LIVVVVVTTF
           SSIIQHIIIL ELSGGWCRRH HGASLTYLLH HIIRLNYYLL SSLIIIFFAA LIVVVVVTTF
           SSIIQHIIIL ELSGGWCRRH HGASLTYLLH HIIRLNYYLL SSLIIIFFAA LIVVVVVTTF
           SSIIQHIIIL ELSGGWCRRH HGASLTYLLH HIIRLNYYLL SSLIIIFFAA LIIIIIITTF
           SSIIQHIIIL ELSGGWCRRH HGASLTYLLH HIIRLNYYLL SSLIIIFFAA LIVVVVVTTF
           SSIIQHIIIL ELSGGWCRRH HGASLTYLLH HIIRLNYYLL SSLIIIFFAA LIVVVVVTTF
           SSVVQHIIIL ELSGGWCRRH HGASFTYLLH HIIRLNYYLL SSLIIIFFLL IIVVVVVTTF
           SSVVQHIIIL ELSGGWCRRH HGASFTYLLH HIIRLNYYLL SSLMMMFFLL IIVVVVVTTF
           SSVVQHIIIL ELSGGWCRRH HGASFTYLLH HIIRLNYYLL SSLIIIFFLL IIVVVVVTTF
           SSVVQHIIIL EISGGWCRRH HGASFTYLLH HIIRLNYYLL STLIIIFFLL IIVVVVVTTF
           SSVVQHIIIL ELSGGWCRRH HGASFAYLLH HIIRLNYYLL TTLIIIFFLL IIMMMMMTTF

           GGVLWWGMMY WGAINLLSSS IIAVIIICGV SPTIIKFFFF VLHHLLIILV VIIIIIFFHH
           GGVLWWGMMY WGAINLLSSS IILVIILCGV SPTIIKFFFF VLHHLLVVLV VIIIIIFFHH
           GGVLWWGMMY WGAINLLSSS IILVIILCGV SPTIIKFFFF VLHHLLVVLV VIIIIIFFHH
           GGVLWWGMMY WGAINLLSSS IILVIILCGV SPTIIKFFFF VLHHLLVVLV VIIIIIFFHH
           GGVLWWGMMY WGAINLLSSS IILVIILCGV SPTIIKFFFF VLHHLLVVLV VIIIIIFFHH
           GGVLWWGMMY WGAINLLSSS IILVIILCGV SPTIIKFFFF VLHHLLIILV VIIIIIFFHH
           GGVLWWGMMY WGAINLLSSS IILVIILCGV SPTIIKFFFF VLHHLLVVLV VIIIIIFFHH
           GGVLWWGMMY WGAINLLSSS IILVIILCGV SPTIIKFFFF VLHHLLVVLV VIIIIIFFHH
           GGVLWWGMMF WGAINLLYYY IILVSSICGV SPTLLKFFFF VLHHFFIILV VIIIIIFFHH
           GGVLWWGMMF WGAINLLYYY IILVSSICGV SPTLLKFFFF VLHHFFIILV VIIIIIFFHH
           GGVLWWGMMF WGAINLLYYY IILVSSICGV SPTLLKFFFF VLHHFFIILV VIIIIIFFHH
           GGVLWWGMMF WGAINLLYYY IILVSSICGV SPTLLKFFFF VLHHFFIILV VIIIIIFFHH
           GGVLWWGMMF WGAINLLYYY IILITTVCGV NPTLLKFFFF ILHHFFVVLV VIIIIIFFHH

           LHHHGGGSTT TPDTTAALIP PPFPPNLLSV KKNVIIIILL LLFLISLFGI IILLHPDANN
           LHHHGGGSTT TPDTTAALIP PPFPPNLLSV KKNIFFIILL LLFLLSIFGI IILLHPDANN
           LHHHGGGSTT TPDTTAALIP PPFPPNLLSV KKNIIIIIII IIFLLSLFGI IILLHPDANN
           LHHHGGGSTT TPDTTAALIP PPFPPNLLSV KKNIFFIILL LLFLLSIFGI IILLHPDANN
           LHHHGGGSTT TPDTTAALIP PPFPPNLLSV KKNIFFIILL LLFLLSIFGI IILLHPDANN
           LHHHGGGSTT TPDTTAALIP PPFPPNLLSV KKNIFFIILL LLFLLSLFGI IILLHPDANN
           LHHHGGGSTT TPDTTAALIP PPFPPNLLSV KKNILLIILL LLFLISIFGI IILLHPDANN
           LHHHGGGSTT TPDTTAALIP PPFPPNLLSV KKNILLIILL LLFLISIFGI IILLHPDANN
           LQQQGGGSTT TPDTTAALIP PPFPPNLLSI KKNVLLVVLL LLFLASLFGL LLLLHPDADD
           LQQQGGGSTT TPDTTAALIP PPFPPNLLSI KKNVLLVVLL LLFLASLFGL LLLLHPDADD
           LQQQGGGSTT TPDTTAALIP PPFPPNLLSI KKNIFFVVLL LLFLSSLFGL LLLLHPDADD
           LQQQGGGSTT TPDTTAALIP PPFPPNLLSI KKNVFFVVLL LLFLSSLFGL LLLLHPDADD
           LQQQGGGSTT TPDTTAALIP PPFPPNLLCI KKSVLLVVLL LLFLASLFGL LLLLHPDADD

           YYVTTTQQEW YPFFFFYALK TVVVPPSSKP AGGGLLLLLV VVLLSLQLLL LLLLARRSTT
           YYVTTTQQEW YPFFFFYALK TIIIPPSSKT AGGGLLLLLL VVLASLQLLL LLLLARRSTT
           YYVTTTQQEW YPFFFFYALK TIIIPPSSKT AGGGLLLLLL VVLASLQLLL LLMMARRNTT
           YYVTTTQQEW YPFFFFYALK TIIIPPSSKT AGGGLLLLLL VVLASLQLLL LLLLARRSTT
           YYVTTTQQEW YPFFFFYALK TIIIPPSSKT AGGGLLLLLL VVLASLQLLL LLLLARRSTT
           YYVTTTQQEW YPFFFFYALK TIIIPPSSKT AGGGLLLLLL VVLTSLQLLL LLLLARRSTT
           YYVTTTQQEW YPFFFFYALK TIIIPPSSKN AGGGLLLLLV VVIASLQLLL LLLLARRNTT
           YYVTTTQQEW YPFFFFYALK TIIIPPSSKN AGGGLLLLLV VVVASLQLLL LLLLARRNTT
           YYATTTHHEW YPFFFFYALK TIIIPPNNKT AGGGLLLLLL MMLASLQILL LLLLARRNTT
           YYATTTHHEW YPFFFFYALK TIIIPPNNKT AGGGLLLLLL MMLASLQILL LLLLARRNTT
           YYATTTHHEW YPFFFFYALK TIIIPPNNKT AGGGLLLLLL MMLASLQILL LLLLARRSTT
           YYATTTHHEW YPFFFFYALK IIIIPPNNKT AGGGLLLLLL MMLASLQVLL LLLLARRNTT
           YYSTTTHHEW YSFFFFYALK TIIIPPNNKT SGGGLLLLLL MMLSSLQVLL LLLLARRNTT

           TIIQFFFGAA ARRDDYSSVV PPWMAFFFYA AALWIGGGQQ FILLGRLLFV VLSSSGLFFL
           TIIQFFFGAA ARREEYSSVV PPWMSFFFYA AALWIGGGQQ FILLGRLLFI ISSSSGLFFL
           TIIQFFFGAA ARREEYSSVV PPWMSFFFYA AALWIGGGQQ FILLGRLLFI ISSSSGLFFL
           TIIQFFFGAA ARREEYSSVV PPWMSFFFYA AALWIGGGQQ FILLGRLLFI ILSSSGLFFL
           TIIQFFFGAA ARREEYSSVV PPWMSFFFYA AALWIGGGQQ FILLGRLLFI ILSSSGLFFL
           TIIQFFFGAA ARREEYSSVV PPWMSFFFYA AALWIGGGQQ FILLGRLLFI ISSSSGLFFL
           TIIQFFFSAA ARREEYSSVV PPWMSFFFYA AALWIGGGPP FILLGRLLFI ILSSSGLFFL
           TIIQFFFSAA ARREEYSSVV PPWMSFFFYA AALWIGGGQQ FILLGRLLFI ILSSSGLFFL
           TIIQFFFGAA ARREEYSSVV PPWISFFFYA AALWIGGGQQ YILLGRLLFI ILSSSGLFFL
           TIIQFFFGAA ARREEYSSVV PPWISFFFYA AALWIGGGQQ YILLGRLLFI ILSSSGLFFL
           TIIQFFFGAA ARREEYSSVV PPWISFFFYA AALWIGGGQQ YILLGRLLFI ILSSSALFFL
           TIIQFFFGAA ARREEYSSVV PPWISFFFYA AALWIGGGQQ YIIIGRLLFI ILSSSALFFL
           TIILFFFGAA ARRDDYSSLL SSWIAFFFYA AALVIGGGQQ FIYYGRMMFI IISSSILFFL

           VHHHRRTHDS SQAAI
           VHHHRRTHDS SQAAI
           VHHHRRTYDS SQAAI
           VHHHRRTHDS SQAAI
           VHHHRRTHDS SQAAI
           VHHHRRTHDS SQAAI
           VQQQKKTHDS SQAAI
           VQQQKKTHDS SQAAI
           VQQQRRTHDS SQAAI
           VQQQRRTHDS SQAAI
           VQQQRRTHDS SQAAI
           VQQQKKTHDS SQAAL
           VQQQRRLHDS SQAAI

   13   375
P_falcipar FSNKHINNCC PPNNNFLNGF LLGGIIIIII FFFFSSSRYY PPVVYYYSSI QHLLRRRSSS
P_vivax_Sa YSNKHLNNCC PPNNNFLNGF LLGGIIIIII FFFFSSSRYY PPIIYYYSSI QHLLRRRSSS
P_malariae YSNKHLNNCC PPNNNFLNGF LLGGIIIIII FFFFSSSRYY PPIIYYYSSI QHLLRRRSSS
P_knowlesi YSNKHLNNCC PPNNNFLNGF LLGGIIIIII FFFFSSSRYY PPIIYYYSSI QHLLRRRSSS
P_cynomolg YSNKHLNNCC PPNNNFLNGF LLGGIIIIII FFFFSSSRYY PPIIYYYSSI QHLLRRRSSS
P_DAJ-2004 YSNKHLNNCC PPNNNFLNGF LLGGIIIIII FFFFSSSRYY PPIIYYYSSI QHLLRRRSSS
P_berghei  YSNKHINNCC PPNNNFLNGF LLGGIIIIII FFFFSSSRYY PPIIYYYSSI QHLLRRRSSS
P_yoelii   YSNKHINNCC PPNNNFLNGF LLGGIIIIII FFFFSSSRYY PPIIYYYSSI QHLLRRRSSS
P_relictum YSNKHIHHCC PPNNNFLNGF LLGGIIIVVV FFFLTTTCYY PPIIYYYSSV QHLLRRRSSS
P_gallinac YSNKHIHHCC PPNNNFLNGF LLGGIIIVVV FFFLTTTCYY PPIIYYYSSV QHLLRRRSSS
P_floriden YSNKHVYYCC PPNNNFLNGF LLGGIIIVVV FFFLTTTCYY PPIIYYYSSV QHLLRRRSSS
P_mexicanu YSNKHIHHCC PPNNNFLNGF LLGGIIIVVV FFFLTTTCYY PPIIYYYSSV QHLLRRRSSS
L_sabrazes YVNKHIYYCC PPNNNFLNGF LLGGIIIIII FFFLTTTAYY PPIIHYYSSV QHLLRRRSSS

           SGGCRYYMTA ASLVFFLLLL TLIILLRGGG GNNYYYYYYY LPSSSWWWWS IIIFITAFVW
           SGGCRYYMTA ASLVFFLLLL TLIILLRGGG GNNYYYYYYY LPSSSWWWWS LLLFITAFVW
           SGGCRYYMTA ASLVFFFFFL TLIILLRGGG GNNYYYYYYY LPSSSWWWWS LLLFITAFVW
           SGGCRYYMTA ASLVFFLLLL TLIILLRGGG GNNYYYYYYY LPSSSWWWWS LLLFITAFVW
           SGGCRYYMTA ASLVFFLLLL TLIILLRGGG GNNYYYYYYY LPSSSWWWWS LLLFITAFVW
           SGGCRYYMTA ASLVFFLLLL TLIILLRGGG GNNYYYYYYY LPSSSWWWWS LLLFITAFVW
           SGGCRYYMTA ASLVFFFFFL TLIILLRGGG GNNYYYYYYY LPSSSWWWWS LLLFITAFVW
           SGGCRYYMTA ASLVFFFFFL TLIILLRGGG GNNYYYYYYY LPSSSWWWWS LLLFITAFVW
           SGGCRYYMTA ASFVFFIIIL TLIILLRGGG GNNYYYYYYY LPSSSWWWWS IIISITAFVW
           SGGCRYYMTA ASFVFFIIIL TLIILLRGGG GNNYYYYYYY LPSSSWWWWS IIISITAFVW
           SGGCRYYMTA ASFVFFIIIL TLIILLRGGG GNNYYYYYYY LPSSSWWWWS IIISITAFVW
           SGGCRYYMTA ASFVFFIIIL TLIILLRGGG GNNYYYYYYY LPSSSWWWWT IIISITAFVW
           SGGCRYYLTA ASFVFFIIIL ALIILLRGGG GNNYYYYYYY LPTTTWWWWT IIISITAFVW

           QQSSSSYWGA AVVVITNLII PPVVVIWCCG TVVSPPPTIK KRRFFVFFGG LLVVVFFIHH
           QQSSSSYWGA AVVVITNLII PPVVVIWCCG TVVSPPPTIK KRRFFVFFAA LLVVVFFIHH
           QQSSSSYWGA AVVVITNLII PPAVVIWCCG TVVSPPPTIK KRRFFVFFAA LLVVVFFIHH
           QQSSSSYWGA AVVVITNLII PPVVVIWCCG TVVSPPPTIK KRRFFVFFAA LLVVVFFIHH
           QQSSSSYWGA AVVVITNLII PPVVVIWCCG TVVSPPPTIK KRRFFVFFAA LLVVVFFIHH
           QQSSSSYWGA AVVVITNLII PPVVVIWCCG TVVSPPPTIK KRRFFVFFAA LLVVVFFIHH
           QQSSSSYWGA AVVVITNLII PPSVVIWCCG TVVSPPPTIK KRRFFVFFAA LLVVVFFIHH
           QQSSSSYWGA AVVVITNLII PPAVVIWCCG TVVSPPPTIK KRRFFVFFAA LLVVVFFIHH
           QQSSSSFWGA AVVVITNLII PPGVVSWCCG LVVSPPPTLK KRRFFVFFAA LLVVVFFIHH
           QQSSSSFWGA AVVVITNLII PPGVVSWCCG LVVSPPPTLK KRRFFVFFAA LLVVVFFIHH
           QQSSSSFWGA AVVVITNLII PPGVVSWCCG LVVSPPPTLK KRRFFVFFAA LLVVVFFIHH
           QQSSSSFWGA AVVVITNLII PPGVVSWCCG LVVSPPPTLK KRRFFVFFAA LLVVVFFIHH
           QQSSSSFWGA AVVVITNLII PPGIITWCCG IVVNPPPTLK KRRFFIFFVV LLVVVFFIHH

           IFFLLGTNYD TTIPPNLDDD VKNNNVVIIL FLLIIQQIII IPPLHPPPDI IIIVVVNTTP
           IFFLLGTNYD TTIPPNLDDD VKNNNIIIIL FLLLLQQIII IPPLHPPPDI IIILVVNTTP
           IFFLLGTNYD TTIPPNLDDD VKNNNIIIII FLLLLQQIII IPPLHPPPDI IIIIVVNTTP
           IFFLLGTNYD TTIPPNLDDD VKNNNIIIIL FLLLLQQIII IPPLHPPPDI IIILVVNTTP
           IFFLLGTNYD TTIPPNLDDD VKNNNIIIIL FLLLLQQIII IPPLHPPPDI IIILVVNTTP
           IFFLLGTNYD TTIPPNLDDD VKNNNIIIIL FLLLLQQIII IPPLHPPPDI IIILVVNTTP
           IFFLLGTNYD TTIPPNLDDD VKNNNIIIIL FLLIIQQVVI IPPLHPPPDI IIIVVVNTTP
           IFFLLGTNYD TTIPPNLDDD VKNNNIIIIL FLLIIQQVVI IPPLHPPPDI IIIIVVNTTP
           IFFLLGTNYD TTIPPNLDDD IKNNNVVVVL FLLAAQQIIL LPPLHPPPDI IIITVVDRRP
           IFFLLGTNYD TTIPPNLDDD IKNNNVVVVL FLLAAQQIIL LPPLHPPPDI IIITVVDRRP
           IFFLLGTNYD TTIPPNLDDD IKNNNIIVVL FLLSSQQIIL LPPLHPPPDI IIITVVDRRP
           IFFLLGTNYD TTIPPNLDDD IKNNNVVVVL FLLSSQQIIL LPPLHPPPDI IIIMVVDKKP
           IFFLLGTNYD TTIPPNLDDD IKSNNVVVVL FLLAAQQIIL LTTLHPPPDI IIIMVVDRRP

           IIIVPPEEEW WWYYLLPPFA MKTPPPSSKK AAVILLLLSS SLLQLLLLEE ERRSTTTIII
           IIIVPPEEEW WWYYLLPPFA MKTPPPSSKK AALILAAASS SLLQLLLLEE ERRSTTTIII
           IIIVPPEEEW WWYYLLPPFA MKTPPPSSKK AALILAAASS SLLQLLLLEE ERRNTTTIII
           IIIVPPEEEW WWYYLLPPFA MKTPPPSSKK AALILAAASS SLLQLLLLEE ERRSTTTIII
           IIIVPPEEEW WWYYLLPPFA MKTPPPSSKK AALILAAASS SLLQLLLLEE ERRSTTTIII
           IIIVPPEEEW WWYYLLPPFA MKTPPPSSKK AALILTTTSS SLLQLLLLEE ERRSTTTIII
           IIIVPPEEEW WWYYLLPPFA MKTPPPSSKK AAVIIAAASS SLLQLLLLEE ERRNTTTIII
           IIIVPPEEEW WWYYLLPPFA MKTPPPSSKK AAVIVAAASS SLLQLLLLEE ERRNTTTIII
           IIIVPPEEEW WWYYLLPPFA MKTPPPNNKK AALVLAAASS SLLQIILLEE ERRNTTTLII
           IIIVPPEEEW WWYYLLPPFA MKTPPPNNKK AALVLAAASS SLLQIILLEE ERRNTTTLII
           IIIVPPEEEW WWYYLLPPFA MKTPPPNNKK AALVLAAASS SLLQIILLEE ERRSTTTIII
           IIIVPPEEEW WWYYLLPPFA MKIPPPNNKK AALVLAAASS SLLQVVLLEE ERRNTTTIII
           IIIVPPEEEW WWYYLLSSFA IKTPPPNNKK SSLILSSSSS SLLQVVLLEE ERRNTTTIII

           FKFFFGGGRR RYYSIMMALL LWCCCQLLLL PDDIIIFIIL LGGGRRFFFF FFSGGLVVHH
           FKFFFGGGRR RYYSIMMALL LWCCCQLLLL PDDIIIFIIL LGGGRRFFFF FFSGGLAVHH
           FKFFFGGGRR RYYSIMMALL LWCCCQLLLL PEEIIIFIIL LGGGRRFFFF FFSGGLAVHH
           FKFFFGGGRR RYYSIMMALL LWCCCQLLLL PDDIIIFIIL LGGGRRFFFF FFSGGLTVHH
           FKFFFGGGRR RYYSIMMALL LWCCCQLLLL PDDIIIFIIL LGGGRRFFFF FFSGGLAVHH
           FKFFFGGGRR RYYSIMMALL LWCCCQLLLL PDDIIIFIIL LGGGRRFFFF FFSGGLAVHH
           FKFFFSSSRR RYYSIMMALL LWCCCPLLLL PDDIIIFIIL LGGGRRFFFF FFSGGLSVQQ
           FKFFFSSSRR RYYSIMMALL LWCCCQLLLL PDDIIIFIIL LGGGRRFFFF FFSGGLSVQQ
           FKFFFGGGRR RYYSIIIALL LWCCCQLLLL PDDIIIYIIL LGGGRRFFFF FFSGGLTVQQ
           FKFFFGGGRR RYYSIIIALL LWCCCQLLLL PDDIIIYIIL LGGGRRFFFF FFSGGLTVQQ
           FKFFFGGGRR RYYSIIIALL LWCCCQLLLL PDDIIIYIIL LGGGRRFFFF FFSAALTVQQ
           FKFFFGGGRR RYYSIIIALL LWCCCQLLLL PDDIIIYIII IGGGRRFFFF FFSAALTVQQ
           FKFFFGGGRR RYYSIIIALL MVYYYQLLLL PDDIIIFIIY YGGGRRFFLL FFSIILTVQQ

           RRRRRRTYYD SQNNI
           KKKKRRTYYD SQNNI
           KKKKRRTYYD SQNNI
           KKKKRRTYYD SQNNI
           KKKKRRTYYD SQNNI
           KKKKRRTYYD SQNNI
           KKKKKKTYYD SQNNI
           KKKKKKTYYD SQNNI
           KKKKRRTYYD SQNNI
           KKKKRRTYYD SQNNI
           RRRRRRTYYD SQNNI
           RRRRKKTYYD SQNNL
           KKKKRRLYYD SQNNI

   13   375
P_falcipar FFFFSSIIIN NLLVHLYYYC CNFLWNFLLL LGIIIFIIQQ QIITFLLLSS YTDDDDDAAS
P_vivax_Sa YYYYSSIIIN NLLAHLYYYC CNFLWNFLLL LGIIIFIIQQ QIITFLLLSS YTEEEEEAAS
P_malariae YYYYSSIIIN NLLAHLYYYC CNFLWNFLLL LGIIIFIIQQ QIITFLLLSS YTDDDDDAAS
P_knowlesi YYYYSSIIIN NLLAHLYYYC CNFLWNFLLL LGIIIFIIQQ QIITFLLLSS YTEEEEEAAS
P_cynomolg YYYYSSIIIN NLLAHLYYYC CNFLWNFLLL LGIIIFIIQQ QIITFLLLSS YTEEEEEAAS
P_DAJ-2004 YYYYSSIIIN NLLAHLYYYC CNFLWNFLLL LGIIIFIIQQ QIITFLLLSS YTEEEEEAAS
P_berghei  YYYYSSIIIN NLLVHLYYYC CNFLWNFLLL LGIIIFIIQQ QIITFLLLSS YSEEEEEAAS
P_yoelii   YYYYSSIIIN NLLVHLYYYC CNFLWNFLLL LGIIIFIIQQ QIITFLLLSS YSEEEEEAAS
P_relictum YYYYSSIIIN NLLAHLYYYC CNFLWNFLLL LGIVVFIIQQ QIITLLLLTT YTEEEEEAAS
P_gallinac YYYYSSIIIN NLLAHLYYYC CNFLWNFLLL LGIVVFIIQQ QIITLLLLTT YTEEEEEAAS
P_floriden YYYYSSIIIN NLLAHLYYYC CNFLWNFLLL LGIVVFIIQQ QIITLLLLTT YTEEEEEAAS
P_mexicanu YYYYSSIIIN NLLAHLYYYC CNFLWNFLLL LGIVVFIIQQ QIITLLLLTT YTEEEEEAAS
L_sabrazes YYYYVVIIIN NLLAHLYYYC CNFLWNFLLL LGIIIFIIQQ QIITLLLLTT YTEEEEEAAS

           IQQILRREEL LSSSGWWCCC FRYYYMMMHA ATAAASSVYL LHIRGGLNSS SMYYLPPLSW
           IQQILRREEL LSSSGWWCCC FRYYYMMMHA ATAAASSVYL LHIRGGLNSS SLYYLPPLSW
           IQQILRREEL LSSSGWWCCC FRYYYMMMHA ATAAASSVYL LHIRGGLNSS SLYYLPPLSW
           IQQILRREEL LSSSGWWCCC FRYYYMMMHA ATAAASSVYL LHIRGGLNSS SLYYLPPLSW
           IQQILRREEL LSSSGWWCCC FRYYYMMMHA ATAAASSVYL LHIRGGLNSS SLYYLPPLSW
           IQQILRREEL LSSSGWWCCC FRYYYMMMHA ATAAASSVYL LHIRGGLNSS SLYYLPPLSW
           IQQILRREEL LSSSGWWCCC FRYYYMMMHA ATAAASSVYL LHIRGGLNSS SLYYLPPLSW
           IQQILRREEL LSSSGWWCCC FRYYYMMMHA ATAAASSVYL LHIRGGLNSS SLYYLPPLSW
           VQQILRREEL LSSSGWWCCC FRYYYMMMHA ATAAASSVYL LHIRGGLNSS SSYYLPPLSW
           VQQILRREEL LSSSGWWCCC FRYYYMMMHA ATAAASSVYL LHIRGGLNSS SSYYLPPLSW
           VQQILRREEL LSSSGWWCCC FRYYYMMMHA ATAAASSVYL LHIRGGLNSS SSYYLPPLSW
           VQQILRREEI ISSSGWWCCC FRYYYMMMHA ATAAASSVYL LHIRGGLNSS SSYYLPPLSW
           VQQILRREEL LSSSGWWCCC FRYYYLLLHS STAAASSVYL LHIRGGLNSS SSYYLPPLTW

           WIIISLLLFF MFIVAVYYVV VVPPWWWGMM MSYWGTVITT LLLSSVAAGG GYYYTTTVSS
           WIIISLIIFF AFIVAIYYVV VVPPWWWGMM MSYWGTVITT LLLSSVLLGG GYYYTTTVSS
           WIIISLIIFF AFIVAIYYVV VVPPWWWGMM MSYWGTVITT LLLSSALLGG GYYYTTTVSS
           WIIISLIIFF AFIVAIYYVV VVPPWWWGMM MSYWGTVITT LLLSSVLLGG GYYYTTTVSS
           WIIISLIIFF AFIVAIYYVV VVPPWWWGMM MSYWGTVITT LLLSSVLLGG GYYYTTTVSS
           WIIISLIIFF AFIIAIYYVV VVPPWWWGMM MSYWGTVITT LLLSSVLLGG GYYYTTTVSS
           WIIISLIIFF AFIVAIYYVV VVPPWWWGMM MSYWGTVITT LLLGGSLLGG GYYYTTTVSS
           WIIISLIIFF AFIVAIYYVV VVPPWWWGMM MSYWGTVITT LLLGGALLGG GYYYTTTVSS
           WIIISLIIFF LSIVAMYYVV VVPPWWWGMM MSFWGTVITT LLLFFGLLGG GYYYLLLVSS
           WIIISLIIFF LSIVAMYYVV VVPPWWWGMM MSFWGTVITT LLLFFGLLGG GYYYLLLVSS
           WIIISLIIFF LSIVAMYYVV VVPPWWWGMM MSFWGTVITT LLLFFGLLGG GYYYLLLVSS
           WIIITLIIFF LSIVAMYYVV VVPPWWWGMM MSFWGTVITT LLLFFGLLGG GYYYLLLVSS
           WNNNTLIIFF LSIMAMYYVV VVPPWWWGMM MSFWGTVITT LLLFFGLLGG GFFFIIIVNN

           TIKRFFFVLL HHFGLLLCII IHHHHIIFFH SPLLLLYTAA KIIPFPLLSS LKKKGFNNNV
           TIKRFFFVLL HHFALLLCII IHHHHIIFFH SPLLLLYTAA KIIPFPLLSS LKKKGFNNNI
           TIKRFFFVLL HHFALLLCII IHHHHIIFFH SPLLLLYTAA KIIPFPLLSS LKKKGFNNNI
           TIKRFFFVLL HHFALLLCII IHHHHIIFFH SPLLLLYTAA KIIPFPLLSS LKKKGFNNNI
           TIKRFFFVLL HHFALLLCII IHHHHIIFFH SPLLLLYTAA KIIPFPLLSS LKKKGFNNNI
           TIKRFFFVLL HHFALLLCII IHHHHIIFFH SPLLLLYTAA KIIPFPLLSS LKKKGFNNNI
           TIKRFFFVLL HHFALLLCII IHHHHIIFFH SPLLLLYTAA KIIPFPLLSS LKKKGFNNNI
           TIKRFFFVLL HHFALLLCII IHHHHIIFFH SPLLLLYTAA KIIPFPLLSS LKKKGFNNNI
           TLKRFFFVLL HHFALLLCII IHHHHIIFFQ SPLLLLYTAA KIIPFPLLSS LKKKGFNNNV
           TLKRFFFVLL HHFALLLCII IHHHHIIFFQ SPLLLLYTAA KIIPFPLLSS LKKKGFNNNV
           TLKRFFFVLL HHFALLLCII IHHHHIIFFQ SPLLLLYTAA KIIPFPLLSS LKKKGFNNNI
           TLKRFFFVLL HHFALLLCII IHHHHIIFFQ SPLLLLYTAA KIIPFPLLSS LKKKGFNNNV
           TLKRFFFILL HHFVLLLVVV VHHHHIIFFQ SPLLLLYTAA KIIPFPLLCC LKKKGFSSNV

           LFLISLIPLL NNNNAAAIVN TTYVPQQQII PEWWYPPYLL TTTTKKAAGG LLIVLLLLLQ
           LFLLSIIPLL NNNNAAAIVN TTYVPQQQII PEWWYPPYLL TTTTKKAAGG LLIVLLLAAQ
           IFLLSLIPLL NNNNAAAIVN TTYVPQQQII PEWWYPPYLL TTTTKKAAGG LLIVLLLAAQ
           LFLLSIIPLL NNNNAAAIVN TTYVPQQQII PEWWYPPYLL TTTTKKAAGG LLIVLLLAAQ
           LFLLSIIPLL NNNNAAAIVN TTYVPQQQII PEWWYPPYLL TTTTKKAAGG LLIVLLLAAQ
           LFLLSLIPLL NNNNAAAIVN TTYVPQQQII PEWWYPPYLL TTTTKKAAGG LLIVLLLTTQ
           LFLISIVPLL NNNNAAAIVN TTYVPQQQII PEWWYPPYLL TTTTKKAAGG LLIVIIIAAQ
           LFLISIVPLL NNNNAAAIVN TTYVPQQQII PEWWYPPYLL TTTTKKAAGG LLIVVVVAAQ
           LFLASLIPLL NNNNAAAIVD RRYAPHHHII PEWWYPPYLL TTTTKKAAGG LLVMLLLAAQ
           LFLASLIPLL NNNNAAAIVD RRYAPHHHII PEWWYPPYLL TTTTKKAAGG LLVMLLLAAQ
           LFLSSLIPLL NNNNAAAIVD RRYAPHHHII PEWWYPPYLL TTTTKKAAGG LLVMLLLAAQ
           LFLSSLIPLL NNNNAAAIVD KKYAPHHHII PEWWYPPYLL IIIIKKAAGG LLVMLLLAAQ
           LFLASLITLL NNNNAAAIVD RRYSPHHHII PEWWYSSYLL TTTTKKSSGG LLIMLLLSSQ

           LLFLLAAALL TTTTTIQFKK MIFGRDSIFC AYALWIQDIF FIYRRLFFFF FCGGFVVVVH
           LLFLLAAALL TTTTTIQFKK MTFGRESIFC SYALWIQDIF FIYRRLFFFF FSGGFAVVVH
           LLFLMAAALL TTTTTIQFKK MLFGRESIFC SYALWIQEIF FIYRRLFFFF FSGGFAVVVH
           LLFLLAAALL TTTTTIQFKK MTFGRESIFC SYALWIQDIF FIYRRLFFFF FFGGFTVVVH
           LLFLLAAALL TTTTTIQFKK MTFGRESIFC SYALWIQDIF FIYRRLFFFF FSGGFAVVVH
           LLFLLAAALL TTTTTIQFKK MTFGRESIFC SYALWIQDIF FIYRRLFFFF FSGGFAVVVH
           LLFLLAAALL TTTTTIQFKK MVFSRESIFC SYALWIPDIF FIYRRLFFFF FSGGFSVVVQ
           LLFLLAAALL TTTTTIQFKK MVFSRESIFC SYALWIQDIF FIYRRLFFFF FSGGFSVVVQ
           IIFLLAAALL TTTTTLQFKK FAFGRESIFC SYALWIQDIY YIYRRLFFFF FFGGFTVVVQ
           IIFLLAAALL TTTTTLQFKK FAFGRESIFC SYALWIQDIY YIYRRLFFFF FFGGFTVVVQ
           IIFLLAAALL TTTTTIQFKK FNFGRESIFC SYALWIQDIY YIYRRLFFFF FFAAFTVVVQ
           VVFLLAAALL TTTTTIQFKK FNFGRESIFC SYALWIQDIY YIYRRLFFFF FFAAFTVVVQ
           VVFLLAAALL TTTTTILFKK FVFGRDSIFC AYAMVIQDIF FIYRRMFFFF LVIIFTVVVQ

           HRTTYDYYYS QQQAN
           HRTTYDYYYS QQQAN
           HRTTYDYYYS QQQAN
           HRTTYDYYYS QQQAN
           HRTTYDYYYS QQQAN
           HRTTYDYYYS QQQAN
           QKTTYDYYYS QQQAN
           QKTTYDYYYS QQQAN
           QRTTYDYYYS QQQAN
           QRTTYDYYYS QQQAN
           QRTTYDYYYS QQQAN
           QKTTYDYYYS QQQAN
           QRLLYDYYYS QQQAN

   13   375
P_falcipar NNNSSVVKKA AHLNPPPPPN NIIINFFLWG GGFFLGFIQI IIIIIITTGG VVVFLAAASD
P_vivax_Sa NNNSSAAKKA AHLNPPPPPN NIIINFFLWG GGFFLGFIQI IILLLLTTGG VVVFLAAASE
P_malariae NNNSSAAKKA AHLNPPPPPN NIIINFFLWG GGFFLGFIQI IILLLLTTGG VVVFLAAASD
P_knowlesi NNNSSAAKKA AHLNPPPPPN NIIINFFLWG GGFFLGFIQI IILLLLTTGG VVVFLAAASE
P_cynomolg NNNSSAAKKA AHLNPPPPPN NIIINFFLWG GGFFLGFIQI IILLLLTTGG VVVFLAAASE
P_DAJ-2004 NNNSSAAKKA AHLNPPPPPN NIIINFFLWG GGFFLGFIQI IILLLLTTGG VVVFLAAASE
P_berghei  NNNSSVVKKT THLNPPPPPN NIIINFFLWG GGFFLGFIQI IILLLLTTGG VVVFLAAASE
P_yoelii   NNNSSVVKKT THLNPPPPPN NIIINFFLWG GGFFLGFIQI IILLLLTTGG VVVFLAAASE
P_relictum NNNSSAAKKA AHLHPPPPPN NIIINFFLWG GGFFLGFIQI IILLLLTTGG VVVLLAAATE
P_gallinac NNNSSAAKKA AHLHPPPPPN NIIINFFLWG GGFFLGFIQI IILLLLTTGG VVVLLAAATE
P_floriden NNNSSAAKKA AHLYPPPPPN NIIINFFLWG GGFFLGFIQI IILLLLTTGG VVVLLAAATE
P_mexicanu NNNSSAAKKA AHLHPPPPPN NIIINFFLWG GGFFLGFIQI IILLLLTTGG VVVLLAAATE
L_sabrazes NNNVVAAKKA AHLYPPPPPN NIIINFFLWG GGFFLGFIQI IILLLLTTGG VVVLLAAATE

           SSYAQQIREW WGGCCFRYHA TTTGSLLLLL LYYIGYSMLP PPLWIISSSL FFFVAFVVVV
           SSYAQQIREW WGGCCFRYHA TTTGSLLLLL LYYIGYSLLP PPLWIISSSI FFFVAFIVVV
           SSYAQQIREW WGGCCFRYHA TTTGSLFLLL LYYIGYSLLP PPLWIISSSI FFFVAFIVVV
           SSYAQQIREW WGGCCFRYHA TTTGSLLLLL LYYIGYSLLP PPLWIISSSI FFFVAFIVVV
           SSYAQQIREW WGGCCFRYHA TTTGSLLLLL LYYIGYSLLP PPLWIISSSI FFFVAFIVVV
           SSYAQQIREW WGGCCFRYHA TTTGSLLLLL LYYIGYSLLP PPLWIISSSI FFFIAFIVVV
           SSYAQQIREW WGGCCFRYHA TTTGSLFLLL LYYIGYSLLP PPLWIISSSI FFFVAFIVVV
           SSYAQQIREW WGGCCFRYHA TTTGSLFLLL LYYIGYSLLP PPLWIISSSI FFFVAFIVVV
           SSYAQQIREW WGGCCFRYHA TTTGSFILLL LYYIGYSSLP PPLWIISSSI FFFVAFMVVV
           SSYAQQIREW WGGCCFRYHA TTTGSFILLL LYYIGYSSLP PPLWIISSSI FFFVAFMVVV
           SSYAQQIREW WGGCCFRYHA TTTGSFILLL LYYIGYSSLP PPLWIISSSI FFFVAFMVVV
           SSYAQQIREW WGGCCFRYHA TTTGSFILLL LYYIGYSSLP PPLWIITTTI FFFVAFMVVV
           SSHAQQIREW WGGCCFRYHS TTTGSFILLL LYYIGYSSLP PPLWNNTTTI FFFMAFMVVV

           VPSYWWWGGT TTTLSSIIIA AVCCGGYSPP FVVVLHHFII LFIILLLCCI VVIHHHIILL
           VPSYWWWGGT TTTLSSIIIL LVCCGGYSPP FVVVLHHFII LFVVLLLCCI VVIHHHIILL
           VPSYWWWGGT TTTLSSIIIL LVCCGGYSPP FVVVLHHFII LFVVLLLCCI VVIHHHIILL
           VPSYWWWGGT TTTLSSIIIL LVCCGGYSPP FVVVLHHFII LFVVLLLCCI VVIHHHIILL
           VPSYWWWGGT TTTLSSIIIL LVCCGGYSPP FVVVLHHFII LFVVLLLCCI VVIHHHIILL
           VPSYWWWGGT TTTLSSIIIL LVCCGGYSPP FVVVLHHFII LFIILLLCCI VVIHHHIILL
           VPSYWWWGGT TTTLSGIIIL LVCCGGYSPP FVVVLHHFII LFVVLLLCCI VVIHHHIILL
           VPSYWWWGGT TTTLSGIIIL LVCCGGYSPP FVVVLHHFII LFVVLLLCCI VVIHHHIILL
           VPSFWWWGGT TTTLYFIIIL LVCCGGYSPP FVVVLHHFTT FFIILLLCCI VVIHHHIILL
           VPSFWWWGGT TTTLYFIIIL LVCCGGYSPP FVVVLHHFTT FFIILLLCCI VVIHHHIILL
           VPSFWWWGGT TTTLYFIIIL LVCCGGYSPP FVVVLHHFII FFIILLLCCI VVIHHHIILL
           VPSFWWWGGT TTTLYFIIIL LVCCGGYSPP FVVVLHHFII FFIILLLCCI VVIHHHIILL
           VPSFWWWGGT TTTLYFIIIL LICCGGFNPP FIIILHHFII FFVVLLLVVV VVIHHHIILL

           HLHGSSTTNP LGYYYDDTLK PFLLSLLKKG NNIIIIILFF IQQQSGIIIP PSHNAIIIVV
           HLHGSSTTNP LGYYYDDTLK PFLLSLLKKG NNFIIIILFF LQQQSGIIIP PSHNAIIILL
           HLHGSSTTNP LGYYYDDTLK PFLLSLLKKG NNIIIIIIFF LQQQSGIIIP PSHNAIIIII
           HLHGSSTTNP LGYYYDDTLK PFLLSLLKKG NNFIIIILFF LQQQSGIIIP PSHNAIIILL
           HLHGSSTTNP LGYYYDDTLK PFLLSLLKKG NNFIIIILFF LQQQSGIIIP PSHNAIIILL
           HLHGSSTTNP LGYYYDDTLK PFLLSLLKKG NNFIIIILFF LQQQSGIIIP PSHNAIIILL
           HLHGSSTTNP LGYYYDDTLK PFLLSLLKKG NNLIIIILFF IQQQSGIIIP PSHNAIIIVV
           HLHGSSTTNP LGYYYDDTLK PFLLSLLKKG NNLIIIILFF IQQQSGIIIP PSHNAIIIII
           HLQGSSTTNP LGYYYDDTLK PFLLSLLKKG NNLVVVVLFF AQQQSGLLLP PSHNAIIITT
           HLQGSSTTNP LGYYYDDTLK PFLLSLLKKG NNLVVVVLFF AQQQSGLLLP PSHNAIIITT
           HLQGSSTTNP LGYYYDDTLK PFLLSLLKKG NNFVVVVLFF SQQQSGLLLP PSHNAIIITT
           HLQGSSTTNP LGYYYDDTLK PFLLSLLKKG NNFVVVVLFF SQQQSGLLLP PSHNAIIIMM
           HLQGSSTTNP LGYYYDDTLK PFLLCLLKKG SNLVVVVLFF AQQQSGLLLT TSHNAIIIMM

           YYTSQQVVPE WFFPFYMMMT PPALVLLLSS QQLLLLFAEE EQQRRTTTII FGARRYYVVV
           YYTIQQVVPE WFFPFYMMMT PPALLLAASS QQLLLLFAEE EQQRRTTTIT FGARRYYVVV
           YYTIQQVVPE WFFPFYMMMT PPALLLAASS QQLLLLFAEE EQQRRTTTIL FGARRYYVVV
           YYTIQQVVPE WFFPFYMMMT PPALLLAASS QQLLLLFAEE EQQRRTTTIT FGARRYYVVV
           YYTIQQVVPE WFFPFYMMMT PPALLLAASS QQLLLLFAEE EQQRRTTTIT FGARRYYVVV
           YYTIQQVVPE WFFPFYMMMT PPALLLTTSS QQLLLLFAEE EQQRRTTTIT FGARRYYVVV
           YYTLQQVVPE WFFPFYMMMT PPALVIAASS QQLLLLFAEE EQQRRTTTIV FSARRYYVVV
           YYTLQQVVPE WFFPFYMMMT PPALVVAASS QQLLLLFAEE EQQRRTTTIV FSARRYYVVV
           YYTLHHVVPE WFFPFYMMMT PPALLLAASS QQIILLFAEE EQQRRTTTLA FGARRYYVVV
           YYTLHHVVPE WFFPFYMMMT PPALLLAASS QQIILLFAEE EQQRRTTTLA FGARRYYVVV
           YYTLHHVVPE WFFPFYMMMT PPALLLAASS QQIILLFAEE EQQRRTTTIN FGARRYYVVV
           YYTLHHVVPE WFFPFYMMMI PPALLLAASS QQVVLLFAEE EQQRRTTTIN FGARRYYVVV
           YYTLHHVVPE WFFSFYIIIT PPSLLLSSSS QQVVLLFAEE EQQRRTTTIV FGARRYYLLL

           PIIAFFYYAA LLWWWWWWIC CCCCCCLPQI IIIFILYYYG RRLFIIVLLF CSSGLLVLHY
           PMISFFYYAA LLWWWWWWIC CCCCCCLPQI IIIFILYYYG RRLFIIISSF SSSGLLALHY
           PIISFFYYAA LLWWWWWWIC CCCCCCLPQI IIIFILYYYG RRLFIIISSF SSSGLLALHY
           PMISFFYYAA LLWWWWWWIC CCCCCCLPQI IIIFILYYYG RRLFIIILLF FSSGLLTLHY
           PMISFFYYAA LLWWWWWWIC CCCCCCLPQI IIIFILYYYG RRLFIIILLF SSSGLLALHY
           PMISFFYYAA LLWWWWWWIC CCCCCCLPQI IIIFILYYYG RRLFIIISSF SSSGLLALHY
           PIISFFYYAA LLWWWWWWIC CCCCCCLPQI IIIFILYYYG RRLFIIILLF SSSGLLSLQN
           PIISFFYYAA LLWWWWWWIC CCCCCCLPQI IIIFILYYYG RRLFIIILLF SSSGLLSLQY
           PTISFFYYAA LLWWWWWWIC CCCCCCLPQI IIIYILYYYG RRLFIIILLF FSSGLLTLQS
           PTISFFYYAA LLWWWWWWIC CCCCCCLPQI IIIYILYYYG RRLFIIILLF FSSGLLTLQS
           PTISFFYYAA LLWWWWWWIC CCCCCCLPQI IIIYILYYYG RRLFIIILLF FSSALLTLQA
           PIISFFYYAA LLWWWWWWIC CCCCCCLPQI IIIYIIYYYG RRLFIIILLF FSSALLTLQA
           SIIAFFYYAA MMVVVVVVIY YYYYYYLPQI IIIFIYYYYG RRMFIIIIIL VSSILLTLQS

           YRTHYYYYDY SQNII
           YKTHYYYYDY SQNII
           YKTYYYYYDY SQNII
           YKTHYYYYDY SQNII
           YKTHYYYYDY SQNII
           YKTHYYYYDY SQNII
           NKTHYYYYDY SQNII
           YKTHYYYYDY SQNII
           SKTHYYYYDY SQNII
           SKTHYYYYDY SQNII
           ARTHYYYYDY SQNII
           ARTHYYYYDY SQNLL
           SKLHYYYYDY SQNII

   13   375
P_falcipar FFYSINNLKK AHHHHLINNP CPPLNINFFW YYGGGIIIIQ QQQITGGGVF LAARYVVVVS
P_vivax_Sa YYYSINNLKK AHHHHLLNNP CPPLNINFFW YYGGGIIIIQ QQQITGGGVF LAARYIIIIS
P_malariae YYYSINNLKK AHHHHLLNNP CPPLNINFFW YYGGGIIIIQ QQQITGGGVF LAARYIIIIS
P_knowlesi YYYSINNLKK AHHHHLLNNP CPPLNINFFW YYGGGIIIIQ QQQITGGGVF LAARYIIIIS
P_cynomolg YYYSINNLKK AHHHHLLNNP CPPLNINFFW YYGGGIIIIQ QQQITGGGVF LAARYIIIIS
P_DAJ-2004 YYYSINNLKK AHHHHLLNNP CPPLNINFFW YYGGGIIIIQ QQQITGGGVF LAARYIIIIS
P_berghei  YYNSINNLKK THHHHLINNP CPPLNINFFW YYGGGIIIIQ QQQITGGGVF LAARYIIIIS
P_yoelii   YYNSINNLKK THHHHLINNP CPPLNINFFW YYGGGIIIIQ QQQITGGGVF LAARYIIIIS
P_relictum YYYSINNLKK AHHHHLIHHP CPPLNINFFW YYGGGIVIIQ QQQITGGGVL LAACYIIIIS
P_gallinac YYYSINNLKK AHHHHLIHHP CPPLNINFFW YYGGGIVIIQ QQQITGGGVL LAACYIIIIS
P_floriden YYYSINNLKK AHHHHLVYYP CPPLNINFFW YYGGGIVIIQ QQQITGGGVL LAACYIIIIS
P_mexicanu YYYSINNLKK AHHHHLIHHP CPPLNINFFW YYGGGIVIIQ QQQITGGGVL LAACYIIIIS
L_sabrazes YYNVINNLKK AHHHHLIYYP CPPLNINFFW YYGGGIIIIQ QQQITGGGVL LAAAYIIIIS

           SAYYSQQILL LLRRELWWGG WCYYHATGGG ASVFLLTTLL RRGNNYYLSS SGLLLLLLLL
           SAYYSQQILL LLRRELWWGG WCYYHATGGG ASVFLLTTLL RRGNNYYLSS SGLLLLIIII
           SAYYSQQILL LLRRELWWGG WCYYHATGGG ASVFLLTTLL RRGNNYYLSS SGLLLLIIII
           SAYYSQQILL LLRRELWWGG WCYYHATGGG ASVFLLTTLL RRGNNYYLSS SGLLLLIIII
           SAYYSQQILL LLRRELWWGG WCYYHATGGG ASVFLLTTLL RRGNNYYLSS SGLLLLIIII
           SAYYSQQILL LLRRELWWGG WCYYHATGGG ASVFLLTTLL RRGNNYYLSS SGLLLLIIII
           SAYYSQQILL LLRRELWWGG WCYYHATGGG ASVFLLTTLL RRGNNYYLSS SGLLLLIIII
           SAYYSQQILL LLRRELWWGG WCYYHATGGG ASVFLLTTLL RRGNNYYLSS SGLLLLIIII
           SAYYSQQILL LLRRELWWGG WCYYHATGGG ASVFLLTTLL RRGNNYYLSS SGLLLLIIII
           SAYYSQQILL LLRRELWWGG WCYYHATGGG ASVFLLTTLL RRGNNYYLSS SGLLLLIIII
           SAYYSQQILL LLRRELWWGG WCYYHATGGG ASVFLLTTLL RRGNNYYLSS SGLLLLIIII
           SAYYSQQILL LLRREIWWGG WCYYHATGGG ASVFLLTTLL RRGNNYYLSS SGLLLLIIII
           SAYYSQQILL LLRRELWWGG WCYYHSTGGG ASVFLLAALL RRGNNYYLTT TGLLLLIIII

           LLLMMIIAGY VVPWWWWQMW TTTLLLSSSS IIVAAVIGTT TTTDPTTTIK FFHIFFIIGG
           IIIAAIIAGY VVPWWWWQMW TTTLLLSSSS IIVLLVLGTT TTTDPTTTIK FFHIFFVVAA
           IIIAAIIAGY VVPWWWWQMW TTTLLLSSSS IIALLVLGTT TTTDPTTTIK FFHIFFVVAA
           IIIAAIIAGY VVPWWWWQMW TTTLLLSSSS IIVLLVLGTT TTTDPTTTIK FFHIFFVVAA
           IIIAAIIAGY VVPWWWWQMW TTTLLLSSSS IIVLLVLGTT TTTDPTTTIK FFHIFFVVAA
           IIIAAIIAGY VVPWWWWQMW TTTLLLSSSS IIVLLVLGTT TTTDPTTTIK FFHIFFIIAA
           IIIAAIIAGY VVPWWWWQMW TTTLLLSGGG IISLLVLGTT TTTDPTTTIK FFHIFFVVAA
           IIIAAIIAGY VVPWWWWQMW TTTLLLSGGG IIALLVLGTT TTTDPTTTIK FFHIFFVVAA
           IIILLIIAGY VVPWWWWQMW TTTLLLYFFF IIGLLVIGLL LLLDPTTTLK FFHTFFIIAA
           IIILLIIAGY VVPWWWWQMW TTTLLLYFFF IIGLLVIGLL LLLDPTTTLK FFHTFFIIAA
           IIILLIIAGY VVPWWWWQMW TTTLLLYFFF IIGLLVIGLL LLLDPTTTLK FFHIFFIIAA
           IIILLIIAGY VVPWWWWQMW TTTLLLYFFF IIGLLVIGLL LLLDPTTTLK FFHIFFIIAA
           IIILLIIAGY VVPWWWWQMW TTTLLLYFFF IIGLLIVGII IIIDPTTTLK FFHIFFVVVV

           IVIHIIFFLH LLHHGTTAAL KIPPFYYNSS SLDVKFFNVV VIIIIIFQQS SLLFFGLPPD
           IVIHIIFFLH LLHHGTTAAL KIPPFYYNSS SLDVKFFNII IFIIIIFQQS SIIFFGLPPD
           IVIHIIFFLH LLHHGTTAAL KIPPFYYNSS SLDVKFFNII IIIIIIFQQS SLLFFGLPPD
           IVIHIIFFLH LLHHGTTAAL KIPPFYYNSS SLDVKFFNII IFIIIIFQQS SIIFFGLPPD
           IVIHIIFFLH LLHHGTTAAL KIPPFYYNSS SLDVKFFNII IFIIIIFQQS SIIFFGLPPD
           IVIHIIFFLH LLHHGTTAAL KIPPFYYNSS SLDVKFFNII IFIIIIFQQS SLLFFGLPPD
           IVIHIIFFLH LLHHGTTAAL KIPPFYYNSS SLDVKFFNII ILIIIIFQQS SIIFFGLPPD
           IVIHIIFFLH LLHHGTTAAL KIPPFYYNSS SLDVKFFNII ILIIIIFQQS SIIFFGLPPD
           IVIHIIFFLH LLQQGTTAAL KIPPFYYNSS SLDIKFFNVV VLVVVVFQQS SLLFFGLPPD
           IVIHIIFFLH LLQQGTTAAL KIPPFYYNSS SLDIKFFNVV VLVVVVFQQS SLLFFGLPPD
           IVIHIIFFLH LLQQGTTAAL KIPPFYYNSS SLDIKFFNII IFVVVVFQQS SLLFFGLPPD
           IVIHIIFFLH LLQQGTTAAL KIPPFYYNSS SLDIKFFNVV VFVVVVFQQS SLLFFGLPPD
           VVIHIIFFLH LLQQGTTAAL KIPPFYYNCC CLDIKFFSVV VLVVVVFQQS SLLFFGLPPD

           AAVVTYTSII VVEWWWYYYP MMMTVSKKKP LIIVVSSQLL LLFLLAAAER LTIIQFFFKI
           AALVTYTIII VVEWWWYYYP MMMTISKKKT LIIVVSSQLL LLFLLAAAER LTIIQFFFKT
           AAIVTYTIII VVEWWWYYYP MMMTISKKKT LIIVVSSQLL LLFMMAAAER LTIIQFFFKL
           AALVTYTIII VVEWWWYYYP MMMTISKKKT LIIVVSSQLL LLFLLAAAER LTIIQFFFKT
           AALVTYTIII VVEWWWYYYP MMMTISKKKT LIIVVSSQLL LLFLLAAAER LTIIQFFFKT
           AALVTYTIII VVEWWWYYYP MMMTISKKKT LIIVVSSQLL LLFLLAAAER LTIIQFFFKT
           AAVVTYTLII VVEWWWYYYP MMMTISKKKN LIIVVSSQLL LLFLLAAAER LTIIQFFFKV
           AAIVTYTLII VVEWWWYYYP MMMTISKKKN LIIVVSSQLL LLFLLAAAER LTIIQFFFKV
           AATVRYTLII VVEWWWYYYP MMMTINKKKT LVVMMSSQII LLFLLAAAER LTLIQFFFKA
           AATVRYTLII VVEWWWYYYP MMMTINKKKT LVVMMSSQII LLFLLAAAER LTLIQFFFKA
           AATVRYTLII VVEWWWYYYP MMMTINKKKT LVVMMSSQII LLFLLAAAER LTIIQFFFKN
           AAMVKYTLII VVEWWWYYYP MMMIINKKKT LVVMMSSQVV LLFLLAAAER LTIIQFFFKN
           AAMVRYTLII VVEWWWYYYS IIITINKKKT LIIMMSSQVV LLFLLAAAER LTIILFFFKV

           IIIFFFGARR DYSPFFMMFF FALLLLWWIG GLQDIIYGGL FFFIIVLFFF CLFLVYYYRR
           TTTFFFGARR EYSPFFMMFF FALLLLWWIG GLQDIIYGGL FFFIIISFFF SLFLVYYYRR
           LLLFFFGARR EYSPFFMMFF FALLLLWWIG GLQEIIYGGL FFFIIISFFF SLFLVYYYRR
           TTTFFFGARR EYSPFFMMFF FALLLLWWIG GLQDIIYGGL FFFIIILFFF FLFLVYYYRR
           TTTFFFGARR EYSPFFMMFF FALLLLWWIG GLQDIIYGGL FFFIIILFFF SLFLVYYYRR
           TTTFFFGARR EYSPFFMMFF FALLLLWWIG GLQDIIYGGL FFFIIISFFF SLFLVYYYRR
           VVVFFFSARR EYSPFFMMFF FALLLLWWIG GLQDIIYGGL FFFIIILFFF SLFLVNNNKK
           VVVFFFSARR EYSPFFMMFF FALLLLWWIG GLQDIIYGGL FFFIIILFFF SLFLVYYYKK
           AAAFFFGARR EYSPFFIIFF FALLLLWWIG GLQDIIYGGL FFFIIILFFF FLFLVSSSRR
           AAAFFFGARR EYSPFFIIFF FALLLLWWIG GLQDIIYGGL FFFIIILFFF FLFLVSSSRR
           NNNFFFGARR EYSPFFIIFF FALLLLWWIG GLQDIIYGGL FFFIIILFFF FLFLVAAARR
           NNNFFFGARR EYSPFFIIFF FALLLLWWIG GLQDIIYGGL FFFIIILFFF FLFLVAAAKK
           VVVFFFGARR DYSSFFIIFF FALLMMVVIG GLQDIIYGGM FFFIIIILLF VLFLVSSSRR

           RRHHYDQQQA ANNII
           RRHHYDQQQA ANNII
           RRYYYDQQQA ANNII
           RRHHYDQQQA ANNII
           RRHHYDQQQA ANNII
           RRHHYDQQQA ANNII
           KKHHYDQQQA ANNII
           KKHHYDQQQA ANNII
           RRHHYDQQQA ANNII
           RRHHYDQQQA ANNII
           RRHHYDQQQA ANNII
           KKHHYDQQQA ANNLL
           RRHHYDQQQA ANNII

   13   375
P_falcipar NNFINLLNNN NYPCCCPINF LLWWWNYYYF FGGGIIFFFF IQIIITGGGG VFFLAASTTT
P_vivax_Sa NNYINLLNNN NYPCCCPINF LLWWWNYYYF FGGGIIFFFF IQLLLTGGGG VFFLAASTTT
P_malariae NNYINLLNNN NYPCCCPINF LLWWWNYYYF FGGGIIFFFF IQLLLTGGGG VFFLAASTTT
P_knowlesi NNYINLLNNN NYPCCCPINF LLWWWNYYYF FGGGIIFFFF IQLLLTGGGG VFFLAASTTT
P_cynomolg NNYINLLNNN NYPCCCPINF LLWWWNYYYF FGGGIIFFFF IQLLLTGGGG VFFLAASTTT
P_DAJ-2004 NNYINLLNNN NYPCCCPINF LLWWWNYYYF FGGGIIFFFF IQLLLTGGGG VFFLAASTTT
P_berghei  NNYINLLNNN NYPCCCPINF LLWWWNYYYF FGGGIIFFFF IQLLLTGGGG VFFLAASSSS
P_yoelii   NNYINLLNNN NYPCCCPINF LLWWWNYYYF FGGGIIFFFF IQLLLTGGGG VFFLAASSSS
P_relictum NNYINLLHHH HYPCCCPINF LLWWWNYYYF FGGGVVFFFF IQLLLTGGGG VLLLAATTTT
P_gallinac NNYINLLHHH HYPCCCPINF LLWWWNYYYF FGGGVVFFFF IQLLLTGGGG VLLLAATTTT
P_floriden NNYINLLYYY YYPCCCPINF LLWWWNYYYF FGGGVVFFFF IQLLLTGGGG VLLLAATTTT
P_mexicanu NNYINLLHHH HYPCCCPINF LLWWWNYYYF FGGGVVFFFF IQLLLTGGGG VLLLAATTTT
L_sabrazes NNYINLLYYY YYPCCCPINF LLWWWNYYYF FGGGIIFFFF IQLLLTGGGG VLLLAATTTT

           PDYYAYYYSS IILRRWWWSS YHAGGALVVL LLTYIIGGGG LLNYSSYMYY LLPIISLIII
           PEYYAYYYSS IILRRWWWSS YHAGGALVVL LLTYIIGGGG LLNYSSYLYY LLPIISLIII
           PDYYAYYYSS IILRRWWWSS YHAGGALVVF LLTYIIGGGG LLNYSSYLYY LLPIISLIII
           PEYYAYYYSS IILRRWWWSS YHAGGALVVL LLTYIIGGGG LLNYSSYLYY LLPIISLIII
           PEYYAYYYSS IILRRWWWSS YHAGGALVVL LLTYIIGGGG LLNYSSYLYY LLPIISLIII
           PEYYAYYYSS IILRRWWWSS YHAGGALVVL LLTYIIGGGG LLNYSSYLYY LLPIISLIII
           PEYYAYYYSS IILRRWWWSS YHAGGALVVF LLTYIIGGGG LLNYSSYLYY LLPIISLIII
           PEYYAYYYSS IILRRWWWSS YHAGGALVVF LLTYIIGGGG LLNYSSYLYY LLPIISLIII
           PEYYAYYYSS VILRRWWWSS YHAGGAFVVI LLTYIIGGGG LLNYSSYSYY LLPIISLIII
           PEYYAYYYSS VILRRWWWSS YHAGGAFVVI LLTYIIGGGG LLNYSSYSYY LLPIISLMMM
           PEYYAYYYSS VILRRWWWSS YHAGGAFVVI LLTYIIGGGG LLNYSSYSYY LLPIISLIII
           PEYYAYYYSS VILRRWWWSS YHAGGAFVVI LLTYIIGGGG LLNYSSYSYY LLPIITLIII
           PEHHAYYYSS VILRRWWWSS YHSGGAFVVI LLAYIIGGGG LLNYSSYSYY LLPNNTLIII

           LLMFIVVVTA FGGWQMMMSY ATTVNLSSSI PPPVVIIWIC CYTTVVVPKK FVVVFFFLLP
           IIAFIVVVTA FGGWQMMMSY ATTVNLSSSI PPPVVIIWLC CYTTVVVPKK FVVVFFFLLP
           IIAFIVVVTA FGGWQMMMSY ATTVNLSSSI PPPVVIIWLC CYTTVVVPKK FVVVFFFLLP
           IIAFIVVVTA FGGWQMMMSY ATTVNLSSSI PPPVVIIWLC CYTTVVVPKK FVVVFFFLLP
           IIAFIVVVTA FGGWQMMMSY ATTVNLSSSI PPPVVIIWLC CYTTVVVPKK FVVVFFFLLP
           IIAFIIIITA FGGWQMMMSY ATTVNLSSSI PPPVVIIWLC CYTTVVVPKK FVVVFFFLLP
           IIAFIVVVTA FGGWQMMMSY ATTVNLGGGI PPPVVIIWLC CYTTVVVPKK FVVVFFFLLP
           IIAFIVVVTA FGGWQMMMSY ATTVNLGGGI PPPVVIIWLC CYTTVVVPKK FVVVFFFLLP
           IILSIVVVTA FGGWQMMMSF ATTVNLFFFI PPPVVSSWIC CYLLVVVPKK FVVVFFFFFP
           IILSIVVVTA FGGWQMMMSF ATTVNLFFFI PPPVVSSWIC CYLLVVVPKK FVVVFFFFFP
           IILSIVVVTA FGGWQMMMSF ATTVNLFFFI PPPVVSSWIC CYLLVVVPKK FVVVFFFFFP
           IILSIVVVTA FGGWQMMMSF ATTVNLFFFI PPPVVSSWIC CYLLVVVPKK FVVVFFFFFP
           IILSIMMMTA FGGWQMMMSF ATTVNLFFFI PPPIITTWVC CFIIVVVPKK FIIIFFFFFP

           FILCCIVFFF FFHIIIFFFF FLHHGGNPLL LYLLLKKPFF YPNLSDKKKF FFFNVIILFI
           FVLCCIVFFF FFHIIIFFFF FLHHGGNPLL LYLLLKKPFF YPNLSDKKKF FFFNIFILFL
           FVLCCIVFFF FFHIIIFFFF FLHHGGNPLL LYLLLKKPFF YPNLSDKKKF FFFNIIIIFL
           FVLCCIVFFF FFHIIIFFFF FLHHGGNPLL LYLLLKKPFF YPNLSDKKKF FFFNIFILFL
           FVLCCIVFFF FFHIIIFFFF FLHHGGNPLL LYLLLKKPFF YPNLSDKKKF FFFNIFILFL
           FILCCIVFFF FFHIIIFFFF FLHHGGNPLL LYLLLKKPFF YPNLSDKKKF FFFNIFILFL
           FVLCCIVFFF FFHIIIFFFF FLHHGGNPLL LYLLLKKPFF YPNLSDKKKF FFFNILILFI
           FVLCCIVFFF FFHIIIFFFF FLHHGGNPLL LYLLLKKPFF YPNLSDKKKF FFFNILILFI
           FILCCIVFFF FFHIIIFFFF FLHQGGNPLL LYLLLKKPFF YPNLSDKKKF FFFNVLVLFA
           FILCCIVFFF FFHIIIFFFF FLHQGGNPLL LYLLLKKPFF YPNLSDKKKF FFFNVLVLFA
           FILCCIVFFF FFHIIIFFFF FLHQGGNPLL LYLLLKKPFF YPNLSDKKKF FFFNIFVLFS
           FILCCIVFFF FFHIIIFFFF FLHQGGNPLL LYLLLKKPFF YPNLSDKKKF FFFNVFVLFS
           FVLVVVVFFF FFHIIIFFFF FLHQGGNPLL LYLLLKKPFF YPNLCDKKKF FFFSVLVLFA

           QQSLLLGIPL LLHPDINTVP PSQIVEWYYF AALKKTSVVL LLSSQLLLLF LLLAEEQQQQ
           QQSIIIGIPL LLHPDINTVP PIQIVEWYYF AALKKTSLVL LLSSQLLLLF LLLAEEQQQQ
           QQSLLLGIPL LLHPDINTVP PIQIVEWYYF AALKKTSLVL LLSSQLLLLF LMMAEEQQQQ
           QQSIIIGIPL LLHPDINTVP PIQIVEWYYF AALKKTSLVL LLSSQLLLLF LLLAEEQQQQ
           QQSIIIGIPL LLHPDINTVP PIQIVEWYYF AALKKTSLVL LLSSQLLLLF LLLAEEQQQQ
           QQSLLLGIPL LLHPDINTVP PIQIVEWYYF AALKKTSLVL LLSSQLLLLF LLLAEEQQQQ
           QQSIIIGVPL LLHPDINTVP PLQIVEWYYF AALKKTSVVI IISSQLLLLF LLLAEEQQQQ
           QQSIIIGVPL LLHPDINTVP PLQIVEWYYF AALKKTSVVV VVSSQLLLLF LLLAEEQQQQ
           QQSLLLGIPL LLHPDIDRAP PLHIVEWYYF AALKKTNLML LLSSQLLLLF LLLAEEQQQQ
           QQSLLLGIPL LLHPDIDRAP PLHIVEWYYF AALKKTNLML LLSSQLLLLF LLLAEEQQQQ
           QQSLLLGIPL LLHPDIDRAP PLHIVEWYYF AALKKTNLML LLSSQLLLLF LLLAEEQQQQ
           QQSLLLGIPL LLHPDIDKAP PLHIVEWYYF AALKKINLML LLSSQLLLLF LLLAEEQQQQ
           QQSLLLGITL LLHPDIDRSP PLHIVEWYYF AALKKTNLML LLSSQLLLLF LLLAEEQQQQ

           RSLTTTTIIQ MIFAADDYSI IIMCAYYLLL WIIGGCQPQD ILYGGLFIVL FFSSSFFFLH
           RSLTTTTIIQ MTFAAEEYSM MIMCSYYLLL WIIGGCQPQD ILYGGLFIIS FFSSSFFFLH
           RNLTTTTIIQ MLFAAEEYSI IIMCSYYLLL WIIGGCQPQE ILYGGLFIIS FFSSSFFFLH
           RSLTTTTIIQ MTFAAEEYSM MIMCSYYLLL WIIGGCQPQD ILYGGLFIIL FFSSSFFFLH
           RSLTTTTIIQ MTFAAEEYSM MIMCSYYLLL WIIGGCQPQD ILYGGLFIIL FFSSSFFFLH
           RSLTTTTIIQ MTFAAEEYSM MIMCSYYLLL WIIGGCQPQD ILYGGLFIIS FFSSSFFFLH
           RNLTTTTIIQ MVFAAEEYSI IIMCSYYLLL WIIGGCPPQD ILYGGLFIIL FFSSSFFFLQ
           RNLTTTTIIQ MVFAAEEYSI IIMCSYYLLL WIIGGCQPQD ILYGGLFIIL FFSSSFFFLQ
           RNLTTTTIIQ FAFAAEEYST TIICSYYLLL WIIGGCQPQD ILYGGLFIIL FFSSSFFFLQ
           RNLTTTTIIQ FAFAAEEYST TIICSYYLLL WIIGGCQPQD ILYGGLFIIL FFSSSFFFLQ
           RSLTTTTIIQ FNFAAEEYST TIICSYYLLL WIIGGCQPQD ILYGGLFIIL FFSSSFFFLQ
           RNLTTTTIIQ FNFAAEEYSI IIICSYYLLL WIIGGCQPQD IIYGGLFIIL FFSSSFFFLQ
           RNLTTTTIIL FVFAADDYSI IIICAYYLMM VIIGGYQPQD IYYGGMFIII LLSSSFFFLQ

           HTHHHHYSSQ QAANN
           HTHHHHYSSQ QAANN
           HTYYYYYSSQ QAANN
           HTHHHHYSSQ QAANN
           HTHHHHYSSQ QAANN
           HTHHHHYSSQ QAANN
           QTHHHHYSSQ QAANN
           QTHHHHYSSQ QAANN
           QTHHHHYSSQ QAANN
           QTHHHHYSSQ QAANN
           QTHHHHYSSQ QAANN
           QTHHHHYSSQ QAANN
           QLHHHHYSSQ QAANN

   13   375
P_falcipar NYIILVVKAA IPPCLNNIIN NNLWWNYGFF FFLLGGIIIF FIIITTVAAA SSRYTPPVSY
P_vivax_Sa NYIILAAKAA LPPCLNNIIN NNLWWNYGFF FFLLGGIIIF FIILTTVAAA SSRYTPPISY
P_malariae NYIILAAKAA LPPCLNNIIN NNLWWNYGFF FFLLGGIIIF FIILTTVAAA SSRYTPPISY
P_knowlesi NYIILAAKAA LPPCLNNIIN NNLWWNYGFF FFLLGGIIIF FIILTTVAAA SSRYTPPISY
P_cynomolg NYIILAAKAA LPPCLNNIIN NNLWWNYGFF FFLLGGIIIF FIILTTVAAA SSRYTPPISY
P_DAJ-2004 NYIILAAKAA LPPCLNNIIN NNLWWNYGFF FFLLGGIIIF FIILTTVAAA SSRYTPPISY
P_berghei  NNIILVVKTT IPPCLNNIIN NNLWWNYGFF FFLLGGIIIF FIILTTVAAA SSRYSPPISY
P_yoelii   NNIILVVKTT IPPCLNNIIN NNLWWNYGFF FFLLGGIIIF FIILTTVAAA SSRYSPPISY
P_relictum NYIILAAKAA IPPCLNNIIN NNLWWNYGFF FFLLGGIVVF FIILTTVAAA TTCYTPPISY
P_gallinac NYIILAAKAA IPPCLNNIIN NNLWWNYGFF FFLLGGIVVF FIILTTVAAA TTCYTPPISY
P_floriden NYIILAAKAA VPPCLNNIIN NNLWWNYGFF FFLLGGIVVF FIILTTVAAA TTCYTPPISY
P_mexicanu NYIILAAKAA IPPCLNNIIN NNLWWNYGFF FFLLGGIVVF FIILTTVAAA TTCYTPPISY
L_sabrazes NNIILAAKAA IPPCLNNIIN NNLWWNYGFF FFLLGGIIIF FIILTTVAAA TTAYTPPISH

           YAYYIQHHHI LRELWWRYYA ATTSLVVVFL LLLLYLLHHG LYYMMYPPPS WSSSGLIIFF
           YAYYIQHHHI LRELWWRYYA ATTSLVVVFL LLLLYLLHHG LYYLLYPPPS WSSSGLIIFF
           YAYYIQHHHI LRELWWRYYA ATTSLVVVFF FLLLYLLHHG LYYLLYPPPS WSSSGLIIFF
           YAYYIQHHHI LRELWWRYYA ATTSLVVVFL LLLLYLLHHG LYYLLYPPPS WSSSGLIIFF
           YAYYIQHHHI LRELWWRYYA ATTSLVVVFL LLLLYLLHHG LYYLLYPPPS WSSSGLIIFF
           YAYYIQHHHI LRELWWRYYA ATTSLVVVFL LLLLYLLHHG LYYLLYPPPS WSSSGLIIFF
           YAYYIQHHHI LRELWWRYYA ATTSLVVVFF FLLLYLLHHG LYYLLYPPPS WSSSGLIIFF
           YAYYIQHHHI LRELWWRYYA ATTSLVVVFF FLLLYLLHHG LYYLLYPPPS WSSSGLIIFF
           YAYYVQHHHI LRELWWRYYA ATTSFVVVFI ILLLYLLHHG LYYSSYPPPS WSSSGLIIFF
           YAYYVQHHHI LRELWWRYYA ATTSFVVVFI ILLLYLLHHG LYYSSYPPPS WSSSGLMMFF
           YAYYVQHHHI LRELWWRYYA ATTSFVVVFI ILLLYLLHHG LYYSSYPPPS WSSSGLIIFF
           YAYYVQHHHI LREIWWRYYA ATTSFVVVFI ILLLYLLHHG LYYSSYPPPS WTTTGLIIFF
           HAYYVQHHHI LRELWWRYYS STTSFVVVFI ILLLYLLHHG LYYSSYPPPT WTTTGLIIFF

           IVVTTTTAFG YYPPWQYWWW ATTVVIITTN NNNLLLSSIV VCGGYYYTTT IRFVLHFFLL
           LVVTTTTAFG YYPPWQYWWW ATTVVIITTN NNNLLLSSIV VCGGYYYTTT IRFVLHFFLL
           LVVTTTTAFG YYPPWQYWWW ATTVVIITTN NNNLLLSSIA VCGGYYYTTT IRFVLHFFLL
           LVVTTTTAFG YYPPWQYWWW ATTVVIITTN NNNLLLSSIV VCGGYYYTTT IRFVLHFFLL
           LVVTTTTAFG YYPPWQYWWW ATTVVIITTN NNNLLLSSIV VCGGYYYTTT IRFVLHFFLL
           LIITTTTAFG YYPPWQYWWW ATTVVIITTN NNNLLLSSIV VCGGYYYTTT IRFVLHFFLL
           LVVTTTTAFG YYPPWQYWWW ATTVVIITTN NNNLLLSSIS VCGGYYYTTT IRFVLHFFLL
           LVVTTTTAFG YYPPWQYWWW ATTVVIITTN NNNLLLSSIA VCGGYYYTTT IRFVLHFFLL
           IVVTTTTAFG YYPPWQFWWW ATTVVIITTN NNNLLLYYIG VCGGYYYLLT LRFVLHFFFF
           IVVTTTTAFG YYPPWQFWWW ATTVVIITTN NNNLLLYYIG VCGGYYYLLT LRFVLHFFFF
           IVVTTTTAFG YYPPWQFWWW ATTVVIITTN NNNLLLYYIG VCGGYYYLLT LRFVLHFFFF
           IVVTTTTAFG YYPPWQFWWW ATTVVIITTN NNNLLLYYIG VCGGYYYLLT LRFVLHFFFF
           IMMTTTTAFG YYPPWQFWWW ATTVVIITTN NNNLLLYYIG ICGGFFFIIT LRFILHFFFF

           FGLLIIVFIF FFFLLLHHHS GGTAALLFFN LLLSLDDFNN IIIILLIIQF FGIPSSSSSN
           FALLIIVFIF FFFLLLHHHS GGTAALLFFN LLLSLDDFNN FFFFLLLLQF FGIPSSSSSN
           FALLIIVFIF FFFLLLHHHS GGTAALLFFN LLLSLDDFNN IIIIIILLQF FGIPSSSSSN
           FALLIIVFIF FFFLLLHHHS GGTAALLFFN LLLSLDDFNN FFFFLLLLQF FGIPSSSSSN
           FALLIIVFIF FFFLLLHHHS GGTAALLFFN LLLSLDDFNN FFFFLLLLQF FGIPSSSSSN
           FALLIIVFIF FFFLLLHHHS GGTAALLFFN LLLSLDDFNN FFFFLLLLQF FGIPSSSSSN
           FALLIIVFIF FFFLLLHHHS GGTAALLFFN LLLSLDDFNN LLLLLLIIQF FGVPSSSSSN
           FALLIIVFIF FFFLLLHHHS GGTAALLFFN LLLSLDDFNN LLLLLLIIQF FGVPSSSSSN
           FALLIIVFIF FFFLLLHHQS GGTAALLFFN LLLSLDDFNN LLLLLLAAQF FGIPSSSSSN
           FALLIIVFIF FFFLLLHHQS GGTAALLFFN LLLSLDDFNN LLLLLLAAQF FGIPSSSSSN
           FALLIIVFIF FFFLLLHHQS GGTAALLFFN LLLSLDDFNN FFFFLLSSQF FGIPSSSSSN
           FALLIIVFIF FFFLLLHHQS GGTAALLFFN LLLSLDDFNN FFFFLLSSQF FGIPSSSSSN
           FVLLVVVFIF FFFLLLHHQS GGTAALLFFN LLLCLDDFSS LLLLLLAAQF FGITSSSSSN

           AAIIIVNTYQ IIYYFFPFYY AALLKKTVPS KPPALIVVLS LQQFFLLAAA SLLLTTTTII
           AAIIILNTYQ IIYYFFPFYY AALLKKTIPS KTTALIVVLS LQQFFLLAAA SLLLTTTTII
           AAIIIINTYQ IIYYFFPFYY AALLKKTIPS KTTALIVVLS LQQFFMMAAA NLLLTTTTII
           AAIIILNTYQ IIYYFFPFYY AALLKKTIPS KTTALIVVLS LQQFFLLAAA SLLLTTTTII
           AAIIILNTYQ IIYYFFPFYY AALLKKTIPS KTTALIVVLS LQQFFLLAAA SLLLTTTTII
           AAIIILNTYQ IIYYFFPFYY AALLKKTIPS KTTALIVVLS LQQFFLLAAA SLLLTTTTII
           AAIIIVNTYQ IIYYFFPFYY AALLKKTIPS KNNALIVVIS LQQFFLLAAA NLLLTTTTII
           AAIIIINTYQ IIYYFFPFYY AALLKKTIPS KNNALIVVVS LQQFFLLAAA NLLLTTTTII
           AAIIITDRYH IIYYFFPFYY AALLKKTIPN KTTALVMMLS LQQFFLLAAA NLLLTTTTII
           AAIIITDRYH IIYYFFPFYY AALLKKTIPN KTTALVMMLS LQQFFLLAAA NLLLTTTTII
           AAIIITDRYH IIYYFFPFYY AALLKKTIPN KTTALVMMLS LQQFFLLAAA SLLLTTTTII
           AAIIIMDKYH IIYYFFPFYY AALLKKIIPN KTTALVMMLS LQQFFLLAAA NLLLTTTTII
           AAIIIMDRYH IIYYFFSFYY AALLKKTIPN KTTSLIMMLS LQQFFLLAAA NLLLTTTTII

           QQFMMMRRYY SPIFFMFFFY YLWWWIGGGQ QQLPQIIILY GLLLLFIVLL LFCSSLLLFL
           QQFMMMRRYY SPIFFMFFFY YLWWWIGGGQ QQLPQIIILY GLLLLFIISS SFSSSLLLFL
           QQFMMMRRYY SPIFFMFFFY YLWWWIGGGQ QQLPQIIILY GLLLLFIISS SFSSSLLLFL
           QQFMMMRRYY SPIFFMFFFY YLWWWIGGGQ QQLPQIIILY GLLLLFIILL LFFSSLLLFL
           QQFMMMRRYY SPIFFMFFFY YLWWWIGGGQ QQLPQIIILY GLLLLFIILL LFSSSLLLFL
           QQFMMMRRYY SPIFFMFFFY YLWWWIGGGQ QQLPQIIILY GLLLLFIISS SFSSSLLLFL
           QQFMMMRRYY SPIFFMFFFY YLWWWIGGGP PPLPQIIILY GLLLLFIILL LFSSSLLLFL
           QQFMMMRRYY SPIFFMFFFY YLWWWIGGGQ QQLPQIIILY GLLLLFIILL LFSSSLLLFL
           QQFFFFRRYY SPIFFIFFFY YLWWWIGGGQ QQLPQIIILY GLLLLFIILL LFFSSLLLFL
           QQFFFFRRYY SPIFFIFFFY YLWWWIGGGQ QQLPQIIILY GLLLLFIILL LFFSSLLLFL
           QQFFFFRRYY SPIFFIFFFY YLWWWIGGGQ QQLPQIIILY GLLLLFIILL LFFSSLLLFL
           QQFFFFRRYY SPIFFIFFFY YLWWWIGGGQ QQLPQIIIIY GLLLLFIILL LFFSSLLLFL
           LLFFFFRRYY SSIFFIFFFY YLVVVIGGGQ QQLPQIIIYY GMMMMFIIII IFVSSLLLFL

           LLLVRRHYSS AANNI
           LLLVKRHYSS AANNI
           LLLVKRYYSS AANNI
           LLLVKRHYSS AANNI
           LLLVKRHYSS AANNI
           LLLVKRHYSS AANNI
           LLLVKKHYSS AANNI
           LLLVKKHYSS AANNI
           LLLVKRHYSS AANNI
           LLLVKRHYSS AANNI
           LLLVRRHYSS AANNI
           LLLVRKHYSS AANNL
           LLLVKRHYSS AANNI

   13   375
P_falcipar NFYLLVKLLI NPNIFNLLGG IIIIIIIQII GASTTPDVSY YYYYQHLLRL WCFYYYYYMH
P_vivax_Sa NYYLLAKLLL NPNIFNLLGG IIIIIIIQLL GASTTPEISY YYYYQHLLRL WCFYYYYYMH
P_malariae NYYLLAKLLL NPNIFNLLGG IIIIIIIQLL GASTTPDISY YYYYQHLLRL WCFYYYYYMH
P_knowlesi NYYLLAKLLL NPNIFNLLGG IIIIIIIQLL GASTTPEISY YYYYQHLLRL WCFYYYYYMH
P_cynomolg NYYLLAKLLL NPNIFNLLGG IIIIIIIQLL GASTTPEISY YYYYQHLLRL WCFYYYYYMH
P_DAJ-2004 NYYLLAKLLL NPNIFNLLGG IIIIIIIQLL GASTTPEISY YYYYQHLLRL WCFYYYYYMH
P_berghei  NYNLLVKLLI NPNIFNLLGG IIIIIIIQLL GASSSPEISY YYYYQHLLRL WCFYYYYYMH
P_yoelii   NYNLLVKLLI NPNIFNLLGG IIIIIIIQLL GASSSPEISY YYYYQHLLRL WCFYYYYYMH
P_relictum NYYLLAKLLI HPNIFNLLGG IVVVVVIQLL GATTTPEISY YYYYQHLLRL WCFYYYYYMH
P_gallinac NYYLLAKLLI HPNIFNLLGG IVVVVVIQLL GATTTPEISY YYYYQHLLRL WCFYYYYYMH
P_floriden NYYLLAKLLV YPNIFNLLGG IVVVVVIQLL GATTTPEISY YYYYQHLLRL WCFYYYYYMH
P_mexicanu NYYLLAKLLI HPNIFNLLGG IVVVVVIQLL GATTTPEISY YYYYQHLLRI WCFYYYYYMH
L_sabrazes NYNLLAKLLI YPNIFNLLGG IIIIIIIQLL GATTTPEISH YYYYQHLLRL WCFYYYYYLH

           ATAASSLLLL LLTTTYLLHH HIILRRGGNY YSYMYLLLPS ISGILLFFTA FFVGVLWWWQ
           ATAASSLLLL LLTTTYLLHH HIILRRGGNY YSYLYLLLPS ISGIIIFFTA FFIGVLWWWQ
           ATAASSLLFF LLTTTYLLHH HIILRRGGNY YSYLYLLLPS ISGIIIFFTA FFIGVLWWWQ
           ATAASSLLLL LLTTTYLLHH HIILRRGGNY YSYLYLLLPS ISGIIIFFTA FFIGVLWWWQ
           ATAASSLLLL LLTTTYLLHH HIILRRGGNY YSYLYLLLPS ISGIIIFFTA FFIGVLWWWQ
           ATAASSLLLL LLTTTYLLHH HIILRRGGNY YSYLYLLLPS ISGIIIFFTA FFIGVLWWWQ
           ATAASSLLFF LLTTTYLLHH HIILRRGGNY YSYLYLLLPS ISGIIIFFTA FFIGVLWWWQ
           ATAASSLLFF LLTTTYLLHH HIILRRGGNY YSYLYLLLPS ISGIIIFFTA FFIGVLWWWQ
           ATAASSFFII LLTTTYLLHH HIILRRGGNY YSYSYLLLPS ISGIIIFSTA FFMGVLWWWQ
           ATAASSFFII LLTTTYLLHH HIILRRGGNY YSYSYLLLPS ISGMIIFSTA FFMGVLWWWQ
           ATAASSFFII LLTTTYLLHH HIILRRGGNY YSYSYLLLPS ISGIIIFSTA FFMGVLWWWQ
           ATAASSFFII LLTTTYLLHH HIILRRGGNY YSYSYLLLPS ITGIIIFSTA FFMGVLWWWQ
           STAASSFFII LLAAAYLLHH HIILRRGGNY YSYSYLLLPT NTGIIIFSTA FFMGVLWWWQ

           MMMSYWWGAT NLLLSSIIPP VAVIIWICGY YTTSSDPPIK FVLLLHHHFL PFIIGGGLLC
           MMMSYWWGAT NLLLSSIIPP VLVIIWLCGY YTTSSDPPIK FVLLLHHHFL PFVVAAALLC
           MMMSYWWGAT NLLLSSIIPP ALVIIWLCGY YTTSSDPPIK FVLLLHHHFL PFVVAAALLC
           MMMSYWWGAT NLLLSSIIPP VLVIIWLCGY YTTSSDPPIK FVLLLHHHFL PFVVAAALLC
           MMMSYWWGAT NLLLSSIIPP VLVIIWLCGY YTTSSDPPIK FVLLLHHHFL PFVVAAALLC
           MMMSYWWGAT NLLLSSIIPP VLVIIWLCGY YTTSSDPPIK FVLLLHHHFL PFIIAAALLC
           MMMSYWWGAT NLLLSGIIPP SLVIIWLCGY YTTSSDPPIK FVLLLHHHFL PFVVAAALLC
           MMMSYWWGAT NLLLSGIIPP ALVIIWLCGY YTTSSDPPIK FVLLLHHHFL PFVVAAALLC
           MMMSFWWGAT NLLLYFIIPP GLVSSWICGY YLLSSDPPLK FVLLLHHHFF PFIIAAALLC
           MMMSFWWGAT NLLLYFIIPP GLVSSWICGY YLLSSDPPLK FVLLLHHHFF PFIIAAALLC
           MMMSFWWGAT NLLLYFIIPP GLVSSWICGY YLLSSDPPLK FVLLLHHHFF PFIIAAALLC
           MMMSFWWGAT NLLLYFIIPP GLVSSWICGY YLLSSDPPLK FVLLLHHHFF PFIIAAALLC
           MMMSFWWGAT NLLLYFIIPP GLITTWVCGF FIINNDPPLK FILLLHHHFF PFVVVVVLLV

           CIVVFIIIHI FFFLLHHLLL TGGYIFYPNL LLGFNVIIII LLLQFFFGGG IIILSSPDDN
           CIVVFIIIHI FFFLLHHLLL TGGYIFYPNL LLGFNIFIII LLLQFFFGGG IIILSSPDDN
           CIVVFIIIHI FFFLLHHLLL TGGYIFYPNL LLGFNIIIII ILLQFFFGGG IIILSSPDDN
           CIVVFIIIHI FFFLLHHLLL TGGYIFYPNL LLGFNIFIII LLLQFFFGGG IIILSSPDDN
           CIVVFIIIHI FFFLLHHLLL TGGYIFYPNL LLGFNIFIII LLLQFFFGGG IIILSSPDDN
           CIVVFIIIHI FFFLLHHLLL TGGYIFYPNL LLGFNIFIII LLLQFFFGGG IIILSSPDDN
           CIVVFIIIHI FFFLLHHLLL TGGYIFYPNL LLGFNILIII LLLQFFFGGG VVILSSPDDN
           CIVVFIIIHI FFFLLHHLLL TGGYIFYPNL LLGFNILIII LLLQFFFGGG VVILSSPDDN
           CIVVFIIIHI FFFLLHHLLL TGGYIFYPNL LLGFNVLVVV LLLQFFFGGG IILLSSPDDN
           CIVVFIIIHI FFFLLHHLLL TGGYIFYPNL LLGFNVLVVV LLLQFFFGGG IILLSSPDDN
           CIVVFIIIHI FFFLLHHLLL TGGYIFYPNL LLGFNIFVVV LLLQFFFGGG IILLSSPDDN
           CIVVFIIIHI FFFLLHHLLL TGGYIFYPNL LLGFNVFVVV LLLQFFFGGG IILLSSPDDN
           VVVVFIIIHI FFFLLHHLLL TGGYIFYPNL LLGFNVLVVV LLLQFFFGGG IILLSSPDDN

           VVVVNTPIVV VPPEWFLLFF FYAAMLKKKV SKAGVLSSQL FFFLLEEQRS LLTTTTIIFF
           LLLVNTPIVV VPPEWFLLFF FYAAMLKKKI SKAGVLSSQL FFFLLEEQRS LLTTTTIIFF
           IIIVNTPIVV VPPEWFLLFF FYAAMLKKKI SKAGVLSSQL FFFMMEEQRN LLTTTTIIFF
           LLLVNTPIVV VPPEWFLLFF FYAAMLKKKI SKAGVLSSQL FFFLLEEQRS LLTTTTIIFF
           LLLVNTPIVV VPPEWFLLFF FYAAMLKKKI SKAGVLSSQL FFFLLEEQRS LLTTTTIIFF
           LLLVNTPIVV VPPEWFLLFF FYAAMLKKKI SKAGVLSSQL FFFLLEEQRS LLTTTTIIFF
           VVVVNTPIVV VPPEWFLLFF FYAAMLKKKI SKAGVISSQL FFFLLEEQRN LLTTTTIIFF
           IIIVNTPIVV VPPEWFLLFF FYAAMLKKKI SKAGVVSSQL FFFLLEEQRN LLTTTTIIFF
           TTTVDTPIVV VPPEWFLLFF FYAAMLKKKI NKAGMLSSQI FFFLLEEQRN LLTTTTLIFF
           TTTVDTPIVV VPPEWFLLFF FYAAMLKKKI NKAGMLSSQI FFFLLEEQRN LLTTTTLIFF
           TTTVDTPIVV VPPEWFLLFF FYAAMLKKKI NKAGMLSSQI FFFLLEEQRS LLTTTTIIFF
           MMMVDTPIVV VPPEWFLLFF FYAAMLKKKI NKAGMLSSQV FFFLLEEQRN LLTTTTIIFF
           MMMVDTPIVV VPPEWFLLFF FYAAILKKKI NKSGMLSSQV FFFLLEEQRN LLTTTTIIFF

           KKMGGGRRDD DDYYYYYSVI IIIWFMCAYY WWGPQDDIIY RFFVVFCSGL FVHYYYRRRR
           KKMGGGRREE EEYYYYYSVM IIIWFMCSYY WWGPQDDIIY RFFIIFSSGL FAHYYYKKKK
           KKMGGGRREE EEYYYYYSVI IIIWFMCSYY WWGPQEEIIY RFFIIFSSGL FAHYYYKKKK
           KKMGGGRREE EEYYYYYSVM IIIWFMCSYY WWGPQDDIIY RFFIIFFSGL FTHYYYKKKK
           KKMGGGRREE EEYYYYYSVM IIIWFMCSYY WWGPQDDIIY RFFIIFSSGL FAHYYYKKKK
           KKMGGGRREE EEYYYYYSVM IIIWFMCSYY WWGPQDDIIY RFFIIFSSGL FAHYYYKKKK
           KKMSSSRREE EEYYYYYSVI IIIWFMCSYY WWGPQDDIIY RFFIIFSSGL FSQNNNKKKK
           KKMSSSRREE EEYYYYYSVI IIIWFMCSYY WWGPQDDIIY RFFIIFSSGL FSQYYYKKKK
           KKFGGGRREE EEYYYYYSVT IIIWFICSYY WWGPQDDIIY RFFIIFFSGL FTQSSSKKKK
           KKFGGGRREE EEYYYYYSVT IIIWFICSYY WWGPQDDIIY RFFIIFFSGL FTQSSSKKKK
           KKFGGGRREE EEYYYYYSVT IIIWFICSYY WWGPQDDIIY RFFIIFFSAL FTQAAARRRR
           KKFGGGRREE EEYYYYYSVI IIIWFICSYY WWGPQDDIIY RFFIIFFSAL FTQAAARRRR
           KKFGGGRRDD DDYYYYYSLI IIIWFICAYY VVGPQDDIIY RFFIILVSIL FTQSSSKKKK

           RTTHYDDYSS SQANN
           KTTHYDDYSS SQANN
           KTTYYDDYSS SQANN
           KTTHYDDYSS SQANN
           KTTHYDDYSS SQANN
           KTTHYDDYSS SQANN
           KTTHYDDYSS SQANN
           KTTHYDDYSS SQANN
           KTTHYDDYSS SQANN
           KTTHYDDYSS SQANN
           RTTHYDDYSS SQANN
           RTTHYDDYSS SQANN
           KLLHYDDYSS SQANN

   13   375
P_falcipar FYYSNLLAHH LLINNNYYII NFWNNYGGFF IFIIIGGVFF FLAARRYPDS SYYYYYSSHL
P_vivax_Sa YYYSNLLAHH LLLNNNYYII NFWNNYGGFF IFIIIGGVFF FLAARRYPES SYYYYYSSHL
P_malariae YYYSNLLAHH LLLNNNYYII NFWNNYGGFF IFIIIGGVFF FLAARRYPDS SYYYYYSSHL
P_knowlesi YYYSNLLAHH LLLNNNYYII NFWNNYGGFF IFIIIGGVFF FLAARRYPES SYYYYYSSHL
P_cynomolg YYYSNLLAHH LLLNNNYYII NFWNNYGGFF IFIIIGGVFF FLAARRYPES SYYYYYSSHL
P_DAJ-2004 YYYSNLLAHH LLLNNNYYII NFWNNYGGFF IFIIIGGVFF FLAARRYPES SYYYYYSSHL
P_berghei  YNNSNLLTHH LLINNNYYII NFWNNYGGFF IFIIIGGVFF FLAARRYPES SYYYYYSSHL
P_yoelii   YNNSNLLTHH LLINNNYYII NFWNNYGGFF IFIIIGGVFF FLAARRYPES SYYYYYSSHL
P_relictum YYYSNLLAHH LLIHHHYYII NFWNNYGGFF VFIIIGGVLL LLAACCYPES SYYYYYSSHL
P_gallinac YYYSNLLAHH LLIHHHYYII NFWNNYGGFF VFIIIGGVLL LLAACCYPES SYYYYYSSHL
P_floriden YYYSNLLAHH LLVYYYYYII NFWNNYGGFF VFIIIGGVLL LLAACCYPES SYYYYYSSHL
P_mexicanu YYYSNLLAHH LLIHHHYYII NFWNNYGGFF VFIIIGGVLL LLAACCYPES SYYYYYSSHL
L_sabrazes YNNVNLLAHH LLIYYYYYII NFWNNYGGFF IFIIIGGVLL LLAAAAYPES SHHYYYSSHL

           REWWWWCCFR MTTTGFFLLL TYYYLRRGLY SLLPLSSWWI SSGGLLLFMM IIAAVGYYPW
           REWWWWCCFR MTTTGFFLLL TYYYLRRGLY SLLPLSSWWI SSGGLLIFAA LLAAIGYYPW
           REWWWWCCFR MTTTGFFFFL TYYYLRRGLY SLLPLSSWWI SSGGLLIFAA LLAAIGYYPW
           REWWWWCCFR MTTTGFFLLL TYYYLRRGLY SLLPLSSWWI SSGGLLIFAA LLAAIGYYPW
           REWWWWCCFR MTTTGFFLLL TYYYLRRGLY SLLPLSSWWI SSGGLLIFAA LLAAIGYYPW
           REWWWWCCFR MTTTGFFLLL TYYYLRRGLY SLLPLSSWWI SSGGLLIFAA LLAAIGYYPW
           REWWWWCCFR MTTTGFFFFL TYYYLRRGLY SLLPLSSWWI SSGGLLIFAA LLAAIGYYPW
           REWWWWCCFR MTTTGFFFFL TYYYLRRGLY SLLPLSSWWI SSGGLLIFAA LLAAIGYYPW
           REWWWWCCFR MTTTGFFIIL TYYYLRRGLY SLLPLSSWWI SSGGLLIFLL IIAAMGYYPW
           REWWWWCCFR MTTTGFFIIL TYYYLRRGLY SLLPLSSWWI SSGGLLIFLL IIAAMGYYPW
           REWWWWCCFR MTTTGFFIIL TYYYLRRGLY SLLPLSSWWI SSGGLLIFLL IIAAMGYYPW
           REWWWWCCFR MTTTGFFIIL TYYYLRRGLY SLLPLSSWWI TTGGLLIFLL IIAAMGYYPW
           REWWWWCCFR LTTTGFFIIL AYYYLRRGLY SLLPLTTWWN TTGGLLIFLL IIAAMGYYPW

           GQQQMSSSYY GTTNNLLLLS SIVVAVIWWW CGGGTSSSDD DPIIKKFFFH FFFILFIIGL
           GQQQMSSSYY GTTNNLLLLS SIVVLVIWWW CGGGTSSSDD DPIIKKFFFH FFFILFVVAL
           GQQQMSSSYY GTTNNLLLLS SIAALVIWWW CGGGTSSSDD DPIIKKFFFH FFFILFVVAL
           GQQQMSSSYY GTTNNLLLLS SIVVLVIWWW CGGGTSSSDD DPIIKKFFFH FFFILFVVAL
           GQQQMSSSYY GTTNNLLLLS SIVVLVIWWW CGGGTSSSDD DPIIKKFFFH FFFILFVVAL
           GQQQMSSSYY GTTNNLLLLS SIVVLVIWWW CGGGTSSSDD DPIIKKFFFH FFFILFIIAL
           GQQQMSSSYY GTTNNLLLLS GISSLVIWWW CGGGTSSSDD DPIIKKFFFH FFFILFVVAL
           GQQQMSSSYY GTTNNLLLLS GIAALVIWWW CGGGTSSSDD DPIIKKFFFH FFFILFVVAL
           GQQQMSSSFF GTTNNLLLLY FIGGLVSWWW CGGGLSSSDD DPLLKKFFFH FFFTFFIIAL
           GQQQMSSSFF GTTNNLLLLY FIGGLVSWWW CGGGLSSSDD DPLLKKFFFH FFFTFFIIAL
           GQQQMSSSFF GTTNNLLLLY FIGGLVSWWW CGGGLSSSDD DPLLKKFFFH FFFIFFIIAL
           GQQQMSSSFF GTTNNLLLLY FIGGLVSWWW CGGGLSSSDD DPLLKKFFFH FFFIFFIIAL
           GQQQMSSSFF GTTNNLLLLY FIGGLITWWW CGGGINNNDD DPLLKKFFFH FFFIFFVVVL

           LCCIFIIIHF FFLLHGGPGG GDDLLKKPFL LLDVGNNVVI LFLIQSSFGG GGIIIPPSSP
           LCCIFIIIHF FFLLHGGPGG GDDLLKKPFL LLDVGNNIIF LFLLQSSFGG GGIIIPPSSP
           LCCIFIIIHF FFLLHGGPGG GDDLLKKPFL LLDVGNNIII IFLLQSSFGG GGIIIPPSSP
           LCCIFIIIHF FFLLHGGPGG GDDLLKKPFL LLDVGNNIIF LFLLQSSFGG GGIIIPPSSP
           LCCIFIIIHF FFLLHGGPGG GDDLLKKPFL LLDVGNNIIF LFLLQSSFGG GGIIIPPSSP
           LCCIFIIIHF FFLLHGGPGG GDDLLKKPFL LLDVGNNIIF LFLLQSSFGG GGIIIPPSSP
           LCCIFIIIHF FFLLHGGPGG GDDLLKKPFL LLDVGNNIIL LFLIQSSFGG GGIIIPPSSP
           LCCIFIIIHF FFLLHGGPGG GDDLLKKPFL LLDVGNNIIL LFLIQSSFGG GGIIIPPSSP
           LCCIFIIIHF FFLLQGGPGG GDDLLKKPFL LLDIGNNVVL LFLAQSSFGG GGLLLPPSSP
           LCCIFIIIHF FFLLQGGPGG GDDLLKKPFL LLDIGNNVVL LFLAQSSFGG GGLLLPPSSP
           LCCIFIIIHF FFLLQGGPGG GDDLLKKPFL LLDIGNNIIF LFLSQSSFGG GGLLLPPSSP
           LCCIFIIIHF FFLLQGGPGG GDDLLKKPFL LLDIGNNVVF LFLSQSSFGG GGLLLPPSSP
           LVVVFIIIHF FFLLQGGPGG GDDLLKKPFL LLDIGSNVVL LFLAQSSFGG GGLLLTTSSP

           IVVVNTYYTS IIVVVPPPEW WFLLPFMLKT VPSGGGLLII LLLLLSQQLL EEEQSIQFFK
           ILLLNTYYTI IIVVVPPPEW WFLLPFMLKT IPSGGGLLII LLAAASQQLL EEEQSIQFFK
           IIIINTYYTI IIVVVPPPEW WFLLPFMLKT IPSGGGLLII LLAAASQQLL EEEQNIQFFK
           ILLLNTYYTI IIVVVPPPEW WFLLPFMLKT IPSGGGLLII LLAAASQQLL EEEQSIQFFK
           ILLLNTYYTI IIVVVPPPEW WFLLPFMLKT IPSGGGLLII LLAAASQQLL EEEQSIQFFK
           ILLLNTYYTI IIVVVPPPEW WFLLPFMLKT IPSGGGLLII LLTTTSQQLL EEEQSIQFFK
           IVVVNTYYTL IIVVVPPPEW WFLLPFMLKT IPSGGGLLII IIAAASQQLL EEEQNIQFFK
           IIIINTYYTL IIVVVPPPEW WFLLPFMLKT IPSGGGLLII VVAAASQQLL EEEQNIQFFK
           ITTTDRYYTL IIVVVPPPEW WFLLPFMLKT IPNGGGLLVV LLAAASQQIL EEEQNIQFFK
           ITTTDRYYTL IIVVVPPPEW WFLLPFMLKT IPNGGGLLVV LLAAASQQIL EEEQNIQFFK
           ITTTDRYYTL IIVVVPPPEW WFLLPFMLKT IPNGGGLLVV LLAAASQQIL EEEQSIQFFK
           IMMMDKYYTL IIVVVPPPEW WFLLPFMLKI IPNGGGLLVV LLAAASQQVL EEEQNIQFFK
           IMMMDRYYTL IIVVVPPPEW WFLLSFILKT IPNGGGLLII LLSSSSQQVL EEEQNILFFK

           MMMMIIGGGR DYYSVPPIWW CAFYALWWIC QLPPPQDLGG GRLIFFFFCS GLLFFLVHHY
           MMMMTTGGGR EYYSVPPMWW CSFYALWWIC QLPPPQDLGG GRLIFFFFSS GLLFFLVHHY
           MMMMLLGGGR EYYSVPPIWW CSFYALWWIC QLPPPQELGG GRLIFFFFSS GLLFFLVHHY
           MMMMTTGGGR EYYSVPPMWW CSFYALWWIC QLPPPQDLGG GRLIFFFFFS GLLFFLVHHY
           MMMMTTGGGR EYYSVPPMWW CSFYALWWIC QLPPPQDLGG GRLIFFFFSS GLLFFLVHHY
           MMMMTTGGGR EYYSVPPMWW CSFYALWWIC QLPPPQDLGG GRLIFFFFSS GLLFFLVHHY
           MMMMVVSSSR EYYSVPPIWW CSFYALWWIC PLPPPQDLGG GRLIFFFFSS GLLFFLVQQN
           MMMMVVSSSR EYYSVPPIWW CSFYALWWIC QLPPPQDLGG GRLIFFFFSS GLLFFLVQQY
           FFFFAAGGGR EYYSVPPTWW CSFYALWWIC QLPPPQDLGG GRLIFFFFFS GLLFFLVQQS
           FFFFAAGGGR EYYSVPPTWW CSFYALWWIC QLPPPQDLGG GRLIFFFFFS GLLFFLVQQS
           FFFFNNGGGR EYYSVPPTWW CSFYALWWIC QLPPPQDLGG GRLIFFFFFS ALLFFLVQQA
           FFFFNNGGGR EYYSVPPIWW CSFYALWWIC QLPPPQDIGG GRLIFFFFFS ALLFFLVQQA
           FFFFVVGGGR DYYSLSSIWW CAFYALVVIY QLPPPQDYGG GRMILLLFVS ILLFFLVQQS

           YRRRTHYYYY SSSNI
           YKRRTHYYYY SSSNI
           YKRRTYYYYY SSSNI
           YKRRTHYYYY SSSNI
           YKRRTHYYYY SSSNI
           YKRRTHYYYY SSSNI
           NKKKTHYYYY SSSNI
           YKKKTHYYYY SSSNI
           SKRRTHYYYY SSSNI
           SKRRTHYYYY SSSNI
           ARRRTHYYYY SSSNI
           ARKKTHYYYY SSSNL
           SKRRLHYYYY SSSNI

   13   375
P_falcipar NNFIINLLLK KHYCCPLNLW WWNNNNGFFL LLLGIFQIII TFAASSSTPP DAAYYYIQHI
P_vivax_Sa NNYIINLLLK KHYCCPLNLW WWNNNNGFFL LLLGIFQILL TFAASSSTPP EAAYYYIQHI
P_malariae NNYIINLLLK KHYCCPLNLW WWNNNNGFFL LLLGIFQILL TFAASSSTPP DAAYYYIQHI
P_knowlesi NNYIINLLLK KHYCCPLNLW WWNNNNGFFL LLLGIFQILL TFAASSSTPP EAAYYYIQHI
P_cynomolg NNYIINLLLK KHYCCPLNLW WWNNNNGFFL LLLGIFQILL TFAASSSTPP EAAYYYIQHI
P_DAJ-2004 NNYIINLLLK KHYCCPLNLW WWNNNNGFFL LLLGIFQILL TFAASSSTPP EAAYYYIQHI
P_berghei  NNYIINLLLK KHYCCPLNLW WWNNNNGFFL LLLGIFQILL TFAASSSSPP EAAYYYIQHI
P_yoelii   NNYIINLLLK KHYCCPLNLW WWNNNNGFFL LLLGIFQILL TFAASSSSPP EAAYYYIQHI
P_relictum NNYIINLLLK KHYCCPLNLW WWNNNNGFFL LLLGIFQILL TLAATTTTPP EAAYYYVQHI
P_gallinac NNYIINLLLK KHYCCPLNLW WWNNNNGFFL LLLGIFQILL TLAATTTTPP EAAYYYVQHI
P_floriden NNYIINLLLK KHYCCPLNLW WWNNNNGFFL LLLGIFQILL TLAATTTTPP EAAYYYVQHI
P_mexicanu NNYIINLLLK KHYCCPLNLW WWNNNNGFFL LLLGIFQILL TLAATTTTPP EAAYYYVQHI
L_sabrazes NNYIINLLLK KHYCCPLNLW WWNNNNGFFL LLLGIFQILL TLAATTTTPP EAAYYYVQHI

           RREELSWCCF RHHAASVFFL LLYHHHLLLR GLNYYYMLPS IISGGGGIIF FMMIIIVTTV
           RREELSWCCF RHHAASVFFL LLYHHHLLLR GLNYYYLLPS IISGGGGIIF FAAIIIVTTI
           RREELSWCCF RHHAASVFFF FLYHHHLLLR GLNYYYLLPS IISGGGGIIF FAAIIIVTTI
           RREELSWCCF RHHAASVFFL LLYHHHLLLR GLNYYYLLPS IISGGGGIIF FAAIIIVTTI
           RREELSWCCF RHHAASVFFL LLYHHHLLLR GLNYYYLLPS IISGGGGIIF FAAIIIVTTI
           RREELSWCCF RHHAASVFFL LLYHHHLLLR GLNYYYLLPS IISGGGGIIF FAAIIIITTI
           RREELSWCCF RHHAASVFFF FLYHHHLLLR GLNYYYLLPS IISGGGGIIF FAAIIIVTTI
           RREELSWCCF RHHAASVFFF FLYHHHLLLR GLNYYYLLPS IISGGGGIIF FAAIIIVTTI
           RREELSWCCF RHHAASVFFI ILYHHHLLLR GLNYYYSLPS IISGGGGIIF FLLIIIVTTM
           RREELSWCCF RHHAASVFFI ILYHHHLLLR GLNYYYSLPS IISGGGGMMF FLLIIIVTTM
           RREELSWCCF RHHAASVFFI ILYHHHLLLR GLNYYYSLPS IISGGGGIIF FLLIIIVTTM
           RREEISWCCF RHHAASVFFI ILYHHHLLLR GLNYYYSLPS IITGGGGIIF FLLIIIVTTM
           RREELSWCCF RHHSASVFFI ILYHHHLLLR GLNYYYSLPT NNTGGGGIIF FLLIIIMTTM

           GYYYVVLPWW QATTTVITTN LLLLLLPPPP PVVIIWWICC GGYTVVSDTT TIKKFVLHFF
           GYYYVVLPWW QATTTVITTN LLLLLLPPPP PVVIIWWLCC GGYTVVSDTT TIKKFVLHFF
           GYYYVVLPWW QATTTVITTN LLLLLLPPPP PAVIIWWLCC GGYTVVSDTT TIKKFVLHFF
           GYYYVVLPWW QATTTVITTN LLLLLLPPPP PVVIIWWLCC GGYTVVSDTT TIKKFVLHFF
           GYYYVVLPWW QATTTVITTN LLLLLLPPPP PVVIIWWLCC GGYTVVSDTT TIKKFVLHFF
           GYYYVVLPWW QATTTVITTN LLLLLLPPPP PVVIIWWLCC GGYTVVSDTT TIKKFVLHFF
           GYYYVVLPWW QATTTVITTN LLLLLLPPPP PSVIIWWLCC GGYTVVSDTT TIKKFVLHFF
           GYYYVVLPWW QATTTVITTN LLLLLLPPPP PAVIIWWLCC GGYTVVSDTT TIKKFVLHFF
           GYYYVVLPWW QATTTVITTN LLLLLLPPPP PGVSSWWICC GGYLVVSDTT TLKKFVLHFF
           GYYYVVLPWW QATTTVITTN LLLLLLPPPP PGVSSWWICC GGYLVVSDTT TLKKFVLHFF
           GYYYVVLPWW QATTTVITTN LLLLLLPPPP PGVSSWWICC GGYLVVSDTT TLKKFVLHFF
           GYYYVVLPWW QATTTVITTN LLLLLLPPPP PGVSSWWICC GGYLVVSDTT TLKKFVLHFF
           GYYYVVLPWW QATTTVITTN LLLLLLPPPP PGITTWWVCC GGFIVVNDTT TLKKFILHFF

           ILPFFIICIF FFLHHLHHGS TNLGYTAKKF FPPLSSSDVK FFFFFFNNVV IIILLQQSSF
           ILPFFVVCIF FFLHHLHHGS TNLGYTAKKF FPPLSSSDVK FFFFFFNNII FFILLQQSSF
           ILPFFVVCIF FFLHHLHHGS TNLGYTAKKF FPPLSSSDVK FFFFFFNNII IIILLQQSSF
           ILPFFVVCIF FFLHHLHHGS TNLGYTAKKF FPPLSSSDVK FFFFFFNNII FFILLQQSSF
           ILPFFVVCIF FFLHHLHHGS TNLGYTAKKF FPPLSSSDVK FFFFFFNNII FFILLQQSSF
           ILPFFIICIF FFLHHLHHGS TNLGYTAKKF FPPLSSSDVK FFFFFFNNII FFILLQQSSF
           ILPFFVVCIF FFLHHLHHGS TNLGYTAKKF FPPLSSSDVK FFFFFFNNII LLILLQQSSF
           ILPFFVVCIF FFLHHLHHGS TNLGYTAKKF FPPLSSSDVK FFFFFFNNII LLILLQQSSF
           TFPFFIICIF FFLHHLQQGS TNLGYTAKKF FPPLSSSDIK FFFFFFNNVV LLVLLQQSSF
           TFPFFIICIF FFLHHLQQGS TNLGYTAKKF FPPLSSSDIK FFFFFFNNVV LLVLLQQSSF
           IFPFFIICIF FFLHHLQQGS TNLGYTAKKF FPPLSSSDIK FFFFFFNNII FFVLLQQSSF
           IFPFFIICIF FFLHHLQQGS TNLGYTAKKF FPPLSSSDIK FFFFFFNNVV FFVLLQQSSF
           IFPFFVVVVF FFLHHLQQGS TNLGYTAKKF FPPLCCCDIK FFFFFFSSVV LLVLLQQSSF

           FIIPPPLSSH PDVVNNYTTP PPVPEWYYFF FLPFYYMMTP SKKKAGLLSS LQLLFLEEQS
           FIIPPPLSSH PDLVNNYTTP PPVPEWYYFF FLPFYYMMTP SKKKAGLASS LQLLFLEEQS
           FIIPPPLSSH PDIVNNYTTP PPVPEWYYFF FLPFYYMMTP SKKKAGLASS LQLLFMEEQN
           FIIPPPLSSH PDLVNNYTTP PPVPEWYYFF FLPFYYMMTP SKKKAGLASS LQLLFLEEQS
           FIIPPPLSSH PDLVNNYTTP PPVPEWYYFF FLPFYYMMTP SKKKAGLASS LQLLFLEEQS
           FIIPPPLSSH PDLVNNYTTP PPVPEWYYFF FLPFYYMMTP SKKKAGLTSS LQLLFLEEQS
           FVIPPPLSSH PDVVNNYTTP PPVPEWYYFF FLPFYYMMTP SKKKAGLASS LQLLFLEEQN
           FVIPPPLSSH PDIVNNYTTP PPVPEWYYFF FLPFYYMMTP SKKKAGLASS LQLLFLEEQN
           FILPPPLSSH PDTVDDYTTP PPVPEWYYFF FLPFYYMMTP NKKKAGLASS LQLLFLEEQN
           FILPPPLSSH PDTVDDYTTP PPVPEWYYFF FLPFYYMMTP NKKKAGLASS LQLLFLEEQN
           FILPPPLSSH PDTVDDYTTP PPVPEWYYFF FLPFYYMMTP NKKKAGLASS LQLLFLEEQS
           FILPPPLSSH PDMVDDYTTP PPVPEWYYFF FLPFYYMMIP NKKKAGLASS LQLLFLEEQN
           FILTTTLSSH PDMVDDYTTP PPVPEWYYFF FLSFYYIITP NKKKSGLSSS LQLLFLEEQN

           SLTIQFFFFG ARRDSSSVVP IIIIWMLLWW WGQDIIFIII IGRLFVVLLL FFCCLLLLVV
           SLTIQFFFFG ARRESSSVVP MMMMWMLLWW WGQDIIFIII IGRLFIISSS FFSSLLLLAA
           NLTIQFFFFG ARRESSSVVP IIIIWMLLWW WGQEIIFIII IGRLFIISSS FFSSLLLLAA
           SLTIQFFFFG ARRESSSVVP MMMMWMLLWW WGQDIIFIII IGRLFIILLL FFFFLLLLTT
           SLTIQFFFFG ARRESSSVVP MMMMWMLLWW WGQDIIFIII IGRLFIILLL FFSSLLLLAA
           SLTIQFFFFG ARRESSSVVP MMMMWMLLWW WGQDIIFIII IGRLFIISSS FFSSLLLLAA
           NLTIQFFFFS ARRESSSVVP IIIIWMLLWW WGQDIIFIII IGRLFIILLL FFSSLLLLSS
           NLTIQFFFFS ARRESSSVVP IIIIWMLLWW WGQDIIFIII IGRLFIILLL FFSSLLLLSS
           NLTIQFFFFG ARRESSSVVP TTTTWILLWW WGQDIIYIII IGRLFIILLL FFFFLLLLTT
           NLTIQFFFFG ARRESSSVVP TTTTWILLWW WGQDIIYIII IGRLFIILLL FFFFLLLLTT
           SLTIQFFFFG ARRESSSVVP TTTTWILLWW WGQDIIYIII IGRLFIILLL FFFFLLLLTT
           NLTIQFFFFG ARRESSSVVP IIIIWILLWW WGQDIIYIII IGRLFIILLL FFFFLLLLTT
           NLTILFFFFG ARRDSSSLLS IIIIWILLVV VGQDIIFIII IGRMFIIIII LFVVLLLLTT

           VVTTHYDYYY AAAAA
           VVTTHYDYYY AAAAA
           VVTTYYDYYY AAAAA
           VVTTHYDYYY AAAAA
           VVTTHYDYYY AAAAA
           VVTTHYDYYY AAAAA
           VVTTHYDYYY AAAAA
           VVTTHYDYYY AAAAA
           VVTTHYDYYY AAAAA
           VVTTHYDYYY AAAAA
           VVTTHYDYYY AAAAA
           VVTTHYDYYY AAAAA
           VVLLHYDYYY AAAAA

   13   375
P_falcipar NSSSINNVVK AAINYPPPLL LNIFFFLLNY GGFIIQIIIT GVFLASSRTP PDVVVVSSSY
P_vivax_Sa NSSSINNAAK AALNYPPPLL LNIFFFLLNY GGFIIQIIIT GVFLASSRTP PEIIIISSSY
P_malariae NSSSINNAAK AALNYPPPLL LNIFFFLLNY GGFIIQIIIT GVFLASSRTP PDIIIISSSY
P_knowlesi NSSSINNAAK AALNYPPPLL LNIFFFLLNY GGFIIQIIIT GVFLASSRTP PEIIIISSSY
P_cynomolg NSSSINNAAK AALNYPPPLL LNIFFFLLNY GGFIIQIIIT GVFLASSRTP PEIIIISSSY
P_DAJ-2004 NSSSINNAAK AALNYPPPLL LNIFFFLLNY GGFIIQIIIT GVFLASSRTP PEIIIISSSY
P_berghei  NSSSINNVVK TTINYPPPLL LNIFFFLLNY GGFIIQIIIT GVFLASSRSP PEIIIISSSY
P_yoelii   NSSSINNVVK TTINYPPPLL LNIFFFLLNY GGFIIQIIIT GVFLASSRSP PEIIIISSSY
P_relictum NSSSINNAAK AAIHYPPPLL LNIFFFLLNY GGFIIQIIIT GVLLATTCTP PEIIIISSSY
P_gallinac NSSSINNAAK AAIHYPPPLL LNIFFFLLNY GGFIIQIIIT GVLLATTCTP PEIIIISSSY
P_floriden NSSSINNAAK AAVYYPPPLL LNIFFFLLNY GGFIIQIIIT GVLLATTCTP PEIIIISSSY
P_mexicanu NSSSINNAAK AAIHYPPPLL LNIFFFLLNY GGFIIQIIIT GVLLATTCTP PEIIIISSSY
L_sabrazes NVVVINNAAK AAIYYPPPLL LNIFFFLLNY GGFIIQIIIT GVLLATTATP PEIIIISSSH

           YAAYIQQHLL RGGWFRYYHA TTGASLVVVL LTYYYHLGNS YYMMLPSWIS SSSGLLLIIF
           YAAYIQQHLL RGGWFRYYHA TTGASLVVVL LTYYYHLGNS YYLLLPSWIS SSSGLLLIIF
           YAAYIQQHLL RGGWFRYYHA TTGASLVVVF LTYYYHLGNS YYLLLPSWIS SSSGLLLIIF
           YAAYIQQHLL RGGWFRYYHA TTGASLVVVL LTYYYHLGNS YYLLLPSWIS SSSGLLLIIF
           YAAYIQQHLL RGGWFRYYHA TTGASLVVVL LTYYYHLGNS YYLLLPSWIS SSSGLLLIIF
           YAAYIQQHLL RGGWFRYYHA TTGASLVVVL LTYYYHLGNS YYLLLPSWIS SSSGLLLIIF
           YAAYIQQHLL RGGWFRYYHA TTGASLVVVF LTYYYHLGNS YYLLLPSWIS SSSGLLLIIF
           YAAYIQQHLL RGGWFRYYHA TTGASLVVVF LTYYYHLGNS YYLLLPSWIS SSSGLLLIIF
           YAAYVQQHLL RGGWFRYYHA TTGASFVVVI LTYYYHLGNS YYSSLPSWIS SSSGLLLIIF
           YAAYVQQHLL RGGWFRYYHA TTGASFVVVI LTYYYHLGNS YYSSLPSWIS SSSGLLLMMF
           YAAYVQQHLL RGGWFRYYHA TTGASFVVVI LTYYYHLGNS YYSSLPSWIS SSSGLLLIIF
           YAAYVQQHLL RGGWFRYYHA TTGASFVVVI LTYYYHLGNS YYSSLPSWIT TTTGLLLIIF
           HAAYVQQHLL RGGWFRYYHS TTGASFVVVI LAYYYHLGNS YYSSLPTWNT TTTGLLLIIF

           FIIFIIVVTA GGYVVVVLLG QQMMWWGATT TLLIIPAAWI CGGYVSDIIK KRRFFLHIIF
           FLLFIIVVTA GGYVVVVLLG QQMMWWGATT TLLIIPLLWL CGGYVSDIIK KRRFFLHIIF
           FLLFIIVVTA GGYVVVVLLG QQMMWWGATT TLLIIPLLWL CGGYVSDIIK KRRFFLHIIF
           FLLFIIVVTA GGYVVVVLLG QQMMWWGATT TLLIIPLLWL CGGYVSDIIK KRRFFLHIIF
           FLLFIIVVTA GGYVVVVLLG QQMMWWGATT TLLIIPLLWL CGGYVSDIIK KRRFFLHIIF
           FLLFIIIITA GGYVVVVLLG QQMMWWGATT TLLIIPLLWL CGGYVSDIIK KRRFFLHIIF
           FLLFIIVVTA GGYVVVVLLG QQMMWWGATT TLLIIPLLWL CGGYVSDIIK KRRFFLHIIF
           FLLFIIVVTA GGYVVVVLLG QQMMWWGATT TLLIIPLLWL CGGYVSDIIK KRRFFLHIIF
           FIISIIVVTA GGYVVVVLLG QQMMWWGATT TLLIIPLLWI CGGYVSDLLK KRRFFLHTTF
           FIISIIVVTA GGYVVVVLLG QQMMWWGATT TLLIIPLLWI CGGYVSDLLK KRRFFLHTTF
           FIISIIVVTA GGYVVVVLLG QQMMWWGATT TLLIIPLLWI CGGYVSDLLK KRRFFLHIIF
           FIISIIVVTA GGYVVVVLLG QQMMWWGATT TLLIIPLLWI CGGYVSDLLK KRRFFLHIIF
           FIISIIMMTA GGYVVVVLLG QQMMWWGATT TLLIIPLLWV CGGFVNDLLK KRRFFLHIIF

           FGGIVFIHFL HGGSTTTPPP LYYKKPPPFY YYYYLSKKGG NNVVILLLFF GLSAAIIVVV
           FAAIVFIHFL HGGSTTTPPP LYYKKPPPFY YYYYLSKKGG NNIIFLLLFF GLSAAIILVV
           FAAIVFIHFL HGGSTTTPPP LYYKKPPPFY YYYYLSKKGG NNIIIIILFF GLSAAIIIVV
           FAAIVFIHFL HGGSTTTPPP LYYKKPPPFY YYYYLSKKGG NNIIFLLLFF GLSAAIILVV
           FAAIVFIHFL HGGSTTTPPP LYYKKPPPFY YYYYLSKKGG NNIIFLLLFF GLSAAIILVV
           FAAIVFIHFL HGGSTTTPPP LYYKKPPPFY YYYYLSKKGG NNIIFLLLFF GLSAAIILVV
           FAAIVFIHFL HGGSTTTPPP LYYKKPPPFY YYYYLSKKGG NNIILLLLFF GLSAAIIVVV
           FAAIVFIHFL HGGSTTTPPP LYYKKPPPFY YYYYLSKKGG NNIILLLLFF GLSAAIIIVV
           FAAIVFIHFL QGGSTTTPPP LYYKKPPPFY YYYYLSKKGG NNVVLLLLFF GLSAAIITVV
           FAAIVFIHFL QGGSTTTPPP LYYKKPPPFY YYYYLSKKGG NNVVLLLLFF GLSAAIITVV
           FAAIVFIHFL QGGSTTTPPP LYYKKPPPFY YYYYLSKKGG NNIIFLLLFF GLSAAIITVV
           FAAIVFIHFL QGGSTTTPPP LYYKKPPPFY YYYYLSKKGG NNVVFLLLFF GLSAAIIMVV
           FVVVVFIHFL QGGSTTTPPP LYYKKPPPFY YYYYLCKKGG SSVVLLLLFF GLSAAIIMVV

           NTPPPPSSQQ PEEEWWFFFY YYAMMLKKTV SSKKPAALIV SSLLLLFFLL ALLTFFFKKK
           NTPPPPIIQQ PEEEWWFFFY YYAMMLKKTI SSKKTAALIV SSLLLLFFLL ALLTFFFKKK
           NTPPPPIIQQ PEEEWWFFFY YYAMMLKKTI SSKKTAALIV SSLLLLFFLL ALLTFFFKKK
           NTPPPPIIQQ PEEEWWFFFY YYAMMLKKTI SSKKTAALIV SSLLLLFFLL ALLTFFFKKK
           NTPPPPIIQQ PEEEWWFFFY YYAMMLKKTI SSKKTAALIV SSLLLLFFLL ALLTFFFKKK
           NTPPPPIIQQ PEEEWWFFFY YYAMMLKKTI SSKKTAALIV SSLLLLFFLL ALLTFFFKKK
           NTPPPPLLQQ PEEEWWFFFY YYAMMLKKTI SSKKNAALIV SSLLLLFFLL ALLTFFFKKK
           NTPPPPLLQQ PEEEWWFFFY YYAMMLKKTI SSKKNAALIV SSLLLLFFLL ALLTFFFKKK
           DTPPPPLLHH PEEEWWFFFY YYAMMLKKTI NNKKTAALVM SSIILLFFLL ALLTFFFKKK
           DTPPPPLLHH PEEEWWFFFY YYAMMLKKTI NNKKTAALVM SSIILLFFLL ALLTFFFKKK
           DTPPPPLLHH PEEEWWFFFY YYAMMLKKTI NNKKTAALVM SSIILLFFLL ALLTFFFKKK
           DTPPPPLLHH PEEEWWFFFY YYAMMLKKII NNKKTAALVM SSVVLLFFLL ALLTFFFKKK
           DTPPPPLLHH PEEEWWFFFY YYAIILKKTI NNKKTSSLIM SSVVLLFFLL ALLTFFFKKK

           MIIFAAVPWF FCFYYWWWIC QLQFLGGRRL LFIIIVVLFF FCSSSSGFLV HYYYRTTTHH
           MTTFAAVPWF FCFYYWWWIC QLQFLGGRRL LFIIIIISFF FSSSSSGFLV HYYYRTTTHH
           MLLFAAVPWF FCFYYWWWIC QLQFLGGRRL LFIIIIISFF FSSSSSGFLV HYYYRTTTYY
           MTTFAAVPWF FCFYYWWWIC QLQFLGGRRL LFIIIIILFF FFSSSSGFLV HYYYRTTTHH
           MTTFAAVPWF FCFYYWWWIC QLQFLGGRRL LFIIIIILFF FSSSSSGFLV HYYYRTTTHH
           MTTFAAVPWF FCFYYWWWIC QLQFLGGRRL LFIIIIISFF FSSSSSGFLV HYYYRTTTHH
           MVVFAAVPWF FCFYYWWWIC PLQFLGGRRL LFIIIIILFF FSSSSSGFLV QNNNKTTTHH
           MVVFAAVPWF FCFYYWWWIC QLQFLGGRRL LFIIIIILFF FSSSSSGFLV QYYYKTTTHH
           FAAFAAVPWF FCFYYWWWIC QLQYLGGRRL LFIIIIILFF FFSSSSGFLV QSSSRTTTHH
           FAAFAAVPWF FCFYYWWWIC QLQYLGGRRL LFIIIIILFF FFSSSSGFLV QSSSRTTTHH
           FNNFAAVPWF FCFYYWWWIC QLQYLGGRRL LFIIIIILFF FFSSSSAFLV QAAARTTTHH
           FNNFAAVPWF FCFYYWWWIC QLQYIGGRRL LFIIIIILFF FFSSSSAFLV QAAAKTTTHH
           FVVFAALSWF FCFYYVVVIY QLQFYGGRRM MFIIIIIILL FVSSSSIFLV QSSSRLLLHH

           YDDYYYSSSS SQQNI
           YDDYYYSSSS SQQNI
           YDDYYYSSSS SQQNI
           YDDYYYSSSS SQQNI
           YDDYYYSSSS SQQNI
           YDDYYYSSSS SQQNI
           YDDYYYSSSS SQQNI
           YDDYYYSSSS SQQNI
           YDDYYYSSSS SQQNI
           YDDYYYSSSS SQQNI
           YDDYYYSSSS SQQNI
           YDDYYYSSSS SQQNL
           YDDYYYSSSS SQQNI

   13   375
P_falcipar NFFFSNNAHN NYCLFFLWWN YGFFLLIIII IIIIIITLSR PDDDVVSYYS SQLELLWSSS
P_vivax_Sa NYYYSNNAHN NYCLFFLWWN YGFFLLIIII IIILLLTLSR PEEEIISYYS SQLELLWSSS
P_malariae NYYYSNNAHN NYCLFFLWWN YGFFLLIIII IIILLLTLSR PDDDIISYYS SQLELLWSSS
P_knowlesi NYYYSNNAHN NYCLFFLWWN YGFFLLIIII IIILLLTLSR PEEEIISYYS SQLELLWSSS
P_cynomolg NYYYSNNAHN NYCLFFLWWN YGFFLLIIII IIILLLTLSR PEEEIISYYS SQLELLWSSS
P_DAJ-2004 NYYYSNNAHN NYCLFFLWWN YGFFLLIIII IIILLLTLSR PEEEIISYYS SQLELLWSSS
P_berghei  NYYYSNNTHN NYCLFFLWWN YGFFLLIIII IIILLLTLSR PEEEIISYYS SQLELLWSSS
P_yoelii   NYYYSNNTHN NYCLFFLWWN YGFFLLIIII IIILLLTLSR PEEEIISYYS SQLELLWSSS
P_relictum NYYYSNNAHH HYCLFFLWWN YGFFLLIVII IIILLLTLTC PEEEIISYYS SQLELLWSSS
P_gallinac NYYYSNNAHH HYCLFFLWWN YGFFLLIVII IIILLLTLTC PEEEIISYYS SQLELLWSSS
P_floriden NYYYSNNAHY YYCLFFLWWN YGFFLLIVII IIILLLTLTC PEEEIISYYS SQLELLWSSS
P_mexicanu NYYYSNNAHH HYCLFFLWWN YGFFLLIVII IIILLLTLTC PEEEIISYYS SQLEIIWSSS
L_sabrazes NYYYVNNAHY YYCLFFLWWN YGFFLLIIII IIILLLTLTA PEEEIISHYS SQLELLWSSS

           WFRRRYMMMH TSLVFLLLLL YYYHHLGLLN SYMYYYYYYL LLSSSWWSSS MMIFFVGYYL
           WFRRRYMMMH TSLVFLLLLL YYYHHLGLLN SYLYYYYYYL LLSSSWWSSS AAIFFIGYYL
           WFRRRYMMMH TSLVFFLLLL YYYHHLGLLN SYLYYYYYYL LLSSSWWSSS AAIFFIGYYL
           WFRRRYMMMH TSLVFLLLLL YYYHHLGLLN SYLYYYYYYL LLSSSWWSSS AAIFFIGYYL
           WFRRRYMMMH TSLVFLLLLL YYYHHLGLLN SYLYYYYYYL LLSSSWWSSS AAIFFIGYYL
           WFRRRYMMMH TSLVFLLLLL YYYHHLGLLN SYLYYYYYYL LLSSSWWSSS AAIFFIGYYL
           WFRRRYMMMH TSLVFFLLLL YYYHHLGLLN SYLYYYYYYL LLSSSWWSSS AAIFFIGYYL
           WFRRRYMMMH TSLVFFLLLL YYYHHLGLLN SYLYYYYYYL LLSSSWWSSS AAIFFIGYYL
           WFRRRYMMMH TSFVFILLLL YYYHHLGLLN SYSYYYYYYL LLSSSWWSSS LLIFFMGYYL
           WFRRRYMMMH TSFVFILLLL YYYHHLGLLN SYSYYYYYYL LLSSSWWSSS LLIFFMGYYL
           WFRRRYMMMH TSFVFILLLL YYYHHLGLLN SYSYYYYYYL LLSSSWWSSS LLIFFMGYYL
           WFRRRYMMMH TSFVFILLLL YYYHHLGLLN SYSYYYYYYL LLSSSWWTTT LLIFFMGYYL
           WFRRRYLLLH TSFVFILLLL YYYHHLGLLN SYSYYYYYYL LLTTTWWTTT LLIFFMGYYL

           LPWSSWGAAA TVTTLLLLLS SSIPPVIGGY TTVDPPTKKR FFFVLILLLL PPFFFCCFFH
           LPWSSWGAAA TVTTLLLLLS SSIPPVIGGY TTVDPPTKKR FFFVLILLLL PPFFFCCFFH
           LPWSSWGAAA TVTTLLLLLS SSIPPAIGGY TTVDPPTKKR FFFVLILLLL PPFFFCCFFH
           LPWSSWGAAA TVTTLLLLLS SSIPPVIGGY TTVDPPTKKR FFFVLILLLL PPFFFCCFFH
           LPWSSWGAAA TVTTLLLLLS SSIPPVIGGY TTVDPPTKKR FFFVLILLLL PPFFFCCFFH
           LPWSSWGAAA TVTTLLLLLS SSIPPVIGGY TTVDPPTKKR FFFVLILLLL PPFFFCCFFH
           LPWSSWGAAA TVTTLLLLLS SGIPPSIGGY TTVDPPTKKR FFFVLILLLL PPFFFCCFFH
           LPWSSWGAAA TVTTLLLLLS SGIPPAIGGY TTVDPPTKKR FFFVLILLLL PPFFFCCFFH
           LPWSSWGAAA TVTTLLLLLY YFIPPGSGGY LLVDPPTKKR FFFVLTFFFF PPFFFCCFFH
           LPWSSWGAAA TVTTLLLLLY YFIPPGSGGY LLVDPPTKKR FFFVLTFFFF PPFFFCCFFH
           LPWSSWGAAA TVTTLLLLLY YFIPPGSGGY LLVDPPTKKR FFFVLIFFFF PPFFFCCFFH
           LPWSSWGAAA TVTTLLLLLY YFIPPGSGGY LLVDPPTKKR FFFVLIFFFF PPFFFCCFFH
           LPWSSWGAAA TVTTLLLLLY YFIPPGTGGF IIVDPPTKKR FFFILIFFFF PPFFFVVFFH

           HHFFFLLLLH HLLSNGYDDD TTALIFPNLL LLSLVVKFLQ SSLFFIPLSH PPNAAAIVVV
           HHFFFLLLLH HLLSNGYDDD TTALIFPNLL LLSLVVKFLQ SSIFFIPLSH PPNAAAIVVV
           HHFFFLLLLH HLLSNGYDDD TTALIFPNLL LLSLVVKFIQ SSLFFIPLSH PPNAAAIVVV
           HHFFFLLLLH HLLSNGYDDD TTALIFPNLL LLSLVVKFLQ SSIFFIPLSH PPNAAAIVVV
           HHFFFLLLLH HLLSNGYDDD TTALIFPNLL LLSLVVKFLQ SSIFFIPLSH PPNAAAIVVV
           HHFFFLLLLH HLLSNGYDDD TTALIFPNLL LLSLVVKFLQ SSLFFIPLSH PPNAAAIVVV
           HHFFFLLLLH HLLSNGYDDD TTALIFPNLL LLSLVVKFLQ SSIFFVPLSH PPNAAAIVVV
           HHFFFLLLLH HLLSNGYDDD TTALIFPNLL LLSLVVKFLQ SSIFFVPLSH PPNAAAIVVV
           HHFFFLLLLH HLLSNGYDDD TTALIFPNLL LLSLIIKFLQ SSLFFIPLSH PPNAAAIVVV
           HHFFFLLLLH HLLSNGYDDD TTALIFPNLL LLSLIIKFLQ SSLFFIPLSH PPNAAAIVVV
           HHFFFLLLLH HLLSNGYDDD TTALIFPNLL LLSLIIKFLQ SSLFFIPLSH PPNAAAIVVV
           HHFFFLLLLH HLLSNGYDDD TTALIFPNLL LLSLIIKFLQ SSLFFIPLSH PPNAAAIVVV
           HHFFFLLLLH HLLSNGYDDD TTALIFPNLL LLCLIIKFLQ SSLFFITLSH PPNAAAIVVV

           VVPSSQQVVW YFFLPPYAAM MLKTTVVVGL LLVVIVLLSL QLLLLLAERR STTIQKKKII
           VVPIIQQVVW YFFLPPYAAM MLKTTIIIGL LLLLIVAASL QLLLLLAERR STTIQKKKTT
           VVPIIQQVVW YFFLPPYAAM MLKTTIIIGL LLLLIVAASL QLLLLMAERR NTTIQKKKLL
           VVPIIQQVVW YFFLPPYAAM MLKTTIIIGL LLLLIVAASL QLLLLLAERR STTIQKKKTT
           VVPIIQQVVW YFFLPPYAAM MLKTTIIIGL LLLLIVAASL QLLLLLAERR STTIQKKKTT
           VVPIIQQVVW YFFLPPYAAM MLKTTIIIGL LLLLIVTTSL QLLLLLAERR STTIQKKKTT
           VVPLLQQVVW YFFLPPYAAM MLKTTIIIGL LLVVIVAASL QLLLLLAERR NTTIQKKKVV
           VVPLLQQVVW YFFLPPYAAM MLKTTIIIGL LLVVIVAASL QLLLLLAERR NTTIQKKKVV
           AAPLLHHVVW YFFLPPYAAM MLKTTIIIGL LLLLVMAASL QILLLLAERR NTTIQKKKAA
           AAPLLHHVVW YFFLPPYAAM MLKTTIIIGL LLLLVMAASL QILLLLAERR NTTIQKKKAA
           AAPLLHHVVW YFFLPPYAAM MLKTTIIIGL LLLLVMAASL QILLLLAERR STTIQKKKNN
           AAPLLHHVVW YFFLPPYAAM MLKIIIIIGL LLLLVMAASL QVLLLLAERR NTTIQKKKNN
           SSPLLHHVVW YFFLSSYAAI ILKTTIIIGL LLLLIMSSSL QVLLLLAERR NTTILKKKVV

           IIFGAARRYY YSVVIICCCA ALLWIGCCQQ QQDIIIILLR FFVFCSSSSL VLLHYYRRTT
           TTFGAARRYY YSVVMMCCCS ALLWIGCCQQ QQDIIIILLR FFIFSSSSSL ALLHYYKRTT
           LLFGAARRYY YSVVIICCCS ALLWIGCCQQ QQEIIIILLR FFIFSSSSSL ALLHYYKRTT
           TTFGAARRYY YSVVMMCCCS ALLWIGCCQQ QQDIIIILLR FFIFFSSSSL TLLHYYKRTT
           TTFGAARRYY YSVVMMCCCS ALLWIGCCQQ QQDIIIILLR FFIFSSSSSL ALLHYYKRTT
           TTFGAARRYY YSVVMMCCCS ALLWIGCCQQ QQDIIIILLR FFIFSSSSSL ALLHYYKRTT
           VVFSAARRYY YSVVIICCCS ALLWIGCCPP PQDIIIILLR FFIFSSSSSL SLLQNNKKTT
           VVFSAARRYY YSVVIICCCS ALLWIGCCQQ QQDIIIILLR FFIFSSSSSL SLLQYYKKTT
           AAFGAARRYY YSVVTTCCCS ALLWIGCCQQ QQDIIIILLR FFIFFSSSSL TLLQSSKRTT
           AAFGAARRYY YSVVTTCCCS ALLWIGCCQQ QQDIIIILLR FFIFFSSSSL TLLQSSKRTT
           NNFGAARRYY YSVVTTCCCS ALLWIGCCQQ QQDIIIILLR FFIFFSSSSL TLLQAARRTT
           NNFGAARRYY YSVVIICCCS ALLWIGCCQQ QQDIIIIIIR FFIFFSSSSL TLLQAARKTT
           VVFGAARRYY YSLLIICCCA ALMVIGYYQQ QQDIIIIYYR FFILVSSSSL TLLQSSKRLL

           HHDYYYYSSS QQAAA
           HHDYYYYSSS QQAAA
           YYDYYYYSSS QQAAA
           HHDYYYYSSS QQAAA
           HHDYYYYSSS QQAAA
           HHDYYYYSSS QQAAA
           HHDYYYYSSS QQAAA
           HHDYYYYSSS QQAAA
           HHDYYYYSSS QQAAA
           HHDYYYYSSS QQAAA
           HHDYYYYSSS QQAAA
           HHDYYYYSSS QQAAA
           HHDYYYYSSS QQAAA

   13   375
P_falcipar NNFYSSLLLA AHLLIINNYP PCPPPLLNNL WNYYFLLLFF FIIQIIFFLL SYYPDVSYYY
P_vivax_Sa NNYYSSLLLA AHLLLLNNYP PCPPPLLNNL WNYYFLLLFF FIIQILFFLL SYYPEISYYY
P_malariae NNYYSSLLLA AHLLLLNNYP PCPPPLLNNL WNYYFLLLFF FIIQILFFLL SYYPDISYYY
P_knowlesi NNYYSSLLLA AHLLLLNNYP PCPPPLLNNL WNYYFLLLFF FIIQILFFLL SYYPEISYYY
P_cynomolg NNYYSSLLLA AHLLLLNNYP PCPPPLLNNL WNYYFLLLFF FIIQILFFLL SYYPEISYYY
P_DAJ-2004 NNYYSSLLLA AHLLLLNNYP PCPPPLLNNL WNYYFLLLFF FIIQILFFLL SYYPEISYYY
P_berghei  NNYNSSLLLT THLLIINNYP PCPPPLLNNL WNYYFLLLFF FIIQILFFLL SYYPEISYYY
P_yoelii   NNYNSSLLLT THLLIINNYP PCPPPLLNNL WNYYFLLLFF FIIQILFFLL SYYPEISYYY
P_relictum NNYYSSLLLA AHLLIIHHYP PCPPPLLNNL WNYYFLLLFF FIIQILLLLL TYYPEISYYY
P_gallinac NNYYSSLLLA AHLLIIHHYP PCPPPLLNNL WNYYFLLLFF FIIQILLLLL TYYPEISYYY
P_floriden NNYYSSLLLA AHLLVVYYYP PCPPPLLNNL WNYYFLLLFF FIIQILLLLL TYYPEISYYY
P_mexicanu NNYYSSLLLA AHLLIIHHYP PCPPPLLNNL WNYYFLLLFF FIIQILLLLL TYYPEISYYY
L_sabrazes NNYNVVLLLA AHLLIIYYYP PCPPPLLNNL WNYYFLLLFF FIIQILLLLL TYYPEISHHY

           YYYYSSIHLL WCFTTGGALV VTLHHILRRL LLSYYYYLLS WISSSGLLLF MITAVGGLWW
           YYYYSSIHLL WCFTTGGALV VTLHHILRRL LLSYYYYLLS WISSSGLLIF AITAIGGLWW
           YYYYSSIHLL WCFTTGGALV VTLHHILRRL LLSYYYYLLS WISSSGLLIF AITAIGGLWW
           YYYYSSIHLL WCFTTGGALV VTLHHILRRL LLSYYYYLLS WISSSGLLIF AITAIGGLWW
           YYYYSSIHLL WCFTTGGALV VTLHHILRRL LLSYYYYLLS WISSSGLLIF AITAIGGLWW
           YYYYSSIHLL WCFTTGGALV VTLHHILRRL LLSYYYYLLS WISSSGLLIF AITAIGGLWW
           YYYYSSIHLL WCFTTGGALV VTLHHILRRL LLSYYYYLLS WISSSGLLIF AITAIGGLWW
           YYYYSSIHLL WCFTTGGALV VTLHHILRRL LLSYYYYLLS WISSSGLLIF AITAIGGLWW
           YYYYSSVHLL WCFTTGGAFV VTLHHILRRL LLSYYYYLLS WISSSGLLIF LITAMGGLWW
           YYYYSSVHLL WCFTTGGAFV VTLHHILRRL LLSYYYYLLS WISSSGLLIF LITAMGGLWW
           YYYYSSVHLL WCFTTGGAFV VTLHHILRRL LLSYYYYLLS WISSSGLLIF LITAMGGLWW
           YYYYSSVHLI WCFTTGGAFV VTLHHILRRL LLSYYYYLLS WITTTGLLIF LITAMGGLWW
           YYYYSSVHLL WCFTTGGAFV VALHHILRRL LLSYYYYLLT WNTTTGLLIF LITAMGGLWW

           QQMYATTTVV VIIILLLLLS SIIIPAVCGG YYYTDTTRFF VVLLFFFIIP FIIGLLIIIV
           QQMYATTTVV VIIILLLLLS SIIIPLVCGG YYYTDTTRFF VVLLFFFIIP FVVALLIIIV
           QQMYATTTVV VIIILLLLLS SIIIPLVCGG YYYTDTTRFF VVLLFFFIIP FVVALLIIIV
           QQMYATTTVV VIIILLLLLS SIIIPLVCGG YYYTDTTRFF VVLLFFFIIP FVVALLIIIV
           QQMYATTTVV VIIILLLLLS SIIIPLVCGG YYYTDTTRFF VVLLFFFIIP FVVALLIIIV
           QQMYATTTVV VIIILLLLLS SIIIPLVCGG YYYTDTTRFF VVLLFFFIIP FIIALLIIIV
           QQMYATTTVV VIIILLLLLG GIIIPLVCGG YYYTDTTRFF VVLLFFFIIP FVVALLIIIV
           QQMYATTTVV VIIILLLLLG GIIIPLVCGG YYYTDTTRFF VVLLFFFIIP FVVALLIIIV
           QQMFATTTVV VIIILLLLLF FIIIPLVCGG YYYLDTTRFF VVLLFFFTTP FIIALLIIIV
           QQMFATTTVV VIIILLLLLF FIIIPLVCGG YYYLDTTRFF VVLLFFFTTP FIIALLIIIV
           QQMFATTTVV VIIILLLLLF FIIIPLVCGG YYYLDTTRFF VVLLFFFIIP FIIALLIIIV
           QQMFATTTVV VIIILLLLLF FIIIPLVCGG YYYLDTTRFF VVLLFFFIIP FIIALLIIIV
           QQMFATTTVV VIIILLLLLF FIIIPLICGG FFFIDTTRFF IILLFFFIIP FVVVLLVVVV

           VFFFIIIHHH HGGGSSNLGG GGYTALKKKF YPPPPLSSDD VVGGFFFNVV LFFLLIQSII
           VFFFIIIHHH HGGGSSNLGG GGYTALKKKF YPPPPLSSDD VVGGFFFNII LFFLLLQSII
           VFFFIIIHHH HGGGSSNLGG GGYTALKKKF YPPPPLSSDD VVGGFFFNII IFFLLLQSII
           VFFFIIIHHH HGGGSSNLGG GGYTALKKKF YPPPPLSSDD VVGGFFFNII LFFLLLQSII
           VFFFIIIHHH HGGGSSNLGG GGYTALKKKF YPPPPLSSDD VVGGFFFNII LFFLLLQSII
           VFFFIIIHHH HGGGSSNLGG GGYTALKKKF YPPPPLSSDD VVGGFFFNII LFFLLLQSII
           VFFFIIIHHH HGGGSSNLGG GGYTALKKKF YPPPPLSSDD VVGGFFFNII LFFLLIQSVV
           VFFFIIIHHH HGGGSSNLGG GGYTALKKKF YPPPPLSSDD VVGGFFFNII LFFLLIQSVV
           VFFFIIIHHH QGGGSSNLGG GGYTALKKKF YPPPPLSSDD IIGGFFFNVV LFFLLAQSII
           VFFFIIIHHH QGGGSSNLGG GGYTALKKKF YPPPPLSSDD IIGGFFFNVV LFFLLAQSII
           VFFFIIIHHH QGGGSSNLGG GGYTALKKKF YPPPPLSSDD IIGGFFFNII LFFLLSQSII
           VFFFIIIHHH QGGGSSNLGG GGYTALKKKF YPPPPLSSDD IIGGFFFNVV LFFLLSQSII
           VFFFIIIHHH QGGGSSNLGG GGYTALKKKF YPPPPLCCDD IIGGFFFSVV LFFLLAQSII

           ILSHDAVVNN NTTTSQIVPW WLLPFMKVPS KPPAGLVIVV LLLLLLAAQQ RSTTIIIIIM
           ILSHDALVNN NTTTIQIVPW WLLPFMKIPS KTTAGLLIVV LLLLLLAAQQ RSTTIIIIIM
           ILSHDAIVNN NTTTIQIVPW WLLPFMKIPS KTTAGLLIVV LLLLMMAAQQ RNTTIIIIIM
           ILSHDALVNN NTTTIQIVPW WLLPFMKIPS KTTAGLLIVV LLLLLLAAQQ RSTTIIIIIM
           ILSHDALVNN NTTTIQIVPW WLLPFMKIPS KTTAGLLIVV LLLLLLAAQQ RSTTIIIIIM
           ILSHDALVNN NTTTIQIVPW WLLPFMKIPS KTTAGLLIVV LLLLLLAAQQ RSTTIIIIIM
           ILSHDAVVNN NTTTLQIVPW WLLPFMKIPS KNNAGLVIVV LLLLLLAAQQ RNTTIIIIIM
           ILSHDAIVNN NTTTLQIVPW WLLPFMKIPS KNNAGLVIVV LLLLLLAAQQ RNTTIIIIIM
           LLSHDATVDD DRRTLHIVPW WLLPFMKIPN KTTAGLLVMM LLLLLLAAQQ RNTTLLIIIF
           LLSHDATVDD DRRTLHIVPW WLLPFMKIPN KTTAGLLVMM LLLLLLAAQQ RNTTLLIIIF
           LLSHDATVDD DRRTLHIVPW WLLPFMKIPN KTTAGLLVMM LLLLLLAAQQ RSTTIIIIIF
           LLSHDAMVDD DKKTLHIVPW WLLPFMKIPN KTTAGLLVMM LLLLLLAAQQ RNTTIIIIIF
           LLSHDAMVDD DRRTLHIVPW WLLSFIKIPN KTTSGLLIMM LLLLLLAAQQ RNTTIIIIIF

           MIFFFRDYSS SIWWCAFAAA WWWIIGCCPQ DIIFIIILLL YGGGGRIFFF FFFGGGGLLL
           MTFFFREYSS SIWWCSFAAA WWWIIGCCPQ DIIFIIILLL YGGGGRIFFF FFFGGGGLLL
           MLFFFREYSS SIWWCSFAAA WWWIIGCCPQ EIIFIIILLL YGGGGRIFFF FFFGGGGLLL
           MTFFFREYSS SIWWCSFAAA WWWIIGCCPQ DIIFIIILLL YGGGGRIFFF FFFGGGGLLL
           MTFFFREYSS SIWWCSFAAA WWWIIGCCPQ DIIFIIILLL YGGGGRIFFF FFFGGGGLLL
           MTFFFREYSS SIWWCSFAAA WWWIIGCCPQ DIIFIIILLL YGGGGRIFFF FFFGGGGLLL
           MVFFFREYSS SIWWCSFAAA WWWIIGCCPQ DIIFIIILLL YGGGGRIFFF FFFGGGGLLL
           MVFFFREYSS SIWWCSFAAA WWWIIGCCPQ DIIFIIILLL YGGGGRIFFF FFFGGGGLLL
           FAFFFREYSS SIWWCSFAAA WWWIIGCCPQ DIIYIIILLL YGGGGRIFFF FFFGGGGLLL
           FAFFFREYSS SIWWCSFAAA WWWIIGCCPQ DIIYIIILLL YGGGGRIFFF FFFGGGGLLL
           FNFFFREYSS SIWWCSFAAA WWWIIGCCPQ DIIYIIILLL YGGGGRIFFF FFFAAAALLL
           FNFFFREYSS SIWWCSFAAA WWWIIGCCPQ DIIYIIIIII YGGGGRIFFF FFFAAAALLL
           FVFFFRDYSS SIWWCAFAAA VVVIIGYYPQ DIIFIIIYYY YGGGGRILLF FFFIIIILLL

           LVVHHYYRRR TTHYI
           LVVHHYYKKR TTHYI
           LVVHHYYKKR TTYYI
           LVVHHYYKKR TTHYI
           LVVHHYYKKR TTHYI
           LVVHHYYKKR TTHYI
           LVVQQNNKKK TTHYI
           LVVQQYYKKK TTHYI
           LVVQQSSKKR TTHYI
           LVVQQSSKKR TTHYI
           LVVQQAARRR TTHYI
           LVVQQAARRK TTHYL
           LVVQQSSKKR LLHYI

   13   375
P_falcipar NNFINNNLVV KHHLINYILN NGLLLLLGGI IFFIIIIIII TGFLPDDDSS SYYAYYYYYS
P_vivax_Sa NNYINNNLAA KHHLLNYILN NGLLLLLGGI IFFIIIIILL TGFLPEEESS SYYAYYYYYS
P_malariae NNYINNNLAA KHHLLNYILN NGLLLLLGGI IFFIIIIILL TGFLPDDDSS SYYAYYYYYS
P_knowlesi NNYINNNLAA KHHLLNYILN NGLLLLLGGI IFFIIIIILL TGFLPEEESS SYYAYYYYYS
P_cynomolg NNYINNNLAA KHHLLNYILN NGLLLLLGGI IFFIIIIILL TGFLPEEESS SYYAYYYYYS
P_DAJ-2004 NNYINNNLAA KHHLLNYILN NGLLLLLGGI IFFIIIIILL TGFLPEEESS SYYAYYYYYS
P_berghei  NNYINNNLVV KHHLINYILN NGLLLLLGGI IFFIIIIILL TGFLPEEESS SYYAYYYYYS
P_yoelii   NNYINNNLVV KHHLINYILN NGLLLLLGGI IFFIIIIILL TGFLPEEESS SYYAYYYYYS
P_relictum NNYINNNLAA KHHLIHYILN NGLLLLLGGI IFFIIIIILL TGLLPEEESS SYYAYYYYYS
P_gallinac NNYINNNLAA KHHLIHYILN NGLLLLLGGI IFFIIIIILL TGLLPEEESS SYYAYYYYYS
P_floriden NNYINNNLAA KHHLVYYILN NGLLLLLGGI IFFIIIIILL TGLLPEEESS SYYAYYYYYS
P_mexicanu NNYINNNLAA KHHLIHYILN NGLLLLLGGI IFFIIIIILL TGLLPEEESS SYYAYYYYYS
L_sabrazes NNYINNNLAA KHHLIYYILN NGLLLLLGGI IFFIIIIILL TGLLPEEESS SHHAYYYYYS

           QHIRLSGGWW WWFRRYYYMT TGLLVFLLTL HIILNNYYYM YYYLPPPLII ISSGLFFFFI
           QHIRLSGGWW WWFRRYYYMT TGLLVFLLTL HIILNNYYYL YYYLPPPLII ISSGIFFFFL
           QHIRLSGGWW WWFRRYYYMT TGLLVFLLTL HIILNNYYYL YYYLPPPLII ISSGIFFFFL
           QHIRLSGGWW WWFRRYYYMT TGLLVFLLTL HIILNNYYYL YYYLPPPLII ISSGIFFFFL
           QHIRLSGGWW WWFRRYYYMT TGLLVFLLTL HIILNNYYYL YYYLPPPLII ISSGIFFFFL
           QHIRLSGGWW WWFRRYYYMT TGLLVFLLTL HIILNNYYYL YYYLPPPLII ISSGIFFFFL
           QHIRLSGGWW WWFRRYYYMT TGLLVFLLTL HIILNNYYYL YYYLPPPLII ISSGIFFFFL
           QHIRLSGGWW WWFRRYYYMT TGLLVFLLTL HIILNNYYYL YYYLPPPLII ISSGIFFFFL
           QHIRLSGGWW WWFRRYYYMT TGFFVFLLTL HIILNNYYYS YYYLPPPLII ISSGIFFFFI
           QHIRLSGGWW WWFRRYYYMT TGFFVFLLTL HIILNNYYYS YYYLPPPLII ISSGIFFFFI
           QHIRLSGGWW WWFRRYYYMT TGFFVFLLTL HIILNNYYYS YYYLPPPLII ISSGIFFFFI
           QHIRISGGWW WWFRRYYYMT TGFFVFLLTL HIILNNYYYS YYYLPPPLII ITTGIFFFFI
           QHIRLSGGWW WWFRRYYYLT TGFFVFLLAL HIILNNYYYS YYYLPPPLNN NTTGIFFFFI

           IFTTAFFFVV GGGYPGYWWG GAAVVTTTNL LSIPPVVVAV IIWICCGYTT VSSDDPPPTK
           LFTTAFFFII GGGYPGYWWG GAAVVTTTNL LSIPPVVVLV IIWLCCGYTT VSSDDPPPTK
           LFTTAFFFII GGGYPGYWWG GAAVVTTTNL LSIPPAAALV IIWLCCGYTT VSSDDPPPTK
           LFTTAFFFII GGGYPGYWWG GAAVVTTTNL LSIPPVVVLV IIWLCCGYTT VSSDDPPPTK
           LFTTAFFFII GGGYPGYWWG GAAVVTTTNL LSIPPVVVLV IIWLCCGYTT VSSDDPPPTK
           LFTTAFFFII GGGYPGYWWG GAAVVTTTNL LSIPPVVVLV IIWLCCGYTT VSSDDPPPTK
           LFTTAFFFII GGGYPGYWWG GAAVVTTTNL LSIPPSSSLV IIWLCCGYTT VSSDDPPPTK
           LFTTAFFFII GGGYPGYWWG GAAVVTTTNL LSIPPAAALV IIWLCCGYTT VSSDDPPPTK
           ISTTAFFFMM GGGYPGFWWG GAAVVTTTNL LYIPPGGGLV SSWICCGYLL VSSDDPPPTK
           ISTTAFFFMM GGGYPGFWWG GAAVVTTTNL LYIPPGGGLV SSWICCGYLL VSSDDPPPTK
           ISTTAFFFMM GGGYPGFWWG GAAVVTTTNL LYIPPGGGLV SSWICCGYLL VSSDDPPPTK
           ISTTAFFFMM GGGYPGFWWG GAAVVTTTNL LYIPPGGGLV SSWICCGYLL VSSDDPPPTK
           ISTTAFFFMM GGGYPGFWWG GAAVVTTTNL LYIPPGGGLI TTWVCCGFII VNNDDPPPTK

           KRFVLLLPFI GLHIIFFLHL LLHGSTTNLL AAKIPFFFYL LSSSDVNVVI IILFLIIIQG
           KRFVLLLPFV ALHIIFFLHL LLHGSTTNLL AAKIPFFFYL LSSSDVNIII IILFLLLLQG
           KRFVLLLPFV ALHIIFFLHL LLHGSTTNLL AAKIPFFFYL LSSSDVNIII IIIFLLLLQG
           KRFVLLLPFV ALHIIFFLHL LLHGSTTNLL AAKIPFFFYL LSSSDVNIII IILFLLLLQG
           KRFVLLLPFV ALHIIFFLHL LLHGSTTNLL AAKIPFFFYL LSSSDVNIII IILFLLLLQG
           KRFVLLLPFI ALHIIFFLHL LLHGSTTNLL AAKIPFFFYL LSSSDVNIII IILFLLLLQG
           KRFVLLLPFV ALHIIFFLHL LLHGSTTNLL AAKIPFFFYL LSSSDVNIII IILFLIIIQG
           KRFVLLLPFV ALHIIFFLHL LLHGSTTNLL AAKIPFFFYL LSSSDVNIII IILFLIIIQG
           KRFVLFFPFI ALHIIFFLHL LLQGSTTNLL AAKIPFFFYL LSSSDINVVV VVLFLAAAQG
           KRFVLFFPFI ALHIIFFLHL LLQGSTTNLL AAKIPFFFYL LSSSDINVVV VVLFLAAAQG
           KRFVLFFPFI ALHIIFFLHL LLQGSTTNLL AAKIPFFFYL LSSSDINIIV VVLFLSSSQG
           KRFVLFFPFI ALHIIFFLHL LLQGSTTNLL AAKIPFFFYL LSSSDINVVV VVLFLSSSQG
           KRFILFFPFV VLHIIFFLHL LLQGSTTNLL AAKIPFFFYL LCCCDISVVV VVLFLAAAQG

           SHPPNNIIVV TYTTSSIPEW WYFLPYAMLK KVPKKKALVL LQLLFLLLLL AAEQQQRRSL
           SHPPNNIILV TYTTIIIPEW WYFLPYAMLK KIPKKKALVL LQLLFLLLLL AAEQQQRRSL
           SHPPNNIIIV TYTTIIIPEW WYFLPYAMLK KIPKKKALVL LQLLFLLLMM AAEQQQRRNL
           SHPPNNIILV TYTTIIIPEW WYFLPYAMLK KIPKKKALVL LQLLFLLLLL AAEQQQRRSL
           SHPPNNIILV TYTTIIIPEW WYFLPYAMLK KIPKKKALVL LQLLFLLLLL AAEQQQRRSL
           SHPPNNIILV TYTTIIIPEW WYFLPYAMLK KIPKKKALVL LQLLFLLLLL AAEQQQRRSL
           SHPPNNIIVV TYTTLLIPEW WYFLPYAMLK KIPKKKALVL LQLLFLLLLL AAEQQQRRNL
           SHPPNNIIIV TYTTLLIPEW WYFLPYAMLK KIPKKKALVL LQLLFLLLLL AAEQQQRRNL
           SHPPNNIITV RYTTLLIPEW WYFLPYAMLK KIPKKKALML LQILFLLLLL AAEQQQRRNL
           SHPPNNIITV RYTTLLIPEW WYFLPYAMLK KIPKKKALML LQILFLLLLL AAEQQQRRNL
           SHPPNNIITV RYTTLLIPEW WYFLPYAMLK KIPKKKALML LQILFLLLLL AAEQQQRRSL
           SHPPNNIIMV KYTTLLIPEW WYFLPYAMLK KIPKKKALML LQVLFLLLLL AAEQQQRRNL
           SHPPNNIIMV RYTTLLIPEW WYFLSYAILK KIPKKKSLML LQVLFLLLLL AAEQQQRRNL

           TIIQKIIIFF FGDVPIIIFM FFFFAAALIC CCQQLPQDIF ILYYYYFFLF FGLFFFVVHH
           TIIQKTTTFF FGEVPMMIFM FFFFAAALIC CCQQLPQDIF ILYYYYFFSF FGLFFFAVHH
           TIIQKLLLFF FGEVPIIIFM FFFFAAALIC CCQQLPQEIF ILYYYYFFSF FGLFFFAVHH
           TIIQKTTTFF FGEVPMMIFM FFFFAAALIC CCQQLPQDIF ILYYYYFFLF FGLFFFTVHH
           TIIQKTTTFF FGEVPMMIFM FFFFAAALIC CCQQLPQDIF ILYYYYFFLF FGLFFFAVHH
           TIIQKTTTFF FGEVPMMIFM FFFFAAALIC CCQQLPQDIF ILYYYYFFSF FGLFFFAVHH
           TIIQKVVVFF FSEVPIIIFM FFFFAAALIC CCPPLPQDIF ILYYYYFFLF FGLFFFSVQQ
           TIIQKVVVFF FSEVPIIIFM FFFFAAALIC CCQQLPQDIF ILYYYYFFLF FGLFFFSVQQ
           TLIQKAAAFF FGEVPTTIFI FFFFAAALIC CCQQLPQDIY ILYYYYFFLF FGLFFFTVQQ
           TLIQKAAAFF FGEVPTTIFI FFFFAAALIC CCQQLPQDIY ILYYYYFFLF FGLFFFTVQQ
           TIIQKNNNFF FGEVPTTIFI FFFFAAALIC CCQQLPQDIY ILYYYYFFLF FALFFFTVQQ
           TIIQKNNNFF FGEVPIIIFI FFFFAAALIC CCQQLPQDIY IIYYYYFFLF FALFFFTVQQ
           TIILKVVVFF FGDLSIIIFI FFFFAAALIY YYQQLPQDIF IYYYYYFFIL FILFFFTVQQ

           YRRRRTHDDS QANNI
           YKKRRTHDDS QANNI
           YKKRRTYDDS QANNI
           YKKRRTHDDS QANNI
           YKKRRTHDDS QANNI
           YKKRRTHDDS QANNI
           NKKKKTHDDS QANNI
           YKKKKTHDDS QANNI
           SKKRRTHDDS QANNI
           SKKRRTHDDS QANNI
           ARRRRTHDDS QANNI
           ARRKKTHDDS QANNL
           SKKRRLHDDS QANNI

   13   375
P_falcipar YYINNNLVVA HHIYYYCCPL NFLWYGGIII FFFQQIIIIT VVVVFLAAAS STTDVSSSYA
P_vivax_Sa YYINNNLAAA HHLYYYCCPL NFLWYGGIII FFFQQILLLT VVVVFLAAAS STTEISSSYA
P_malariae YYINNNLAAA HHLYYYCCPL NFLWYGGIII FFFQQILLLT VVVVFLAAAS STTDISSSYA
P_knowlesi YYINNNLAAA HHLYYYCCPL NFLWYGGIII FFFQQILLLT VVVVFLAAAS STTEISSSYA
P_cynomolg YYINNNLAAA HHLYYYCCPL NFLWYGGIII FFFQQILLLT VVVVFLAAAS STTEISSSYA
P_DAJ-2004 YYINNNLAAA HHLYYYCCPL NFLWYGGIII FFFQQILLLT VVVVFLAAAS STTEISSSYA
P_berghei  NNINNNLVVT HHIYYYCCPL NFLWYGGIII FFFQQILLLT VVVVFLAAAS SSSEISSSYA
P_yoelii   NNINNNLVVT HHIYYYCCPL NFLWYGGIII FFFQQILLLT VVVVFLAAAS SSSEISSSYA
P_relictum YYINNNLAAA HHIYYYCCPL NFLWYGGVVV FFFQQILLLT VVVVLLAAAT TTTEISSSYA
P_gallinac YYINNNLAAA HHIYYYCCPL NFLWYGGVVV FFFQQILLLT VVVVLLAAAT TTTEISSSYA
P_floriden YYINNNLAAA HHVYYYCCPL NFLWYGGVVV FFFQQILLLT VVVVLLAAAT TTTEISSSYA
P_mexicanu YYINNNLAAA HHIYYYCCPL NFLWYGGVVV FFFQQILLLT VVVVLLAAAT TTTEISSSYA
L_sabrazes NNINNNLAAA HHIYYYCCPL NFLWYGGIII FFFQQILLLT VVVVLLAAAT TTTEISSSHA

           YYIQQQHLLL LRREELGWCC CMMATTTTTA ASLLVVFTTH GLLNYYYYLP SSGGIILLFM
           YYIQQQHLLL LRREELGWCC CMMATTTTTA ASLLVVFTTH GLLNYYYYLP SSGGIIIIFA
           YYIQQQHLLL LRREELGWCC CMMATTTTTA ASLLVVFTTH GLLNYYYYLP SSGGIIIIFA
           YYIQQQHLLL LRREELGWCC CMMATTTTTA ASLLVVFTTH GLLNYYYYLP SSGGIIIIFA
           YYIQQQHLLL LRREELGWCC CMMATTTTTA ASLLVVFTTH GLLNYYYYLP SSGGIIIIFA
           YYIQQQHLLL LRREELGWCC CMMATTTTTA ASLLVVFTTH GLLNYYYYLP SSGGIIIIFA
           YYIQQQHLLL LRREELGWCC CMMATTTTTA ASLLVVFTTH GLLNYYYYLP SSGGIIIIFA
           YYIQQQHLLL LRREELGWCC CMMATTTTTA ASLLVVFTTH GLLNYYYYLP SSGGIIIIFA
           YYVQQQHLLL LRREELGWCC CMMATTTTTA ASFFVVFTTH GLLNYYYYLP SSGGIIIIFL
           YYVQQQHLLL LRREELGWCC CMMATTTTTA ASFFVVFTTH GLLNYYYYLP SSGGMMIIFL
           YYVQQQHLLL LRREELGWCC CMMATTTTTA ASFFVVFTTH GLLNYYYYLP SSGGIIIIFL
           YYVQQQHLLL LRREEIGWCC CMMATTTTTA ASFFVVFTTH GLLNYYYYLP STGGIIIIFL
           YYVQQQHLLL LRREELGWCC CLLSTTTTTA ASFFVVFAAH GLLNYYYYLP TTGGIIIIFL

           MTAVGYYVPP WGQQMSWTTV VIITTNLSSI IPAAAIGGTV SSDPPKRFVL FFFIILPPFG
           ATAIGYYVPP WGQQMSWTTV VIITTNLSSI IPLLLLGGTV SSDPPKRFVL FFFIILPPFA
           ATAIGYYVPP WGQQMSWTTV VIITTNLSSI IPLLLLGGTV SSDPPKRFVL FFFIILPPFA
           ATAIGYYVPP WGQQMSWTTV VIITTNLSSI IPLLLLGGTV SSDPPKRFVL FFFIILPPFA
           ATAIGYYVPP WGQQMSWTTV VIITTNLSSI IPLLLLGGTV SSDPPKRFVL FFFIILPPFA
           ATAIGYYVPP WGQQMSWTTV VIITTNLSSI IPLLLLGGTV SSDPPKRFVL FFFIILPPFA
           ATAIGYYVPP WGQQMSWTTV VIITTNLSGI IPLLLLGGTV SSDPPKRFVL FFFIILPPFA
           ATAIGYYVPP WGQQMSWTTV VIITTNLSGI IPLLLLGGTV SSDPPKRFVL FFFIILPPFA
           LTAMGYYVPP WGQQMSWTTV VIITTNLYFI IPLLLIGGLV SSDPPKRFVL FFFTTFPPFA
           LTAMGYYVPP WGQQMSWTTV VIITTNLYFI IPLLLIGGLV SSDPPKRFVL FFFTTFPPFA
           LTAMGYYVPP WGQQMSWTTV VIITTNLYFI IPLLLIGGLV SSDPPKRFVL FFFIIFPPFA
           LTAMGYYVPP WGQQMSWTTV VIITTNLYFI IPLLLIGGLV SSDPPKRFVL FFFIIFPPFA
           LTAMGYYVPP WGQQMSWTTV VIITTNLYFI IPLLLVGGIV NNDPPKRFIL FFFIIFPPFV

           IFIFFFFFLL LLLGGGPPPP GGYYYTTTAI PPFFFYPPNL LLLDVVKGNN NFLLILLGII
           IFIFFFFFLL LLLGGGPPPP GGYYYTTTAI PPFFFYPPNL LLLDVVKGNN NFLLLIIGII
           IFIFFFFFLL LLLGGGPPPP GGYYYTTTAI PPFFFYPPNL LLLDVVKGNN NFLLLLLGII
           IFIFFFFFLL LLLGGGPPPP GGYYYTTTAI PPFFFYPPNL LLLDVVKGNN NFLLLIIGII
           IFIFFFFFLL LLLGGGPPPP GGYYYTTTAI PPFFFYPPNL LLLDVVKGNN NFLLLIIGII
           IFIFFFFFLL LLLGGGPPPP GGYYYTTTAI PPFFFYPPNL LLLDVVKGNN NFLLLLLGII
           IFIFFFFFLL LLLGGGPPPP GGYYYTTTAI PPFFFYPPNL LLLDVVKGNN NFLLIIIGII
           IFIFFFFFLL LLLGGGPPPP GGYYYTTTAI PPFFFYPPNL LLLDVVKGNN NFLLIIIGII
           IFIFFFFFLL LLLGGGPPPP GGYYYTTTAI PPFFFYPPNL LLLDIIKGNN NFLLALLGLL
           IFIFFFFFLL LLLGGGPPPP GGYYYTTTAI PPFFFYPPNL LLLDIIKGNN NFLLALLGLL
           IFIFFFFFLL LLLGGGPPPP GGYYYTTTAI PPFFFYPPNL LLLDIIKGNN NFLLSLLGLL
           IFIFFFFFLL LLLGGGPPPP GGYYYTTTAI PPFFFYPPNL LLLDIIKGNN NFLLSLLGLL
           VFIFFFFFLL LLLGGGPPPP GGYYYTTTAI PPFFFYPPNL LLLDIIKGSN NFLLALLGLL

           PPSSPDAAAI YVVTPSSSQY YYAAMLPSSS SKPPAGVLSS LFFLLLAAEQ RRSSLTTTII
           PPSSPDAAAI YVVTPIIIQY YYAAMLPSSS SKTTAGLASS LFFLLLAAEQ RRSSLTTTII
           PPSSPDAAAI YVVTPIIIQY YYAAMLPSSS SKTTAGLASS LFFMMMAAEQ RRNNLTTTII
           PPSSPDAAAI YVVTPIIIQY YYAAMLPSSS SKTTAGLASS LFFLLLAAEQ RRSSLTTTII
           PPSSPDAAAI YVVTPIIIQY YYAAMLPSSS SKTTAGLASS LFFLLLAAEQ RRSSLTTTII
           PPSSPDAAAI YVVTPIIIQY YYAAMLPSSS SKTTAGLTSS LFFLLLAAEQ RRSSLTTTII
           PPSSPDAAAI YVVTPLLLQY YYAAMLPSSS SKNNAGVASS LFFLLLAAEQ RRNNLTTTII
           PPSSPDAAAI YVVTPLLLQY YYAAMLPSSS SKNNAGVASS LFFLLLAAEQ RRNNLTTTII
           PPSSPDAAAI YAATPLLLHY YYAAMLPNNN NKTTAGLASS LFFLLLAAEQ RRNNLTTTLI
           PPSSPDAAAI YAATPLLLHY YYAAMLPNNN NKTTAGLASS LFFLLLAAEQ RRNNLTTTLI
           PPSSPDAAAI YAATPLLLHY YYAAMLPNNN NKTTAGLASS LFFLLLAAEQ RRSSLTTTII
           PPSSPDAAAI YAATPLLLHY YYAAMLPNNN NKTTAGLASS LFFLLLAAEQ RRNNLTTTII
           TTSSPDAAAI YSSTPLLLHY YYAAILPNNN NKTTSGLSSS LFFLLLAAEQ RRNNLTTTII

           IQQQQFMIIF GGAYSSPIIM CYALLWIIIC CCDIIIGRLL FIVLFCSSSS GLLFVLHHYR
           IQQQQFMTTF GGAYSSPMMM CYALLWIIIC CCDIIIGRLL FIISFSSSSS GLLFALHHYR
           IQQQQFMLLF GGAYSSPIIM CYALLWIIIC CCEIIIGRLL FIISFSSSSS GLLFALHHYR
           IQQQQFMTTF GGAYSSPMMM CYALLWIIIC CCDIIIGRLL FIILFFSSSS GLLFTLHHYR
           IQQQQFMTTF GGAYSSPMMM CYALLWIIIC CCDIIIGRLL FIILFSSSSS GLLFALHHYR
           IQQQQFMTTF GGAYSSPMMM CYALLWIIIC CCDIIIGRLL FIISFSSSSS GLLFALHHYR
           IQQQQFMVVF SSAYSSPIIM CYALLWIIIC CCDIIIGRLL FIILFSSSSS GLLFSLQQNK
           IQQQQFMVVF SSAYSSPIIM CYALLWIIIC CCDIIIGRLL FIILFSSSSS GLLFSLQQYK
           IQQQQFFAAF GGAYSSPTTI CYALLWIIIC CCDIIIGRLL FIILFFSSSS GLLFTLQQSR
           IQQQQFFAAF GGAYSSPTTI CYALLWIIIC CCDIIIGRLL FIILFFSSSS GLLFTLQQSR
           IQQQQFFNNF GGAYSSPTTI CYALLWIIIC CCDIIIGRLL FIILFFSSSS ALLFTLQQAR
           IQQQQFFNNF GGAYSSPIII CYALLWIIIC CCDIIIGRLL FIILFFSSSS ALLFTLQQAK
           ILLLLFFVVF GGAYSSSIII CYALMVIIIY YYDIIIGRMM FIIILVSSSS ILLFTLQQSR

           RRRTYYYSSS AAAAN
           RRRTYYYSSS AAAAN
           RRRTYYYSSS AAAAN
           RRRTYYYSSS AAAAN
           RRRTYYYSSS AAAAN
           RRRTYYYSSS AAAAN
           KKKTYYYSSS AAAAN
           KKKTYYYSSS AAAAN
           RRRTYYYSSS AAAAN
           RRRTYYYSSS AAAAN
           RRRTYYYSSS AAAAN
           KKKTYYYSSS AAAAN
           RRRLYYYSSS AAAAN

   13   375
P_falcipar NFFFYIIKHH IIIIINPPPP LLLNYYYLLL GGIIIIFQII IGVVFFLAAR TDDSAYYYYI
P_vivax_Sa NYYYYIIKHH LLLLLNPPPP LLLNYYYLLL GGIIIIFQIL LGVVFFLAAR TEESAYYYYI
P_malariae NYYYYIIKHH LLLLLNPPPP LLLNYYYLLL GGIIIIFQIL LGVVFFLAAR TDDSAYYYYI
P_knowlesi NYYYYIIKHH LLLLLNPPPP LLLNYYYLLL GGIIIIFQIL LGVVFFLAAR TEESAYYYYI
P_cynomolg NYYYYIIKHH LLLLLNPPPP LLLNYYYLLL GGIIIIFQIL LGVVFFLAAR TEESAYYYYI
P_DAJ-2004 NYYYYIIKHH LLLLLNPPPP LLLNYYYLLL GGIIIIFQIL LGVVFFLAAR TEESAYYYYI
P_berghei  NYYYNIIKHH IIIIINPPPP LLLNYYYLLL GGIIIIFQIL LGVVFFLAAR SEESAYYYYI
P_yoelii   NYYYNIIKHH IIIIINPPPP LLLNYYYLLL GGIIIIFQIL LGVVFFLAAR SEESAYYYYI
P_relictum NYYYYIIKHH IIIIIHPPPP LLLNYYYLLL GGIIIVFQIL LGVVLLLAAC TEESAYYYYV
P_gallinac NYYYYIIKHH IIIIIHPPPP LLLNYYYLLL GGIIIVFQIL LGVVLLLAAC TEESAYYYYV
P_floriden NYYYYIIKHH VVVVVYPPPP LLLNYYYLLL GGIIIVFQIL LGVVLLLAAC TEESAYYYYV
P_mexicanu NYYYYIIKHH IIIIIHPPPP LLLNYYYLLL GGIIIVFQIL LGVVLLLAAC TEESAYYYYV
L_sabrazes NYYYNIIKHH IIIIIYPPPP LLLNYYYLLL GGIIIIFQIL LGVVLLLAAA TEESAYYYYV

           QQHHILRREL WSSWFRRRRY MHHATGAAAL LFLTLLLLNY YLPSSGLLMM IITTAAAAFF
           QQHHILRREL WSSWFRRRRY MHHATGAAAL LFLTLLLLNY YLPSSGLIAA LITTAAAAFF
           QQHHILRREL WSSWFRRRRY MHHATGAAAL LFLTLLLLNY YLPSSGLIAA LITTAAAAFF
           QQHHILRREL WSSWFRRRRY MHHATGAAAL LFLTLLLLNY YLPSSGLIAA LITTAAAAFF
           QQHHILRREL WSSWFRRRRY MHHATGAAAL LFLTLLLLNY YLPSSGLIAA LITTAAAAFF
           QQHHILRREL WSSWFRRRRY MHHATGAAAL LFLTLLLLNY YLPSSGLIAA LITTAAAAFF
           QQHHILRREL WSSWFRRRRY MHHATGAAAL LFLTLLLLNY YLPSSGLIAA LITTAAAAFF
           QQHHILRREL WSSWFRRRRY MHHATGAAAL LFLTLLLLNY YLPSSGLIAA LITTAAAAFF
           QQHHILRREL WSSWFRRRRY MHHATGAAAF FFLTLLLLNY YLPSSGLILL IITTAAAAFF
           QQHHILRREL WSSWFRRRRY MHHATGAAAF FFLTLLLLNY YLPSSGLILL IITTAAAAFF
           QQHHILRREL WSSWFRRRRY MHHATGAAAF FFLTLLLLNY YLPSSGLILL IITTAAAAFF
           QQHHILRREI WSSWFRRRRY MHHATGAAAF FFLTLLLLNY YLPTTGLILL IITTAAAAFF
           QQHHILRREL WSSWFRRRRY LHHSTGAAAF FFLALLLLNY YLPTTGLILL IITTAAAAFF

           VGYVPGGGQM SSSYWGAAVV IITLLLSSSS SIIPVAIIGG GYYTTTVVSD PTIIIKFFLL
           IGYVPGGGQM SSSYWGAAVV IITLLLSSSS SIIPVLILGG GYYTTTVVSD PTIIIKFFLL
           IGYVPGGGQM SSSYWGAAVV IITLLLSSSS SIIPALILGG GYYTTTVVSD PTIIIKFFLL
           IGYVPGGGQM SSSYWGAAVV IITLLLSSSS SIIPVLILGG GYYTTTVVSD PTIIIKFFLL
           IGYVPGGGQM SSSYWGAAVV IITLLLSSSS SIIPVLILGG GYYTTTVVSD PTIIIKFFLL
           IGYVPGGGQM SSSYWGAAVV IITLLLSSSS SIIPVLILGG GYYTTTVVSD PTIIIKFFLL
           IGYVPGGGQM SSSYWGAAVV IITLLLSSGG GIIPSLILGG GYYTTTVVSD PTIIIKFFLL
           IGYVPGGGQM SSSYWGAAVV IITLLLSSGG GIIPALILGG GYYTTTVVSD PTIIIKFFLL
           MGYVPGGGQM SSSFWGAAVV IITLLLYYFF FIIPGLSIGG GYYLLLVVSD PTLLLKFFLL
           MGYVPGGGQM SSSFWGAAVV IITLLLYYFF FIIPGLSIGG GYYLLLVVSD PTLLLKFFLL
           MGYVPGGGQM SSSFWGAAVV IITLLLYYFF FIIPGLSIGG GYYLLLVVSD PTLLLKFFLL
           MGYVPGGGQM SSSFWGAAVV IITLLLYYFF FIIPGLSIGG GYYLLLVVSD PTLLLKFFLL
           MGYVPGGGQM SSSFWGAAVV IITLLLYYFF FIIPGLTVGG GFFIIIVVND PTLLLKFFLL

           ILLPFIIIGG GCCIIIHFFH LGSTNNNNLL LGYDDTLLKK PNLLLSDDKG FFFNNNNVII
           ILLPFVVVAA ACCIIIHFFH LGSTNNNNLL LGYDDTLLKK PNLLLSDDKG FFFNNNNIFI
           ILLPFVVVAA ACCIIIHFFH LGSTNNNNLL LGYDDTLLKK PNLLLSDDKG FFFNNNNIII
           ILLPFVVVAA ACCIIIHFFH LGSTNNNNLL LGYDDTLLKK PNLLLSDDKG FFFNNNNIFI
           ILLPFVVVAA ACCIIIHFFH LGSTNNNNLL LGYDDTLLKK PNLLLSDDKG FFFNNNNIFI
           ILLPFIIIAA ACCIIIHFFH LGSTNNNNLL LGYDDTLLKK PNLLLSDDKG FFFNNNNIFI
           ILLPFVVVAA ACCIIIHFFH LGSTNNNNLL LGYDDTLLKK PNLLLSDDKG FFFNNNNILI
           ILLPFVVVAA ACCIIIHFFH LGSTNNNNLL LGYDDTLLKK PNLLLSDDKG FFFNNNNILI
           TFFPFIIIAA ACCIIIHFFH LGSTNNNNLL LGYDDTLLKK PNLLLSDDKG FFFNNNNVLV
           TFFPFIIIAA ACCIIIHFFH LGSTNNNNLL LGYDDTLLKK PNLLLSDDKG FFFNNNNVLV
           IFFPFIIIAA ACCIIIHFFH LGSTNNNNLL LGYDDTLLKK PNLLLSDDKG FFFNNNNIFV
           IFFPFIIIAA ACCIIIHFFH LGSTNNNNLL LGYDDTLLKK PNLLLSDDKG FFFNNNNVFV
           IFFPFVVVVV VVVVVVHFFH LGSTNNNNLL LGYDDTLLKK PNLLLCDDKG FFFSSSNVLV

           LFFIIQLFFI IHPPIIVVTP PIVWYFFFLP PYAAMMKKKT VSPAAALVIV VLSSLLQQQL
           LFFLLQIFFI IHPPIILVTP PIVWYFFFLP PYAAMMKKKT ISTAAALLIV VLSSLLQQQL
           IFFLLQLFFI IHPPIIIVTP PIVWYFFFLP PYAAMMKKKT ISTAAALLIV VLSSLLQQQL
           LFFLLQIFFI IHPPIILVTP PIVWYFFFLP PYAAMMKKKT ISTAAALLIV VLSSLLQQQL
           LFFLLQIFFI IHPPIILVTP PIVWYFFFLP PYAAMMKKKT ISTAAALLIV VLSSLLQQQL
           LFFLLQLFFI IHPPIILVTP PIVWYFFFLP PYAAMMKKKT ISTAAALLIV VLSSLLQQQL
           LFFIIQIFFV IHPPIIVVTP PIVWYFFFLP PYAAMMKKKT ISNAAALVIV VISSLLQQQL
           LFFIIQIFFV IHPPIIIVTP PIVWYFFFLP PYAAMMKKKT ISNAAALVIV VVSSLLQQQL
           LFFAAQLFFI LHPPIITVRP PIVWYFFFLP PYAAMMKKKT INTAAALLVM MLSSLLQQQL
           LFFAAQLFFI LHPPIITVRP PIVWYFFFLP PYAAMMKKKT INTAAALLVM MLSSLLQQQL
           LFFSSQLFFI LHPPIITVRP PIVWYFFFLP PYAAMMKKKT INTAAALLVM MLSSLLQQQL
           LFFSSQLFFI LHPPIIMVKP PIVWYFFFLP PYAAMMKKKI INTAAALLVM MLSSLLQQQL
           LFFAAQLFFI LHPPIIMVRP PIVWYFFFLS SYAAIIKKKT INTSSSLLIM MLSSLLQQQL

           FFLAAAERSS IQFFKMIFGG RRYYYIIIWF FFAYLLWIIQ QLLPPIIIII LYLFCSGGVR
           FFLAAAERSS IQFFKMTFGG RRYYYMMIWF FFSYLLWIIQ QLLPPIIIII LYSFSSGGVK
           FFMAAAERNN IQFFKMLFGG RRYYYIIIWF FFSYLLWIIQ QLLPPIIIII LYSFSSGGVK
           FFLAAAERSS IQFFKMTFGG RRYYYMMIWF FFSYLLWIIQ QLLPPIIIII LYLFFSGGVK
           FFLAAAERSS IQFFKMTFGG RRYYYMMIWF FFSYLLWIIQ QLLPPIIIII LYLFSSGGVK
           FFLAAAERSS IQFFKMTFGG RRYYYMMIWF FFSYLLWIIQ QLLPPIIIII LYSFSSGGVK
           FFLAAAERNN IQFFKMVFSS RRYYYIIIWF FFSYLLWIIP PLLPPIIIII LYLFSSGGVK
           FFLAAAERNN IQFFKMVFSS RRYYYIIIWF FFSYLLWIIQ QLLPPIIIII LYLFSSGGVK
           FFLAAAERNN IQFFKFAFGG RRYYYTTIWF FFSYLLWIIQ QLLPPIIIII LYLFFSGGVK
           FFLAAAERNN IQFFKFAFGG RRYYYTTIWF FFSYLLWIIQ QLLPPIIIII LYLFFSGGVK
           FFLAAAERSS IQFFKFNFGG RRYYYTTIWF FFSYLLWIIQ QLLPPIIIII LYLFFSAAVR
           FFLAAAERNN IQFFKFNFGG RRYYYIIIWF FFSYLLWIIQ QLLPPIIIII IYLFFSAAVR
           FFLAAAERNN ILFFKFVFGG RRYYYIIIWF FFAYMMVIIQ QLLPPIIIII YYILVSIIVK

           RRHHDDDDYS SSAAI
           RRHHDDDDYS SSAAI
           RRYYDDDDYS SSAAI
           RRHHDDDDYS SSAAI
           RRHHDDDDYS SSAAI
           RRHHDDDDYS SSAAI
           KKHHDDDDYS SSAAI
           KKHHDDDDYS SSAAI
           RRHHDDDDYS SSAAI
           RRHHDDDDYS SSAAI
           RRHHDDDDYS SSAAI
           KKHHDDDDYS SSAAL
           RRHHDDDDYS SSAAI

   13   375
P_falcipar NNNNYSINAI NNYYYPPNLL LLNYYGFLLG IIIFFIIQII VFSSSRPPPD SYYYAAAAYY
P_vivax_Sa NNNNYSINAL NNYYYPPNLL LLNYYGFLLG IIIFFIIQIL VFSSSRPPPE SYYYAAAAYY
P_malariae NNNNYSINAL NNYYYPPNLL LLNYYGFLLG IIIFFIIQIL VFSSSRPPPD SYYYAAAAYY
P_knowlesi NNNNYSINAL NNYYYPPNLL LLNYYGFLLG IIIFFIIQIL VFSSSRPPPE SYYYAAAAYY
P_cynomolg NNNNYSINAL NNYYYPPNLL LLNYYGFLLG IIIFFIIQIL VFSSSRPPPE SYYYAAAAYY
P_DAJ-2004 NNNNYSINAL NNYYYPPNLL LLNYYGFLLG IIIFFIIQIL VFSSSRPPPE SYYYAAAAYY
P_berghei  NNNNNSINTI NNYYYPPNLL LLNYYGFLLG IIIFFIIQIL VFSSSRPPPE SYYYAAAAYY
P_yoelii   NNNNNSINTI NNYYYPPNLL LLNYYGFLLG IIIFFIIQIL VFSSSRPPPE SYYYAAAAYY
P_relictum NNNNYSINAI HHYYYPPNLL LLNYYGFLLG IIIFFIIQIL VLTTTCPPPE SYYYAAAAYY
P_gallinac NNNNYSINAI HHYYYPPNLL LLNYYGFLLG IIIFFIIQIL VLTTTCPPPE SYYYAAAAYY
P_floriden NNNNYSINAV YYYYYPPNLL LLNYYGFLLG IIIFFIIQIL VLTTTCPPPE SYYYAAAAYY
P_mexicanu NNNNYSINAI HHYYYPPNLL LLNYYGFLLG IIIFFIIQIL VLTTTCPPPE SYYYAAAAYY
L_sabrazes NNNNNVINAI YYYYYPPNLL LLNYYGFLLG IIIFFIIQIL VLTTTAPPPE SHHHAAAAYY

           YYIIQHIIII LLRRRWWWSS GGWCYYMHAT VVLLTYLRRG GNSMMLLLIS SGFFFIIAFV
           YYIIQHIIII LLRRRWWWSS GGWCYYMHAT VVLLTYLRRG GNSLLLLLIS SGFFFLIAFI
           YYIIQHIIII LLRRRWWWSS GGWCYYMHAT VVFLTYLRRG GNSLLLLLIS SGFFFLIAFI
           YYIIQHIIII LLRRRWWWSS GGWCYYMHAT VVLLTYLRRG GNSLLLLLIS SGFFFLIAFI
           YYIIQHIIII LLRRRWWWSS GGWCYYMHAT VVLLTYLRRG GNSLLLLLIS SGFFFLIAFI
           YYIIQHIIII LLRRRWWWSS GGWCYYMHAT VVLLTYLRRG GNSLLLLLIS SGFFFLIAFI
           YYIIQHIIII LLRRRWWWSS GGWCYYMHAT VVFLTYLRRG GNSLLLLLIS SGFFFLIAFI
           YYIIQHIIII LLRRRWWWSS GGWCYYMHAT VVFLTYLRRG GNSLLLLLIS SGFFFLIAFI
           YYVVQHIIII LLRRRWWWSS GGWCYYMHAT VVILTYLRRG GNSSSLLLIS SGFFFIIAFM
           YYVVQHIIII LLRRRWWWSS GGWCYYMHAT VVILTYLRRG GNSSSLLLIS SGFFFIIAFM
           YYVVQHIIII LLRRRWWWSS GGWCYYMHAT VVILTYLRRG GNSSSLLLIS SGFFFIIAFM
           YYVVQHIIII LLRRRWWWSS GGWCYYMHAT VVILTYLRRG GNSSSLLLIT TGFFFIIAFM
           YYVVQHIIII LLRRRWWWSS GGWCYYLHST VVILAYLRRG GNSSSLLLNT TGFFFIIAFM

           GYVLLWMSSY YYWTTTVVII ILLSSSAAAV IIIWIIGTTV SDTIRFHFFF FILCIIVFIH
           GYVLLWMSSY YYWTTTVVII ILLSSSLLLV IIIWLLGTTV SDTIRFHFFF FVLCIIVFIH
           GYVLLWMSSY YYWTTTVVII ILLSSSLLLV IIIWLLGTTV SDTIRFHFFF FVLCIIVFIH
           GYVLLWMSSY YYWTTTVVII ILLSSSLLLV IIIWLLGTTV SDTIRFHFFF FVLCIIVFIH
           GYVLLWMSSY YYWTTTVVII ILLSSSLLLV IIIWLLGTTV SDTIRFHFFF FVLCIIVFIH
           GYVLLWMSSY YYWTTTVVII ILLSSSLLLV IIIWLLGTTV SDTIRFHFFF FILCIIVFIH
           GYVLLWMSSY YYWTTTVVII ILLSSGLLLV IIIWLLGTTV SDTIRFHFFF FVLCIIVFIH
           GYVLLWMSSY YYWTTTVVII ILLSSGLLLV IIIWLLGTTV SDTIRFHFFF FVLCIIVFIH
           GYVLLWMSSF FFWTTTVVII ILLYYFLLLV SSSWIIGLLV SDTLRFHFFF FILCIIVFIH
           GYVLLWMSSF FFWTTTVVII ILLYYFLLLV SSSWIIGLLV SDTLRFHFFF FILCIIVFIH
           GYVLLWMSSF FFWTTTVVII ILLYYFLLLV SSSWIIGLLV SDTLRFHFFF FILCIIVFIH
           GYVLLWMSSF FFWTTTVVII ILLYYFLLLV SSSWIIGLLV SDTLRFHFFF FILCIIVFIH
           GYVLLWMSSF FFWTTTVVII ILLYYFLLLI TTTWVVGIIV NDTLRFHFFF FVLVVVVFIH

           IIIFFFLLHH GGSSSTTPLD DAIIPFYPNS VKKFNNVIII FLQLLLIPPL SPPDNVVVNN
           IIIFFFLLHH GGSSSTTPLD DAIIPFYPNS VKKFNNIFFI FLQIIIIPPL SPPDNVVVNN
           IIIFFFLLHH GGSSSTTPLD DAIIPFYPNS VKKFNNIIII FLQLLLIPPL SPPDNVVVNN
           IIIFFFLLHH GGSSSTTPLD DAIIPFYPNS VKKFNNIFFI FLQIIIIPPL SPPDNVVVNN
           IIIFFFLLHH GGSSSTTPLD DAIIPFYPNS VKKFNNIFFI FLQIIIIPPL SPPDNVVVNN
           IIIFFFLLHH GGSSSTTPLD DAIIPFYPNS VKKFNNIFFI FLQLLLIPPL SPPDNVVVNN
           IIIFFFLLHH GGSSSTTPLD DAIIPFYPNS VKKFNNILLI FLQIIIIPPL SPPDNVVVNN
           IIIFFFLLHH GGSSSTTPLD DAIIPFYPNS VKKFNNILLI FLQIIIIPPL SPPDNVVVNN
           IIIFFFLLQQ GGSSSTTPLD DAIIPFYPNS IKKFNNVLLV FLQLLLLPPL SPPDNVVVDD
           IIIFFFLLQQ GGSSSTTPLD DAIIPFYPNS IKKFNNVLLV FLQLLLLPPL SPPDNVVVDD
           IIIFFFLLQQ GGSSSTTPLD DAIIPFYPNS IKKFNNIFFV FLQLLLLPPL SPPDNVVVDD
           IIIFFFLLQQ GGSSSTTPLD DAIIPFYPNS IKKFNNVFFV FLQLLLLPPL SPPDNVVVDD
           IIIFFFLLQQ GGSSSTTPLD DAIIPFYPNC IKKFNNVLLV FLQLLLLTTL SPPDNVVVDD

           YVTTSSQWYY FFLPFYAMML LLKKKKKVSS SPAGVVVIIL LLSLQLLLAR RTTIQQQQQM
           YVTTIIQWYY FFLPFYAMML LLKKKKKISS STAGLLLIIL AASLQLLLAR RTTIQQQQQM
           YVTTIIQWYY FFLPFYAMML LLKKKKKISS STAGLLLIIL AASLQLMMAR RTTIQQQQQM
           YVTTIIQWYY FFLPFYAMML LLKKKKKISS STAGLLLIIL AASLQLLLAR RTTIQQQQQM
           YVTTIIQWYY FFLPFYAMML LLKKKKKISS STAGLLLIIL AASLQLLLAR RTTIQQQQQM
           YVTTIIQWYY FFLPFYAMML LLKKKKKISS STAGLLLIIL TTSLQLLLAR RTTIQQQQQM
           YVTTLLQWYY FFLPFYAMML LLKKKKKISS SNAGVVVIII AASLQLLLAR RTTIQQQQQM
           YVTTLLQWYY FFLPFYAMML LLKKKKKISS SNAGVVVIIV AASLQLLLAR RTTIQQQQQM
           YATTLLHWYY FFLPFYAMML LLKKKKKINN NTAGLLLVVL AASLQILLAR RTTLQQQQQF
           YATTLLHWYY FFLPFYAMML LLKKKKKINN NTAGLLLVVL AASLQILLAR RTTLQQQQQF
           YATTLLHWYY FFLPFYAMML LLKKKKKINN NTAGLLLVVL AASLQILLAR RTTIQQQQQF
           YATTLLHWYY FFLPFYAMML LLKKKKKINN NTAGLLLVVL AASLQVLLAR RTTIQQQQQF
           YSTTLLHWYY FFLSFYAIIL LLKKKKKINN NTSGLLLIIL SSSLQVLLAR RTTILLLLLF

           MFFAVPPIWW FMFYALWIII GCCLLPQQDD IIIILLYYGR LLFIVLFFGL LLVHHHYYYR
           MFFAVPPMWW FMFYALWIII GCCLLPQQDD IIIILLYYGR LLFIISFFGL LLAHHHYYYK
           MFFAVPPIWW FMFYALWIII GCCLLPQQEE IIIILLYYGR LLFIISFFGL LLAHHHYYYK
           MFFAVPPMWW FMFYALWIII GCCLLPQQDD IIIILLYYGR LLFIILFFGL LLTHHHYYYK
           MFFAVPPMWW FMFYALWIII GCCLLPQQDD IIIILLYYGR LLFIILFFGL LLAHHHYYYK
           MFFAVPPMWW FMFYALWIII GCCLLPQQDD IIIILLYYGR LLFIISFFGL LLAHHHYYYK
           MFFAVPPIWW FMFYALWIII GCCLLPQQDD IIIILLYYGR LLFIILFFGL LLSQQQNNNK
           MFFAVPPIWW FMFYALWIII GCCLLPQQDD IIIILLYYGR LLFIILFFGL LLSQQQYYYK
           FFFAVPPTWW FIFYALWIII GCCLLPQQDD IIIILLYYGR LLFIILFFGL LLTQQQSSSK
           FFFAVPPTWW FIFYALWIII GCCLLPQQDD IIIILLYYGR LLFIILFFGL LLTQQQSSSK
           FFFAVPPTWW FIFYALWIII GCCLLPQQDD IIIILLYYGR LLFIILFFAL LLTQQQAAAR
           FFFAVPPIWW FIFYALWIII GCCLLPQQDD IIIIIIYYGR LLFIILFFAL LLTQQQAAAR
           FFFALSSIWW FIFYALVIII GYYLLPQQDD IIIIYYYYGR MMFIIIFFIL LLTQQQSSSK

           RTHYYDSSSQ NNNII
           KTHYYDSSSQ NNNII
           KTYYYDSSSQ NNNII
           KTHYYDSSSQ NNNII
           KTHYYDSSSQ NNNII
           KTHYYDSSSQ NNNII
           KTHYYDSSSQ NNNII
           KTHYYDSSSQ NNNII
           KTHYYDSSSQ NNNII
           KTHYYDSSSQ NNNII
           RTHYYDSSSQ NNNII
           RTHYYDSSSQ NNNLL
           KLHYYDSSSQ NNNII

   13   375
P_falcipar NYYSSIIVAH LNCPPNNLLW WNYYGGLLGG IIIIIFFIIT TGVVFSSRTT DDDDDDSYAA
P_vivax_Sa NYYSSIIAAH LNCPPNNLLW WNYYGGLLGG IIIIIFFIIT TGVVFSSRTT EEEEEESYAA
P_malariae NYYSSIIAAH LNCPPNNLLW WNYYGGLLGG IIIIIFFIIT TGVVFSSRTT DDDDDDSYAA
P_knowlesi NYYSSIIAAH LNCPPNNLLW WNYYGGLLGG IIIIIFFIIT TGVVFSSRTT EEEEEESYAA
P_cynomolg NYYSSIIAAH LNCPPNNLLW WNYYGGLLGG IIIIIFFIIT TGVVFSSRTT EEEEEESYAA
P_DAJ-2004 NYYSSIIAAH LNCPPNNLLW WNYYGGLLGG IIIIIFFIIT TGVVFSSRTT EEEEEESYAA
P_berghei  NNNSSIIVTH LNCPPNNLLW WNYYGGLLGG IIIIIFFIIT TGVVFSSRSS EEEEEESYAA
P_yoelii   NNNSSIIVTH LNCPPNNLLW WNYYGGLLGG IIIIIFFIIT TGVVFSSRSS EEEEEESYAA
P_relictum NYYSSIIAAH LHCPPNNLLW WNYYGGLLGG IIIIIFFIIT TGVVLTTCTT EEEEEESYAA
P_gallinac NYYSSIIAAH LHCPPNNLLW WNYYGGLLGG IIIIIFFIIT TGVVLTTCTT EEEEEESYAA
P_floriden NYYSSIIAAH LYCPPNNLLW WNYYGGLLGG IIIIIFFIIT TGVVLTTCTT EEEEEESYAA
P_mexicanu NYYSSIIAAH LHCPPNNLLW WNYYGGLLGG IIIIIFFIIT TGVVLTTCTT EEEEEESYAA
L_sabrazes NNNVVIIAAH LYCPPNNLLW WNYYGGLLGG IIIIIFFIIT TGVVLTTATT EEEEEESHAA

           AYSQHIIILL EWSWWCFMHH ATGGGAASSS VFFFLLTTYH HIRGLLSYYM MLSSIGGLII
           AYSQHIIILL EWSWWCFMHH ATGGGAASSS VFFFLLTTYH HIRGLLSYYL LLSSIGGLII
           AYSQHIIILL EWSWWCFMHH ATGGGAASSS VFFFFLTTYH HIRGLLSYYL LLSSIGGLII
           AYSQHIIILL EWSWWCFMHH ATGGGAASSS VFFFLLTTYH HIRGLLSYYL LLSSIGGLII
           AYSQHIIILL EWSWWCFMHH ATGGGAASSS VFFFLLTTYH HIRGLLSYYL LLSSIGGLII
           AYSQHIIILL EWSWWCFMHH ATGGGAASSS VFFFLLTTYH HIRGLLSYYL LLSSIGGLII
           AYSQHIIILL EWSWWCFMHH ATGGGAASSS VFFFFLTTYH HIRGLLSYYL LLSSIGGLII
           AYSQHIIILL EWSWWCFMHH ATGGGAASSS VFFFFLTTYH HIRGLLSYYL LLSSIGGLII
           AYSQHIIILL EWSWWCFMHH ATGGGAASSS VFFFILTTYH HIRGLLSYYS SLSSIGGLII
           AYSQHIIILL EWSWWCFMHH ATGGGAASSS VFFFILTTYH HIRGLLSYYS SLSSIGGLMM
           AYSQHIIILL EWSWWCFMHH ATGGGAASSS VFFFILTTYH HIRGLLSYYS SLSSIGGLII
           AYSQHIIILL EWSWWCFMHH ATGGGAASSS VFFFILTTYH HIRGLLSYYS SLSSIGGLII
           AYSQHIIILL EWSWWCFLHH STGGGAASSS VFFFILAAYH HIRGLLSYYS SLTTNGGLII

           FMFFFIVTAF VVYVLLPWWG QSYAAAATTT VVIIITNLLL LLLPPPAVIY VVDTTTIRRF
           FAFFFIVTAF IIYVLLPWWG QSYAAAATTT VVIIITNLLL LLLPPPLVIY VVDTTTIRRF
           FAFFFIVTAF IIYVLLPWWG QSYAAAATTT VVIIITNLLL LLLPPPLVIY VVDTTTIRRF
           FAFFFIVTAF IIYVLLPWWG QSYAAAATTT VVIIITNLLL LLLPPPLVIY VVDTTTIRRF
           FAFFFIVTAF IIYVLLPWWG QSYAAAATTT VVIIITNLLL LLLPPPLVIY VVDTTTIRRF
           FAFFFIITAF IIYVLLPWWG QSYAAAATTT VVIIITNLLL LLLPPPLVIY VVDTTTIRRF
           FAFFFIVTAF IIYVLLPWWG QSYAAAATTT VVIIITNLLL LLLPPPLVIY VVDTTTIRRF
           FAFFFIVTAF IIYVLLPWWG QSYAAAATTT VVIIITNLLL LLLPPPLVIY VVDTTTIRRF
           FLSSSIVTAF MMYVLLPWWG QSFAAAATTT VVIIITNLLL LLLPPPLVSY VVDTTTLRRF
           FLSSSIVTAF MMYVLLPWWG QSFAAAATTT VVIIITNLLL LLLPPPLVSY VVDTTTLRRF
           FLSSSIVTAF MMYVLLPWWG QSFAAAATTT VVIIITNLLL LLLPPPLVSY VVDTTTLRRF
           FLSSSIVTAF MMYVLLPWWG QSFAAAATTT VVIIITNLLL LLLPPPLVSY VVDTTTLRRF
           FLSSSIMTAF MMYVLLPWWG QSFAAAATTT VVIIITNLLL LLLPPPLITF VVDTTTLRRF

           FFVHFPPFFI GGGLLCIFLH HHSSTTTNNP LYYDDDTTAL LIFYPPPNNL LLVKKKGGFN
           FFVHFPPFFV AAALLCIFLH HHSSTTTNNP LYYDDDTTAL LIFYPPPNNL LLVKKKGGFN
           FFVHFPPFFV AAALLCIFLH HHSSTTTNNP LYYDDDTTAL LIFYPPPNNL LLVKKKGGFN
           FFVHFPPFFV AAALLCIFLH HHSSTTTNNP LYYDDDTTAL LIFYPPPNNL LLVKKKGGFN
           FFVHFPPFFV AAALLCIFLH HHSSTTTNNP LYYDDDTTAL LIFYPPPNNL LLVKKKGGFN
           FFVHFPPFFI AAALLCIFLH HHSSTTTNNP LYYDDDTTAL LIFYPPPNNL LLVKKKGGFN
           FFVHFPPFFV AAALLCIFLH HHSSTTTNNP LYYDDDTTAL LIFYPPPNNL LLVKKKGGFN
           FFVHFPPFFV AAALLCIFLH HHSSTTTNNP LYYDDDTTAL LIFYPPPNNL LLVKKKGGFN
           FFVHFPPFFI AAALLCIFLH HQSSTTTNNP LYYDDDTTAL LIFYPPPNNL LLIKKKGGFN
           FFVHFPPFFI AAALLCIFLH HQSSTTTNNP LYYDDDTTAL LIFYPPPNNL LLIKKKGGFN
           FFVHFPPFFI AAALLCIFLH HQSSTTTNNP LYYDDDTTAL LIFYPPPNNL LLIKKKGGFN
           FFVHFPPFFI AAALLCIFLH HQSSTTTNNP LYYDDDTTAL LIFYPPPNNL LLIKKKGGFN
           FFIHFPPFFV VVVLLVVFLH HQSSTTTNNP LYYDDDTTAL LIFYPPPNNL LLIKKKGGFN

           NIIIIFIIQQ SLLFFIPLSS PPDAVVSIVV VEWWPYAMML KKTTVVPPKP PAGLLLLLLL
           NFIIIFLLQQ SIIFFIPLSS PPDALLIIVV VEWWPYAMML KKTTIIPPKT TAGLLLLLAA
           NIIIIFLLQQ SLLFFIPLSS PPDAIIIIVV VEWWPYAMML KKTTIIPPKT TAGLLLLLAA
           NFIIIFLLQQ SIIFFIPLSS PPDALLIIVV VEWWPYAMML KKTTIIPPKT TAGLLLLLAA
           NFIIIFLLQQ SIIFFIPLSS PPDALLIIVV VEWWPYAMML KKTTIIPPKT TAGLLLLLAA
           NFIIIFLLQQ SLLFFIPLSS PPDALLIIVV VEWWPYAMML KKTTIIPPKT TAGLLLLLTT
           NLIIIFIIQQ SIIFFVPLSS PPDAVVLIVV VEWWPYAMML KKTTIIPPKN NAGLLIIIAA
           NLIIIFIIQQ SIIFFVPLSS PPDAIILIVV VEWWPYAMML KKTTIIPPKN NAGLLVVVAA
           NLVVVFAAQQ SLLFFIPLSS PPDATTLIVV VEWWPYAMML KKTTIIPPKT TAGLLLLLAA
           NLVVVFAAQQ SLLFFIPLSS PPDATTLIVV VEWWPYAMML KKTTIIPPKT TAGLLLLLAA
           NFVVVFSSQQ SLLFFIPLSS PPDATTLIVV VEWWPYAMML KKTTIIPPKT TAGLLLLLAA
           NFVVVFSSQQ SLLFFIPLSS PPDAMMLIVV VEWWPYAMML KKIIIIPPKT TAGLLLLLAA
           NLVVVFAAQQ SLLFFITLSS PPDAMMLIVV VEWWSYAIIL KKTTIIPPKT TSGLLLLLSS

           SLLLLFAERR LIQQFKMMGG AADDYVIIFM CCAYGPDDII FILLGFFIII VFFCCCCCLL
           SLLLLFAERR LIQQFKMMGG AAEEYVIIFM CCSYGPDDII FILLGFFIII IFFSSSSSLL
           SLLLLFAERR LIQQFKMMGG AAEEYVIIFM CCSYGPEEII FILLGFFIII IFFSSSSSLL
           SLLLLFAERR LIQQFKMMGG AAEEYVIIFM CCSYGPDDII FILLGFFIII IFFFFFFFLL
           SLLLLFAERR LIQQFKMMGG AAEEYVIIFM CCSYGPDDII FILLGFFIII IFFSSSSSLL
           SLLLLFAERR LIQQFKMMGG AAEEYVIIFM CCSYGPDDII FILLGFFIII IFFSSSSSLL
           SLLLLFAERR LIQQFKMMSS AAEEYVIIFM CCSYGPDDII FILLGFFIII IFFSSSSSLL
           SLLLLFAERR LIQQFKMMSS AAEEYVIIFM CCSYGPDDII FILLGFFIII IFFSSSSSLL
           SLIILFAERR LIQQFKFFGG AAEEYVIIFI CCSYGPDDII YILLGFFIII IFFFFFFFLL
           SLIILFAERR LIQQFKFFGG AAEEYVIIFI CCSYGPDDII YILLGFFIII IFFFFFFFLL
           SLIILFAERR LIQQFKFFGG AAEEYVIIFI CCSYGPDDII YILLGFFIII IFFFFFFFLL
           SLVVLFAERR LIQQFKFFGG AAEEYVIIFI CCSYGPDDII YIIIGFFIII IFFFFFFFLL
           SLVVLFAERR LILLFKFFGG AADDYLIIFI CCAYGPDDII FIYYGFFIII ILLVVVVVLL

           VVLLVVVHYT TDYSA
           AALLVVVHYT TDYSA
           AALLVVVHYT TDYSA
           TTLLVVVHYT TDYSA
           AALLVVVHYT TDYSA
           AALLVVVHYT TDYSA
           SSLLVVVQNT TDYSA
           SSLLVVVQYT TDYSA
           TTLLVVVQST TDYSA
           TTLLVVVQST TDYSA
           TTLLVVVQAT TDYSA
           TTLLVVVQAT TDYSA
           TTLLVVVQSL LDYSA

   13   375
P_falcipar NFFFYINNNK KAYYCPPPLF LNNLLIIIFF IIQQIIITTG GVVVFASSRY TTPDVSYYYA
P_vivax_Sa NYYYYINNNK KAYYCPPPLF LNNLLIIIFF IIQQILLTTG GVVVFASSRY TTPEISYYYA
P_malariae NYYYYINNNK KAYYCPPPLF LNNLLIIIFF IIQQILLTTG GVVVFASSRY TTPDISYYYA
P_knowlesi NYYYYINNNK KAYYCPPPLF LNNLLIIIFF IIQQILLTTG GVVVFASSRY TTPEISYYYA
P_cynomolg NYYYYINNNK KAYYCPPPLF LNNLLIIIFF IIQQILLTTG GVVVFASSRY TTPEISYYYA
P_DAJ-2004 NYYYYINNNK KAYYCPPPLF LNNLLIIIFF IIQQILLTTG GVVVFASSRY TTPEISYYYA
P_berghei  NYYYNINNNK KTYYCPPPLF LNNLLIIIFF IIQQILLTTG GVVVFASSRY SSPEISYYYA
P_yoelii   NYYYNINNNK KTYYCPPPLF LNNLLIIIFF IIQQILLTTG GVVVFASSRY SSPEISYYYA
P_relictum NYYYYINNNK KAYYCPPPLF LNNLLIIVFF IIQQILLTTG GVVVLATTCY TTPEISYYYA
P_gallinac NYYYYINNNK KAYYCPPPLF LNNLLIIVFF IIQQILLTTG GVVVLATTCY TTPEISYYYA
P_floriden NYYYYINNNK KAYYCPPPLF LNNLLIIVFF IIQQILLTTG GVVVLATTCY TTPEISYYYA
P_mexicanu NYYYYINNNK KAYYCPPPLF LNNLLIIVFF IIQQILLTTG GVVVLATTCY TTPEISYYYA
L_sabrazes NYYYNINNNK KAYYCPPPLF LNNLLIIIFF IIQQILLTTG GVVVLATTAY TTPEISHHHA

           AAYYYSHLRR ELLSWFRRMT TGGSLLFLLL TYLLILGGLM LLSSSSGGLL FITTAFFFFV
           AAYYYSHLRR ELLSWFRRMT TGGSLLFLLL TYLLILGGLL LLSSSSGGLI FITTAFFFFI
           AAYYYSHLRR ELLSWFRRMT TGGSLLFFLL TYLLILGGLL LLSSSSGGLI FITTAFFFFI
           AAYYYSHLRR ELLSWFRRMT TGGSLLFLLL TYLLILGGLL LLSSSSGGLI FITTAFFFFI
           AAYYYSHLRR ELLSWFRRMT TGGSLLFLLL TYLLILGGLL LLSSSSGGLI FITTAFFFFI
           AAYYYSHLRR ELLSWFRRMT TGGSLLFLLL TYLLILGGLL LLSSSSGGLI FITTAFFFFI
           AAYYYSHLRR ELLSWFRRMT TGGSLLFFLL TYLLILGGLL LLSSSSGGLI FITTAFFFFI
           AAYYYSHLRR ELLSWFRRMT TGGSLLFFLL TYLLILGGLL LLSSSSGGLI FITTAFFFFI
           AAYYYSHLRR ELLSWFRRMT TGGSFFFILL TYLLILGGLS LLSSSSGGLI FITTAFFFFM
           AAYYYSHLRR ELLSWFRRMT TGGSFFFILL TYLLILGGLS LLSSSSGGLI FITTAFFFFM
           AAYYYSHLRR ELLSWFRRMT TGGSFFFILL TYLLILGGLS LLSSSSGGLI FITTAFFFFM
           AAYYYSHLRR EIISWFRRMT TGGSFFFILL TYLLILGGLS LLSTTTGGLI FITTAFFFFM
           AAYYYSHLRR ELLSWFRRLT TGGSFFFILL AYLLILGGLS LLTTTTGGLI FITTAFFFFM

           VVYLLWQMSY YYYWVITNLL LLLIVAAIII GGGYVVSTTT IKFFPPFIIG CIVFHIFFLH
           IIYLLWQMSY YYYWVITNLL LLLIVLLILL GGGYVVSTTT IKFFPPFVVA CIVFHIFFLH
           IIYLLWQMSY YYYWVITNLL LLLIALLILL GGGYVVSTTT IKFFPPFVVA CIVFHIFFLH
           IIYLLWQMSY YYYWVITNLL LLLIVLLILL GGGYVVSTTT IKFFPPFVVA CIVFHIFFLH
           IIYLLWQMSY YYYWVITNLL LLLIVLLILL GGGYVVSTTT IKFFPPFVVA CIVFHIFFLH
           IIYLLWQMSY YYYWVITNLL LLLIVLLILL GGGYVVSTTT IKFFPPFIIA CIVFHIFFLH
           IIYLLWQMSY YYYWVITNLL LLLISLLILL GGGYVVSTTT IKFFPPFVVA CIVFHIFFLH
           IIYLLWQMSY YYYWVITNLL LLLIALLILL GGGYVVSTTT IKFFPPFVVA CIVFHIFFLH
           MMYLLWQMSF FFFWVITNLL LLLIGLLSII GGGYVVSTTT LKFFPPFIIA CIVFHIFFLH
           MMYLLWQMSF FFFWVITNLL LLLIGLLSII GGGYVVSTTT LKFFPPFIIA CIVFHIFFLH
           MMYLLWQMSF FFFWVITNLL LLLIGLLSII GGGYVVSTTT LKFFPPFIIA CIVFHIFFLH
           MMYLLWQMSF FFFWVITNLL LLLIGLLSII GGGYVVSTTT LKFFPPFIIA CIVFHIFFLH
           MMYLLWQMSF FFFWVITNLL LLLIGLLTVV GGGFVVNTTT LKFFPPFVVV VVVFHIFFLH

           HHHGTTTTNN PGYDTLKPPP FLLDKKGGGG FNNNNNVIII ILIQQSSSSF IIIIIPPLLS
           HHHGTTTTNN PGYDTLKPPP FLLDKKGGGG FNNNNNIFFI ILLQQSSSSF IIIIIPPLLS
           HHHGTTTTNN PGYDTLKPPP FLLDKKGGGG FNNNNNIIII ILLQQSSSSF IIIIIPPLLS
           HHHGTTTTNN PGYDTLKPPP FLLDKKGGGG FNNNNNIFFI ILLQQSSSSF IIIIIPPLLS
           HHHGTTTTNN PGYDTLKPPP FLLDKKGGGG FNNNNNIFFI ILLQQSSSSF IIIIIPPLLS
           HHHGTTTTNN PGYDTLKPPP FLLDKKGGGG FNNNNNIFFI ILLQQSSSSF IIIIIPPLLS
           HHHGTTTTNN PGYDTLKPPP FLLDKKGGGG FNNNNNILLI ILIQQSSSSF VIIIIPPLLS
           HHHGTTTTNN PGYDTLKPPP FLLDKKGGGG FNNNNNILLI ILIQQSSSSF VIIIIPPLLS
           HQQGTTTTNN PGYDTLKPPP FLLDKKGGGG FNNNNNVLLV VLAQQSSSSF ILLLLPPLLS
           HQQGTTTTNN PGYDTLKPPP FLLDKKGGGG FNNNNNVLLV VLAQQSSSSF ILLLLPPLLS
           HQQGTTTTNN PGYDTLKPPP FLLDKKGGGG FNNNNNIFFV VLSQQSSSSF ILLLLPPLLS
           HQQGTTTTNN PGYDTLKPPP FLLDKKGGGG FNNNNNVFFV VLSQQSSSSF ILLLLPPLLS
           HQQGTTTTNN PGYDTLKPPP FLLDKKGGGG FSSSNNVLLV VLAQQSSSSF ILLLLTTLLS

           PPPAAIVVVV VNTTTSQIVP PWYFFLPFTT VVKAAVILSS LLLLLLLLLL AEEQSTTTTT
           PPPAAILVVV VNTTTIQIVP PWYFFLPFTT IIKAALIASS LLLLLLLLLL AEEQSTTTTT
           PPPAAIIVVV VNTTTIQIVP PWYFFLPFTT IIKAALIASS LLLLLLLLLM AEEQNTTTTT
           PPPAAILVVV VNTTTIQIVP PWYFFLPFTT IIKAALIASS LLLLLLLLLL AEEQSTTTTT
           PPPAAILVVV VNTTTIQIVP PWYFFLPFTT IIKAALIASS LLLLLLLLLL AEEQSTTTTT
           PPPAAILVVV VNTTTIQIVP PWYFFLPFTT IIKAALITSS LLLLLLLLLL AEEQSTTTTT
           PPPAAIVVVV VNTTTLQIVP PWYFFLPFTT IIKAAVIASS LLLLLLLLLL AEEQNTTTTT
           PPPAAIIVVV VNTTTLQIVP PWYFFLPFTT IIKAAVIASS LLLLLLLLLL AEEQNTTTTT
           PPPAAITVVV VDRTTLHIVP PWYFFLPFTT IIKAALVASS LLLLLILLLL AEEQNTTTTT
           PPPAAITVVV VDRTTLHIVP PWYFFLPFTT IIKAALVASS LLLLLILLLL AEEQNTTTTT
           PPPAAITVVV VDRTTLHIVP PWYFFLPFTT IIKAALVASS LLLLLILLLL AEEQSTTTTT
           PPPAAIMVVV VDKTTLHIVP PWYFFLPFII IIKAALVASS LLLLLVLLLL AEEQNTTTTT
           PPPAAIMVVV VDRTTLHIVP PWYFFLSFTT IIKSSLISSS LLLLLVLLLL AEEQNTTTTT

           IIFFKKKKII FAAYYYYPPI IWWFFMCCAF FFFYLLLICQ LPDDFYGGGL LFFFIIFFFF
           IIFFKKKKTT FAAYYYYPPM IWWFFMCCSF FFFYLLLICQ LPDDFYGGGL LFFFIIFFFF
           IIFFKKKKLL FAAYYYYPPI IWWFFMCCSF FFFYLLLICQ LPEEFYGGGL LFFFIIFFFF
           IIFFKKKKTT FAAYYYYPPM IWWFFMCCSF FFFYLLLICQ LPDDFYGGGL LFFFIIFFFF
           IIFFKKKKTT FAAYYYYPPM IWWFFMCCSF FFFYLLLICQ LPDDFYGGGL LFFFIIFFFF
           IIFFKKKKTT FAAYYYYPPM IWWFFMCCSF FFFYLLLICQ LPDDFYGGGL LFFFIIFFFF
           IIFFKKKKVV FAAYYYYPPI IWWFFMCCSF FFFYLLLICP LPDDFYGGGL LFFFIIFFFF
           IIFFKKKKVV FAAYYYYPPI IWWFFMCCSF FFFYLLLICQ LPDDFYGGGL LFFFIIFFFF
           LIFFKKKKAA FAAYYYYPPT IWWFFICCSF FFFYLLLICQ LPDDYYGGGL LFFFIIFFFF
           LIFFKKKKAA FAAYYYYPPT IWWFFICCSF FFFYLLLICQ LPDDYYGGGL LFFFIIFFFF
           IIFFKKKKNN FAAYYYYPPT IWWFFICCSF FFFYLLLICQ LPDDYYGGGL LFFFIIFFFF
           IIFFKKKKNN FAAYYYYPPI IWWFFICCSF FFFYLLLICQ LPDDYYGGGL LFFFIIFFFF
           IIFFKKKKVV FAAYYYYSSI IWWFFICCAF FFFYLMMIYQ LPDDFYGGGM MFFFIILLFF

           FLLHYRRTYY YYSSA
           FLLHYKRTYY YYSSA
           FLLHYKRTYY YYSSA
           FLLHYKRTYY YYSSA
           FLLHYKRTYY YYSSA
           FLLHYKRTYY YYSSA
           FLLQNKKTYY YYSSA
           FLLQYKKTYY YYSSA
           FLLQSKRTYY YYSSA
           FLLQSKRTYY YYSSA
           FLLQARRTYY YYSSA
           FLLQARKTYY YYSSA
           FLLQSKRLYY YYSSA

   13   375
P_falcipar FSSNNNKHHI IIPPPLNINL LWWYGFLLGI IIIFFFIIIQ IGGVFLLLAA SRTPDVVSSA
P_vivax_Sa YSSNNNKHHL LLPPPLNINL LWWYGFLLGI IIIFFFIIIQ IGGVFLLLAA SRTPEIISSA
P_malariae YSSNNNKHHL LLPPPLNINL LWWYGFLLGI IIIFFFIIIQ IGGVFLLLAA SRTPDIISSA
P_knowlesi YSSNNNKHHL LLPPPLNINL LWWYGFLLGI IIIFFFIIIQ IGGVFLLLAA SRTPEIISSA
P_cynomolg YSSNNNKHHL LLPPPLNINL LWWYGFLLGI IIIFFFIIIQ IGGVFLLLAA SRTPEIISSA
P_DAJ-2004 YSSNNNKHHL LLPPPLNINL LWWYGFLLGI IIIFFFIIIQ IGGVFLLLAA SRTPEIISSA
P_berghei  YSSNNNKHHI IIPPPLNINL LWWYGFLLGI IIIFFFIIIQ IGGVFLLLAA SRSPEIISSA
P_yoelii   YSSNNNKHHI IIPPPLNINL LWWYGFLLGI IIIFFFIIIQ IGGVFLLLAA SRSPEIISSA
P_relictum YSSNNNKHHI IIPPPLNINL LWWYGFLLGI IVVFFFIIIQ IGGVLLLLAA TCTPEIISSA
P_gallinac YSSNNNKHHI IIPPPLNINL LWWYGFLLGI IVVFFFIIIQ IGGVLLLLAA TCTPEIISSA
P_floriden YSSNNNKHHV VVPPPLNINL LWWYGFLLGI IVVFFFIIIQ IGGVLLLLAA TCTPEIISSA
P_mexicanu YSSNNNKHHI IIPPPLNINL LWWYGFLLGI IVVFFFIIIQ IGGVLLLLAA TCTPEIISSA
L_sabrazes YVVNNNKHHI IIPPPLNINL LWWYGFLLGI IIIFFFIIIQ IGGVLLLLAA TATPEIISSA

           YSIQLLRLLW SSGWWCFFRY YHHGSLVVFL TTLHHLLGNN YYYLLLIIGL LLLILLIIII
           YSIQLLRLLW SSGWWCFFRY YHHGSLVVFL TTLHHLLGNN YYYLLLIIGL LLLIIILLLL
           YSIQLLRLLW SSGWWCFFRY YHHGSLVVFL TTLHHLLGNN YYYLLLIIGL LLLIIILLLL
           YSIQLLRLLW SSGWWCFFRY YHHGSLVVFL TTLHHLLGNN YYYLLLIIGL LLLIIILLLL
           YSIQLLRLLW SSGWWCFFRY YHHGSLVVFL TTLHHLLGNN YYYLLLIIGL LLLIIILLLL
           YSIQLLRLLW SSGWWCFFRY YHHGSLVVFL TTLHHLLGNN YYYLLLIIGL LLLIIILLLL
           YSIQLLRLLW SSGWWCFFRY YHHGSLVVFL TTLHHLLGNN YYYLLLIIGL LLLIIILLLL
           YSIQLLRLLW SSGWWCFFRY YHHGSLVVFL TTLHHLLGNN YYYLLLIIGL LLLIIILLLL
           YSVQLLRLLW SSGWWCFFRY YHHGSFVVFL TTLHHLLGNN YYYLLLIIGL LLLIIIIIII
           YSVQLLRLLW SSGWWCFFRY YHHGSFVVFL TTLHHLLGNN YYYLLLIIGL LLLMIIIIII
           YSVQLLRLLW SSGWWCFFRY YHHGSFVVFL TTLHHLLGNN YYYLLLIIGL LLLIIIIIII
           YSVQLLRIIW SSGWWCFFRY YHHGSFVVFL TTLHHLLGNN YYYLLLIIGL LLLIIIIIII
           YSVQLLRLLW SSGWWCFFRY YHHGSFVVFL AALHHLLGNN YYYLLLNNGL LLLIIIIIII

           FVTFFVGYVL LGSYYYWWGG ATVTLLLSSS SIIPAICCGG GGGYYTTVVD PKVHHFIILI
           FVTFFIGYVL LGSYYYWWGG ATVTLLLSSS SIIPLLCCGG GGGYYTTVVD PKVHHFIILV
           FVTFFIGYVL LGSYYYWWGG ATVTLLLSSS SIIPLLCCGG GGGYYTTVVD PKVHHFIILV
           FVTFFIGYVL LGSYYYWWGG ATVTLLLSSS SIIPLLCCGG GGGYYTTVVD PKVHHFIILV
           FVTFFIGYVL LGSYYYWWGG ATVTLLLSSS SIIPLLCCGG GGGYYTTVVD PKVHHFIILV
           FITFFIGYVL LGSYYYWWGG ATVTLLLSSS SIIPLLCCGG GGGYYTTVVD PKVHHFIILI
           FVTFFIGYVL LGSYYYWWGG ATVTLLLSGG GIIPLLCCGG GGGYYTTVVD PKVHHFIILV
           FVTFFIGYVL LGSYYYWWGG ATVTLLLSGG GIIPLLCCGG GGGYYTTVVD PKVHHFIILV
           SVTFFMGYVL LGSFFFWWGG ATVTLLLYFF FIIPLICCGG GGGYYLLVVD PKVHHFTTFI
           SVTFFMGYVL LGSFFFWWGG ATVTLLLYFF FIIPLICCGG GGGYYLLVVD PKVHHFTTFI
           SVTFFMGYVL LGSFFFWWGG ATVTLLLYFF FIIPLICCGG GGGYYLLVVD PKVHHFIIFI
           SVTFFMGYVL LGSFFFWWGG ATVTLLLYFF FIIPLICCGG GGGYYLLVVD PKVHHFIIFI
           SMTFFMGYVL LGSFFFWWGG ATVTLLLYFF FIIPLVCCGG GGGFFIIVVD PKIHHFIIFV

           IGGFIHHHII IFFFLHLNNL LGDTALKIPF YYPNLLLLVK KFILIISSLF FFGGIIPLHD
           VAAFIHHHII IFFFLHLNNL LGDTALKIPF YYPNLLLLVK KFILLLSSIF FFGGIIPLHD
           VAAFIHHHII IFFFLHLNNL LGDTALKIPF YYPNLLLLVK KFILLLSSLF FFGGIIPLHD
           VAAFIHHHII IFFFLHLNNL LGDTALKIPF YYPNLLLLVK KFILLLSSIF FFGGIIPLHD
           VAAFIHHHII IFFFLHLNNL LGDTALKIPF YYPNLLLLVK KFILLLSSIF FFGGIIPLHD
           IAAFIHHHII IFFFLHLNNL LGDTALKIPF YYPNLLLLVK KFILLLSSLF FFGGIIPLHD
           VAAFIHHHII IFFFLHLNNL LGDTALKIPF YYPNLLLLVK KFILIISSIF FFGGVVPLHD
           VAAFIHHHII IFFFLHLNNL LGDTALKIPF YYPNLLLLVK KFILIISSIF FFGGVVPLHD
           IAAFIHHHII IFFFLHLNNL LGDTALKIPF YYPNLLLLIK KFVLAASSLF FFGGIIPLHD
           IAAFIHHHII IFFFLHLNNL LGDTALKIPF YYPNLLLLIK KFVLAASSLF FFGGIIPLHD
           IAAFIHHHII IFFFLHLNNL LGDTALKIPF YYPNLLLLIK KFVLSSSSLF FFGGIIPLHD
           IAAFIHHHII IFFFLHLNNL LGDTALKIPF YYPNLLLLIK KFVLSSSSLF FFGGIIPLHD
           VVVFIHHHII IFFFLHLNNL LGDTALKIPF YYPNLLLLIK KFVLAASSLF FFGGIITLHD

           IIIIVVNTYY TPSSQIVPWY YLLLPYAAAM KKTTPPSSPA GGLVVVVVLL LSSSLLQQQL
           IIIIVVNTYY TPIIQIVPWY YLLLPYAAAM KKTTPPSSTA GGLLLVVVLA ASSSLLQQQL
           IIIIVVNTYY TPIIQIVPWY YLLLPYAAAM KKTTPPSSTA GGLLLVVVLA ASSSLLQQQL
           IIIIVVNTYY TPIIQIVPWY YLLLPYAAAM KKTTPPSSTA GGLLLVVVLA ASSSLLQQQL
           IIIIVVNTYY TPIIQIVPWY YLLLPYAAAM KKTTPPSSTA GGLLLVVVLA ASSSLLQQQL
           IIIIVVNTYY TPIIQIVPWY YLLLPYAAAM KKTTPPSSTA GGLLLVVVLT TSSSLLQQQL
           IIIIVVNTYY TPLLQIVPWY YLLLPYAAAM KKTTPPSSNA GGLVVVVVIA ASSSLLQQQL
           IIIIVVNTYY TPLLQIVPWY YLLLPYAAAM KKTTPPSSNA GGLVVVVVVA ASSSLLQQQL
           IIIIVVDRYY TPLLHIVPWY YLLLPYAAAM KKTTPPNNTA GGLLLMMMLA ASSSLLQQQI
           IIIIVVDRYY TPLLHIVPWY YLLLPYAAAM KKTTPPNNTA GGLLLMMMLA ASSSLLQQQI
           IIIIVVDRYY TPLLHIVPWY YLLLPYAAAM KKTTPPNNTA GGLLLMMMLA ASSSLLQQQI
           IIIIVVDKYY TPLLHIVPWY YLLLPYAAAM KKIIPPNNTA GGLLLMMMLA ASSSLLQQQV
           IIIIVVDRYY TPLLHIVPWY YLLLSYAAAI KKTTPPNNTS GGLLLMMMLS SSSSLLQQQV

           LAEEEQRLLT IIQFFKKFGG GRRIIWFMCC AFFYAALLWW GCQLLPPQIF YGLFFILFSG
           LAEEEQRLLT IIQFFKKFGG GRRMMWFMCC SFFYAALLWW GCQLLPPQIF YGLFFISFSG
           LAEEEQRLLT IIQFFKKFGG GRRIIWFMCC SFFYAALLWW GCQLLPPQIF YGLFFISFSG
           LAEEEQRLLT IIQFFKKFGG GRRMMWFMCC SFFYAALLWW GCQLLPPQIF YGLFFILFSG
           LAEEEQRLLT IIQFFKKFGG GRRMMWFMCC SFFYAALLWW GCQLLPPQIF YGLFFILFSG
           LAEEEQRLLT IIQFFKKFGG GRRMMWFMCC SFFYAALLWW GCQLLPPQIF YGLFFISFSG
           LAEEEQRLLT IIQFFKKFSS SRRIIWFMCC SFFYAALLWW GCPLLPPQIF YGLFFILFSG
           LAEEEQRLLT IIQFFKKFSS SRRIIWFMCC SFFYAALLWW GCQLLPPQIF YGLFFILFSG
           LAEEEQRLLT IIQFFKKFGG GRRTTWFICC SFFYAALLWW GCQLLPPQIY YGLFFILFSG
           LAEEEQRLLT IIQFFKKFGG GRRTTWFICC SFFYAALLWW GCQLLPPQIY YGLFFILFSG
           LAEEEQRLLT IIQFFKKFGG GRRTTWFICC SFFYAALLWW GCQLLPPQIY YGLFFILFSA
           LAEEEQRLLT IIQFFKKFGG GRRIIWFICC SFFYAALLWW GCQLLPPQIY YGLFFILFSA
           LAEEEQRLLT IILFFKKFGG GRRIIWFICC AFFYAALMVV GYQLLPPQIF YGMFFIILSI

           FVVYRRTHYY SQNII
           FAAYKRTHYY SQNII
           FAAYKRTYYY SQNII
           FTTYKRTHYY SQNII
           FAAYKRTHYY SQNII
           FAAYKRTHYY SQNII
           FSSNKKTHYY SQNII
           FSSYKKTHYY SQNII
           FTTSKRTHYY SQNII
           FTTSKRTHYY SQNII
           FTTARRTHYY SQNII
           FTTARKTHYY SQNLL
           FTTSKRLHYY SQNII

   13   375
P_falcipar NFYSVVAHHL NYYLLNIINF FLLNNGLGII IFFFIQTGVF LASRSYAAYY YYSIIQHILL
P_vivax_Sa NYYSAAAHHL NYYLLNIINF FLLNNGLGII IFFFIQTGVF LASRSYAAYY YYSIIQHILL
P_malariae NYYSAAAHHL NYYLLNIINF FLLNNGLGII IFFFIQTGVF LASRSYAAYY YYSIIQHILL
P_knowlesi NYYSAAAHHL NYYLLNIINF FLLNNGLGII IFFFIQTGVF LASRSYAAYY YYSIIQHILL
P_cynomolg NYYSAAAHHL NYYLLNIINF FLLNNGLGII IFFFIQTGVF LASRSYAAYY YYSIIQHILL
P_DAJ-2004 NYYSAAAHHL NYYLLNIINF FLLNNGLGII IFFFIQTGVF LASRSYAAYY YYSIIQHILL
P_berghei  NYNSVVTHHL NYYLLNIINF FLLNNGLGII IFFFIQTGVF LASRSYAAYY YYSIIQHILL
P_yoelii   NYNSVVTHHL NYYLLNIINF FLLNNGLGII IFFFIQTGVF LASRSYAAYY YYSIIQHILL
P_relictum NYYSAAAHHL HYYLLNIINF FLLNNGLGII VFFFIQTGVL LATCSYAAYY YYSVVQHILL
P_gallinac NYYSAAAHHL HYYLLNIINF FLLNNGLGII VFFFIQTGVL LATCSYAAYY YYSVVQHILL
P_floriden NYYSAAAHHL YYYLLNIINF FLLNNGLGII VFFFIQTGVL LATCSYAAYY YYSVVQHILL
P_mexicanu NYYSAAAHHL HYYLLNIINF FLLNNGLGII VFFFIQTGVL LATCSYAAYY YYSVVQHILL
L_sabrazes NYNVAAAHHL YYYLLNIINF FLLNNGLGII IFFFIQTGVL LATASHAAYY YYSVVQHILL

           LRRLWWWSSW CCFRRHHAAA TSSSVTYLLH ILLYYMMYLL PLSWSSGLLF TAVGYYYLWY
           LRRLWWWSSW CCFRRHHAAA TSSSVTYLLH ILLYYLLYLL PLSWSSGLLF TAIGYYYLWY
           LRRLWWWSSW CCFRRHHAAA TSSSVTYLLH ILLYYLLYLL PLSWSSGLLF TAIGYYYLWY
           LRRLWWWSSW CCFRRHHAAA TSSSVTYLLH ILLYYLLYLL PLSWSSGLLF TAIGYYYLWY
           LRRLWWWSSW CCFRRHHAAA TSSSVTYLLH ILLYYLLYLL PLSWSSGLLF TAIGYYYLWY
           LRRLWWWSSW CCFRRHHAAA TSSSVTYLLH ILLYYLLYLL PLSWSSGLLF TAIGYYYLWY
           LRRLWWWSSW CCFRRHHAAA TSSSVTYLLH ILLYYLLYLL PLSWSSGLLF TAIGYYYLWY
           LRRLWWWSSW CCFRRHHAAA TSSSVTYLLH ILLYYLLYLL PLSWSSGLLF TAIGYYYLWY
           LRRLWWWSSW CCFRRHHAAA TSSSVTYLLH ILLYYSSYLL PLSWSSGLLF TAMGYYYLWF
           LRRLWWWSSW CCFRRHHAAA TSSSVTYLLH ILLYYSSYLL PLSWSSGLLF TAMGYYYLWF
           LRRLWWWSSW CCFRRHHAAA TSSSVTYLLH ILLYYSSYLL PLSWSSGLLF TAMGYYYLWF
           LRRIWWWSSW CCFRRHHAAA TSSSVTYLLH ILLYYSSYLL PLSWTTGLLF TAMGYYYLWF
           LRRLWWWSSW CCFRRHHSSS TSSSVAYLLH ILLYYSSYLL PLTWTTGLLF TAMGYYYLWF

           YYYWAAATVV IIIITTNNLS SSIIPPIWIC GTTSSDDTII KRFFFFFVLL LFFIPPFFFF
           YYYWAAATVV IIIITTNNLS SSIIPPIWLC GTTSSDDTII KRFFFFFVLL LFFIPPFFFF
           YYYWAAATVV IIIITTNNLS SSIIPPIWLC GTTSSDDTII KRFFFFFVLL LFFIPPFFFF
           YYYWAAATVV IIIITTNNLS SSIIPPIWLC GTTSSDDTII KRFFFFFVLL LFFIPPFFFF
           YYYWAAATVV IIIITTNNLS SSIIPPIWLC GTTSSDDTII KRFFFFFVLL LFFIPPFFFF
           YYYWAAATVV IIIITTNNLS SSIIPPIWLC GTTSSDDTII KRFFFFFVLL LFFIPPFFFF
           YYYWAAATVV IIIITTNNLG GGIIPPIWLC GTTSSDDTII KRFFFFFVLL LFFIPPFFFF
           YYYWAAATVV IIIITTNNLG GGIIPPIWLC GTTSSDDTII KRFFFFFVLL LFFIPPFFFF
           FFFWAAATVV IIIITTNNLF FFIIPPSWIC GLLSSDDTLL KRFFFFFVLL LFFTPPFFFF
           FFFWAAATVV IIIITTNNLF FFIIPPSWIC GLLSSDDTLL KRFFFFFVLL LFFTPPFFFF
           FFFWAAATVV IIIITTNNLF FFIIPPSWIC GLLSSDDTLL KRFFFFFVLL LFFIPPFFFF
           FFFWAAATVV IIIITTNNLF FFIIPPSWIC GLLSSDDTLL KRFFFFFVLL LFFIPPFFFF
           FFFWAAATVV IIIITTNNLF FFIIPPTWVC GIINNDDTLL KRFFFFFILL LFFIPPFFFF

           ILIIIVFFFH FFLLLHSTTP GGYLLLLKKI IPYPLLLLLG FFFNIILLFL LLFGGGIIII
           VLIIIVFFFH FFLLLHSTTP GGYLLLLKKI IPYPLLLLLG FFFNIILLFL LIFGGGIIII
           VLIIIVFFFH FFLLLHSTTP GGYLLLLKKI IPYPLLLLLG FFFNIIIIFL LLFGGGIIII
           VLIIIVFFFH FFLLLHSTTP GGYLLLLKKI IPYPLLLLLG FFFNIILLFL LIFGGGIIII
           VLIIIVFFFH FFLLLHSTTP GGYLLLLKKI IPYPLLLLLG FFFNIILLFL LIFGGGIIII
           ILIIIVFFFH FFLLLHSTTP GGYLLLLKKI IPYPLLLLLG FFFNIILLFL LLFGGGIIII
           VLIIIVFFFH FFLLLHSTTP GGYLLLLKKI IPYPLLLLLG FFFNIILLFL LIFGGGVIII
           VLIIIVFFFH FFLLLHSTTP GGYLLLLKKI IPYPLLLLLG FFFNIILLFL LIFGGGVIII
           ILIIIVFFFH FFLLLQSTTP GGYLLLLKKI IPYPLLLLLG FFFNVVLLFL LLFGGGILLL
           ILIIIVFFFH FFLLLQSTTP GGYLLLLKKI IPYPLLLLLG FFFNVVLLFL LLFGGGILLL
           ILIIIVFFFH FFLLLQSTTP GGYLLLLKKI IPYPLLLLLG FFFNVVLLFL LLFGGGILLL
           ILIIIVFFFH FFLLLQSTTP GGYLLLLKKI IPYPLLLLLG FFFNVVLLFL LLFGGGILLL
           VLVVVVFFFH FFLLLQSTTP GGYLLLLKKI IPYPLLLLLG FFFSVVLLFL LLFGGGILLL

           IIIHHHDDNN NIVVVVYVTT PPSSQPEEYY LLLPYAMMKT VVVSAAGIIV LLLLFLLLLE
           IIIHHHDDNN NILVVVYVTT PPIIQPEEYY LLLPYAMMKT IIISAAGIIV LALLFLLLLE
           IIIHHHDDNN NIIVVVYVTT PPIIQPEEYY LLLPYAMMKT IIISAAGIIV LALLFLLLME
           IIIHHHDDNN NILVVVYVTT PPIIQPEEYY LLLPYAMMKT IIISAAGIIV LALLFLLLLE
           IIIHHHDDNN NILVVVYVTT PPIIQPEEYY LLLPYAMMKT IIISAAGIIV LALLFLLLLE
           IIIHHHDDNN NILVVVYVTT PPIIQPEEYY LLLPYAMMKT IIISAAGIIV LTLLFLLLLE
           IIIHHHDDNN NIVVVVYVTT PPLLQPEEYY LLLPYAMMKT IIISAAGIIV IALLFLLLLE
           IIIHHHDDNN NIIVVVYVTT PPLLQPEEYY LLLPYAMMKT IIISAAGIIV VALLFLLLLE
           LLLHHHDDNN NITVVVYATT PPLLHPEEYY LLLPYAMMKT IIINAAGVVM LAILFLLLLE
           LLLHHHDDNN NITVVVYATT PPLLHPEEYY LLLPYAMMKT IIINAAGVVM LAILFLLLLE
           LLLHHHDDNN NITVVVYATT PPLLHPEEYY LLLPYAMMKT IIINAAGVVM LAILFLLLLE
           LLLHHHDDNN NIMVVVYATT PPLLHPEEYY LLLPYAMMKI IIINAAGVVM LAVLFLLLLE
           LLLHHHDDNN NIMVVVYSTT PPLLHPEEYY LLLSYAIIKT IIINSSGIIM LSVLFLLLLE

           RRSSTTTIII IQFFFFFKMI IFFFGGGDDD YYIIWCAALW WICQPDDIGR LFFIIFCCSG
           RRSSTTTIII IQFFFFFKMT TFFFGGGEEE YYIIWCAALW WICQPDDIGR LFFIIFSSSG
           RRNNTTTIII IQFFFFFKML LFFFGGGEEE YYIIWCAALW WICQPEEIGR LFFIIFSSSG
           RRSSTTTIII IQFFFFFKMT TFFFGGGEEE YYIIWCAALW WICQPDDIGR LFFIIFFFSG
           RRSSTTTIII IQFFFFFKMT TFFFGGGEEE YYIIWCAALW WICQPDDIGR LFFIIFSSSG
           RRSSTTTIII IQFFFFFKMT TFFFGGGEEE YYIIWCAALW WICQPDDIGR LFFIIFSSSG
           RRNNTTTIII IQFFFFFKMV VFFFSSSEEE YYIIWCAALW WICPPDDIGR LFFIIFSSSG
           RRNNTTTIII IQFFFFFKMV VFFFSSSEEE YYIIWCAALW WICQPDDIGR LFFIIFSSSG
           RRNNTTTLLL IQFFFFFKFA AFFFGGGEEE YYIIWCAALW WICQPDDIGR LFFIIFFFSG
           RRNNTTTLLL IQFFFFFKFA AFFFGGGEEE YYIIWCAALW WICQPDDIGR LFFIIFFFSG
           RRSSTTTIII IQFFFFFKFN NFFFGGGEEE YYIIWCAALW WICQPDDIGR LFFIIFFFSA
           RRNNTTTIII IQFFFFFKFN NFFFGGGEEE YYIIWCAALW WICQPDDIGR LFFIIFFFSA
           RRNNTTTIII ILFFFFFKFV VFFFGGGDDD YYIIWCAAMV VIYQPDDIGR MFFIILVVSI

           GVVHYRRTYD QQNNI
           GVVHYKRTYD QQNNI
           GVVHYKRTYD QQNNI
           GVVHYKRTYD QQNNI
           GVVHYKRTYD QQNNI
           GVVHYKRTYD QQNNI
           GVVQNKKTYD QQNNI
           GVVQYKKTYD QQNNI
           GVVQSKRTYD QQNNI
           GVVQSKRTYD QQNNI
           AVVQARRTYD QQNNI
           AVVQARKTYD QQNNL
           IVVQSKRLYD QQNNI

   13   375
P_falcipar FYSINNVVVK AAHHLNNPPP CCNIFYFLLL IIIIIIQQII ITVASRRRYY VYYYSIIQHI
P_vivax_Sa YYSINNAAAK AAHHLNNPPP CCNIFYFLLL IIIIIIQQIL LTVASRRRYY IYYYSIIQHI
P_malariae YYSINNAAAK AAHHLNNPPP CCNIFYFLLL IIIIIIQQIL LTVASRRRYY IYYYSIIQHI
P_knowlesi YYSINNAAAK AAHHLNNPPP CCNIFYFLLL IIIIIIQQIL LTVASRRRYY IYYYSIIQHI
P_cynomolg YYSINNAAAK AAHHLNNPPP CCNIFYFLLL IIIIIIQQIL LTVASRRRYY IYYYSIIQHI
P_DAJ-2004 YYSINNAAAK AAHHLNNPPP CCNIFYFLLL IIIIIIQQIL LTVASRRRYY IYYYSIIQHI
P_berghei  YNSINNVVVK TTHHLNNPPP CCNIFYFLLL IIIIIIQQIL LTVASRRRYY IYYYSIIQHI
P_yoelii   YNSINNVVVK TTHHLNNPPP CCNIFYFLLL IIIIIIQQIL LTVASRRRYY IYYYSIIQHI
P_relictum YYSINNAAAK AAHHLHHPPP CCNIFYFLLL IIIVVVQQIL LTVATCCCYY IYYYSVVQHI
P_gallinac YYSINNAAAK AAHHLHHPPP CCNIFYFLLL IIIVVVQQIL LTVATCCCYY IYYYSVVQHI
P_floriden YYSINNAAAK AAHHLYYPPP CCNIFYFLLL IIIVVVQQIL LTVATCCCYY IYYYSVVQHI
P_mexicanu YYSINNAAAK AAHHLHHPPP CCNIFYFLLL IIIVVVQQIL LTVATCCCYY IYYYSVVQHI
L_sabrazes YNVINNAAAK AAHHLYYPPP CCNIFYFLLL IIIIIIQQIL LTVATAAAYY IHYYSVVQHI

           IILRELWWSW WRYYMMMAGG ASVVFFLLTH LGGNSMYPSW SSLIIFAAFF GYWGQMYYYW
           IILRELWWSW WRYYMMMAGG ASVVFFLLTH LGGNSLYPSW SSLLLFAAFF GYWGQMYYYW
           IILRELWWSW WRYYMMMAGG ASVVFFFFTH LGGNSLYPSW SSLLLFAAFF GYWGQMYYYW
           IILRELWWSW WRYYMMMAGG ASVVFFLLTH LGGNSLYPSW SSLLLFAAFF GYWGQMYYYW
           IILRELWWSW WRYYMMMAGG ASVVFFLLTH LGGNSLYPSW SSLLLFAAFF GYWGQMYYYW
           IILRELWWSW WRYYMMMAGG ASVVFFLLTH LGGNSLYPSW SSLLLFAAFF GYWGQMYYYW
           IILRELWWSW WRYYMMMAGG ASVVFFFFTH LGGNSLYPSW SSLLLFAAFF GYWGQMYYYW
           IILRELWWSW WRYYMMMAGG ASVVFFFFTH LGGNSLYPSW SSLLLFAAFF GYWGQMYYYW
           IILRELWWSW WRYYMMMAGG ASVVFFIITH LGGNSSYPSW SSLIISAAFF GYWGQMFFFW
           IILRELWWSW WRYYMMMAGG ASVVFFIITH LGGNSSYPSW SSLIISAAFF GYWGQMFFFW
           IILRELWWSW WRYYMMMAGG ASVVFFIITH LGGNSSYPSW SSLIISAAFF GYWGQMFFFW
           IILREIWWSW WRYYMMMAGG ASVVFFIITH LGGNSSYPSW TTLIISAAFF GYWGQMFFFW
           IILRELWWSW WRYYLLLSGG ASVVFFIIAH LGGNSSYPTW TTLIISAAFF GYWGQMFFFW

           TVVITNLLLS SPVAAVVIII GGYYYSSDDT IIIKFFFFFI IPFIIILLCC IFFFIHHIII
           TVVITNLLLS SPVLLVVILL GGYYYSSDDT IIIKFFFFFI IPFVVVLLCC IFFFIHHIII
           TVVITNLLLS SPALLVVILL GGYYYSSDDT IIIKFFFFFI IPFVVVLLCC IFFFIHHIII
           TVVITNLLLS SPVLLVVILL GGYYYSSDDT IIIKFFFFFI IPFVVVLLCC IFFFIHHIII
           TVVITNLLLS SPVLLVVILL GGYYYSSDDT IIIKFFFFFI IPFVVVLLCC IFFFIHHIII
           TVVITNLLLS SPVLLVVILL GGYYYSSDDT IIIKFFFFFI IPFIIILLCC IFFFIHHIII
           TVVITNLLLS GPSLLVVILL GGYYYSSDDT IIIKFFFFFI IPFVVVLLCC IFFFIHHIII
           TVVITNLLLS GPALLVVILL GGYYYSSDDT IIIKFFFFFI IPFVVVLLCC IFFFIHHIII
           TVVITNLLLY FPGLLVVSII GGYYYSSDDT LLLKFFFFFT TPFIIILLCC IFFFIHHIII
           TVVITNLLLY FPGLLVVSII GGYYYSSDDT LLLKFFFFFT TPFIIILLCC IFFFIHHIII
           TVVITNLLLY FPGLLVVSII GGYYYSSDDT LLLKFFFFFI IPFIIILLCC IFFFIHHIII
           TVVITNLLLY FPGLLVVSII GGYYYSSDDT LLLKFFFFFI IPFIIILLCC IFFFIHHIII
           TVVITNLLLY FPGLLIITVV GGFFFNNDDT LLLKFFFFFI IPFVVVLLVV VFFFIHHIII

           IIFFFLLHHG GGSSGYYDAA LKIPPFYPNN NLSLLVKGGG FFNNVIIFFL QSGIIILLLP
           IIFFFLLHHG GGSSGYYDAA LKIPPFYPNN NLSLLVKGGG FFNNIIIFFL QSGIIILLLP
           IIFFFLLHHG GGSSGYYDAA LKIPPFYPNN NLSLLVKGGG FFNNIIIFFL QSGIIILLLP
           IIFFFLLHHG GGSSGYYDAA LKIPPFYPNN NLSLLVKGGG FFNNIIIFFL QSGIIILLLP
           IIFFFLLHHG GGSSGYYDAA LKIPPFYPNN NLSLLVKGGG FFNNIIIFFL QSGIIILLLP
           IIFFFLLHHG GGSSGYYDAA LKIPPFYPNN NLSLLVKGGG FFNNIIIFFL QSGIIILLLP
           IIFFFLLHHG GGSSGYYDAA LKIPPFYPNN NLSLLVKGGG FFNNIIIFFL QSGVIILLLP
           IIFFFLLHHG GGSSGYYDAA LKIPPFYPNN NLSLLVKGGG FFNNIIIFFL QSGVIILLLP
           IIFFFLLQQG GGSSGYYDAA LKIPPFYPNN NLSLLIKGGG FFNNVVVFFL QSGILLLLLP
           IIFFFLLQQG GGSSGYYDAA LKIPPFYPNN NLSLLIKGGG FFNNVVVFFL QSGILLLLLP
           IIFFFLLQQG GGSSGYYDAA LKIPPFYPNN NLSLLIKGGG FFNNIVVFFL QSGILLLLLP
           IIFFFLLQQG GGSSGYYDAA LKIPPFYPNN NLSLLIKGGG FFNNVVVFFL QSGILLLLLP
           IIFFFLLQQG GGSSGYYDAA LKIPPFYPNN NLCLLIKGGG FFSNVVVFFL QSGILLLLLP

           PPPDNAAAVV TYVPPSQIVP PPWWYYYFLF FAMKTTTTVV VVPPSKKPPP AIVVLLLLLL
           PPPDNAAALL TYVPPIQIVP PPWWYYYFLF FAMKTTTTII IIPPSKKTTT AIVVLLLLLL
           PPPDNAAAII TYVPPIQIVP PPWWYYYFLF FAMKTTTTII IIPPSKKTTT AIVVLLLLLL
           PPPDNAAALL TYVPPIQIVP PPWWYYYFLF FAMKTTTTII IIPPSKKTTT AIVVLLLLLL
           PPPDNAAALL TYVPPIQIVP PPWWYYYFLF FAMKTTTTII IIPPSKKTTT AIVVLLLLLL
           PPPDNAAALL TYVPPIQIVP PPWWYYYFLF FAMKTTTTII IIPPSKKTTT AIVVLLLLLL
           PPPDNAAAVV TYVPPLQIVP PPWWYYYFLF FAMKTTTTII IIPPSKKNNN AIVVIIILLL
           PPPDNAAAII TYVPPLQIVP PPWWYYYFLF FAMKTTTTII IIPPSKKNNN AIVVVVVLLL
           PPPDNAAATT RYAPPLHIVP PPWWYYYFLF FAMKTTTTII IIPPNKKTTT AVMMLLLLIL
           PPPDNAAATT RYAPPLHIVP PPWWYYYFLF FAMKTTTTII IIPPNKKTTT AVMMLLLLIL
           PPPDNAAATT RYAPPLHIVP PPWWYYYFLF FAMKTTTTII IIPPNKKTTT AVMMLLLLIL
           PPPDNAAAMM KYAPPLHIVP PPWWYYYFLF FAMKIIIIII IIPPNKKTTT AVMMLLLLVL
           PPPDNAAAMM RYSPPLHIVP PPWWYYYFLF FAIKTTTTII IIPPNKKTTT SIMMLLLLVL

           FFLLRTTIIQ FFKKMGARRD DDVPPIIWFM FYALWWGQLP PQDIIIYYRL LFILFFSLLV
           FFLLRTTIIQ FFKKMGARRE EEVPPMIWFM FYALWWGQLP PQDIIIYYRL LFISFFSLLV
           FFMMRTTIIQ FFKKMGARRE EEVPPIIWFM FYALWWGQLP PQEIIIYYRL LFISFFSLLV
           FFLLRTTIIQ FFKKMGARRE EEVPPMIWFM FYALWWGQLP PQDIIIYYRL LFILFFSLLV
           FFLLRTTIIQ FFKKMGARRE EEVPPMIWFM FYALWWGQLP PQDIIIYYRL LFILFFSLLV
           FFLLRTTIIQ FFKKMGARRE EEVPPMIWFM FYALWWGQLP PQDIIIYYRL LFISFFSLLV
           FFLLRTTIIQ FFKKMSARRE EEVPPIIWFM FYALWWGPLP PQDIIIYYRL LFILFFSLLV
           FFLLRTTIIQ FFKKMSARRE EEVPPIIWFM FYALWWGQLP PQDIIIYYRL LFILFFSLLV
           FFLLRTTLIQ FFKKFGARRE EEVPPTIWFI FYALWWGQLP PQDIIIYYRL LFILFFSLLV
           FFLLRTTLIQ FFKKFGARRE EEVPPTIWFI FYALWWGQLP PQDIIIYYRL LFILFFSLLV
           FFLLRTTIIQ FFKKFGARRE EEVPPTIWFI FYALWWGQLP PQDIIIYYRL LFILFFSLLV
           FFLLRTTIIQ FFKKFGARRE EEVPPIIWFI FYALWWGQLP PQDIIIYYRL LFILFFSLLV
           FFLLRTTIIL FFKKFGARRD DDLSSIIWFI FYALVVGQLP PQDIIIYYRM MFIILLSLLV

           VHHHRHHYDY QQANI
           VHHHRHHYDY QQANI
           VHHHRYYYDY QQANI
           VHHHRHHYDY QQANI
           VHHHRHHYDY QQANI
           VHHHRHHYDY QQANI
           VQQQKHHYDY QQANI
           VQQQKHHYDY QQANI
           VQQQRHHYDY QQANI
           VQQQRHHYDY QQANI
           VQQQRHHYDY QQANI
           VQQQKHHYDY QQANL
           VQQQRHHYDY QQANI

   13   375
P_falcipar YYSIINNKAH LLNPPPNNLW WNNYYYLIII FFFFIITTGG VVFFASSSYY DVSSSAYYSH
P_vivax_Sa YYSIINNKAH LLNPPPNNLW WNNYYYLIII FFFFIITTGG VVFFASSSYY EISSSAYYSH
P_malariae YYSIINNKAH LLNPPPNNLW WNNYYYLIII FFFFIITTGG VVFFASSSYY DISSSAYYSH
P_knowlesi YYSIINNKAH LLNPPPNNLW WNNYYYLIII FFFFIITTGG VVFFASSSYY EISSSAYYSH
P_cynomolg YYSIINNKAH LLNPPPNNLW WNNYYYLIII FFFFIITTGG VVFFASSSYY EISSSAYYSH
P_DAJ-2004 YYSIINNKAH LLNPPPNNLW WNNYYYLIII FFFFIITTGG VVFFASSSYY EISSSAYYSH
P_berghei  NNSIINNKTH LLNPPPNNLW WNNYYYLIII FFFFIITTGG VVFFASSSYY EISSSAYYSH
P_yoelii   NNSIINNKTH LLNPPPNNLW WNNYYYLIII FFFFIITTGG VVFFASSSYY EISSSAYYSH
P_relictum YYSIINNKAH LLHPPPNNLW WNNYYYLIIV FFFFIITTGG VVLLATTTYY EISSSAYYSH
P_gallinac YYSIINNKAH LLHPPPNNLW WNNYYYLIIV FFFFIITTGG VVLLATTTYY EISSSAYYSH
P_floriden YYSIINNKAH LLYPPPNNLW WNNYYYLIIV FFFFIITTGG VVLLATTTYY EISSSAYYSH
P_mexicanu YYSIINNKAH LLHPPPNNLW WNNYYYLIIV FFFFIITTGG VVLLATTTYY EISSSAYYSH
L_sabrazes NNVIINNKAH LLYPPPNNLW WNNYYYLIII FFFFIITTGG VVLLATTTYY EISSSAYYSH

           HIIESSGWWW WCFRRRMMMT GLLVFFLLTT YYHHILLRYS SSMYYLLLWW SLLIFVVVYV
           HIIESSGWWW WCFRRRMMMT GLLVFFLLTT YYHHILLRYS SSLYYLLLWW SLIIFIIIYV
           HIIESSGWWW WCFRRRMMMT GLLVFFFLTT YYHHILLRYS SSLYYLLLWW SLIIFIIIYV
           HIIESSGWWW WCFRRRMMMT GLLVFFLLTT YYHHILLRYS SSLYYLLLWW SLIIFIIIYV
           HIIESSGWWW WCFRRRMMMT GLLVFFLLTT YYHHILLRYS SSLYYLLLWW SLIIFIIIYV
           HIIESSGWWW WCFRRRMMMT GLLVFFLLTT YYHHILLRYS SSLYYLLLWW SLIIFIIIYV
           HIIESSGWWW WCFRRRMMMT GLLVFFFLTT YYHHILLRYS SSLYYLLLWW SLIIFIIIYV
           HIIESSGWWW WCFRRRMMMT GLLVFFFLTT YYHHILLRYS SSLYYLLLWW SLIIFIIIYV
           HIIESSGWWW WCFRRRMMMT GFFVFFILTT YYHHILLRYS SSSYYLLLWW SLIIFMMMYV
           HIIESSGWWW WCFRRRMMMT GFFVFFILTT YYHHILLRYS SSSYYLLLWW SLIIFMMMYV
           HIIESSGWWW WCFRRRMMMT GFFVFFILTT YYHHILLRYS SSSYYLLLWW SLIIFMMMYV
           HIIESSGWWW WCFRRRMMMT GFFVFFILTT YYHHILLRYS SSSYYLLLWW TLIIFMMMYV
           HIIESSGWWW WCFRRRLLLT GFFVFFILAA YYHHILLRYS SSSYYLLLWW TLIIFMMMYV

           PWGMMMSYWW WGAVTNNNLS SSIIPVVIWC GYYTTTVVDP TIFVLHHHHI ILLFLIVIHI
           PWGMMMSYWW WGAVTNNNLS SSIIPVVIWC GYYTTTVVDP TIFVLHHHHI ILLFLIVIHI
           PWGMMMSYWW WGAVTNNNLS SSIIPAVIWC GYYTTTVVDP TIFVLHHHHI ILLFLIVIHI
           PWGMMMSYWW WGAVTNNNLS SSIIPVVIWC GYYTTTVVDP TIFVLHHHHI ILLFLIVIHI
           PWGMMMSYWW WGAVTNNNLS SSIIPVVIWC GYYTTTVVDP TIFVLHHHHI ILLFLIVIHI
           PWGMMMSYWW WGAVTNNNLS SSIIPVVIWC GYYTTTVVDP TIFVLHHHHI ILLFLIVIHI
           PWGMMMSYWW WGAVTNNNLS SGIIPSVIWC GYYTTTVVDP TIFVLHHHHI ILLFLIVIHI
           PWGMMMSYWW WGAVTNNNLS SGIIPAVIWC GYYTTTVVDP TIFVLHHHHI ILLFLIVIHI
           PWGMMMSFWW WGAVTNNNLY YFIIPGVSWC GYYLLLVVDP TLFVLHHHHT TFFFLIVIHI
           PWGMMMSFWW WGAVTNNNLY YFIIPGVSWC GYYLLLVVDP TLFVLHHHHT TFFFLIVIHI
           PWGMMMSFWW WGAVTNNNLY YFIIPGVSWC GYYLLLVVDP TLFVLHHHHI IFFFLIVIHI
           PWGMMMSFWW WGAVTNNNLY YFIIPGVSWC GYYLLLVVDP TLFVLHHHHI IFFFLIVIHI
           PWGMMMSFWW WGAVTNNNLY YFIIPGITWC GFFIIIVVDP TLFILHHHHI IFFFLVVIHI

           IIFLLLHHHH GGSGGYDDAK IIIFFYYLLL LLLDFFNNNN NNVVVILQQQ LLFFFGIIPP
           IIFLLLHHHH GGSGGYDDAK IIIFFYYLLL LLLDFFNNNN NNIIIILQQQ IIFFFGIIPP
           IIFLLLHHHH GGSGGYDDAK IIIFFYYLLL LLLDFFNNNN NNIIIILQQQ LLFFFGIIPP
           IIFLLLHHHH GGSGGYDDAK IIIFFYYLLL LLLDFFNNNN NNIIIILQQQ IIFFFGIIPP
           IIFLLLHHHH GGSGGYDDAK IIIFFYYLLL LLLDFFNNNN NNIIIILQQQ IIFFFGIIPP
           IIFLLLHHHH GGSGGYDDAK IIIFFYYLLL LLLDFFNNNN NNIIIILQQQ LLFFFGIIPP
           IIFLLLHHHH GGSGGYDDAK IIIFFYYLLL LLLDFFNNNN NNIIIILQQQ IIFFFGVIPP
           IIFLLLHHHH GGSGGYDDAK IIIFFYYLLL LLLDFFNNNN NNIIIILQQQ IIFFFGVIPP
           IIFLLLQQQQ GGSGGYDDAK IIIFFYYLLL LLLDFFNNNN NNVVVVLQQQ LLFFFGILPP
           IIFLLLQQQQ GGSGGYDDAK IIIFFYYLLL LLLDFFNNNN NNVVVVLQQQ LLFFFGILPP
           IIFLLLQQQQ GGSGGYDDAK IIIFFYYLLL LLLDFFNNNN NNIIIVLQQQ LLFFFGILPP
           IIFLLLQQQQ GGSGGYDDAK IIIFFYYLLL LLLDFFNNNN NNVVVVLQQQ LLFFFGILPP
           IIFLLLQQQQ GGSGGYDDAK IIIFFYYLLL LLLDFFSSSS NNVVVVLQQQ LLFFFGILTT

           LHHPPDNAAA IIIVTPSSSS QQVPWFPFYA AMLKVVPKPP AAAGGLVVVL LLQLLLLERS
           LHHPPDNAAA IIIVTPIIII QQVPWFPFYA AMLKIIPKTT AAAGGLVVVA ALQLLLLERS
           LHHPPDNAAA IIIVTPIIII QQVPWFPFYA AMLKIIPKTT AAAGGLVVVA ALQLLLMERN
           LHHPPDNAAA IIIVTPIIII QQVPWFPFYA AMLKIIPKTT AAAGGLVVVA ALQLLLLERS
           LHHPPDNAAA IIIVTPIIII QQVPWFPFYA AMLKIIPKTT AAAGGLVVVA ALQLLLLERS
           LHHPPDNAAA IIIVTPIIII QQVPWFPFYA AMLKIIPKTT AAAGGLVVVT TLQLLLLERS
           LHHPPDNAAA IIIVTPLLLL QQVPWFPFYA AMLKIIPKNN AAAGGLVVVA ALQLLLLERN
           LHHPPDNAAA IIIVTPLLLL QQVPWFPFYA AMLKIIPKNN AAAGGLVVVA ALQLLLLERN
           LHHPPDNAAA IIIVTPLLLL HHVPWFPFYA AMLKIIPKTT AAAGGLMMMA ALQILLLERN
           LHHPPDNAAA IIIVTPLLLL HHVPWFPFYA AMLKIIPKTT AAAGGLMMMA ALQILLLERN
           LHHPPDNAAA IIIVTPLLLL HHVPWFPFYA AMLKIIPKTT AAAGGLMMMA ALQILLLERS
           LHHPPDNAAA IIIVTPLLLL HHVPWFPFYA AMLKIIPKTT AAAGGLMMMA ALQVLLLERN
           LHHPPDNAAA IIIVTPLLLL HHVPWFSFYA AILKIIPKTT SSSGGLMMMS SLQVLLLERN

           SLLIQQFFKK MIGAARRDII MMCAAAFFFY AALLWIGCCC QLPQQDFYYG LFFFFFFVLF
           SLLIQQFFKK MTGAARREMM MMCSSSFFFY AALLWIGCCC QLPQQDFYYG LFFFFFFISF
           NLLIQQFFKK MLGAARREII MMCSSSFFFY AALLWIGCCC QLPQQEFYYG LFFFFFFISF
           SLLIQQFFKK MTGAARREMM MMCSSSFFFY AALLWIGCCC QLPQQDFYYG LFFFFFFILF
           SLLIQQFFKK MTGAARREMM MMCSSSFFFY AALLWIGCCC QLPQQDFYYG LFFFFFFILF
           SLLIQQFFKK MTGAARREMM MMCSSSFFFY AALLWIGCCC QLPQQDFYYG LFFFFFFISF
           NLLIQQFFKK MVSAARREII MMCSSSFFFY AALLWIGCCC PLPQQDFYYG LFFFFFFILF
           NLLIQQFFKK MVSAARREII MMCSSSFFFY AALLWIGCCC QLPQQDFYYG LFFFFFFILF
           NLLLQQFFKK FAGAARRETT IICSSSFFFY AALLWIGCCC QLPQQDYYYG LFFFFFFILF
           NLLLQQFFKK FAGAARRETT IICSSSFFFY AALLWIGCCC QLPQQDYYYG LFFFFFFILF
           SLLIQQFFKK FNGAARRETT IICSSSFFFY AALLWIGCCC QLPQQDYYYG LFFFFFFILF
           NLLIQQFFKK FNGAARREII IICSSSFFFY AALLWIGCCC QLPQQDYYYG LFFFFFFILF
           NLLILLFFKK FVGAARRDII IICAAAFFFY AAMMVIGYYY QLPQQDFYYG MFFFFFFIIF

           SSGLFYYTHH DQQAI
           SSGLFYYTHH DQQAI
           SSGLFYYTYY DQQAI
           SSGLFYYTHH DQQAI
           SSGLFYYTHH DQQAI
           SSGLFYYTHH DQQAI
           SSGLFNNTHH DQQAI
           SSGLFYYTHH DQQAI
           SSGLFSSTHH DQQAI
           SSGLFSSTHH DQQAI
           SSALFAATHH DQQAI
           SSALFAATHH DQQAL
           SSILFSSLHH DQQAI

   13   375
P_falcipar NNYYIIIILL LKKHHHLIIY PLLNNIIWNN YLGGIFFIQQ IITVFLASTP VYAYSSSIII
P_vivax_Sa NNYYIIIILL LKKHHHLLLY PLLNNIIWNN YLGGIFFIQQ ILTVFLASTP IYAYSSSIII
P_malariae NNYYIIIILL LKKHHHLLLY PLLNNIIWNN YLGGIFFIQQ ILTVFLASTP IYAYSSSIII
P_knowlesi NNYYIIIILL LKKHHHLLLY PLLNNIIWNN YLGGIFFIQQ ILTVFLASTP IYAYSSSIII
P_cynomolg NNYYIIIILL LKKHHHLLLY PLLNNIIWNN YLGGIFFIQQ ILTVFLASTP IYAYSSSIII
P_DAJ-2004 NNYYIIIILL LKKHHHLLLY PLLNNIIWNN YLGGIFFIQQ ILTVFLASTP IYAYSSSIII
P_berghei  NNNNIIIILL LKKHHHLIIY PLLNNIIWNN YLGGIFFIQQ ILTVFLASSP IYAYSSSIII
P_yoelii   NNNNIIIILL LKKHHHLIIY PLLNNIIWNN YLGGIFFIQQ ILTVFLASSP IYAYSSSIII
P_relictum NNYYIIIILL LKKHHHLIIY PLLNNIIWNN YLGGVFFIQQ ILTVLLATTP IYAYSSSVII
P_gallinac NNYYIIIILL LKKHHHLIIY PLLNNIIWNN YLGGVFFIQQ ILTVLLATTP IYAYSSSVII
P_floriden NNYYIIIILL LKKHHHLVVY PLLNNIIWNN YLGGVFFIQQ ILTVLLATTP IYAYSSSVII
P_mexicanu NNYYIIIILL LKKHHHLIIY PLLNNIIWNN YLGGVFFIQQ ILTVLLATTP IYAYSSSVII
L_sabrazes NNNNIIIILL LKKHHHLIIY PLLNNIIWNN YLGGIFFIQQ ILTVLLATTP IHAYSSSVII

           ILRRRWSFYM MHAATGSLTT YLHHILGLLL LNYYLLPPLL LSSWSGLLIL FMIIFITAFF
           ILRRRWSFYM MHAATGSLTT YLHHILGLLL LNYYLLPPLL LSSWSGLLII FALLFITAFF
           ILRRRWSFYM MHAATGSLTT YLHHILGLLL LNYYLLPPLL LSSWSGLLII FALLFITAFF
           ILRRRWSFYM MHAATGSLTT YLHHILGLLL LNYYLLPPLL LSSWSGLLII FALLFITAFF
           ILRRRWSFYM MHAATGSLTT YLHHILGLLL LNYYLLPPLL LSSWSGLLII FALLFITAFF
           ILRRRWSFYM MHAATGSLTT YLHHILGLLL LNYYLLPPLL LSSWSGLLII FALLFITAFF
           ILRRRWSFYM MHAATGSLTT YLHHILGLLL LNYYLLPPLL LSSWSGLLII FALLFITAFF
           ILRRRWSFYM MHAATGSLTT YLHHILGLLL LNYYLLPPLL LSSWSGLLII FALLFITAFF
           ILRRRWSFYM MHAATGSLTT YLHHILGLLL LNYYLLPPLL LSSWSGLLII FLIISITAFF
           ILRRRWSFYM MHAATGSLTT YLHHILGLLL LNYYLLPPLL LSSWSGLLMI FLIISITAFF
           ILRRRWSFYM MHAATGSLTT YLHHILGLLL LNYYLLPPLL LSSWSGLLII FLIISITAFF
           ILRRRWSFYM MHAATGSLTT YLHHILGLLL LNYYLLPPLL LSSWTGLLII FLIISITAFF
           ILRRRWSFYL LHSSTGSLAA YLHHILGLLL LNYYLLPPLL LTTWTGLLII FLIISITAFF

           FVVGVLLPPW WGGGQMSYYW WVVILLSSII VAVIIWGGTT TSDTTILLHI PFIGCVVFFF
           FIIGVLLPPW WGGGQMSYYW WVVILLSSII VLVIIWGGTT TSDTTILLHI PFVACVVFFF
           FIIGVLLPPW WGGGQMSYYW WVVILLSSII ALVIIWGGTT TSDTTILLHI PFVACVVFFF
           FIIGVLLPPW WGGGQMSYYW WVVILLSSII VLVIIWGGTT TSDTTILLHI PFVACVVFFF
           FIIGVLLPPW WGGGQMSYYW WVVILLSSII VLVIIWGGTT TSDTTILLHI PFVACVVFFF
           FIIGVLLPPW WGGGQMSYYW WVVILLSSII VLVIIWGGTT TSDTTILLHI PFIACVVFFF
           FIIGVLLPPW WGGGQMSYYW WVVILLSGII SLVIIWGGTT TSDTTILLHI PFVACVVFFF
           FIIGVLLPPW WGGGQMSYYW WVVILLSGII ALVIIWGGTT TSDTTILLHI PFVACVVFFF
           FMMGVLLPPW WGGGQMSFFW WVVILLYFII GLVSSWGGLL LSDTTLLLHT PFIACVVFFF
           FMMGVLLPPW WGGGQMSFFW WVVILLYFII GLVSSWGGLL LSDTTLLLHT PFIACVVFFF
           FMMGVLLPPW WGGGQMSFFW WVVILLYFII GLVSSWGGLL LSDTTLLLHI PFIACVVFFF
           FMMGVLLPPW WGGGQMSFFW WVVILLYFII GLVSSWGGLL LSDTTLLLHI PFIACVVFFF
           FMMGVLLPPW WGGGQMSFFW WVVILLYFII GLITTWGGII INDTTLLLHI PFVVVVVFFF

           IIIIFFLHHH LLGTNNLYYD DKYLLLLLDV VKGGGGFFNV VIIIILLFLL LIIIQQQQQL
           IIIIFFLHHH LLGTNNLYYD DKYLLLLLDV VKGGGGFFNI IFFIILLFLL LLLLQQQQQI
           IIIIFFLHHH LLGTNNLYYD DKYLLLLLDV VKGGGGFFNI IIIIIIIFLL LLLLQQQQQL
           IIIIFFLHHH LLGTNNLYYD DKYLLLLLDV VKGGGGFFNI IFFIILLFLL LLLLQQQQQI
           IIIIFFLHHH LLGTNNLYYD DKYLLLLLDV VKGGGGFFNI IFFIILLFLL LLLLQQQQQI
           IIIIFFLHHH LLGTNNLYYD DKYLLLLLDV VKGGGGFFNI IFFIILLFLL LLLLQQQQQL
           IIIIFFLHHH LLGTNNLYYD DKYLLLLLDV VKGGGGFFNI ILLIILLFLL LIIIQQQQQI
           IIIIFFLHHH LLGTNNLYYD DKYLLLLLDV VKGGGGFFNI ILLIILLFLL LIIIQQQQQI
           IIIIFFLHHH LLGTNNLYYD DKYLLLLLDI IKGGGGFFNV VLLVVLLFLL LAAAQQQQQL
           IIIIFFLHHH LLGTNNLYYD DKYLLLLLDI IKGGGGFFNV VLLVVLLFLL LAAAQQQQQL
           IIIIFFLHHH LLGTNNLYYD DKYLLLLLDI IKGGGGFFNI IFFVVLLFLL LSSSQQQQQL
           IIIIFFLHHH LLGTNNLYYD DKYLLLLLDI IKGGGGFFNV VFFVVLLFLL LSSSQQQQQL
           IIIIFFLHHH LLGTNNLYYD DKYLLLLLDI IKGGGGFFNV VLLVVLLFLL LAAAQQQQQL

           LFGIPHHPDA IVVNYTTTSS QIVVEWWFFF PPFFFYMLLL TTPSSSSSKA LVVLLLLLLE
           IFGIPHHPDA IVVNYTTTII QIVVEWWFFF PPFFFYMLLL TTPSSSSSKA LLVLALLLLE
           LFGIPHHPDA IVVNYTTTII QIVVEWWFFF PPFFFYMLLL TTPSSSSSKA LLVLALLLME
           IFGIPHHPDA IVVNYTTTII QIVVEWWFFF PPFFFYMLLL TTPSSSSSKA LLVLALLLLE
           IFGIPHHPDA IVVNYTTTII QIVVEWWFFF PPFFFYMLLL TTPSSSSSKA LLVLALLLLE
           LFGIPHHPDA IVVNYTTTII QIVVEWWFFF PPFFFYMLLL TTPSSSSSKA LLVLTLLLLE
           IFGIPHHPDA IVVNYTTTLL QIVVEWWFFF PPFFFYMLLL TTPSSSSSKA LVVIALLLLE
           IFGIPHHPDA IVVNYTTTLL QIVVEWWFFF PPFFFYMLLL TTPSSSSSKA LVVVALLLLE
           LFGLPHHPDA IVVDYTTTLL HIVVEWWFFF PPFFFYMLLL TTPNNNNNKA LLMLAIILLE
           LFGLPHHPDA IVVDYTTTLL HIVVEWWFFF PPFFFYMLLL TTPNNNNNKA LLMLAIILLE
           LFGLPHHPDA IVVDYTTTLL HIVVEWWFFF PPFFFYMLLL TTPNNNNNKA LLMLAIILLE
           LFGLPHHPDA IVVDYTTTLL HIVVEWWFFF PPFFFYMLLL IIPNNNNNKA LLMLAVVLLE
           LFGLTHHPDA IVVDYTTTLL HIVVEWWFFF SSFFFYILLL TTPNNNNNKS LLMLSVVLLE

           QQQSSLTTIF KMFGGAAADY VVVIIWFCCA AAFFYYYALG CCCQLQQIFI IGRIIIGHHY
           QQQSSLTTIF KMFGGAAAEY VVVMIWFCCS SSFFYYYALG CCCQLQQIFI IGRIIIGHHY
           QQQNNLTTIF KMFGGAAAEY VVVIIWFCCS SSFFYYYALG CCCQLQQIFI IGRIIIGHHY
           QQQSSLTTIF KMFGGAAAEY VVVMIWFCCS SSFFYYYALG CCCQLQQIFI IGRIIIGHHY
           QQQSSLTTIF KMFGGAAAEY VVVMIWFCCS SSFFYYYALG CCCQLQQIFI IGRIIIGHHY
           QQQSSLTTIF KMFGGAAAEY VVVMIWFCCS SSFFYYYALG CCCQLQQIFI IGRIIIGHHY
           QQQNNLTTIF KMFSSAAAEY VVVIIWFCCS SSFFYYYALG CCCPLQQIFI IGRIIIGQQN
           QQQNNLTTIF KMFSSAAAEY VVVIIWFCCS SSFFYYYALG CCCQLQQIFI IGRIIIGQQY
           QQQNNLTTIF KFFGGAAAEY VVVTIWFCCS SSFFYYYALG CCCQLQQIYI IGRIIIGQQS
           QQQNNLTTIF KFFGGAAAEY VVVTIWFCCS SSFFYYYALG CCCQLQQIYI IGRIIIGQQS
           QQQSSLTTIF KFFGGAAAEY VVVTIWFCCS SSFFYYYALG CCCQLQQIYI IGRIIIAQQA
           QQQNNLTTIF KFFGGAAAEY VVVIIWFCCS SSFFYYYALG CCCQLQQIYI IGRIIIAQQA
           QQQNNLTTIF KFFGGAAADY LLLIIWFCCA AAFFYYYALG YYYQLQQIFI IGRIIIIQQS

           YYYRYDDDSS NNIII
           YYYRYDDDSS NNIII
           YYYRYDDDSS NNIII
           YYYRYDDDSS NNIII
           YYYRYDDDSS NNIII
           YYYRYDDDSS NNIII
           NNNKYDDDSS NNIII
           YYYKYDDDSS NNIII
           SSSRYDDDSS NNIII
           SSSRYDDDSS NNIII
           AAARYDDDSS NNIII
           AAAKYDDDSS NNLLL
           SSSRYDDDSS NNIII

   13   375
P_falcipar NNSINLHHHH LYYYPCCPPI NYYFLLLGII IFFIQQITGG GFFLASSRYT PDVVYAYYYY
P_vivax_Sa NNSINLHHHH LYYYPCCPPI NYYFLLLGII IFFIQQLTGG GFFLASSRYT PEIIYAYYYY
P_malariae NNSINLHHHH LYYYPCCPPI NYYFLLLGII IFFIQQLTGG GFFLASSRYT PDIIYAYYYY
P_knowlesi NNSINLHHHH LYYYPCCPPI NYYFLLLGII IFFIQQLTGG GFFLASSRYT PEIIYAYYYY
P_cynomolg NNSINLHHHH LYYYPCCPPI NYYFLLLGII IFFIQQLTGG GFFLASSRYT PEIIYAYYYY
P_DAJ-2004 NNSINLHHHH LYYYPCCPPI NYYFLLLGII IFFIQQLTGG GFFLASSRYT PEIIYAYYYY
P_berghei  NNSINLHHHH LYYYPCCPPI NYYFLLLGII IFFIQQLTGG GFFLASSRYS PEIIYAYYYY
P_yoelii   NNSINLHHHH LYYYPCCPPI NYYFLLLGII IFFIQQLTGG GFFLASSRYS PEIIYAYYYY
P_relictum NNSINLHHHH LYYYPCCPPI NYYFLLLGIV VFFIQQLTGG GLLLATTCYT PEIIYAYYYY
P_gallinac NNSINLHHHH LYYYPCCPPI NYYFLLLGIV VFFIQQLTGG GLLLATTCYT PEIIYAYYYY
P_floriden NNSINLHHHH LYYYPCCPPI NYYFLLLGIV VFFIQQLTGG GLLLATTCYT PEIIYAYYYY
P_mexicanu NNSINLHHHH LYYYPCCPPI NYYFLLLGIV VFFIQQLTGG GLLLATTCYT PEIIYAYYYY
L_sabrazes NNVINLHHHH LYYYPCCPPI NYYFLLLGII IFFIQQLTGG GLLLATTAYT PEIIHAYYYY

           SQLREELLSS SWCCFRRRYM HATTGAASVF FLLTTYYILG GLNNNSSSSM LLLPPWWGGL
           SQLREELLSS SWCCFRRRYM HATTGAASVF FLLTTYYILG GLNNNSSSSL LLLPPWWGGL
           SQLREELLSS SWCCFRRRYM HATTGAASVF FLLTTYYILG GLNNNSSSSL LLLPPWWGGL
           SQLREELLSS SWCCFRRRYM HATTGAASVF FLLTTYYILG GLNNNSSSSL LLLPPWWGGL
           SQLREELLSS SWCCFRRRYM HATTGAASVF FLLTTYYILG GLNNNSSSSL LLLPPWWGGL
           SQLREELLSS SWCCFRRRYM HATTGAASVF FLLTTYYILG GLNNNSSSSL LLLPPWWGGL
           SQLREELLSS SWCCFRRRYM HATTGAASVF FLLTTYYILG GLNNNSSSSL LLLPPWWGGL
           SQLREELLSS SWCCFRRRYM HATTGAASVF FLLTTYYILG GLNNNSSSSL LLLPPWWGGL
           SQLREELLSS SWCCFRRRYM HATTGAASVF FLLTTYYILG GLNNNSSSSS LLLPPWWGGL
           SQLREELLSS SWCCFRRRYM HATTGAASVF FLLTTYYILG GLNNNSSSSS LLLPPWWGGL
           SQLREELLSS SWCCFRRRYM HATTGAASVF FLLTTYYILG GLNNNSSSSS LLLPPWWGGL
           SQLREEIISS SWCCFRRRYM HATTGAASVF FLLTTYYILG GLNNNSSSSS LLLPPWWGGL
           SQLREELLSS SWCCFRRRYL HSTTGAASVF FLLAAYYILG GLNNNSSSSS LLLPPWWGGL

           IFFFAAFFVV VGVLLPPMYY GAVTTNNNLS IVVWIIICCG GGGYYTTTIR FVLLLLHFPP
           IFFFAAFFII IGVLLPPMYY GAVTTNNNLS IVVWLLLCCG GGGYYTTTIR FVLLLLHFPP
           IFFFAAFFII IGVLLPPMYY GAVTTNNNLS IAAWLLLCCG GGGYYTTTIR FVLLLLHFPP
           IFFFAAFFII IGVLLPPMYY GAVTTNNNLS IVVWLLLCCG GGGYYTTTIR FVLLLLHFPP
           IFFFAAFFII IGVLLPPMYY GAVTTNNNLS IVVWLLLCCG GGGYYTTTIR FVLLLLHFPP
           IFFFAAFFII IGVLLPPMYY GAVTTNNNLS IVVWLLLCCG GGGYYTTTIR FVLLLLHFPP
           IFFFAAFFII IGVLLPPMYY GAVTTNNNLG ISSWLLLCCG GGGYYTTTIR FVLLLLHFPP
           IFFFAAFFII IGVLLPPMYY GAVTTNNNLG IAAWLLLCCG GGGYYTTTIR FVLLLLHFPP
           IFFSAAFFMM MGVLLPPMFF GAVTTNNNLF IGGWIIICCG GGGYYTTTLR FVLLLLHFPP
           MFFSAAFFMM MGVLLPPMFF GAVTTNNNLF IGGWIIICCG GGGYYTTTLR FVLLLLHFPP
           IFFSAAFFMM MGVLLPPMFF GAVTTNNNLF IGGWIIICCG GGGYYTTTLR FVLLLLHFPP
           IFFSAAFFMM MGVLLPPMFF GAVTTNNNLF IGGWIIICCG GGGYYTTTLR FVLLLLHFPP
           IFFSAAFFMM MGVLLPPMFF GAVTTNNNLF IGGWVVVCCG GGGFFTTTLR FILLLLHFPP

           PFFFGLLLVV FLLLHHLHGT NPGGYAAIPP PPPLLDDVGV VILFLLLQLF IIIPSSHHPP
           PFFFALLLVV FLLLHHLHGT NPGGYAAIPP PPPLLDDVGI IFLFLLLQIF IIIPSSHHPP
           PFFFALLLVV FLLLHHLHGT NPGGYAAIPP PPPLLDDVGI IIIFLLLQLF IIIPSSHHPP
           PFFFALLLVV FLLLHHLHGT NPGGYAAIPP PPPLLDDVGI IFLFLLLQIF IIIPSSHHPP
           PFFFALLLVV FLLLHHLHGT NPGGYAAIPP PPPLLDDVGI IFLFLLLQIF IIIPSSHHPP
           PFFFALLLVV FLLLHHLHGT NPGGYAAIPP PPPLLDDVGI IFLFLLLQLF IIIPSSHHPP
           PFFFALLLVV FLLLHHLHGT NPGGYAAIPP PPPLLDDVGI ILLFLLLQIF VIIPSSHHPP
           PFFFALLLVV FLLLHHLHGT NPGGYAAIPP PPPLLDDVGI ILLFLLLQIF VIIPSSHHPP
           PFFFALLLVV FLLLHHLQGT NPGGYAAIPP PPPLLDDIGV VLLFLLLQLF ILLPSSHHPP
           PFFFALLLVV FLLLHHLQGT NPGGYAAIPP PPPLLDDIGV VLLFLLLQLF ILLPSSHHPP
           PFFFALLLVV FLLLHHLQGT NPGGYAAIPP PPPLLDDIGI IFLFLLLQLF ILLPSSHHPP
           PFFFALLLVV FLLLHHLQGT NPGGYAAIPP PPPLLDDIGV VFLFLLLQLF ILLPSSHHPP
           PFFFVLLLVV FLLLHHLQGT NPGGYAAIPP PPPLLDDIGV VLLFLLLQLF ILLTSSHHPP

           INTYYYVVTT SSSIPWWWLP FFFMLLVSKK KKGGLVLLLL LLEERRSSSL TTTIIIIFFK
           INTYYYVVTT IIIIPWWWLP FFFMLLISKK KKGGLVALLL LLEERRSSSL TTTIIIIFFK
           INTYYYVVTT IIIIPWWWLP FFFMLLISKK KKGGLVALLM MMEERRNNNL TTTIIIIFFK
           INTYYYVVTT IIIIPWWWLP FFFMLLISKK KKGGLVALLL LLEERRSSSL TTTIIIIFFK
           INTYYYVVTT IIIIPWWWLP FFFMLLISKK KKGGLVALLL LLEERRSSSL TTTIIIIFFK
           INTYYYVVTT IIIIPWWWLP FFFMLLISKK KKGGLVTLLL LLEERRSSSL TTTIIIIFFK
           INTYYYVVTT LLLIPWWWLP FFFMLLISKK KKGGLVALLL LLEERRNNNL TTTIIIIFFK
           INTYYYVVTT LLLIPWWWLP FFFMLLISKK KKGGLVALLL LLEERRNNNL TTTIIIIFFK
           IDRYYYAATT LLLIPWWWLP FFFMLLINKK KKGGLMALLL LLEERRNNNL TTTLLIIFFK
           IDRYYYAATT LLLIPWWWLP FFFMLLINKK KKGGLMALLL LLEERRNNNL TTTLLIIFFK
           IDRYYYAATT LLLIPWWWLP FFFMLLINKK KKGGLMALLL LLEERRSSSL TTTIIIIFFK
           IDKYYYAATT LLLIPWWWLP FFFMLLINKK KKGGLMALLL LLEERRNNNL TTTIIIIFFK
           IDRYYYSSTT LLLIPWWWLS FFFILLINKK KKGGLMSLLL LLEERRNNNL TTTIIIIFFK

           MIIIFGGDDY YVVIIFFFCC CCAAFFFLLW IGCQLLPPQD DFFLYRFILF CCCCVVVYRT
           MTTTFGGEEY YVVIIFFFCC CCSSFFFLLW IGCQLLPPQD DFFLYRFISF SSSSAVVYRT
           MLLLFGGEEY YVVIIFFFCC CCSSFFFLLW IGCQLLPPQE EFFLYRFISF SSSSAVVYRT
           MTTTFGGEEY YVVIIFFFCC CCSSFFFLLW IGCQLLPPQD DFFLYRFILF FFFFTVVYRT
           MTTTFGGEEY YVVIIFFFCC CCSSFFFLLW IGCQLLPPQD DFFLYRFILF SSSSAVVYRT
           MTTTFGGEEY YVVIIFFFCC CCSSFFFLLW IGCQLLPPQD DFFLYRFISF SSSSAVVYRT
           MVVVFSSEEY YVVIIFFFCC CCSSFFFLLW IGCPLLPPQD DFFLYRFILF SSSSSVVNKT
           MVVVFSSEEY YVVIIFFFCC CCSSFFFLLW IGCQLLPPQD DFFLYRFILF SSSSSVVYKT
           FAAAFGGEEY YVVIIFFFCC CCSSFFFLLW IGCQLLPPQD DYYLYRFILF FFFFTVVSRT
           FAAAFGGEEY YVVIIFFFCC CCSSFFFLLW IGCQLLPPQD DYYLYRFILF FFFFTVVSRT
           FNNNFGGEEY YVVIIFFFCC CCSSFFFLLW IGCQLLPPQD DYYLYRFILF FFFFTVVART
           FNNNFGGEEY YVVIIFFFCC CCSSFFFLLW IGCQLLPPQD DYYIYRFILF FFFFTVVAKT
           FVVVFGGDDY YLLIIFFFCC CCAAFFFLLV IGYQLLPPQD DFFYYRFIIF VVVVTVVSRL

           THHYYYSQQA NNIII
           THHYYYSQQA NNIII
           TYYYYYSQQA NNIII
           THHYYYSQQA NNIII
           THHYYYSQQA NNIII
           THHYYYSQQA NNIII
           THHYYYSQQA NNIII
           THHYYYSQQA NNIII
           THHYYYSQQA NNIII
           THHYYYSQQA NNIII
           THHYYYSQQA NNIII
           THHYYYSQQA NNLLL
           LHHYYYSQQA NNIII

   13   375
P_falcipar NNFFSIINLV KAAHHPCLLN INNFWNYYYY FFFLLGIIII IFIITTGVFL ASRTTTDYRR
P_vivax_Sa NNYYSIINLA KAAHHPCLLN INNFWNYYYY FFFLLGIIII IFILTTGVFL ASRTTTEYRR
P_malariae NNYYSIINLA KAAHHPCLLN INNFWNYYYY FFFLLGIIII IFILTTGVFL ASRTTTDYRR
P_knowlesi NNYYSIINLA KAAHHPCLLN INNFWNYYYY FFFLLGIIII IFILTTGVFL ASRTTTEYRR
P_cynomolg NNYYSIINLA KAAHHPCLLN INNFWNYYYY FFFLLGIIII IFILTTGVFL ASRTTTEYRR
P_DAJ-2004 NNYYSIINLA KAAHHPCLLN INNFWNYYYY FFFLLGIIII IFILTTGVFL ASRTTTEYRR
P_berghei  NNYYSIINLV KTTHHPCLLN INNFWNYYYY FFFLLGIIII IFILTTGVFL ASRSSSEYRR
P_yoelii   NNYYSIINLV KTTHHPCLLN INNFWNYYYY FFFLLGIIII IFILTTGVFL ASRSSSEYRR
P_relictum NNYYSIINLA KAAHHPCLLN INNFWNYYYY FFFLLGIIIV VFILTTGVLL ATCTTTEYRR
P_gallinac NNYYSIINLA KAAHHPCLLN INNFWNYYYY FFFLLGIIIV VFILTTGVLL ATCTTTEYRR
P_floriden NNYYSIINLA KAAHHPCLLN INNFWNYYYY FFFLLGIIIV VFILTTGVLL ATCTTTEYRR
P_mexicanu NNYYSIINLA KAAHHPCLLN INNFWNYYYY FFFLLGIIIV VFILTTGVLL ATCTTTEYRR
L_sabrazes NNYYVIINLA KAAHHPCLLN INNFWNYYYY FFFLLGIIII IFILTTGVLL ATATTTEYRR

           ELWWGGGWWW CRRYYYMALL VFFLLLLILN YSSYYYYYSI ILMFFITGGY YVVPWWWGGQ
           ELWWGGGWWW CRRYYYMALL VFFLLLLILN YSSYYYYYSI IIAFFITGGY YVVPWWWGGQ
           ELWWGGGWWW CRRYYYMALL VFFLLLLILN YSSYYYYYSI IIAFFITGGY YVVPWWWGGQ
           ELWWGGGWWW CRRYYYMALL VFFLLLLILN YSSYYYYYSI IIAFFITGGY YVVPWWWGGQ
           ELWWGGGWWW CRRYYYMALL VFFLLLLILN YSSYYYYYSI IIAFFITGGY YVVPWWWGGQ
           ELWWGGGWWW CRRYYYMALL VFFLLLLILN YSSYYYYYSI IIAFFITGGY YVVPWWWGGQ
           ELWWGGGWWW CRRYYYMALL VFFLLLLILN YSSYYYYYSI IIAFFITGGY YVVPWWWGGQ
           ELWWGGGWWW CRRYYYMALL VFFLLLLILN YSSYYYYYSI IIAFFITGGY YVVPWWWGGQ
           ELWWGGGWWW CRRYYYMAFF VFFLLLLILN YSSYYYYYSI IILSSITGGY YVVPWWWGGQ
           ELWWGGGWWW CRRYYYMAFF VFFLLLLILN YSSYYYYYSI MILSSITGGY YVVPWWWGGQ
           ELWWGGGWWW CRRYYYMAFF VFFLLLLILN YSSYYYYYSI IILSSITGGY YVVPWWWGGQ
           EIWWGGGWWW CRRYYYMAFF VFFLLLLILN YSSYYYYYSI IILSSITGGY YVVPWWWGGQ
           ELWWGGGWWW CRRYYYLSFF VFFLLLLILN YSSYYYYYTN IILSSITGGY YVVPWWWGGQ

           MSYYGGTVII TTNLLSSIII PVIWCCGYTV VSDPKRFFFH PFGGGGLIII IVIFFLLLLH
           MSYYGGTVII TTNLLSSIII PVIWCCGYTV VSDPKRFFFH PFAAAALIII IVIFFLLLLH
           MSYYGGTVII TTNLLSSIII PAIWCCGYTV VSDPKRFFFH PFAAAALIII IVIFFLLLLH
           MSYYGGTVII TTNLLSSIII PVIWCCGYTV VSDPKRFFFH PFAAAALIII IVIFFLLLLH
           MSYYGGTVII TTNLLSSIII PVIWCCGYTV VSDPKRFFFH PFAAAALIII IVIFFLLLLH
           MSYYGGTVII TTNLLSSIII PVIWCCGYTV VSDPKRFFFH PFAAAALIII IVIFFLLLLH
           MSYYGGTVII TTNLLSSIII PSIWCCGYTV VSDPKRFFFH PFAAAALIII IVIFFLLLLH
           MSYYGGTVII TTNLLSSIII PAIWCCGYTV VSDPKRFFFH PFAAAALIII IVIFFLLLLH
           MSFFGGTVII TTNLLYYIII PGSWCCGYLV VSDPKRFFFH PFAAAALIII IVIFFLLLLQ
           MSFFGGTVII TTNLLYYIII PGSWCCGYLV VSDPKRFFFH PFAAAALIII IVIFFLLLLQ
           MSFFGGTVII TTNLLYYIII PGSWCCGYLV VSDPKRFFFH PFAAAALIII IVIFFLLLLQ
           MSFFGGTVII TTNLLYYIII PGSWCCGYLV VSDPKRFFFH PFAAAALIII IVIFFLLLLQ
           MSFFGGTVII TTNLLYYIII PGTWCCGFIV VNDPKRFFFH PFVVVVLVVV VVIFFLLLLQ

           HHTTNNPPPL GYYYAKIPPY YPPPNNLLSS LLLVGFNIIL QQQLLFGIII PLSPPNAAIV
           HHTTNNPPPL GYYYAKIPPY YPPPNNLLSS LLLVGFNFFL QQQIIFGIII PLSPPNAAIL
           HHTTNNPPPL GYYYAKIPPY YPPPNNLLSS LLLVGFNIII QQQLLFGIII PLSPPNAAII
           HHTTNNPPPL GYYYAKIPPY YPPPNNLLSS LLLVGFNFFL QQQIIFGIII PLSPPNAAIL
           HHTTNNPPPL GYYYAKIPPY YPPPNNLLSS LLLVGFNFFL QQQIIFGIII PLSPPNAAIL
           HHTTNNPPPL GYYYAKIPPY YPPPNNLLSS LLLVGFNFFL QQQLLFGIII PLSPPNAAIL
           HHTTNNPPPL GYYYAKIPPY YPPPNNLLSS LLLVGFNLLL QQQIIFGVII PLSPPNAAIV
           HHTTNNPPPL GYYYAKIPPY YPPPNNLLSS LLLVGFNLLL QQQIIFGVII PLSPPNAAII
           QQTTNNPPPL GYYYAKIPPY YPPPNNLLSS LLLIGFNLLL QQQLLFGILL PLSPPNAAIT
           QQTTNNPPPL GYYYAKIPPY YPPPNNLLSS LLLIGFNLLL QQQLLFGILL PLSPPNAAIT
           QQTTNNPPPL GYYYAKIPPY YPPPNNLLSS LLLIGFNFFL QQQLLFGILL PLSPPNAAIT
           QQTTNNPPPL GYYYAKIPPY YPPPNNLLSS LLLIGFNFFL QQQLLFGILL PLSPPNAAIM
           QQTTNNPPPL GYYYAKIPPY YPPPNNLLCC LLLIGFNLLL QQQLLFGILL TLSPPNAAIM

           NNNYVTPSQQ QEYLPYYMMK KVSSSKPPPG LLSSLQLLFL LLAAEESSLL LTTIIIIQFF
           NNNYVTPIQQ QEYLPYYMMK KISSSKTTTG LLSSLQLLFL LLAAEESSLL LTTIIIIQFF
           NNNYVTPIQQ QEYLPYYMMK KISSSKTTTG LLSSLQLLFM MMAAEENNLL LTTIIIIQFF
           NNNYVTPIQQ QEYLPYYMMK KISSSKTTTG LLSSLQLLFL LLAAEESSLL LTTIIIIQFF
           NNNYVTPIQQ QEYLPYYMMK KISSSKTTTG LLSSLQLLFL LLAAEESSLL LTTIIIIQFF
           NNNYVTPIQQ QEYLPYYMMK KISSSKTTTG LLSSLQLLFL LLAAEESSLL LTTIIIIQFF
           NNNYVTPLQQ QEYLPYYMMK KISSSKNNNG LISSLQLLFL LLAAEENNLL LTTIIIIQFF
           NNNYVTPLQQ QEYLPYYMMK KISSSKNNNG LVSSLQLLFL LLAAEENNLL LTTIIIIQFF
           DDDYATPLHH HEYLPYYMMK KINNNKTTTG LLSSLQIIFL LLAAEENNLL LTTLIIIQFF
           DDDYATPLHH HEYLPYYMMK KINNNKTTTG LLSSLQIIFL LLAAEENNLL LTTLIIIQFF
           DDDYATPLHH HEYLPYYMMK KINNNKTTTG LLSSLQIIFL LLAAEESSLL LTTIIIIQFF
           DDDYATPLHH HEYLPYYMMK KINNNKTTTG LLSSLQVVFL LLAAEENNLL LTTIIIIQFF
           DDDYSTPLHH HEYLSYYIIK KINNNKTTTG LLSSLQVVFL LLAAEENNLL LTTIIIILFF

           RDDYSPIIII WFMCAAFYYA LLLLLGGGCQ LLPPQQDFFL LGRRLLFFFI LLLFFSLFVV
           REEYSPMIII WFMCSSFYYA LLLLLGGGCQ LLPPQQDFFL LGRRLLFFFI SSSFFSLFAA
           REEYSPIIII WFMCSSFYYA LLLLLGGGCQ LLPPQQEFFL LGRRLLFFFI SSSFFSLFAA
           REEYSPMIII WFMCSSFYYA LLLLLGGGCQ LLPPQQDFFL LGRRLLFFFI LLLFFSLFTT
           REEYSPMIII WFMCSSFYYA LLLLLGGGCQ LLPPQQDFFL LGRRLLFFFI LLLFFSLFAA
           REEYSPMIII WFMCSSFYYA LLLLLGGGCQ LLPPQQDFFL LGRRLLFFFI SSSFFSLFAA
           REEYSPIIII WFMCSSFYYA LLLLLGGGCP LLPPQQDFFL LGRRLLFFFI LLLFFSLFSS
           REEYSPIIII WFMCSSFYYA LLLLLGGGCQ LLPPQQDFFL LGRRLLFFFI LLLFFSLFSS
           REEYSPTIII WFICSSFYYA LLLLLGGGCQ LLPPQQDYYL LGRRLLFFFI LLLFFSLFTT
           REEYSPTIII WFICSSFYYA LLLLLGGGCQ LLPPQQDYYL LGRRLLFFFI LLLFFSLFTT
           REEYSPTIII WFICSSFYYA LLLLLGGGCQ LLPPQQDYYL LGRRLLFFFI LLLFFSLFTT
           REEYSPIIII WFICSSFYYA LLLLLGGGCQ LLPPQQDYYI IGRRLLFFFI LLLFFSLFTT
           RDDYSSIIII WFICAAFYYA LLMMMGGGYQ LLPPQQDFFY YGRRMMFFFI IIILFSLFTT

           VLYRRTDDYQ QQNNI
           ALYKRTDDYQ QQNNI
           ALYKRTDDYQ QQNNI
           TLYKRTDDYQ QQNNI
           ALYKRTDDYQ QQNNI
           ALYKRTDDYQ QQNNI
           SLNKKTDDYQ QQNNI
           SLYKKTDDYQ QQNNI
           TLSKRTDDYQ QQNNI
           TLSKRTDDYQ QQNNI
           TLARRTDDYQ QQNNI
           TLARKTDDYQ QQNNL
           TLSKRLDDYQ QQNNI

   13   375
P_falcipar NYYYSSSAHL LINNPCCPNN FLNGLLGIII IIFFIIIIQQ TTGGVVFFLA AARTTPSSAY
P_vivax_Sa NYYYSSSAHL LLNNPCCPNN FLNGLLGIII IIFFIIIIQQ TTGGVVFFLA AARTTPSSAY
P_malariae NYYYSSSAHL LLNNPCCPNN FLNGLLGIII IIFFIIIIQQ TTGGVVFFLA AARTTPSSAY
P_knowlesi NYYYSSSAHL LLNNPCCPNN FLNGLLGIII IIFFIIIIQQ TTGGVVFFLA AARTTPSSAY
P_cynomolg NYYYSSSAHL LLNNPCCPNN FLNGLLGIII IIFFIIIIQQ TTGGVVFFLA AARTTPSSAY
P_DAJ-2004 NYYYSSSAHL LLNNPCCPNN FLNGLLGIII IIFFIIIIQQ TTGGVVFFLA AARTTPSSAY
P_berghei  NNNNSSSTHL LINNPCCPNN FLNGLLGIII IIFFIIIIQQ TTGGVVFFLA AARSSPSSAY
P_yoelii   NNNNSSSTHL LINNPCCPNN FLNGLLGIII IIFFIIIIQQ TTGGVVFFLA AARSSPSSAY
P_relictum NYYYSSSAHL LIHHPCCPNN FLNGLLGIII IVFFIIIIQQ TTGGVVLLLA AACTTPSSAY
P_gallinac NYYYSSSAHL LIHHPCCPNN FLNGLLGIII IVFFIIIIQQ TTGGVVLLLA AACTTPSSAY
P_floriden NYYYSSSAHL LVYYPCCPNN FLNGLLGIII IVFFIIIIQQ TTGGVVLLLA AACTTPSSAY
P_mexicanu NYYYSSSAHL LIHHPCCPNN FLNGLLGIII IVFFIIIIQQ TTGGVVLLLA AACTTPSSAY
L_sabrazes NNNNVVVAHL LIYYPCCPNN FLNGLLGIII IIFFIIIIQQ TTGGVVLLLA AAATTPSSAY

           IQHHLLRELL WWSGGCFYMH TASVVFFFFF LHHILLLNYY SYLIGFMIFI TAAAFVVGVV
           IQHHLLRELL WWSGGCFYMH TASVVFFFFF LHHILLLNYY SYLIGFALFI TAAAFIIGVV
           IQHHLLRELL WWSGGCFYMH TASVVFFFFF LHHILLLNYY SYLIGFALFI TAAAFIIGVV
           IQHHLLRELL WWSGGCFYMH TASVVFFFFF LHHILLLNYY SYLIGFALFI TAAAFIIGVV
           IQHHLLRELL WWSGGCFYMH TASVVFFFFF LHHILLLNYY SYLIGFALFI TAAAFIIGVV
           IQHHLLRELL WWSGGCFYMH TASVVFFFFF LHHILLLNYY SYLIGFALFI TAAAFIIGVV
           IQHHLLRELL WWSGGCFYMH TASVVFFFFF LHHILLLNYY SYLIGFALFI TAAAFIIGVV
           IQHHLLRELL WWSGGCFYMH TASVVFFFFF LHHILLLNYY SYLIGFALFI TAAAFIIGVV
           VQHHLLRELL WWSGGCFYMH TASVVFFFFF LHHILLLNYY SYLIGFLISI TAAAFMMGVV
           VQHHLLRELL WWSGGCFYMH TASVVFFFFF LHHILLLNYY SYLIGFLISI TAAAFMMGVV
           VQHHLLRELL WWSGGCFYMH TASVVFFFFF LHHILLLNYY SYLIGFLISI TAAAFMMGVV
           VQHHLLREII WWSGGCFYMH TASVVFFFFF LHHILLLNYY SYLIGFLISI TAAAFMMGVV
           VQHHLLRELL WWSGGCFYLH TASVVFFFFF LHHILLLNYY SYLNGFLISI TAAAFMMGVV

           VLPPWQQMSY YYGAATTVVV VNNLLSIPPP ICCGGYYTTT TKRFVVLILL FFGLCCIIII
           VLPPWQQMSY YYGAATTVVV VNNLLSIPPP LCCGGYYTTT TKRFVVLILL FFALCCIIII
           VLPPWQQMSY YYGAATTVVV VNNLLSIPPP LCCGGYYTTT TKRFVVLILL FFALCCIIII
           VLPPWQQMSY YYGAATTVVV VNNLLSIPPP LCCGGYYTTT TKRFVVLILL FFALCCIIII
           VLPPWQQMSY YYGAATTVVV VNNLLSIPPP LCCGGYYTTT TKRFVVLILL FFALCCIIII
           VLPPWQQMSY YYGAATTVVV VNNLLSIPPP LCCGGYYTTT TKRFVVLILL FFALCCIIII
           VLPPWQQMSY YYGAATTVVV VNNLLGIPPP LCCGGYYTTT TKRFVVLILL FFALCCIIII
           VLPPWQQMSY YYGAATTVVV VNNLLGIPPP LCCGGYYTTT TKRFVVLILL FFALCCIIII
           VLPPWQQMSF FFGAATTVVV VNNLLFIPPP ICCGGYYTTT TKRFVVLTFF FFALCCIIII
           VLPPWQQMSF FFGAATTVVV VNNLLFIPPP ICCGGYYTTT TKRFVVLTFF FFALCCIIII
           VLPPWQQMSF FFGAATTVVV VNNLLFIPPP ICCGGYYTTT TKRFVVLIFF FFALCCIIII
           VLPPWQQMSF FFGAATTVVV VNNLLFIPPP ICCGGYYTTT TKRFVVLIFF FFALCCIIII
           VLPPWQQMSF FFGAATTVVV VNNLLFIPPP VCCGGFFTTT TKRFIILIFF FFVLVVVVVV

           FFIHHFFFLH HHHGGGSTNN LLYDDDTAAL PYPPLLSLDK KGFNNLFFFI ISSFGIPPLS
           FFIHHFFFLH HHHGGGSTNN LLYDDDTAAL PYPPLLSLDK KGFNNLFFFL LSSFGIPPLS
           FFIHHFFFLH HHHGGGSTNN LLYDDDTAAL PYPPLLSLDK KGFNNIFFFL LSSFGIPPLS
           FFIHHFFFLH HHHGGGSTNN LLYDDDTAAL PYPPLLSLDK KGFNNLFFFL LSSFGIPPLS
           FFIHHFFFLH HHHGGGSTNN LLYDDDTAAL PYPPLLSLDK KGFNNLFFFL LSSFGIPPLS
           FFIHHFFFLH HHHGGGSTNN LLYDDDTAAL PYPPLLSLDK KGFNNLFFFL LSSFGIPPLS
           FFIHHFFFLH HHHGGGSTNN LLYDDDTAAL PYPPLLSLDK KGFNNLFFFI ISSFGIPPLS
           FFIHHFFFLH HHHGGGSTNN LLYDDDTAAL PYPPLLSLDK KGFNNLFFFI ISSFGIPPLS
           FFIHHFFFLH HQQGGGSTNN LLYDDDTAAL PYPPLLSLDK KGFNNLFFFA ASSFGLPPLS
           FFIHHFFFLH HQQGGGSTNN LLYDDDTAAL PYPPLLSLDK KGFNNLFFFA ASSFGLPPLS
           FFIHHFFFLH HQQGGGSTNN LLYDDDTAAL PYPPLLSLDK KGFNNLFFFS SSSFGLPPLS
           FFIHHFFFLH HQQGGGSTNN LLYDDDTAAL PYPPLLSLDK KGFNNLFFFS SSSFGLPPLS
           FFIHHFFFLH HQQGGGSTNN LLYDDDTAAL PYPPLLCLDK KGFSNLFFFA ASSFGLTTLS

           SAIVVVVVVN NNTTYVVTTP PIIVEWWLFF FYAMMLLTTV SSKPPAAAGV IIIIVLLLLQ
           SAILLLVVVN NNTTYVVTTP PIIVEWWLFF FYAMMLLTTI SSKTTAAAGL IIIIVLLLLQ
           SAIIIIVVVN NNTTYVVTTP PIIVEWWLFF FYAMMLLTTI SSKTTAAAGL IIIIVLLLLQ
           SAILLLVVVN NNTTYVVTTP PIIVEWWLFF FYAMMLLTTI SSKTTAAAGL IIIIVLLLLQ
           SAILLLVVVN NNTTYVVTTP PIIVEWWLFF FYAMMLLTTI SSKTTAAAGL IIIIVLLLLQ
           SAILLLVVVN NNTTYVVTTP PIIVEWWLFF FYAMMLLTTI SSKTTAAAGL IIIIVLLLLQ
           SAIVVVVVVN NNTTYVVTTP PIIVEWWLFF FYAMMLLTTI SSKNNAAAGV IIIIVIIIIQ
           SAIIIIVVVN NNTTYVVTTP PIIVEWWLFF FYAMMLLTTI SSKNNAAAGV IIIIVVVVVQ
           SAITTTVVVD DDRRYAATTP PIIVEWWLFF FYAMMLLTTI NNKTTAAAGL VVVVMLLLLQ
           SAITTTVVVD DDRRYAATTP PIIVEWWLFF FYAMMLLTTI NNKTTAAAGL VVVVMLLLLQ
           SAITTTVVVD DDRRYAATTP PIIVEWWLFF FYAMMLLTTI NNKTTAAAGL VVVVMLLLLQ
           SAIMMMVVVD DDKKYAATTP PIIVEWWLFF FYAMMLLIII NNKTTAAAGL VVVVMLLLLQ
           SAIMMMVVVD DDRRYSSTTP PIIVEWWLFF FYAIILLTTI NNKTTSSSGL IIIIMLLLLQ

           QFLARSLTFF KKIIGARDDD YIIWWFCAAL WWGCCCQQLP QDIFFLLYYR RLLFICCSSG
           QFLARSLTFF KKTTGAREEE YMMWWFCAAL WWGCCCQQLP QDIFFLLYYR RLLFISSSSG
           QFMARNLTFF KKLLGAREEE YIIWWFCAAL WWGCCCQQLP QEIFFLLYYR RLLFISSSSG
           QFLARSLTFF KKTTGAREEE YMMWWFCAAL WWGCCCQQLP QDIFFLLYYR RLLFIFFSSG
           QFLARSLTFF KKTTGAREEE YMMWWFCAAL WWGCCCQQLP QDIFFLLYYR RLLFISSSSG
           QFLARSLTFF KKTTGAREEE YMMWWFCAAL WWGCCCQQLP QDIFFLLYYR RLLFISSSSG
           QFLARNLTFF KKVVSAREEE YIIWWFCAAL WWGCCCPPLP QDIFFLLYYR RLLFISSSSG
           QFLARNLTFF KKVVSAREEE YIIWWFCAAL WWGCCCQQLP QDIFFLLYYR RLLFISSSSG
           QFLARNLTFF KKAAGAREEE YTTWWFCAAL WWGCCCQQLP QDIYYLLYYR RLLFIFFSSG
           QFLARNLTFF KKAAGAREEE YTTWWFCAAL WWGCCCQQLP QDIYYLLYYR RLLFIFFSSG
           QFLARSLTFF KKNNGAREEE YTTWWFCAAL WWGCCCQQLP QDIYYLLYYR RLLFIFFSSA
           QFLARNLTFF KKNNGAREEE YIIWWFCAAL WWGCCCQQLP QDIYYIIYYR RLLFIFFSSA
           QFLARNLTFF KKVVGARDDD YIIWWFCAAM VVGYYYQQLP QDIFFYYYYR RMMFIVVSSI

           LVVLLVYYRH SQAII
           LAALLVYYKH SQAII
           LAALLVYYKY SQAII
           LTTLLVYYKH SQAII
           LAALLVYYKH SQAII
           LAALLVYYKH SQAII
           LSSLLVNNKH SQAII
           LSSLLVYYKH SQAII
           LTTLLVSSKH SQAII
           LTTLLVSSKH SQAII
           LTTLLVAARH SQAII
           LTTLLVAARH SQALL
           LTTLLVSSKH SQAII

   13   375
P_falcipar NNFYSNNNLV VKALLIIYYY PLNNNNFNYF FFFFFFQIII ITTGLLLSSY YTPVVVVYYA
P_vivax_Sa NNYYSNNNLA AKALLLLYYY PLNNNNFNYF FFFFFFQILL LTTGLLLSSY YTPIIIIYYA
P_malariae NNYYSNNNLA AKALLLLYYY PLNNNNFNYF FFFFFFQILL LTTGLLLSSY YTPIIIIYYA
P_knowlesi NNYYSNNNLA AKALLLLYYY PLNNNNFNYF FFFFFFQILL LTTGLLLSSY YTPIIIIYYA
P_cynomolg NNYYSNNNLA AKALLLLYYY PLNNNNFNYF FFFFFFQILL LTTGLLLSSY YTPIIIIYYA
P_DAJ-2004 NNYYSNNNLA AKALLLLYYY PLNNNNFNYF FFFFFFQILL LTTGLLLSSY YTPIIIIYYA
P_berghei  NNYNSNNNLV VKTLLIIYYY PLNNNNFNYF FFFFFFQILL LTTGLLLSSY YSPIIIIYYA
P_yoelii   NNYNSNNNLV VKTLLIIYYY PLNNNNFNYF FFFFFFQILL LTTGLLLSSY YSPIIIIYYA
P_relictum NNYYSNNNLA AKALLIIYYY PLNNNNFNYF FFFFFFQILL LTTGLLLTTY YTPIIIIYYA
P_gallinac NNYYSNNNLA AKALLIIYYY PLNNNNFNYF FFFFFFQILL LTTGLLLTTY YTPIIIIYYA
P_floriden NNYYSNNNLA AKALLVVYYY PLNNNNFNYF FFFFFFQILL LTTGLLLTTY YTPIIIIYYA
P_mexicanu NNYYSNNNLA AKALLIIYYY PLNNNNFNYF FFFFFFQILL LTTGLLLTTY YTPIIIIYYA
L_sabrazes NNYNVNNNLA AKALLIIYYY PLNNNNFNYF FFFFFFQILL LTTGLLLTTY YTPIIIIHHA

           YSSSHIRREE WWWWSSSGCC FYAGGASFYY IILLLLNNYS YYLLSIGGLM MIFIIIVTTA
           YSSSHIRREE WWWWSSSGCC FYAGGASFYY IILLLLNNYS YYLLSIGGLA ALFIIIVTTA
           YSSSHIRREE WWWWSSSGCC FYAGGASFYY IILLLLNNYS YYLLSIGGLA ALFIIIVTTA
           YSSSHIRREE WWWWSSSGCC FYAGGASFYY IILLLLNNYS YYLLSIGGLA ALFIIIVTTA
           YSSSHIRREE WWWWSSSGCC FYAGGASFYY IILLLLNNYS YYLLSIGGLA ALFIIIVTTA
           YSSSHIRREE WWWWSSSGCC FYAGGASFYY IILLLLNNYS YYLLSIGGLA ALFIIIITTA
           YSSSHIRREE WWWWSSSGCC FYAGGASFYY IILLLLNNYS YYLLSIGGLA ALFIIIVTTA
           YSSSHIRREE WWWWSSSGCC FYAGGASFYY IILLLLNNYS YYLLSIGGLA ALFIIIVTTA
           YSSSHIRREE WWWWSSSGCC FYAGGASFYY IILLLLNNYS YYLLSIGGLL LISIIIVTTA
           YSSSHIRREE WWWWSSSGCC FYAGGASFYY IILLLLNNYS YYLLSIGGLL LISIIIVTTA
           YSSSHIRREE WWWWSSSGCC FYAGGASFYY IILLLLNNYS YYLLSIGGLL LISIIIVTTA
           YSSSHIRREE WWWWSSSGCC FYAGGASFYY IILLLLNNYS YYLLSIGGLL LISIIIVTTA
           YSSSHIRREE WWWWSSSGCC FYSGGASFYY IILLLLNNYS YYLLTNGGLL LISIIIMTTA

           AFFFVGGLLL LWWWQMSYVI NLLSSAAVVI ICYTTVVSSS SDDPPTKKFF FVHILPPFFI
           AFFFIGGLLL LWWWQMSYVI NLLSSLLVVI LCYTTVVSSS SDDPPTKKFF FVHILPPFFV
           AFFFIGGLLL LWWWQMSYVI NLLSSLLVVI LCYTTVVSSS SDDPPTKKFF FVHILPPFFV
           AFFFIGGLLL LWWWQMSYVI NLLSSLLVVI LCYTTVVSSS SDDPPTKKFF FVHILPPFFV
           AFFFIGGLLL LWWWQMSYVI NLLSSLLVVI LCYTTVVSSS SDDPPTKKFF FVHILPPFFV
           AFFFIGGLLL LWWWQMSYVI NLLSSLLVVI LCYTTVVSSS SDDPPTKKFF FVHILPPFFI
           AFFFIGGLLL LWWWQMSYVI NLLSSLLVVI LCYTTVVSSS SDDPPTKKFF FVHILPPFFV
           AFFFIGGLLL LWWWQMSYVI NLLSSLLVVI LCYTTVVSSS SDDPPTKKFF FVHILPPFFV
           AFFFMGGLLL LWWWQMSFVI NLLYYLLVVS ICYLLVVSSS SDDPPTKKFF FVHTFPPFFI
           AFFFMGGLLL LWWWQMSFVI NLLYYLLVVS ICYLLVVSSS SDDPPTKKFF FVHTFPPFFI
           AFFFMGGLLL LWWWQMSFVI NLLYYLLVVS ICYLLVVSSS SDDPPTKKFF FVHIFPPFFI
           AFFFMGGLLL LWWWQMSFVI NLLYYLLVVS ICYLLVVSSS SDDPPTKKFF FVHIFPPFFI
           AFFFMGGLLL LWWWQMSFVI NLLYYLLIIT VCFIIVVNNN NDDPPTKKFF FIHIFPPFFV

           GCIFFLLLLH LGGSSSLLYY YDDDDAAALK IPFYYPNNLS DDVGGGFVII ILFLLLSLGI
           ACIFFLLLLH LGGSSSLLYY YDDDDAAALK IPFYYPNNLS DDVGGGFIFF FLFLLLSIGI
           ACIFFLLLLH LGGSSSLLYY YDDDDAAALK IPFYYPNNLS DDVGGGFIII IIFLLLSLGI
           ACIFFLLLLH LGGSSSLLYY YDDDDAAALK IPFYYPNNLS DDVGGGFIFF FLFLLLSIGI
           ACIFFLLLLH LGGSSSLLYY YDDDDAAALK IPFYYPNNLS DDVGGGFIFF FLFLLLSIGI
           ACIFFLLLLH LGGSSSLLYY YDDDDAAALK IPFYYPNNLS DDVGGGFIFF FLFLLLSLGI
           ACIFFLLLLH LGGSSSLLYY YDDDDAAALK IPFYYPNNLS DDVGGGFILL LLFLLLSIGI
           ACIFFLLLLH LGGSSSLLYY YDDDDAAALK IPFYYPNNLS DDVGGGFILL LLFLLLSIGI
           ACIFFLLLLH LGGSSSLLYY YDDDDAAALK IPFYYPNNLS DDIGGGFVLL LLFLLLSLGL
           ACIFFLLLLH LGGSSSLLYY YDDDDAAALK IPFYYPNNLS DDIGGGFVLL LLFLLLSLGL
           ACIFFLLLLH LGGSSSLLYY YDDDDAAALK IPFYYPNNLS DDIGGGFIFF FLFLLLSLGL
           ACIFFLLLLH LGGSSSLLYY YDDDDAAALK IPFYYPNNLS DDIGGGFVFF FLFLLLSLGL
           VVVFFLLLLH LGGSSSLLYY YDDDDAAALK IPFYYPNNLC DDIGGGFVLL LLFLLLSLGL

           PPLLSHNNVN TTTTYYYYVV VPLPPFYYAM MMKKPPSKPP AGVVVVVLQL LLLFLEEQRR
           PPLLSHNNVN TTTTYYYYVV VPLPPFYYAM MMKKPPSKTT AGLLLVVLQL LLLFLEEQRR
           PPLLSHNNVN TTTTYYYYVV VPLPPFYYAM MMKKPPSKTT AGLLLVVLQL LLLFMEEQRR
           PPLLSHNNVN TTTTYYYYVV VPLPPFYYAM MMKKPPSKTT AGLLLVVLQL LLLFLEEQRR
           PPLLSHNNVN TTTTYYYYVV VPLPPFYYAM MMKKPPSKTT AGLLLVVLQL LLLFLEEQRR
           PPLLSHNNVN TTTTYYYYVV VPLPPFYYAM MMKKPPSKTT AGLLLVVLQL LLLFLEEQRR
           PPLLSHNNVN TTTTYYYYVV VPLPPFYYAM MMKKPPSKNN AGVVVVVLQL LLLFLEEQRR
           PPLLSHNNVN TTTTYYYYVV VPLPPFYYAM MMKKPPSKNN AGVVVVVLQL LLLFLEEQRR
           PPLLSHNNVD RRRRYYYYAV VPLPPFYYAM MMKKPPNKTT AGLLLMMLQI ILLFLEEQRR
           PPLLSHNNVD RRRRYYYYAV VPLPPFYYAM MMKKPPNKTT AGLLLMMLQI ILLFLEEQRR
           PPLLSHNNVD RRRRYYYYAV VPLPPFYYAM MMKKPPNKTT AGLLLMMLQI ILLFLEEQRR
           PPLLSHNNVD KKKKYYYYAV VPLPPFYYAM MMKKPPNKTT AGLLLMMLQV VLLFLEEQRR
           TTLLSHNNVD RRRRYYYYSV VPLSSFYYAI IIKKPPNKTT SGLLLMMLQV VLLFLEEQRR

           SSSSLTIIFM MMMIFGGRVV PPIIWWFFMA FFYYAALLCC QQQQDIIYGR FIVVVLFFFS
           SSSSLTIIFM MMMTFGGRVV PPMIWWFFMS FFYYAALLCC QQQQDIIYGR FIIIISFFFS
           NNNNLTIIFM MMMLFGGRVV PPIIWWFFMS FFYYAALLCC QQQQEIIYGR FIIIISFFFS
           SSSSLTIIFM MMMTFGGRVV PPMIWWFFMS FFYYAALLCC QQQQDIIYGR FIIIILFFFS
           SSSSLTIIFM MMMTFGGRVV PPMIWWFFMS FFYYAALLCC QQQQDIIYGR FIIIILFFFS
           SSSSLTIIFM MMMTFGGRVV PPMIWWFFMS FFYYAALLCC QQQQDIIYGR FIIIISFFFS
           NNNNLTIIFM MMMVFSSRVV PPIIWWFFMS FFYYAALLCC PPPQDIIYGR FIIIILFFFS
           NNNNLTIIFM MMMVFSSRVV PPIIWWFFMS FFYYAALLCC QQQQDIIYGR FIIIILFFFS
           NNNNLTIIFF FFFAFGGRVV PPTIWWFFIS FFYYAALLCC QQQQDIIYGR FIIIILFFFS
           NNNNLTIIFF FFFAFGGRVV PPTIWWFFIS FFYYAALLCC QQQQDIIYGR FIIIILFFFS
           SSSSLTIIFF FFFNFGGRVV PPTIWWFFIS FFYYAALLCC QQQQDIIYGR FIIIILFFFS
           NNNNLTIIFF FFFNFGGRVV PPIIWWFFIS FFYYAALLCC QQQQDIIYGR FIIIILFFFS
           NNNNLTIIFF FFFVFGGRLL SSIIWWFFIA FFYYAALMYY QQQQDIIYGR FIIIIILFFS

           SFVLVHRTDS QANII
           SFALVHKTDS QANII
           SFALVHKTDS QANII
           SFTLVHKTDS QANII
           SFALVHKTDS QANII
           SFALVHKTDS QANII
           SFSLVQKTDS QANII
           SFSLVQKTDS QANII
           SFTLVQKTDS QANII
           SFTLVQKTDS QANII
           SFTLVQRTDS QANII
           SFTLVQRTDS QANLL
           SFTLVQKLDS QANII

   13   375
P_falcipar NNNFIINLLV AAALPLNFFL WWWYGFFLGI IFFFIIVVFF FSRRYTTDSS IRELLLSSSG
P_vivax_Sa NNNYIINLLA AAALPLNFFL WWWYGFFLGI IFFFILVVFF FSRRYTTESS IRELLLSSSG
P_malariae NNNYIINLLA AAALPLNFFL WWWYGFFLGI IFFFILVVFF FSRRYTTDSS IRELLLSSSG
P_knowlesi NNNYIINLLA AAALPLNFFL WWWYGFFLGI IFFFILVVFF FSRRYTTESS IRELLLSSSG
P_cynomolg NNNYIINLLA AAALPLNFFL WWWYGFFLGI IFFFILVVFF FSRRYTTESS IRELLLSSSG
P_DAJ-2004 NNNYIINLLA AAALPLNFFL WWWYGFFLGI IFFFILVVFF FSRRYTTESS IRELLLSSSG
P_berghei  NNNYIINLLV TTTLPLNFFL WWWYGFFLGI IFFFILVVFF FSRRYSSESS IRELLLSSSG
P_yoelii   NNNYIINLLV TTTLPLNFFL WWWYGFFLGI IFFFILVVFF FSRRYSSESS IRELLLSSSG
P_relictum NNNYIINLLA AAALPLNFFL WWWYGFFLGI VFFFILVVLL LTCCYTTESS VRELLLSSSG
P_gallinac NNNYIINLLA AAALPLNFFL WWWYGFFLGI VFFFILVVLL LTCCYTTESS VRELLLSSSG
P_floriden NNNYIINLLA AAALPLNFFL WWWYGFFLGI VFFFILVVLL LTCCYTTESS VRELLLSSSG
P_mexicanu NNNYIINLLA AAALPLNFFL WWWYGFFLGI VFFFILVVLL LTCCYTTESS VREIIISSSG
L_sabrazes NNNYIINLLA AAALPLNFFL WWWYGFFLGI IFFFILVVLL LTAAYTTESS VRELLLSSSG

           GGWWCRYMMH ATSVVVFFLL TTTYILLNNY MLPLSSSWWI ISGGLLLFFM MMFIVTTTAA
           GGWWCRYMMH ATSVVVFFLL TTTYILLNNY LLPLSSSWWI ISGGLIIFFA AAFIVTTTAA
           GGWWCRYMMH ATSVVVFFFL TTTYILLNNY LLPLSSSWWI ISGGLIIFFA AAFIVTTTAA
           GGWWCRYMMH ATSVVVFFLL TTTYILLNNY LLPLSSSWWI ISGGLIIFFA AAFIVTTTAA
           GGWWCRYMMH ATSVVVFFLL TTTYILLNNY LLPLSSSWWI ISGGLIIFFA AAFIVTTTAA
           GGWWCRYMMH ATSVVVFFLL TTTYILLNNY LLPLSSSWWI ISGGLIIFFA AAFIITTTAA
           GGWWCRYMMH ATSVVVFFFL TTTYILLNNY LLPLSSSWWI ISGGLIIFFA AAFIVTTTAA
           GGWWCRYMMH ATSVVVFFFL TTTYILLNNY LLPLSSSWWI ISGGLIIFFA AAFIVTTTAA
           GGWWCRYMMH ATSVVVFFIL TTTYILLNNY SLPLSSSWWI ISGGLIIFFL LLSIVTTTAA
           GGWWCRYMMH ATSVVVFFIL TTTYILLNNY SLPLSSSWWI ISGGLIIFFL LLSIVTTTAA
           GGWWCRYMMH ATSVVVFFIL TTTYILLNNY SLPLSSSWWI ISGGLIIFFL LLSIVTTTAA
           GGWWCRYMMH ATSVVVFFIL TTTYILLNNY SLPLSSSWWI ITGGLIIFFL LLSIVTTTAA
           GGWWCRYLLH STSVVVFFIL AAAYILLNNY SLPLTTTWWN NTGGLIIFFL LLSIMTTTAA

           VVYVVLPPPW GMWVLLPPPV AAIWWWWWCG YYYTSSDDIK RRFFFFVLHH FIFIGLCCCI
           IIYVVLPPPW GMWVLLPPPV LLIWWWWWCG YYYTSSDDIK RRFFFFVLHH FIFVALCCCI
           IIYVVLPPPW GMWVLLPPPA LLIWWWWWCG YYYTSSDDIK RRFFFFVLHH FIFVALCCCI
           IIYVVLPPPW GMWVLLPPPV LLIWWWWWCG YYYTSSDDIK RRFFFFVLHH FIFVALCCCI
           IIYVVLPPPW GMWVLLPPPV LLIWWWWWCG YYYTSSDDIK RRFFFFVLHH FIFVALCCCI
           IIYVVLPPPW GMWVLLPPPV LLIWWWWWCG YYYTSSDDIK RRFFFFVLHH FIFIALCCCI
           IIYVVLPPPW GMWVLLPPPS LLIWWWWWCG YYYTSSDDIK RRFFFFVLHH FIFVALCCCI
           IIYVVLPPPW GMWVLLPPPA LLIWWWWWCG YYYTSSDDIK RRFFFFVLHH FIFVALCCCI
           MMYVVLPPPW GMWVLLPPPG LLSWWWWWCG YYYLSSDDLK RRFFFFVLHH FTFIALCCCI
           MMYVVLPPPW GMWVLLPPPG LLSWWWWWCG YYYLSSDDLK RRFFFFVLHH FTFIALCCCI
           MMYVVLPPPW GMWVLLPPPG LLSWWWWWCG YYYLSSDDLK RRFFFFVLHH FIFIALCCCI
           MMYVVLPPPW GMWVLLPPPG LLSWWWWWCG YYYLSSDDLK RRFFFFVLHH FIFIALCCCI
           MMYVVLPPPW GMWVLLPPPG LLTWWWWWCG FFFINNDDLK RRFFFFILHH FIFVVLVVVV

           VVVFFIIFFF FLLHHTNPGY YDLLKIIFYP PLLLSSSLLD DVGGGNNVVV IIIILFLIII
           VVVFFIIFFF FLLHHTNPGY YDLLKIIFYP PLLLSSSLLD DVGGGNNIII FFIILFLLLL
           VVVFFIIFFF FLLHHTNPGY YDLLKIIFYP PLLLSSSLLD DVGGGNNIII IIIIIFLLLL
           VVVFFIIFFF FLLHHTNPGY YDLLKIIFYP PLLLSSSLLD DVGGGNNIII FFIILFLLLL
           VVVFFIIFFF FLLHHTNPGY YDLLKIIFYP PLLLSSSLLD DVGGGNNIII FFIILFLLLL
           VVVFFIIFFF FLLHHTNPGY YDLLKIIFYP PLLLSSSLLD DVGGGNNIII FFIILFLLLL
           VVVFFIIFFF FLLHHTNPGY YDLLKIIFYP PLLLSSSLLD DVGGGNNIII LLIILFLIII
           VVVFFIIFFF FLLHHTNPGY YDLLKIIFYP PLLLSSSLLD DVGGGNNIII LLIILFLIII
           VVVFFIIFFF FLLQQTNPGY YDLLKIIFYP PLLLSSSLLD DIGGGNNVVV LLVVLFLAAA
           VVVFFIIFFF FLLQQTNPGY YDLLKIIFYP PLLLSSSLLD DIGGGNNVVV LLVVLFLAAA
           VVVFFIIFFF FLLQQTNPGY YDLLKIIFYP PLLLSSSLLD DIGGGNNIII FFVVLFLSSS
           VVVFFIIFFF FLLQQTNPGY YDLLKIIFYP PLLLSSSLLD DIGGGNNVVV FFVVLFLSSS
           VVVFFIIFFF FLLQQTNPGY YDLLKIIFYP PLLLCCCLLD DIGGGNNVVV LLVVLFLAAA

           SSFFGIIIPP DNIITTYTPS SQVVPEEEEY YYYLAAATPP AAGIVVVLLS SLLLLLFFFL
           SSFFGIIIPP DNIITTYTPI IQVVPEEEEY YYYLAAATPP AAGIVVVAAS SLLLLLFFFL
           SSFFGIIIPP DNIITTYTPI IQVVPEEEEY YYYLAAATPP AAGIVVVAAS SLLLLLFFFL
           SSFFGIIIPP DNIITTYTPI IQVVPEEEEY YYYLAAATPP AAGIVVVAAS SLLLLLFFFL
           SSFFGIIIPP DNIITTYTPI IQVVPEEEEY YYYLAAATPP AAGIVVVAAS SLLLLLFFFL
           SSFFGIIIPP DNIITTYTPI IQVVPEEEEY YYYLAAATPP AAGIVVVTTS SLLLLLFFFL
           SSFFGVIIPP DNIITTYTPL LQVVPEEEEY YYYLAAATPP AAGIVVVAAS SLLLLLFFFL
           SSFFGVIIPP DNIITTYTPL LQVVPEEEEY YYYLAAATPP AAGIVVVAAS SLLLLLFFFL
           SSFFGILLPP DNIIRRYTPL LHVVPEEEEY YYYLAAATPP AAGVMMMAAS SLLLLIFFFL
           SSFFGILLPP DNIIRRYTPL LHVVPEEEEY YYYLAAATPP AAGVMMMAAS SLLLLIFFFL
           SSFFGILLPP DNIIRRYTPL LHVVPEEEEY YYYLAAATPP AAGVMMMAAS SLLLLIFFFL
           SSFFGILLPP DNIIKKYTPL LHVVPEEEEY YYYLAAAIPP AAGVMMMAAS SLLLLVFFFL
           SSFFGILLTP DNIIRRYTPL LHVVPEEEEY YYYLAAATPP SSGIMMMSSS SLLLLVFFFL

           LARRSSTIIK MMIIGDYYSV IIIFMAAFYY AALWIIGGQL LPDILYRRRL FVVCGLVVYY
           LARRSSTIIK MMTTGEYYSV MIIFMSSFYY AALWIIGGQL LPDILYRRRL FIISGLVVYY
           MARRNNTIIK MMLLGEYYSV IIIFMSSFYY AALWIIGGQL LPEILYRRRL FIISGLVVYY
           LARRSSTIIK MMTTGEYYSV MIIFMSSFYY AALWIIGGQL LPDILYRRRL FIIFGLVVYY
           LARRSSTIIK MMTTGEYYSV MIIFMSSFYY AALWIIGGQL LPDILYRRRL FIISGLVVYY
           LARRSSTIIK MMTTGEYYSV MIIFMSSFYY AALWIIGGQL LPDILYRRRL FIISGLVVYY
           LARRNNTIIK MMVVSEYYSV IIIFMSSFYY AALWIIGGPL LPDILYRRRL FIISGLVVNN
           LARRNNTIIK MMVVSEYYSV IIIFMSSFYY AALWIIGGQL LPDILYRRRL FIISGLVVYY
           LARRNNTLIK FFAAGEYYSV TIIFISSFYY AALWIIGGQL LPDILYRRRL FIIFGLVVSS
           LARRNNTLIK FFAAGEYYSV TIIFISSFYY AALWIIGGQL LPDILYRRRL FIIFGLVVSS
           LARRSSTIIK FFNNGEYYSV TIIFISSFYY AALWIIGGQL LPDILYRRRL FIIFALVVAA
           LARRNNTIIK FFNNGEYYSV IIIFISSFYY AALWIIGGQL LPDIIYRRRL FIIFALVVAA
           LARRNNTIIK FFVVGDYYSL IIIFIAAFYY AALVIIGGQL LPDIYYRRRM FIIVILVVSS

           YRRRDDDYYY SSAAN
           YKKRDDDYYY SSAAN
           YKKRDDDYYY SSAAN
           YKKRDDDYYY SSAAN
           YKKRDDDYYY SSAAN
           YKKRDDDYYY SSAAN
           NKKKDDDYYY SSAAN
           YKKKDDDYYY SSAAN
           SKKRDDDYYY SSAAN
           SKKRDDDYYY SSAAN
           ARRRDDDYYY SSAAN
           ARRKDDDYYY SSAAN
           SKKRDDDYYY SSAAN

   13   375
P_falcipar NFFSSSKKAH HIINYPPNFL WGGFFLLLGI IQIITGGFFS RRRTDVVSYA YYSSHIIIII
P_vivax_Sa NYYSSSKKAH HLLNYPPNFL WGGFFLLLGI IQIITGGFFS RRRTEIISYA YYSSHIIIII
P_malariae NYYSSSKKAH HLLNYPPNFL WGGFFLLLGI IQIITGGFFS RRRTDIISYA YYSSHIIIII
P_knowlesi NYYSSSKKAH HLLNYPPNFL WGGFFLLLGI IQIITGGFFS RRRTEIISYA YYSSHIIIII
P_cynomolg NYYSSSKKAH HLLNYPPNFL WGGFFLLLGI IQIITGGFFS RRRTEIISYA YYSSHIIIII
P_DAJ-2004 NYYSSSKKAH HLLNYPPNFL WGGFFLLLGI IQIITGGFFS RRRTEIISYA YYSSHIIIII
P_berghei  NYYSSSKKTH HIINYPPNFL WGGFFLLLGI IQIITGGFFS RRRSEIISYA YYSSHIIIII
P_yoelii   NYYSSSKKTH HIINYPPNFL WGGFFLLLGI IQIITGGFFS RRRSEIISYA YYSSHIIIII
P_relictum NYYSSSKKAH HIIHYPPNFL WGGFFLLLGI VQIITGGLLT CCCTEIISYA YYSSHIIIII
P_gallinac NYYSSSKKAH HIIHYPPNFL WGGFFLLLGI VQIITGGLLT CCCTEIISYA YYSSHIIIII
P_floriden NYYSSSKKAH HVVYYPPNFL WGGFFLLLGI VQIITGGLLT CCCTEIISYA YYSSHIIIII
P_mexicanu NYYSSSKKAH HIIHYPPNFL WGGFFLLLGI VQIITGGLLT CCCTEIISYA YYSSHIIIII
L_sabrazes NYYVVVKKAH HIIYYPPNFL WGGFFLLLGI IQIITGGLLT AAATEIISHA YYSSHIIIII

           RRRREESGGW WWRRRHAGAA ASSLVFLLLL LTYYLHHLRG LLNNSMYPLL LSWSSSGLIF
           RRRREESGGW WWRRRHAGAA ASSLVFLLLL LTYYLHHLRG LLNNSLYPLL LSWSSSGLIF
           RRRREESGGW WWRRRHAGAA ASSLVFFFFL LTYYLHHLRG LLNNSLYPLL LSWSSSGLIF
           RRRREESGGW WWRRRHAGAA ASSLVFLLLL LTYYLHHLRG LLNNSLYPLL LSWSSSGLIF
           RRRREESGGW WWRRRHAGAA ASSLVFLLLL LTYYLHHLRG LLNNSLYPLL LSWSSSGLIF
           RRRREESGGW WWRRRHAGAA ASSLVFLLLL LTYYLHHLRG LLNNSLYPLL LSWSSSGLIF
           RRRREESGGW WWRRRHAGAA ASSLVFFFFL LTYYLHHLRG LLNNSLYPLL LSWSSSGLIF
           RRRREESGGW WWRRRHAGAA ASSLVFFFFL LTYYLHHLRG LLNNSLYPLL LSWSSSGLIF
           RRRREESGGW WWRRRHAGAA ASSFVFIIIL LTYYLHHLRG LLNNSSYPLL LSWSSSGLIF
           RRRREESGGW WWRRRHAGAA ASSFVFIIIL LTYYLHHLRG LLNNSSYPLL LSWSSSGLMF
           RRRREESGGW WWRRRHAGAA ASSFVFIIIL LTYYLHHLRG LLNNSSYPLL LSWSSSGLIF
           RRRREESGGW WWRRRHAGAA ASSFVFIIIL LTYYLHHLRG LLNNSSYPLL LSWTTTGLIF
           RRRREESGGW WWRRRHSGAA ASSFVFIIIL LAYYLHHLRG LLNNSSYPLL LTWTTTGLIF

           IVAAVVPPPG GQMSSWGVIT TTNNLSSSIP IIWWIGGGYT TVSSDDPKFF VVHFFIIIIG
           LVAAIVPPPG GQMSSWGVIT TTNNLSSSIP IIWWLGGGYT TVSSDDPKFF VVHFFVVVVA
           LVAAIVPPPG GQMSSWGVIT TTNNLSSSIP IIWWLGGGYT TVSSDDPKFF VVHFFVVVVA
           LVAAIVPPPG GQMSSWGVIT TTNNLSSSIP IIWWLGGGYT TVSSDDPKFF VVHFFVVVVA
           LVAAIVPPPG GQMSSWGVIT TTNNLSSSIP IIWWLGGGYT TVSSDDPKFF VVHFFVVVVA
           LIAAIVPPPG GQMSSWGVIT TTNNLSSSIP IIWWLGGGYT TVSSDDPKFF VVHFFIIIIA
           LVAAIVPPPG GQMSSWGVIT TTNNLSSGIP IIWWLGGGYT TVSSDDPKFF VVHFFVVVVA
           LVAAIVPPPG GQMSSWGVIT TTNNLSSGIP IIWWLGGGYT TVSSDDPKFF VVHFFVVVVA
           IVAAMVPPPG GQMSSWGVIT TTNNLYYFIP SSWWIGGGYL LVSSDDPKFF VVHFFIIIIA
           IVAAMVPPPG GQMSSWGVIT TTNNLYYFIP SSWWIGGGYL LVSSDDPKFF VVHFFIIIIA
           IVAAMVPPPG GQMSSWGVIT TTNNLYYFIP SSWWIGGGYL LVSSDDPKFF VVHFFIIIIA
           IVAAMVPPPG GQMSSWGVIT TTNNLYYFIP SSWWIGGGYL LVSSDDPKFF VVHFFIIIIA
           IMAAMVPPPG GQMSSWGVIT TTNNLYYFIP TTWWVGGGFI IVNNDDPKFF IIHFFVVVVV

           CCIVIFFFFF LLHLHGSTTP LYDAKPPPNN LLDKGFNNVI IIILLLLIII SGIISPDNNA
           CCIVIFFFFF LLHLHGSTTP LYDAKPPPNN LLDKGFNNII IIILLLLLLL SGIISPDNNA
           CCIVIFFFFF LLHLHGSTTP LYDAKPPPNN LLDKGFNNII IIIILLLLLL SGIISPDNNA
           CCIVIFFFFF LLHLHGSTTP LYDAKPPPNN LLDKGFNNII IIILLLLLLL SGIISPDNNA
           CCIVIFFFFF LLHLHGSTTP LYDAKPPPNN LLDKGFNNII IIILLLLLLL SGIISPDNNA
           CCIVIFFFFF LLHLHGSTTP LYDAKPPPNN LLDKGFNNII IIILLLLLLL SGIISPDNNA
           CCIVIFFFFF LLHLHGSTTP LYDAKPPPNN LLDKGFNNII IIILLLLIII SGVISPDNNA
           CCIVIFFFFF LLHLHGSTTP LYDAKPPPNN LLDKGFNNII IIILLLLIII SGVISPDNNA
           CCIVIFFFFF LLHLQGSTTP LYDAKPPPNN LLDKGFNNVV VVVLLLLAAA SGILSPDNNA
           CCIVIFFFFF LLHLQGSTTP LYDAKPPPNN LLDKGFNNVV VVVLLLLAAA SGILSPDNNA
           CCIVIFFFFF LLHLQGSTTP LYDAKPPPNN LLDKGFNNIV VVVLLLLSSS SGILSPDNNA
           CCIVIFFFFF LLHLQGSTTP LYDAKPPPNN LLDKGFNNVV VVVLLLLSSS SGILSPDNNA
           VVVVIFFFFF LLHLQGSTTP LYDAKPPPNN LLDKGFSNVV VVVLLLLAAA SGILSPDNNA

           IINTTYTTQQ VPWYFLLPPF YYYYAMMMKK TTTTTTVPSS SKPPAGGGGL LVIILLLLFA
           IINTTYTTQQ VPWYFLLPPF YYYYAMMMKK TTTTTTIPSS SKTTAGGGGL LLIILAALFA
           IINTTYTTQQ VPWYFLLPPF YYYYAMMMKK TTTTTTIPSS SKTTAGGGGL LLIILAALFA
           IINTTYTTQQ VPWYFLLPPF YYYYAMMMKK TTTTTTIPSS SKTTAGGGGL LLIILAALFA
           IINTTYTTQQ VPWYFLLPPF YYYYAMMMKK TTTTTTIPSS SKTTAGGGGL LLIILAALFA
           IINTTYTTQQ VPWYFLLPPF YYYYAMMMKK TTTTTTIPSS SKTTAGGGGL LLIILTTLFA
           IINTTYTTQQ VPWYFLLPPF YYYYAMMMKK TTTTTTIPSS SKNNAGGGGL LVIIIAALFA
           IINTTYTTQQ VPWYFLLPPF YYYYAMMMKK TTTTTTIPSS SKNNAGGGGL LVIIVAALFA
           IIDRRYTTHH VPWYFLLPPF YYYYAMMMKK TTTTTTIPNN NKTTAGGGGL LLVVLAAIFA
           IIDRRYTTHH VPWYFLLPPF YYYYAMMMKK TTTTTTIPNN NKTTAGGGGL LLVVLAAIFA
           IIDRRYTTHH VPWYFLLPPF YYYYAMMMKK TTTTTTIPNN NKTTAGGGGL LLVVLAAIFA
           IIDKKYTTHH VPWYFLLPPF YYYYAMMMKK IIIIIIIPNN NKTTAGGGGL LLVVLAAVFA
           IIDRRYTTHH VPWYFLLSSF YYYYAIIIKK TTTTTTIPNN NKTTSGGGGL LLIILSSVFA

           RIIQKKMIGA RRDYYPPIIW FFAAFALLLW IILLPDFFIL GGGRLFFFFV LLFSSGFVVV
           RIIQKKMTGA RREYYPPMIW FFSSFALLLW IILLPDFFIL GGGRLFFFFI SSFSSGFAAA
           RIIQKKMLGA RREYYPPIIW FFSSFALLLW IILLPEFFIL GGGRLFFFFI SSFSSGFAAA
           RIIQKKMTGA RREYYPPMIW FFSSFALLLW IILLPDFFIL GGGRLFFFFI LLFSSGFTTT
           RIIQKKMTGA RREYYPPMIW FFSSFALLLW IILLPDFFIL GGGRLFFFFI LLFSSGFAAA
           RIIQKKMTGA RREYYPPMIW FFSSFALLLW IILLPDFFIL GGGRLFFFFI SSFSSGFAAA
           RIIQKKMVSA RREYYPPIIW FFSSFALLLW IILLPDFFIL GGGRLFFFFI LLFSSGFSSS
           RIIQKKMVSA RREYYPPIIW FFSSFALLLW IILLPDFFIL GGGRLFFFFI LLFSSGFSSS
           RLIQKKFAGA RREYYPPTIW FFSSFALLLW IILLPDYYIL GGGRLFFFFI LLFSSGFTTT
           RLIQKKFAGA RREYYPPTIW FFSSFALLLW IILLPDYYIL GGGRLFFFFI LLFSSGFTTT
           RIIQKKFNGA RREYYPPTIW FFSSFALLLW IILLPDYYIL GGGRLFFFFI LLFSSAFTTT
           RIIQKKFNGA RREYYPPIIW FFSSFALLLW IILLPDYYII GGGRLFFFFI LLFSSAFTTT
           RIILKKFVGA RRDYYSSIIW FFAAFALMMV IILLPDFFIY GGGRMFFFFI IILSSIFTTT

           VYRRTHYYDY SSQII
           VYRRTHYYDY SSQII
           VYRRTYYYDY SSQII
           VYRRTHYYDY SSQII
           VYRRTHYYDY SSQII
           VYRRTHYYDY SSQII
           VNKKTHYYDY SSQII
           VYKKTHYYDY SSQII
           VSRRTHYYDY SSQII
           VSRRTHYYDY SSQII
           VARRTHYYDY SSQII
           VAKKTHYYDY SSQLL
           VSRRLHYYDY SSQII

   13   375
P_falcipar NFSINLLVVV AHHNYYCLLN NIIWNGFFLL LLLFQITTGF FLASYDDSAA AYSIILLLRR
P_vivax_Sa NYSINLLAAA AHHNYYCLLN NIIWNGFFLL LLLFQITTGF FLASYEESAA AYSIILLLRR
P_malariae NYSINLLAAA AHHNYYCLLN NIIWNGFFLL LLLFQITTGF FLASYDDSAA AYSIILLLRR
P_knowlesi NYSINLLAAA AHHNYYCLLN NIIWNGFFLL LLLFQITTGF FLASYEESAA AYSIILLLRR
P_cynomolg NYSINLLAAA AHHNYYCLLN NIIWNGFFLL LLLFQITTGF FLASYEESAA AYSIILLLRR
P_DAJ-2004 NYSINLLAAA AHHNYYCLLN NIIWNGFFLL LLLFQITTGF FLASYEESAA AYSIILLLRR
P_berghei  NYSINLLVVV THHNYYCLLN NIIWNGFFLL LLLFQITTGF FLASYEESAA AYSIILLLRR
P_yoelii   NYSINLLVVV THHNYYCLLN NIIWNGFFLL LLLFQITTGF FLASYEESAA AYSIILLLRR
P_relictum NYSINLLAAA AHHHYYCLLN NIIWNGFFLL LLLFQITTGL LLATYEESAA AYSIILLLRR
P_gallinac NYSINLLAAA AHHHYYCLLN NIIWNGFFLL LLLFQITTGL LLATYEESAA AYSIILLLRR
P_floriden NYSINLLAAA AHHYYYCLLN NIIWNGFFLL LLLFQITTGL LLATYEESAA AYSIILLLRR
P_mexicanu NYSINLLAAA AHHHYYCLLN NIIWNGFFLL LLLFQITTGL LLATYEESAA AYSIILLLRR
L_sabrazes NYVINLLAAA AHHYYYCLLN NIIWNGFFLL LLLFQITTGL LLATYEESAA AYSIILLLRR

           ELLLGCFFHA TAAASSLLLV VFLLTHHIII LRRNNSYMYL PSSSWWWSSL LLLFFFMMII
           ELLLGCFFHA TAAASSLLLV VFLLTHHIII LRRNNSYLYL PSSSWWWSSL IIIFFFAALI
           ELLLGCFFHA TAAASSLLLV VFFLTHHIII LRRNNSYLYL PSSSWWWSSL IIIFFFAALI
           ELLLGCFFHA TAAASSLLLV VFLLTHHIII LRRNNSYLYL PSSSWWWSSL IIIFFFAALI
           ELLLGCFFHA TAAASSLLLV VFLLTHHIII LRRNNSYLYL PSSSWWWSSL IIIFFFAALI
           ELLLGCFFHA TAAASSLLLV VFLLTHHIII LRRNNSYLYL PSSSWWWSSL IIIFFFAALI
           ELLLGCFFHA TAAASSLLLV VFFLTHHIII LRRNNSYLYL PSSSWWWSSL IIIFFFAALI
           ELLLGCFFHA TAAASSLLLV VFFLTHHIII LRRNNSYLYL PSSSWWWSSL IIIFFFAALI
           ELLLGCFFHA TAAASSFFFV VFILTHHIII LRRNNSYSYL PSSSWWWSSL IIIFFFLLII
           ELLLGCFFHA TAAASSFFFV VFILTHHIII LRRNNSYSYL PSSSWWWSSL IIIFFFLLII
           ELLLGCFFHA TAAASSFFFV VFILTHHIII LRRNNSYSYL PSSSWWWSSL IIIFFFLLII
           EIIIGCFFHA TAAASSFFFV VFILTHHIII LRRNNSYSYL PSSSWWWTTL IIIFFFLLII
           ELLLGCFFHS TAAASSFFFV VFILAHHIII LRRNNSYSYL PTTTWWWTTL IIIFFFLLII

           IFGGYVLPSY GATTTNLLLL SIPVVVVIWI IIGGYTSPPT IIIIRFVVFI ILPFICIIIF
           IFGGYVLPSY GATTTNLLLL SIPVVVVIWL LLGGYTSPPT IIIIRFVVFI ILPFVCIIIF
           IFGGYVLPSY GATTTNLLLL SIPAAVVIWL LLGGYTSPPT IIIIRFVVFI ILPFVCIIIF
           IFGGYVLPSY GATTTNLLLL SIPVVVVIWL LLGGYTSPPT IIIIRFVVFI ILPFVCIIIF
           IFGGYVLPSY GATTTNLLLL SIPVVVVIWL LLGGYTSPPT IIIIRFVVFI ILPFVCIIIF
           IFGGYVLPSY GATTTNLLLL SIPVVVVIWL LLGGYTSPPT IIIIRFVVFI ILPFICIIIF
           IFGGYVLPSY GATTTNLLLL GIPSSVVIWL LLGGYTSPPT IIIIRFVVFI ILPFVCIIIF
           IFGGYVLPSY GATTTNLLLL GIPAAVVIWL LLGGYTSPPT IIIIRFVVFI ILPFVCIIIF
           IFGGYVLPSF GATTTNLLLL FIPGGVVSWI IIGGYLSPPT LLLLRFVVFT TFPFICIIIF
           IFGGYVLPSF GATTTNLLLL FIPGGVVSWI IIGGYLSPPT LLLLRFVVFT TFPFICIIIF
           IFGGYVLPSF GATTTNLLLL FIPGGVVSWI IIGGYLSPPT LLLLRFVVFI IFPFICIIIF
           IFGGYVLPSF GATTTNLLLL FIPGGVVSWI IIGGYLSPPT LLLLRFVVFI IFPFICIIIF
           IFGGYVLPSF GATTTNLLLL FIPGGIITWV VVGGFINPPT LLLLRFIIFI IFPFVVVVVF

           IFFHHHTNNP PPPTTALKKK PFFFFYYPPP NNNNLSSLLL VGNNNILFLL LIIQSIIIPP
           IFFHHHTNNP PPPTTALKKK PFFFFYYPPP NNNNLSSLLL VGNNNILFLL LLLQSIIIPP
           IFFHHHTNNP PPPTTALKKK PFFFFYYPPP NNNNLSSLLL VGNNNIIFLL LLLQSIIIPP
           IFFHHHTNNP PPPTTALKKK PFFFFYYPPP NNNNLSSLLL VGNNNILFLL LLLQSIIIPP
           IFFHHHTNNP PPPTTALKKK PFFFFYYPPP NNNNLSSLLL VGNNNILFLL LLLQSIIIPP
           IFFHHHTNNP PPPTTALKKK PFFFFYYPPP NNNNLSSLLL VGNNNILFLL LLLQSIIIPP
           IFFHHHTNNP PPPTTALKKK PFFFFYYPPP NNNNLSSLLL VGNNNILFLL LIIQSVIIPP
           IFFHHHTNNP PPPTTALKKK PFFFFYYPPP NNNNLSSLLL VGNNNILFLL LIIQSVIIPP
           IFFQQQTNNP PPPTTALKKK PFFFFYYPPP NNNNLSSLLL IGNNNVLFLL LAAQSILLPP
           IFFQQQTNNP PPPTTALKKK PFFFFYYPPP NNNNLSSLLL IGNNNVLFLL LAAQSILLPP
           IFFQQQTNNP PPPTTALKKK PFFFFYYPPP NNNNLSSLLL IGNNNVLFLL LSSQSILLPP
           IFFQQQTNNP PPPTTALKKK PFFFFYYPPP NNNNLSSLLL IGNNNVLFLL LSSQSILLPP
           IFFQQQTNNP PPPTTALKKK PFFFFYYPPP NNNNLCCLLL IGSSNVLFLL LAAQSILLTT

           LLHHDDVVNT YVPPSQIVPP PPEEEEWWWL PFAAMLLLKK TSKPALLLLI LLLSQFFFFA
           LLHHDDLLNT YVPPIQIVPP PPEEEEWWWL PFAAMLLLKK TSKTALLLLI LAASQFFFFA
           LLHHDDIINT YVPPIQIVPP PPEEEEWWWL PFAAMLLLKK TSKTALLLLI LAASQFFFFA
           LLHHDDLLNT YVPPIQIVPP PPEEEEWWWL PFAAMLLLKK TSKTALLLLI LAASQFFFFA
           LLHHDDLLNT YVPPIQIVPP PPEEEEWWWL PFAAMLLLKK TSKTALLLLI LAASQFFFFA
           LLHHDDLLNT YVPPIQIVPP PPEEEEWWWL PFAAMLLLKK TSKTALLLLI LTTSQFFFFA
           LLHHDDVVNT YVPPLQIVPP PPEEEEWWWL PFAAMLLLKK TSKNALLLLI IAASQFFFFA
           LLHHDDIINT YVPPLQIVPP PPEEEEWWWL PFAAMLLLKK TSKNALLLLI VAASQFFFFA
           LLHHDDTTDR YAPPLHIVPP PPEEEEWWWL PFAAMLLLKK TNKTALLLLV LAASQFFFFA
           LLHHDDTTDR YAPPLHIVPP PPEEEEWWWL PFAAMLLLKK TNKTALLLLV LAASQFFFFA
           LLHHDDTTDR YAPPLHIVPP PPEEEEWWWL PFAAMLLLKK TNKTALLLLV LAASQFFFFA
           LLHHDDMMDK YAPPLHIVPP PPEEEEWWWL PFAAMLLLKK INKTALLLLV LAASQFFFFA
           LLHHDDMMDR YSPPLHIVPP PPEEEEWWWL SFAAILLLKK TNKTSLLLLI LSSSQFFFFA

           EQRSLTTIQQ FKKKIFARSV VVPWFFMAAL LIGCCCQQDD IILLLYRLLI IVLGLLVVVV
           EQRSLTTIQQ FKKKTFARSV VVPWFFMSAL LIGCCCQQDD IILLLYRLLI IISGLLAVVV
           EQRNLTTIQQ FKKKLFARSV VVPWFFMSAL LIGCCCQQEE IILLLYRLLI IISGLLAVVV
           EQRSLTTIQQ FKKKTFARSV VVPWFFMSAL LIGCCCQQDD IILLLYRLLI IILGLLTVVV
           EQRSLTTIQQ FKKKTFARSV VVPWFFMSAL LIGCCCQQDD IILLLYRLLI IILGLLAVVV
           EQRSLTTIQQ FKKKTFARSV VVPWFFMSAL LIGCCCQQDD IILLLYRLLI IISGLLAVVV
           EQRNLTTIQQ FKKKVFARSV VVPWFFMSAL LIGCCCQQDD IILLLYRLLI IILGLLSVVV
           EQRNLTTIQQ FKKKVFARSV VVPWFFMSAL LIGCCCQQDD IILLLYRLLI IILGLLSVVV
           EQRNLTTLQQ FKKKAFARSV VVPWFFISAL LIGCCCQQDD IILLLYRLLI IILGLLTVVV
           EQRNLTTLQQ FKKKAFARSV VVPWFFISAL LIGCCCQQDD IILLLYRLLI IILGLLTVVV
           EQRSLTTIQQ FKKKNFARSV VVPWFFISAL LIGCCCQQDD IILLLYRLLI IILALLTVVV
           EQRNLTTIQQ FKKKNFARSV VVPWFFISAL LIGCCCQQDD IIIIIYRLLI IILALLTVVV
           EQRNLTTILL FKKKVFARSL LLSWFFIAAL MIGYYYQQDD IIYYYYRMMI IIIILLTVVV

           YRTTTHYDYS SSSQN
           YKTTTHYDYS SSSQN
           YKTTTYYDYS SSSQN
           YKTTTHYDYS SSSQN
           YKTTTHYDYS SSSQN
           YKTTTHYDYS SSSQN
           NKTTTHYDYS SSSQN
           YKTTTHYDYS SSSQN
           SKTTTHYDYS SSSQN
           SKTTTHYDYS SSSQN
           ARTTTHYDYS SSSQN
           ARTTTHYDYS SSSQN
           SKLLLHYDYS SSSQN

   13   375
P_falcipar NFFILKKAAL IIYYYPNINN WWNYYGGFFL LLLLLLLGII FFTGGGGVVF LAASRRPDAA
P_vivax_Sa NYYILKKAAL LLYYYPNINN WWNYYGGFFL LLLLLLLGII FFTGGGGVVF LAASRRPEAA
P_malariae NYYILKKAAL LLYYYPNINN WWNYYGGFFL LLLLLLLGII FFTGGGGVVF LAASRRPDAA
P_knowlesi NYYILKKAAL LLYYYPNINN WWNYYGGFFL LLLLLLLGII FFTGGGGVVF LAASRRPEAA
P_cynomolg NYYILKKAAL LLYYYPNINN WWNYYGGFFL LLLLLLLGII FFTGGGGVVF LAASRRPEAA
P_DAJ-2004 NYYILKKAAL LLYYYPNINN WWNYYGGFFL LLLLLLLGII FFTGGGGVVF LAASRRPEAA
P_berghei  NYYILKKTTL IIYYYPNINN WWNYYGGFFL LLLLLLLGII FFTGGGGVVF LAASRRPEAA
P_yoelii   NYYILKKTTL IIYYYPNINN WWNYYGGFFL LLLLLLLGII FFTGGGGVVF LAASRRPEAA
P_relictum NYYILKKAAL IIYYYPNINN WWNYYGGFFL LLLLLLLGIV FFTGGGGVVL LAATCCPEAA
P_gallinac NYYILKKAAL IIYYYPNINN WWNYYGGFFL LLLLLLLGIV FFTGGGGVVL LAATCCPEAA
P_floriden NYYILKKAAL VVYYYPNINN WWNYYGGFFL LLLLLLLGIV FFTGGGGVVL LAATCCPEAA
P_mexicanu NYYILKKAAL IIYYYPNINN WWNYYGGFFL LLLLLLLGIV FFTGGGGVVL LAATCCPEAA
L_sabrazes NYYILKKAAL IIYYYPNINN WWNYYGGFFL LLLLLLLGII FFTGGGGVVL LAATAAPEAA

           YYYYYSQQII RRWWWGWCFR RRATALVFFL LTYLHHILRR GLMPWSIFMI IVVVYVPWWW
           YYYYYSQQII RRWWWGWCFR RRATALVFFL LTYLHHILRR GLLPWSIFAL IVIIYVPWWW
           YYYYYSQQII RRWWWGWCFR RRATALVFFL LTYLHHILRR GLLPWSIFAL IVIIYVPWWW
           YYYYYSQQII RRWWWGWCFR RRATALVFFL LTYLHHILRR GLLPWSIFAL IVIIYVPWWW
           YYYYYSQQII RRWWWGWCFR RRATALVFFL LTYLHHILRR GLLPWSIFAL IVIIYVPWWW
           YYYYYSQQII RRWWWGWCFR RRATALVFFL LTYLHHILRR GLLPWSIFAL IIIIYVPWWW
           YYYYYSQQII RRWWWGWCFR RRATALVFFL LTYLHHILRR GLLPWSIFAL IVIIYVPWWW
           YYYYYSQQII RRWWWGWCFR RRATALVFFL LTYLHHILRR GLLPWSIFAL IVIIYVPWWW
           YYYYYSQQII RRWWWGWCFR RRATAFVFFL LTYLHHILRR GLSPWSIFLI IVMMYVPWWW
           YYYYYSQQII RRWWWGWCFR RRATAFVFFL LTYLHHILRR GLSPWSMFLI IVMMYVPWWW
           YYYYYSQQII RRWWWGWCFR RRATAFVFFL LTYLHHILRR GLSPWSIFLI IVMMYVPWWW
           YYYYYSQQII RRWWWGWCFR RRATAFVFFL LTYLHHILRR GLSPWTIFLI IVMMYVPWWW
           YYYYYSQQII RRWWWGWCFR RRSTAFVFFL LAYLHHILRR GLSPWTIFLI IMMMYVPWWW

           GQMMSSYYYY ATTVVNLSSI PPVAVIWCGY YYTDDPIIKR RFIILPPFIG CIHIFHLLSS
           GQMMSSYYYY ATTVVNLSSI PPVLVIWCGY YYTDDPIIKR RFIILPPFVA CIHIFHLLSS
           GQMMSSYYYY ATTVVNLSSI PPALVIWCGY YYTDDPIIKR RFIILPPFVA CIHIFHLLSS
           GQMMSSYYYY ATTVVNLSSI PPVLVIWCGY YYTDDPIIKR RFIILPPFVA CIHIFHLLSS
           GQMMSSYYYY ATTVVNLSSI PPVLVIWCGY YYTDDPIIKR RFIILPPFVA CIHIFHLLSS
           GQMMSSYYYY ATTVVNLSSI PPVLVIWCGY YYTDDPIIKR RFIILPPFIA CIHIFHLLSS
           GQMMSSYYYY ATTVVNLSGI PPSLVIWCGY YYTDDPIIKR RFIILPPFVA CIHIFHLLSS
           GQMMSSYYYY ATTVVNLSGI PPALVIWCGY YYTDDPIIKR RFIILPPFVA CIHIFHLLSS
           GQMMSSFFFF ATTVVNLYFI PPGLVSWCGY YYLDDPLLKR RFTTFPPFIA CIHIFHLLSS
           GQMMSSFFFF ATTVVNLYFI PPGLVSWCGY YYLDDPLLKR RFTTFPPFIA CIHIFHLLSS
           GQMMSSFFFF ATTVVNLYFI PPGLVSWCGY YYLDDPLLKR RFIIFPPFIA CIHIFHLLSS
           GQMMSSFFFF ATTVVNLYFI PPGLVSWCGY YYLDDPLLKR RFIIFPPFIA CIHIFHLLSS
           GQMMSSFFFF ATTVVNLYFI PPGLITWCGF FFIDDPLLKR RFIIFPPFVV VVHIFHLLSS

           TTPPLGYYYD AALLKPPFFF YLLLDVGFNN NNVIIIILLI QQSGIPPLPD DNNIVVVVNN
           TTPPLGYYYD AALLKPPFFF YLLLDVGFNN NNIFFFILLL QQSGIPPLPD DNNILLLVNN
           TTPPLGYYYD AALLKPPFFF YLLLDVGFNN NNIIIIIILL QQSGIPPLPD DNNIIIIVNN
           TTPPLGYYYD AALLKPPFFF YLLLDVGFNN NNIFFFILLL QQSGIPPLPD DNNILLLVNN
           TTPPLGYYYD AALLKPPFFF YLLLDVGFNN NNIFFFILLL QQSGIPPLPD DNNILLLVNN
           TTPPLGYYYD AALLKPPFFF YLLLDVGFNN NNIFFFILLL QQSGIPPLPD DNNILLLVNN
           TTPPLGYYYD AALLKPPFFF YLLLDVGFNN NNILLLILLI QQSGVPPLPD DNNIVVVVNN
           TTPPLGYYYD AALLKPPFFF YLLLDVGFNN NNILLLILLI QQSGVPPLPD DNNIIIIVNN
           TTPPLGYYYD AALLKPPFFF YLLLDIGFNN NNVLLLVLLA QQSGIPPLPD DNNITTTVDD
           TTPPLGYYYD AALLKPPFFF YLLLDIGFNN NNVLLLVLLA QQSGIPPLPD DNNITTTVDD
           TTPPLGYYYD AALLKPPFFF YLLLDIGFNN NNIFFFVLLS QQSGIPPLPD DNNITTTVDD
           TTPPLGYYYD AALLKPPFFF YLLLDIGFNN NNVFFFVLLS QQSGIPPLPD DNNIMMMVDD
           TTPPLGYYYD AALLKPPFFF YLLLDIGFSS NNVLLLVLLA QQSGITTLPD DNNIMMMVDD

           YTTPPQIIPP EWWWYFPPPF YYMLLTSSSK PAAALLVVVV VVLLLLLFFF LLLLLLAAAA
           YTTPPQIIPP EWWWYFPPPF YYMLLTSSSK TAAALLLLLV VVALLLLFFF LLLLLLAAAA
           YTTPPQIIPP EWWWYFPPPF YYMLLTSSSK TAAALLLLLV VVALLLLFFF LLLLMMAAAA
           YTTPPQIIPP EWWWYFPPPF YYMLLTSSSK TAAALLLLLV VVALLLLFFF LLLLLLAAAA
           YTTPPQIIPP EWWWYFPPPF YYMLLTSSSK TAAALLLLLV VVALLLLFFF LLLLLLAAAA
           YTTPPQIIPP EWWWYFPPPF YYMLLTSSSK TAAALLLLLV VVTLLLLFFF LLLLLLAAAA
           YTTPPQIIPP EWWWYFPPPF YYMLLTSSSK NAAALLVVVV VVALLLLFFF LLLLLLAAAA
           YTTPPQIIPP EWWWYFPPPF YYMLLTSSSK NAAALLVVVV VVALLLLFFF LLLLLLAAAA
           YTTPPHIIPP EWWWYFPPPF YYMLLTNNNK TAAALLLLLM MMALIILFFF LLLLLLAAAA
           YTTPPHIIPP EWWWYFPPPF YYMLLTNNNK TAAALLLLLM MMALIILFFF LLLLLLAAAA
           YTTPPHIIPP EWWWYFPPPF YYMLLTNNNK TAAALLLLLM MMALIILFFF LLLLLLAAAA
           YTTPPHIIPP EWWWYFPPPF YYMLLINNNK TAAALLLLLM MMALVVLFFF LLLLLLAAAA
           YTTPPHIIPP EWWWYFSSSF YYILLTNNNK TSSSLLLLLM MMSLVVLFFF LLLLLLAAAA

           EEQQLLTTTT TIIQQMMIFG AARRYSVPIC CFFLLLCCQP PQDILYGRFF ILLCSSGLVV
           EEQQLLTTTT TIIQQMMTFG AARRYSVPMC CFFLLLCCQP PQDILYGRFF ISSSSSGLAA
           EEQQLLTTTT TIIQQMMLFG AARRYSVPIC CFFLLLCCQP PQEILYGRFF ISSSSSGLAA
           EEQQLLTTTT TIIQQMMTFG AARRYSVPMC CFFLLLCCQP PQDILYGRFF ILLFSSGLTT
           EEQQLLTTTT TIIQQMMTFG AARRYSVPMC CFFLLLCCQP PQDILYGRFF ILLSSSGLAA
           EEQQLLTTTT TIIQQMMTFG AARRYSVPMC CFFLLLCCQP PQDILYGRFF ISSSSSGLAA
           EEQQLLTTTT TIIQQMMVFS AARRYSVPIC CFFLLLCCPP PQDILYGRFF ILLSSSGLSS
           EEQQLLTTTT TIIQQMMVFS AARRYSVPIC CFFLLLCCQP PQDILYGRFF ILLSSSGLSS
           EEQQLLTTTT TLLQQFFAFG AARRYSVPTC CFFLLLCCQP PQDILYGRFF ILLFSSGLTT
           EEQQLLTTTT TLLQQFFAFG AARRYSVPTC CFFLLLCCQP PQDILYGRFF ILLFSSGLTT
           EEQQLLTTTT TIIQQFFNFG AARRYSVPTC CFFLLLCCQP PQDILYGRFF ILLFSSALTT
           EEQQLLTTTT TIIQQFFNFG AARRYSVPIC CFFLLLCCQP PQDIIYGRFF ILLFSSALTT
           EEQQLLTTTT TIILLFFVFG AARRYSLSIC CFFLLMYYQP PQDIYYGRFF IIIVSSILTT

           YYYYRTYDYS SQIII
           YYYYKTYDYS SQIII
           YYYYKTYDYS SQIII
           YYYYKTYDYS SQIII
           YYYYKTYDYS SQIII
           YYYYKTYDYS SQIII
           NNNNKTYDYS SQIII
           YYYYKTYDYS SQIII
           SSSSKTYDYS SQIII
           SSSSKTYDYS SQIII
           AAAARTYDYS SQIII
           AAAARTYDYS SQLLL
           SSSSKLYDYS SQIII

   13   375
P_falcipar NYYSSILLLL VVVAALLINN NYPPPPPLNI INLWNNYFLL LLIIIIFQVF LAAASYTTDD
P_vivax_Sa NYYSSILLLL AAAAALLLNN NYPPPPPLNI INLWNNYFLL LLIIIIFQVF LAAASYTTEE
P_malariae NYYSSILLLL AAAAALLLNN NYPPPPPLNI INLWNNYFLL LLIIIIFQVF LAAASYTTDD
P_knowlesi NYYSSILLLL AAAAALLLNN NYPPPPPLNI INLWNNYFLL LLIIIIFQVF LAAASYTTEE
P_cynomolg NYYSSILLLL AAAAALLLNN NYPPPPPLNI INLWNNYFLL LLIIIIFQVF LAAASYTTEE
P_DAJ-2004 NYYSSILLLL AAAAALLLNN NYPPPPPLNI INLWNNYFLL LLIIIIFQVF LAAASYTTEE
P_berghei  NNNSSILLLL VVVTTLLINN NYPPPPPLNI INLWNNYFLL LLIIIIFQVF LAAASYSSEE
P_yoelii   NNNSSILLLL VVVTTLLINN NYPPPPPLNI INLWNNYFLL LLIIIIFQVF LAAASYSSEE
P_relictum NYYSSILLLL AAAAALLIHH HYPPPPPLNI INLWNNYFLL LLVVVVFQVL LAAATYTTEE
P_gallinac NYYSSILLLL AAAAALLIHH HYPPPPPLNI INLWNNYFLL LLVVVVFQVL LAAATYTTEE
P_floriden NYYSSILLLL AAAAALLVYY YYPPPPPLNI INLWNNYFLL LLVVVVFQVL LAAATYTTEE
P_mexicanu NYYSSILLLL AAAAALLIHH HYPPPPPLNI INLWNNYFLL LLVVVVFQVL LAAATYTTEE
L_sabrazes NNNVVILLLL AAAAALLIYY YYPPPPPLNI INLWNNYFLL LLIIIIFQVL LAAATYTTEE

           VYYSIQHHLL REEELLWSWF FRHGGGAAAS LLLLIIRSMS WWSSGGILFM FFFFIVVTFV
           IYYSIQHHLL REEELLWSWF FRHGGGAAAS LLLLIIRSLS WWSSGGIIFA FFFFIVVTFI
           IYYSIQHHLL REEELLWSWF FRHGGGAAAS FFLLIIRSLS WWSSGGIIFA FFFFIVVTFI
           IYYSIQHHLL REEELLWSWF FRHGGGAAAS LLLLIIRSLS WWSSGGIIFA FFFFIVVTFI
           IYYSIQHHLL REEELLWSWF FRHGGGAAAS LLLLIIRSLS WWSSGGIIFA FFFFIVVTFI
           IYYSIQHHLL REEELLWSWF FRHGGGAAAS LLLLIIRSLS WWSSGGIIFA FFFFIIITFI
           IYYSIQHHLL REEELLWSWF FRHGGGAAAS FFLLIIRSLS WWSSGGIIFA FFFFIVVTFI
           IYYSIQHHLL REEELLWSWF FRHGGGAAAS FFLLIIRSLS WWSSGGIIFA FFFFIVVTFI
           IYYSVQHHLL REEELLWSWF FRHGGGAAAS IILLIIRSSS WWSSGGIIFL SSSSIVVTFM
           IYYSVQHHLL REEELLWSWF FRHGGGAAAS IILLIIRSSS WWSSGGMIFL SSSSIVVTFM
           IYYSVQHHLL REEELLWSWF FRHGGGAAAS IILLIIRSSS WWSSGGIIFL SSSSIVVTFM
           IYYSVQHHLL REEEIIWSWF FRHGGGAAAS IILLIIRSSS WWTTGGIIFL SSSSIVVTFM
           IYYSVQHHLL REEELLWSWF FRHGGGAAAS IILLIIRSST WWTTGGIIFL SSSSIMMTFM

           VVVVWQMMWA AITTTNNLLL SIPVVVIWWI ICCGYDDPTI KRRFVLFFFF FFLIILLCVF
           IIVVWQMMWA AITTTNNLLL SIPVVVIWWL LCCGYDDPTI KRRFVLFFFF FFLVVLLCVF
           IIVVWQMMWA AITTTNNLLL SIPAVVIWWL LCCGYDDPTI KRRFVLFFFF FFLVVLLCVF
           IIVVWQMMWA AITTTNNLLL SIPVVVIWWL LCCGYDDPTI KRRFVLFFFF FFLVVLLCVF
           IIVVWQMMWA AITTTNNLLL SIPVVVIWWL LCCGYDDPTI KRRFVLFFFF FFLVVLLCVF
           IIVVWQMMWA AITTTNNLLL SIPVVVIWWL LCCGYDDPTI KRRFVLFFFF FFLIILLCVF
           IIVVWQMMWA AITTTNNLLL GIPSVVIWWL LCCGYDDPTI KRRFVLFFFF FFLVVLLCVF
           IIVVWQMMWA AITTTNNLLL GIPAVVIWWL LCCGYDDPTI KRRFVLFFFF FFLVVLLCVF
           MMVVWQMMWA AITTTNNLLL FIPGVVSWWI ICCGYDDPTL KRRFVLFFFF FFFIILLCVF
           MMVVWQMMWA AITTTNNLLL FIPGVVSWWI ICCGYDDPTL KRRFVLFFFF FFFIILLCVF
           MMVVWQMMWA AITTTNNLLL FIPGVVSWWI ICCGYDDPTL KRRFVLFFFF FFFIILLCVF
           MMVVWQMMWA AITTTNNLLL FIPGVVSWWI ICCGYDDPTL KRRFVLFFFF FFFIILLCVF
           MMVVWQMMWA AITTTNNLLL FIPGIITWWV VCCGFDDPTL KRRFILFFFF FFFVVLLVVF

           FIFHLLHGSS TLLYDDTTTL IPFPLSLLKN NIIIFLLLII QLFFGIISSH PIIVVVVNTY
           FIFHLLHGSS TLLYDDTTTL IPFPLSLLKN NFFIFLLLLL QIFFGIISSH PIILVVVNTY
           FIFHLLHGSS TLLYDDTTTL IPFPLSLLKN NIIIFLLLLL QLFFGIISSH PIIIVVVNTY
           FIFHLLHGSS TLLYDDTTTL IPFPLSLLKN NFFIFLLLLL QIFFGIISSH PIILVVVNTY
           FIFHLLHGSS TLLYDDTTTL IPFPLSLLKN NFFIFLLLLL QIFFGIISSH PIILVVVNTY
           FIFHLLHGSS TLLYDDTTTL IPFPLSLLKN NFFIFLLLLL QLFFGIISSH PIILVVVNTY
           FIFHLLHGSS TLLYDDTTTL IPFPLSLLKN NLLIFLLLII QIFFGIISSH PIIVVVVNTY
           FIFHLLHGSS TLLYDDTTTL IPFPLSLLKN NLLIFLLLII QIFFGIISSH PIIIVVVNTY
           FIFHLLQGSS TLLYDDTTTL IPFPLSLLKN NLLVFLLLAA QLFFGLLSSH PIITVVVDRY
           FIFHLLQGSS TLLYDDTTTL IPFPLSLLKN NLLVFLLLAA QLFFGLLSSH PIITVVVDRY
           FIFHLLQGSS TLLYDDTTTL IPFPLSLLKN NFFVFLLLSS QLFFGLLSSH PIITVVVDRY
           FIFHLLQGSS TLLYDDTTTL IPFPLSLLKN NFFVFLLLSS QLFFGLLSSH PIIMVVVDKY
           FIFHLLQGSS TLLYDDTTTL IPFPLCLLKN NLLVFLLLAA QLFFGLLSSH PIIMVVVDRY

           VTPPPPPSSI IPPLLLPAAA MMLKVSSKKK AGLIIVVQLL LLRSSLTIQQ FFKMMIFGRD
           VTPPPPPIII IPPLLLPAAA MMLKISSKKK AGLIIVVQLL LLRSSLTIQQ FFKMMTFGRE
           VTPPPPPIII IPPLLLPAAA MMLKISSKKK AGLIIVVQLL MMRNNLTIQQ FFKMMLFGRE
           VTPPPPPIII IPPLLLPAAA MMLKISSKKK AGLIIVVQLL LLRSSLTIQQ FFKMMTFGRE
           VTPPPPPIII IPPLLLPAAA MMLKISSKKK AGLIIVVQLL LLRSSLTIQQ FFKMMTFGRE
           VTPPPPPIII IPPLLLPAAA MMLKISSKKK AGLIIVVQLL LLRSSLTIQQ FFKMMTFGRE
           VTPPPPPLLI IPPLLLPAAA MMLKISSKKK AGLIIVVQLL LLRNNLTIQQ FFKMMVFSRE
           VTPPPPPLLI IPPLLLPAAA MMLKISSKKK AGLIIVVQLL LLRNNLTIQQ FFKMMVFSRE
           ATPPPPPLLI IPPLLLPAAA MMLKINNKKK AGLVVMMQIL LLRNNLTIQQ FFKFFAFGRE
           ATPPPPPLLI IPPLLLPAAA MMLKINNKKK AGLVVMMQIL LLRNNLTIQQ FFKFFAFGRE
           ATPPPPPLLI IPPLLLPAAA MMLKINNKKK AGLVVMMQIL LLRSSLTIQQ FFKFFNFGRE
           ATPPPPPLLI IPPLLLPAAA MMLKINNKKK AGLVVMMQVL LLRNNLTIQQ FFKFFNFGRE
           STPPPPPLLI IPPLLLSAAA IILKINNKKK SGLIIMMQVL LLRNNLTILL FFKFFVFGRD

           DYSSVVPIIW FFMCAAFYAA AAALLLWWWW IGQQQQDILY YYGRLLIIVV VLFFCCGFFL
           EYSSVVPMMW FFMCSSFYAA AAALLLWWWW IGQQQQDILY YYGRLLIIII ISFFSSGFFL
           EYSSVVPIIW FFMCSSFYAA AAALLLWWWW IGQQQQEILY YYGRLLIIII ISFFSSGFFL
           EYSSVVPMMW FFMCSSFYAA AAALLLWWWW IGQQQQDILY YYGRLLIIII ILFFFFGFFL
           EYSSVVPMMW FFMCSSFYAA AAALLLWWWW IGQQQQDILY YYGRLLIIII ILFFSSGFFL
           EYSSVVPMMW FFMCSSFYAA AAALLLWWWW IGQQQQDILY YYGRLLIIII ISFFSSGFFL
           EYSSVVPIIW FFMCSSFYAA AAALLLWWWW IGPPQQDILY YYGRLLIIII ILFFSSGFFL
           EYSSVVPIIW FFMCSSFYAA AAALLLWWWW IGQQQQDILY YYGRLLIIII ILFFSSGFFL
           EYSSVVPTTW FFICSSFYAA AAALLLWWWW IGQQQQDILY YYGRLLIIII ILFFFFGFFL
           EYSSVVPTTW FFICSSFYAA AAALLLWWWW IGQQQQDILY YYGRLLIIII ILFFFFGFFL
           EYSSVVPTTW FFICSSFYAA AAALLLWWWW IGQQQQDILY YYGRLLIIII ILFFFFAFFL
           EYSSVVPIIW FFICSSFYAA AAALLLWWWW IGQQQQDIIY YYGRLLIIII ILFFFFAFFL
           DYSSLLSIIW FFICAAFYAA AAALLMVVVV IGQQQQDIYY YYGRMMIIII IIFFVVIFFL

           VHHTHDYYYY SSSQN
           VHHTHDYYYY SSSQN
           VHHTYDYYYY SSSQN
           VHHTHDYYYY SSSQN
           VHHTHDYYYY SSSQN
           VHHTHDYYYY SSSQN
           VQQTHDYYYY SSSQN
           VQQTHDYYYY SSSQN
           VQQTHDYYYY SSSQN
           VQQTHDYYYY SSSQN
           VQQTHDYYYY SSSQN
           VQQTHDYYYY SSSQN
           VQQLHDYYYY SSSQN

   13   375
P_falcipar YSIIVVHNNC CPLIINNFLN NNYYFFFFLL IFFQIIGGVV FFASYYVSSY AAYYYYYYSH
P_vivax_Sa YSIIAAHNNC CPLIINNFLN NNYYFFFFLL IFFQIIGGVV FFASYYISSY AAYYYYYYSH
P_malariae YSIIAAHNNC CPLIINNFLN NNYYFFFFLL IFFQIIGGVV FFASYYISSY AAYYYYYYSH
P_knowlesi YSIIAAHNNC CPLIINNFLN NNYYFFFFLL IFFQIIGGVV FFASYYISSY AAYYYYYYSH
P_cynomolg YSIIAAHNNC CPLIINNFLN NNYYFFFFLL IFFQIIGGVV FFASYYISSY AAYYYYYYSH
P_DAJ-2004 YSIIAAHNNC CPLIINNFLN NNYYFFFFLL IFFQIIGGVV FFASYYISSY AAYYYYYYSH
P_berghei  NSIIVVHNNC CPLIINNFLN NNYYFFFFLL IFFQIIGGVV FFASYYISSY AAYYYYYYSH
P_yoelii   NSIIVVHNNC CPLIINNFLN NNYYFFFFLL IFFQIIGGVV FFASYYISSY AAYYYYYYSH
P_relictum YSIIAAHHHC CPLIINNFLN NNYYFFFFLL IFFQIIGGVV LLATYYISSY AAYYYYYYSH
P_gallinac YSIIAAHHHC CPLIINNFLN NNYYFFFFLL IFFQIIGGVV LLATYYISSY AAYYYYYYSH
P_floriden YSIIAAHYYC CPLIINNFLN NNYYFFFFLL IFFQIIGGVV LLATYYISSY AAYYYYYYSH
P_mexicanu YSIIAAHHHC CPLIINNFLN NNYYFFFFLL IFFQIIGGVV LLATYYISSY AAYYYYYYSH
L_sabrazes NVIIAAHYYC CPLIINNFLN NNYYFFFFLL IFFQIIGGVV LLATYYISSH AAYYYYYYSH

           HILSSGWFFY YMAATTGSSL VVFLLLTTYI IGNYYMMLLL LWIIIIIGIL LIIITFGGYY
           HILSSGWFFY YMAATTGSSL VVFLLLTTYI IGNYYLLLLL LWIIIIIGII ILLLTFGGYY
           HILSSGWFFY YMAATTGSSL VVFFFLTTYI IGNYYLLLLL LWIIIIIGII ILLLTFGGYY
           HILSSGWFFY YMAATTGSSL VVFLLLTTYI IGNYYLLLLL LWIIIIIGII ILLLTFGGYY
           HILSSGWFFY YMAATTGSSL VVFLLLTTYI IGNYYLLLLL LWIIIIIGII ILLLTFGGYY
           HILSSGWFFY YMAATTGSSL VVFLLLTTYI IGNYYLLLLL LWIIIIIGII ILLLTFGGYY
           HILSSGWFFY YMAATTGSSL VVFFFLTTYI IGNYYLLLLL LWIIIIIGII ILLLTFGGYY
           HILSSGWFFY YMAATTGSSL VVFFFLTTYI IGNYYLLLLL LWIIIIIGII ILLLTFGGYY
           HILSSGWFFY YMAATTGSSF VVFIILTTYI IGNYYSSLLL LWIIIIIGII IIIITFGGYY
           HILSSGWFFY YMAATTGSSF VVFIILTTYI IGNYYSSLLL LWIIIIIGMI IIIITFGGYY
           HILSSGWFFY YMAATTGSSF VVFIILTTYI IGNYYSSLLL LWIIIIIGII IIIITFGGYY
           HIISSGWFFY YMAATTGSSF VVFIILTTYI IGNYYSSLLL LWIIIIIGII IIIITFGGYY
           HILSSGWFFY YLSSTTGSSF VVFIILAAYI IGNYYSSLLL LWNNNNNGII IIIITFGGYY

           VVVPPPWGGG QMYYGATITT TLLLLSSIPA IIWWWICCGY YVDPIHHHFF LLLPPFIGLI
           VVVPPPWGGG QMYYGATITT TLLLLSSIPL IIWWWLCCGY YVDPIHHHFF LLLPPFVALI
           VVVPPPWGGG QMYYGATITT TLLLLSSIPL IIWWWLCCGY YVDPIHHHFF LLLPPFVALI
           VVVPPPWGGG QMYYGATITT TLLLLSSIPL IIWWWLCCGY YVDPIHHHFF LLLPPFVALI
           VVVPPPWGGG QMYYGATITT TLLLLSSIPL IIWWWLCCGY YVDPIHHHFF LLLPPFVALI
           VVVPPPWGGG QMYYGATITT TLLLLSSIPL IIWWWLCCGY YVDPIHHHFF LLLPPFIALI
           VVVPPPWGGG QMYYGATITT TLLLLSGIPL IIWWWLCCGY YVDPIHHHFF LLLPPFVALI
           VVVPPPWGGG QMYYGATITT TLLLLSGIPL IIWWWLCCGY YVDPIHHHFF LLLPPFVALI
           VVVPPPWGGG QMFFGATITT TLLLLYFIPL SSWWWICCGY YVDPLHHHFF FFFPPFIALI
           VVVPPPWGGG QMFFGATITT TLLLLYFIPL SSWWWICCGY YVDPLHHHFF FFFPPFIALI
           VVVPPPWGGG QMFFGATITT TLLLLYFIPL SSWWWICCGY YVDPLHHHFF FFFPPFIALI
           VVVPPPWGGG QMFFGATITT TLLLLYFIPL SSWWWICCGY YVDPLHHHFF FFFPPFIALI
           VVVPPPWGGG QMFFGATITT TLLLLYFIPL TTWWWVCCGF FVDPLHHHFF FFFPPFVVLV

           VFFFIIFFFL LSTNLLLLYY DTTKIPNLLD VKKGNNVLLL IIGIIIIILL SSHPDDDNNV
           VFFFIIFFFL LSTNLLLLYY DTTKIPNLLD VKKGNNILLL LLGIIIIILL SSHPDDDNNV
           VFFFIIFFFL LSTNLLLLYY DTTKIPNLLD VKKGNNIIII LLGIIIIILL SSHPDDDNNV
           VFFFIIFFFL LSTNLLLLYY DTTKIPNLLD VKKGNNILLL LLGIIIIILL SSHPDDDNNV
           VFFFIIFFFL LSTNLLLLYY DTTKIPNLLD VKKGNNILLL LLGIIIIILL SSHPDDDNNV
           VFFFIIFFFL LSTNLLLLYY DTTKIPNLLD VKKGNNILLL LLGIIIIILL SSHPDDDNNV
           VFFFIIFFFL LSTNLLLLYY DTTKIPNLLD VKKGNNILLL IIGVVIIILL SSHPDDDNNV
           VFFFIIFFFL LSTNLLLLYY DTTKIPNLLD VKKGNNILLL IIGVVIIILL SSHPDDDNNV
           VFFFIIFFFL LSTNLLLLYY DTTKIPNLLD IKKGNNVLLL AAGIILLLLL SSHPDDDNNV
           VFFFIIFFFL LSTNLLLLYY DTTKIPNLLD IKKGNNVLLL AAGIILLLLL SSHPDDDNNV
           VFFFIIFFFL LSTNLLLLYY DTTKIPNLLD IKKGNNILLL SSGIILLLLL SSHPDDDNNV
           VFFFIIFFFL LSTNLLLLYY DTTKIPNLLD IKKGNNVLLL SSGIILLLLL SSHPDDDNNV
           VFFFIIFFFL LSTNLLLLYY DTTKIPNLLD IKKGNNVLLL AAGIILLLLL SSHPDDDNNV

           VNNNTYVVTT TPEFFLLPPF FYMKKPPSKK KPAGLVVVLQ LLFLLLEQRR LLTTTIIIQK
           VNNNTYVVTT TPEFFLLPPF FYMKKPPSKK KTAGLLVVLQ LLFLLLEQRR LLTTTIIIQK
           VNNNTYVVTT TPEFFLLPPF FYMKKPPSKK KTAGLLVVLQ LLFLMMEQRR LLTTTIIIQK
           VNNNTYVVTT TPEFFLLPPF FYMKKPPSKK KTAGLLVVLQ LLFLLLEQRR LLTTTIIIQK
           VNNNTYVVTT TPEFFLLPPF FYMKKPPSKK KTAGLLVVLQ LLFLLLEQRR LLTTTIIIQK
           VNNNTYVVTT TPEFFLLPPF FYMKKPPSKK KTAGLLVVLQ LLFLLLEQRR LLTTTIIIQK
           VNNNTYVVTT TPEFFLLPPF FYMKKPPSKK KNAGLVVVIQ LLFLLLEQRR LLTTTIIIQK
           VNNNTYVVTT TPEFFLLPPF FYMKKPPSKK KNAGLVVVVQ LLFLLLEQRR LLTTTIIIQK
           VDDDRYAATT TPEFFLLPPF FYMKKPPNKK KTAGLLMMLQ ILFLLLEQRR LLTTTLIIQK
           VDDDRYAATT TPEFFLLPPF FYMKKPPNKK KTAGLLMMLQ ILFLLLEQRR LLTTTLIIQK
           VDDDRYAATT TPEFFLLPPF FYMKKPPNKK KTAGLLMMLQ ILFLLLEQRR LLTTTIIIQK
           VDDDKYAATT TPEFFLLPPF FYMKKPPNKK KTAGLLMMLQ VLFLLLEQRR LLTTTIIIQK
           VDDDRYSSTT TPEFFLLSSF FYIKKPPNKK KTSGLLMMLQ VLFLLLEQRR LLTTTIIILK

           IGAARRDDDP PWFMMCCFYY AAAALWWCPP DFFYFIVFFC CSGGGFVVVL LLVHYRRRRR
           TGAARREEEP PWFMMCCFYY AAAALWWCPP DFFYFIIFFS SSGGGFAAAL LLVHYKKKKK
           LGAARREEEP PWFMMCCFYY AAAALWWCPP EFFYFIIFFS SSGGGFAAAL LLVHYKKKKK
           TGAARREEEP PWFMMCCFYY AAAALWWCPP DFFYFIIFFF FSGGGFTTTL LLVHYKKKKK
           TGAARREEEP PWFMMCCFYY AAAALWWCPP DFFYFIIFFS SSGGGFAAAL LLVHYKKKKK
           TGAARREEEP PWFMMCCFYY AAAALWWCPP DFFYFIIFFS SSGGGFAAAL LLVHYKKKKK
           VSAARREEEP PWFMMCCFYY AAAALWWCPP DFFYFIIFFS SSGGGFSSSL LLVQNKKKKK
           VSAARREEEP PWFMMCCFYY AAAALWWCPP DFFYFIIFFS SSGGGFSSSL LLVQYKKKKK
           AGAARREEEP PWFIICCFYY AAAALWWCPP DYYYFIIFFF FSGGGFTTTL LLVQSKKKKK
           AGAARREEEP PWFIICCFYY AAAALWWCPP DYYYFIIFFF FSGGGFTTTL LLVQSKKKKK
           NGAARREEEP PWFIICCFYY AAAALWWCPP DYYYFIIFFF FSAAAFTTTL LLVQARRRRR
           NGAARREEEP PWFIICCFYY AAAALWWCPP DYYYFIIFFF FSAAAFTTTL LLVQARRRRR
           VGAARRDDDS SWFIICCFYY AAAALVVYPP DFFYFIILFV VSIIIFTTTL LLVQSKKKKK

           RTTTDDDSSQ QANNI
           RTTTDDDSSQ QANNI
           RTTTDDDSSQ QANNI
           RTTTDDDSSQ QANNI
           RTTTDDDSSQ QANNI
           RTTTDDDSSQ QANNI
           KTTTDDDSSQ QANNI
           KTTTDDDSSQ QANNI
           RTTTDDDSSQ QANNI
           RTTTDDDSSQ QANNI
           RTTTDDDSSQ QANNI
           KTTTDDDSSQ QANNL
           RLLLDDDSSQ QANNI

   13   375
P_falcipar FYYYSINNLV VVKAHHIIIN YPCLNINNNF FNFFGGIFQG GVVFLLTPDS SYYYAYYSSI
P_vivax_Sa YYYYSINNLA AAKAHHLLLN YPCLNINNNF FNFFGGIFQG GVVFLLTPES SYYYAYYSSI
P_malariae YYYYSINNLA AAKAHHLLLN YPCLNINNNF FNFFGGIFQG GVVFLLTPDS SYYYAYYSSI
P_knowlesi YYYYSINNLA AAKAHHLLLN YPCLNINNNF FNFFGGIFQG GVVFLLTPES SYYYAYYSSI
P_cynomolg YYYYSINNLA AAKAHHLLLN YPCLNINNNF FNFFGGIFQG GVVFLLTPES SYYYAYYSSI
P_DAJ-2004 YYYYSINNLA AAKAHHLLLN YPCLNINNNF FNFFGGIFQG GVVFLLTPES SYYYAYYSSI
P_berghei  YNNNSINNLV VVKTHHIIIN YPCLNINNNF FNFFGGIFQG GVVFLLSPES SYYYAYYSSI
P_yoelii   YNNNSINNLV VVKTHHIIIN YPCLNINNNF FNFFGGIFQG GVVFLLSPES SYYYAYYSSI
P_relictum YYYYSINNLA AAKAHHIIIH YPCLNINNNF FNFFGGVFQG GVVLLLTPES SYYYAYYSSV
P_gallinac YYYYSINNLA AAKAHHIIIH YPCLNINNNF FNFFGGVFQG GVVLLLTPES SYYYAYYSSV
P_floriden YYYYSINNLA AAKAHHVVVY YPCLNINNNF FNFFGGVFQG GVVLLLTPES SYYYAYYSSV
P_mexicanu YYYYSINNLA AAKAHHIIIH YPCLNINNNF FNFFGGVFQG GVVLLLTPES SYYYAYYSSV
L_sabrazes YNNNVINNLA AAKAHHIIIY YPCLNINNNF FNFFGGIFQG GVVLLLTPES SHHHAYYSSV

           IIIHHHRRRR RCFRMHSFFL LLLTYLLLHI GLNNNSYYYY YYSSWWLLLL FFMIFVTAFG
           IIIHHHRRRR RCFRMHSFFL LLLTYLLLHI GLNNNSYYYY YYSSWWIIII FFALFVTAFG
           IIIHHHRRRR RCFRMHSFFF FFFTYLLLHI GLNNNSYYYY YYSSWWIIII FFALFVTAFG
           IIIHHHRRRR RCFRMHSFFL LLLTYLLLHI GLNNNSYYYY YYSSWWIIII FFALFVTAFG
           IIIHHHRRRR RCFRMHSFFL LLLTYLLLHI GLNNNSYYYY YYSSWWIIII FFALFVTAFG
           IIIHHHRRRR RCFRMHSFFL LLLTYLLLHI GLNNNSYYYY YYSSWWIIII FFALFITAFG
           IIIHHHRRRR RCFRMHSFFF FFFTYLLLHI GLNNNSYYYY YYSSWWIIII FFALFVTAFG
           IIIHHHRRRR RCFRMHSFFF FFFTYLLLHI GLNNNSYYYY YYSSWWIIII FFALFVTAFG
           VVVHHHRRRR RCFRMHSFFI IIITYLLLHI GLNNNSYYYY YYSSWWIIII FFLISVTAFG
           VVVHHHRRRR RCFRMHSFFI IIITYLLLHI GLNNNSYYYY YYSSWWIIII FFLISVTAFG
           VVVHHHRRRR RCFRMHSFFI IIITYLLLHI GLNNNSYYYY YYSSWWIIII FFLISVTAFG
           VVVHHHRRRR RCFRMHSFFI IIITYLLLHI GLNNNSYYYY YYSSWWIIII FFLISVTAFG
           VVVHHHRRRR RCFRLHSFFI IIIAYLLLHI GLNNNSYYYY YYTTWWIIII FFLISMTAFG

           GGYWMMWAAA VVTTLLLLSS SSVIWWGGGT VSDDDTTTFF VVLHILFFFI LCCIVVVIII
           GGYWMMWAAA VVTTLLLLSS SSVIWWGGGT VSDDDTTTFF VVLHILFFFV LCCIVVVIII
           GGYWMMWAAA VVTTLLLLSS SSVIWWGGGT VSDDDTTTFF VVLHILFFFV LCCIVVVIII
           GGYWMMWAAA VVTTLLLLSS SSVIWWGGGT VSDDDTTTFF VVLHILFFFV LCCIVVVIII
           GGYWMMWAAA VVTTLLLLSS SSVIWWGGGT VSDDDTTTFF VVLHILFFFV LCCIVVVIII
           GGYWMMWAAA VVTTLLLLSS SSVIWWGGGT VSDDDTTTFF VVLHILFFFI LCCIVVVIII
           GGYWMMWAAA VVTTLLLLSS GGVIWWGGGT VSDDDTTTFF VVLHILFFFV LCCIVVVIII
           GGYWMMWAAA VVTTLLLLSS GGVIWWGGGT VSDDDTTTFF VVLHILFFFV LCCIVVVIII
           GGYWMMWAAA VVTTLLLLYY FFVSWWGGGL VSDDDTTTFF VVLHTFFFFI LCCIVVVIII
           GGYWMMWAAA VVTTLLLLYY FFVSWWGGGL VSDDDTTTFF VVLHTFFFFI LCCIVVVIII
           GGYWMMWAAA VVTTLLLLYY FFVSWWGGGL VSDDDTTTFF VVLHIFFFFI LCCIVVVIII
           GGYWMMWAAA VVTTLLLLYY FFVSWWGGGL VSDDDTTTFF VVLHIFFFFI LCCIVVVIII
           GGYWMMWAAA VVTTLLLLYY FFITWWGGGI VNDDDTTTFF IILHIFFFFV LVVVVVVIII

           FFFLHHLLLH SNLLLALKKI PPYPNNLSSL VKKKKGNIII IIIIFLSSSH HHPPDDDDNN
           FFFLHHLLLH SNLLLALKKI PPYPNNLSSL VKKKKGNFFF FFIIFISSSH HHPPDDDDNN
           FFFLHHLLLH SNLLLALKKI PPYPNNLSSL VKKKKGNIII IIIIFLSSSH HHPPDDDDNN
           FFFLHHLLLH SNLLLALKKI PPYPNNLSSL VKKKKGNFFF FFIIFISSSH HHPPDDDDNN
           FFFLHHLLLH SNLLLALKKI PPYPNNLSSL VKKKKGNFFF FFIIFISSSH HHPPDDDDNN
           FFFLHHLLLH SNLLLALKKI PPYPNNLSSL VKKKKGNFFF FFIIFLSSSH HHPPDDDDNN
           FFFLHHLLLH SNLLLALKKI PPYPNNLSSL VKKKKGNLLL LLIIFISSSH HHPPDDDDNN
           FFFLHHLLLH SNLLLALKKI PPYPNNLSSL VKKKKGNLLL LLIIFISSSH HHPPDDDDNN
           FFFLHHLLLQ SNLLLALKKI PPYPNNLSSL IKKKKGNLLL LLVVFLSSSH HHPPDDDDNN
           FFFLHHLLLQ SNLLLALKKI PPYPNNLSSL IKKKKGNLLL LLVVFLSSSH HHPPDDDDNN
           FFFLHHLLLQ SNLLLALKKI PPYPNNLSSL IKKKKGNFFF FFVVFLSSSH HHPPDDDDNN
           FFFLHHLLLQ SNLLLALKKI PPYPNNLSSL IKKKKGNFFF FFVVFLSSSH HHPPDDDDNN
           FFFLHHLLLQ SNLLLALKKI PPYPNNLCCL IKKKKGNLLL LLVVFLSSSH HHPPDDDDNN

           AVTTTTYVTP SSIVVPEWYY YFFPFFYYYA LLLTVKKPAA ALVIIVLLLL LLFFLLLAAE
           AVTTTTYVTP IIIVVPEWYY YFFPFFYYYA LLLTIKKTAA ALLIIVLAAL LLFFLLLAAE
           AVTTTTYVTP IIIVVPEWYY YFFPFFYYYA LLLTIKKTAA ALLIIVLAAL LLFFLMMAAE
           AVTTTTYVTP IIIVVPEWYY YFFPFFYYYA LLLTIKKTAA ALLIIVLAAL LLFFLLLAAE
           AVTTTTYVTP IIIVVPEWYY YFFPFFYYYA LLLTIKKTAA ALLIIVLAAL LLFFLLLAAE
           AVTTTTYVTP IIIVVPEWYY YFFPFFYYYA LLLTIKKTAA ALLIIVLTTL LLFFLLLAAE
           AVTTTTYVTP LLIVVPEWYY YFFPFFYYYA LLLTIKKNAA ALVIIVIAAL LLFFLLLAAE
           AVTTTTYVTP LLIVVPEWYY YFFPFFYYYA LLLTIKKNAA ALVIIVVAAL LLFFLLLAAE
           AVRRRRYATP LLIVVPEWYY YFFPFFYYYA LLLTIKKTAA ALLVVMLAAI ILFFLLLAAE
           AVRRRRYATP LLIVVPEWYY YFFPFFYYYA LLLTIKKTAA ALLVVMLAAI ILFFLLLAAE
           AVRRRRYATP LLIVVPEWYY YFFPFFYYYA LLLTIKKTAA ALLVVMLAAI ILFFLLLAAE
           AVKKKKYATP LLIVVPEWYY YFFPFFYYYA LLLIIKKTAA ALLVVMLAAV VLFFLLLAAE
           AVRRRRYSTP LLIVVPEWYY YFFSFFYYYA LLLTIKKTSS SLLIIMLSSV VLFFLLLAAE

           EEQQSSSTTT KKMGRRDYVP IWFMAYALLL LWWWIIDIIL RLLFIIVLLL CCCSGLVVHR
           EEQQSSSTTT KKMGRREYVP IWFMSYALLL LWWWIIDIIL RLLFIIISSS SSSSGLAVHK
           EEQQNNNTTT KKMGRREYVP IWFMSYALLL LWWWIIEIIL RLLFIIISSS SSSSGLAVHK
           EEQQSSSTTT KKMGRREYVP IWFMSYALLL LWWWIIDIIL RLLFIIILLL FFFSGLTVHK
           EEQQSSSTTT KKMGRREYVP IWFMSYALLL LWWWIIDIIL RLLFIIILLL SSSSGLAVHK
           EEQQSSSTTT KKMGRREYVP IWFMSYALLL LWWWIIDIIL RLLFIIISSS SSSSGLAVHK
           EEQQNNNTTT KKMSRREYVP IWFMSYALLL LWWWIIDIIL RLLFIIILLL SSSSGLSVQK
           EEQQNNNTTT KKMSRREYVP IWFMSYALLL LWWWIIDIIL RLLFIIILLL SSSSGLSVQK
           EEQQNNNTTT KKFGRREYVP IWFISYALLL LWWWIIDIIL RLLFIIILLL FFFSGLTVQK
           EEQQNNNTTT KKFGRREYVP IWFISYALLL LWWWIIDIIL RLLFIIILLL FFFSGLTVQK
           EEQQSSSTTT KKFGRREYVP IWFISYALLL LWWWIIDIIL RLLFIIILLL FFFSALTVQR
           EEQQNNNTTT KKFGRREYVP IWFISYALLL LWWWIIDIII RLLFIIILLL FFFSALTVQR
           EEQQNNNTTT KKFGRRDYLS IWFIAYALMM MVVVIIDIIY RMMFIIIIII VVVSILTVQK

           RTTTTHYYDD DDYSN
           KTTTTHYYDD DDYSN
           KTTTTYYYDD DDYSN
           KTTTTHYYDD DDYSN
           KTTTTHYYDD DDYSN
           KTTTTHYYDD DDYSN
           KTTTTHYYDD DDYSN
           KTTTTHYYDD DDYSN
           KTTTTHYYDD DDYSN
           KTTTTHYYDD DDYSN
           RTTTTHYYDD DDYSN
           RTTTTHYYDD DDYSN
           KLLLLHYYDD DDYSN

   13   375
P_falcipar NSINNLVKLN NLNINFFFWN GGLLLLLLGG FFFIIIIGFF FFLAARRTTT PDSAYSIIQQ
P_vivax_Sa NSINNLAKLN NLNINFFFWN GGLLLLLLGG FFFIILLGFF FFLAARRTTT PESAYSIIQQ
P_malariae NSINNLAKLN NLNINFFFWN GGLLLLLLGG FFFIILLGFF FFLAARRTTT PDSAYSIIQQ
P_knowlesi NSINNLAKLN NLNINFFFWN GGLLLLLLGG FFFIILLGFF FFLAARRTTT PESAYSIIQQ
P_cynomolg NSINNLAKLN NLNINFFFWN GGLLLLLLGG FFFIILLGFF FFLAARRTTT PESAYSIIQQ
P_DAJ-2004 NSINNLAKLN NLNINFFFWN GGLLLLLLGG FFFIILLGFF FFLAARRTTT PESAYSIIQQ
P_berghei  NSINNLVKLN NLNINFFFWN GGLLLLLLGG FFFIILLGFF FFLAARRSSS PESAYSIIQQ
P_yoelii   NSINNLVKLN NLNINFFFWN GGLLLLLLGG FFFIILLGFF FFLAARRSSS PESAYSIIQQ
P_relictum NSINNLAKLH HLNINFFFWN GGLLLLLLGG FFFIILLGLL LLLAACCTTT PESAYSVVQQ
P_gallinac NSINNLAKLH HLNINFFFWN GGLLLLLLGG FFFIILLGLL LLLAACCTTT PESAYSVVQQ
P_floriden NSINNLAKLY YLNINFFFWN GGLLLLLLGG FFFIILLGLL LLLAACCTTT PESAYSVVQQ
P_mexicanu NSINNLAKLH HLNINFFFWN GGLLLLLLGG FFFIILLGLL LLLAACCTTT PESAYSVVQQ
L_sabrazes NVINNLAKLY YLNINFFFWN GGLLLLLLGG FFFIILLGLL LLLAAAATTT PESAYSVVQQ

           QLELWWSGWW CCCCCFRYYY TTTGAFFLLI GLLNNNNYYM LPPLSSSSSI LLLMFIVVAA
           QLELWWSGWW CCCCCFRYYY TTTGAFFLLI GLLNNNNYYL LPPLSSSSSI IIIAFIVVAA
           QLELWWSGWW CCCCCFRYYY TTTGAFFFLI GLLNNNNYYL LPPLSSSSSI IIIAFIVVAA
           QLELWWSGWW CCCCCFRYYY TTTGAFFLLI GLLNNNNYYL LPPLSSSSSI IIIAFIVVAA
           QLELWWSGWW CCCCCFRYYY TTTGAFFLLI GLLNNNNYYL LPPLSSSSSI IIIAFIVVAA
           QLELWWSGWW CCCCCFRYYY TTTGAFFLLI GLLNNNNYYL LPPLSSSSSI IIIAFIIIAA
           QLELWWSGWW CCCCCFRYYY TTTGAFFFLI GLLNNNNYYL LPPLSSSSSI IIIAFIVVAA
           QLELWWSGWW CCCCCFRYYY TTTGAFFFLI GLLNNNNYYL LPPLSSSSSI IIIAFIVVAA
           QLELWWSGWW CCCCCFRYYY TTTGAFFILI GLLNNNNYYS LPPLSSSSSI IIILSIVVAA
           QLELWWSGWW CCCCCFRYYY TTTGAFFILI GLLNNNNYYS LPPLSSSSSM IIILSIVVAA
           QLELWWSGWW CCCCCFRYYY TTTGAFFILI GLLNNNNYYS LPPLSSSSSI IIILSIVVAA
           QLEIWWSGWW CCCCCFRYYY TTTGAFFILI GLLNNNNYYS LPPLSSSSSI IIILSIVVAA
           QLELWWSGWW CCCCCFRYYY TTTGAFFILI GLLNNNNYYS LPPLTTTTTI IIILSIMMAA

           VGYVVGQSWW GGGVTTTNNL LSSSPPPAVV IIWWIICGGG GGGGYYVVVS SSPTKKFFFF
           IGYVVGQSWW GGGVTTTNNL LSSSPPPLVV IIWWLLCGGG GGGGYYVVVS SSPTKKFFFF
           IGYVVGQSWW GGGVTTTNNL LSSSPPPLVV IIWWLLCGGG GGGGYYVVVS SSPTKKFFFF
           IGYVVGQSWW GGGVTTTNNL LSSSPPPLVV IIWWLLCGGG GGGGYYVVVS SSPTKKFFFF
           IGYVVGQSWW GGGVTTTNNL LSSSPPPLVV IIWWLLCGGG GGGGYYVVVS SSPTKKFFFF
           IGYVVGQSWW GGGVTTTNNL LSSSPPPLVV IIWWLLCGGG GGGGYYVVVS SSPTKKFFFF
           IGYVVGQSWW GGGVTTTNNL LSGGPPPLVV IIWWLLCGGG GGGGYYVVVS SSPTKKFFFF
           IGYVVGQSWW GGGVTTTNNL LSGGPPPLVV IIWWLLCGGG GGGGYYVVVS SSPTKKFFFF
           MGYVVGQSWW GGGVTTTNNL LYFFPPPLVV SSWWIICGGG GGGGYYVVVS SSPTKKFFFF
           MGYVVGQSWW GGGVTTTNNL LYFFPPPLVV SSWWIICGGG GGGGYYVVVS SSPTKKFFFF
           MGYVVGQSWW GGGVTTTNNL LYFFPPPLVV SSWWIICGGG GGGGYYVVVS SSPTKKFFFF
           MGYVVGQSWW GGGVTTTNNL LYFFPPPLVV SSWWIICGGG GGGGYYVVVS SSPTKKFFFF
           MGYVVGQSWW GGGVTTTNNL LYFFPPPLII TTWWVVCGGG GGGGFFVVVN NNPTKKFFFF

           FFVVFFIILP FIGLLVIHFF LHLLHHHGTT LLLLGYYDKI IYNLLVVKKG FFNILIQFGG
           FFVVFFIILP FVALLVIHFF LHLLHHHGTT LLLLGYYDKI IYNLLVVKKG FFNFLLQFGG
           FFVVFFIILP FVALLVIHFF LHLLHHHGTT LLLLGYYDKI IYNLLVVKKG FFNILLQFGG
           FFVVFFIILP FVALLVIHFF LHLLHHHGTT LLLLGYYDKI IYNLLVVKKG FFNFLLQFGG
           FFVVFFIILP FVALLVIHFF LHLLHHHGTT LLLLGYYDKI IYNLLVVKKG FFNFLLQFGG
           FFVVFFIILP FIALLVIHFF LHLLHHHGTT LLLLGYYDKI IYNLLVVKKG FFNFLLQFGG
           FFVVFFIILP FVALLVIHFF LHLLHHHGTT LLLLGYYDKI IYNLLVVKKG FFNLLIQFGG
           FFVVFFIILP FVALLVIHFF LHLLHHHGTT LLLLGYYDKI IYNLLVVKKG FFNLLIQFGG
           FFVVFFTTFP FIALLVIHFF LHLLQQQGTT LLLLGYYDKI IYNLLIIKKG FFNLLAQFGG
           FFVVFFTTFP FIALLVIHFF LHLLQQQGTT LLLLGYYDKI IYNLLIIKKG FFNLLAQFGG
           FFVVFFIIFP FIALLVIHFF LHLLQQQGTT LLLLGYYDKI IYNLLIIKKG FFNFLSQFGG
           FFVVFFIIFP FIALLVIHFF LHLLQQQGTT LLLLGYYDKI IYNLLIIKKG FFNFLSQFGG
           FFIIFFIIFP FVVLLVIHFF LHLLQQQGTT LLLLGYYDKI IYNLLIIKKG FFNLLAQFGG

           IPSSHHPNNA VTYVSSQQII PPEWWYFFFF YAAMMMLVPS SAAGGLVIIL LSQQLLLLRL
           IPSSHHPNNA VTYVIIQQII PPEWWYFFFF YAAMMMLIPS SAAGGLLIIL ASQQLLLLRL
           IPSSHHPNNA VTYVIIQQII PPEWWYFFFF YAAMMMLIPS SAAGGLLIIL ASQQLLLMRL
           IPSSHHPNNA VTYVIIQQII PPEWWYFFFF YAAMMMLIPS SAAGGLLIIL ASQQLLLLRL
           IPSSHHPNNA VTYVIIQQII PPEWWYFFFF YAAMMMLIPS SAAGGLLIIL ASQQLLLLRL
           IPSSHHPNNA VTYVIIQQII PPEWWYFFFF YAAMMMLIPS SAAGGLLIIL TSQQLLLLRL
           VPSSHHPNNA VTYVLLQQII PPEWWYFFFF YAAMMMLIPS SAAGGLVIII ASQQLLLLRL
           VPSSHHPNNA VTYVLLQQII PPEWWYFFFF YAAMMMLIPS SAAGGLVIIV ASQQLLLLRL
           IPSSHHPNNA VRYALLHHII PPEWWYFFFF YAAMMMLIPN NAAGGLLVVL ASQQIILLRL
           IPSSHHPNNA VRYALLHHII PPEWWYFFFF YAAMMMLIPN NAAGGLLVVL ASQQIILLRL
           IPSSHHPNNA VRYALLHHII PPEWWYFFFF YAAMMMLIPN NAAGGLLVVL ASQQIILLRL
           IPSSHHPNNA VKYALLHHII PPEWWYFFFF YAAMMMLIPN NAAGGLLVVL ASQQVVLLRL
           ITSSHHPNNA VRYSLLHHII PPEWWYFFFF YAAIIILIPN NSSGGLLIIL SSQQVVLLRL

           TTTIIQQQQF KKMGGDYSVP IIFMCCFFFF YLLLLLWPPQ DIIILIFFCS SGFFVVVVRR
           TTTIIQQQQF KKMGGEYSVP MMFMCCFFFF YLLLLLWPPQ DIIILIFFSS SGFFAVVVKR
           TTTIIQQQQF KKMGGEYSVP IIFMCCFFFF YLLLLLWPPQ EIIILIFFSS SGFFAVVVKR
           TTTIIQQQQF KKMGGEYSVP MMFMCCFFFF YLLLLLWPPQ DIIILIFFFS SGFFTVVVKR
           TTTIIQQQQF KKMGGEYSVP MMFMCCFFFF YLLLLLWPPQ DIIILIFFSS SGFFAVVVKR
           TTTIIQQQQF KKMGGEYSVP MMFMCCFFFF YLLLLLWPPQ DIIILIFFSS SGFFAVVVKR
           TTTIIQQQQF KKMSSEYSVP IIFMCCFFFF YLLLLLWPPQ DIIILIFFSS SGFFSVVVKK
           TTTIIQQQQF KKMSSEYSVP IIFMCCFFFF YLLLLLWPPQ DIIILIFFSS SGFFSVVVKK
           TTTLLQQQQF KKFGGEYSVP TTFICCFFFF YLLLLLWPPQ DIIILIFFFS SGFFTVVVKR
           TTTLLQQQQF KKFGGEYSVP TTFICCFFFF YLLLLLWPPQ DIIILIFFFS SGFFTVVVKR
           TTTIIQQQQF KKFGGEYSVP TTFICCFFFF YLLLLLWPPQ DIIILIFFFS SAFFTVVVRR
           TTTIIQQQQF KKFGGEYSVP IIFICCFFFF YLLLLLWPPQ DIIILIFFFS SAFFTVVVRK
           TTTIILLLLF KKFGGDYSLS IIFICCFFFF YLLLMMVPPQ DIIIMILLVS SIFFTVVVKR

           HHHYYYSQAA NNIII
           HHHYYYSQAA NNIII
           YYYYYYSQAA NNIII
           HHHYYYSQAA NNIII
           HHHYYYSQAA NNIII
           HHHYYYSQAA NNIII
           HHHYYYSQAA NNIII
           HHHYYYSQAA NNIII
           HHHYYYSQAA NNIII
           HHHYYYSQAA NNIII
           HHHYYYSQAA NNIII
           HHHYYYSQAA NNLLL
           HHHYYYSQAA NNIII

   13   375
P_falcipar NFFYSINLVK KHLIINNYPC CPPIINNNNL WNNNNYFGII FFFFFITTTF ARRYTTTDDS
P_vivax_Sa NYYYSINLAK KHLLLNNYPC CPPIINNNNL WNNNNYFGII FFFFFITTTF ARRYTTTEES
P_malariae NYYYSINLAK KHLLLNNYPC CPPIINNNNL WNNNNYFGII FFFFFITTTF ARRYTTTDDS
P_knowlesi NYYYSINLAK KHLLLNNYPC CPPIINNNNL WNNNNYFGII FFFFFITTTF ARRYTTTEES
P_cynomolg NYYYSINLAK KHLLLNNYPC CPPIINNNNL WNNNNYFGII FFFFFITTTF ARRYTTTEES
P_DAJ-2004 NYYYSINLAK KHLLLNNYPC CPPIINNNNL WNNNNYFGII FFFFFITTTF ARRYTTTEES
P_berghei  NYYNSINLVK KHLIINNYPC CPPIINNNNL WNNNNYFGII FFFFFITTTF ARRYSSSEES
P_yoelii   NYYNSINLVK KHLIINNYPC CPPIINNNNL WNNNNYFGII FFFFFITTTF ARRYSSSEES
P_relictum NYYYSINLAK KHLIIHHYPC CPPIINNNNL WNNNNYFGII FFFFFITTTL ACCYTTTEES
P_gallinac NYYYSINLAK KHLIIHHYPC CPPIINNNNL WNNNNYFGII FFFFFITTTL ACCYTTTEES
P_floriden NYYYSINLAK KHLVVYYYPC CPPIINNNNL WNNNNYFGII FFFFFITTTL ACCYTTTEES
P_mexicanu NYYYSINLAK KHLIIHHYPC CPPIINNNNL WNNNNYFGII FFFFFITTTL ACCYTTTEES
L_sabrazes NYYNVINLAK KHLIIYYYPC CPPIINNNNL WNNNNYFGII FFFFFITTTL AAAYTTTEES

           YYAAAYSSQQ ILRREWWSGG GWCCFFFRRM MMAGAASLLV VFFLLLLHHH ILLRLYYMMM
           YYAAAYSSQQ ILRREWWSGG GWCCFFFRRM MMAGAASLLV VFFLLLLHHH ILLRLYYLLL
           YYAAAYSSQQ ILRREWWSGG GWCCFFFRRM MMAGAASLLV VFFLLLLHHH ILLRLYYLLL
           YYAAAYSSQQ ILRREWWSGG GWCCFFFRRM MMAGAASLLV VFFLLLLHHH ILLRLYYLLL
           YYAAAYSSQQ ILRREWWSGG GWCCFFFRRM MMAGAASLLV VFFLLLLHHH ILLRLYYLLL
           YYAAAYSSQQ ILRREWWSGG GWCCFFFRRM MMAGAASLLV VFFLLLLHHH ILLRLYYLLL
           YYAAAYSSQQ ILRREWWSGG GWCCFFFRRM MMAGAASLLV VFFLLLLHHH ILLRLYYLLL
           YYAAAYSSQQ ILRREWWSGG GWCCFFFRRM MMAGAASLLV VFFLLLLHHH ILLRLYYLLL
           YYAAAYSSQQ ILRREWWSGG GWCCFFFRRM MMAGAASFFV VFFLLLLHHH ILLRLYYSSS
           YYAAAYSSQQ ILRREWWSGG GWCCFFFRRM MMAGAASFFV VFFLLLLHHH ILLRLYYSSS
           YYAAAYSSQQ ILRREWWSGG GWCCFFFRRM MMAGAASFFV VFFLLLLHHH ILLRLYYSSS
           YYAAAYSSQQ ILRREWWSGG GWCCFFFRRM MMAGAASFFV VFFLLLLHHH ILLRLYYSSS
           HHAAAYSSQQ ILRREWWSGG GWCCFFFRRL LLSGAASFFV VFFLLLLHHH ILLRLYYSSS

           MMMYYLLLPP LSWISSGGLL ILLFMMIIIA FYLPWGQQQQ MSYWWVILLL AAIIWWWWIC
           LLLYYLLLPP LSWISSGGLL IIIFAALLIA FYLPWGQQQQ MSYWWVILLL LLIIWWWWLC
           LLLYYLLLPP LSWISSGGLL IIIFAALLIA FYLPWGQQQQ MSYWWVILLL LLIIWWWWLC
           LLLYYLLLPP LSWISSGGLL IIIFAALLIA FYLPWGQQQQ MSYWWVILLL LLIIWWWWLC
           LLLYYLLLPP LSWISSGGLL IIIFAALLIA FYLPWGQQQQ MSYWWVILLL LLIIWWWWLC
           LLLYYLLLPP LSWISSGGLL IIIFAALLIA FYLPWGQQQQ MSYWWVILLL LLIIWWWWLC
           LLLYYLLLPP LSWISSGGLL IIIFAALLIA FYLPWGQQQQ MSYWWVILLL LLIIWWWWLC
           LLLYYLLLPP LSWISSGGLL IIIFAALLIA FYLPWGQQQQ MSYWWVILLL LLIIWWWWLC
           SSSYYLLLPP LSWISSGGLL IIIFLLIIIA FYLPWGQQQQ MSFWWVILLL LLSSWWWWIC
           SSSYYLLLPP LSWISSGGLL MIIFLLIIIA FYLPWGQQQQ MSFWWVILLL LLSSWWWWIC
           SSSYYLLLPP LSWISSGGLL IIIFLLIIIA FYLPWGQQQQ MSFWWVILLL LLSSWWWWIC
           SSSYYLLLPP LSWITTGGLL IIIFLLIIIA FYLPWGQQQQ MSFWWVILLL LLSSWWWWIC
           SSSYYLLLPP LTWNTTGGLL IIIFLLIIIA FYLPWGQQQQ MSFWWVILLL LLTTWWWWVC

           CGYTVIIKFF FFVVLHIPPF ICCVFIFFLL HLHGSSSTPL GGYYYDDTLL KKIYNLLLLL
           CGYTVIIKFF FFVVLHIPPF VCCVFIFFLL HLHGSSSTPL GGYYYDDTLL KKIYNLLLLL
           CGYTVIIKFF FFVVLHIPPF VCCVFIFFLL HLHGSSSTPL GGYYYDDTLL KKIYNLLLLL
           CGYTVIIKFF FFVVLHIPPF VCCVFIFFLL HLHGSSSTPL GGYYYDDTLL KKIYNLLLLL
           CGYTVIIKFF FFVVLHIPPF VCCVFIFFLL HLHGSSSTPL GGYYYDDTLL KKIYNLLLLL
           CGYTVIIKFF FFVVLHIPPF ICCVFIFFLL HLHGSSSTPL GGYYYDDTLL KKIYNLLLLL
           CGYTVIIKFF FFVVLHIPPF VCCVFIFFLL HLHGSSSTPL GGYYYDDTLL KKIYNLLLLL
           CGYTVIIKFF FFVVLHIPPF VCCVFIFFLL HLHGSSSTPL GGYYYDDTLL KKIYNLLLLL
           CGYLVLLKFF FFVVLHTPPF ICCVFIFFLL HLQGSSSTPL GGYYYDDTLL KKIYNLLLLL
           CGYLVLLKFF FFVVLHTPPF ICCVFIFFLL HLQGSSSTPL GGYYYDDTLL KKIYNLLLLL
           CGYLVLLKFF FFVVLHIPPF ICCVFIFFLL HLQGSSSTPL GGYYYDDTLL KKIYNLLLLL
           CGYLVLLKFF FFVVLHIPPF ICCVFIFFLL HLQGSSSTPL GGYYYDDTLL KKIYNLLLLL
           CGFIVLLKFF FFIILHIPPF VVVVFIFFLL HLQGSSSTPL GGYYYDDTLL KKIYNLLLLL

           DGGNNNVIII LLLSLLFIII PPSSPDAAAV NYYVVTPIVP LLPFYYMLLL LKPKKAAGLL
           DGGNNNIFFI LLLSIIFIII PPSSPDAAAL NYYVVTPIVP LLPFYYMLLL LKPKKAAGLL
           DGGNNNIIII LLLSLLFIII PPSSPDAAAI NYYVVTPIVP LLPFYYMLLL LKPKKAAGLL
           DGGNNNIFFI LLLSIIFIII PPSSPDAAAL NYYVVTPIVP LLPFYYMLLL LKPKKAAGLL
           DGGNNNIFFI LLLSIIFIII PPSSPDAAAL NYYVVTPIVP LLPFYYMLLL LKPKKAAGLL
           DGGNNNIFFI LLLSLLFIII PPSSPDAAAL NYYVVTPIVP LLPFYYMLLL LKPKKAAGLL
           DGGNNNILLI LLLSIIFVII PPSSPDAAAV NYYVVTPIVP LLPFYYMLLL LKPKKAAGLL
           DGGNNNILLI LLLSIIFVII PPSSPDAAAI NYYVVTPIVP LLPFYYMLLL LKPKKAAGLL
           DGGNNNVLLV LLLSLLFILL PPSSPDAAAT DYYAATPIVP LLPFYYMLLL LKPKKAAGLL
           DGGNNNVLLV LLLSLLFILL PPSSPDAAAT DYYAATPIVP LLPFYYMLLL LKPKKAAGLL
           DGGNNNIFFV LLLSLLFILL PPSSPDAAAT DYYAATPIVP LLPFYYMLLL LKPKKAAGLL
           DGGNNNVFFV LLLSLLFILL PPSSPDAAAM DYYAATPIVP LLPFYYMLLL LKPKKAAGLL
           DGGNNNVLLV LLLSLLFILL TTSSPDAAAM DYYSSTPIVP LLSFYYILLL LKPKKSSGLL

           VIVVVLLLSL LAQRLFFFKM IFAYSSSVPP IIIIIIWFAF LWIGCQPIFL YILFFLHYRR
           LIVVVLAASL LAQRLFFFKM TFAYSSSVPP MMIIIIWFSF LWIGCQPIFL YISFFLHYKK
           LIVVVLAASL MAQRLFFFKM LFAYSSSVPP IIIIIIWFSF LWIGCQPIFL YISFFLHYKK
           LIVVVLAASL LAQRLFFFKM TFAYSSSVPP MMIIIIWFSF LWIGCQPIFL YILFFLHYKK
           LIVVVLAASL LAQRLFFFKM TFAYSSSVPP MMIIIIWFSF LWIGCQPIFL YILFFLHYKK
           LIVVVLTTSL LAQRLFFFKM TFAYSSSVPP MMIIIIWFSF LWIGCQPIFL YISFFLHYKK
           VIVVVIAASL LAQRLFFFKM VFAYSSSVPP IIIIIIWFSF LWIGCPPIFL YILFFLQNKK
           VIVVVVAASL LAQRLFFFKM VFAYSSSVPP IIIIIIWFSF LWIGCQPIFL YILFFLQYKK
           LVMMMLAASI LAQRLFFFKF AFAYSSSVPP TTIIIIWFSF LWIGCQPIYL YILFFLQSKK
           LVMMMLAASI LAQRLFFFKF AFAYSSSVPP TTIIIIWFSF LWIGCQPIYL YILFFLQSKK
           LVMMMLAASI LAQRLFFFKF NFAYSSSVPP TTIIIIWFSF LWIGCQPIYL YILFFLQARR
           LVMMMLAASV LAQRLFFFKF NFAYSSSVPP IIIIIIWFSF LWIGCQPIYI YILFFLQARR
           LIMMMLSSSV LAQRLFFFKF VFAYSSSLSS IIIIIIWFAF LVIGYQPIFY YIILFLQSKK

           RRRRTYYYYS QQNNI
           KKRRTYYYYS QQNNI
           KKRRTYYYYS QQNNI
           KKRRTYYYYS QQNNI
           KKRRTYYYYS QQNNI
           KKRRTYYYYS QQNNI
           KKKKTYYYYS QQNNI
           KKKKTYYYYS QQNNI
           KKRRTYYYYS QQNNI
           KKRRTYYYYS QQNNI
           RRRRTYYYYS QQNNI
           RRKKTYYYYS QQNNL
           KKRRLYYYYS QQNNI

   13   375
P_falcipar NNLLAAHLLI IIPCCCCLIN FFFLWGGLLL LLGIFFQQII TGVFFFLLLA ARYTTPDDYY
P_vivax_Sa NNLLAAHLLL LLPCCCCLIN FFFLWGGLLL LLGIFFQQLL TGVFFFLLLA ARYTTPEEYY
P_malariae NNLLAAHLLL LLPCCCCLIN FFFLWGGLLL LLGIFFQQLL TGVFFFLLLA ARYTTPDDYY
P_knowlesi NNLLAAHLLL LLPCCCCLIN FFFLWGGLLL LLGIFFQQLL TGVFFFLLLA ARYTTPEEYY
P_cynomolg NNLLAAHLLL LLPCCCCLIN FFFLWGGLLL LLGIFFQQLL TGVFFFLLLA ARYTTPEEYY
P_DAJ-2004 NNLLAAHLLL LLPCCCCLIN FFFLWGGLLL LLGIFFQQLL TGVFFFLLLA ARYTTPEEYY
P_berghei  NNLLTTHLLI IIPCCCCLIN FFFLWGGLLL LLGIFFQQLL TGVFFFLLLA ARYSSPEEYY
P_yoelii   NNLLTTHLLI IIPCCCCLIN FFFLWGGLLL LLGIFFQQLL TGVFFFLLLA ARYSSPEEYY
P_relictum NNLLAAHLLI IIPCCCCLIN FFFLWGGLLL LLGVFFQQLL TGVLLLLLLA ACYTTPEEYY
P_gallinac NNLLAAHLLI IIPCCCCLIN FFFLWGGLLL LLGVFFQQLL TGVLLLLLLA ACYTTPEEYY
P_floriden NNLLAAHLLV VVPCCCCLIN FFFLWGGLLL LLGVFFQQLL TGVLLLLLLA ACYTTPEEYY
P_mexicanu NNLLAAHLLI IIPCCCCLIN FFFLWGGLLL LLGVFFQQLL TGVLLLLLLA ACYTTPEEYY
L_sabrazes NNLLAAHLLI IIPCCCCLIN FFFLWGGLLL LLGIFFQQLL TGVLLLLLLA AAYTTPEEHH

           AAYYYIIQHH IIIILLELWW SGGFYYMATT AALLTTLLHH HHILRGLLLN SSYYYYYYLL
           AAYYYIIQHH IIIILLELWW SGGFYYMATT AALLTTLLHH HHILRGLLLN SSYYYYYYLL
           AAYYYIIQHH IIIILLELWW SGGFYYMATT AALLTTLLHH HHILRGLLLN SSYYYYYYLL
           AAYYYIIQHH IIIILLELWW SGGFYYMATT AALLTTLLHH HHILRGLLLN SSYYYYYYLL
           AAYYYIIQHH IIIILLELWW SGGFYYMATT AALLTTLLHH HHILRGLLLN SSYYYYYYLL
           AAYYYIIQHH IIIILLELWW SGGFYYMATT AALLTTLLHH HHILRGLLLN SSYYYYYYLL
           AAYYYIIQHH IIIILLELWW SGGFYYMATT AALLTTLLHH HHILRGLLLN SSYYYYYYLL
           AAYYYIIQHH IIIILLELWW SGGFYYMATT AALLTTLLHH HHILRGLLLN SSYYYYYYLL
           AAYYYVVQHH IIIILLELWW SGGFYYMATT AAFFTTLLHH HHILRGLLLN SSYYYYYYLL
           AAYYYVVQHH IIIILLELWW SGGFYYMATT AAFFTTLLHH HHILRGLLLN SSYYYYYYLL
           AAYYYVVQHH IIIILLELWW SGGFYYMATT AAFFTTLLHH HHILRGLLLN SSYYYYYYLL
           AAYYYVVQHH IIIILLEIWW SGGFYYMATT AAFFTTLLHH HHILRGLLLN SSYYYYYYLL
           AAYYYVVQHH IIIILLELWW SGGFYYLSTT AAFFAALLHH HHILRGLLLN SSYYYYYYLL

           LPPLSSSGGL FIIIIIFFVV TTAFGYYVPP WGMWWATTVV LSSIPAVVWW IGGGYVVSSS
           LPPLSSSGGL FLLLLLFFVV TTAFGYYVPP WGMWWATTVV LSSIPLVVWW LGGGYVVSSS
           LPPLSSSGGL FLLLLLFFVV TTAFGYYVPP WGMWWATTVV LSSIPLVVWW LGGGYVVSSS
           LPPLSSSGGL FLLLLLFFVV TTAFGYYVPP WGMWWATTVV LSSIPLVVWW LGGGYVVSSS
           LPPLSSSGGL FLLLLLFFVV TTAFGYYVPP WGMWWATTVV LSSIPLVVWW LGGGYVVSSS
           LPPLSSSGGL FLLLLLFFII TTAFGYYVPP WGMWWATTVV LSSIPLVVWW LGGGYVVSSS
           LPPLSSSGGL FLLLLLFFVV TTAFGYYVPP WGMWWATTVV LGGIPLVVWW LGGGYVVSSS
           LPPLSSSGGL FLLLLLFFVV TTAFGYYVPP WGMWWATTVV LGGIPLVVWW LGGGYVVSSS
           LPPLSSSGGL FIIIIISSVV TTAFGYYVPP WGMWWATTVV LFFIPLVVWW IGGGYVVSSS
           LPPLSSSGGL FIIIIISSVV TTAFGYYVPP WGMWWATTVV LFFIPLVVWW IGGGYVVSSS
           LPPLSSSGGL FIIIIISSVV TTAFGYYVPP WGMWWATTVV LFFIPLVVWW IGGGYVVSSS
           LPPLSTTGGL FIIIIISSVV TTAFGYYVPP WGMWWATTVV LFFIPLVVWW IGGGYVVSSS
           LPPLTTTGGL FIIIIISSMM TTAFGYYVPP WGMWWATTVV LFFIPLIIWW VGGGFVVNNN

           DPTTTTIIKF FFVVHFIPPI IIGCIVILST TNNNNPLYTT TAPPPFYPLS SSKGFNNNVV
           DPTTTTIIKF FFVVHFIPPV VVACIVILST TNNNNPLYTT TAPPPFYPLS SSKGFNNNII
           DPTTTTIIKF FFVVHFIPPV VVACIVILST TNNNNPLYTT TAPPPFYPLS SSKGFNNNII
           DPTTTTIIKF FFVVHFIPPV VVACIVILST TNNNNPLYTT TAPPPFYPLS SSKGFNNNII
           DPTTTTIIKF FFVVHFIPPV VVACIVILST TNNNNPLYTT TAPPPFYPLS SSKGFNNNII
           DPTTTTIIKF FFVVHFIPPI IIACIVILST TNNNNPLYTT TAPPPFYPLS SSKGFNNNII
           DPTTTTIIKF FFVVHFIPPV VVACIVILST TNNNNPLYTT TAPPPFYPLS SSKGFNNNII
           DPTTTTIIKF FFVVHFIPPV VVACIVILST TNNNNPLYTT TAPPPFYPLS SSKGFNNNII
           DPTTTTLLKF FFVVHFTPPI IIACIVILST TNNNNPLYTT TAPPPFYPLS SSKGFNNNVV
           DPTTTTLLKF FFVVHFTPPI IIACIVILST TNNNNPLYTT TAPPPFYPLS SSKGFNNNVV
           DPTTTTLLKF FFVVHFIPPI IIACIVILST TNNNNPLYTT TAPPPFYPLS SSKGFNNNII
           DPTTTTLLKF FFVVHFIPPI IIACIVILST TNNNNPLYTT TAPPPFYPLS SSKGFNNNVV
           DPTTTTLLKF FFIIHFIPPV VVVVVVILST TNNNNPLYTT TAPPPFYPLC CCKGFSNNVV

           IIILFGIPPL PPDDNAAIIV NTTYTPQPWW YFLLPPFAMK KKTTVPPSSK PGGVSFFLAA
           ILLIFGIPPL PPDDNAAIIL NTTYTPQPWW YFLLPPFAMK KKTTIPPSSK TGGLSFFLAA
           ILLLFGIPPL PPDDNAAIII NTTYTPQPWW YFLLPPFAMK KKTTIPPSSK TGGLSFFLAA
           ILLIFGIPPL PPDDNAAIIL NTTYTPQPWW YFLLPPFAMK KKTTIPPSSK TGGLSFFLAA
           ILLIFGIPPL PPDDNAAIIL NTTYTPQPWW YFLLPPFAMK KKTTIPPSSK TGGLSFFLAA
           ILLLFGIPPL PPDDNAAIIL NTTYTPQPWW YFLLPPFAMK KKTTIPPSSK TGGLSFFLAA
           IIIIFGIPPL PPDDNAAIIV NTTYTPQPWW YFLLPPFAMK KKTTIPPSSK NGGVSFFLAA
           IIIIFGIPPL PPDDNAAIII NTTYTPQPWW YFLLPPFAMK KKTTIPPSSK NGGVSFFLAA
           VAALFGLPPL PPDDNAAIIT DRRYTPHPWW YFLLPPFAMK KKTTIPPNNK TGGLSFFLAA
           VAALFGLPPL PPDDNAAIIT DRRYTPHPWW YFLLPPFAMK KKTTIPPNNK TGGLSFFLAA
           VSSLFGLPPL PPDDNAAIIT DRRYTPHPWW YFLLPPFAMK KKTTIPPNNK TGGLSFFLAA
           VSSLFGLPPL PPDDNAAIIM DKKYTPHPWW YFLLPPFAMK KKIIIPPNNK TGGLSFFLAA
           VAALFGLTTL PPDDNAAIIM DRRYTPHPWW YFLLSSFAIK KKTTIPPNNK TGGLSFFLAA

           AQSLLTTTTI IQQQFMFFGG GGAADYPIIF FFFMFLLWGC LPQQDDIFII IIYIIVFFSS
           AQSLLTTTTI IQQQFMFFGG GGAAEYPMIF FFFMFLLWGC LPQQDDIFII IIYIIIFFSS
           AQNLLTTTTI IQQQFMFFGG GGAAEYPIIF FFFMFLLWGC LPQQEEIFII IIYIIIFFSS
           AQSLLTTTTI IQQQFMFFGG GGAAEYPMIF FFFMFLLWGC LPQQDDIFII IIYIIIFFSS
           AQSLLTTTTI IQQQFMFFGG GGAAEYPMIF FFFMFLLWGC LPQQDDIFII IIYIIIFFSS
           AQSLLTTTTI IQQQFMFFGG GGAAEYPMIF FFFMFLLWGC LPQQDDIFII IIYIIIFFSS
           AQNLLTTTTI IQQQFMFFSS SSAAEYPIIF FFFMFLLWGC LPQQDDIFII IIYIIIFFSS
           AQNLLTTTTI IQQQFMFFSS SSAAEYPIIF FFFMFLLWGC LPQQDDIFII IIYIIIFFSS
           AQNLLTTTTL IQQQFFFFGG GGAAEYPTIF FFFIFLLWGC LPQQDDIYII IIYIIIFFSS
           AQNLLTTTTL IQQQFFFFGG GGAAEYPTIF FFFIFLLWGC LPQQDDIYII IIYIIIFFSS
           AQSLLTTTTI IQQQFFFFGG GGAAEYPTIF FFFIFLLWGC LPQQDDIYII IIYIIIFFSS
           AQNLLTTTTI IQQQFFFFGG GGAAEYPIIF FFFIFLLWGC LPQQDDIYII IIYIIIFFSS
           AQNLLTTTTI ILLLFFFFGG GGAADYSIIF FFFIFMMVGY LPQQDDIFII IIYIIIFFSS

           GGLLVVLVTY SAAAN
           GGLLAALVTY SAAAN
           GGLLAALVTY SAAAN
           GGLLTTLVTY SAAAN
           GGLLAALVTY SAAAN
           GGLLAALVTY SAAAN
           GGLLSSLVTY SAAAN
           GGLLSSLVTY SAAAN
           GGLLTTLVTY SAAAN
           GGLLTTLVTY SAAAN
           AALLTTLVTY SAAAN
           AALLTTLVTY SAAAN
           IILLTTLVLY SAAAN

   13   375
P_falcipar FFFIINVVVK KYCCCLLNIN NWNYGLGGFF IQQQIIITGG GGVVLLLSSR RYYVSYYYYY
P_vivax_Sa YYYIINAAAK KYCCCLLNIN NWNYGLGGFF IQQQIILTGG GGVVLLLSSR RYYISYYYYY
P_malariae YYYIINAAAK KYCCCLLNIN NWNYGLGGFF IQQQIILTGG GGVVLLLSSR RYYISYYYYY
P_knowlesi YYYIINAAAK KYCCCLLNIN NWNYGLGGFF IQQQIILTGG GGVVLLLSSR RYYISYYYYY
P_cynomolg YYYIINAAAK KYCCCLLNIN NWNYGLGGFF IQQQIILTGG GGVVLLLSSR RYYISYYYYY
P_DAJ-2004 YYYIINAAAK KYCCCLLNIN NWNYGLGGFF IQQQIILTGG GGVVLLLSSR RYYISYYYYY
P_berghei  YYYIINVVVK KYCCCLLNIN NWNYGLGGFF IQQQIILTGG GGVVLLLSSR RYYISYYYYY
P_yoelii   YYYIINVVVK KYCCCLLNIN NWNYGLGGFF IQQQIILTGG GGVVLLLSSR RYYISYYYYY
P_relictum YYYIINAAAK KYCCCLLNIN NWNYGLGGFF IQQQIILTGG GGVVLLLTTC CYYISYYYYY
P_gallinac YYYIINAAAK KYCCCLLNIN NWNYGLGGFF IQQQIILTGG GGVVLLLTTC CYYISYYYYY
P_floriden YYYIINAAAK KYCCCLLNIN NWNYGLGGFF IQQQIILTGG GGVVLLLTTC CYYISYYYYY
P_mexicanu YYYIINAAAK KYCCCLLNIN NWNYGLGGFF IQQQIILTGG GGVVLLLTTC CYYISYYYYY
L_sabrazes YYYIINAAAK KYCCCLLNIN NWNYGLGGFF IQQQIILTGG GGVVLLLTTA AYYISHYYYY

           YSIIIHHIII LELSSGGGRR RMMHTGASLV LYYLLLHHII IGGLLNNSSY YYLLLSSSSS
           YSIIIHHIII LELSSGGGRR RMMHTGASLV LYYLLLHHII IGGLLNNSSY YYLLLSSSSS
           YSIIIHHIII LELSSGGGRR RMMHTGASLV LYYLLLHHII IGGLLNNSSY YYLLLSSSSS
           YSIIIHHIII LELSSGGGRR RMMHTGASLV LYYLLLHHII IGGLLNNSSY YYLLLSSSSS
           YSIIIHHIII LELSSGGGRR RMMHTGASLV LYYLLLHHII IGGLLNNSSY YYLLLSSSSS
           YSIIIHHIII LELSSGGGRR RMMHTGASLV LYYLLLHHII IGGLLNNSSY YYLLLSSSSS
           YSIIIHHIII LELSSGGGRR RMMHTGASLV LYYLLLHHII IGGLLNNSSY YYLLLSSSSS
           YSIIIHHIII LELSSGGGRR RMMHTGASLV LYYLLLHHII IGGLLNNSSY YYLLLSSSSS
           YSVVVHHIII LELSSGGGRR RMMHTGASFV LYYLLLHHII IGGLLNNSSY YYLLLSSSSS
           YSVVVHHIII LELSSGGGRR RMMHTGASFV LYYLLLHHII IGGLLNNSSY YYLLLSSSSS
           YSVVVHHIII LELSSGGGRR RMMHTGASFV LYYLLLHHII IGGLLNNSSY YYLLLSSSSS
           YSVVVHHIII LEISSGGGRR RMMHTGASFV LYYLLLHHII IGGLLNNSSY YYLLLSTTTT
           YSVVVHHIII LELSSGGGRR RLLHTGASFV LYYLLLHHII IGGLLNNSSY YYLLLTTTTT

           GGLLIILFII VAAVGYYYYV VLLPMMSSWW WGTTTNLLLL LSSSSPAVVI IICGTVSSDP
           GGLLIIIFLL VAAIGYYYYV VLLPMMSSWW WGTTTNLLLL LSSSSPLVVI ILCGTVSSDP
           GGLLIIIFLL VAAIGYYYYV VLLPMMSSWW WGTTTNLLLL LSSSSPLVVI ILCGTVSSDP
           GGLLIIIFLL VAAIGYYYYV VLLPMMSSWW WGTTTNLLLL LSSSSPLVVI ILCGTVSSDP
           GGLLIIIFLL VAAIGYYYYV VLLPMMSSWW WGTTTNLLLL LSSSSPLVVI ILCGTVSSDP
           GGLLIIIFLL IAAIGYYYYV VLLPMMSSWW WGTTTNLLLL LSSSSPLVVI ILCGTVSSDP
           GGLLIIIFLL VAAIGYYYYV VLLPMMSSWW WGTTTNLLLL LSSSGPLVVI ILCGTVSSDP
           GGLLIIIFLL VAAIGYYYYV VLLPMMSSWW WGTTTNLLLL LSSSGPLVVI ILCGTVSSDP
           GGLLIIIFII VAAMGYYYYV VLLPMMSSWW WGTTTNLLLL LYYYFPLVVS SICGLVSSDP
           GGLLMMIFII VAAMGYYYYV VLLPMMSSWW WGTTTNLLLL LYYYFPLVVS SICGLVSSDP
           GGLLIIIFII VAAMGYYYYV VLLPMMSSWW WGTTTNLLLL LYYYFPLVVS SICGLVSSDP
           GGLLIIIFII VAAMGYYYYV VLLPMMSSWW WGTTTNLLLL LYYYFPLVVS SICGLVSSDP
           GGLLIIIFII MAAMGYYYYV VLLPMMSSWW WGTTTNLLLL LYYYFPLIIT TVCGIVNNDP

           KKFFFVLLLF PFIGLLCVFF IIHIFLHHSS SPGGYDTAAK KKKFYYLLLL LLDKFNNVVI
           KKFFFVLLLF PFVALLCVFF IIHIFLHHSS SPGGYDTAAK KKKFYYLLLL LLDKFNNIII
           KKFFFVLLLF PFVALLCVFF IIHIFLHHSS SPGGYDTAAK KKKFYYLLLL LLDKFNNIII
           KKFFFVLLLF PFVALLCVFF IIHIFLHHSS SPGGYDTAAK KKKFYYLLLL LLDKFNNIII
           KKFFFVLLLF PFVALLCVFF IIHIFLHHSS SPGGYDTAAK KKKFYYLLLL LLDKFNNIII
           KKFFFVLLLF PFIALLCVFF IIHIFLHHSS SPGGYDTAAK KKKFYYLLLL LLDKFNNIII
           KKFFFVLLLF PFVALLCVFF IIHIFLHHSS SPGGYDTAAK KKKFYYLLLL LLDKFNNIII
           KKFFFVLLLF PFVALLCVFF IIHIFLHHSS SPGGYDTAAK KKKFYYLLLL LLDKFNNIII
           KKFFFVLLLF PFIALLCVFF IIHIFLHHSS SPGGYDTAAK KKKFYYLLLL LLDKFNNVVV
           KKFFFVLLLF PFIALLCVFF IIHIFLHHSS SPGGYDTAAK KKKFYYLLLL LLDKFNNVVV
           KKFFFVLLLF PFIALLCVFF IIHIFLHHSS SPGGYDTAAK KKKFYYLLLL LLDKFNNIIV
           KKFFFVLLLF PFIALLCVFF IIHIFLHHSS SPGGYDTAAK KKKFYYLLLL LLDKFNNVVV
           KKFFFILLLF PFVVLLVVFF IIHIFLHHSS SPGGYDTAAK KKKFYYLLLL LLDKFSNVVV

           ILQQSFIIPP LLSPDNAVNT YVTQVPPEEE WWYYLPPFFY MKKVPPPSGG VVVVVVLLLL
           ILQQSFIIPP LLSPDNAVNT YVTQVPPEEE WWYYLPPFFY MKKIPPPSGG LLVVVVLLAL
           ILQQSFIIPP LLSPDNAVNT YVTQVPPEEE WWYYLPPFFY MKKIPPPSGG LLVVVVLLAL
           ILQQSFIIPP LLSPDNAVNT YVTQVPPEEE WWYYLPPFFY MKKIPPPSGG LLVVVVLLAL
           ILQQSFIIPP LLSPDNAVNT YVTQVPPEEE WWYYLPPFFY MKKIPPPSGG LLVVVVLLAL
           ILQQSFIIPP LLSPDNAVNT YVTQVPPEEE WWYYLPPFFY MKKIPPPSGG LLVVVVLLTL
           ILQQSFVVPP LLSPDNAVNT YVTQVPPEEE WWYYLPPFFY MKKIPPPSGG VVVVVVIIAL
           ILQQSFVVPP LLSPDNAVNT YVTQVPPEEE WWYYLPPFFY MKKIPPPSGG VVVVVVVVAL
           VLQQSFIIPP LLSPDNAVDR YATHVPPEEE WWYYLPPFFY MKKIPPPNGG LLMMMMLLAL
           VLQQSFIIPP LLSPDNAVDR YATHVPPEEE WWYYLPPFFY MKKIPPPNGG LLMMMMLLAL
           VLQQSFIIPP LLSPDNAVDR YATHVPPEEE WWYYLPPFFY MKKIPPPNGG LLMMMMLLAL
           VLQQSFIIPP LLSPDNAVDK YATHVPPEEE WWYYLPPFFY MKKIPPPNGG LLMMMMLLAL
           VLQQSFIITT LLSPDNAVDR YSTHVPPEEE WWYYLSSFFY IKKIPPPNGG LLMMMMLLSL

           LLQLLLLARS SSTTIIFGAA RDYYYSSVVP IIIWWFYLLW IQPDDFFIIR RLFFLLLFFS
           LLQLLLLARS SSTTITFGAA REYYYSSVVP MMIWWFYLLW IQPDDFFIIR RLFFSSSFFS
           LLQLLLLARN NNTTILFGAA REYYYSSVVP IIIWWFYLLW IQPEEFFIIR RLFFSSSFFS
           LLQLLLLARS SSTTITFGAA REYYYSSVVP MMIWWFYLLW IQPDDFFIIR RLFFLLLFFS
           LLQLLLLARS SSTTITFGAA REYYYSSVVP MMIWWFYLLW IQPDDFFIIR RLFFLLLFFS
           LLQLLLLARS SSTTITFGAA REYYYSSVVP MMIWWFYLLW IQPDDFFIIR RLFFSSSFFS
           LLQLLLLARN NNTTIVFSAA REYYYSSVVP IIIWWFYLLW IPPDDFFIIR RLFFLLLFFS
           LLQLLLLARN NNTTIVFSAA REYYYSSVVP IIIWWFYLLW IQPDDFFIIR RLFFLLLFFS
           LLQIILLARN NNTTIAFGAA REYYYSSVVP TTIWWFYLLW IQPDDYYIIR RLFFLLLFFS
           LLQIILLARN NNTTIAFGAA REYYYSSVVP TTIWWFYLLW IQPDDYYIIR RLFFLLLFFS
           LLQIILLARS SSTTINFGAA REYYYSSVVP TTIWWFYLLW IQPDDYYIIR RLFFLLLFFS
           LLQVVLLARN NNTTINFGAA REYYYSSVVP IIIWWFYLLW IQPDDYYIIR RLFFLLLFFS
           LLQVVLLARN NNTTIVFGAA RDYYYSSLLS IIIWWFYMMV IQPDDFFIIR RMFFIIILFS

           LFFLHTDSSS SQQNI
           LFFLHTDSSS SQQNI
           LFFLHTDSSS SQQNI
           LFFLHTDSSS SQQNI
           LFFLHTDSSS SQQNI
           LFFLHTDSSS SQQNI
           LFFLQTDSSS SQQNI
           LFFLQTDSSS SQQNI
           LFFLQTDSSS SQQNI
           LFFLQTDSSS SQQNI
           LFFLQTDSSS SQQNI
           LFFLQTDSSS SQQNL
           LFFLQLDSSS SQQNI

   13   375
P_falcipar FYYIINNLLV AHLIINNCCP LLINFLYYGL LGIIIFFFFF IIIIITGVLS YPPDVVSSSY
P_vivax_Sa YYYIINNLLA AHLLLNNCCP LLINFLYYGL LGIIIFFFFF IIIILTGVLS YPPEIISSSY
P_malariae YYYIINNLLA AHLLLNNCCP LLINFLYYGL LGIIIFFFFF IIIILTGVLS YPPDIISSSY
P_knowlesi YYYIINNLLA AHLLLNNCCP LLINFLYYGL LGIIIFFFFF IIIILTGVLS YPPEIISSSY
P_cynomolg YYYIINNLLA AHLLLNNCCP LLINFLYYGL LGIIIFFFFF IIIILTGVLS YPPEIISSSY
P_DAJ-2004 YYYIINNLLA AHLLLNNCCP LLINFLYYGL LGIIIFFFFF IIIILTGVLS YPPEIISSSY
P_berghei  YNNIINNLLV THLIINNCCP LLINFLYYGL LGIIIFFFFF IIIILTGVLS YPPEIISSSY
P_yoelii   YNNIINNLLV THLIINNCCP LLINFLYYGL LGIIIFFFFF IIIILTGVLS YPPEIISSSY
P_relictum YYYIINNLLA AHLIIHHCCP LLINFLYYGL LGIVVFFFFF IIIILTGVLT YPPEIISSSY
P_gallinac YYYIINNLLA AHLIIHHCCP LLINFLYYGL LGIVVFFFFF IIIILTGVLT YPPEIISSSY
P_floriden YYYIINNLLA AHLVVYYCCP LLINFLYYGL LGIVVFFFFF IIIILTGVLT YPPEIISSSY
P_mexicanu YYYIINNLLA AHLIIHHCCP LLINFLYYGL LGIVVFFFFF IIIILTGVLT YPPEIISSSY
L_sabrazes YNNIINNLLA AHLIIYYCCP LLINFLYYGL LGIIIFFFFF IIIILTGVLT YPPEIISSSH

           AYSIQHHILR RLWSGGWAAA GAAAVVFLLL LLHGGGNMMM MYYSSSSSGL LILFFIITTA
           AYSIQHHILR RLWSGGWAAA GAAAVVFLLL LLHGGGNLLL LYYSSSSSGL LIIFFIITTA
           AYSIQHHILR RLWSGGWAAA GAAAVVFFFL LLHGGGNLLL LYYSSSSSGL LIIFFIITTA
           AYSIQHHILR RLWSGGWAAA GAAAVVFLLL LLHGGGNLLL LYYSSSSSGL LIIFFIITTA
           AYSIQHHILR RLWSGGWAAA GAAAVVFLLL LLHGGGNLLL LYYSSSSSGL LIIFFIITTA
           AYSIQHHILR RLWSGGWAAA GAAAVVFLLL LLHGGGNLLL LYYSSSSSGL LIIFFIITTA
           AYSIQHHILR RLWSGGWAAA GAAAVVFFFL LLHGGGNLLL LYYSSSSSGL LIIFFIITTA
           AYSIQHHILR RLWSGGWAAA GAAAVVFFFL LLHGGGNLLL LYYSSSSSGL LIIFFIITTA
           AYSVQHHILR RLWSGGWAAA GAAAVVFIIL LLHGGGNSSS SYYSSSSSGL LIISSIITTA
           AYSVQHHILR RLWSGGWAAA GAAAVVFIIL LLHGGGNSSS SYYSSSSSGL LMISSIITTA
           AYSVQHHILR RLWSGGWAAA GAAAVVFIIL LLHGGGNSSS SYYSSSSSGL LIISSIITTA
           AYSVQHHILR RIWSGGWAAA GAAAVVFIIL LLHGGGNSSS SYYSSTTTGL LIISSIITTA
           AYSVQHHILR RLWSGGWSSS GAAAVVFIIL LLHGGGNSSS SYYTTTTTGL LIISSIITTA

           AFGYVPWWWG GQMYWWGGGA TTTVITLLLP PPVAIWCGGG YTSSDPTKVV VLFIFILLCI
           AFGYVPWWWG GQMYWWGGGA TTTVITLLLP PPVLIWCGGG YTSSDPTKVV VLFIFVLLCI
           AFGYVPWWWG GQMYWWGGGA TTTVITLLLP PPALIWCGGG YTSSDPTKVV VLFIFVLLCI
           AFGYVPWWWG GQMYWWGGGA TTTVITLLLP PPVLIWCGGG YTSSDPTKVV VLFIFVLLCI
           AFGYVPWWWG GQMYWWGGGA TTTVITLLLP PPVLIWCGGG YTSSDPTKVV VLFIFVLLCI
           AFGYVPWWWG GQMYWWGGGA TTTVITLLLP PPVLIWCGGG YTSSDPTKVV VLFIFILLCI
           AFGYVPWWWG GQMYWWGGGA TTTVITLLLP PPSLIWCGGG YTSSDPTKVV VLFIFVLLCI
           AFGYVPWWWG GQMYWWGGGA TTTVITLLLP PPALIWCGGG YTSSDPTKVV VLFIFVLLCI
           AFGYVPWWWG GQMFWWGGGA TTTVITLLLP PPGLSWCGGG YLSSDPTKVV VLFTFILLCI
           AFGYVPWWWG GQMFWWGGGA TTTVITLLLP PPGLSWCGGG YLSSDPTKVV VLFTFILLCI
           AFGYVPWWWG GQMFWWGGGA TTTVITLLLP PPGLSWCGGG YLSSDPTKVV VLFIFILLCI
           AFGYVPWWWG GQMFWWGGGA TTTVITLLLP PPGLSWCGGG YLSSDPTKVV VLFIFILLCI
           AFGYVPWWWG GQMFWWGGGA TTTVITLLLP PPGLTWCGGG FINNDPTKII ILFIFVLLVV

           VVFIIFFLLH HGSSNPPLLL GGYTAKKIFF YPPNLSSSSL LDVKKGGGFN VIIIIILFII
           VVFIIFFLLH HGSSNPPLLL GGYTAKKIFF YPPNLSSSSL LDVKKGGGFN IFFFIILFLL
           VVFIIFFLLH HGSSNPPLLL GGYTAKKIFF YPPNLSSSSL LDVKKGGGFN IIIIIIIFLL
           VVFIIFFLLH HGSSNPPLLL GGYTAKKIFF YPPNLSSSSL LDVKKGGGFN IFFFIILFLL
           VVFIIFFLLH HGSSNPPLLL GGYTAKKIFF YPPNLSSSSL LDVKKGGGFN IFFFIILFLL
           VVFIIFFLLH HGSSNPPLLL GGYTAKKIFF YPPNLSSSSL LDVKKGGGFN IFFFIILFLL
           VVFIIFFLLH HGSSNPPLLL GGYTAKKIFF YPPNLSSSSL LDVKKGGGFN ILLLIILFII
           VVFIIFFLLH HGSSNPPLLL GGYTAKKIFF YPPNLSSSSL LDVKKGGGFN ILLLIILFII
           VVFIIFFLLQ QGSSNPPLLL GGYTAKKIFF YPPNLSSSSL LDIKKGGGFN VLLLVVLFAA
           VVFIIFFLLQ QGSSNPPLLL GGYTAKKIFF YPPNLSSSSL LDIKKGGGFN VLLLVVLFAA
           VVFIIFFLLQ QGSSNPPLLL GGYTAKKIFF YPPNLSSSSL LDIKKGGGFN IFFFVVLFSS
[truncated: 5,989,018 more chars]
