# Supplementary material for: MPI-PHYLIP: Parallelizing Computationally Intensive Phylogenetic Analysis Routines for the Analysis of Large Protein Families
Source: PLoS One. 2010 Nov 15;5(11):e13999. doi: 10.1371/journal.pone.0013999 (PMC2981553; doi:10.1371/journal.pone.0013999)
Supplement: File S5 — Test dataset (containing 1,000 bootstrap replicates) from a 375 residue, single-gene alignment of cytrochrome B from the mitochondrial genome from twenty five species of plasmodium. (1.02 MB GZ) [file pone.0013999.s005.gz]

Archive with 1 entries (1 files):
- One_TwentyFive.boot
