# Supplementary material for: MPI-PHYLIP: Parallelizing Computationally Intensive Phylogenetic Analysis Routines for the Analysis of Large Protein Families
Source: PLoS One. 2010 Nov 15;5(11):e13999. doi: 10.1371/journal.pone.0013999 (PMC2981553; doi:10.1371/journal.pone.0013999)
Supplement: File S5 — Test dataset (containing 1,000 bootstrap replicates) from a 375 residue, single-gene alignment of cytrochrome B from the mitochondrial genome from twenty five species of plasmodium. (1.02 MB GZ) [file pone.0013999.s005.gz › One_TwentyFive.boot]

   25   375
L_caullery NNNNYYYINN LVVKLLLLII YYPPCCNIIN WNYYGLLLGI VVIIQTGGLA AACCYPEEEI
L_sabrazes NNNNYYNINN LAAKLLLLII YYPPCCNIIN WNYYGLLLGI IIIIQTGGLA AAAAYPEEEI
P_berghei  NNNNYYNINN LVVKLLLLII NYPPCCNIIN WNYYGLLLGI IIIIQTGGLA AARRYPEEEI
P_chabaudi NNNNYYNINN LVVKLLLLMM NYPPCCNIIN WNYYGLLLGI IIIIQTGGLA AARRYPEEEI
P_cynomolg NNNNYYYINN LAAKLLLLLL NYPPCCNIIN WNYYGLLLGI IIIIQTGGLA AARRYPEEEI
P_DAJ-2004 NNNNYYYINN LAAKLLLLLL NYPPCCNIIN WNYYGLLLGI IIIIQTGGLA AARRYPEEEI
P_falcipar NNNNFFYINN LVVKLLLLII NYPPCCNIIN WNYYGLLLGI IIIIQTGGLA AARRYPDDDV
P_floriden NNNNYYYINN LAAKLLLLVV YYPPCCNIIN WNYYGLLLGI VVIIQTGGLA AACCYPEEEI
P_fragile  NNNNYYYINN LAAKLLLLLL NYPPCCNIIN WNYYGLLLGI IIIIQTGGLA AARRYPEEEI
P_gallinac NNNNYYYINN LAAKLLLLII HYPPCCNIIN WNYYGLLLGI VVIIQTGGLA AACCYPEEEI
P_gonderi  NNNNYYYINN LAAKLLLLLL NYPPCCNIIN WNYYGLLLGI IIIIQTGGLA AARRYPEEEI
P_juxtanuc NNNNYYYINN LAAKLLLLII HYPPCCNIIN WNYYGLLLGI VVIIQTGGLA AACCYPEEEI
P_knowlesi NNNNYYYINN LAAKLLLLLL NYPPCCNIIN WNYYGLLLGI IIIIQTGGLA AARRYPEEEI
P_mexicanu NNNNYYYINN LAAKLLLLII HYPPCCNIIN WNYYGLLLGI VVIIQTGGLA AACCYPEEEI
P_reicheno NNNNFFYINN LVVKLLLLII NYPPCCNIIN WNYYGLLLGI IIIIQTGGLA AARRYPDDDV
P_simioval NNNNYYYINN LAAKLLLLLL NYPPCCNIIN WNYYGLLLGI IIIIQTGGLA AARRYPEEEI
P_simium   NNNNYYYINN LAAKLLLLLL NYPPCCNIIN WNYYGLLLGI IIIIQTGGLA AARRYPEEEI
P_vivax_Sa NNNNYYYINN LAAKLLLLLL NYPPCCNIIN WNYYGLLLGI IIIIQTGGLA AARRYPEEEI
P_relictum NNNNYYYINN LAAKLLLLII HYPPCCNIIN WNYYGLLLGI VVIIQTGGLA AACCYPEEEI
P_yoelii   NNNNYYNINN LVVKLLLLII NYPPCCNIIN WNYYGLLLGI IIIIQTGGLA AARRYPEEEI
P_malariae NNNNYYYINN LAAKLLLLLL NYPPCCNIIN WNYYGLLLGI IIIIQTGGLA AARRYPDDDI
P_inui     NNNNYYYINN LAAKLLLLMM NYPPCCNIIN WNYYGLLLGI IIIIQTGGLA AARRYPEEEI
P_coatneyi NNNNYYYINN LAAKLLLLLL NYPPCCNIIN WNYYGLLLGI IIIIQTGGLA AARRYPEEEI
P_fieldi   NNNNYYYINN LAAKLLLLLL NYPPCCNIIN WNYYGLLLGI IIIIQTGGLA AARRYPEEEI
P_ovale    NNNNYYNINN LAAKLLLLLL NYPPCCNIIN WNYYGLLLGI IIIIQTGGLA AARRYPEEEI

           IYYYYYSVQH HIRSSSGCCL LLDILELLLL FLLFTTTRVK KLLLLFIILT TFIIWWY---
           IHYYYYSVQH HIRSSSGWWF FFRYLSTTAF VIILAAAILR RGGGGLNNYS SYTTWWGIII
           IYYYYYSIQH HIRSSSGWWF FFRYMATTAL VFFLTTTILR RGGGGLNNYL LYSSWWGIII
           IYYYYYSIQH HIRSSSGWWF FFRYMATTAL VFFLTTTILR RGGGGLNNYL LYSSWWGIII
           IYYYYYSIQH HIRSSSGWWF FFRYMATTAL VLLLTTTILR RGGGGLNNYL LYSSWWGIII
           IYYYYYSIQH HIRSSSGWWF FFRYMATTAL VLLLTTTILR RGGGGLNNYL LYSSWWGIII
           VYYYYYSIQH HIRSSSGWWF FFRYMATTAL VLLLTTTILR RGGGGLNNYM MYSSWWGIII
           IYYYYYSVQH HIRSSSGWWF FFRYMATTAF VIILTTTILR RGGGGLNNYS SYSSWWGIII
           IYYYYYSIQH HIRSSSGWWF FFRYMATTAL VLLLTTTILR RGGGGLNNYL LYSSWWGIII
           IYYYYYSVQH HIRSSSGWWF FFRYMATTAF VIILTTTILR RGGGGLNNYS SYSSWWGMMM
           IYYYYYSIQH HIRSSSGWWF FFRYMATTAL VLLLTTTILR RGGGGLNNYL LYSSWWGIII
           IYYYYYSVQH HIRSSSGWWF FFRYMATTAF VIILTTTILR RGGGGLNNYS SYSSWWGIII
           IYYYYYSIQH HIRSSSGWWF FFRYMATTAL VLLLTTTILR RGGGGLNNYL LYSSWWGIII
           IYYYYYSVQH HIRSSSGWWF FFRYMATTAF VIILTTTILR RGGGGLNNYS SYSSWWGIII
           VYYYYYSIQH HIRSSSGWWF FFRYMATTAL VLLLTTTILR RGGGGLNNYM MYSSWWGIII
           IYYYYYSIQH HIRSSSGWWF FFRYMATTAL VLLLTTTILR RGGGGLNNYL LYSSWWGIII
           IYYYYYSIQH HIRSSSGWWF FFRYMATTAL VLLLTTTILR RGGGGLNNYL LYSSWWGIII
           IYYYYYSIQH HIRSSSGWWF FFRYMATTAL VLLLTTTILR RGGGGLNNYL LYSSWWGIII
           IYYYYYSVQH HIRSSSGWWF FFRYMATTAF VIILTTTILR RGGGGLNNYS SYSSWWGIII
           IYYYYYSIQH HIRSSSGWWF FFRYMATTAL VFFLTTTILR RGGGGLNNYL LYSSWWGIII
           IYYYYYSIQH HIRSSSGWWF FFRYMATTAL VFFLTTTILR RGGGGLNNYL LYSSWWGIII
           IYYYYYSIQH HIRSSSGWWF FFRYMATTAL VLLLTTTILR RGGGGLNNYL LYSSWWGVVV
           IYYYYYSIQH HIRSSSGWWF FFRYMATTAL VLLLTTTILR RGGGGLNNYL LYSSWWGIII
           IYYYYYSIQH HIRSSSGWWF FFRYMATTAL VLLLTTTILR RGGGGLNNYL LYSSWWGIII
           IYYYYYSIQH HIRSSSGWWF FFRYMATTAL VFFLTTTILR RGGGGLNNYL LYSSWWGIII

           --FFNN-CFY LLCCTGNNNF FFLNYYYLLY FLVVSWIGGG GGGYISTLLK KKRFFVLFFF
           IIFFLSIAFM YYVVPGMMMF FFWTINNLLY FLIITWVGGG GGGFINTLLK KKRFFILFFF
           IIFFAFIAFI YYVVPGMMMY YYWTINNLLS GLVVIWLGGG GGGYTSTIIK KKRFFVLLLL
           IIFFAFIAFI YYVVPGMMMY YYWTINNLLS GLVVIWLGGG GGGYTSTIIK KKRFFVLLLL
           IIFFAFIAFI YYVVPGMMMY YYWTINNLLS SLVVIWLGGG GGGYTSTIIK KKRFFVLLLL
           IIFFAFIAFI YYVVPGMMMY YYWTINNLLS SLVVIWLGGG GGGYTSTIIK KKRFFVLLLL
           IIFFMFIAFV YYVVPGMMMY YYWTINNLLS SAVVIWIGGG GGGYTSTIIK KKRFFVLLLL
           IIFFLSIAFM YYVVPGMMMF FFWTINNLLY FLVVSWIGGG GGGYLSTLLK KKRFFVLFFF
           IIFFAFIAFI YYVVPGMMMY YYWTINNLLS SLVVIWLGGG GGGYTSTIIK KKRFFVLLLL
           MMFFLSIAFM YYVVPGMMMF FFWTINNLLY FLVVSWIGGG GGGYLSTLLK KKRFFVLFFF
           IIFFAFIAFI YYVVPGMMMY YYWTINNLLS SLVVIWLGGG GGGYTSTIIK KKRFFVLLLL
           IIFFLSIAFM YYVVPGMMMF FFWTINNLLY FLVVSWIGGG GGGYLSTLLK KKRFFVLFFF
           IIFFAFIAFI YYVVPGMMMY YYWTINNLLS SLVVIWLGGG GGGYTSTIIK KKRFFVLLLL
           IIFFLSIAFM YYVVPGMMMF FFWTINNLLY FLVVSWIGGG GGGYLSTLLK KKRFFVLFFF
           IIFFMFIAFV YYVVPGMMMY YYWTINNLLS SAVVIWIGGG GGGYTSTIIK KKRFFVLLLL
           IIFFAFIAFI YYVVPGMMMY YYWTINNLLS SLVVIWLGGG GGGYTSTIIK KKRFFVLLLL
           IIFFAFIAFI YYVVPGMMMY YYWTINNLLS SLVVIWLGGG GGGYTSTIIK KKRFFVLLLL
           IIFFAFIAFI YYVVPGMMMY YYWTINNLLS SLVVIWLGGG GGGYTSTIIK KKRFFVLLLL
           IIFFLSIAFM YYVVPGMMMF FFWTINNLLY FLVVSWIGGG GGGYLSTLLK KKRFFVLFFF
           IIFFAFIAFI YYVVPGMMMY YYWTINNLLS GLVVIWLGGG GGGYTSTIIK KKRFFVLLLL
           IIFFAFIAFI YYVVPGMMMY YYWTINNLLS SLVVIWLGGG GGGYTSTIIK KKRFFVLLLL
           VVFFAFIAFI YYVVPGMMMY YYWTINNLLS SLVVIWLGGG GGGYTSTIIK KKRFFVLLLL
           IIFFAFIAFI YYVVPGMMMY YYWTINNLLS SLVVIWLGGG GGGYTSTIIK KKRFFVLLLL
           IIFFAFIAFI YYVVPGMMMY YYWTINNLLS SLVVIWLGGG GGGYTSTIIK KKRFFVLLLL
           IIFFAFIAFI YYVVPGMMMY YYWTINNLLS SLVVIWLGGG GGGYTSTIIK KKRFFVLLLL

           FFIIACCCVV IIIQQQGGSN PGDTLKKIII PFYYNLLLLD DDIIKGGFNV VVFQSLLLLG
           FFVVVVVVVV IIIQQQGGTN PGDTLKKIII PFYYNLLLLD DDIIKGGFNV VVFQSLLLLG
           FFVVACCCVV IIIHHHGGTN PGDTLKKIII PFYYNLLLLD DDVVKGGFNI IIFQSIIIIG
           FFVVACCCVV IIIHHHGGTN PGDTLKKIII PFYYNLLLLD DDVVKGGFNI IIFQSIIIIG
           FFVVACCCVV IIIHHHGGTN PGDTLKKIII PFYYNLLLLD DDVVKGGFNI IIFQSIIIIG
           FFIIACCCVV IIIHHHGGTN PGDTLKKIII PFYYNLLLLD DDVVKGGFNI IIFQSLLLLG
           FFIIGCCCVV IIIHHHGGTN PGDTLKKIII PFYYNLLLLD DDVVKGGFNV IIFQSLLLLG
           FFIIACCCVV IIIQQQGGTN PGDTLKKIII PFYYNLLLLD DDIIKGGFNI VVFQSLLLLG
           FFVVACCCVV IIIHHHGGTN PGDTLKKIII PFYYNLLLLD DDVVKGGFNI IIFQSIIIIG
           FFIIACCCVV IIIQQQGGTN PGDTLKKIII PFYYNLLLLD DDIIKGGFNV VVFQSLLLLG
           FFVVACCCVV IIIHHHGGTN PGDTLKKIII PFYYNLLLLD DDVVKGGFNI IIFQSLLLLG
           FFIIACCCVV IIIQQQGGTN PGDTLKKIII PFYYNLLLLD DDIIKGGFNV VVFQSLLLLG
           FFVVACCCVV IIIHHHGGTN PGDTLKKIII PFYYNLLLLD DDVVKGGFNI IIFQSIIIIG
           FFIIACCCVV IIIQQQGGTN PGDTLKKIII PFYYNLLLLD DDIIKGGFNV VVFQSLLLLG
           FFIIGCCCVV IIIHHHGGTN PGDTLKKIII PFYYNLLLLD DDVVKGGFNV IIFQSLLLLG
           FFVVACCCVV IIIHHHGGTN PGDTLKKIII PFYYNLLLLD DDVVKGGFNI IIFQSIIIIG
           FFVVACCCVV IIIHHHGGTN PGDTLKKIII PFYYNLLLLD DDVVKGGFNI IIFQSIIIIG
           FFVVACCCVV IIIHHHGGTN PGDTLKKIII PFYYNLLLLD DDVVKGGFNI IIFQSIIIIG
           FFIIACCCVV IIIQQQGGTN PGDTLKKIII PFYYNLLLLD DDIIKGGFNV VVFQSLLLLG
           FFVVACCCVV IIIHHHGGTN PGDTLKKIII PFYYNLLLLD DDVVKGGFNI IIFQSIIIIG
           FFVVACCCVV IIIHHHGGTN PGDTLKKIII PFYYNLLLLD DDVVKGGFNI IIFQSLLLLG
           FFVVACCCVV IIIHHHGGTN PGDTFKKIII PFYYNLLLLD DDVVKGGFNI IIFQSIIIIG
           FFVVACCCVV IIIHHHGGTN PGDTLKKIII PFYYNLLLLD DDVVKGGFNI IIFQSIIIIG
           FFVVACCCVV IIIHHHGGTN PGDTLKKIII PFYYNLLLLD DDVVKGGFNI IIFQSIIIIG
           FFVVACCCVV IIIHHHGGTN PGDTLKKIII PFYYNLLLLD DDVVKGGFNI IIFQSLLLLG

           GGIPLSDAAI PPPYYTPHVV WWYYFFFFAA LKTKKTTTTA ALLVVMMLAS SLILLFLAER
           GGITLSDAAI MMMYYTPHVV WWYYFFFFAA LKTKKTTTTS SLLIIMMLSS SLVLLFLAER
           GGVPLSDAAI VVVYYTPQVV WWYYFFFFAA LKTKKNNNNA AVVIIVVIAS SLLLLFLAER
           GGVPLSDAAI IIIYYTPQVV WWYYFFFFAA LKTKKNNNNA AVVIIVVVAS SLLLLFLAER
           GGIPLSDAAI LLLYYTPQVV WWYYFFFFAA LKTKKTTTTA ALLIIVVLAS SLLLLFLAER
           GGIPLSDAAI LLLYYTPQVV WWYYFFFFAA LKTKKTTTTA ALLIIVVLTS SLLLLFLAER
           GGIPLSDAAI VVVYYTPQVV WWYYFFFFAA LKTKKPPPPA AVVIIVVLLS SLLLLFLAER
           GGIPLSDAAI TTTYYTPHVV WWYYFFFFAA LKTKKTTTTA ALLVVMMLAS SLILLFLAER
           GGIPLSDAAI LLLYYTPQVV WWYYFFFFAA LKTKKTTTTA ALLIIVVLAS SLLLLFLAER
           GGIPLSDAAI TTTYYTPHVV WWYYFFFFAA LKTKKTTTTA ALLVVMMLAS SLILLFLAER
           GGIPLSDAAI LLLYYTPQVV WWYYFFFFAA LKTKKTTTTA ALLIIVVLAS SLLLLFLAER
           GGIPLSDAAI TTTYYTPHVV WWYYFFFFAA LKTKKTTTTA ALLVVMMLAS SLILLFLAER
           GGIPLSDAAI LLLYYTPQVV WWYYFFFFAA LKTKKTTTTA ALLIIVVLAS SLLLLFLAER
           GGIPLSDAAI MMMYYTPHVV WWYYFFFFAA LKIKKTTTTA ALLVVMMLAS SLVLLFLAER
           GGIPLSDAAI VVVYYTPQVV WWYYFFFFAA LKTKKPPPPA AVVIIVVLLS SLLLLFLAER
           GGIPLSDAAI LLLYYTPQVV WWYYFFFFAA LKTKKTTTTA ALLIIVVLAS SLLLLFLAER
           GGIPLSDAAI LLLYYTPQVV WWYYFFFFAA LKTKKTTTTA ALLIIVVLAS SLLLLFLAER
           GGIPLSDAAI LLLYYTPQVV WWYYFFFFAA LKTKKTTTTA ALLIIVVLAS SLLLLFLAER
           GGIPLSDAAI TTTYYTPHVV WWYYFFFFAA LKTKKTTTTA ALLVVMMLAS SLILLFLAER
           GGVPLSDAAI IIIYYTPQVV WWYYFFFFAA LKTKKNNNNA AVVIIVVVAS SLLLLFLAER
           GGIPLSDAAI IIIYYTPQVV WWYYFFFFAA LKTKKTTTTA ALLIIVVLAS SLLLLFLAER
           GGIPLSDAAI LLLYYTPQVV WWYYFFFFAA LKTKKTTTTA ALLIIVVLAS SLLLLFLAER
           GGIPLSDAAI LLLYYTPQVV WWYYFFFFAA LKTKKTTTTA ALLIIVVLTS SLLLLFLAER
           GGIPLSDAAI LLLYYTPQVV WWYYFFFFAA LKTKKTTTTA ALLIIVVLAS SLLLLFLAER
           GGIPLSDAAI MMMYYTPQVV WWYYFFFFAA LKTKKTTTTA ALLIIVVLAS SLLLLFLAER

           RRNNLLTIII FFKYYYSSPP PPIIWICFFL LLLGGQQLLL SIIILLLFFI ILFFFSLFTL
           RRNNLLTIII FFKYYYSSSS SSIIWICFFL MMMGGQQLLL DIIIMMMFFI IIFVVSLFTL
           RRNNLLTIII FFKYYYSSPP PPIIWMCFFL LLLGGPPLLL DIIILLLFFI ILFSSSLFSL
           RRNNLLTIII FFKYYYSSPP PPIIWMCFFL LLLGGQQLLL DIIILLLFFI ILFSSSLFAL
           RRSSLLTIII FFKYYYSSPP PPIIWMCFFL LLLGGQQLLL DIIILLLFFI ILFSSSLFAL
           RRSSLLTIII FFKYYYSSPP PPIIWMCFFL LLLGGQQLLL DIIILLLFFI ISFSSSLFAL
           RRSSLLTIII FFKYYYSSPP PPIIWMCFFL LLLGGQQLLL DIIILLLFFI VLFCCSLFVL
           RRSSLLTIII FFKYYYSSPP PPIIWICFFL LLLGGQQLLL DIIILLLFFI ILFFFSLFTL
           RRSSLLTIII FFKYYYSSPP PPIIWMCFFL LLLGGQQLLL DIIILLLFFI ILFSSSLFTL
           RRNNLLTLLI FFKYYYSSPP PPIIWICFFL LLLGGQQLLL DIIILLLFFI ILFFFSLFTL
           RRSSLLTIII FFKYYYSSPP PPIIWMCFFL LLLGGQQLLL DIIILLLFFI ISFSSSLFVL
           RRNNLLTLLI LLKYYYSSPP PPIIWICFFL LLLGGQQLLL DIIILLLFFI ILFCCSLFSL
           RRSSLLTIII FFKYYYSSPP PPIIWMCFFL LLLGGQQLLL DIIILLLFFI ILFFFSLFTL
           RRNNLLTIII FFKYYYSSPP PPIIWICFFL LLLGGQQLLL DIIILLLFFI ILFFFSLFTL
           RRSSLLTIII FFKYYYSSPP PPIIWMCFFL LLLGGQQLLL DIIILLLFFI VLFCCSLFVL
           RRSSLLTIII FFKYYYSSPP PPIIWMCFFL LLLGGQQLLL DIIILLLFFI ISFSSSLFAL
           RRSSLLTIII FFKYYYSSPP PPIIWMCFFL LLLGGQQLLL DIIILLLFFI ISFSSSLFAL
           RRSSLLTIII FFKYYYSSPP PPIIWMCFFL LLLGGQQLLL DIIILLLFFI ISFSSSLFAL
           RRNNLLTLLI FFKYYYSSPP PPIIWICFFL LLLGGQQLLL DIIILLLFFI ILFFFSLFTL
           RRNNLLTIII FFKYYYSSPP PPIIWMCFFL LLLGGQQLLL DIIILLLFFI ILFSSSLFSL
           RRNNLLTIII FFKYYYSSPP PPIIWMCFFL LLLGGQQLLL EIIILLLFFI ISFSSSLFAL
           RRNNLLTIII FFKYYYSSPP PPIIWMCFFL LLLGGQQLLL DIIILLLFFI IIFSSSLFAL
           RRSSLLTIII FFKYYYSSPP PPIIWMCFFL LLLGGQQLLL DIIILLLFFI ILFSSSLFTL
           RRSSLLTIII FFKYYYSSPP PPIIWMCFFL LLLGGQQLLL DIIILLLFFI ISFSSSLFAL
           RRSSLLTIII FFKYYYSSPP PPIIWMCFFL LLLGGQQLLL DIIILLLFFI ISFSSSLFVL

           QQSRYYYYYQ QQQAI
           QQSRHHHYYQ QQQAI
           QQNKHHHYYQ QQQAI
           HHYRHHHYYQ QQQAI
           HHYRHHHYYQ QQQAI
           HHYRHHHYYQ QQQAI
           HHYRHHHYYQ QQQAI
           QQARHHHYYQ QQQAI
           HHYRHHHYYQ QQQAI
           QQSRHHHYYQ QQQAI
           HHYRHHHYYQ QQQAI
           QQSRSSSYYQ QQQAI
           HHYRHHHYYQ QQQAI
           QQAKHHHYYQ QQQAL
           HHYRHHHYYQ QQQAI
           HHYRHHHYYQ QQQAI
           HHYRHHHYYQ QQQAI
           HHYRHHHYYQ QQQAI
           QQSRHHHYYQ QQQAI
           QQYKHHHYYQ QQQAI
           HHYRYYYYYQ QQQAI
           HHYRHHHYYQ QQQAI
           HHYRHHHYYQ QQQAI
           HHYRHHHYYQ QQQAI
           HHYRHHHYYQ QQQAI

   25   375
L_caullery NYYYYSSINL VKKSSPCPNN NFLWYGGFFL IIIFFIIIIQ QIGVVLLLLT TTTTPYYAAY
L_sabrazes NYYNNVVINL AKKAAPCPNN NFLWYGGFFL IIIFFIIIIQ QIGVVLLLLT TTTTPHHAAY
P_berghei  NYYNNSSINL VKKTTPCPNN NFLWYGGFFL IIIFFIIIIQ QIGVVFFFLS SSSSPYYAAY
P_chabaudi NYYNNSSINL VKKTTPCPNN NFLWYGGFFL IIIFFIIIIQ QIGVVFFFLS SSSSPYYAAY
P_cynomolg NYYYYSSINL AKKAAPCPNN NFLWYGGFFL IIIFFIIIIQ QIGVVFFFLS SSTTPYYAAY
P_DAJ-2004 NYYYYSSINL AKKAAPCPNN NFLWYGGFFL IIIFFIIIIQ QIGVVFFFLS SSTTPYYAAY
P_falcipar NFFYYSSINL VKKAAPCPNN NFLWYGGFFL IIIFFIIIIQ QIGVVFFFLS SSTTPYYAAY
P_floriden NYYYYSSINL AKKAAPCPNN NFLWYGGFFL IIIFFIIIIQ QIGVVLLLLT TTTTPYYAAY
P_fragile  NYYYYSSINL AKKAAPCPNN NFLWYGGFFL IIIFFIIIIQ QIGVVFFFLS SSTTPYYAAY
P_gallinac NYYYYSSINL AKKAAPCPNN NFLWYGGFFL IIIFFIIIIQ QIGVVLLLLT TTTTPYYAAY
P_gonderi  NYYYYSSINL AKKAAPCPNN NFLWYGGFFL IIIFFIIIIQ QIGVVFFFLS SSTTPYYAAY
P_juxtanuc NYYYYSSINL AKKAAPCPNN NFLWYGGFFL IIIFFIIIIQ QIGVVLLLLT TTTTPYYAAY
P_knowlesi NYYYYSSINL AKKAAPCPNN NFLWYGGFFL IIIFFIIIIQ QIGVVFFFLS SSTTPYYAAY
P_mexicanu NYYYYSSINL AKKAAPCPNN NFLWYGGFFL IIIFFIIIIQ QIGVVLLLLT TTTTPYYAAY
P_reicheno NFFYYSSINL VKKAAPCPNN NFLWYGGFFL IIIFFIIIIQ QIGVVFFFLS SSTTPYYAAY
P_simioval NYYYYSSINL AKKAAPCPNN NFLWYGGFFL IIIFFIIIIQ QIGVVFFFLS SSTTPYYAAY
P_simium   NYYYYSSINL AKKAAPCPNN NFLWYGGFFL IIIFFIIIIQ QIGVVFFFLS SSTTPYYAAY
P_vivax_Sa NYYYYSSINL AKKAAPCPNN NFLWYGGFFL IIIFFIIIIQ QIGVVFFFLS SSTTPYYAAY
P_relictum NYYYYSSINL AKKAAPCPNN NFLWYGGFFL IIIFFIIIIQ QIGVVLLLLT TTTTPYYAAY
P_yoelii   NYYNNSSINL VKKTTPCPNN NFLWYGGFFL IIIFFIIIIQ QIGVVFFFLS SSSSPYYAAY
P_malariae NYYYYSSINL AKKAAPCPNN NFLWYGGFFL IIIFFIIIIQ QIGVVFFFLS SSTTPYYAAY
P_inui     NYYYYSSINL AKKAAPCPNN NFLWYGGFFL IIIFFIIIIQ QIGIIFFFLS SSTTPYYAAY
P_coatneyi NYYYYSSINL AKKAAPCPNN NFLWYGGFFL IIIFFIIIIQ QIGVVFFFLS SSTTPYYAAY
P_fieldi   NYYYYSSINL AKKAAPCPNN NFLWYGGFFL IIIFFIIIIQ QIGVVFFFLS SSTTPYYAAY
P_ovale    NYYNNSSINL AKKAAPCPNN NFLWYGGFFL IIIFFIIIIQ QIGVVFFFLS SSTTPYYAAY

           YSQQQLRELL GGALLDIQQE ELHHHYLFYY LLFTYYYKKV KLIIIFLLLL MDIIWWWWWW
           YSQQQLRELL GGCFFRYHHS STGGGSFVFF IILAYYYHHL RGNNNYSYYY PLTTWWWWWW
           YSQQQLRELL GGCFFRYHHA ATGGGSLVFF FFLTYYYHHL RGNNNYSYYY PLSSWWWWWW
           YSQQQLRELL GGCFFRYHHA ATGGGSLVFF FFLTYYYHHL RGNNNYSYYY PLSSWWWWWW
           YSQQQLRELL GGCFFRYHHA ATGGGSLVFF LLLTYYYHHL RGNNNYSYYY PLSSWWWWWW
           YSQQQLRELL GGCFFRYHHA ATGGGSLVFF LLLTYYYHHL RGNNNYSYYY PLSSWWWWWW
           YSQQQLRELL GGCFFRYHHA ATGGGSLVFF LLLTYYYHHL RGNNNYSYYY PLSSWWWWWW
           YSQQQLRELL GGCFFRYHHA ATGGGSFVFF IILTYYYHHL RGNNNYSYYY PLSSWWWWWW
           YSQQQLRELL GGCFFRYHHA ATGGGSLVFF LLLTYYYHHL RGNNNYSYYY PLSSWWWWWW
           YSQQQLRELL GGCFFRYHHA ATGGGSFVFF IILTYYYHHL RGNNNYSYYY PLSSWWWWWW
           YSQQQLRELL GGCFFRYHHA ATGGGSLVFF LLLTYYYHHL RGNNNYSYYY PLSSWWWWWW
           YSQQQLRELL GGCFFRYHHA ATGGGSFVFF IILTYYYHHL RGNNNYSYYY PLSSWWWWWW
           YSQQQLRELL GGCFFRYHHA ATGGGSLVFF LLLTYYYHHL RGNNNYSYYY PLSSWWWWWW
           YSQQQLREII GGCFFRYHHA ATGGGSFVFF IILTYYYHHL RGNNNYSYYY PLSSWWWWWW
           YSQQQLRELL GGCFFRYHHA ATGGGSLVFF LLLTYYYHHL RGNNNYSYYY PLSSWWWWWW
           YSQQQLRELL GGCFFRYHHA ATGGGSLVFF LLLTYYYHHL RGNNNYSYYY PLSSWWWWWW
           YSQQQLRELL GGCFFRYHHA ATGGGSLVFF LLLTYYYHHL RGNNNYSYYY PLSSWWWWWW
           YSQQQLRELL GGCFFRYHHA ATGGGSLVFF LLLTYYYHHL RGNNNYSYYY PLSSWWWWWW
           YSQQQLRELL GGCFFRYHHA ATGGGSFVFF IILTYYYHHL RGNNNYSYYY PLSSWWWWWW
           YSQQQLRELL GGCFFRYHHA ATGGGSLVFF FFLTYYYHHL RGNNNYSYYY PLSSWWWWWW
           YSQQQLRELL GGCFFRYHHA ATGGGSLVFF FFLTYYYHHL RGNNNYSYYY PLSSWWWWWW
           YSQQQLRELL GGCFFRYHHA ATGGGSLVFF LLLTYYYHHL RGNNNYSYYY PLSSWWWWWW
           YSQQQLRELL GGCFFRYHHA ATGGGSLVFF LLLTYYYHHL RGNNNYSYYY PLSSWWWWWW
           YSQQQLRELL GGCFFRYHHA ATGGGSLVFF LLLTYYYHHL RGNNNYSYYY PLSSWWWWWW
           YSQQQLRELL GGCFFRYHHA ATGGGSLVFF FFLTYYYHHL RGNNNYSYYY PLSSWWWWWW

           YII--FNNNN N----YYCCY YGFTTGGSLL GYYYNNNNLF IIPGVSSSWW ICVDDPTTTT
           GLLIIFLLSS SIIIITTAAM MGLPPGGQWW GIIITTTTLF IIPGITTTWW VCVDDPTTTT
           GLLIIFAAFF FIIIITTAAI IGLPPGGQWW GIIITTTTLG IIPSVIIIWW LCVDDPTTTT
           GLLIIFAAFF FIIIITTAAI IGLPPGGQWW GIIITTTTLG IIPAVIIIWW LCVDDPTTTT
           GLLIIFAAFF FIIIITTAAI IGLPPGGQWW GIIITTTTLS IIPVVIIIWW LCVDDPTTTT
           GLLIIFAAFF FIIIITTAAI IGLPPGGQWW GIIITTTTLS IIPVVIIIWW LCVDDPTTTT
           GLLILFMMFF FIIIITTAAV VGLPPGGQWW GIIITTTTLS IIPVVIIIWW ICVDDPTTTT
           GLLIIFLLSS SIIIITTAAM MGLPPGGQWW GIIITTTTLF IIPGVSSSWW ICVDDPTTTT
           GLLIIFAAFF FIIIITTAAI IGLPPGGQWW GIIITTTTLS IIPVVIIIWW LCVDDPTTTT
           GLLMIFLLSS SIIIITTAAM MGLPPGGQWW GIIITTTTLF IIPGVSSSWW ICVDDPTTTT
           GLLIIFAAFF FIIIITTAAI IGLPPGGQWW GIIITTTTLS IIPVVIIIWW LCVDDPTTTT
           GLLIIFLLSS SIIIITTAAM MGLPPGGQWW GIIITTTTLF IIPGVSSSWW ICVDDPTTTT
           GLLIIFAAFF FIIIITTAAI IGLPPGGQWW GIIITTTTLS IIPVVIIIWW LCVDDPTTTT
           GLLIIFLLSS SIIIITTAAM MGLPPGGQWW GIIITTTTLF IIPGVSSSWW ICVDDPTTTT
           GLLILFMMFF FIIIITTAAV VGLPPGGQWW GIIITTTTLS IIPVVIIIWW ICVDDPTTTT
           GLLIIFAAFF FIIIITTAAI IGLPPGGQWW GIIITTTTLS IIPVVIIIWW LCVDDPTTTT
           GLLIIFAAFF FIIIITTAAI IGLPPGGQWW GIIITTTTLS IIPVVIIIWW LCVDDPTTTT
           GLLIIFAAFF FIIIITTAAI IGLPPGGQWW GIIITTTTLS IIPVVIIIWW LCVDDPTTTT
           GLLIIFLLSS SIIIITTAAM MGLPPGGQWW GIIITTTTLF IIPGVSSSWW ICVDDPTTTT
           GLLIIFAAFF FIIIITTAAI IGLPPGGQWW GIIITTTTLG IIPAVIIIWW LCVDDPTTTT
           GLLIIFAAFF FIIIITTAAI IGLPPGGQWW GIIITTTTLS IIPAVIIIWW LCVDDPTTTT
           GLLVIFAAFF FIIIITTAAI IGLPPGGQWW GIIITTTTLS IIPVVIIIWW LCVDDPTTTT
           GLLIIFAAFF FIIIITTAAI IGLPPGGQWW GIIITTTTLS IIPVVIIIWW LCVDDPTTTT
           GLLIIFAAFF FIIIITTAAI IGLPPGGQWW GIIITTTTLS IIPVVIIIWW LCVDDPTTTT
           GLLIIFAAFF FIIIITTAAI IGLPPGGQWW GIIITTTTLS IIPAVIIIWW LCVDDPTTTT

           TKKRLFFIIF FFFIICCCCI VFIHIIFFLL HLGSSSSNNP LGGALLLKPP LLCDDIIGFN
           TKKRLFFIIF FFFVVVVVVV VFIHIIFFLL HLGTTTTNNP LGGALLLKPP LLCDDIIGFS
           TKKRLFFIIL LLFVVCCCCI VFIHIIFFLL HLGTTTTNNP LGGALLLKPP LLSDDVVGFN
           TKKRLFFIIL LLFVVCCCCI VFIHIIFFLL HLGTTTTNNP LGGALLLKPP LLSDDVVGFN
           TKKRLFFIIL LLFVVCCCCI VFIHIIFFLL HLGTTTTNNP LGGALLLKPP LLSDDVVGFN
           TKKRLFFIIL LLFIICCCCI VFIHIIFFLL HLGTTTTNNP LGGALLLKPP LLSDDVVGFN
           TKKRLFFIIL LLFIICCCCI VFIHIIFFLL HLGTTTTNNP LGGALLLKPP LLSDDVVGFN
           TKKRLFFIIF FFFIICCCCI VFIHIIFFLL HLGTTTTNNP LGGALLLKPP LLSDDIIGFN
           TKKRLFFIIL LLFVVCCCCI VFIHIIFFLL HLGTTTTNNP LGGALLLKPP LLSDDVVGFN
           TKKRLFFTTF FFFIICCCCI VFIHIIFFLL HLGTTTTNNP LGGALLLKPP LLSDDIIGFN
           TKKRLFFIIL LLFVVCCCCI VFIHIIFFLL HLGTTTTNNP LGGALLLKPP LLSDDVVGFN
           TKKRLFFIIF FFFIICCCCI VFIHIIFFLL HLGTTTTNNP LGGALLLKPP LLSDDIIGFN
           TKKRLFFIIL LLFVVCCCCI VFIHIIFFLL HLGTTTTNNP LGGALLLKPP LLSDDVVGFN
           TKKRLFFIIF FFFIICCCCI VFIHIIFFLL HLGTTTTNNP LGGALLLKPP LLSDDIIGFN
           TKKRLFFIIL LLFIICCCCI VFIHIIFFLL HLGTTTTNNP LGGALLLKPP LLSDDVVGFN
           TKKRLFFIIL LLFVVCCCCI VFIHIIFFLL HLGTTTTNNP LGGALLLKPP LLSDDVVGFN
           TKKRLFFIIL LLFVVCCCCI VFIHIIFFLL HLGTTTTNNP LGGALLLKPP LLSDDVVGFN
           TKKRLFFIIL LLFVVCCCCI VFIHIIFFLL HLGTTTTNNP LGGALLLKPP LLSDDVVGFN
           TKKRLFFTTF FFFIICCCCI VFIHIIFFLL HLGTTTTNNP LGGALLLKPP LLSDDIIGFN
           TKKRLFFIIL LLFVVCCCCI VFIHIIFFLL HLGTTTTNNP LGGALLLKPP LLSDDVVGFN
           TKKRLFFIIL LLFVVCCCCI VFIHIIFFLL HLGTTTTNNP LGGALLLKPP LLSDDVVGFN
           TKKRLFFIIL LLFVVCCCCI VFIHIIFFLL HLGTTTTNNP LGGAFFFKPP LLSDDVVGFN
           TKKRLFFIIL LLFVVCCCCI VFIHIIFFLL HLGTTTTNNP LGGALLLKPP LLSDDVVGFN
           TKKRLFFIIL LLFVVCCCCI VFIHIIFFLL HLGTTTTNNP LGGALLLKPP LLSDDVVGFN
           TKKRLFFIIL LLFVVCCCCI VFIHIIFFLL HLGTTTTNNP LGGALLLKPP LLSDDVVGFN

           NNVVVLVLLS SSFFIISSSD DYATTPLHHV PPPWPMMMLT TKKAAGLLVV AAQLLQQRLT
           SNVVVLVLLA SSFFILSSSD DYSTTPLHHV PPPWSIIILT TKKSSGLLII SSQLLQQRLT
           NNIIILILLI SSFFVISSSD DYVTTPLQQV PPPWPMMMLT TKKAAGLVII AAQLLQQRLT
           NNIIILILLI SSFFVISSSD DYVTTPLQQV PPPWPMMMLT TKKAAGLVII AAQLLQQRLT
           NNIIIFILLL SSFFIISSSD DYVTTPIQQV PPPWPMMMLT TKKAAGLLII AAQLLQQRLT
           NNIIIFILLL SSFFIISSSD DYVTTPIQQV PPPWPMMMLT TKKAAGLLII TTQLLQQRLT
           NNVVVIILLI SSFFIISSSD DYVTTPSQQV PPPWPMMMLT TKKAAGLVII LLQLLQQRLT
           NNIIIFVLLS SSFFILSSSD DYATTPLHHV PPPWPMMMLT TKKAAGLLVV AAQLLQQRLT
           NNIIIFILLL SSFFIISSSD DYVTTPIQQV PPPWPMMMLT TKKAAGLLII AAQLLQQRLT
           NNVVVLVLLA SSFFILSSSD DYATTPLHHV PPPWPMMMLT TKKAAGLLVV AAQLLQQRLT
           NNIIIFILLL SSFFIISSSD DYVTTPIQQV PPPWPMMMLT TKKAAGLLII AAQLLQQRLT
           NNVVVLVLLS SSFFILSSSD DYATTPLHHV PPPWPMMMLT TKKAAGLLVV AAQLLQQRLT
           NNIIIFILLL SSFFIISSSD DYVTTPIQQV PPPWPMMMLT TKKAAGLLII AAQLLQQRLT
           NNVVVFVLLS SSFFILSSSD DYATTPLHHV PPPWPMMMLI IKKAAGLLVV AAQLLQQRLT
           NNVVVIILLI SSFFIISSSD DYVTTPSQQV PPPWPMMMLT TKKAAGLVII LLQLLQQRLT
           NNIIIFILLL SSFFIISSSD DYVTTPIQQV PPPWPMMMLT TKKAAGLLII AAQLLQQRLT
           NNIIIFILLL SSFFIISSSD DYVTTPIQQV PPPWPMMMLT TKKAAGLLII AAQLLQQRLT
           NNIIIFILLL SSFFIISSSD DYVTTPIQQV PPPWPMMMLT TKKAAGLLII AAQLLQQRLT
           NNVVVLVLLA SSFFILSSSD DYATTPLHHV PPPWPMMMLT TKKAAGLLVV AAQLLQQRLT
           NNIIILILLI SSFFVISSSD DYVTTPLQQV PPPWPMMMLT TKKAAGLVII AAQLLQQRLT
           NNIIIIIILL SSFFIISSSD DYVTTPIQQV PPPWPMMMLT TKKAAGLLII AAQLLQQRLT
           NNIIIFILLL SSFFIISSSD DYVTTPIQQV PPPWPIIILT TKKAAGLLII AAQLLQQRLT
           NNIIIFILLL SSFFIISSSD DYVTTPIQQV PPPWPMMMLT TKKAAGLLII TTQLLQQRLT
           NNIIIFILLL SSFFIISSSD DYVTTPIQQV PPPWPMMMLT TKKAAGLLII AAQLLQQRLT
           NNIIIFILLL SSFFIISSSD DYVTTPIQQV PPPWPMMMLT TKKAAGLLII AAQLLQQRLT

           TTTTIIIFAR VTTIWFCFFY LLLLLWWPQQ SSYYYIIYGR RRLFFFIIFF FFFSGGFFFT
           TTTTIIIFAR LIIIWFCFFY LLMMMVVPQQ DDFFFIIYGR RRMFFFIILF FFVSIIFFFT
           TTTTIIIMAR VIIIWFCFFY LLLLLWWPQQ DDFFFIIYGR RRLFFFIIFF FFSSGGFFFS
           TTTTIIIMAR VIIIWFCFFY LLLLLWWPQQ DDFFFIIYGR RRLFFFIIFF FFSSGGFFFA
           TTTTIIIMAR VMMIWFCFFY LLLLLWWPQQ DDFFFIIYGR RRLFFFIIFF FFSSGGFFFA
           TTTTIIIMAR VMMIWFCFFY LLLLLWWPQQ DDFFFIIYGR RRLFFFIIFF FFSSGGFFFA
           TTTTIIIMAR VIIIWFCFFY LLLLLWWPQQ DDFFFIIYGR RRLFFFIVFF FFCSGGFFFV
           TTTTIIIFAR VTTIWFCFFY LLLLLWWPQQ DDYYYIIYGR RRLFFFIIFF FFFSAAFFFT
           TTTTIIIMAR VMMIWFCFFY LLLLLWWPQQ DDFFFIIYGR RRLFFFIIFF FFSSGGFFFT
           TTTTLLIFAR VTTIWFCFFY LLLLLWWPQQ DDYYYIIYGR RRLFFFIIFF FFFSGGFFFT
           TTTTIIIMAR VMMIWFCFFY LLLLLWWPQQ DDFFFIIYGR RRLFFFIIFF FFSSGGFFFV
           TTTTLLIFVR VIIIWFCFFY LLLLLWWPQQ DDFFFIIYGR RRLFFFIIFF FFCSGGFFFS
           TTTTIIIMAR VMMIWFCFFY LLLLLWWPQQ DDFFFIIYGR RRLFFFIIFF FFFSGGFFFT
           TTTTIIIFAR VIIIWFCFFY LLLLLWWPQQ DDYYYIIYGR RRLFFFIIFF FFFSAAFFFT
           TTTTIIIMAR VIIIWFCFFY LLLLLWWPQQ DDFFFIIYGR RRLFFFIVFF FFCSGGFFFV
           TTTTIIIMAR VMMIWFCFFY LLLLLWWPQQ DDFFFIIYGR RRLFFFIIFF FFSSGGFFFA
           TTTTIIIMAR VMMIWFCFFY LLLLLWWPQQ DDFFFIIYGR RRLFFFIIFF FFSSGGFFFA
           TTTTIIIMAR VMMIWFCFFY LLLLLWWPQQ DDFFFIIYGR RRLFFFIIFF FFSSGGFFFA
           TTTTLLIFAR VTTIWFCFFY LLLLLWWPQQ DDYYYIIYGR RRLFFFIIFF FFFSGGFFFT
           TTTTIIIMAR VIIIWFCFFY LLLLLWWPQQ DDFFFIIYGR RRLFFFIIFF FFSSGGFFFS
           TTTTIIIMAR VIIIWFCFFY LLLLLWWPQQ EEFFFIIYGR RRLFFFIIFF FFSSGGFFFA
           TTTTIIIMAR LMMIWFCFFY LLLLLWWPQQ DDFFFIIYGR RRLFFFIIFF FFSSGGFFFA
           TTTTIIIMAR VMMIWFCFFY LLLLLWWPQQ DDFFFIIYGR RRLFFFIIFF FFSSGGFFFT
           TTTTIIIMAR VMMIWFCFFY LLLLLWWPQQ DDFFFIIYGR RRLFFFIIFF FFSSGGFFFA
           TTTTIIIMAR VIIIWFCFFY LLLLLWWPQQ DDFFFIIYGR RRLFFFIIFF FFSSGGFFFV

           LSKKRRIIYY SQANI
           LSKKRRLLYY SQANI
           LNKKKKTTYY SQANI
           LYKKRRTTYY SQANI
           LYKKRRTTYY SQANI
           LYKKRRTTYY SQANI
           LYRRRRTTYY SQANI
           LARRRRTTYY SQANI
           LYKKRRTTYY SQANI
           LSKKRRTTYY SQANI
           LYKKRRTTYY SQANI
           LSKKRRNNYY SQANI
           LYKKRRTTYY SQANI
           LARRKKTTYY SQANL
           LYKKRRTTYY SQANI
           LYKKRRTTYY SQANI
           LYKKRRTTYY SQANI
           LYKKRRTTYY SQANI
           LSKKRRTTYY SQANI
           LYKKKKTTYY SQANI
           LYKKRRTTYY SQANI
           LYNNRRTTYY SQANI
           LYKKRRTTYY SQANI
           LYKKRRTTYY SQANI
           LYKKRRTTYY SQANI

   25   375
L_caullery NNNYYIIIIN NNNNLVKHLI IYYYYYPPLL LNNNFFLNGG GGIIIIFIQL LTTVATCCYT
L_sabrazes NNNYNIIIIN NNNNLAKHLI IYYYYYPPLL LNNNFFLNGG GGIIIIFIQL LTTVATAAYT
P_berghei  NNNYNIIIIN NNNNLVKHLI INNYYYPPLL LNNNFFLNGG GGIIIIFIQL LTTVASRRYS
P_chabaudi NNNYNIIIIN NNNNLVKHLM MNNYYYPPLL LNNNFFLNGG GGIIIIFIQL LTTVASRRYS
P_cynomolg NNNYYIIIIN NNNNLAKHLL LNNYYYPPLL LNNNFFLNGG GGIIIIFIQL LTTVASRRYT
P_DAJ-2004 NNNYYIIIIN NNNNLAKHLL LNNYYYPPLL LNNNFFLNGG GGIIIIFIQL LTTVASRRYT
P_falcipar NNNFYIIIIN NNNNLVKHLI INNYYYPPLL LNNNFFLNGG GGIIIIFIQI ITTVASRRYT
P_floriden NNNYYIIIIN NNNNLAKHLV VYYYYYPPLL LNNNFFLNGG GGIIIIFIQL LTTVATCCYT
P_fragile  NNNYYIIIIN NNNNLAKHLL LNNYYYPPLL LNNNFFLNGG GGIIIIFIQL LTTVASRRYT
P_gallinac NNNYYIIIIN NNNNLAKHLI IHHYYYPPLL LNNNFFLNGG GGIIIIFIQL LTTVATCCYT
P_gonderi  NNNYYIIIIN NNNNLAKHLL LNNYYYPPLL LNNNFFLNGG GGIIIIFIQL LTTVASRRYT
P_juxtanuc NNNYYIIIIN NNNNLAKHLI IHHYYYPPLL LNNNFFLNGG GGIIIIFIQL LTTVATCCYT
P_knowlesi NNNYYIIIIN NNNNLAKHLL LNNYYYPPLL LNNNFFLNGG GGIIIIFIQL LTTVASRRYT
P_mexicanu NNNYYIIIIN NNNNLAKHLI IHHYYYPPLL LNNNFFLNGG GGIIIIFIQL LTTVATCCYT
P_reicheno NNNFYIIIIN NNNNLVKHLI INNYYYPPLL LNNNFFLNGG GGIIIIFIQI ITTVASRRYT
P_simioval NNNYYIIIIN NNNNLAKHLL LNNYYYPPLL LNNNFFLNGG GGIIIIFIQL LTTVASRRYT
P_simium   NNNYYIIIIN NNNNLAKHLL LNNYYYPPLL LNNNFFLNGG GGIIIIFIQL LTTVASRRYT
P_vivax_Sa NNNYYIIIIN NNNNLAKHLL LNNYYYPPLL LNNNFFLNGG GGIIIIFIQL LTTVASRRYT
P_relictum NNNYYIIIIN NNNNLAKHLI IHHYYYPPLL LNNNFFLNGG GGIIIIFIQL LTTVATCCYT
P_yoelii   NNNYNIIIIN NNNNLVKHLI INNYYYPPLL LNNNFFLNGG GGIIIIFIQL LTTVASRRYS
P_malariae NNNYYIIIIN NNNNLAKHLL LNNYYYPPLL LNNNFFLNGG GGIIIIFIQL LTTVASRRYT
P_inui     NNNYYIIIIN NNNNLAKHLM MNNYYYPPLL LNNNFFLNGG GGIIIIFIQL LTTIASRRYT
P_coatneyi NNNYYIIIIN NNNNLAKHLL LNNYYYPPLL LNNNFFLNGG GGIIIIFIQL LTTVASRRYT
P_fieldi   NNNYYIIIIN NNNNLAKHLL LNNYYYPPLL LNNNFFLNGG GGIIIIFIQL LTTVASRRYT
P_ovale    NNNYNIIIIN NNNNLAKHLL LNNYYYPPLL LNNNFFLNGG GGIIIIFIQL LTTVASRRYT

           PIAAYYSQHR GCALLLLDLE LLLYYLFLTY YFFFKVKKLF IFFTDDDWWW IINIFI-SYY
           PIAAYYSQHR GWCFFFFRLS TAASSFVIAY YLLLHLRRGL NYYSLLLWWW NNTLFIIMTT
           PIAAYYSQHR GWCFFFFRMA TAASSLVFTY YLLLHLRRGL NYYLLLLWWW IISLFLIVTT
           PIAAYYSQHR GWCFFFFRMA TAASSLVFTY YLLLHLRRGL NYYLLLLWWW IISLFLIVTT
           PIAAYYSQHR GWCFFFFRMA TAASSLVLTY YLLLHLRRGL NYYLLLLWWW IISLFLIVTT
           PIAAYYSQHR GWCFFFFRMA TAASSLVLTY YLLLHLRRGL NYYLLLLWWW IISLFLIITT
           PVAAYYSQHR GWCFFFFRMA TAASSLVLTY YLLLHLRRGL NYYMLLLWWW IISLFIIVTT
           PIAAYYSQHR GWCFFFFRMA TAASSFVITY YLLLHLRRGL NYYSLLLWWW IISLFIIVTT
           PIAAYYSQHR GWCFFFFRMA TAASSLVLTY YLLLHLRRGL NYYLLLLWWW IISLFLIVTT
           PIAAYYSQHR GWCFFFFRMA TAASSFVITY YLLLHLRRGL NYYSLLLWWW IISLFIIVTT
           PIAAYYSQHR GWCFFFFRMA TAASSLVLTY YLLLHLRRGL NYYLLLLWWW IISLFLIVTT
           PIAAYYSQHR GWCFFFFRMA TAASSFVITY YLLLHLRRGL NYYSLLLWWW IISLFIIVTT
           PIAAYYSQHR GWCFFFFRMA TAASSLVLTY YLLLHLRRGL NYYLLLLWWW IISLFLIVTT
           PIAAYYSQHR GWCFFFFRMA TAASSFVITY YLLLHLRRGL NYYSLLLWWW IITLFIIVTT
           PVAAYYSQHR GWCFFFFRMA TAASSLVLTY YLLLHLRRGL NYYMLLLWWW IISLFIIVTT
           PIAAYYSQHR GWCFFFFRMA TAASSLVLTY YLLLHLRRGL NYYLLLLWWW IISLFLIVTT
           PIAAYYSQHR GWCFFFFRMA TAASSLVLTY YLLLHLRRGL NYYLLLLWWW IISLFLIVTT
           PIAAYYSQHR GWCFFFFRMA TAASSLVLTY YLLLHLRRGL NYYLLLLWWW IISLFLIVTT
           PIAAYYSQHR GWCFFFFRMA TAASSFVITY YLLLHLRRGL NYYSLLLWWW IISLFIIVTT
           PIAAYYSQHR GWCFFFFRMA TAASSLVFTY YLLLHLRRGL NYYLLLLWWW IISLFLIVTT
           PIAAYYSQHR GWCFFFFRMA TAASSLVFTY YLLLHLRRGL NYYLLLLWWW IISLFLIVTT
           PIAAYYSQHR GWCFFFFRMA TAASSLVLTY YLLLHLRRGL NYYLLLLWWW IISLFLIVTT
           PIAAYYSQHR GWCFFFFRMA TAASSLVLTY YLLLHLRRGL NYYLLLLWWW IISLFLIVTT
           PIAAYYSQHR GWCFFFFRMA TAASSLVLTY YLLLHLRRGL NYYLLLLWWW IISLFLIVTT
           PIAAYYSQHR GWCFFFFRMA TAASSLVFTY YLLLHLRRGL NYYLLLLWWW IISLFLIVTT

           CCFFLCFTLG GSSNEFFLCL LFFFPPLLLS WIICGIVVSD DTTKKFVLLL FIFFPFAALC
           AAFFYVLPWG GQQMSFFWVL LFFFPPLLLT WVVCGIVVND DTTKKFILLL FIFFPFVVLV
           AAFFYVLPWG GQQMSYYWVL LGGGPPLLLI WLLCGTVVSD DTTKKFVLLL FILLPFAALC
           AAFFYVLPWG GQQMSYYWVL LGGGPPLLLI WLLCGTVVSD DTTKKFVLLL FILLPFAALC
           AAFFYVLPWG GQQMSYYWVL LSSSPPLLLI WLLCGTVVSD DTTKKFVLLL FILLPFAALC
           AAFFYVLPWG GQQMSYYWVL LSSSPPLLLI WLLCGTVVSD DTTKKFVLLL FILLPFAALC
           AAFFYVLPWG GQQMSYYWVL LSSSPPAAAI WIICGTVVSD DTTKKFVLLL FILLPFGGLC
           AAFFYVLPWG GQQMSFFWVL LFFFPPLLLS WIICGLVVSD DTTKKFVLLL FIFFPFAALC
           AAFFYVLPWG GQQMSYYWVL LSSSPPLLLI WLLCGTVVSD DTTKKFVLLL FILLPFAALC
           AAFFYVLPWG GQQMSFFWVL LFFFPPLLLS WIICGLVVSD DTTKKFVLLL FTFFPFAALC
           AAFFYVLPWG GQQMSYYWVL LSSSPPLLLI WLLCGTVVSD DTTKKFVLLL FILLPFAALC
           AAFFYVLPWG GQQMSFFWVL LFFFPPLLLS WIICGLVVSD DTTKKFVLLL FIFFPFAALC
           AAFFYVLPWG GQQMSYYWVL LSSSPPLLLI WLLCGTVVSD DTTKKFVLLL FILLPFAALC
           AAFFYVLPWG GQQMSFFWVL LFFFPPLLLS WIICGLVVSD DTTKKFVLLL FIFFPFAALC
           AAFFYVLPWG GQQMSYYWVL LSSSPPAAAI WIICGTVVSD DTTKKFVLLL FILLPFGGLC
           AAFFYVLPWG GQQMSYYWVL LSSSPPLLLI WLLCGTVVSD DTTKKFVLLL FILLPFAALC
           AAFFYVLPWG GQQMSYYWVL LSSSPPLLLI WLLCGTVVSD DTTKKFVLLL FILLPFAALC
           AAFFYVLPWG GQQMSYYWVL LSSSPPLLLI WLLCGTVVSD DTTKKFVLLL FILLPFAALC
           AAFFYVLPWG GQQMSFFWVL LFFFPPLLLS WIICGLVVSD DTTKKFVLLL FTFFPFAALC
           AAFFYVLPWG GQQMSYYWVL LGGGPPLLLI WLLCGTVVSD DTTKKFVLLL FILLPFAALC
           AAFFYVLPWG GQQMSYYWVL LSSSPPLLLI WLLCGTVVSD DTTKKFVLLL FILLPFAALC
           AAFFYVLPWG GQQMSYYWVL LSSSPPLLLI WLLCGTVVSD DTTKKFVLLL FILLPFAALC
           AAFFYVLPWG GQQMSYYWVL LSSSPPLLLI WLLCGTVVSD DTTKKFVLLL FILLPFAALC
           AAFFYVLPWG GQQMSYYWVL LSSSPPLLLI WLLCGTVVSD DTTKKFVLLL FILLPFAALC
           AAFFYVLPWG GQQMSYYWVL LSSSPPLLLI WLLCGTVVSD DTTKKFVLLL FILLPFAALC

           CCCIIVVFIL LHHLQGGPLD AALKIPYLLL LLLDIFFNNL VFFFLLSSSQ LFGIPLSHNI
           VVVVVVVFIL LHHLQGGPLD AALKIPYLLL LLLDIFFNNL VFFFLLAAAQ LFGLTLSHNI
           CCCIIVVFIL LHHLHGGPLD AALKIPYLLL LLLDVFFNNL IFFFLLIIIQ IFGIPLSHNI
           CCCIIVVFIL LHHLHGGPLD AALKIPYLLL LLLDVFFNNL IFFFLLIIIQ IFGIPLSHNI
           CCCIIVVFIL LHHLHGGPLD AALKIPYLLL LLLDVFFNNF IFFFLLLLLQ IFGIPLSHNI
           CCCIIVVFIL LHHLHGGPLD AALKIPYLLL LLLDVFFNNF IFFFLLLLLQ LFGIPLSHNI
           CCCIIVVFIL LHHLHGGPLD AALKIPYLLL LLLDVFFNNI IFFFLLIIIQ LFGIPLSHNI
           CCCIIVVFIL LHHLQGGPLD AALKIPYLLL LLLDIFFNNF VFFFLLSSSQ LFGLPLSHNI
           CCCIIVVFIL LHHLHGGPLD AALKIPYLLL LLLDVFFNNF IFFFLLLLLQ IFGIPLSHNI
           CCCIIVVFIL LHHLQGGPLD AALKIPYLLL LLLDIFFNNL VFFFLLAAAQ LFGLPLSHNI
           CCCIIVVFIL LHHLHGGPLD AALKIPYLLL LLLDVFFNNF IFFFLLLLLQ LFGIPLSHNI
           CCCIIVVFIL LHHLQGGPLD AALKIPYLLL LLLDIFFNNL VFFFLLSSSQ LFGLPLSHNI
           CCCIIVVFIL LHHLHGGPLD AALKIPYLLL LLLDVFFNNF IFFFLLLLLQ IFGIPLSHNI
           CCCIIVVFIL LHHLQGGPLD AALKIPYLLL LLLDIFFNNF VFFFLLSSSQ LFGLPLSHNI
           CCCIIVVFIL LHHLHGGPLD AALKIPYLLL LLLDVFFNNI IFFFLLIIIQ LFGIPLSHNI
           CCCIIVVFIL LHHLHGGPLD AALKIPYLLL LLLDVFFNNF IFFFLLLLLQ IFGIPLSHNI
           CCCIIVVFIL LHHLHGGPLD AALKIPYLLL LLLDVFFNNF IFFFLLLLLQ IFGIPLSHNI
           CCCIIVVFIL LHHLHGGPLD AALKIPYLLL LLLDVFFNNF IFFFLLLLLQ IFGIPLSHNI
           CCCIIVVFIL LHHLQGGPLD AALKIPYLLL LLLDIFFNNL VFFFLLAAAQ LFGLPLSHNI
           CCCIIVVFIL LHHLHGGPLD AALKIPYLLL LLLDVFFNNL IFFFLLIIIQ IFGIPLSHNI
           CCCIIVVFIL LHHLHGGPLD AALKIPYLLL LLLDVFFNNI IFFFLLLLLQ LFGIPLSHNI
           CCCIIVVFIL LHHLHGGPLD AAFKIPYLLL LLLDVFFNNF IFFFLLLLLQ IFGIPLSHNI
           CCCIIVVFIL LHHLHGGPLD AALKIPYLLL LLLDVFFNNF IFFFLLLLLQ IFGIPLSHNI
           CCCIIVVFIL LHHLHGGPLD AALKIPYLLL LLLDVFFNNF IFFFLLLLLQ IFGIPLSHNI
           CCCIIVVFIL LHHLHGGPLD AALKIPYLLL LLLDVFFNNF IFFFLLLLLQ LFGIPLSHNI

           IVDDDDRRYT TPPHIPPWWY FFFFFFYAAT TIIINKKKKT AGGLLLLLLL LLQLFLLLAA
           IVDDDDRRYT TPPHIPPWWY FFFFFFYAAT TIIINKKKKT SGGLLLLLLL LLQLFLLLAA
           IVNNNNTTYT TPPQIPPWWY FFFFFFYAAT TIIISKKKKN AGGLVVVVIL LLQLFLLLAA
           IVNNNNTTYT TPPQIPPWWY FFFFFFYAAT TIIISKKKKN AGGLVVVVVL LLQLFLLLAA
           IVNNNNTTYT TPPQIPPWWY FFFFFFYAAT TIIISKKKKT AGGLLLLLLL LLQLFLLLAA
           IVNNNNTTYT TPPQIPPWWY FFFFFFYAAT TIIISKKKKT AGGLLLLLLL LLQLFLLLAA
           IVNNNNTTYT TPPQIPPWWY FFFFFFYAAT TVVVSKKKKP AGGLVVVVLL LLQLFLLLAA
           IVDDDDRRYT TPPHIPPWWY FFFFFFYAAT TIIINKKKKT AGGLLLLLLL LLQLFLLLAA
           IVNNNNTTYT TPPQIPPWWY FFFFFFYAAT TIIISKKKKT AGGLLLLLLL LLQLFLLLAA
           IVDDDDRRYT TPPHIPPWWY FFFFFFYAAT TIIINKKKKT AGGLLLLLLL LLQLFLLLAA
           IVNNNNTTYT TPPQIPPWWY FFFFFFYAAT TIIISKKKKT AGGLLLLLLL LLQLFLLLAA
           IVDDDDRRYT TPPHIPPWWY FFFFFFYAAT TIIINKKKKT AGGLLLLLLL LLQLFLLLAA
           IVNNNNTTYT TPPQIPPWWY FFFFFFYAAT TIIISKKKKT AGGLLLLLLL LLQLFLLLAA
           IVDDDDKKYT TPPHIPPWWY FFFFFFYAAI IIIINKKKKT AGGLLLLLLL LLQLFLLLAA
           IVNNNNTTYT TPPQIPPWWY FFFFFFYAAT TVVVSKKKKP AGGLVVVVLL LLQLFLLLAA
           IVNNNNTTYT TPPQIPPWWY FFFFFFYAAT TIIISKKKKT AGGLLLLLLL LLQLFLLLAA
           IVNNNNTTYT TPPQIPPWWY FFFFFFYAAT TIIISKKKKT AGGLLLLLLL LLQLFLLLAA
           IVNNNNTTYT TPPQIPPWWY FFFFFFYAAT TIIISKKKKT AGGLLLLLLL LLQLFLLLAA
           IVDDDDRRYT TPPHIPPWWY FFFFFFYAAT TIIINKKKKT AGGLLLLLLL LLQLFLLLAA
           IVNNNNTTYT TPPQIPPWWY FFFFFFYAAT TIIISKKKKN AGGLVVVVVL LLQLFLLLAA
           IVNNNNTTYT TPPQIPPWWY FFFFFFYAAT TIIISKKKKT AGGLLLLLLL LLQLFLMMAA
           IVNNNNTTYT TPPQIPPWWY FFFFFFYAAT TIIISKKKKT AGGLLLLLLL LLQLFLFFAA
           IVNNNNTTYT TPPQIPPWWY FFFFFFYAAT TIIISKKKKT AGGLLLLLLL LLQLFLLLAA
           IVNNNNTTYT TPPQIPPWWY FFFFFFYAAT TIIISKKKKT AGGLLLLLLL LLQLFLLLAA
           IVNNNNTTYT TPPQIPPWWY FFFFFFYAAT TIIISKKKKT AGGLLLLLLL LLQLFLLLAA

           AEENLLLTTT TKFFAEYYYY SVPISFLWII GGCQQQLPQS IIYYYILLGR LLFIIFFFFF
           AEENLLLTTT TKFFADYYYY SLSIAFLVII GGYQQQLPQD IIFFFIYYGR MMFIILLFVV
           AEENLLLTTT TKMMAEYYYY SVPMSFLWII GGCPPPLPQD IIFFFILLGR LLFIIFFFSS
           AEENLLLTTT TKMMAEYYYY SVPMSFLWII GGCQQQLPQD IIFFFILLGR LLFIIFFFSS
           AEESLLLTTT TKMMAEYYYY SVPMSFLWII GGCQQQLPQD IIFFFILLGR LLFIIFFFSS
           AEESLLLTTT TKMMAEYYYY SVPMSFLWII GGCQQQLPQD IIFFFILLGR LLFIIFFFSS
           AEESLLLTTT TKMMADYYYY SVPMAFLWII GGCQQQLPQD IIFFFILLGR LLFIIFFFCC
           AEESLLLTTT TKFFAEYYYY SVPISFLWII GGCQQQLPQD IIYYYILLGR LLFIIFFFFF
           AEESLLLTTT TKMMAEYYYY SVPMSFLWII GGCQQQLPQD IIFFFILLGR LLFIIFFFSS
           AEENLLLTTT TKFFAEYYYY SVPISFLWII GGCQQQLPQD IIYYYILLGR LLFIIFFFFF
           AEESLLLTTT TKMMAEYYYY SVPMSFLWII GGCQQQLPQD IIFFFILLGR LLFIIFFFSS
           AEENLLLTTT TKFFVEYYYY SVPISFLWII GGCQQQLPQD IIFFFILLGR LLFIIFFFCC
           AEESLLLTTT TKMMAEYYYY SVPMSFLWII GGCQQQLPQD IIFFFILLGR LLFIIFFFFF
           AEENLLLTTT TKFFAEYYYY SVPISFLWII GGCQQQLPQD IIYYYIIIGR LLFIIFFFFF
           AEESLLLTTT TKMMADYYYY SVPMAFLWII GGCQQQLPQD IIFFFILLGR LLFIIFFFCC
           AEESLLLTTT TKMMAEYYYY SVPMSFLWII GGCQQQLPQD IIFFFILLGR LLFIIFFFSS
           AEESLLLTTT TKMMAEYYYY SVPMSFLWII GGCQQQLPQD IIFFFILLGR LLFIIFFFSS
           AEESLLLTTT TKMMAEYYYY SVPMSFLWII GGCQQQLPQD IIFFFILLGR LLFIIFFFSS
           AEENLLLTTT TKFFAEYYYY SVPISFLWII GGCQQQLPQD IIYYYILLGR LLFIIFFFFF
           AEENLLLTTT TKMMAEYYYY SVPMSFLWII GGCQQQLPQD IIFFFILLGR LLFIIFFFSS
           AEENLLLTTT TKMMAEYYYY SVPMSFLWII GGCQQQLPQE IIFFFILLGR LLFIIFFFSS
           AEENLLLTTT TKMMAEYYYY SLPMSFLWII GGCQQQLPQD IIFFFILLGR LLFIIFFFSS
           AEESLLLTTT TKMMAEYYYY SVPMSFLWII GGCQQQLPQD IIFFFILLGR LLFIIFFFSS
           AEESLLLTTT TKMMAEYYYY SVPMSFLWII GGCQQQLPQD IIFFFILLGR LLFIIFFFSS
           AEESLLLTTT TKMMAEYYYY SVPMSFLWII GGCQQQLPQD IIFFFILLGR LLFIIFFFSS

           SLQQSSKRYY YSSSA
           SLQQSSKRHY YSSSA
           SLQQNNKKHY YSSSA
           SLHHYYKRHY YSSSA
           SLHHYYKRHY YSSSA
           SLHHYYKRHY YSSSA
           SLHHYYRRHY YSSSA
           SLQQAARRHY YSSSA
           SLHHYYKRHY YSSSA
           SLQQSSKRHY YSSSA
           SLHHYYKRHY YSSSA
           SLQQSSKRSY YSSSA
           SLHHYYKRHY YSSSA
           SLQQAARKHY YSSSA
           SLHHYYKRHY YSSSA
           SLHHYYKRHY YSSSA
           SLHHYYKRHY YSSSA
           SLHHYYKRHY YSSSA
           SLQQSSKRHY YSSSA
           SLQQYYKKHY YSSSA
           SLHHYYKRYY YSSSA
           SLHHYYNRHY YSSSA
           SLHHYYKRHY YSSSA
           SLHHYYKRHY YSSSA
           SLHHYYKRHY YSSSA

   25   375
L_caullery YYYNNLLVVS SHLIIYYYYL NIIFWWNNYY GGGGFLIVFF FFQILVLLLL ATCTEEIYAA
L_sabrazes YYYNNLLAAA AHLIIYYYYL NIIFWWNNYY GGGGFLIIFF FFQILVLLLL ATATEEIHAA
P_berghei  YYYNNLLVVT THLIIYYYYL NIIFWWNNYY GGGGFLIIFF FFQILVFFFF ASRSEEIYAA
P_chabaudi YYYNNLLVVT THLMMYYYYL NIIFWWNNYY GGGGFLIIFF FFQILVFFFF ASRSEEIYAA
P_cynomolg YYYNNLLAAA AHLLLYYYYL NIIFWWNNYY GGGGFLIIFF FFQILVFFFF ASRTEEIYAA
P_DAJ-2004 YYYNNLLAAA AHLLLYYYYL NIIFWWNNYY GGGGFLIIFF FFQILVFFFF ASRTEEIYAA
P_falcipar FFFNNLLVVA AHLIIYYYYL NIIFWWNNYY GGGGFLIIFF FFQIIVFFFF ASRTDDVYAA
P_floriden YYYNNLLAAA AHLVVYYYYL NIIFWWNNYY GGGGFLIVFF FFQILVLLLL ATCTEEIYAA
P_fragile  YYYNNLLAAA AHLLLYYYYL NIIFWWNNYY GGGGFLIIFF FFQILVFFFF ASRTEEIYAA
P_gallinac YYYNNLLAAA AHLIIYYYYL NIIFWWNNYY GGGGFLIVFF FFQILVLLLL ATCTEEIYAA
P_gonderi  YYYNNLLAAA AHLLLYYYYL NIIFWWNNYY GGGGFLIIFF FFQILVFFFF ASRTEEIYAA
P_juxtanuc YYYNNLLAAA AHLIIYYYYL NIIFWWNNYY GGGGFLIVFF FFQILVLLLL ATCTEEIYAA
P_knowlesi YYYNNLLAAA AHLLLYYYYL NIIFWWNNYY GGGGFLIIFF FFQILVFFFF ASRTEEIYAA
P_mexicanu YYYNNLLAAA AHLIIYYYYL NIIFWWNNYY GGGGFLIVFF FFQILVLLLL ATCTEEIYAA
P_reicheno FFFNNLLVVA AHLIIYYYYL NIIFWWNNYY GGGGFLIIFF FFQIIVFFFF ASRTDDVYAA
P_simioval YYYNNLLAAA AHLLLYYYYL NIIFWWNNYY GGGGFLIIFF FFQILVFFFF ASRTEEIYAA
P_simium   YYYNNLLAAA AHLLLYYYYL NIIFWWNNYY GGGGFLIIFF FFQILVFFFF ASRTEEIYAA
P_vivax_Sa YYYNNLLAAA AHLLLYYYYL NIIFWWNNYY GGGGFLIIFF FFQILVFFFF ASRTEEIYAA
P_relictum YYYNNLLAAA AHLIIYYYYL NIIFWWNNYY GGGGFLIVFF FFQILVLLLL ATCTEEIYAA
P_yoelii   YYYNNLLVVT THLIIYYYYL NIIFWWNNYY GGGGFLIIFF FFQILVFFFF ASRSEEIYAA
P_malariae YYYNNLLAAA AHLLLYYYYL NIIFWWNNYY GGGGFLIIFF FFQILVFFFF ASRTDDIYAA
P_inui     YYYNNLLAAA AHLMMYYYYL NIIFWWNNYY GGGGFLIIFF FFQILIFFFF ASRTEEIYAA
P_coatneyi YYYNNLLAAA AHLLLYYYYL NIIFWWNNYY GGGGFLIIFF FFQILVFFFF ASRTEEIYAA
P_fieldi   YYYNNLLAAA AHLLLYYYYL NIIFWWNNYY GGGGFLIIFF FFQILVFFFF ASRTEEIYAA
P_ovale    YYYNNLLAAA AHLLLYYYYL NIIFWWNNYY GGGGFLIIFF FFQILVFFFF ASRTEEIYAA

           YSLEEWWCCC CAILHHFFFF RRVKFIILLL LLLFIMDINN NYIIIFFNN- SSFGCFFTLG
           YSLEEWWWWW WCYTGGVLLL IILRLNNSSS YYYYLPLTTT TGLLLFFLLI MMFGVLLPWG
           YSLEEWWWWW WCYTGGVLLL IILRLNNSSS YYYYLPLSSS SGLLLFFAAI VVFGVLLPWG
           YSLEEWWWWW WCYTGGVLLL IILRLNNSSS YYYYLPLSSS SGLLLFFAAI VVFGVLLPWG
           YSLEEWWWWW WCYTGGVLLL IILRLNNSSS YYYYLPLSSS SGLLLFFAAI VVFGVLLPWG
           YSLEEWWWWW WCYTGGVLLL IILRLNNSSS YYYYLPLSSS SGLLLFFAAI IIFGVLLPWG
           YSLEEWWWWW WCYTGGVLLL IILRLNNSSS YYYYLPLSSS SGLLLFFMMI VVFGVLLPWG
           YSLEEWWWWW WCYTGGVLLL IILRLNNSSS YYYYLPLSSS SGLLLFFLLI VVFGVLLPWG
           YSLEEWWWWW WCYTGGVLLL IILRLNNSSS YYYYLPLSSS SGLLLFFAAI VVFGVLLPWG
           YSLEEWWWWW WCYTGGVLLL IILRLNNSSS YYYYLPLSSS SGLLLFFLLI VVFGVLLPWG
           YSLEEWWWWW WCYTGGVLLL IILRLNNSSS YYYYLPLSSS SGLLLFFAAI VVFGVLLPWG
           YSLEEWWWWW WCYTGGVLLL IILRLNNSSS YYYYLPLSSS SGLLLFFLLI VVFGVLLPWG
           YSLEEWWWWW WCYTGGVLLL IILRLNNSSS YYYYLPLSSS SGLLLFFAAI VVFGVLLPWG
           YSLEEWWWWW WCYTGGVLLL IILRLNNSSS YYYYLPLSTT TGLLLFFLLI VVFGVLLPWG
           YSLEEWWWWW WCYTGGVLLL IILRLNNSSS YYYYLPLSSS SGLLLFFMMI VVFGVLLPWG
           YSLEEWWWWW WCYTGGVLLL IILRLNNSSS YYYYLPLSSS SGLLLFFAAI VVFGVLLPWG
           YSLEEWWWWW WCYTGGVLLL IILRLNNSSS YYYYLPLSSS SGLLLFFAAI VVFGVLLPWG
           YSLEEWWWWW WCYTGGVLLL IILRLNNSSS YYYYLPLSSS SGLLLFFAAI VVFGVLLPWG
           YSLEEWWWWW WCYTGGVLLL IILRLNNSSS YYYYLPLSSS SGLLLFFLLI VVFGVLLPWG
           YSLEEWWWWW WCYTGGVLLL IILRLNNSSS YYYYLPLSSS SGLLLFFAAI VVFGVLLPWG
           YSLEEWWWWW WCYTGGVLLL IILRLNNSSS YYYYLPLSSS SGLLLFFAAI VVFGVLLPWG
           YSLEEWWWWW WCYTGGVLLL IILRLNNSSS YYYYLPLSSS SGLLLFFAAI VVFGVLLPWG
           YSLEEWWWWW WCYTGGVLLL IILRLNNSSS YYYYLPLSSS SGLLLFFAAI VVFGVLLPWG
           YSLEEWWWWW WCYTGGVLLL IILRLNNSSS YYYYLPLSSS SGLLLFFAAI VVFGVLLPWG
           YSLEEWWWWW WCYTGGVLLL IILRLNNSSS YYYYLPLSSS SGLLLFFAAI VVFGVLLPWG

           GSNNLLLGNN CYYLLLLLYY FIIIPGLVWW GGGYIVSDPP PTLKFFVVVV LLFPFFFILC
           GQMMWWWGTT VINLLLLLYY FIIIPGLIWW GGGFIVNDPP PTLKFFIIII LLFPFFFVLV
           GQMMWWWGTT VINLLLLLSS GIIIPSLVWW GGGYTVSDPP PTIKFFVVVV LLLPFFFVLC
           GQMMWWWGTT VINLLLLLSS GIIIPALVWW GGGYTVSDPP PTIKFFVVVV LLLPFFFVLC
           GQMMWWWGTT VINLLLLLSS SIIIPVLVWW GGGYTVSDPP PTIKFFVVVV LLLPFFFVLC
           GQMMWWWGTT VINLLLLLSS SIIIPVLVWW GGGYTVSDPP PTIKFFVVVV LLLPFFFILC
           GQMMWWWGTT VINLLLLLSS SIIIPVAVWW GGGYTVSDPP PTIKFFVVVV LLLPFFFILC
           GQMMWWWGTT VINLLLLLYY FIIIPGLVWW GGGYLVSDPP PTLKFFVVVV LLFPFFFILC
           GQMMWWWGTT VINLLLLLSS SIIIPVLVWW GGGYTVSDPP PTIKFFVVVV LLLPFFFVLC
           GQMMWWWGTT VINLLLLLYY FIIIPGLVWW GGGYLVSDPP PTLKFFVVVV LLFPFFFILC
           GQMMWWWGTT VINLLLLLSS SIIIPVLVWW GGGYTVSDPP PTIKFFVVVV LLLPFFFVLC
           GQMMWWWGTT VINLLLLLYY FIIIPGLVWW GGGYLVSDPP PTLKFFVVVV LLFPFFFILC
           GQMMWWWGTT VINLLLLLSS SIIIPVLVWW GGGYTVSDPP PTIKFFVVVV LLLPFFFVLC
           GQMMWWWGTT VINLLLLLYY FIIIPGLVWW GGGYLVSDPP PTLKFFVVVV LLFPFFFILC
           GQMMWWWGTT VINLLLLLSS SIIIPVAVWW GGGYTVSDPP PTIKFFVVVV LLLPFFFILC
           GQMMWWWGTT VINLLLLLSS SIIIPVLVWW GGGYTVSDPP PTIKFFVVVV LLLPFFFVLC
           GQMMWWWGTT VINLLLLLSS SIIIPVLVWW GGGYTVSDPP PTIKFFVVVV LLLPFFFVLC
           GQMMWWWGTT VINLLLLLSS SIIIPVLVWW GGGYTVSDPP PTIKFFVVVV LLLPFFFVLC
           GQMMWWWGTT VINLLLLLYY FIIIPGLVWW GGGYLVSDPP PTLKFFVVVV LLFPFFFILC
           GQMMWWWGTT VINLLLLLSS GIIIPALVWW GGGYTVSDPP PTIKFFVVVV LLLPFFFVLC
           GQMMWWWGTT VINLLLLLSS SIIIPALVWW GGGYTVSDPP PTIKFFVVVV LLLPFFFVLC
           GQMMWWWGTT VINLLLLLSS SIIIPVLVWW GGGYTVSDPP PTIKFFVVVV LLLPFFFVLC
           GQMMWWWGTT VINLLLLLSS SIIIPVLVWW GGGYTVSDPP PTIKFFVVVV LLLPFFFVLC
           GQMMWWWGTT VINLLLLLSS SIIIPVLVWW GGGYTVSDPP PTIKFFVVVV LLLPFFFVLC
           GQMMWWWGTT VINLLLLLSS SIIIPALVWW GGGYTVSDPP PTIKFFVVVV LLLPFFFVLC

           IFFIIHHIIF FFHHHLLQGS PPLGGYDDAA KIIPPPPYPL CCDDIKKGFF FFFNNLVLLF
           VFFIIHHIIF FFHHHLLQGT PPLGGYDDAA KIIPPPPYPL CCDDIKKGFF FFFNNLVLLF
           IFFIIHHIIF FFHHHLLHGT PPLGGYDDAA KIIPPPPYPL SSDDVKKGFF FFFNNLILLF
           IFFIIHHIIF FFHHHLLHGT PPLGGYDDAA KIIPPPPYPL SSDDVKKGFF FFFNNLILLF
           IFFIIHHIIF FFHHHLLHGT PPLGGYDDAA KIIPPPPYPL SSDDVKKGFF FFFNNFILLF
           IFFIIHHIIF FFHHHLLHGT PPLGGYDDAA KIIPPPPYPL SSDDVKKGFF FFFNNFILLF
           IFFIIHHIIF FFHHHLLHGT PPLGGYDDAA KIIPPPPYPL SSDDVKKGFF FFFNNIILLF
           IFFIIHHIIF FFHHHLLQGT PPLGGYDDAA KIIPPPPYPL SSDDIKKGFF FFFNNFVLLF
           IFFIIHHIIF FFHHHLLHGT PPLGGYDDAA KIIPPPPYPL SSDDVKKGFF FFFNNFILLF
           IFFIIHHIIF FFHHHLLQGT PPLGGYDDAA KIIPPPPYPL SSDDIKKGFF FFFNNLVLLF
           IFFIIHHIIF FFHHHLLHGT PPLGGYDDAA KIIPPPPYPL SSDDVKKGFF FFFNNFILLF
           IFFIIHHIIF FFHHHLLQGT PPLGGYDDAA KIIPPPPYPL SSDDIKKGFF FFFNNLVLLF
           IFFIIHHIIF FFHHHLLHGT PPLGGYDDAA KIIPPPPYPL SSDDVKKGFF FFFNNFILLF
           IFFIIHHIIF FFHHHLLQGT PPLGGYDDAA KIIPPPPYPL SSDDIKKGFF FFFNNFVLLF
           IFFIIHHIIF FFHHHLLHGT PPLGGYDDAA KIIPPPPYPL SSDDVKKGFF FFFNNIILLF
           IFFIIHHIIF FFHHHLLHGT PPLGGYDDAA KIIPPPPYPL SSDDVKKGFF FFFNNFILLF
           IFFIIHHIIF FFHHHLLHGT PPLGGYDDAA KIIPPPPYPL SSDDVKKGFF FFFNNFILLF
           IFFIIHHIIF FFHHHLLHGT PPLGGYDDAA KIIPPPPYPL SSDDVKKGFF FFFNNFILLF
           IFFIIHHIIF FFHHHLLQGT PPLGGYDDAA KIIPPPPYPL SSDDIKKGFF FFFNNLVLLF
           IFFIIHHIIF FFHHHLLHGT PPLGGYDDAA KIIPPPPYPL SSDDVKKGFF FFFNNLILLF
           IFFIIHHIIF FFHHHLLHGT PPLGGYDDAA KIIPPPPYPL SSDDVKKGFF FFFNNIIIIF
           IFFIIHHIIF FFHHHLLHGT PPLGGYDDAA KIIPPPPYPL SSDDVKKGFF FFFNNFILLF
           IFFIIHHIIF FFHHHLLHGT PPLGGYDDAA KIIPPPPYPL SSDDVKKGFF FFFNNFILLF
           IFFIIHHIIF FFHHHLLHGT PPLGGYDDAA KIIPPPPYPL SSDDVKKGFF FFFNNFILLF
           IFFIIHHIIF FFHHHLLHGT PPLGGYDDAA KIIPPPPYPL SSDDVKKGFF FFFNNFILLF

           LSSLLFIIII PPLNAAAIPP PDDATTTPHH HIVYYFFPPY MKTIKTAGLM MLLAQIIILL
           LASLLFIIIL TTLNAAAIMM MDDSTTTPHH HIVYYFFSSY IKTIKTSGLM MLLSQVVVLL
           LISIIFVVVI PPLNAAAIVV VNNVTTTPQQ QIVYYFFPPY MKTIKNAGLV VIIAQLLLLL
           LISIIFVVVI PPLNAAAIII INNVTTTPQQ QIVYYFFPPY MKTIKNAGLV VVVAQLLLLL
           LLSIIFIIII PPLNAAAILL LNNVTTTPQQ QIVYYFFPPY MKTIKTAGLV VLLAQLLLLL
           LLSLLFIIII PPLNAAAILL LNNVTTTPQQ QIVYYFFPPY MKTIKTAGLV VLLTQLLLLL
           LISLLFIIII PPLNAAAIVV VNNVTTTPQQ QIVYYFFPPY MKTVKPAGLV VLLLQLLLLL
           LSSLLFIIIL PPLNAAAITT TDDATTTPHH HIVYYFFPPY MKTIKTAGLM MLLAQIIILL
           LLSIIFIIII PPLNAAAILL LNNVTTTPQQ QIVYYFFPPY MKTIKTAGLV VLLAQLLLLL
           LASLLFIIIL PPLNAAAITT TDDATTTPHH HIVYYFFPPY MKTIKTAGLM MLLAQIIILL
           LLSLLFIIII PPLNAAAILL LNNVTTTPQQ QIVYYFFPPY MKTIKTAGLV VLLAQLLLLL
           LSSLLFIIIL PPLNAAAITT TDDATTTPHH HIVYYFFPPY MKTIKTAGLM MLLAQIIILL
           LLSIIFIIII PPLNAAAILL LNNVTTTPQQ QIVYYFFPPY MKTIKTAGLV VLLAQLLLLL
           LSSLLFIIIL PPLNAAAIMM MDDATTTPHH HIVYYFFPPY MKIIKTAGLM MLLAQVVVLL
           LISLLFIIII PPLNAAAIVV VNNVTTTPQQ QIVYYFFPPY MKTVKPAGLV VLLLQLLLLL
           LLSIIFIIII PPLNAAAILL LNNVTTTPQQ QIVYYFFPPY MKTIKTAGLV VLLAQLLLLL
           LLSIIFIIII PPLNAAAILL LNNVTTTPQQ QIVYYFFPPY MKTIKTAGLV VLLAQLLLLL
           LLSIIFIIII PPLNAAAILL LNNVTTTPQQ QIVYYFFPPY MKTIKTAGLV VLLAQLLLLL
           LASLLFIIIL PPLNAAAITT TDDATTTPHH HIVYYFFPPY MKTIKTAGLM MLLAQIIILL
           LISIIFVVVI PPLNAAAIII INNVTTTPQQ QIVYYFFPPY MKTIKNAGLV VVVAQLLLLL
           LLSLLFIIII PPLNAAAIII INNVTTTPQQ QIVYYFFPPY MKTIKTAGLV VLLAQLLLLL
           LLSIIFIIII PPLNAAAILL LNNVTTTPQQ QIVYYFFPPY IKTIKTAGLV VLLAQLLLLL
           LLSIIFIIII PPLNAAAILL LNNVTTTPQQ QIVYYFFPPY MKTIKTAGLV VLLTQLLLLL
           LLSIIFIIII PPLNAAAILL LNNVTTTPQQ QIVYYFFPPY MKTIKTAGLV VLLAQLLLLL
           LLSLLFIIII PPLNAAAIMM MNNVTTTPQQ QIVYYFFPPY MKTIKTAGLV VLLAQLLLLL

           FLAQNNNTIQ QFFKFFFFGR EEVPTIIWIC CALLLLWWCP PPQIILYYGL LIIFFFFFSG
           FLAQNNNTIL LFFKFFFFGR DDLSIIIWIC CALLLMVVYP PPQIIYYYGM MIILFFVVSI
           FLAQNNNTIQ QFFKMMMFSR EEVPIIIWMC CALLLLWWCP PPQIILYYGL LIIFFFSSSG
           FLAQNNNTIQ QFFKMMMFSR EEVPIIIWMC CALLLLWWCP PPQIILYYGL LIIFFFSSSG
           FLAQSSSTIQ QFFKMMMFGR EEVPMIIWMC CALLLLWWCP PPQIILYYGL LIIFFFSSSG
           FLAQSSSTIQ QFFKMMMFGR EEVPMIIWMC CALLLLWWCP PPQIILYYGL LIIFFFSSSG
           FLAQSSSTIQ QFFKMMMFGR DDVPIIIWMC CALLLLWWCP PPQIILYYGL LIIFFFCCSG
           FLAQSSSTIQ QFFKFFFFGR EEVPTIIWIC CALLLLWWCP PPQIILYYGL LIIFFFFFSA
           FLAQSSSTIQ QFFKMMMFGR EEVPMIIWMC CALLLLWWCP PPQIILYYGL LIIFFFSSSG
           FLAQNNNTIQ QFFKFFFFGR EEVPTIIWIC CALLLLWWCP PPQIILYYGL LIIFFFFFSG
           FLAQSSSTIQ QFFKMMMFGR EEVPMIIWMC CALLLLWWCP PPQIILYYGL LIIFFFSSSG
           FLAQNNNTIQ QLLKFFFFGR EEVPIIIWIC CALLLLWWCP PPQIILYYGL LIIFFFCCSG
           FLAQSSSTIQ QFFKMMMFGR EEVPMIIWMC CALLLLWWCP PPQIILYYGL LIIFFFFFSG
           FLAQNNNTIQ QFFKFFFFGR EEVPIIIWIC CALLLLWWCP PPQIIIYYGL LIIFFFFFSA
           FLAQSSSTIQ QFFKMMMFGR DDVPIIIWMC CALLLLWWCP PPQIILYYGL LIIFFFCCSG
           FLAQSSSTIQ QFFKMMMFGR EEVPMIIWMC CALLLLWWCP PPQIILYYGL LIIFFFSSSG
           FLAQSSSTIQ QFFKMMMFGR EEVPMIIWMC CALLLLWWCP PPQIILYYGL LIIFFFSSSG
           FLAQSSSTIQ QFFKMMMFGR EEVPMIIWMC CALLLLWWCP PPQIILYYGL LIIFFFSSSG
           FLAQNNNTIQ QFFKFFFFGR EEVPTIIWIC CALLLLWWCP PPQIILYYGL LIIFFFFFSG
           FLAQNNNTIQ QFFKMMMFSR EEVPIIIWMC CALLLLWWCP PPQIILYYGL LIIFFFSSSG
           FLAQNNNTIQ QFFKMMMFGR EEVPIIIWMC CALLLLWWCP PPQIILYYGL LIIFFFSSSG
           FLAQNNNTIQ QFFKMMMFGR EELPMIIWMC CALLLLWWCP PPQIILYYGL LIIFFFSSSG
           FLAQSSSTIQ QFFKMMMFGR EEVPMIIWMC CALLLLWWCP PPQIILYYGL LIIFFFSSSG
           FLAQSSSTIQ QFFKMMMFGR EEVPMIIWMC CALLLLWWCP PPQIILYYGL LIIFFFSSSG
           FLAQSSSTIQ QFFKMMMFGR EEVPIIIWMC CALLLLWWCP PPQIILYYGL LIIFFFSSSG

           FTTTQKKKRY DYNNI
           FTTTQKKKRY DYNNI
           FSSSQKKKKY DYNNI
           FAAAHKKKRY DYNNI
           FAAAHKKKRY DYNNI
           FAAAHKKKRY DYNNI
           FVVVHRRRRY DYNNI
           FTTTQRRRRY DYNNI
           FTTTHKKKRY DYNNI
           FTTTQKKKRY DYNNI
           FVVVHKKKRY DYNNI
           FSSSQKKKRY DYNNI
           FTTTHKKKRY DYNNI
           FTTTQRRRKY DYNNL
           FVVVHKKKRY DYNNI
           FAAAHKKKRY DYNNI
           FAAAHKKKRY DYNNI
           FAAAHKKKRY DYNNI
           FTTTQKKKRY DYNNI
           FSSSQKKKKY DYNNI
           FAAAHKKKRY DYNNI
           FAAAHNNNRY DYNNI
           FTTTHKKKRY DYNNI
           FAAAHKKKRY DYNNI
           FVVVHKKKRY DYNNI

   25   375
L_caullery YYSNNVHHLL ICPPNIINFY GLGGVVFQIL ATTYYYPEEY YYYYVHHILL GLLILQQLHY
L_sabrazes YNVNNAHHLL ICPPNIINFY GLGGIIFQIL ATTYYYPEEH YYYYVHHILL GFFYLHHTGS
P_berghei  YNSNNVHHLL ICPPNIINFY GLGGIIFQIL ASSYYYPEEY YYYYIHHILL GFFYMHHTGS
P_chabaudi YNSNNVHHLL MCPPNIINFY GLGGIIFQIL ASSYYYPEEY YYYYIHHILL GFFYMHHTGS
P_cynomolg YYSNNAHHLL LCPPNIINFY GLGGIIFQIL ASSYYYPEEY YYYYIHHILL GFFYMHHTGS
P_DAJ-2004 YYSNNAHHLL LCPPNIINFY GLGGIIFQIL ASSYYYPEEY YYYYIHHILL GFFYMHHTGS
P_falcipar FYSNNVHHLL ICPPNIINFY GLGGIIFQII ASSYYYPDDY YYYYIHHILL GFFYMHHTGS
P_floriden YYSNNAHHLL VCPPNIINFY GLGGVVFQIL ATTYYYPEEY YYYYVHHILL GFFYMHHTGS
P_fragile  YYSNNAHHLL LCPPNIINFY GLGGIIFQIL ASSYYYPEEY YYYYIHHILL GFFYMHHTGS
P_gallinac YYSNNAHHLL ICPPNIINFY GLGGVVFQIL ATTYYYPEEY YYYYVHHILL GFFYMHHTGS
P_gonderi  YYSNNAHHLL LCPPNIINFY GLGGIIFQIL ASSYYYPEEY YYYYIHHILL GFFYMHHTGS
P_juxtanuc YYSNNAHHLL ICPPNIINFY GLGGVVFQIL ATTYYYPEEY YYYYVHHILL GFFYMHHTGS
P_knowlesi YYSNNAHHLL LCPPNIINFY GLGGIIFQIL ASSYYYPEEY YYYYIHHILL GFFYMHHTGS
P_mexicanu YYSNNAHHLL ICPPNIINFY GLGGVVFQIL ATTYYYPEEY YYYYVHHILL GFFYMHHTGS
P_reicheno FYSNNVHHLL ICPPNIINFY GLGGIIFQII ASSYYYPDDY YYYYIHHILL GFFYMHHTGS
P_simioval YYSNNAHHLL LCPPNIINFY GLGGIIFQIL ASSYYYPEEY YYYYIHHILL GFFYMHHTGS
P_simium   YYSNNAHHLL LCPPNIINFY GLGGIIFQIL ASSYYYPEEY YYYYIHHILL GFFYMHHTGS
P_vivax_Sa YYSNNAHHLL LCPPNIINFY GLGGIIFQIL ASSYYYPEEY YYYYIHHILL GFFYMHHTGS
P_relictum YYSNNAHHLL ICPPNIINFY GLGGVVFQIL ATTYYYPEEY YYYYVHHILL GFFYMHHTGS
P_yoelii   YNSNNVHHLL ICPPNIINFY GLGGIIFQIL ASSYYYPEEY YYYYIHHILL GFFYMHHTGS
P_malariae YYSNNAHHLL LCPPNIINFY GLGGIIFQIL ASSYYYPDDY YYYYIHHILL GFFYMHHTGS
P_inui     YYSNNAHHLL MCPPNIINFY GLGGIIFQIL ASSYYYPEEY YYYYIHHILL GFFYMHHTGS
P_coatneyi YYSNNAHHLL LCPPNIINFY GLGGIIFQIL ASSYYYPEEY YYYYIHHILL GFFYMHHTGS
P_fieldi   YYSNNAHHLL LCPPNIINFY GLGGIIFQIL ASSYYYPEEY YYYYIHHILL GFFYMHHTGS
P_ovale    YNSNNAHHLL LCPPNIINFY GLGGIIFQIL ASSYYYPEEY YYYYIHHILL GFFYMHHTGS

           LFFYLYFKRR VVVVLLFIFF FLIMIINY-- ---NINNNNN -SYCCFGLCF FLLLGSNEFF
           FVVFIYLHII LLLLGGLNYY YSLPTNTGII IIILISSSSS IMTAAFGYVL LWWWGQMSFF
           LVVFFYLHII LLLLGGLNYY YSLPSISGII IIIALFFFFF IVTAAFGYVL LWWWGQMSYY
           LVVFFYLHII LLLLGGLNYY YSLPSISGII IIIALFFFFF IVTAAFGYVL LWWWGQMSYY
           LVVFLYLHII LLLLGGLNYY YSLPSISGII IIIALFFFFF IVTAAFGYVL LWWWGQMSYY
           LVVFLYLHII LLLLGGLNYY YSLPSISGII IIIALFFFFF IITAAFGYVL LWWWGQMSYY
           LVVFLYLHII LLLLGGLNYY YSLPSISGII LLLMIFFFFF IVTAAFGYVL LWWWGQMSYY
           FVVFIYLHII LLLLGGLNYY YSLPSISGII IIILISSSSS IVTAAFGYVL LWWWGQMSFF
           LVVFLYLHII LLLLGGLNYY YSLPSISGII IIIALFFFFF IVTAAFGYVL LWWWGQMSYY
           FVVFIYLHII LLLLGGLNYY YSLPSISGMM IIILISSSSS IVTAAFGYVL LWWWGQMSFF
           LVVFLYLHII LLLLGGLNYY YSLPSISGII IIIALFFFFF IVTAAFGYVL LWWWGQMSYY
           FVVFIYLHII LLLLGGLNYY YSLPSISGII IIILISSSSS IVTAAFGYVL LWWWGQMSFF
           LVVFLYLHII LLLLGGLNYY YSLPSISGII IIIALFFFFF IVTAAFGYVL LWWWGQMSYY
           FVVFIYLHII LLLLGGLNYY YSLPSITGII IIILISSSSS IVTAAFGYVL LWWWGQMSFF
           LVVFLYLHII LLLLGGLNYY YSLPSISGII LLLMIFFFFF IVTAAFGYVL LWWWGQMSYY
           LVVFLYLHII LLLLGGLNYY YSLPSISGII IIIALFFFFF IVTAAFGYVL LWWWGQMSYY
           LVVFLYLHII LLLLGGLNYY YSLPSISGII IIIALFFFFF IVTAAFGYVL LWWWGQMSYY
           LVVFLYLHII LLLLGGLNYY YSLPSISGII IIIALFFFFF IVTAAFGYVL LWWWGQMSYY
           FVVFIYLHII LLLLGGLNYY YSLPSISGII IIILISSSSS IVTAAFGYVL LWWWGQMSFF
           LVVFFYLHII LLLLGGLNYY YSLPSISGII IIIALFFFFF IVTAAFGYVL LWWWGQMSYY
           LVVFFYLHII LLLLGGLNYY YSLPSISGII IIIALFFFFF IVTAAFGYVL LWWWGQMSYY
           LVVFLYLHII LLLLGGLNYY YSLPSISGVV IIIALFFFFF IVTAAFGYVL LWWWGQMSYY
           LVVFLYLHII LLLLGGLNYY YSLPSISGII IIIALFFFFF IVTAAFGYVL LWWWGQMSYY
           LVVFLYLHII LLLLGGLNYY YSLPSISGII IIIALFFFFF IVTAAFGYVL LWWWGQMSYY
           LVVFFYLHII LLLLGGLNYY YSLPSISGII IIIALFFFFF IVTAAFGYVL LWWWGQMSYY

           LGGGCNNCYY NNNYLLYYYF IPSWWIGGGG YIVSDPPTFF FVVHHIIIFP PPFFIAAVVI
           WGGGATTVII TTTNLLYYYF IPTWWVGGGG FIVNDPPTFF FIIHHIIIFP PPFFVVVVVI
           WGGGATTVII TTTNLLSSSG IPIWWLGGGG YTVSDPPTFF FVVHHIIILP PPFFVAAVVI
           WGGGATTVII TTTNLLSSSG IPIWWLGGGG YTVSDPPTFF FVVHHIIILP PPFFVAAVVI
           WGGGATTVII TTTNLLSSSS IPIWWLGGGG YTVSDPPTFF FVVHHIIILP PPFFVAAVVI
           WGGGATTVII TTTNLLSSSS IPIWWLGGGG YTVSDPPTFF FVVHHIIILP PPFFIAAVVI
           WGGGATTVII TTTNLLSSSS IPIWWIGGGG YTVSDPPTFF FVVHHIIILP PPFFIGGVVI
           WGGGATTVII TTTNLLYYYF IPSWWIGGGG YLVSDPPTFF FVVHHIIIFP PPFFIAAVVI
           WGGGATTVII TTTNLLSSSS IPIWWLGGGG YTVSDPPTFF FVVHHIIILP PPFFVAAVVI
           WGGGATTVII TTTNLLYYYF IPSWWIGGGG YLVSDPPTFF FVVHHTTTFP PPFFIAAVVI
           WGGGATTVII TTTNLLSSSS IPIWWLGGGG YTVSDPPTFF FVVHHIIILP PPFFVAAVVI
           WGGGATTVII TTTNLLYYYF IPSWWIGGGG YLVSDPPTFF FVVHHIIIFP PPFFIAAVVI
           WGGGATTVII TTTNLLSSSS IPIWWLGGGG YTVSDPPTFF FVVHHIIILP PPFFVAAVVI
           WGGGATTVII TTTNLLYYYF IPSWWIGGGG YLVSDPPTFF FVVHHIIIFP PPFFIAAVVI
           WGGGATTVII TTTNLLSSSS IPIWWIGGGG YTVSDPPTFF FVVHHIIILP PPFFIGGVVI
           WGGGATTVII TTTNLLSSSS IPIWWLGGGG YTVSDPPTFF FVVHHIIILP PPFFVAAVVI
           WGGGATTVII TTTNLLSSSS IPIWWLGGGG YTVSDPPTFF FVVHHIIILP PPFFVAAVVI
           WGGGATTVII TTTNLLSSSS IPIWWLGGGG YTVSDPPTFF FVVHHIIILP PPFFVAAVVI
           WGGGATTVII TTTNLLYYYF IPSWWIGGGG YLVSDPPTFF FVVHHTTTFP PPFFIAAVVI
           WGGGATTVII TTTNLLSSSG IPIWWLGGGG YTVSDPPTFF FVVHHIIILP PPFFVAAVVI
           WGGGATTVII TTTNLLSSSS IPIWWLGGGG YTVSDPPTFF FVVHHIIILP PPFFVAAVVI
           WGGGATTVII TTTNLLSSSS IPIWWLGGGG YTVSDPPTFF FVVHHIIILP PPFFVAAVVI
           WGGGATTVII TTTNLLSSSS IPIWWLGGGG YTVSDPPTFF FVVHHIIILP PPFFVAAVVI
           WGGGATTVII TTTNLLSSSS IPIWWLGGGG YTVSDPPTFF FVVHHIIILP PPFFVAAVVI
           WGGGATTVII TTTNLLSSSS IPIWWLGGGG YTVSDPPTFF FVVHHIIILP PPFFVAAVVI

           IIIIFLLHHQ QQGGPLLLGY DDLFYPPPNN CDDDDIIKGG GFNVVVLLFL SSSLLLGGGI
           IIIIFLLHHQ QQGGPLLLGY DDLFYPPPNN CDDDDIIKGG GFSVVVLLFL AASLLLGGGI
           IIIIFLLHHH HHGGPLLLGY DDLFYPPPNN SDDDDVVKGG GFNIIILLFL IISIIIGGGV
           IIIIFLLHHH HHGGPLLLGY DDLFYPPPNN SDDDDVVKGG GFNIIILLFL IISIIIGGGV
           IIIIFLLHHH HHGGPLLLGY DDLFYPPPNN SDDDDVVKGG GFNIIILLFL LLSIIIGGGI
           IIIIFLLHHH HHGGPLLLGY DDLFYPPPNN SDDDDVVKGG GFNIIILLFL LLSLLLGGGI
           IIIIFLLHHH HHGGPLLLGY DDLFYPPPNN SDDDDVVKGG GFNIIILLFL IISLLLGGGI
           IIIIFLLHHQ QQGGPLLLGY DDLFYPPPNN SDDDDIIKGG GFNVVVLLFL SSSLLLGGGI
           IIIIFLLHHH HHGGPLLLGY DDLFYPPPNN SDDDDVVKGG GFNIIILLFL LLSIIIGGGI
           IIIIFLLHHQ QQGGPLLLGY DDLFYPPPNN SDDDDIIKGG GFNVVVLLFL AASLLLGGGI
           IIIIFLLHHH HHGGPLLLGY DDLFYPPPNN SDDDDVVKGG GFNIIILLFL LLSLLLGGGI
           IIIIFLLHHQ QQGGPLLLGY DDLFYPPPNN SDDDDIIKGG GFNVVVLLFL SSSLLLGGGI
           IIIIFLLHHH HHGGPLLLGY DDLFYPPPNN SDDDDVVKGG GFNIIILLFL LLSIIIGGGI
           IIIIFLLHHQ QQGGPLLLGY DDLFYPPPNN SDDDDIIKGG GFNVVVLLFL SSSLLLGGGI
           IIIIFLLHHH HHGGPLLLGY DDLFYPPPNN SDDDDVVKGG GFNIIILLFL IISLLLGGGI
           IIIIFLLHHH HHGGPLLLGY DDLFYPPPNN SDDDDVVKGG GFNIIILLFL LLSIIIGGGI
           IIIIFLLHHH HHGGPLLLGY DDLFYPPPNN SDDDDVVKGG GFNIIILLFL LLSIIIGGGI
           IIIIFLLHHH HHGGPLLLGY DDLFYPPPNN SDDDDVVKGG GFNIIILLFL LLSIIIGGGI
           IIIIFLLHHQ QQGGPLLLGY DDLFYPPPNN SDDDDIIKGG GFNVVVLLFL AASLLLGGGI
           IIIIFLLHHH HHGGPLLLGY DDLFYPPPNN SDDDDVVKGG GFNIIILLFL IISIIIGGGV
           IIIIFLLHHH HHGGPLLLGY DDLFYPPPNN SDDDDVVKGG GFNIIIIIFL LLSLLLGGGI
           IIIIFLLHHH HHGGPLLLGY DDFFYPPPNN SDDDDVVKGG GFNIIILLFL LLSIIIGGGI
           IIIIFLLHHH HHGGPLLLGY DDLFYPPPNN SDDDDVVKGG GFNIIILLFL LLSIIIGGGI
           IIIIFLLHHH HHGGPLLLGY DDLFYPPPNN SDDDDVVKGG GFNIIILLFL LLSIIIGGGI
           IIIIFLLHHH HHGGPLLLGY DDLFYPPPNN SDDDDVVKGG GFNIIILLFL LLSLLLGGGI

           IIPPSPNVDD RRRAATTPLI WLLPPPFFFY LKKTTPNKKA ALLMMSQILE EEENLTTTTT
           LLTTSPNVDD RRRSSTTPLI WLLSSSFFFY LKKTTPNKKS SLLMMSQVLE EEENLTTTTT
           IIPPSPNVNN TTTVVTTPLI WLLPPPFFFY LKKTTPSKKA ALLVVSQLLE EEENLTTTTT
           IIPPSPNVNN TTTVVTTPLI WLLPPPFFFY LKKTTPSKKA ALLVVSQLLE EEENLTTTTT
           IIPPSPNVNN TTTVVTTPII WLLPPPFFFY LKKTTPSKKA ALLVVSQLLE EEESLTTTTT
           IIPPSPNVNN TTTVVTTPII WLLPPPFFFY LKKTTPSKKA ALLVVSQLLE EEESLTTTTT
           IIPPSPNVNN TTTVVTTPSI WLLPPPFFFY LKKTTPSKKA ALLVVSQLLE EEESLTTTTT
           LLPPSPNVDD RRRAATTPLI WLLPPPFFFY LKKTTPNKKA ALLMMSQILE EEESLTTTTT
           IIPPSPNVNN TTTVVTTPII WLLPPPFFFY LKKTTPSKKA ALLVVSQLLE EEESLTTTTT
           LLPPSPNVDD RRRAATTPLI WLLPPPFFFY LKKTTPNKKA ALLMMSQILE EEENLTTTTT
           IIPPSPNVNN TTTVVTTPII WLLPPPFFFY LKKTTPSKKA ALLVVSQLLE EEESLTTTTT
           LLPPSPNVDD RRRAATTPLI WLLPPPFFFY LKKTTPNKKA ALLMMSQILE EEENLTTTTT
           IIPPSPNVNN TTTVVTTPII WLLPPPFFFY LKKTTPSKKA ALLVVSQLLE EEESLTTTTT
           LLPPSPNVDD KKKAATTPLI WLLPPPFFFY LKKIIPNKKA ALLMMSQVLE EEENLTTTTT
           IIPPSPNVNN TTTVVTTPSI WLLPPPFFFY LKKTTPSKKA ALLVVSQLLE EEESLTTTTT
           IIPPSPNVNN TTTVVTTPII WLLPPPFFFY LKKTTPSKKA ALLVVSQLLE EEESLTTTTT
           IIPPSPNVNN TTTVVTTPII WLLPPPFFFY LKKTTPSKKA ALLVVSQLLE EEESLTTTTT
           IIPPSPNVNN TTTVVTTPII WLLPPPFFFY LKKTTPSKKA ALLVVSQLLE EEESLTTTTT
           LLPPSPNVDD RRRAATTPLI WLLPPPFFFY LKKTTPNKKA ALLMMSQILE EEENLTTTTT
           IIPPSPNVNN TTTVVTTPLI WLLPPPFFFY LKKTTPSKKA ALLVVSQLLE EEENLTTTTT
           IIPPSPNVNN TTTVVTTPII WLLPPPFFFY LKKTTPSKKA ALLVVSQLLE EEENLTTTTT
           IIPPSPNVNN TTTVVTTPII WLLPPPFFFY LKKTTPSKKA ALLVVSQLLE EEENLTTTTT
           IIPPSPNVNN TTTVVTTPII WLLPPPFFFY LKKTTPSKKA ALLVVSQLLE EEESLTTTTT
           IIPPSPNVNN TTTVVTTPII WLLPPPFFFY LKKTTPSKKA ALLVVSQLLE EEESLTTTTT
           IIPPSPNVNN TTTVVTTPII WLLPPPFFFY LKKTTPSKKA ALLVVSQLLE EEESLTTTTT

           FFFREESVPP PIIIIWWIIC SFYYAWGGGC LLPQQSSIYY YYGRFIIIIL FFFFFTTTVV
           FFFRDDSLSS SIIIIWWIIC AFYYAVGGGY LLPQQDDIYY YYGRFIIIII LLLLFTTTVV
           MMMREESVPP PIIIIWWMMC SFYYAWGGGC LLPQQDDIYY YYGRFIIIIL FFFFFSSSVV
           MMMREESVPP PIIIIWWMMC SFYYAWGGGC LLPQQDDIYY YYGRFIIIIL FFFFFAAAVV
           MMMREESVPP PIIIIWWMMC SFYYAWGGGC LLPQQDDIYY YYGRFIIIIL FFFFFAAAVV
           MMMREESVPP PIIIIWWMMC SFYYAWGGGC LLPQQDDIYY YYGRFIIIIS FFFFFAAAVV
           MMMRDDSVPP PIIIIWWMMC AFYYAWGGGC LLPQQDDIYY YYGRFIIVVL FFFFFVVVVV
           FFFREESVPP PIIIIWWIIC SFYYAWGGGC LLPQQDDIYY YYGRFIIIIL FFFFFTTTVV
           MMMREESVPP PIIIIWWMMC SFYYAWGGGC LLPQQDDIYY YYGRFIIIIL FFFFFTTTVV
           FFFREESVPP PIIIIWWIIC SFYYAWGGGC LLPQQDDIYY YYGRFIIIIL FFFFFTTTVV
           MMMREESVPP PIIIIWWMMC SFYYAWGGGC LLPQQDDIYY YYGRFIIIIS FFFFFVVVVV
           FFFREESVPP PIIIIWWIIC SFYYAWGGGC LLPQQDDIYY YYGRFIIIIL FFFFFSSSVV
           MMMREESVPP PIIIIWWMMC SFYYAWGGGC LLPQQDDIYY YYGRFIIIIL FFFFFTTTVV
           FFFREESVPP PIIIIWWIIC SFYYAWGGGC LLPQQDDIYY YYGRFIIIIL FFFFFTTTVV
           MMMRDDSVPP PIIIIWWMMC AFYYAWGGGC LLPQQDDIYY YYGRFIIVVL FFFFFVVVVV
           MMMREESVPP PIIIIWWMMC SFYYAWGGGC LLPQQDDIYY YYGRFIIIIS FFFFFAAAVV
           MMMREESVPP PIIIIWWMMC SFYYAWGGGC LLPQQDDIYY YYGRFIIIIS FFFFFAAAVV
           MMMREESVPP PIIIIWWMMC SFYYAWGGGC LLPQQDDIYY YYGRFIIIIS FFFFFAAAVV
           FFFREESVPP PIIIIWWIIC SFYYAWGGGC LLPQQDDIYY YYGRFIIIIL FFFFFTTTVV
           MMMREESVPP PIIIIWWMMC SFYYAWGGGC LLPQQDDIYY YYGRFIIIIL FFFFFSSSVV
           MMMREESVPP PIIIIWWMMC SFYYAWGGGC LLPQQEEIYY YYGRFIIIIS FFFFFAAAVV
           MMMREESLPP PIIIIWWMMC SFYYAWGGGC LLPQQDDIYY YYGRFIIIII FFFFFAAAVV
           MMMREESVPP PIIIIWWMMC SFYYAWGGGC LLPQQDDIYY YYGRFIIIIL FFFFFTTTVV
           MMMREESVPP PIIIIWWMMC SFYYAWGGGC LLPQQDDIYY YYGRFIIIIS FFFFFAAAVV
           MMMREESVPP PIIIIWWMMC SFYYAWGGGC LLPQQDDIYY YYGRFIIIIS FFFFFVVVVV

           VVQKKIYDYY SSSAA
           VVQKKLYDYY SSSAA
           VVQKKTYDYY SSSAA
           VVHKKTYDYY SSSAA
           VVHKKTYDYY SSSAA
           VVHKKTYDYY SSSAA
           VVHRRTYDYY SSSAA
           VVQRRTYDYY SSSAA
           VVHKKTYDYY SSSAA
           VVQKKTYDYY SSSAA
           VVHKKTYDYY SSSAA
           VVQKKNYDYY SSSAA
           VVHKKTYDYY SSSAA
           VVQRRTYDYY SSSAA
           VVHKKTYDYY SSSAA
           VVHKKTYDYY SSSAA
           VVHKKTYDYY SSSAA
           VVHKKTYDYY SSSAA
           VVQKKTYDYY SSSAA
           VVQKKTYDYY SSSAA
           VVHKKTYDYY SSSAA
           VVHNNTYDYY SSSAA
           VVHKKTYDYY SSSAA
           VVHKKTYDYY SSSAA
           VVHKKTYDYY SSSAA

   25   375
L_caullery NNYYYYSLSH HLLLIIYYYP NIYFFFLLLI IFIIQQITTG GVLLAAACCC YTPEIIYAAY
L_sabrazes NNYYYNVLAH HLLLIIYYYP NIYFFFLLLI IFIIQQITTG GVLLAAAAAA YTPEIIHAAY
P_berghei  NNYYYNSLTH HLLLIINNNP NIYFFFLLLI IFIIQQITTG GVFLAAARRR YSPEIIYAAY
P_chabaudi NNYYYNSLTH HLLLMMNNNP NIYFFFLLLI IFIIQQITTG GVFLAAARRR YSPEIIYAAY
P_cynomolg NNYYYYSLAH HLLLLLNNNP NIYFFFLLLI IFIIQQITTG GVFLAAARRR YTPEIIYAAY
P_DAJ-2004 NNYYYYSLAH HLLLLLNNNP NIYFFFLLLI IFIIQQITTG GVFLAAARRR YTPEIIYAAY
P_falcipar NNFFFYSLAH HLLLIINNNP NIYFFFLLLI IFIIQQITTG GVFLAAARRR YTPDVVYAAY
P_floriden NNYYYYSLAH HLLLVVYYYP NIYFFFLLLI IFIIQQITTG GVLLAAACCC YTPEIIYAAY
P_fragile  NNYYYYSLAH HLLLLLNNNP NIYFFFLLLI IFIIQQITTG GVFLAAARRR YTPEIIYAAY
P_gallinac NNYYYYSLAH HLLLIIHHHP NIYFFFLLLI IFIIQQITTG GVLLAAACCC YTPEIIYAAY
P_gonderi  NNYYYYSLAH HLLLLLNNNP NIYFFFLLLI IFIIQQITTG GVFLAAARRR YTPEIIYAAY
P_juxtanuc NNYYYYSLAH HLLLIIHHHP NIYFFFLLLI IFIIQQITTG GVLLAAACCC YTPEIIYAAY
P_knowlesi NNYYYYSLAH HLLLLLNNNP NIYFFFLLLI IFIIQQITTG GVFLAAARRR YTPEIIYAAY
P_mexicanu NNYYYYSLAH HLLLIIHHHP NIYFFFLLLI IFIIQQITTG GVLLAAACCC YTPEIIYAAY
P_reicheno NNFFFYSLAH HLLLIINNNP NIYFFFLLLI IFIIQQITTG GVFLAAARRR YTPDVVYAAY
P_simioval NNYYYYSLAH HLLLLLNNNP NIYFFFLLLI IFIIQQITTG GVFLAAARRR YTPEIIYAAY
P_simium   NNYYYYSLAH HLLLLLNNNP NIYFFFLLLI IFIIQQITTG GVFLAAARRR YTPEIIYAAY
P_vivax_Sa NNYYYYSLAH HLLLLLNNNP NIYFFFLLLI IFIIQQITTG GVFLAAARRR YTPEIIYAAY
P_relictum NNYYYYSLAH HLLLIIHHHP NIYFFFLLLI IFIIQQITTG GVLLAAACCC YTPEIIYAAY
P_yoelii   NNYYYNSLTH HLLLIINNNP NIYFFFLLLI IFIIQQITTG GVFLAAARRR YSPEIIYAAY
P_malariae NNYYYYSLAH HLLLLLNNNP NIYFFFLLLI IFIIQQITTG GVFLAAARRR YTPDIIYAAY
P_inui     NNYYYYSLAH HLLLMMNNNP NIYFFFLLLI IFIIQQITTG GIFLAAARRR YTPEIIYAAY
P_coatneyi NNYYYYSLAH HLLLLLNNNP NIYFFFLLLI IFIIQQITTG GVFLAAARRR YTPEIIYAAY
P_fieldi   NNYYYYSLAH HLLLLLNNNP NIYFFFLLLI IFIIQQITTG GVFLAAARRR YTPEIIYAAY
P_ovale    NNYYYNSLAH HLLLLLNNNP NIYFFFLLLI IFIIQQITTG GVFLAAARRR YTPEIIYAAY

           YYSVIRLSSG CCLLDLHLYF YFTTTKVVLF FLTFFFIIWI INNYYY---F N-SCCCFGCC
           YYSVIRLSSG WWFFRTGASV FLAAAHLLGL YYSYYYLTWN NTTGGGIIIF LIMAAAFGVV
           YYSIIRLSSG WWFFRTGASV FLTTTHLLGL YYLYYYLSWI ISSGGGIIIF AIVAAAFGVV
           YYSIIRLSSG WWFFRTGASV FLTTTHLLGL YYLYYYLSWI ISSGGGIIIF AIVAAAFGVV
           YYSIIRLSSG WWFFRTGASV FLTTTHLLGL YYLYYYLSWI ISSGGGIIIF AIVAAAFGVV
           YYSIIRLSSG WWFFRTGASV FLTTTHLLGL YYLYYYLSWI ISSGGGIIIF AIIAAAFGVV
           YYSIIRLSSG WWFFRTGASV FLTTTHLLGL YYMYYYLSWI ISSGGGIILF MIVAAAFGVV
           YYSVIRLSSG WWFFRTGASV FLTTTHLLGL YYSYYYLSWI ISSGGGIIIF LIVAAAFGVV
           YYSIIRLSSG WWFFRTGASV FLTTTHLLGL YYLYYYLSWI ISSGGGIIIF AIVAAAFGVV
           YYSVIRLSSG WWFFRTGASV FLTTTHLLGL YYSYYYLSWI ISSGGGMMIF LIVAAAFGVV
           YYSIIRLSSG WWFFRTGASV FLTTTHLLGL YYLYYYLSWI ISSGGGIIIF AIVAAAFGVV
           YYSVIRLSSG WWFFRTGASV FLTTTHLLGL YYSYYYLSWI ISSGGGIIIF LIVAAAFGVV
           YYSIIRLSSG WWFFRTGASV FLTTTHLLGL YYLYYYLSWI ISSGGGIIIF AIVAAAFGVV
           YYSVIRISSG WWFFRTGASV FLTTTHLLGL YYSYYYLSWI ITTGGGIIIF LIVAAAFGVV
           YYSIIRLSSG WWFFRTGASV FLTTTHLLGL YYMYYYLSWI ISSGGGIILF MIVAAAFGVV
           YYSIIRLSSG WWFFRTGASV FLTTTHLLGL YYLYYYLSWI ISSGGGIIIF AIVAAAFGVV
           YYSIIRLSSG WWFFRTGASV FLTTTHLLGL YYLYYYLSWI ISSGGGIIIF AIVAAAFGVV
           YYSIIRLSSG WWFFRTGASV FLTTTHLLGL YYLYYYLSWI ISSGGGIIIF AIVAAAFGVV
           YYSVIRLSSG WWFFRTGASV FLTTTHLLGL YYSYYYLSWI ISSGGGIIIF LIVAAAFGVV
           YYSIIRLSSG WWFFRTGASV FLTTTHLLGL YYLYYYLSWI ISSGGGIIIF AIVAAAFGVV
           YYSIIRLSSG WWFFRTGASV FLTTTHLLGL YYLYYYLSWI ISSGGGIIIF AIVAAAFGVV
           YYSIIRLSSG WWFFRTGASV FLTTTHLLGL YYLYYYLSWI ISSGGGVVIF AIVAAAFGVV
           YYSIIRLSSG WWFFRTGASV FLTTTHLLGL YYLYYYLSWI ISSGGGIIIF AIVAAAFGVV
           YYSIIRLSSG WWFFRTGASV FLTTTHLLGL YYLYYYLSWI ISSGGGIIIF AIVAAAFGVV
           YYSIIRLSSG WWFFRTGASV FLTTTHLLGL YYLYYYLSWI ISSGGGIIIF AIVAAAFGVV

           TSSNNFGCNF FPLLVVSCGG GYYIVSTTKK RRRRLLLHFF FFALIFHHHH IFLHLLLQGS
           PQQMMFGATF FPLLIITCGG GFFIVNTTKK RRRRLLLHFF FFVLVFHHHH IFLHLLLQGT
           PQQMMYGATG GPLLVVICGG GYYTVSTTKK RRRRLLLHFL LFALIFHHHH IFLHLLLHGT
           PQQMMYGATG GPLLVVICGG GYYTVSTTKK RRRRLLLHFL LFALIFHHHH IFLHLLLHGT
           PQQMMYGATS SPLLVVICGG GYYTVSTTKK RRRRLLLHFL LFALIFHHHH IFLHLLLHGT
           PQQMMYGATS SPLLVVICGG GYYTVSTTKK RRRRLLLHFL LFALIFHHHH IFLHLLLHGT
           PQQMMYGATS SPAAVVICGG GYYTVSTTKK RRRRLLLHFL LFGLIFHHHH IFLHLLLHGT
           PQQMMFGATF FPLLVVSCGG GYYLVSTTKK RRRRLLLHFF FFALIFHHHH IFLHLLLQGT
           PQQMMYGATS SPLLVVICGG GYYTVSTTKK RRRRLLLHFL LFALIFHHHH IFLHLLLHGT
           PQQMMFGATF FPLLVVSCGG GYYLVSTTKK RRRRLLLHFF FFALIFHHHH IFLHLLLQGT
           PQQMMYGATS SPLLVVICGG GYYTVSTTKK RRRRLLLHFL LFALIFHHHH IFLHLLLHGT
           PQQMMFGATF FPLLVVSCGG GYYLVSTTKK RRRRLLLHFF FFALIFHHHH IFLHLLLQGT
           PQQMMYGATS SPLLVVICGG GYYTVSTTKK RRRRLLLHFL LFALIFHHHH IFLHLLLHGT
           PQQMMFGATF FPLLVVSCGG GYYLVSTTKK RRRRLLLHFF FFALIFHHHH IFLHLLLQGT
           PQQMMYGATS SPAAVVICGG GYYTVSTTKK RRRRLLLHFL LFGLIFHHHH IFLHLLLHGT
           PQQMMYGATS SPLLVVICGG GYYTVSTTKK RRRRLLLHFL LFALIFHHHH IFLHLLLHGT
           PQQMMYGATS SPLLVVICGG GYYTVSTTKK RRRRLLLHFL LFALIFHHHH IFLHLLLHGT
           PQQMMYGATS SPLLVVICGG GYYTVSTTKK RRRRLLLHFL LFALIFHHHH IFLHLLLHGT
           PQQMMFGATF FPLLVVSCGG GYYLVSTTKK RRRRLLLHFF FFALIFHHHH IFLHLLLQGT
           PQQMMYGATG GPLLVVICGG GYYTVSTTKK RRRRLLLHFL LFALIFHHHH IFLHLLLHGT
           PQQMMYGATS SPLLVVICGG GYYTVSTTKK RRRRLLLHFL LFALIFHHHH IFLHLLLHGT
           PQQMMYGATS SPLLVVICGG GYYTVSTTKK RRRRLLLHFL LFALIFHHHH IFLHLLLHGT
           PQQMMYGATS SPLLVVICGG GYYTVSTTKK RRRRLLLHFL LFALIFHHHH IFLHLLLHGT
           PQQMMYGATS SPLLVVICGG GYYTVSTTKK RRRRLLLHFL LFALIFHHHH IFLHLLLHGT
           PQQMMYGATS SPLLVVICGG GYYTVSTTKK RRRRLLLHFL LFALIFHHHH IFLHLLLHGT

           PLLYYDTLLK PFFYPNNLLL LLIKGGFNNV FFLQQSSLFF FPPSSSNAIP PDRYYATTPP
           PLLYYDTLLK PFFYPNNLLL LLIKGGFSSV FFLQQSSLFF FTTSSSNAIM MDRYYSTTPP
           PLLYYDTLLK PFFYPNNLLL LLVKGGFNNI FFLQQSSIFF FPPSSSNAIV VNTYYVTTPP
           PLLYYDTLLK PFFYPNNLLL LLVKGGFNNI FFLQQSSIFF FPPSSSNAII INTYYVTTPP
           PLLYYDTLLK PFFYPNNLLL LLVKGGFNNI FFLQQSSIFF FPPSSSNAIL LNTYYVTTPP
           PLLYYDTLLK PFFYPNNLLL LLVKGGFNNI FFLQQSSLFF FPPSSSNAIL LNTYYVTTPP
           PLLYYDTLLK PFFYPNNLLL LLVKGGFNNV FFLQQSSLFF FPPSSSNAIV VNTYYVTTPP
           PLLYYDTLLK PFFYPNNLLL LLIKGGFNNI FFLQQSSLFF FPPSSSNAIT TDRYYATTPP
           PLLYYDTLLK PFFYPNNLLL LLVKGGFNNI FFLQQSSIFF FPPSSSNAIL LNTYYVTTPP
           PLLYYDTLLK PFFYPNNLLL LLIKGGFNNV FFLQQSSLFF FPPSSSNAIT TDRYYATTPP
           PLLYYDTLLK PFFYPNNLLL LLVKGGFNNI FFLQQSSLFF FPPSSSNAIL LNTYYVTTPP
           PLLYYDTLLK PFFYPNNLLL LLIKGGFNNV FFLQQSSLFF FPPSSSNAIT TDRYYATTPP
           PLLYYDTLLK PFFYPNNLLL LLVKGGFNNI FFLQQSSIFF FPPSSSNAIL LNTYYVTTPP
           PLLYYDTLLK PFFYPNNLLL LLIKGGFNNV FFLQQSSLFF FPPSSSNAIM MDKYYATTPP
           PLLYYDTLLK PFFYPNNLLL LLVKGGFNNV FFLQQSSLFF FPPSSSNAIV VNTYYVTTPP
           PLLYYDTLLK PFFYPNNLLL LLVKGGFNNI FFLQQSSIFF FPPSSSNAIL LNTYYVTTPP
           PLLYYDTLLK PFFYPNNLLL LLVKGGFNNI FFLQQSSIFF FPPSSSNAIL LNTYYVTTPP
           PLLYYDTLLK PFFYPNNLLL LLVKGGFNNI FFLQQSSIFF FPPSSSNAIL LNTYYVTTPP
           PLLYYDTLLK PFFYPNNLLL LLIKGGFNNV FFLQQSSLFF FPPSSSNAIT TDRYYATTPP
           PLLYYDTLLK PFFYPNNLLL LLVKGGFNNI FFLQQSSIFF FPPSSSNAII INTYYVTTPP
           PLLYYDTLLK PFFYPNNLLL LLVKGGFNNI FFLQQSSLFF FPPSSSNAII INTYYVTTPP
           PLLYYDTFFK PFFYPNNLLL LLVKGGFNNI FFLQQSSIFF FPPSSSNAIL LNTYYVTTPP
           PLLYYDTLLK PFFYPNNLLL LLVKGGFNNI FFLQQSSIFF FPPSSSNAIL LNTYYVTTPP
           PLLYYDTLLK PFFYPNNLLL LLVKGGFNNI FFLQQSSIFF FPPSSSNAIL LNTYYVTTPP
           PLLYYDTLLK PFFYPNNLLL LLVKGGFNNI FFLQQSSLFF FPPSSSNAIM MNTYYVTTPP

           PLLHHVVVVE YLLLLPPFFY AMMLLLKTKK TAGMMLLAII IFFLLLLLAA EEQQRNLLTT
           PLLHHVVVVE YLLLLSSFFY AIILLLKTKK TSGMMLLSVV VFFLLLLLAA EEQQRNLLTT
           PLLQQVVVVE YLLLLPPFFY AMMLLLKTKK NAGVVIIALL LFFLLLLLAA EEQQRNLLTT
           PLLQQVVVVE YLLLLPPFFY AMMLLLKTKK NAGVVVVALL LFFLLLLLAA EEQQRNLLTT
           PIIQQVVVVE YLLLLPPFFY AMMLLLKTKK TAGVVLLALL LFFLLLLLAA EEQQRSLLTT
           PIIQQVVVVE YLLLLPPFFY AMMLLLKTKK TAGVVLLTLL LFFLLLLLAA EEQQRSLLTT
           PSSQQVVVVE YLLLLPPFFY AMMLLLKTKK PAGVVLLLLL LFFLLLLLAA EEQQRSLLTT
           PLLHHVVVVE YLLLLPPFFY AMMLLLKTKK TAGMMLLAII IFFLLLLLAA EEQQRSLLTT
           PIIQQVVVVE YLLLLPPFFY AMMLLLKTKK TAGVVLLALL LFFLLLLLAA EEQQRSLLTT
           PLLHHVVVVE YLLLLPPFFY AMMLLLKTKK TAGMMLLAII IFFLLLLLAA EEQQRNLLTT
           PIIQQVVVVE YLLLLPPFFY AMMLLLKTKK TAGVVLLALL LFFLLLLLAA EEQQRSLLTT
           PLLHHVVVVE YLLLLPPFFY AMMLLLKTKK TAGMMLLAII IFFLLLLLAA EEQQRNLLTT
           PIIQQVVVVE YLLLLPPFFY AMMLLLKTKK TAGVVLLALL LFFLLLLLAA EEQQRSLLTT
           PLLHHVVVVE YLLLLPPFFY AMMLLLKIKK TAGMMLLAVV VFFLLLLLAA EEQQRNLLTT
           PSSQQVVVVE YLLLLPPFFY AMMLLLKTKK PAGVVLLLLL LFFLLLLLAA EEQQRSLLTT
           PIIQQVVVVE YLLLLPPFFY AMMLLLKTKK TAGVVLLALL LFFLLLLLAA EEQQRSLLTT
           PIIQQVVVVE YLLLLPPFFY AMMLLLKTKK TAGVVLLALL LFFLLLLLAA EEQQRSLLTT
           PIIQQVVVVE YLLLLPPFFY AMMLLLKTKK TAGVVLLALL LFFLLLLLAA EEQQRSLLTT
           PLLHHVVVVE YLLLLPPFFY AMMLLLKTKK TAGMMLLAII IFFLLLLLAA EEQQRNLLTT
           PLLQQVVVVE YLLLLPPFFY AMMLLLKTKK NAGVVVVALL LFFLLLLLAA EEQQRNLLTT
           PIIQQVVVVE YLLLLPPFFY AMMLLLKTKK TAGVVLLALL LFFLLLMMAA EEQQRNLLTT
           PIIQQVVVVE YLLLLPPFFY AIILLLKTKK TAGVVLLALL LFFLLLFFAA EEQQRNLLTT
           PIIQQVVVVE YLLLLPPFFY AMMLLLKTKK TAGVVLLTLL LFFLLLLLAA EEQQRSLLTT
           PIIQQVVVVE YLLLLPPFFY AMMLLLKTKK TAGVVLLALL LFFLLLLLAA EEQQRSLLTT
           PIIQQVVVVE YLLLLPPFFY AMMLLLKTKK TAGVVLLALL LFFLLLLLAA EEQQRSLLTT

           IIKFFFFAAR PIWWSYAAAA ALWWWWIIIC CQQQIIYYGL FFLLFFFFSS GLLFFLVSSS
           IIKFFFFAAR SIWWAYAAAA AMVVVVIIIY YQQQIIFFGM FFIIFVVVSS ILLFFLVSSS
           IIKMMFFAAR PIWWSYAAAA ALWWWWIIIC CPPQIIFFGL FFLLFSSSSS GLLFFLVNNN
           IIKMMFFAAR PIWWSYAAAA ALWWWWIIIC CQQQIIFFGL FFLLFSSSSS GLLFFLVYYY
           IIKMMFFAAR PIWWSYAAAA ALWWWWIIIC CQQQIIFFGL FFLLFSSSSS GLLFFLVYYY
           IIKMMFFAAR PIWWSYAAAA ALWWWWIIIC CQQQIIFFGL FFSSFSSSSS GLLFFLVYYY
           IIKMMFFAAR PIWWAYAAAA ALWWWWIIIC CQQQIIFFGL FFLLFCCCSS GLLFFLVYYY
           IIKFFFFAAR PIWWSYAAAA ALWWWWIIIC CQQQIIYYGL FFLLFFFFSS ALLFFLVAAA
           IIKMMFFAAR PIWWSYAAAA ALWWWWIIIC CQQQIIFFGL FFLLFSSSSS GLLFFLVYYY
           LIKFFFFAAR PIWWSYAAAA ALWWWWIIIC CQQQIIYYGL FFLLFFFFSS GLLFFLVSSS
           IIKMMFFAAR PIWWSYAAAA ALWWWWIIIC CQQQIIFFGL FFSSFSSSSS GLLFFLVYYY
           LIKFFFFVVR PIWWSYAAAA ALWWWWIIIC CQQQIIFFGL FFLLFCCCSS GLLFFLVSSS
           IIKMMFFAAR PIWWSYAAAA ALWWWWIIIC CQQQIIFFGL FFLLFFFFSS GLLFFLVYYY
           IIKFFFFAAR PIWWSYAAAA ALWWWWIIIC CQQQIIYYGL FFLLFFFFSS ALLFFLVAAA
           IIKMMFFAAR PIWWAYAAAA ALWWWWIIIC CQQQIIFFGL FFLLFCCCSS GLLFFLVYYY
           IIKMMFFAAR PIWWSYAAAA ALWWWWIIIC CQQQIIFFGL FFSSFSSSSS GLLFFLVYYY
           IIKMMFFAAR PIWWSYAAAA ALWWWWIIIC CQQQIIFFGL FFSSFSSSSS GLLFFLVYYY
           IIKMMFFAAR PIWWSYAAAA ALWWWWIIIC CQQQIIFFGL FFSSFSSSSS GLLFFLVYYY
           LIKFFFFAAR PIWWSYAAAA ALWWWWIIIC CQQQIIYYGL FFLLFFFFSS GLLFFLVSSS
           IIKMMFFAAR PIWWSYAAAA ALWWWWIIIC CQQQIIFFGL FFLLFSSSSS GLLFFLVYYY
           IIKMMFFAAR PIWWSYAAAA ALWWWWIIIC CQQQIIFFGL FFSSFSSSSS GLLFFLVYYY
           IIKMMFFAAR PIWWSYAAAA ALWWWWIIIC CQQQIIFFGL FFIIFSSSSS GLLFFLVYYY
           IIKMMFFAAR PIWWSYAAAA ALWWWWIIIC CQQQIIFFGL FFLLFSSSSS GLLFFLVYYY
           IIKMMFFAAR PIWWSYAAAA ALWWWWIIIC CQQQIIFFGL FFSSFSSSSS GLLFFLVYYY
           IIKMMFFAAR PIWWSYAAAA ALWWWWIIIC CQQQIIFFGL FFSSFSSSSS GLLFFLVYYY

           KRIIYYDSSS AANII
           KRLLHYDSSS AANII
           KKTTHYDSSS AANII
           KRTTHYDSSS AANII
           KRTTHYDSSS AANII
           KRTTHYDSSS AANII
           RRTTHYDSSS AANII
           RRTTHYDSSS AANII
           KRTTHYDSSS AANII
           KRTTHYDSSS AANII
           KRTTHYDSSS AANII
           KRNNSYDSSS AANII
           KRTTHYDSSS AANII
           RKTTHYDSSS AANLL
           KRTTHYDSSS AANII
           KRTTHYDSSS AANII
           KRTTHYDSSS AANII
           KRTTHYDSSS AANII
           KRTTHYDSSS AANII
           KKTTHYDSSS AANII
           KRTTYYDSSS AANII
           NRTTHYDSSS AANII
           KRTTHYDSSS AANII
           KRTTHYDSSS AANII
           KRTTHYDSSS AANII

   25   375
L_caullery NNYYYSINNK KKSHLIYPLL NNNNNWWWNN NNYGGGGFLL GGVVQILLTL LLLATTTCCY
L_sabrazes NNYNNVINNK KKAHLIYPLL NNNNNWWWNN NNYGGGGFLL GGIIQILLTL LLLATTTAAY
P_berghei  NNYNNSINNK KKTHLIYPLL NNNNNWWWNN NNYGGGGFLL GGIIQILLTF FFFASSSRRY
P_chabaudi NNYNNSINNK KKTHLMYPLL NNNNNWWWNN NNYGGGGFLL GGIIQILLTF FFFASSSRRY
P_cynomolg NNYYYSINNK KKAHLLYPLL NNNNNWWWNN NNYGGGGFLL GGIIQILLTF FFFASSSRRY
P_DAJ-2004 NNYYYSINNK KKAHLLYPLL NNNNNWWWNN NNYGGGGFLL GGIIQILLTF FFFASSSRRY
P_falcipar NNFYYSINNK KKAHLIYPLL NNNNNWWWNN NNYGGGGFLL GGIIQIIITF FFFASSSRRY
P_floriden NNYYYSINNK KKAHLVYPLL NNNNNWWWNN NNYGGGGFLL GGVVQILLTL LLLATTTCCY
P_fragile  NNYYYSINNK KKAHLLYPLL NNNNNWWWNN NNYGGGGFLL GGIIQILLTF FFFASSSRRY
P_gallinac NNYYYSINNK KKAHLIYPLL NNNNNWWWNN NNYGGGGFLL GGVVQILLTL LLLATTTCCY
P_gonderi  NNYYYSINNK KKAHLLYPLL NNNNNWWWNN NNYGGGGFLL GGIIQILLTF FFFASSSRRY
P_juxtanuc NNYYYSINNK KKAHLIYPLL NNNNNWWWNN NNYGGGGFLL GGVVQILLTL LLLATTTCCY
P_knowlesi NNYYYSINNK KKAHLLYPLL NNNNNWWWNN NNYGGGGFLL GGIIQILLTF FFFASSSRRY
P_mexicanu NNYYYSINNK KKAHLIYPLL NNNNNWWWNN NNYGGGGFLL GGVVQILLTL LLLATTTCCY
P_reicheno NNFYYSINNK KKAHLIYPLL NNNNNWWWNN NNYGGGGFLL GGIIQIIITF FFFASSSRRY
P_simioval NNYYYSINNK KKAHLLYPLL NNNNNWWWNN NNYGGGGFLL GGIIQILLTF FFFASSSRRY
P_simium   NNYYYSINNK KKAHLLYPLL NNNNNWWWNN NNYGGGGFLL GGIIQILLTF FFFASSSRRY
P_vivax_Sa NNYYYSINNK KKAHLLYPLL NNNNNWWWNN NNYGGGGFLL GGIIQILLTF FFFASSSRRY
P_relictum NNYYYSINNK KKAHLIYPLL NNNNNWWWNN NNYGGGGFLL GGVVQILLTL LLLATTTCCY
P_yoelii   NNYNNSINNK KKTHLIYPLL NNNNNWWWNN NNYGGGGFLL GGIIQILLTF FFFASSSRRY
P_malariae NNYYYSINNK KKAHLLYPLL NNNNNWWWNN NNYGGGGFLL GGIIQILLTF FFFASSSRRY
P_inui     NNYYYSINNK KKAHLMYPLL NNNNNWWWNN NNYGGGGFLL GGIIQILLTF FFFASSSRRY
P_coatneyi NNYYYSINNK KKAHLLYPLL NNNNNWWWNN NNYGGGGFLL GGIIQILLTF FFFASSSRRY
P_fieldi   NNYYYSINNK KKAHLLYPLL NNNNNWWWNN NNYGGGGFLL GGIIQILLTF FFFASSSRRY
P_ovale    NNYNNSINNK KKAHLLYPLL NNNNNWWWNN NNYGGGGFLL GGIIQILLTF FFFASSSRRY

           YTSYSQQHIE WSGCCAAAAI ILLEELLLFF FLYYFKKRRL LLFFLLLLLL TFFIIIIWII
           YTSYSQQHIE WSGWWCCCCY YLLSSTTAVV VIYYLHHIIG GGLYSSYYYY SYYLLLTWNL
           YSSYSQQHIE WSGWWCCCCY YMMAATTAVV VFYYLHHIIG GGLYSSYYYY LYYLLLSWIL
           YSSYSQQHIE WSGWWCCCCY YMMAATTAVV VFYYLHHIIG GGLYSSYYYY LYYLLLSWIL
           YTSYSQQHIE WSGWWCCCCY YMMAATTAVV VLYYLHHIIG GGLYSSYYYY LYYLLLSWIL
           YTSYSQQHIE WSGWWCCCCY YMMAATTAVV VLYYLHHIIG GGLYSSYYYY LYYLLLSWIL
           YTSYSQQHIE WSGWWCCCCY YMMAATTAVV VLYYLHHIIG GGLYSSYYYY MYYLLLSWIL
           YTSYSQQHIE WSGWWCCCCY YMMAATTAVV VIYYLHHIIG GGLYSSYYYY SYYLLLSWIL
           YTSYSQQHIE WSGWWCCCCY YMMAATTAVV VLYYLHHIIG GGLYSSYYYY LYYLLLSWIL
           YTSYSQQHIE WSGWWCCCCY YMMAATTAVV VIYYLHHIIG GGLYSSYYYY SYYLLLSWIL
           YTSYSQQHIE WSGWWCCCCY YMMAATTAVV VLYYLHHIIG GGLYSSYYYY LYYLLLSWIL
           YTSYSQQHIE WSGWWCCCCY YMMAATTAVV VIYYLHHIIG GGLYSSYYYY SYYLLLSWIL
           YTSYSQQHIE WSGWWCCCCY YMMAATTAVV VLYYLHHIIG GGLYSSYYYY LYYLLLSWIL
           YTSYSQQHIE WSGWWCCCCY YMMAATTAVV VIYYLHHIIG GGLYSSYYYY SYYLLLSWIL
           YTSYSQQHIE WSGWWCCCCY YMMAATTAVV VLYYLHHIIG GGLYSSYYYY MYYLLLSWIL
           YTSYSQQHIE WSGWWCCCCY YMMAATTAVV VLYYLHHIIG GGLYSSYYYY LYYLLLSWIL
           YTSYSQQHIE WSGWWCCCCY YMMAATTAVV VLYYLHHIIG GGLYSSYYYY LYYLLLSWIL
           YTSYSQQHIE WSGWWCCCCY YMMAATTAVV VLYYLHHIIG GGLYSSYYYY LYYLLLSWIL
           YTSYSQQHIE WSGWWCCCCY YMMAATTAVV VIYYLHHIIG GGLYSSYYYY SYYLLLSWIL
           YSSYSQQHIE WSGWWCCCCY YMMAATTAVV VFYYLHHIIG GGLYSSYYYY LYYLLLSWIL
           YTSYSQQHIE WSGWWCCCCY YMMAATTAVV VFYYLHHIIG GGLYSSYYYY LYYLLLSWIL
           YTSYSQQHIE WSGWWCCCCY YMMAATTAVV VLYYLHHIIG GGLYSSYYYY LYYLLLSWIL
           YTSYSQQHIE WSGWWCCCCY YMMAATTAVV VLYYLHHIIG GGLYSSYYYY LYYLLLSWIL
           YTSYSQQHIE WSGWWCCCCY YMMAATTAVV VLYYLHHIIG GGLYSSYYYY LYYLLLSWIL
           YTSYSQQHIE WSGWWCCCCY YMMAATTAVV VFYYLHHIIG GGLYSSYYYY LYYLLLSWIL

           -FNN-SYYCY GLLCTTLLGS SSSSNEEEEF LGYYLLFFGG GVWIICCCGY YIVSDDDPTT
           IFLLIMTTAM GYYVPPWWGQ QQQQMSSSSF WGNNLLFFGG GIWVVCCCGF FIVNDDDPTT
           IFAAIVTTAI GYYVPPWWGQ QQQQMSSSSY WGNNLLGGSS SVWLLCCCGY YTVSDDDPTT
           IFAAIVTTAI GYYVPPWWGQ QQQQMSSSSY WGNNLLGGAA AVWLLCCCGY YTVSDDDPTT
           IFAAIVTTAI GYYVPPWWGQ QQQQMSSSSY WGNNLLSSVV VVWLLCCCGY YTVSDDDPTT
           IFAAIITTAI GYYVPPWWGQ QQQQMSSSSY WGNNLLSSVV VVWLLCCCGY YTVSDDDPTT
           IFMMIVTTAV GYYVPPWWGQ QQQQMSSSSY WGNNLLSSVV VVWIICCCGY YTVSDDDPTT
           IFLLIVTTAM GYYVPPWWGQ QQQQMSSSSF WGNNLLFFGG GVWIICCCGY YLVSDDDPTT
           IFAAIVTTAI GYYVPPWWGQ QQQQMSSSSY WGNNLLSSVV VVWLLCCCGY YTVSDDDPTT
           MFLLIVTTAM GYYVPPWWGQ QQQQMSSSSF WGNNLLFFGG GVWIICCCGY YLVSDDDPTT
           IFAAIVTTAI GYYVPPWWGQ QQQQMSSSSY WGNNLLSSVV VVWLLCCCGY YTVSDDDPTT
           IFLLIVTTAM GYYVPPWWGQ QQQQMSSSSF WGNNLLFFGG GVWIICCCGY YLVSDDDPTT
           IFAAIVTTAI GYYVPPWWGQ QQQQMSSSSY WGNNLLSSVV VVWLLCCCGY YTVSDDDPTT
           IFLLIVTTAM GYYVPPWWGQ QQQQMSSSSF WGNNLLFFGG GVWIICCCGY YLVSDDDPTT
           IFMMIVTTAV GYYVPPWWGQ QQQQMSSSSY WGNNLLSSVV VVWIICCCGY YTVSDDDPTT
           IFAAIVTTAI GYYVPPWWGQ QQQQMSSSSY WGNNLLSSVV VVWLLCCCGY YTVSDDDPTT
           IFAAIVTTAI GYYVPPWWGQ QQQQMSSSSY WGNNLLSSVV VVWLLCCCGY YTVSDDDPTT
           IFAAIVTTAI GYYVPPWWGQ QQQQMSSSSY WGNNLLSSVV VVWLLCCCGY YTVSDDDPTT
           IFLLIVTTAM GYYVPPWWGQ QQQQMSSSSF WGNNLLFFGG GVWIICCCGY YLVSDDDPTT
           IFAAIVTTAI GYYVPPWWGQ QQQQMSSSSY WGNNLLGGAA AVWLLCCCGY YTVSDDDPTT
           IFAAIVTTAI GYYVPPWWGQ QQQQMSSSSY WGNNLLSSAA AVWLLCCCGY YTVSDDDPTT
           VFAAIVTTAI GYYVPPWWGQ QQQQMSSSSY WGNNLLSSVV VVWLLCCCGY YTVSDDDPTT
           IFAAIVTTAI GYYVPPWWGQ QQQQMSSSSY WGNNLLSSVV VVWLLCCCGY YTVSDDDPTT
           IFAAIVTTAI GYYVPPWWGQ QQQQMSSSSY WGNNLLSSVV VVWLLCCCGY YTVSDDDPTT
           IFAAIVTTAI GYYVPPWWGQ QQQQMSSSSY WGNNLLSSAA AVWLLCCCGY YTVSDDDPTT

           LLVLHIFFPI IICCVVFFIF LLGSSSNNLY TAAAKKPYPP NLLLCLIIKG FFFFNVVLLS
           LLILHIFFPV VVVVVVFFIF LLGSSSNNLY TAAAKKPYPP NLLLCLIIKG FFFFNVVLLA
           IIVLHILLPV VVCCVVFFIF LLGSSSNNLY TAAAKKPYPP NLLLSLVVKG FFFFNIILLI
           IIVLHILLPV VVCCVVFFIF LLGSSSNNLY TAAAKKPYPP NLLLSLVVKG FFFFNIILLI
           IIVLHILLPV VVCCVVFFIF LLGSSSNNLY TAAAKKPYPP NLLLSLVVKG FFFFNIIFLL
           IIVLHILLPI IICCVVFFIF LLGSSSNNLY TAAAKKPYPP NLLLSLVVKG FFFFNIIFLL
           IIVLHILLPI IICCVVFFIF LLGSSSNNLY TAAAKKPYPP NLLLSLVVKG FFFFNVVILI
           LLVLHIFFPI IICCVVFFIF LLGSSSNNLY TAAAKKPYPP NLLLSLIIKG FFFFNIIFLS
           IIVLHILLPV VVCCVVFFIF LLGSSSNNLY TAAAKKPYPP NLLLSLVVKG FFFFNIIFLL
           LLVLHTFFPI IICCVVFFIF LLGSSSNNLY TAAAKKPYPP NLLLSLIIKG FFFFNVVLLA
           IIVLHILLPV VVCCVVFFIF LLGSSSNNLY TAAAKKPYPP NLLLSLVVKG FFFFNIIFLL
           LLVLHIFFPI IICCVVFFIF LLGSSSNNLY TAAAKKPYPP NLLLSLIIKG FFFFNVVLLS
           IIVLHILLPV VVCCVVFFIF LLGSSSNNLY TAAAKKPYPP NLLLSLVVKG FFFFNIIFLL
           LLVLHIFFPI IICCVVFFIF LLGSSSNNLY TAAAKKPYPP NLLLSLIIKG FFFFNVVFLS
           IIVLHILLPI IICCVVFFIF LLGSSSNNLY TAAAKKPYPP NLLLSLVVKG FFFFNVVILI
           IIVLHILLPV VVCCVVFFIF LLGSSSNNLY TAAAKKPYPP NLLLSLVVKG FFFFNIIFLL
           IIVLHILLPV VVCCVVFFIF LLGSSSNNLY TAAAKKPYPP NLLLSLVVKG FFFFNIIFLL
           IIVLHILLPV VVCCVVFFIF LLGSSSNNLY TAAAKKPYPP NLLLSLVVKG FFFFNIIFLL
           LLVLHTFFPI IICCVVFFIF LLGSSSNNLY TAAAKKPYPP NLLLSLIIKG FFFFNVVLLA
           IIVLHILLPV VVCCVVFFIF LLGSSSNNLY TAAAKKPYPP NLLLSLVVKG FFFFNIILLI
           IIVLHILLPV VVCCVVFFIF LLGSSSNNLY TAAAKKPYPP NLLLSLVVKG FFFFNIIILL
           IIVLHILLPV VVCCVVFFIF LLGSSSNNLY TAAAKKPYPP NLLLSLVVKG FFFFNIIFLL
           IIVLHILLPV VVCCVVFFIF LLGSSSNNLY TAAAKKPYPP NLLLSLVVKG FFFFNIIFLL
           IIVLHILLPV VVCCVVFFIF LLGSSSNNLY TAAAKKPYPP NLLLSLVVKG FFFFNIIFLL
           IIVLHILLPV VVCCVVFFIF LLGSSSNNLY TAAAKKPYPP NLLLSLVVKG FFFFNIIFLL

           SQQQSLFIII IIPPSHPPNN DAHHHHHHPE EFFLPPPFFY MKKPPPNKKA AGGLMLASQL
           AQQQSLFIIL LLTTSHPPNN DSHHHHHHPE EFFLSSSFFY IKKPPPNKKS SGGLMLSSQL
           IQQQSIFVVI IIPPSHPPNN NVQQQQQQPE EFFLPPPFFY MKKPPPSKKA AGGLVIASQL
           IQQQSIFVVI IIPPSHPPNN NVQQQQQQPE EFFLPPPFFY MKKPPPSKKA AGGLVVASQL
           LQQQSIFIII IIPPSHPPNN NVQQQQQQPE EFFLPPPFFY MKKPPPSKKA AGGLVLASQL
           LQQQSLFIII IIPPSHPPNN NVQQQQQQPE EFFLPPPFFY MKKPPPSKKA AGGLVLTSQL
           IQQQSLFIII IIPPSHPPNN NVQQQQQQPE EFFLPPPFFY MKKPPPSKKA AGGLVLLSQL
           SQQQSLFIIL LLPPSHPPNN DAHHHHHHPE EFFLPPPFFY MKKPPPNKKA AGGLMLASQL
           LQQQSIFIII IIPPSHPPNN NVQQQQQQPE EFFLPPPFFY MKKPPPSKKA AGGLVLASQL
           AQQQSLFIIL LLPPSHPPNN DAHHHHHHPE EFFLPPPFFY MKKPPPNKKA AGGLMLASQL
           LQQQSLFIII IIPPSHPPNN NVQQQQQQPE EFFLPPPFFY MKKPPPSKKA AGGLVLASQL
           SQQQSLFIIL LLPPSHPPNN DAHHHHHHPE EFFLPPPFFY MKKPPPNKKA AGGLMLASQL
           LQQQSIFIII IIPPSHPPNN NVQQQQQQPE EFFLPPPFFY MKKPPPSKKA AGGLVLASQL
           SQQQSLFIIL LLPPSHPPNN DAHHHHHHPE EFFLPPPFFY MKKPPPNKKA AGGLMLASQL
           IQQQSLFIII IIPPSHPPNN NVQQQQQQPE EFFLPPPFFY MKKPPPSKKA AGGLVLLSQL
           LQQQSIFIII IIPPSHPPNN NVQQQQQQPE EFFLPPPFFY MKKPPPSKKA AGGLVLASQL
           LQQQSIFIII IIPPSHPPNN NVQQQQQQPE EFFLPPPFFY MKKPPPSKKA AGGLVLASQL
           LQQQSIFIII IIPPSHPPNN NVQQQQQQPE EFFLPPPFFY MKKPPPSKKA AGGLVLASQL
           AQQQSLFIIL LLPPSHPPNN DAHHHHHHPE EFFLPPPFFY MKKPPPNKKA AGGLMLASQL
           IQQQSIFVVI IIPPSHPPNN NVQQQQQQPE EFFLPPPFFY MKKPPPSKKA AGGLVVASQL
           LQQQSLFIII IIPPSHPPNN NVQQQQQQPE EFFLPPPFFY MKKPPPSKKA AGGLVLASQL
           LQQQSIFIII IIPPSHPPNN NVQQQQQQPE EFFLPPPFFY IKKPPPSKKA AGGLVLASQL
           LQQQSIFIII IIPPSHPPNN NVQQQQQQPE EFFLPPPFFY MKKPPPSKKA AGGLVLTSQL
           LQQQSIFIII IIPPSHPPNN NVQQQQQQPE EFFLPPPFFY MKKPPPSKKA AGGLVLASQL
           LQQQSLFIII IIPPSHPPNN NVQQQQQQPE EFFLPPPFFY MKKPPPSKKA AGGLVLASQL

           FLAAERRLTT TIFKFFAAGA AESVPIFIFL LWWGCCQLLP QSSLYGGRLF IFFFFFGTTT
           FLAAERRLTT TIFKFFVVGA ADSLSIFIFL MVVGYYQLLP QDDYYGGRMF ILLFVVITTT
           FLAAERRLTT TIFKMMVVSA AESVPIFMFL LWWGCCPLLP QDDLYGGRLF IFFFSSGSSS
           FLAAERRLTT TIFKMMVVSA AESVPIFMFL LWWGCCQLLP QDDLYGGRLF IFFFSSGAAA
           FLAAERRLTT TIFKMMTTGA AESVPIFMFL LWWGCCQLLP QDDLYGGRLF IFFFSSGAAA
           FLAAERRLTT TIFKMMTTGA AESVPIFMFL LWWGCCQLLP QDDLYGGRLF IFFFSSGAAA
           FLAAERRLTT TIFKMMIIGA ADSVPIFMFL LWWGCCQLLP QDDLYGGRLF VFFFCCGVVV
           FLAAERRLTT TIFKFFNNGA AESVPIFIFL LWWGCCQLLP QDDLYGGRLF IFFFFFATTT
           FLAAERRLTT TIFKMMTTGA AESVPIFMFL LWWGCCQLLP QDDLYGGRLF IFFFSSGTTT
           FLAAERRLTT TIFKFFAAGA AESVPIFIFL LWWGCCQLLP QDDLYGGRLF IFFFFFGTTT
           FLAAERRLTT TIFKMMTTGA AESVPIFMFL LWWGCCQLLP QDDLYGGRLF IFFFSSGVVV
           FLAAERRLTT TILKFFAAGV VESVPIFIFL LWWGCCQLLP QDDLYGGRLF IFFFCCGSSS
           FLAAERRLTT TIFKMMTTGA AESVPIFMFL LWWGCCQLLP QDDLYGGRLF IFFFFFGTTT
           FLAAERRLTT TIFKFFNNGA AESVPIFIFL LWWGCCQLLP QDDIYGGRLF IFFFFFATTT
           FLAAERRLTT TIFKMMIIGA ADSVPIFMFL LWWGCCQLLP QDDLYGGRLF VFFFCCGVVV
           FLAAERRLTT TIFKMMTTGA AESVPIFMFL LWWGCCQLLP QDDLYGGRLF IFFFSSGAAA
           FLAAERRLTT TIFKMMTTGA AESVPIFMFL LWWGCCQLLP QDDLYGGRLF IFFFSSGAAA
           FLAAERRLTT TIFKMMTTGA AESVPIFMFL LWWGCCQLLP QDDLYGGRLF IFFFSSGAAA
           FLAAERRLTT TIFKFFAAGA AESVPIFIFL LWWGCCQLLP QDDLYGGRLF IFFFFFGTTT
           FLAAERRLTT TIFKMMVVSA AESVPIFMFL LWWGCCQLLP QDDLYGGRLF IFFFSSGSSS
           FMAAERRLTT TIFKMMLLGA AESVPIFMFL LWWGCCQLLP QEELYGGRLF IFFFSSGAAA
           FFAAERRLTT TIFKMMTTGA AESLPIFMFL LWWGCCQLLP QDDLYGGRLF IFFFSSGAAA
           FLAAERRLTT TIFKMMTTGA AESVPIFMFL LWWGCCQLLP QDDLYGGRLF IFFFSSGTTT
           FLAAERRLTT TIFKMMTTGA AESVPIFMFL LWWGCCQLLP QDDLYGGRLF IFFFSSGAAA
           FLAAERRLTT TIFKMMAAGA AESVPIFMFL LWWGCCQLLP QDDLYGGRLF IFFFSSGVVV

           VVQSKRIYDY SQQAA
           VVQSKRLYDY SQQAA
           VVQNKKTYDY SQQAA
           VVHYKRTYDY SQQAA
           VVHYKRTYDY SQQAA
           VVHYKRTYDY SQQAA
           VVHYRRTYDY SQQAA
           VVQARRTYDY SQQAA
           VVHYKRTYDY SQQAA
           VVQSKRTYDY SQQAA
           VVHYKRTYDY SQQAA
           VVQSKRNYDY SQQAA
           VVHYKRTYDY SQQAA
           VVQARKTYDY SQQAA
           VVHYKRTYDY SQQAA
           VVHYKRTYDY SQQAA
           VVHYKRTYDY SQQAA
           VVHYKRTYDY SQQAA
           VVQSKRTYDY SQQAA
           VVQYKKTYDY SQQAA
           VVHYKRTYDY SQQAA
           VVHYNRTYDY SQQAA
           VVHYKRTYDY SQQAA
           VVHYKRTYDY SQQAA
           VVHYKRTYDY SQQAA

   25   375
L_caullery SILLLLKKSH HHLYPLNNNF LNNNYGFLGI IQQTGVVVVV LTCCCYTPPE ISSYAQHILR
L_sabrazes VILLLLKKAH HHLYPLNNNF LNNNYGFLGI IQQTGVVVVV LTAAAYTPPE ISSHAQHILR
P_berghei  SILLLLKKTH HHLNPLNNNF LNNNYGFLGI IQQTGVVVVV LSRRRYSPPE ISSYAQHILR
P_chabaudi SILLLLKKTH HHLNPLNNNF LNNNYGFLGI IQQTGVVVVV LSRRRYSPPE ISSYAQHILR
P_cynomolg SILLLLKKAH HHLNPLNNNF LNNNYGFLGI IQQTGVVVVV LSRRRYTPPE ISSYAQHILR
P_DAJ-2004 SILLLLKKAH HHLNPLNNNF LNNNYGFLGI IQQTGVVVVV LSRRRYTPPE ISSYAQHILR
P_falcipar SILLLLKKAH HHLNPLNNNF LNNNYGFLGI IQQTGVVVVV LSRRRYTPPD VSSYAQHILR
P_floriden SILLLLKKAH HHLYPLNNNF LNNNYGFLGI IQQTGVVVVV LTCCCYTPPE ISSYAQHILR
P_fragile  SILLLLKKAH HHLNPLNNNF LNNNYGFLGI IQQTGVVVVV LSRRRYTPPE ISSYAQHILR
P_gallinac SILLLLKKAH HHLHPLNNNF LNNNYGFLGI IQQTGVVVVV LTCCCYTPPE ISSYAQHILR
P_gonderi  SILLLLKKAH HHLNPLNNNF LNNNYGFLGI IQQTGVVVVV LSRRRYTPPE ISSYAQHILR
P_juxtanuc SILLLLKKAH HHLHPLNNNF LNNNYGFLGI IQQTGVVVVV LTCCCYTPPE ISSYAQHILR
P_knowlesi SILLLLKKAH HHLNPLNNNF LNNNYGFLGI IQQTGVVVVV LSRRRYTPPE ISSYAQHILR
P_mexicanu SILLLLKKAH HHLHPLNNNF LNNNYGFLGI IQQTGVVVVV LTCCCYTPPE ISSYAQHILR
P_reicheno SILLLLKKAH HHLNPLNNNF LNNNYGFLGI IQQTGVVVVV LSRRRYTPPD VSSYAQHILR
P_simioval SILLLLKKAH HHLNPLNNNF LNNNYGFLGI IQQTGVVVVV LSRRRYTPPE ISSYAQHILR
P_simium   SILLLLKKAH HHLNPLNNNF LNNNYGFLGI IQQTGVVVVV LSRRRYTPPE ISSYAQHILR
P_vivax_Sa SILLLLKKAH HHLNPLNNNF LNNNYGFLGI IQQTGVVVVV LSRRRYTPPE ISSYAQHILR
P_relictum SILLLLKKAH HHLHPLNNNF LNNNYGFLGI IQQTGVVVVV LTCCCYTPPE ISSYAQHILR
P_yoelii   SILLLLKKTH HHLNPLNNNF LNNNYGFLGI IQQTGVVVVV LSRRRYSPPE ISSYAQHILR
P_malariae SILLLLKKAH HHLNPLNNNF LNNNYGFLGI IQQTGVVVVV LSRRRYTPPD ISSYAQHILR
P_inui     SILLLLKKAH HHLNPLNNNF LNNNYGFLGI IQQTGIIIII LSRRRYTPPE ISSYAQHILR
P_coatneyi SILLLLKKAH HHLNPLNNNF LNNNYGFLGI IQQTGVVVVV LSRRRYTPPE ISSYAQHILR
P_fieldi   SILLLLKKAH HHLNPLNNNF LNNNYGFLGI IQQTGVVVVV LSRRRYTPPE ISSYAQHILR
P_ovale    SILLLLKKAH HHLNPLNNNF LNNNYGFLGI IQQTGVVVVV LSRRRYTPPE ISSYAQHILR

           RELLCAAALD DILELLHLLF YYLLLFYFKR RRVLLLFLFM MIIIIWY--F IN-YYCFFYG
           RELLWCCCFR RYLSTTGAFV FFIIILYLHI IILGGGLYYP PTTTTWGIIF ISITTAFFMG
           RELLWCCCFR RYMATTGALV FFFFFLYLHI IILGGGLYYP PSSSSWGIIF LFITTAFFIG
           RELLWCCCFR RYMATTGALV FFFFFLYLHI IILGGGLYYP PSSSSWGIIF LFITTAFFIG
           RELLWCCCFR RYMATTGALV FFLLLLYLHI IILGGGLYYP PSSSSWGIIF LFITTAFFIG
           RELLWCCCFR RYMATTGALV FFLLLLYLHI IILGGGLYYP PSSSSWGIIF LFITTAFFIG
           RELLWCCCFR RYMATTGALV FFLLLLYLHI IILGGGLYYP PSSSSWGILF IFITTAFFVG
           RELLWCCCFR RYMATTGAFV FFIIILYLHI IILGGGLYYP PSSSSWGIIF ISITTAFFMG
           RELLWCCCFR RYMATTGALV FFLLLLYLHI IILGGGLYYP PSSSSWGIIF LFITTAFFIG
           RELLWCCCFR RYMATTGAFV FFIIILYLHI IILGGGLYYP PSSSSWGMIF ISITTAFFMG
           RELLWCCCFR RYMATTGALV FFLLLLYLHI IILGGGLYYP PSSSSWGIIF LFITTAFFIG
           RELLWCCCFR RYMATTGAFV FFIIILYLHI IILGGGLYYP PSSSSWGIIF ISITTAFFMG
           RELLWCCCFR RYMATTGALV FFLLLLYLHI IILGGGLYYP PSSSSWGIIF LFITTAFFIG
           REIIWCCCFR RYMATTGAFV FFIIILYLHI IILGGGLYYP PSSSSWGIIF ISITTAFFMG
           RELLWCCCFR RYMATTGALV FFLLLLYLHI IILGGGLYYP PSSSSWGILF IFITTAFFVG
           RELLWCCCFR RYMATTGALV FFLLLLYLHI IILGGGLYYP PSSSSWGIIF LFITTAFFIG
           RELLWCCCFR RYMATTGALV FFLLLLYLHI IILGGGLYYP PSSSSWGIIF LFITTAFFIG
           RELLWCCCFR RYMATTGALV FFLLLLYLHI IILGGGLYYP PSSSSWGIIF LFITTAFFIG
           RELLWCCCFR RYMATTGAFV FFIIILYLHI IILGGGLYYP PSSSSWGIIF ISITTAFFMG
           RELLWCCCFR RYMATTGALV FFFFFLYLHI IILGGGLYYP PSSSSWGIIF LFITTAFFIG
           RELLWCCCFR RYMATTGALV FFFFFLYLHI IILGGGLYYP PSSSSWGIIF LFITTAFFIG
           RELLWCCCFR RYMATTGALV FFLLLLYLHI IILGGGLYYP PSSSSWGVIF LFITTAFFIG
           RELLWCCCFR RYMATTGALV FFLLLLYLHI IILGGGLYYP PSSSSWGIIF LFITTAFFIG
           RELLWCCCFR RYMATTGALV FFLLLLYLHI IILGGGLYYP PSSSSWGIIF LFITTAFFIG
           RELLWCCCFR RYMATTGALV FFFFFLYLHI IILGGGLYYP PSSSSWGIIF LFITTAFFIG

           GLLLCCCCFT TSSNFCCNYY LYFIPGLLVV VCGGIIPLKR VVVLHHFFFF IAALCIIIFI
           GYYYVVVVLP PQQMFAATIN LYFIPGLLII ICGGIIPLKR IIILHHFFFF VVVLVVVVFI
           GYYYVVVVLP PQQMYAATIN LSGIPSLLVV VCGGTTPIKR VVVLHHFFLL VAALCIIIFI
           GYYYVVVVLP PQQMYAATIN LSGIPALLVV VCGGTTPIKR VVVLHHFFLL VAALCIIIFI
           GYYYVVVVLP PQQMYAATIN LSSIPVLLVV VCGGTTPIKR VVVLHHFFLL VAALCIIIFI
           GYYYVVVVLP PQQMYAATIN LSSIPVLLVV VCGGTTPIKR VVVLHHFFLL IAALCIIIFI
           GYYYVVVVLP PQQMYAATIN LSSIPVAAVV VCGGTTPIKR VVVLHHFFLL IGGLCIIIFI
           GYYYVVVVLP PQQMFAATIN LYFIPGLLVV VCGGLLPLKR VVVLHHFFFF IAALCIIIFI
           GYYYVVVVLP PQQMYAATIN LSSIPVLLVV VCGGTTPIKR VVVLHHFFLL VAALCIIIFI
           GYYYVVVVLP PQQMFAATIN LYFIPGLLVV VCGGLLPLKR VVVLHHFFFF IAALCIIIFI
           GYYYVVVVLP PQQMYAATIN LSSIPVLLVV VCGGTTPIKR VVVLHHFFLL VAALCIIIFI
           GYYYVVVVLP PQQMFAATIN LYFIPGLLVV VCGGLLPLKR VVVLHHFFFF IAALCIIIFI
           GYYYVVVVLP PQQMYAATIN LSSIPVLLVV VCGGTTPIKR VVVLHHFFLL VAALCIIIFI
           GYYYVVVVLP PQQMFAATIN LYFIPGLLVV VCGGLLPLKR VVVLHHFFFF IAALCIIIFI
           GYYYVVVVLP PQQMYAATIN LSSIPVAAVV VCGGTTPIKR VVVLHHFFLL IGGLCIIIFI
           GYYYVVVVLP PQQMYAATIN LSSIPVLLVV VCGGTTPIKR VVVLHHFFLL VAALCIIIFI
           GYYYVVVVLP PQQMYAATIN LSSIPVLLVV VCGGTTPIKR VVVLHHFFLL VAALCIIIFI
           GYYYVVVVLP PQQMYAATIN LSSIPVLLVV VCGGTTPIKR VVVLHHFFLL VAALCIIIFI
           GYYYVVVVLP PQQMFAATIN LYFIPGLLVV VCGGLLPLKR VVVLHHFFFF IAALCIIIFI
           GYYYVVVVLP PQQMYAATIN LSGIPALLVV VCGGTTPIKR VVVLHHFFLL VAALCIIIFI
           GYYYVVVVLP PQQMYAATIN LSSIPALLVV VCGGTTPIKR VVVLHHFFLL VAALCIIIFI
           GYYYVVVVLP PQQMYAATIN LSSIPVLLVV VCGGTTPIKR VVVLHHFFLL VAALCIIIFI
           GYYYVVVVLP PQQMYAATIN LSSIPVLLVV VCGGTTPIKR VVVLHHFFLL VAALCIIIFI
           GYYYVVVVLP PQQMYAATIN LSSIPVLLVV VCGGTTPIKR VVVLHHFFLL VAALCIIIFI
           GYYYVVVVLP PQQMYAATIN LSSIPALLVV VCGGTTPIKR VVVLHHFFLL VAALCIIIFI

           IFFFFLQGSS SPLGYYTAAP FPPNNLIKGG FFFNNVLVVV FLLLSSLFII IILSSSHPDN
           IFFFFLQGSS TPLGYYTAAP FPPNNLIKGG FFFNNVLVVV FLLLASLFII IILSSSHPDN
           IFFFFLHGSS TPLGYYTAAP FPPNNLVKGG FFFNNILIII FLLLISIFVV VVLSSSHPDN
           IFFFFLHGSS TPLGYYTAAP FPPNNLVKGG FFFNNILIII FLLLISIFVV VVLSSSHPDN
           IFFFFLHGSS TPLGYYTAAP FPPNNLVKGG FFFNNIFIII FLLLLSIFII IILSSSHPDN
           IFFFFLHGSS TPLGYYTAAP FPPNNLVKGG FFFNNIFIII FLLLLSLFII IILSSSHPDN
           IFFFFLHGSS TPLGYYTAAP FPPNNLVKGG FFFNNVIIII FLLLISLFII IILSSSHPDN
           IFFFFLQGSS TPLGYYTAAP FPPNNLIKGG FFFNNIFVVV FLLLSSLFII IILSSSHPDN
           IFFFFLHGSS TPLGYYTAAP FPPNNLVKGG FFFNNIFIII FLLLLSIFII IILSSSHPDN
           IFFFFLQGSS TPLGYYTAAP FPPNNLIKGG FFFNNVLVVV FLLLASLFII IILSSSHPDN
           IFFFFLHGSS TPLGYYTAAP FPPNNLVKGG FFFNNIFIII FLLLLSLFII IILSSSHPDN
           IFFFFLQGSS TPLGYYTAAP FPPNNLIKGG FFFNNVLVVV FLLLSSLFII IILSSSHPDN
           IFFFFLHGSS TPLGYYTAAP FPPNNLVKGG FFFNNIFIII FLLLLSIFII IILSSSHPDN
           IFFFFLQGSS TPLGYYTAAP FPPNNLIKGG FFFNNVFVVV FLLLSSLFII IILSSSHPDN
           IFFFFLHGSS TPLGYYTAAP FPPNNLVKGG FFFNNVIIII FLLLISLFII IILSSSHPDN
           IFFFFLHGSS TPLGYYTAAP FPPNNLVKGG FFFNNIFIII FLLLLSIFII IILSSSHPDN
           IFFFFLHGSS TPLGYYTAAP FPPNNLVKGG FFFNNIFIII FLLLLSIFII IILSSSHPDN
           IFFFFLHGSS TPLGYYTAAP FPPNNLVKGG FFFNNIFIII FLLLLSIFII IILSSSHPDN
           IFFFFLQGSS TPLGYYTAAP FPPNNLIKGG FFFNNVLVVV FLLLASLFII IILSSSHPDN
           IFFFFLHGSS TPLGYYTAAP FPPNNLVKGG FFFNNILIII FLLLISIFVV VVLSSSHPDN
           IFFFFLHGSS TPLGYYTAAP FPPNNLVKGG FFFNNIIIII FLLLLSLFII IILSSSHPDN
           IFFFFLHGSS TPLGYYTAAP FPPNNLVKGG FFFNNIFIII FLLLLSIFII IILSSSHPDN
           IFFFFLHGSS TPLGYYTAAP FPPNNLVKGG FFFNNIFIII FLLLLSIFII IILSSSHPDN
           IFFFFLHGSS TPLGYYTAAP FPPNNLVKGG FFFNNIFIII FLLLLSIFII IILSSSHPDN
           IFFFFLHGSS TPLGYYTAAP FPPNNLVKGG FFFNNIFIII FLLLLSLFII IILSSSHPDN

           AAAAAIPPPD RRRAALLHIV YYFPPPFFYA NNTTAAGLML SLLQLFFLLL QNNLTTTTII
           AAAAAIMMMD RRRSSLLHIV YYFSSSFFYA NNTTSSGLML SLLQLFFLLL QNNLTTTTII
           AAAAAIVVVN TTTVVLLQIV YYFPPPFFYA SSNNAAGVVI SLLQLFFLLL QNNLTTTTII
           AAAAAIIIIN TTTVVLLQIV YYFPPPFFYA SSNNAAGVVV SLLQLFFLLL QNNLTTTTII
           AAAAAILLLN TTTVVIIQIV YYFPPPFFYA SSTTAAGLVL SLLQLFFLLL QSSLTTTTII
           AAAAAILLLN TTTVVIIQIV YYFPPPFFYA SSTTAAGLVL SLLQLFFLLL QSSLTTTTII
           AAAAAIVVVN TTTVVSSQIV YYFPPPFFYA SSPPAAGVVL SLLQLFFLLL QSSLTTTTII
           AAAAAITTTD RRRAALLHIV YYFPPPFFYA NNTTAAGLML SLLQLFFLLL QSSLTTTTII
           AAAAAILLLN TTTVVIIQIV YYFPPPFFYA SSTTAAGLVL SLLQLFFLLL QSSLTTTTII
           AAAAAITTTD RRRAALLHIV YYFPPPFFYA NNTTAAGLML SLLQLFFLLL QNNLTTTTLL
           AAAAAILLLN TTTVVIIQIV YYFPPPFFYA SSTTAAGLVL SLLQLFFLLL QSSLTTTTII
           AAAAAITTTD RRRAALLHIV YYFPPPFFYA NNTTAAGLML SLLQLFFLLL QNNLTTTTLL
           AAAAAILLLN TTTVVIIQIV YYFPPPFFYA SSTTAAGLVL SLLQLFFLLL QSSLTTTTII
           AAAAAIMMMD KKKAALLHIV YYFPPPFFYA NNTTAAGLML SLLQLFFLLL QNNLTTTTII
           AAAAAIVVVN TTTVVSSQIV YYFPPPFFYA SSPPAAGVVL SLLQLFFLLL QSSLTTTTII
           AAAAAILLLN TTTVVIIQIV YYFPPPFFYA SSTTAAGLVL SLLQLFFLLL QSSLTTTTII
           AAAAAILLLN TTTVVIIQIV YYFPPPFFYA SSTTAAGLVL SLLQLFFLLL QSSLTTTTII
           AAAAAILLLN TTTVVIIQIV YYFPPPFFYA SSTTAAGLVL SLLQLFFLLL QSSLTTTTII
           AAAAAITTTD RRRAALLHIV YYFPPPFFYA NNTTAAGLML SLLQLFFLLL QNNLTTTTLL
           AAAAAIIIIN TTTVVLLQIV YYFPPPFFYA SSNNAAGVVV SLLQLFFLLL QNNLTTTTII
           AAAAAIIIIN TTTVVIIQIV YYFPPPFFYA SSTTAAGLVL SLLQLFFLLL QNNLTTTTII
           AAAAAILLLN TTTVVIIQIV YYFPPPFFYA SSTTAAGLVL SLLQLFFLLL QNNLTTTTII
           AAAAAILLLN TTTVVIIQIV YYFPPPFFYA SSTTAAGLVL SLLQLFFLLL QSSLTTTTII
           AAAAAILLLN TTTVVIIQIV YYFPPPFFYA SSTTAAGLVL SLLQLFFLLL QSSLTTTTII
           AAAAAIMMMN TTTVVIIQIV YYFPPPFFYA SSTTAAGLVL SLLQLFFLLL QSSLTTTTII

           IIIIQKKFFA GAAREYSVVV TWFICSYALL LLWWWIGQLL LPPSIYYIIL GRRRLIFFFF
           IIIILKKFFV GAARDYSLLL IWFICAYALL MMVVVIGQLL LPPDIFFIIY GRRRMILLLF
           IIIIQKKMMV SAAREYSVVV IWFMCSYALL LLWWWIGPLL LPPDIFFIIL GRRRLIFFFF
           IIIIQKKMMV SAAREYSVVV IWFMCSYALL LLWWWIGQLL LPPDIFFIIL GRRRLIFFFF
           IIIIQKKMMT GAAREYSVVV MWFMCSYALL LLWWWIGQLL LPPDIFFIIL GRRRLIFFFF
           IIIIQKKMMT GAAREYSVVV MWFMCSYALL LLWWWIGQLL LPPDIFFIIL GRRRLIFFFF
           IIIIQKKMMI GAARDYSVVV IWFMCAYALL LLWWWIGQLL LPPDIFFIIL GRRRLVFFFF
           IIIIQKKFFN GAAREYSVVV TWFICSYALL LLWWWIGQLL LPPDIYYIIL GRRRLIFFFF
           IIIIQKKMMT GAAREYSVVV MWFMCSYALL LLWWWIGQLL LPPDIFFIIL GRRRLIFFFF
           LLIIQKKFFA GAAREYSVVV TWFICSYALL LLWWWIGQLL LPPDIYYIIL GRRRLIFFFF
           IIIIQKKMMT GAAREYSVVV MWFMCSYALL LLWWWIGQLL LPPDIFFIIL GRRRLIFFFF
           LLIIQKKFFA GVVREYSVVV IWFICSYALL LLWWWIGQLL LPPDIFFIIL GRRRLIFFFF
           IIIIQKKMMT GAAREYSVVV MWFMCSYALL LLWWWIGQLL LPPDIFFIIL GRRRLIFFFF
           IIIIQKKFFN GAAREYSVVV IWFICSYALL LLWWWIGQLL LPPDIYYIII GRRRLIFFFF
           IIIIQKKMMI GAARDYSVVV IWFMCAYALL LLWWWIGQLL LPPDIFFIIL GRRRLVFFFF
           IIIIQKKMMT GAAREYSVVV MWFMCSYALL LLWWWIGQLL LPPDIFFIIL GRRRLIFFFF
           IIIIQKKMMT GAAREYSVVV MWFMCSYALL LLWWWIGQLL LPPDIFFIIL GRRRLIFFFF
           IIIIQKKMMT GAAREYSVVV MWFMCSYALL LLWWWIGQLL LPPDIFFIIL GRRRLIFFFF
           LLIIQKKFFA GAAREYSVVV TWFICSYALL LLWWWIGQLL LPPDIYYIIL GRRRLIFFFF
           IIIIQKKMMV SAAREYSVVV IWFMCSYALL LLWWWIGQLL LPPDIFFIIL GRRRLIFFFF
           IIIIQKKMML GAAREYSVVV IWFMCSYALL LLWWWIGQLL LPPEIFFIIL GRRRLIFFFF
           IIIIQKKMMT GAAREYSLLL MWFMCSYALL LLWWWIGQLL LPPDIFFIIL GRRRLIFFFF
           IIIIQKKMMT GAAREYSVVV MWFMCSYALL LLWWWIGQLL LPPDIFFIIL GRRRLIFFFF
           IIIIQKKMMT GAAREYSVVV MWFMCSYALL LLWWWIGQLL LPPDIFFIIL GRRRLIFFFF
           IIIIQKKMMA GAAREYSVVV IWFMCSYALL LLWWWIGQLL LPPDIFFIIL GRRRLIFFFF

           FGLTVQSKKY YAAAN
           VILTVQSKKH HAAAN
           SGLSVQNKKH HAAAN
           SGLAVHYKKH HAAAN
           SGLAVHYKKH HAAAN
           SGLAVHYKKH HAAAN
           CGLVVHYRRH HAAAN
           FALTVQARRH HAAAN
           SGLTVHYKKH HAAAN
           FGLTVQSKKH HAAAN
           SGLVVHYKKH HAAAN
           CGLSVQSKKS SAAAN
           FGLTVHYKKH HAAAN
           FALTVQARRH HAAAN
           CGLVVHYKKH HAAAN
           SGLAVHYKKH HAAAN
           SGLAVHYKKH HAAAN
           SGLAVHYKKH HAAAN
           FGLTVQSKKH HAAAN
           SGLSVQYKKH HAAAN
           SGLAVHYKKY YAAAN
           SGLAVHYNNH HAAAN
           SGLTVHYKKH HAAAN
           SGLAVHYKKH HAAAN
           SGLVVHYKKH HAAAN

   25   375
L_caullery NLVSHHLLLI IIYYYYPLLL LNIINFLLLL WWYGFGIFFF QIVAATTCYY TTTTPESSSA
L_sabrazes NLAAHHLLLI IIYYYYPLLL LNIINFLLLL WWYGFGIFFF QIVAATTAYY TTTTPESSSA
P_berghei  NLVTHHLLLI IINNYYPLLL LNIINFLLLL WWYGFGIFFF QIVAASSRYY SSSSPESSSA
P_chabaudi NLVTHHLLLM MMNNYYPLLL LNIINFLLLL WWYGFGIFFF QIVAASSRYY SSSSPESSSA
P_cynomolg NLAAHHLLLL LLNNYYPLLL LNIINFLLLL WWYGFGIFFF QIVAASSRYY TTTTPESSSA
P_DAJ-2004 NLAAHHLLLL LLNNYYPLLL LNIINFLLLL WWYGFGIFFF QIVAASSRYY TTTTPESSSA
P_falcipar NLVAHHLLLI IINNYYPLLL LNIINFLLLL WWYGFGIFFF QIVAASSRYY TTTTPDSSSA
P_floriden NLAAHHLLLV VVYYYYPLLL LNIINFLLLL WWYGFGIFFF QIVAATTCYY TTTTPESSSA
P_fragile  NLAAHHLLLL LLNNYYPLLL LNIINFLLLL WWYGFGIFFF QIVAASSRYY TTTTPESSSA
P_gallinac NLAAHHLLLI IIHHYYPLLL LNIINFLLLL WWYGFGIFFF QIVAATTCYY TTTTPESSSA
P_gonderi  NLAAHHLLLL LLNNYYPLLL LNIINFLLLL WWYGFGIFFF QIVAASSRYY TTTTPESSSA
P_juxtanuc NLAAHHLLLI IIHHYYPLLL LNIINFLLLL WWYGFGIFFF QIVAATTCYY TTTTPESSSA
P_knowlesi NLAAHHLLLL LLNNYYPLLL LNIINFLLLL WWYGFGIFFF QIVAASSRYY TTTTPESSSA
P_mexicanu NLAAHHLLLI IIHHYYPLLL LNIINFLLLL WWYGFGIFFF QIVAATTCYY TTTTPESSSA
P_reicheno NLVAHHLLLI IINNYYPLLL LNIINFLLLL WWYGFGIFFF QIVAASSRYY TTTTPDSSSA
P_simioval NLAAHHLLLL LLNNYYPLLL LNIINFLLLL WWYGFGIFFF QIVAASSRYY TTTTPESSSA
P_simium   NLAAHHLLLL LLNNYYPLLL LNIINFLLLL WWYGFGIFFF QIVAASSRYY TTTTPESSSA
P_vivax_Sa NLAAHHLLLL LLNNYYPLLL LNIINFLLLL WWYGFGIFFF QIVAASSRYY TTTTPESSSA
P_relictum NLAAHHLLLI IIHHYYPLLL LNIINFLLLL WWYGFGIFFF QIVAATTCYY TTTTPESSSA
P_yoelii   NLVTHHLLLI IINNYYPLLL LNIINFLLLL WWYGFGIFFF QIVAASSRYY SSSSPESSSA
P_malariae NLAAHHLLLL LLNNYYPLLL LNIINFLLLL WWYGFGIFFF QIVAASSRYY TTTTPDSSSA
P_inui     NLAAHHLLLM MMNNYYPLLL LNIINFLLLL WWYGFGIFFF QIIAASSRYY TTTTPESSSA
P_coatneyi NLAAHHLLLL LLNNYYPLLL LNIINFLLLL WWYGFGIFFF QIVAASSRYY TTTTPESSSA
P_fieldi   NLAAHHLLLL LLNNYYPLLL LNIINFLLLL WWYGFGIFFF QIVAASSRYY TTTTPESSSA
P_ovale    NLAAHHLLLL LLNNYYPLLL LNIINFLLLL WWYGFGIFFF QIVAASSRYY TTTTPESSSA

           YYYSSSSQHH LRWWSSALQH LYYLTKRVLL FIIFLIMMDI WIINI-FNSC FGGFTTTTLG
           YYYSSSSQHH LRWWSSCLHG ASSIAHILGG LNNYSLPPLT WNNTLIFLMA FGGLPPPPWG
           YYYSSSSQHH LRWWSSCMHG ASSFTHILGG LNNYSLPPLS WIISLIFAVA FGGLPPPPWG
           YYYSSSSQHH LRWWSSCMHG ASSFTHILGG LNNYSLPPLS WIISLIFAVA FGGLPPPPWG
           YYYSSSSQHH LRWWSSCMHG ASSLTHILGG LNNYSLPPLS WIISLIFAVA FGGLPPPPWG
           YYYSSSSQHH LRWWSSCMHG ASSLTHILGG LNNYSLPPLS WIISLIFAIA FGGLPPPPWG
           YYYSSSSQHH LRWWSSCMHG ASSLTHILGG LNNYSLPPLS WIISLIFMVA FGGLPPPPWG
           YYYSSSSQHH LRWWSSCMHG ASSITHILGG LNNYSLPPLS WIISLIFLVA FGGLPPPPWG
           YYYSSSSQHH LRWWSSCMHG ASSLTHILGG LNNYSLPPLS WIISLIFAVA FGGLPPPPWG
           YYYSSSSQHH LRWWSSCMHG ASSITHILGG LNNYSLPPLS WIISLMFLVA FGGLPPPPWG
           YYYSSSSQHH LRWWSSCMHG ASSLTHILGG LNNYSLPPLS WIISLIFAVA FGGLPPPPWG
           YYYSSSSQHH LRWWSSCMHG ASSITHILGG LNNYSLPPLS WIISLIFLVA FGGLPPPPWG
           YYYSSSSQHH LRWWSSCMHG ASSLTHILGG LNNYSLPPLS WIISLIFAVA FGGLPPPPWG
           YYYSSSSQHH LRWWSSCMHG ASSITHILGG LNNYSLPPLS WIITLIFLVA FGGLPPPPWG
           YYYSSSSQHH LRWWSSCMHG ASSLTHILGG LNNYSLPPLS WIISLIFMVA FGGLPPPPWG
           YYYSSSSQHH LRWWSSCMHG ASSLTHILGG LNNYSLPPLS WIISLIFAVA FGGLPPPPWG
           YYYSSSSQHH LRWWSSCMHG ASSLTHILGG LNNYSLPPLS WIISLIFAVA FGGLPPPPWG
           YYYSSSSQHH LRWWSSCMHG ASSLTHILGG LNNYSLPPLS WIISLIFAVA FGGLPPPPWG
           YYYSSSSQHH LRWWSSCMHG ASSITHILGG LNNYSLPPLS WIISLIFLVA FGGLPPPPWG
           YYYSSSSQHH LRWWSSCMHG ASSFTHILGG LNNYSLPPLS WIISLIFAVA FGGLPPPPWG
           YYYSSSSQHH LRWWSSCMHG ASSFTHILGG LNNYSLPPLS WIISLIFAVA FGGLPPPPWG
           YYYSSSSQHH LRWWSSCMHG ASSLTHILGG LNNYSLPPLS WIISLVFAVA FGGLPPPPWG
           YYYSSSSQHH LRWWSSCMHG ASSLTHILGG LNNYSLPPLS WIISLIFAVA FGGLPPPPWG
           YYYSSSSQHH LRWWSSCMHG ASSLTHILGG LNNYSLPPLS WIISLIFAVA FGGLPPPPWG
           YYYSSSSQHH LRWWSSCMHG ASSFTHILGG LNNYSLPPLS WIISLIFAVA FGGLPPPPWG

           SEEFLGCCCC LYYIIIIPPP GSWIGGGGGG GYVVSDPTTT LLLFFFFLLL HHIFPPICCI
           QSSFWGAVVV LYYIIIIPPP GTWVGGGGGG GFVVNDPTTT LLLFFFFLLL HHIFPPVVVV
           QSSYWGAVVV LSSIIIIPPP SIWLGGGGGG GYVVSDPTTT IIIFFFFLLL HHILPPVCCI
           QSSYWGAVVV LSSIIIIPPP AIWLGGGGGG GYVVSDPTTT IIIFFFFLLL HHILPPVCCI
           QSSYWGAVVV LSSIIIIPPP VIWLGGGGGG GYVVSDPTTT IIIFFFFLLL HHILPPVCCI
           QSSYWGAVVV LSSIIIIPPP VIWLGGGGGG GYVVSDPTTT IIIFFFFLLL HHILPPICCI
           QSSYWGAVVV LSSIIIIPPP VIWIGGGGGG GYVVSDPTTT IIIFFFFLLL HHILPPICCI
           QSSFWGAVVV LYYIIIIPPP GSWIGGGGGG GYVVSDPTTT LLLFFFFLLL HHIFPPICCI
           QSSYWGAVVV LSSIIIIPPP VIWLGGGGGG GYVVSDPTTT IIIFFFFLLL HHILPPVCCI
           QSSFWGAVVV LYYIIIIPPP GSWIGGGGGG GYVVSDPTTT LLLFFFFLLL HHTFPPICCI
           QSSYWGAVVV LSSIIIIPPP VIWLGGGGGG GYVVSDPTTT IIIFFFFLLL HHILPPVCCI
           QSSFWGAVVV LYYIIIIPPP GSWIGGGGGG GYVVSDPTTT LLLFFFFLLL HHIFPPICCI
           QSSYWGAVVV LSSIIIIPPP VIWLGGGGGG GYVVSDPTTT IIIFFFFLLL HHILPPVCCI
           QSSFWGAVVV LYYIIIIPPP GSWIGGGGGG GYVVSDPTTT LLLFFFFLLL HHIFPPICCI
           QSSYWGAVVV LSSIIIIPPP VIWIGGGGGG GYVVSDPTTT IIIFFFFLLL HHILPPICCI
           QSSYWGAVVV LSSIIIIPPP VIWLGGGGGG GYVVSDPTTT IIIFFFFLLL HHILPPVCCI
           QSSYWGAVVV LSSIIIIPPP VIWLGGGGGG GYVVSDPTTT IIIFFFFLLL HHILPPVCCI
           QSSYWGAVVV LSSIIIIPPP VIWLGGGGGG GYVVSDPTTT IIIFFFFLLL HHILPPVCCI
           QSSFWGAVVV LYYIIIIPPP GSWIGGGGGG GYVVSDPTTT LLLFFFFLLL HHTFPPICCI
           QSSYWGAVVV LSSIIIIPPP AIWLGGGGGG GYVVSDPTTT IIIFFFFLLL HHILPPVCCI
           QSSYWGAVVV LSSIIIIPPP AIWLGGGGGG GYVVSDPTTT IIIFFFFLLL HHILPPVCCI
           QSSYWGAVVV LSSIIIIPPP VIWLGGGGGG GYVVSDPTTT IIIFFFFLLL HHILPPVCCI
           QSSYWGAVVV LSSIIIIPPP VIWLGGGGGG GYVVSDPTTT IIIFFFFLLL HHILPPVCCI
           QSSYWGAVVV LSSIIIIPPP VIWLGGGGGG GYVVSDPTTT IIIFFFFLLL HHILPPVCCI
           QSSYWGAVVV LSSIIIIPPP AIWLGGGGGG GYVVSDPTTT IIIFFFFLLL HHILPPVCCI

           IIVFFIIIIF FFFLLHQSNN PYYAPPFPNN LLIFFNNNLL VVLLLSSSLF FGISPPVVVV
           VVVFFIIIIF FFFLLHQTNN PYYAPPFPNN LLIFFSSSLL VVLLLASSLF FGISPPVVVV
           IIVFFIIIIF FFFLLHHTNN PYYAPPFPNN LLVFFNNNLL IILLLISSIF FGVSPPVVVV
           IIVFFIIIIF FFFLLHHTNN PYYAPPFPNN LLVFFNNNLL IILLLISSIF FGVSPPVVVV
           IIVFFIIIIF FFFLLHHTNN PYYAPPFPNN LLVFFNNNFF IILLLLSSIF FGISPPVVVV
           IIVFFIIIIF FFFLLHHTNN PYYAPPFPNN LLVFFNNNFF IILLLLSSLF FGISPPVVVV
           IIVFFIIIIF FFFLLHHTNN PYYAPPFPNN LLVFFNNNII IILLLISSLF FGISPPVVVV
           IIVFFIIIIF FFFLLHQTNN PYYAPPFPNN LLIFFNNNFF VVLLLSSSLF FGISPPVVVV
           IIVFFIIIIF FFFLLHHTNN PYYAPPFPNN LLVFFNNNFF IILLLLSSIF FGISPPVVVV
           IIVFFIIIIF FFFLLHQTNN PYYAPPFPNN LLIFFNNNLL VVLLLASSLF FGISPPVVVV
           IIVFFIIIIF FFFLLHHTNN PYYAPPFPNN LLVFFNNNFF IILLLLSSLF FGISPPVVVV
           IIVFFIIIIF FFFLLHQTNN PYYAPPFPNN LLIFFNNNLL VVLLLSSSLF FGISPPVVVV
           IIVFFIIIIF FFFLLHHTNN PYYAPPFPNN LLVFFNNNFF IILLLLSSIF FGISPPVVVV
           IIVFFIIIIF FFFLLHQTNN PYYAPPFPNN LLIFFNNNFF VVLLLSSSLF FGISPPVVVV
           IIVFFIIIIF FFFLLHHTNN PYYAPPFPNN LLVFFNNNII IILLLISSLF FGISPPVVVV
           IIVFFIIIIF FFFLLHHTNN PYYAPPFPNN LLVFFNNNFF IILLLLSSIF FGISPPVVVV
           IIVFFIIIIF FFFLLHHTNN PYYAPPFPNN LLVFFNNNFF IILLLLSSIF FGISPPVVVV
           IIVFFIIIIF FFFLLHHTNN PYYAPPFPNN LLVFFNNNFF IILLLLSSIF FGISPPVVVV
           IIVFFIIIIF FFFLLHQTNN PYYAPPFPNN LLIFFNNNLL VVLLLASSLF FGISPPVVVV
           IIVFFIIIIF FFFLLHHTNN PYYAPPFPNN LLVFFNNNLL IILLLISSIF FGVSPPVVVV
           IIVFFIIIIF FFFLLHHTNN PYYAPPFPNN LLVFFNNNII IIIILLSSLF FGISPPVVVV
           IIVFFIIIIF FFFLLHHTNN PYYAPPFPNN LLVFFNNNFF IILLLLSSIF FGISPPVVVV
           IIVFFIIIIF FFFLLHHTNN PYYAPPFPNN LLVFFNNNFF IILLLLSSIF FGISPPVVVV
           IIVFFIIIIF FFFLLHHTNN PYYAPPFPNN LLVFFNNNFF IILLLLSSIF FGISPPVVVV
           IIVFFIIIIF FFFLLHHTNN PYYAPPFPNN LLVFFNNNFF IILLLLSSLF FGISPPVVVV

           RATIVVPEEW WYYFLLFFFY MMKTTIINTT TAAGLLVLLS SLQQILLLLL LAEQLTTTTI
           RSTIVVPEEW WYYFLLFFFY IIKTTIINTT TSSGLLILLS SLQQVLLLLL LAEQLTTTTI
           TVTIVVPEEW WYYFLLFFFY MMKTTIISNN NAAGLVIIIS SLQQLLLLLL LAEQLTTTTI
           TVTIVVPEEW WYYFLLFFFY MMKTTIISNN NAAGLVIVVS SLQQLLLLLL LAEQLTTTTI
           TVTIVVPEEW WYYFLLFFFY MMKTTIISTT TAAGLLILLS SLQQLLLLLL LAEQLTTTTI
           TVTIVVPEEW WYYFLLFFFY MMKTTIISTT TAAGLLILLS SLQQLLLLLL LAEQLTTTTI
           TVTIVVPEEW WYYFLLFFFY MMKTTVVSPP PAAGLVILLS SLQQLLLLLL LAEQLTTTTI
           RATIVVPEEW WYYFLLFFFY MMKTTIINTT TAAGLLVLLS SLQQILLLLL LAEQLTTTTI
           TVTIVVPEEW WYYFLLFFFY MMKTTIISTT TAAGLLILLS SLQQLLLLLL LAEQLTTTTI
           RATIVVPEEW WYYFLLFFFY MMKTTIINTT TAAGLLVLLS SLQQILLLLL LAEQLTTTTL
           TVTIVVPEEW WYYFLLFFFY MMKTTIISTT TAAGLLILLS SLQQLLLLLL LAEQLTTTTI
           RATIVVPEEW WYYFLLFFFY MMKTTIINTT TAAGLLVLLS SLQQILLLLL LAEQLTTTTL
           TVTIVVPEEW WYYFLLFFFY MMKTTIISTT TAAGLLILLS SLQQLLLLLL LAEQLTTTTI
           KATIVVPEEW WYYFLLFFFY MMKIIIINTT TAAGLLVLLS SLQQVLLLLL LAEQLTTTTI
           TVTIVVPEEW WYYFLLFFFY MMKTTVVSPP PAAGLVILLS SLQQLLLLLL LAEQLTTTTI
           TVTIVVPEEW WYYFLLFFFY MMKTTIISTT TAAGLLILLS SLQQLLLLLL LAEQLTTTTI
           TVTIVVPEEW WYYFLLFFFY MMKTTIISTT TAAGLLILLS SLQQLLLLLL LAEQLTTTTI
           TVTIVVPEEW WYYFLLFFFY MMKTTIISTT TAAGLLILLS SLQQLLLLLL LAEQLTTTTI
           RATIVVPEEW WYYFLLFFFY MMKTTIINTT TAAGLLVLLS SLQQILLLLL LAEQLTTTTL
           TVTIVVPEEW WYYFLLFFFY MMKTTIISNN NAAGLVIVVS SLQQLLLLLL LAEQLTTTTI
           TVTIVVPEEW WYYFLLFFFY MMKTTIISTT TAAGLLILLS SLQQLLLLLL MAEQLTTTTI
           TVTIVVPEEW WYYFLLFFFY IIKTTIISTT TAAGLLILLS SLQQLLLLLL FAEQLTTTTI
           TVTIVVPEEW WYYFLLFFFY MMKTTIISTT TAAGLLILLS SLQQLLLLLL LAEQLTTTTI
           TVTIVVPEEW WYYFLLFFFY MMKTTIISTT TAAGLLILLS SLQQLLLLLL LAEQLTTTTI
           TVTIVVPEEW WYYFLLFFFY MMKTTIISTT TAAGLLILLS SLQQLLLLLL LAEQLTTTTI

           IFKFFREYST IIISSSFALW GGCQPPPPPQ QSYIYYGRRR RLIFFFSSSG GGLLLFTLLQ
           IFKFFRDYSI IIIAAAFALV GGYQPPPPPQ QDFIYYGRRR RMILFVSSSI IILLLFTLLQ
           IFKMFREYSI IMMSSSFALW GGCPPPPPPQ QDFIYYGRRR RLIFFSSSSG GGLLLFSLLQ
           IFKMFREYSI IMMSSSFALW GGCQPPPPPQ QDFIYYGRRR RLIFFSSSSG GGLLLFALLH
           IFKMFREYSM IMMSSSFALW GGCQPPPPPQ QDFIYYGRRR RLIFFSSSSG GGLLLFALLH
           IFKMFREYSM IMMSSSFALW GGCQPPPPPQ QDFIYYGRRR RLIFFSSSSG GGLLLFALLH
           IFKMFRDYSI IMMAAAFALW GGCQPPPPPQ QDFIYYGRRR RLVFFCSSSG GGLLLFVLLH
           IFKFFREYST IIISSSFALW GGCQPPPPPQ QDYIYYGRRR RLIFFFSSSA AALLLFTLLQ
           IFKMFREYSM IMMSSSFALW GGCQPPPPPQ QDFIYYGRRR RLIFFSSSSG GGLLLFTLLH
           IFKFFREYST IIISSSFALW GGCQPPPPPQ QDYIYYGRRR RLIFFFSSSG GGLLLFTLLQ
           IFKMFREYSM IMMSSSFALW GGCQPPPPPQ QDFIYYGRRR RLIFFSSSSG GGLLLFVLLH
           ILKFFREYSI IIISSSFALW GGCQPPPPPQ QDFIYYGRRR RLIFFCSSSG GGLLLFSLLQ
           IFKMFREYSM IMMSSSFALW GGCQPPPPPQ QDFIYYGRRR RLIFFFSSSG GGLLLFTLLH
           IFKFFREYSI IIISSSFALW GGCQPPPPPQ QDYIYYGRRR RLIFFFSSSA AALLLFTLLQ
           IFKMFRDYSI IMMAAAFALW GGCQPPPPPQ QDFIYYGRRR RLVFFCSSSG GGLLLFVLLH
           IFKMFREYSM IMMSSSFALW GGCQPPPPPQ QDFIYYGRRR RLIFFSSSSG GGLLLFALLH
           IFKMFREYSM IMMSSSFALW GGCQPPPPPQ QDFIYYGRRR RLIFFSSSSG GGLLLFALLH
           IFKMFREYSM IMMSSSFALW GGCQPPPPPQ QDFIYYGRRR RLIFFSSSSG GGLLLFALLH
           IFKFFREYST IIISSSFALW GGCQPPPPPQ QDYIYYGRRR RLIFFFSSSG GGLLLFTLLQ
           IFKMFREYSI IMMSSSFALW GGCQPPPPPQ QDFIYYGRRR RLIFFSSSSG GGLLLFSLLQ
           IFKMFREYSI IMMSSSFALW GGCQPPPPPQ QEFIYYGRRR RLIFFSSSSG GGLLLFALLH
           IFKMFREYSM IMMSSSFALW GGCQPPPPPQ QDFIYYGRRR RLIFFSSSSG GGLLLFALLH
           IFKMFREYSM IMMSSSFALW GGCQPPPPPQ QDFIYYGRRR RLIFFSSSSG GGLLLFTLLH
           IFKMFREYSM IMMSSSFALW GGCQPPPPPQ QDFIYYGRRR RLIFFSSSSG GGLLLFALLH
           IFKMFREYSI IMMSSSFALW GGCQPPPPPQ QDFIYYGRRR RLIFFSSSSG GGLLLFVLLH

           KIYYYYYDDS SQQII
           KLHHHHHDDS SQQII
           KTHHHHHDDS SQQII
           KTHHHHHDDS SQQII
           KTHHHHHDDS SQQII
           KTHHHHHDDS SQQII
           RTHHHHHDDS SQQII
           RTHHHHHDDS SQQII
           KTHHHHHDDS SQQII
           KTHHHHHDDS SQQII
           KTHHHHHDDS SQQII
           KNSSSSSDDS SQQII
           KTHHHHHDDS SQQII
           RTHHHHHDDS SQQLL
           KTHHHHHDDS SQQII
           KTHHHHHDDS SQQII
           KTHHHHHDDS SQQII
           KTHHHHHDDS SQQII
           KTHHHHHDDS SQQII
           KTHHHHHDDS SQQII
           KTYYYYYDDS SQQII
           NTHHHHHDDS SQQII
           KTHHHHHDDS SQQII
           KTHHHHHDDS SQQII
           KTHHHHHDDS SQQII

   25   375
L_caullery NNYYINLKHL NIIIYGGGFL VVFFIIIILT TLLLYTESYY YAYSSVVHHH HIRRELLLLG
L_sabrazes NNYYINLKHL NIIIYGGGFL IIFFIIIILT TLLLYTESHH HAYSSVVHHH HIRRELLLLG
P_berghei  NNYYINLKHL NIIIYGGGFL IIFFIIIILT TFFLYSESYY YAYSSIIHHH HIRRELLLLG
P_chabaudi NNYYINLKHL NIIIYGGGFL IIFFIIIILT TFFLYSESYY YAYSSIIHHH HIRRELLLLG
P_cynomolg NNYYINLKHL NIIIYGGGFL IIFFIIIILT TFFLYTESYY YAYSSIIHHH HIRRELLLLG
P_DAJ-2004 NNYYINLKHL NIIIYGGGFL IIFFIIIILT TFFLYTESYY YAYSSIIHHH HIRRELLLLG
P_falcipar NNFFINLKHL NIIIYGGGFL IIFFIIIIIT TFFLYTDSYY YAYSSIIHHH HIRRELLLLG
P_floriden NNYYINLKHL NIIIYGGGFL VVFFIIIILT TLLLYTESYY YAYSSVVHHH HIRRELLLLG
P_fragile  NNYYINLKHL NIIIYGGGFL IIFFIIIILT TFFLYTESYY YAYSSIIHHH HIRRELLLLG
P_gallinac NNYYINLKHL NIIIYGGGFL VVFFIIIILT TLLLYTESYY YAYSSVVHHH HIRRELLLLG
P_gonderi  NNYYINLKHL NIIIYGGGFL IIFFIIIILT TFFLYTESYY YAYSSIIHHH HIRRELLLLG
P_juxtanuc NNYYINLKHL NIIIYGGGFL VVFFIIIILT TLLLYTESYY YAYSSVVHHH HIRRELLLLG
P_knowlesi NNYYINLKHL NIIIYGGGFL IIFFIIIILT TFFLYTESYY YAYSSIIHHH HIRRELLLLG
P_mexicanu NNYYINLKHL NIIIYGGGFL VVFFIIIILT TLLLYTESYY YAYSSVVHHH HIRREIIIIG
P_reicheno NNFFINLKHL NIIIYGGGFL IIFFIIIIIT TFFLYTDSYY YAYSSIIHHH HIRRELLLLG
P_simioval NNYYINLKHL NIIIYGGGFL IIFFIIIILT TFFLYTESYY YAYSSIIHHH HIRRELLLLG
P_simium   NNYYINLKHL NIIIYGGGFL IIFFIIIILT TFFLYTESYY YAYSSIIHHH HIRRELLLLG
P_vivax_Sa NNYYINLKHL NIIIYGGGFL IIFFIIIILT TFFLYTESYY YAYSSIIHHH HIRRELLLLG
P_relictum NNYYINLKHL NIIIYGGGFL VVFFIIIILT TLLLYTESYY YAYSSVVHHH HIRRELLLLG
P_yoelii   NNYYINLKHL NIIIYGGGFL IIFFIIIILT TFFLYSESYY YAYSSIIHHH HIRRELLLLG
P_malariae NNYYINLKHL NIIIYGGGFL IIFFIIIILT TFFLYTDSYY YAYSSIIHHH HIRRELLLLG
P_inui     NNYYINLKHL NIIIYGGGFL IIFFIIIILT TFFLYTESYY YAYSSIIHHH HIRRELLLLG
P_coatneyi NNYYINLKHL NIIIYGGGFL IIFFIIIILT TFFLYTESYY YAYSSIIHHH HIRRELLLLG
P_fieldi   NNYYINLKHL NIIIYGGGFL IIFFIIIILT TFFLYTESYY YAYSSIIHHH HIRRELLLLG
P_ovale    NNYYINLKHL NIIIYGGGFL IIFFIIIILT TFFLYTESYY YAYSSIIHHH HIRRELLLLG

           GGADIQELYL FFFRVVKLLW III---NNIN -SYYCFFGGG LLLCCCFTLG GGGNFFLCNY
           GGCRYHSASF LLLILLRGSW NNLIIILLIS IMTTAFFGGG YYYVVVLPWG GGGMFFWATN
           GGCRYHAASL LLLILLRGSW IILIIIAALF IVTTAFFGGG YYYVVVLPWG GGGMYYWATN
           GGCRYHAASL LLLILLRGSW IILIIIAALF IVTTAFFGGG YYYVVVLPWG GGGMYYWATN
           GGCRYHAASL LLLILLRGSW IILIIIAALF IVTTAFFGGG YYYVVVLPWG GGGMYYWATN
           GGCRYHAASL LLLILLRGSW IILIIIAALF IITTAFFGGG YYYVVVLPWG GGGMYYWATN
           GGCRYHAASL LLLILLRGSW IILIILMMIF IVTTAFFGGG YYYVVVLPWG GGGMYYWATN
           GGCRYHAASF LLLILLRGSW IILIIILLIS IVTTAFFGGG YYYVVVLPWG GGGMFFWATN
           GGCRYHAASL LLLILLRGSW IILIIIAALF IVTTAFFGGG YYYVVVLPWG GGGMYYWATN
           GGCRYHAASF LLLILLRGSW IILMMILLIS IVTTAFFGGG YYYVVVLPWG GGGMFFWATN
           GGCRYHAASL LLLILLRGSW IILIIIAALF IVTTAFFGGG YYYVVVLPWG GGGMYYWATN
           GGCRYHAASF LLLILLRGSW IILIIILLIS IVTTAFFGGG YYYVVVLPWG GGGMFFWATN
           GGCRYHAASL LLLILLRGSW IILIIIAALF IVTTAFFGGG YYYVVVLPWG GGGMYYWATN
           GGCRYHAASF LLLILLRGSW IILIIILLIS IVTTAFFGGG YYYVVVLPWG GGGMFFWATN
           GGCRYHAASL LLLILLRGSW IILIILMMIF IVTTAFFGGG YYYVVVLPWG GGGMYYWATN
           GGCRYHAASL LLLILLRGSW IILIIIAALF IVTTAFFGGG YYYVVVLPWG GGGMYYWATN
           GGCRYHAASL LLLILLRGSW IILIIIAALF IVTTAFFGGG YYYVVVLPWG GGGMYYWATN
           GGCRYHAASL LLLILLRGSW IILIIIAALF IVTTAFFGGG YYYVVVLPWG GGGMYYWATN
           GGCRYHAASF LLLILLRGSW IILIIILLIS IVTTAFFGGG YYYVVVLPWG GGGMFFWATN
           GGCRYHAASL LLLILLRGSW IILIIIAALF IVTTAFFGGG YYYVVVLPWG GGGMYYWATN
           GGCRYHAASL LLLILLRGSW IILIIIAALF IVTTAFFGGG YYYVVVLPWG GGGMYYWATN
           GGCRYHAASL LLLILLRGSW IILVVIAALF IVTTAFFGGG YYYVVVLPWG GGGMYYWATN
           GGCRYHAASL LLLILLRGSW IILIIIAALF IVTTAFFGGG YYYVVVLPWG GGGMYYWATN
           GGCRYHAASL LLLILLRGSW IILIIIAALF IVTTAFFGGG YYYVVVLPWG GGGMYYWATN
           GGCRYHAASL LLLILLRGSW IILIIIAALF IVTTAFFGGG YYYVVVLPWG GGGMYYWATN

           YLLLYYFFII IPPPLVVSGG GYVSDPPTLL KRRRFFVVLL FFFIIILCII FFFLLLLHQG
           NLLLYYFFII IPPPLIITGG GFVNDPPTLL KRRRFFIILL FFFVVVLVVI FFFLLLLHQG
           NLLLSSGGII IPPPLVVIGG GYVSDPPTII KRRRFFVVLL LFFVVVLCII FFFLLLLHHG
           NLLLSSGGII IPPPLVVIGG GYVSDPPTII KRRRFFVVLL LFFVVVLCII FFFLLLLHHG
           NLLLSSSSII IPPPLVVIGG GYVSDPPTII KRRRFFVVLL LFFVVVLCII FFFLLLLHHG
           NLLLSSSSII IPPPLVVIGG GYVSDPPTII KRRRFFVVLL LFFIIILCII FFFLLLLHHG
           NLLLSSSSII IPPPAVVIGG GYVSDPPTII KRRRFFVVLL LFFIIILCII FFFLLLLHHG
           NLLLYYFFII IPPPLVVSGG GYVSDPPTLL KRRRFFVVLL FFFIIILCII FFFLLLLHQG
           NLLLSSSSII IPPPLVVIGG GYVSDPPTII KRRRFFVVLL LFFVVVLCII FFFLLLLHHG
           NLLLYYFFII IPPPLVVSGG GYVSDPPTLL KRRRFFVVLL FFFIIILCII FFFLLLLHQG
           NLLLSSSSII IPPPLVVIGG GYVSDPPTII KRRRFFVVLL LFFVVVLCII FFFLLLLHHG
           NLLLYYFFII IPPPLVVSGG GYVSDPPTLL KRRRFFVVLL FFFIIILCII FFFLLLLHQG
           NLLLSSSSII IPPPLVVIGG GYVSDPPTII KRRRFFVVLL LFFVVVLCII FFFLLLLHHG
           NLLLYYFFII IPPPLVVSGG GYVSDPPTLL KRRRFFVVLL FFFIIILCII FFFLLLLHQG
           NLLLSSSSII IPPPAVVIGG GYVSDPPTII KRRRFFVVLL LFFIIILCII FFFLLLLHHG
           NLLLSSSSII IPPPLVVIGG GYVSDPPTII KRRRFFVVLL LFFVVVLCII FFFLLLLHHG
           NLLLSSSSII IPPPLVVIGG GYVSDPPTII KRRRFFVVLL LFFVVVLCII FFFLLLLHHG
           NLLLSSSSII IPPPLVVIGG GYVSDPPTII KRRRFFVVLL LFFVVVLCII FFFLLLLHHG
           NLLLYYFFII IPPPLVVSGG GYVSDPPTLL KRRRFFVVLL FFFIIILCII FFFLLLLHQG
           NLLLSSGGII IPPPLVVIGG GYVSDPPTII KRRRFFVVLL LFFVVVLCII FFFLLLLHHG
           NLLLSSSSII IPPPLVVIGG GYVSDPPTII KRRRFFVVLL LFFVVVLCII FFFLLLLHHG
           NLLLSSSSII IPPPLVVIGG GYVSDPPTII KRRRFFVVLL LFFVVVLCII FFFLLLLHHG
           NLLLSSSSII IPPPLVVIGG GYVSDPPTII KRRRFFVVLL LFFVVVLCII FFFLLLLHHG
           NLLLSSSSII IPPPLVVIGG GYVSDPPTII KRRRFFVVLL LFFVVVLCII FFFLLLLHHG
           NLLLSSSSII IPPPLVVIGG GYVSDPPTII KRRRFFVVLL LFFVVVLCII FFFLLLLHHG

           SSSSNPLYDD AAKIPPPPNL LCLIKFFNNN VVVLSSSSQS FFIIPLLLLH HDDDAPVVDD
           STTTNPLYDD AAKIPPPPNL LCLIKFFSSS VVVLAAAAQS FFIITLLLLH HDDDAMVVDD
           STTTNPLYDD AAKIPPPPNL LSLVKFFNNN IIILIIIIQS FFVVPLLLLH HDDDAVVVNN
           STTTNPLYDD AAKIPPPPNL LSLVKFFNNN IIILIIIIQS FFVVPLLLLH HDDDAIVVNN
           STTTNPLYDD AAKIPPPPNL LSLVKFFNNN IIIFLLLLQS FFIIPLLLLH HDDDALVVNN
           STTTNPLYDD AAKIPPPPNL LSLVKFFNNN IIIFLLLLQS FFIIPLLLLH HDDDALVVNN
           STTTNPLYDD AAKIPPPPNL LSLVKFFNNN VVVIIIIIQS FFIIPLLLLH HDDDAVVVNN
           STTTNPLYDD AAKIPPPPNL LSLIKFFNNN IIIFSSSSQS FFIIPLLLLH HDDDATVVDD
           STTTNPLYDD AAKIPPPPNL LSLVKFFNNN IIIFLLLLQS FFIIPLLLLH HDDDALVVNN
           STTTNPLYDD AAKIPPPPNL LSLIKFFNNN VVVLAAAAQS FFIIPLLLLH HDDDATVVDD
           STTTNPLYDD AAKIPPPPNL LSLVKFFNNN IIIFLLLLQS FFIIPLLLLH HDDDALVVNN
           STTTNPLYDD AAKIPPPPNL LSLIKFFNNN VVVLSSSSQS FFIIPLLLLH HDDDATVVDD
           STTTNPLYDD AAKIPPPPNL LSLVKFFNNN IIIFLLLLQS FFIIPLLLLH HDDDALVVNN
           STTTNPLYDD AAKIPPPPNL LSLIKFFNNN VVVFSSSSQS FFIIPLLLLH HDDDAMVVDD
           STTTNPLYDD AAKIPPPPNL LSLVKFFNNN VVVIIIIIQS FFIIPLLLLH HDDDAVVVNN
           STTTNPLYDD AAKIPPPPNL LSLVKFFNNN IIIFLLLLQS FFIIPLLLLH HDDDALVVNN
           STTTNPLYDD AAKIPPPPNL LSLVKFFNNN IIIFLLLLQS FFIIPLLLLH HDDDALVVNN
           STTTNPLYDD AAKIPPPPNL LSLVKFFNNN IIIFLLLLQS FFIIPLLLLH HDDDALVVNN
           STTTNPLYDD AAKIPPPPNL LSLIKFFNNN VVVLAAAAQS FFIIPLLLLH HDDDATVVDD
           STTTNPLYDD AAKIPPPPNL LSLVKFFNNN IIILIIIIQS FFVVPLLLLH HDDDAIVVNN
           STTTNPLYDD AAKIPPPPNL LSLVKFFNNN IIIILLLLQS FFIIPLLLLH HDDDAIVVNN
           STTTNPLYDD AAKIPPPPNL LSLVKFFNNN IIIFLLLLQS FFIIPLLLLH HDDDALVVNN
           STTTNPLYDD AAKIPPPPNL LSLVKFFNNN IIIFLLLLQS FFIIPLLLLH HDDDALVVNN
           STTTNPLYDD AAKIPPPPNL LSLVKFFNNN IIIFLLLLQS FFIIPLLLLH HDDDALVVNN
           STTTNPLYDD AAKIPPPPNL LSLVKFFNNN IIIFLLLLQS FFIIPLLLLH HDDDAMVVNN

           RRYYYAAHII PPPEEEEWFF FPPAAAAMLT INNNLLVVMM LLLLQQILFF FLAAANNTTI
           RRYYYSSHII PPPEEEEWFF FSSAAAAILT INNNLLIIMM LLLLQQVLFF FLAAANNTTI
           TTYYYVVQII PPPEEEEWFF FPPAAAAMLT ISSSLLIIVV IIILQQLLFF FLAAANNTTI
           TTYYYVVQII PPPEEEEWFF FPPAAAAMLT ISSSLLIIVV VVVLQQLLFF FLAAANNTTI
           TTYYYVVQII PPPEEEEWFF FPPAAAAMLT ISSSLLIIVV LLLLQQLLFF FLAAASSTTI
           TTYYYVVQII PPPEEEEWFF FPPAAAAMLT ISSSLLIIVV LLLLQQLLFF FLAAASSTTI
           TTYYYVVQII PPPEEEEWFF FPPAAAAMLT VSSSLLIIVV LLLLQQLLFF FLAAASSTTI
           RRYYYAAHII PPPEEEEWFF FPPAAAAMLT INNNLLVVMM LLLLQQILFF FLAAASSTTI
           TTYYYVVQII PPPEEEEWFF FPPAAAAMLT ISSSLLIIVV LLLLQQLLFF FLAAASSTTI
           RRYYYAAHII PPPEEEEWFF FPPAAAAMLT INNNLLVVMM LLLLQQILFF FLAAANNTTL
           TTYYYVVQII PPPEEEEWFF FPPAAAAMLT ISSSLLIIVV LLLLQQLLFF FLAAASSTTI
           RRYYYAAHII PPPEEEEWFF FPPAAAAMLT INNNLLVVMM LLLLQQILFF FLAAANNTTL
           TTYYYVVQII PPPEEEEWFF FPPAAAAMLT ISSSLLIIVV LLLLQQLLFF FLAAASSTTI
           KKYYYAAHII PPPEEEEWFF FPPAAAAMLI INNNLLVVMM LLLLQQVLFF FLAAANNTTI
           TTYYYVVQII PPPEEEEWFF FPPAAAAMLT VSSSLLIIVV LLLLQQLLFF FLAAASSTTI
           TTYYYVVQII PPPEEEEWFF FPPAAAAMLT ISSSLLIIVV LLLLQQLLFF FLAAASSTTI
           TTYYYVVQII PPPEEEEWFF FPPAAAAMLT ISSSLLIIVV LLLLQQLLFF FLAAASSTTI
           TTYYYVVQII PPPEEEEWFF FPPAAAAMLT ISSSLLIIVV LLLLQQLLFF FLAAASSTTI
           RRYYYAAHII PPPEEEEWFF FPPAAAAMLT INNNLLVVMM LLLLQQILFF FLAAANNTTL
           TTYYYVVQII PPPEEEEWFF FPPAAAAMLT ISSSLLIIVV VVVLQQLLFF FLAAANNTTI
           TTYYYVVQII PPPEEEEWFF FPPAAAAMLT ISSSLLIIVV LLLLQQLLFF FMAAANNTTI
           TTYYYVVQII PPPEEEEWFF FPPAAAAILT ISSSLLIIVV LLLLQQLLFF FFAAANNTTI
           TTYYYVVQII PPPEEEEWFF FPPAAAAMLT ISSSLLIIVV LLLLQQLLFF FLAAASSTTI
           TTYYYVVQII PPPEEEEWFF FPPAAAAMLT ISSSLLIIVV LLLLQQLLFF FLAAASSTTI
           TTYYYVVQII PPPEEEEWFF FPPAAAAMLT ISSSLLIIVV LLLLQQLLFF FLAAASSTTI

           IIIQKGARST WISSFFYALL WGGCLLPQIL YYGGGGLLLF IIFFGFTTTT LVVQSKKRYY
           IIILKGARSI WIAAFFYAMM VGGYLLPQIY YYGGGGMMMF IILVIFTTTT LVVQSKKRHH
           IIIQKSARSI WMSSFFYALL WGGCLLPQIL YYGGGGLLLF IIFSGFSSSS LVVQNKKKHH
           IIIQKSARSI WMSSFFYALL WGGCLLPQIL YYGGGGLLLF IIFSGFAAAA LVVHYKKRHH
           IIIQKGARSM WMSSFFYALL WGGCLLPQIL YYGGGGLLLF IIFSGFAAAA LVVHYKKRHH
           IIIQKGARSM WMSSFFYALL WGGCLLPQIL YYGGGGLLLF IIFSGFAAAA LVVHYKKRHH
           IIIQKGARSI WMAAFFYALL WGGCLLPQIL YYGGGGLLLF IVFCGFVVVV LVVHYRRRHH
           IIIQKGARST WISSFFYALL WGGCLLPQIL YYGGGGLLLF IIFFAFTTTT LVVQARRRHH
           IIIQKGARSM WMSSFFYALL WGGCLLPQIL YYGGGGLLLF IIFSGFTTTT LVVHYKKRHH
           IIIQKGARST WISSFFYALL WGGCLLPQIL YYGGGGLLLF IIFFGFTTTT LVVQSKKRHH
           IIIQKGARSM WMSSFFYALL WGGCLLPQIL YYGGGGLLLF IIFSGFVVVV LVVHYKKRHH
           IIIQKGVRSI WISSFFYALL WGGCLLPQIL YYGGGGLLLF IIFCGFSSSS LVVQSKKRSS
           IIIQKGARSM WMSSFFYALL WGGCLLPQIL YYGGGGLLLF IIFFGFTTTT LVVHYKKRHH
           IIIQKGARSI WISSFFYALL WGGCLLPQII YYGGGGLLLF IIFFAFTTTT LVVQARRKHH
           IIIQKGARSI WMAAFFYALL WGGCLLPQIL YYGGGGLLLF IVFCGFVVVV LVVHYKKRHH
           IIIQKGARSM WMSSFFYALL WGGCLLPQIL YYGGGGLLLF IIFSGFAAAA LVVHYKKRHH
           IIIQKGARSM WMSSFFYALL WGGCLLPQIL YYGGGGLLLF IIFSGFAAAA LVVHYKKRHH
           IIIQKGARSM WMSSFFYALL WGGCLLPQIL YYGGGGLLLF IIFSGFAAAA LVVHYKKRHH
           IIIQKGARST WISSFFYALL WGGCLLPQIL YYGGGGLLLF IIFFGFTTTT LVVQSKKRHH
           IIIQKSARSI WMSSFFYALL WGGCLLPQIL YYGGGGLLLF IIFSGFSSSS LVVQYKKKHH
           IIIQKGARSI WMSSFFYALL WGGCLLPQIL YYGGGGLLLF IIFSGFAAAA LVVHYKKRYY
           IIIQKGARSM WMSSFFYALL WGGCLLPQIL YYGGGGLLLF IIFSGFAAAA LVVHYNNRHH
           IIIQKGARSM WMSSFFYALL WGGCLLPQIL YYGGGGLLLF IIFSGFTTTT LVVHYKKRHH
           IIIQKGARSM WMSSFFYALL WGGCLLPQIL YYGGGGLLLF IIFSGFAAAA LVVHYKKRHH
           IIIQKGARSI WMSSFFYALL WGGCLLPQIL YYGGGGLLLF IIFSGFVVVV LVVHYKKRHH

           YDDSSSSQQQ AANII
           HDDSSSSQQQ AANII
           HDDSSSSQQQ AANII
           HDDSSSSQQQ AANII
           HDDSSSSQQQ AANII
           HDDSSSSQQQ AANII
           HDDSSSSQQQ AANII
           HDDSSSSQQQ AANII
           HDDSSSSQQQ AANII
           HDDSSSSQQQ AANII
           HDDSSSSQQQ AANII
           SDDSSSSQQQ AANII
           HDDSSSSQQQ AANII
           HDDSSSSQQQ AANLL
           HDDSSSSQQQ AANII
           HDDSSSSQQQ AANII
           HDDSSSSQQQ AANII
           HDDSSSSQQQ AANII
           HDDSSSSQQQ AANII
           HDDSSSSQQQ AANII
           YDDSSSSQQQ AANII
           HDDSSSSQQQ AANII
           HDDSSSSQQQ AANII
           HDDSSSSQQQ AANII
           HDDSSSSQQQ AANII

   25   375
L_caullery NYYINLLSSI IPLFFLLWNY YLLGGQQITG GGLLLATCCC EEIISYAAYY YSSQHILLRR
L_sabrazes NNNINLLAAI IPLFFLLWNY YLLGGQQITG GGLLLATAAA EEIISHAAYY YSSQHILLRR
P_berghei  NNNINLLTTI IPLFFLLWNY YLLGGQQITG GGFLLASRRR EEIISYAAYY YSSQHILLRR
P_chabaudi NNNINLLTTM MPLFFLLWNY YLLGGQQITG GGFLLASRRR EEIISYAAYY YSSQHILLRR
P_cynomolg NYYINLLAAL LPLFFLLWNY YLLGGQQITG GGFLLASRRR EEIISYAAYY YSSQHILLRR
P_DAJ-2004 NYYINLLAAL LPLFFLLWNY YLLGGQQITG GGFLLASRRR EEIISYAAYY YSSQHILLRR
P_falcipar NYYINLLAAI IPLFFLLWNY YLLGGQQITG GGFLLASRRR DDVVSYAAYY YSSQHILLRR
P_floriden NYYINLLAAV VPLFFLLWNY YLLGGQQITG GGLLLATCCC EEIISYAAYY YSSQHILLRR
P_fragile  NYYINLLAAL LPLFFLLWNY YLLGGQQITG GGFLLASRRR EEIISYAAYY YSSQHILLRR
P_gallinac NYYINLLAAI IPLFFLLWNY YLLGGQQITG GGLLLATCCC EEIISYAAYY YSSQHILLRR
P_gonderi  NYYINLLAAL LPLFFLLWNY YLLGGQQITG GGFLLASRRR EEIISYAAYY YSSQHILLRR
P_juxtanuc NYYINLLAAI IPLFFLLWNY YLLGGQQITG GGLLLATCCC EEIISYAAYY YSSQHILLRR
P_knowlesi NYYINLLAAL LPLFFLLWNY YLLGGQQITG GGFLLASRRR EEIISYAAYY YSSQHILLRR
P_mexicanu NYYINLLAAI IPLFFLLWNY YLLGGQQITG GGLLLATCCC EEIISYAAYY YSSQHILLRR
P_reicheno NYYINLLAAI IPLFFLLWNY YLLGGQQITG GGFLLASRRR DDVVSYAAYY YSSQHILLRR
P_simioval NYYINLLAAL LPLFFLLWNY YLLGGQQITG GGFLLASRRR EEIISYAAYY YSSQHILLRR
P_simium   NYYINLLAAL LPLFFLLWNY YLLGGQQITG GGFLLASRRR EEIISYAAYY YSSQHILLRR
P_vivax_Sa NYYINLLAAL LPLFFLLWNY YLLGGQQITG GGFLLASRRR EEIISYAAYY YSSQHILLRR
P_relictum NYYINLLAAI IPLFFLLWNY YLLGGQQITG GGLLLATCCC EEIISYAAYY YSSQHILLRR
P_yoelii   NNNINLLTTI IPLFFLLWNY YLLGGQQITG GGFLLASRRR EEIISYAAYY YSSQHILLRR
P_malariae NYYINLLAAL LPLFFLLWNY YLLGGQQITG GGFLLASRRR DDIISYAAYY YSSQHILLRR
P_inui     NYYINLLAAM MPLFFLLWNY YLLGGQQITG GGFLLASRRR EEIISYAAYY YSSQHILLRR
P_coatneyi NYYINLLAAL LPLFFLLWNY YLLGGQQITG GGFLLASRRR EEIISYAAYY YSSQHILLRR
P_fieldi   NYYINLLAAL LPLFFLLWNY YLLGGQQITG GGFLLASRRR EEIISYAAYY YSSQHILLRR
P_ovale    NNNINLLAAL LPLFFLLWNY YLLGGQQITG GGFLLASRRR EEIISYAAYY YSSQHILLRR

           LWWSGGADDI LLQLHYYFLL TYFFKVVKKK FLLFIMMIII ----FFNNNN CCCFYGGLCC
           LWWSGGCRRY LLHTGSSVII AYLLHLLRRR YSSYLPPTLL IIIIFFLSSS AAAFMGGYVV
           LWWSGGCRRY MMHTGSSVFF TYLLHLLRRR YSSYLPPSLL IIIIFFAFFF AAAFIGGYVV
           LWWSGGCRRY MMHTGSSVFF TYLLHLLRRR YSSYLPPSLL IIIIFFAFFF AAAFIGGYVV
           LWWSGGCRRY MMHTGSSVLL TYLLHLLRRR YSSYLPPSLL IIIIFFAFFF AAAFIGGYVV
           LWWSGGCRRY MMHTGSSVLL TYLLHLLRRR YSSYLPPSLL IIIIFFAFFF AAAFIGGYVV
           LWWSGGCRRY MMHTGSSVLL TYLLHLLRRR YSSYLPPSLL IILLFFMFFF AAAFVGGYVV
           LWWSGGCRRY MMHTGSSVII TYLLHLLRRR YSSYLPPSLL IIIIFFLSSS AAAFMGGYVV
           LWWSGGCRRY MMHTGSSVLL TYLLHLLRRR YSSYLPPSLL IIIIFFAFFF AAAFIGGYVV
           LWWSGGCRRY MMHTGSSVII TYLLHLLRRR YSSYLPPSLL MMIIFFLSSS AAAFMGGYVV
           LWWSGGCRRY MMHTGSSVLL TYLLHLLRRR YSSYLPPSLL IIIIFFAFFF AAAFIGGYVV
           LWWSGGCRRY MMHTGSSVII TYLLHLLRRR YSSYLPPSLL IIIIFFLSSS AAAFMGGYVV
           LWWSGGCRRY MMHTGSSVLL TYLLHLLRRR YSSYLPPSLL IIIIFFAFFF AAAFIGGYVV
           IWWSGGCRRY MMHTGSSVII TYLLHLLRRR YSSYLPPSLL IIIIFFLSSS AAAFMGGYVV
           LWWSGGCRRY MMHTGSSVLL TYLLHLLRRR YSSYLPPSLL IILLFFMFFF AAAFVGGYVV
           LWWSGGCRRY MMHTGSSVLL TYLLHLLRRR YSSYLPPSLL IIIIFFAFFF AAAFIGGYVV
           LWWSGGCRRY MMHTGSSVLL TYLLHLLRRR YSSYLPPSLL IIIIFFAFFF AAAFIGGYVV
           LWWSGGCRRY MMHTGSSVLL TYLLHLLRRR YSSYLPPSLL IIIIFFAFFF AAAFIGGYVV
           LWWSGGCRRY MMHTGSSVII TYLLHLLRRR YSSYLPPSLL IIIIFFLSSS AAAFMGGYVV
           LWWSGGCRRY MMHTGSSVFF TYLLHLLRRR YSSYLPPSLL IIIIFFAFFF AAAFIGGYVV
           LWWSGGCRRY MMHTGSSVFF TYLLHLLRRR YSSYLPPSLL IIIIFFAFFF AAAFIGGYVV
           LWWSGGCRRY MMHTGSSVLL TYLLHLLRRR YSSYLPPSLL VVIIFFAFFF AAAFIGGYVV
           LWWSGGCRRY MMHTGSSVLL TYLLHLLRRR YSSYLPPSLL IIIIFFAFFF AAAFIGGYVV
           LWWSGGCRRY MMHTGSSVLL TYLLHLLRRR YSSYLPPSLL IIIIFFAFFF AAAFIGGYVV
           LWWSGGCRRY MMHTGSSVFF TYLLHLLRRR YSSYLPPSLL IIIIFFAFFF AAAFIGGYVV

           FTSSSEELLN NCYYIIGGSS WIIICGGISS SSDPTTLLLK KFHHFFFPIL LLLVVFFIII
           LPQQQSSWWT TVIIIIGGTT WVVVCGGINN NNDPTTLLLK KFHHFFFPVL LLLVVFFIII
           LPQQQSSWWT TVIIIISSII WLLLCGGTSS SSDPTTIIIK KFHHLLLPVL LLLVVFFIII
           LPQQQSSWWT TVIIIIAAII WLLLCGGTSS SSDPTTIIIK KFHHLLLPVL LLLVVFFIII
           LPQQQSSWWT TVIIIIVVII WLLLCGGTSS SSDPTTIIIK KFHHLLLPVL LLLVVFFIII
           LPQQQSSWWT TVIIIIVVII WLLLCGGTSS SSDPTTIIIK KFHHLLLPIL LLLVVFFIII
           LPQQQSSWWT TVIIIIVVII WIIICGGTSS SSDPTTIIIK KFHHLLLPIL LLLVVFFIII
           LPQQQSSWWT TVIIIIGGSS WIIICGGLSS SSDPTTLLLK KFHHFFFPIL LLLVVFFIII
           LPQQQSSWWT TVIIIIVVII WLLLCGGTSS SSDPTTIIIK KFHHLLLPVL LLLVVFFIII
           LPQQQSSWWT TVIIIIGGSS WIIICGGLSS SSDPTTLLLK KFHHFFFPIL LLLVVFFIII
           LPQQQSSWWT TVIIIIVVII WLLLCGGTSS SSDPTTIIIK KFHHLLLPVL LLLVVFFIII
           LPQQQSSWWT TVIIIIGGSS WIIICGGLSS SSDPTTLLLK KFHHFFFPIL LLLVVFFIII
           LPQQQSSWWT TVIIIIVVII WLLLCGGTSS SSDPTTIIIK KFHHLLLPVL LLLVVFFIII
           LPQQQSSWWT TVIIIIGGSS WIIICGGLSS SSDPTTLLLK KFHHFFFPIL LLLVVFFIII
           LPQQQSSWWT TVIIIIVVII WIIICGGTSS SSDPTTIIIK KFHHLLLPIL LLLVVFFIII
           LPQQQSSWWT TVIIIIVVII WLLLCGGTSS SSDPTTIIIK KFHHLLLPVL LLLVVFFIII
           LPQQQSSWWT TVIIIIVVII WLLLCGGTSS SSDPTTIIIK KFHHLLLPVL LLLVVFFIII
           LPQQQSSWWT TVIIIIVVII WLLLCGGTSS SSDPTTIIIK KFHHLLLPVL LLLVVFFIII
           LPQQQSSWWT TVIIIIGGSS WIIICGGLSS SSDPTTLLLK KFHHFFFPIL LLLVVFFIII
           LPQQQSSWWT TVIIIIAAII WLLLCGGTSS SSDPTTIIIK KFHHLLLPVL LLLVVFFIII
           LPQQQSSWWT TVIIIIAAII WLLLCGGTSS SSDPTTIIIK KFHHLLLPVL LLLVVFFIII
           LPQQQSSWWT TVIIIIVVII WLLLCGGTSS SSDPTTIIIK KFHHLLLPVL LLLVVFFIII
           LPQQQSSWWT TVIIIIVVII WLLLCGGTSS SSDPTTIIIK KFHHLLLPVL LLLVVFFIII
           LPQQQSSWWT TVIIIIVVII WLLLCGGTSS SSDPTTIIIK KFHHLLLPVL LLLVVFFIII
           LPQQQSSWWT TVIIIIAAII WLLLCGGTSS SSDPTTIIIK KFHHLLLPVL LLLVVFFIII

           IFFHLQGPLY YTLLLKKKIY PPNNLLLLLD KKKGFFNNVL LVFLLLQLFF GIIPPPPLHH
           IFFHLQGPLY YTLLLKKKIY PPNNLLLLLD KKKGFFNNVL LVFLLLQLFF GIITTTTLHH
           IFFHLHGPLY YTLLLKKKIY PPNNLLLLLD KKKGFFNNIL LIFLLLQIFF GVVPPPPLHH
           IFFHLHGPLY YTLLLKKKIY PPNNLLLLLD KKKGFFNNIL LIFLLLQIFF GVVPPPPLHH
           IFFHLHGPLY YTLLLKKKIY PPNNLLLLLD KKKGFFNNIF FIFLLLQIFF GIIPPPPLHH
           IFFHLHGPLY YTLLLKKKIY PPNNLLLLLD KKKGFFNNIF FIFLLLQLFF GIIPPPPLHH
           IFFHLHGPLY YTLLLKKKIY PPNNLLLLLD KKKGFFNNVI IIFLLLQLFF GIIPPPPLHH
           IFFHLQGPLY YTLLLKKKIY PPNNLLLLLD KKKGFFNNIF FVFLLLQLFF GIIPPPPLHH
           IFFHLHGPLY YTLLLKKKIY PPNNLLLLLD KKKGFFNNIF FIFLLLQIFF GIIPPPPLHH
           IFFHLQGPLY YTLLLKKKIY PPNNLLLLLD KKKGFFNNVL LVFLLLQLFF GIIPPPPLHH
           IFFHLHGPLY YTLLLKKKIY PPNNLLLLLD KKKGFFNNIF FIFLLLQLFF GIIPPPPLHH
           IFFHLQGPLY YTLLLKKKIY PPNNLLLLLD KKKGFFNNVL LVFLLLQLFF GIIPPPPLHH
           IFFHLHGPLY YTLLLKKKIY PPNNLLLLLD KKKGFFNNIF FIFLLLQIFF GIIPPPPLHH
           IFFHLQGPLY YTLLLKKKIY PPNNLLLLLD KKKGFFNNVF FVFLLLQLFF GIIPPPPLHH
           IFFHLHGPLY YTLLLKKKIY PPNNLLLLLD KKKGFFNNVI IIFLLLQLFF GIIPPPPLHH
           IFFHLHGPLY YTLLLKKKIY PPNNLLLLLD KKKGFFNNIF FIFLLLQIFF GIIPPPPLHH
           IFFHLHGPLY YTLLLKKKIY PPNNLLLLLD KKKGFFNNIF FIFLLLQIFF GIIPPPPLHH
           IFFHLHGPLY YTLLLKKKIY PPNNLLLLLD KKKGFFNNIF FIFLLLQIFF GIIPPPPLHH
           IFFHLQGPLY YTLLLKKKIY PPNNLLLLLD KKKGFFNNVL LVFLLLQLFF GIIPPPPLHH
           IFFHLHGPLY YTLLLKKKIY PPNNLLLLLD KKKGFFNNIL LIFLLLQIFF GVVPPPPLHH
           IFFHLHGPLY YTLLLKKKIY PPNNLLLLLD KKKGFFNNII IIFLLLQLFF GIIPPPPLHH
           IFFHLHGPLY YTFFFKKKIY PPNNLLLLLD KKKGFFNNIF FIFLLLQIFF GIIPPPPLHH
           IFFHLHGPLY YTLLLKKKIY PPNNLLLLLD KKKGFFNNIF FIFLLLQIFF GIIPPPPLHH
           IFFHLHGPLY YTLLLKKKIY PPNNLLLLLD KKKGFFNNIF FIFLLLQIFF GIIPPPPLHH
           IFFHLHGPLY YTLLLKKKIY PPNNLLLLLD KKKGFFNNIF FIFLLLQLFF GIIPPPPLHH

           PPDNPPPRRR YYPVVPYFFL PFFYYYLLLK TTKKAALLML SSQQIIFFLL LAEEEEQNLT
           PPDNMMMRRR YYPVVPYFFL SFFYYYLLLK TTKKSSLLML SSQQVVFFLL LAEEEEQNLT
           PPDNVVVTTT YYPVVPYFFL PFFYYYLLLK TTKKAALVVI SSQQLLFFLL LAEEEEQNLT
           PPDNIIITTT YYPVVPYFFL PFFYYYLLLK TTKKAALVVV SSQQLLFFLL LAEEEEQNLT
           PPDNLLLTTT YYPVVPYFFL PFFYYYLLLK TTKKAALLVL SSQQLLFFLL LAEEEEQSLT
           PPDNLLLTTT YYPVVPYFFL PFFYYYLLLK TTKKAALLVL SSQQLLFFLL LAEEEEQSLT
           PPDNVVVTTT YYPVVPYFFL PFFYYYLLLK TTKKAALVVL SSQQLLFFLL LAEEEEQSLT
           PPDNTTTRRR YYPVVPYFFL PFFYYYLLLK TTKKAALLML SSQQIIFFLL LAEEEEQSLT
           PPDNLLLTTT YYPVVPYFFL PFFYYYLLLK TTKKAALLVL SSQQLLFFLL LAEEEEQSLT
           PPDNTTTRRR YYPVVPYFFL PFFYYYLLLK TTKKAALLML SSQQIIFFLL LAEEEEQNLT
           PPDNLLLTTT YYPVVPYFFL PFFYYYLLLK TTKKAALLVL SSQQLLFFLL LAEEEEQSLT
           PPDNTTTRRR YYPVVPYFFL PFFYYYLLLK TTKKAALLML SSQQIIFFLL LAEEEEQNLT
           PPDNLLLTTT YYPVVPYFFL PFFYYYLLLK TTKKAALLVL SSQQLLFFLL LAEEEEQSLT
           PPDNMMMKKK YYPVVPYFFL PFFYYYLLLK IIKKAALLML SSQQVVFFLL LAEEEEQNLT
           PPDNVVVTTT YYPVVPYFFL PFFYYYLLLK TTKKAALVVL SSQQLLFFLL LAEEEEQSLT
           PPDNLLLTTT YYPVVPYFFL PFFYYYLLLK TTKKAALLVL SSQQLLFFLL LAEEEEQSLT
           PPDNLLLTTT YYPVVPYFFL PFFYYYLLLK TTKKAALLVL SSQQLLFFLL LAEEEEQSLT
           PPDNLLLTTT YYPVVPYFFL PFFYYYLLLK TTKKAALLVL SSQQLLFFLL LAEEEEQSLT
           PPDNTTTRRR YYPVVPYFFL PFFYYYLLLK TTKKAALLML SSQQIIFFLL LAEEEEQNLT
           PPDNIIITTT YYPVVPYFFL PFFYYYLLLK TTKKAALVVV SSQQLLFFLL LAEEEEQNLT
           PPDNIIITTT YYPVVPYFFL PFFYYYLLLK TTKKAALLVL SSQQLLFFLM MAEEEEQNLT
           PPDNLLLTTT YYPVVPYFFL PFFYYYLLLK TTKKAALLVL SSQQLLFFLF FAEEEEQNLT
           PPDNLLLTTT YYPVVPYFFL PFFYYYLLLK TTKKAALLVL SSQQLLFFLL LAEEEEQSLT
           PPDNLLLTTT YYPVVPYFFL PFFYYYLLLK TTKKAALLVL SSQQLLFFLL LAEEEEQSLT
           PPDNMMMTTT YYPVVPYFFL PFFYYYLLLK TTKKAALLVL SSQQLLFFLL LAEEEEQSLT

           TTQFFFFFKK AAAFFREYYY WFFIIICFYA ALLLLLWGQQ QIIYYYYYGF ILLFFSSGTT
           TTLFFFFFKK VVVFFRDYYY WFFIIICFYA ALLLLMVGQQ QIIFFFYYGF IIILLSSITT
           TTQFFFFFKK VVVFFREYYY WFFMMMCFYA ALLLLLWGPQ QIIFFFYYGF ILLFFSSGSS
           TTQFFFFFKK VVVFFREYYY WFFMMMCFYA ALLLLLWGQQ QIIFFFYYGF ILLFFSSGAA
           TTQFFFFFKK TTTFFREYYY WFFMMMCFYA ALLLLLWGQQ QIIFFFYYGF ILLFFSSGAA
           TTQFFFFFKK TTTFFREYYY WFFMMMCFYA ALLLLLWGQQ QIIFFFYYGF ISSFFSSGAA
           TTQFFFFFKK IIIFFRDYYY WFFMMMCFYA ALLLLLWGQQ QIIFFFYYGF VLLFFSSGVV
           TTQFFFFFKK NNNFFREYYY WFFIIICFYA ALLLLLWGQQ QIIYYYYYGF ILLFFSSATT
           TTQFFFFFKK TTTFFREYYY WFFMMMCFYA ALLLLLWGQQ QIIFFFYYGF ILLFFSSGTT
           TTQFFFFFKK AAAFFREYYY WFFIIICFYA ALLLLLWGQQ QIIYYYYYGF ILLFFSSGTT
           TTQFFFFFKK TTTFFREYYY WFFMMMCFYA ALLLLLWGQQ QIIFFFYYGF ISSFFSSGVV
           TTQLLLLLKK AAAFFREYYY WFFIIICFYA ALLLLLWGQQ QIIFFFYYGF ILLFFSSGSS
           TTQFFFFFKK TTTFFREYYY WFFMMMCFYA ALLLLLWGQQ QIIFFFYYGF ILLFFSSGTT
           TTQFFFFFKK NNNFFREYYY WFFIIICFYA ALLLLLWGQQ QIIYYYYYGF ILLFFSSATT
           TTQFFFFFKK IIIFFRDYYY WFFMMMCFYA ALLLLLWGQQ QIIFFFYYGF VLLFFSSGVV
           TTQFFFFFKK TTTFFREYYY WFFMMMCFYA ALLLLLWGQQ QIIFFFYYGF ISSFFSSGAA
           TTQFFFFFKK TTTFFREYYY WFFMMMCFYA ALLLLLWGQQ QIIFFFYYGF ISSFFSSGAA
           TTQFFFFFKK TTTFFREYYY WFFMMMCFYA ALLLLLWGQQ QIIFFFYYGF ISSFFSSGAA
           TTQFFFFFKK AAAFFREYYY WFFIIICFYA ALLLLLWGQQ QIIYYYYYGF ILLFFSSGTT
           TTQFFFFFKK VVVFFREYYY WFFMMMCFYA ALLLLLWGQQ QIIFFFYYGF ILLFFSSGSS
           TTQFFFFFKK LLLFFREYYY WFFMMMCFYA ALLLLLWGQQ QIIFFFYYGF ISSFFSSGAA
           TTQFFFFFKK TTTFFREYYY WFFMMMCFYA ALLLLLWGQQ QIIFFFYYGF IIIFFSSGAA
           TTQFFFFFKK TTTFFREYYY WFFMMMCFYA ALLLLLWGQQ QIIFFFYYGF ILLFFSSGTT
           TTQFFFFFKK TTTFFREYYY WFFMMMCFYA ALLLLLWGQQ QIIFFFYYGF ISSFFSSGAA
           TTQFFFFFKK AAAFFREYYY WFFMMMCFYA ALLLLLWGQQ QIIFFFYYGF ISSFFSSGVV

           VQSKRRIDDY AANII
           VQSKRRLDDY AANII
           VQNKKKTDDY AANII
           VHYKRRTDDY AANII
           VHYKRRTDDY AANII
           VHYKRRTDDY AANII
           VHYRRRTDDY AANII
           VQARRRTDDY AANII
           VHYKRRTDDY AANII
           VQSKRRTDDY AANII
           VHYKRRTDDY AANII
           VQSKRRNDDY AANII
           VHYKRRTDDY AANII
           VQARKKTDDY AANLL
           VHYKRRTDDY AANII
           VHYKRRTDDY AANII
           VHYKRRTDDY AANII
           VHYKRRTDDY AANII
           VQSKRRTDDY AANII
           VQYKKKTDDY AANII
           VHYKRRTDDY AANII
           VHYNRRTDDY AANII
           VHYKRRTDDY AANII
           VHYKRRTDDY AANII
           VHYKRRTDDY AANII

   25   375
L_caullery NYYYSIINNV VHHHLILINN LLWWNNYGGL GGGVVVFFII IIIITTTVLL TCYTISSYYY
L_sabrazes NYNNVIINNA AHHHLILINN LLWWNNYGGL GGGIIIFFII IIIITTTVLL TAYTISSHYY
P_berghei  NYNNSIINNV VHHHLILINN LLWWNNYGGL GGGIIIFFII IIIITTTVLL SRYSISSYYY
P_chabaudi NYNNSIINNV VHHHLMLINN LLWWNNYGGL GGGIIIFFII IIIITTTVLL SRYSISSYYY
P_cynomolg NYYYSIINNA AHHHLLLINN LLWWNNYGGL GGGIIIFFII IIIITTTVLL SRYTISSYYY
P_DAJ-2004 NYYYSIINNA AHHHLLLINN LLWWNNYGGL GGGIIIFFII IIIITTTVLL SRYTISSYYY
P_falcipar NFYYSIINNV VHHHLILINN LLWWNNYGGL GGGIIIFFII IIIITTTVLL SRYTVSSYYY
P_floriden NYYYSIINNA AHHHLVLINN LLWWNNYGGL GGGVVVFFII IIIITTTVLL TCYTISSYYY
P_fragile  NYYYSIINNA AHHHLLLINN LLWWNNYGGL GGGIIIFFII IIIITTTVLL SRYTISSYYY
P_gallinac NYYYSIINNA AHHHLILINN LLWWNNYGGL GGGVVVFFII IIIITTTVLL TCYTISSYYY
P_gonderi  NYYYSIINNA AHHHLLLINN LLWWNNYGGL GGGIIIFFII IIIITTTVLL SRYTISSYYY
P_juxtanuc NYYYSIINNA AHHHLILINN LLWWNNYGGL GGGVVVFFII IIIITTTVLL TCYTISSYYY
P_knowlesi NYYYSIINNA AHHHLLLINN LLWWNNYGGL GGGIIIFFII IIIITTTVLL SRYTISSYYY
P_mexicanu NYYYSIINNA AHHHLILINN LLWWNNYGGL GGGVVVFFII IIIITTTVLL TCYTISSYYY
P_reicheno NFYYSIINNV VHHHLILINN LLWWNNYGGL GGGIIIFFII IIIITTTVLL SRYTVSSYYY
P_simioval NYYYSIINNA AHHHLLLINN LLWWNNYGGL GGGIIIFFII IIIITTTVLL SRYTISSYYY
P_simium   NYYYSIINNA AHHHLLLINN LLWWNNYGGL GGGIIIFFII IIIITTTVLL SRYTISSYYY
P_vivax_Sa NYYYSIINNA AHHHLLLINN LLWWNNYGGL GGGIIIFFII IIIITTTVLL SRYTISSYYY
P_relictum NYYYSIINNA AHHHLILINN LLWWNNYGGL GGGVVVFFII IIIITTTVLL TCYTISSYYY
P_yoelii   NYNNSIINNV VHHHLILINN LLWWNNYGGL GGGIIIFFII IIIITTTVLL SRYSISSYYY
P_malariae NYYYSIINNA AHHHLLLINN LLWWNNYGGL GGGIIIFFII IIIITTTVLL SRYTISSYYY
P_inui     NYYYSIINNA AHHHLMLINN LLWWNNYGGL GGGIIIFFII IIIITTTILL SRYTISSYYY
P_coatneyi NYYYSIINNA AHHHLLLINN LLWWNNYGGL GGGIIIFFII IIIITTTVLL SRYTISSYYY
P_fieldi   NYYYSIINNA AHHHLLLINN LLWWNNYGGL GGGIIIFFII IIIITTTVLL SRYTISSYYY
P_ovale    NYNNSIINNA AHHHLLLINN LLWWNNYGGL GGGIIIFFII IIIITTTVLL SRYTISSYYY

           SHHLRRRLLW WSCCAALDDD IIQQEELLLY LTRRRLLFLT FIIDINNYYI I---FIIINS
           SHHLRRRLLW WSWWCCFRRR YYHHSSTAFF IAIIIGGYSS YLLLTTTGGL LIIIFIIISM
           SHHLRRRLLW WSWWCCFRRR YYHHAATALF FTIIIGGYSL YLLLSSSGGL LIIIFLLLFV
           SHHLRRRLLW WSWWCCFRRR YYHHAATALF FTIIIGGYSL YLLLSSSGGL LIIIFLLLFV
           SHHLRRRLLW WSWWCCFRRR YYHHAATALF LTIIIGGYSL YLLLSSSGGL LIIIFLLLFV
           SHHLRRRLLW WSWWCCFRRR YYHHAATALF LTIIIGGYSL YLLLSSSGGL LIIIFLLLFI
           SHHLRRRLLW WSWWCCFRRR YYHHAATALF LTIIIGGYSM YLLLSSSGGL LIILFIIIFV
           SHHLRRRLLW WSWWCCFRRR YYHHAATAFF ITIIIGGYSS YLLLSSSGGL LIIIFIIISV
           SHHLRRRLLW WSWWCCFRRR YYHHAATALF LTIIIGGYSL YLLLSSSGGL LIIIFLLLFV
           SHHLRRRLLW WSWWCCFRRR YYHHAATAFF ITIIIGGYSS YLLLSSSGGL LMMIFIIISV
           SHHLRRRLLW WSWWCCFRRR YYHHAATALF LTIIIGGYSL YLLLSSSGGL LIIIFLLLFV
           SHHLRRRLLW WSWWCCFRRR YYHHAATAFF ITIIIGGYSS YLLLSSSGGL LIIIFIIISV
           SHHLRRRLLW WSWWCCFRRR YYHHAATALF LTIIIGGYSL YLLLSSSGGL LIIIFLLLFV
           SHHLRRRIIW WSWWCCFRRR YYHHAATAFF ITIIIGGYSS YLLLSTTGGL LIIIFIIISV
           SHHLRRRLLW WSWWCCFRRR YYHHAATALF LTIIIGGYSM YLLLSSSGGL LIILFIIIFV
           SHHLRRRLLW WSWWCCFRRR YYHHAATALF LTIIIGGYSL YLLLSSSGGL LIIIFLLLFV
           SHHLRRRLLW WSWWCCFRRR YYHHAATALF LTIIIGGYSL YLLLSSSGGL LIIIFLLLFV
           SHHLRRRLLW WSWWCCFRRR YYHHAATALF LTIIIGGYSL YLLLSSSGGL LIIIFLLLFV
           SHHLRRRLLW WSWWCCFRRR YYHHAATAFF ITIIIGGYSS YLLLSSSGGL LIIIFIIISV
           SHHLRRRLLW WSWWCCFRRR YYHHAATALF FTIIIGGYSL YLLLSSSGGL LIIIFLLLFV
           SHHLRRRLLW WSWWCCFRRR YYHHAATALF FTIIIGGYSL YLLLSSSGGL LIIIFLLLFV
           SHHLRRRLLW WSWWCCFRRR YYHHAATALF LTIIIGGYSL YLLLSSSGGL LVVIFLLLFV
           SHHLRRRLLW WSWWCCFRRR YYHHAATALF LTIIIGGYSL YLLLSSSGGL LIIIFLLLFV
           SHHLRRRLLW WSWWCCFRRR YYHHAATALF LTIIIGGYSL YLLLSSSGGL LIIIFLLLFV
           SHHLRRRLLW WSWWCCFRRR YYHHAATALF FTIIIGGYSL YLLLSSSGGL LIIIFLLLFV

           YCFFYYGLSS SSNFFLGGCN NNYFIIIPPG LVWIIICGYY IISSSDPPTL LRFFFFFFVL
           TAFFMMGYQQ QQMFFWGGAT TTNFIIIPPG LIWVVVCGFF IINNNDPPTL LRFFFFFFIL
           TAFFIIGYQQ QQMYYWGGAT TTNGIIIPPS LVWLLLCGYY TTSSSDPPTI IRFFFFFFVL
           TAFFIIGYQQ QQMYYWGGAT TTNGIIIPPA LVWLLLCGYY TTSSSDPPTI IRFFFFFFVL
           TAFFIIGYQQ QQMYYWGGAT TTNSIIIPPV LVWLLLCGYY TTSSSDPPTI IRFFFFFFVL
           TAFFIIGYQQ QQMYYWGGAT TTNSIIIPPV LVWLLLCGYY TTSSSDPPTI IRFFFFFFVL
           TAFFVVGYQQ QQMYYWGGAT TTNSIIIPPV AVWIIICGYY TTSSSDPPTI IRFFFFFFVL
           TAFFMMGYQQ QQMFFWGGAT TTNFIIIPPG LVWIIICGYY LLSSSDPPTL LRFFFFFFVL
           TAFFIIGYQQ QQMYYWGGAT TTNSIIIPPV LVWLLLCGYY TTSSSDPPTI IRFFFFFFVL
           TAFFMMGYQQ QQMFFWGGAT TTNFIIIPPG LVWIIICGYY LLSSSDPPTL LRFFFFFFVL
           TAFFIIGYQQ QQMYYWGGAT TTNSIIIPPV LVWLLLCGYY TTSSSDPPTI IRFFFFFFVL
           TAFFMMGYQQ QQMFFWGGAT TTNFIIIPPG LVWIIICGYY LLSSSDPPTL LRFFFFFFVL
           TAFFIIGYQQ QQMYYWGGAT TTNSIIIPPV LVWLLLCGYY TTSSSDPPTI IRFFFFFFVL
           TAFFMMGYQQ QQMFFWGGAT TTNFIIIPPG LVWIIICGYY LLSSSDPPTL LRFFFFFFVL
           TAFFVVGYQQ QQMYYWGGAT TTNSIIIPPV AVWIIICGYY TTSSSDPPTI IRFFFFFFVL
           TAFFIIGYQQ QQMYYWGGAT TTNSIIIPPV LVWLLLCGYY TTSSSDPPTI IRFFFFFFVL
           TAFFIIGYQQ QQMYYWGGAT TTNSIIIPPV LVWLLLCGYY TTSSSDPPTI IRFFFFFFVL
           TAFFIIGYQQ QQMYYWGGAT TTNSIIIPPV LVWLLLCGYY TTSSSDPPTI IRFFFFFFVL
           TAFFMMGYQQ QQMFFWGGAT TTNFIIIPPG LVWIIICGYY LLSSSDPPTL LRFFFFFFVL
           TAFFIIGYQQ QQMYYWGGAT TTNGIIIPPA LVWLLLCGYY TTSSSDPPTI IRFFFFFFVL
           TAFFIIGYQQ QQMYYWGGAT TTNSIIIPPA LVWLLLCGYY TTSSSDPPTI IRFFFFFFVL
           TAFFIIGYQQ QQMYYWGGAT TTNSIIIPPV LVWLLLCGYY TTSSSDPPTI IRFFFFFFVL
           TAFFIIGYQQ QQMYYWGGAT TTNSIIIPPV LVWLLLCGYY TTSSSDPPTI IRFFFFFFVL
           TAFFIIGYQQ QQMYYWGGAT TTNSIIIPPV LVWLLLCGYY TTSSSDPPTI IRFFFFFFVL
           TAFFIIGYQQ QQMYYWGGAT TTNSIIIPPA LVWLLLCGYY TTSSSDPPTI IRFFFFFFVL

           LHHFIIIIPP IIIVFFIIIF LHLLQSSNPG YYDLFFNLLC CLKGNNVLLL SQLGIPPLLL
           LHHFIIIIPP VVVVFFIIIF LHLLQSTNPG YYDLFFNLLC CLKGSNVLLL AQLGLTTLLL
           LHHFIIIIPP VVVVFFIIIF LHLLHSTNPG YYDLFFNLLS SLKGNNILLL IQIGIPPLLL
           LHHFIIIIPP VVVVFFIIIF LHLLHSTNPG YYDLFFNLLS SLKGNNILLL IQIGIPPLLL
           LHHFIIIIPP VVVVFFIIIF LHLLHSTNPG YYDLFFNLLS SLKGNNILLL LQIGIPPLLL
           LHHFIIIIPP IIIVFFIIIF LHLLHSTNPG YYDLFFNLLS SLKGNNILLL LQLGIPPLLL
           LHHFIIIIPP IIIVFFIIIF LHLLHSTNPG YYDLFFNLLS SLKGNNILLL IQLGIPPLLL
           LHHFIIIIPP IIIVFFIIIF LHLLQSTNPG YYDLFFNLLS SLKGNNVLLL SQLGLPPLLL
           LHHFIIIIPP VVVVFFIIIF LHLLHSTNPG YYDLFFNLLS SLKGNNILLL LQIGIPPLLL
           LHHFTTTTPP IIIVFFIIIF LHLLQSTNPG YYDLFFNLLS SLKGNNVLLL AQLGLPPLLL
           LHHFIIIIPP VVVVFFIIIF LHLLHSTNPG YYDLFFNLLS SLKGNNILLL LQLGIPPLLL
           LHHFIIIIPP IIIVFFIIIF LHLLQSTNPG YYDLFFNLLS SLKGNNVLLL SQLGLPPLLL
           LHHFIIIIPP VVVVFFIIIF LHLLHSTNPG YYDLFFNLLS SLKGNNILLL LQIGIPPLLL
           LHHFIIIIPP IIIVFFIIIF LHLLQSTNPG YYDLFFNLLS SLKGNNVLLL SQLGLPPLLL
           LHHFIIIIPP IIIVFFIIIF LHLLHSTNPG YYDLFFNLLS SLKGNNILLL IQLGIPPLLL
           LHHFIIIIPP VVVVFFIIIF LHLLHSTNPG YYDLFFNLLS SLKGNNILLL LQIGIPPLLL
           LHHFIIIIPP VVVVFFIIIF LHLLHSTNPG YYDLFFNLLS SLKGNNILLL LQIGIPPLLL
           LHHFIIIIPP VVVVFFIIIF LHLLHSTNPG YYDLFFNLLS SLKGNNILLL LQIGIPPLLL
           LHHFTTTTPP IIIVFFIIIF LHLLQSTNPG YYDLFFNLLS SLKGNNVLLL AQLGLPPLLL
           LHHFIIIIPP VVVVFFIIIF LHLLHSTNPG YYDLFFNLLS SLKGNNILLL IQIGIPPLLL
           LHHFIIIIPP VVVVFFIIIF LHLLHSTNPG YYDLFFNLLS SLKGNNIIIL LQLGIPPLLL
           LHHFIIIIPP VVVVFFIIIF LHLLHSTNPG YYDFFFNLLS SLKGNNILLL LQIGIPPLLL
           LHHFIIIIPP VVVVFFIIIF LHLLHSTNPG YYDLFFNLLS SLKGNNILLL LQIGIPPLLL
           LHHFIIIIPP VVVVFFIIIF LHLLHSTNPG YYDLFFNLLS SLKGNNILLL LQIGIPPLLL
           LHHFIIIIPP VVVVFFIIIF LHLLHSTNPG YYDLFFNLLS SLKGNNILLL LQLGIPPLLL

           HPDNAIVVDD RAATTLHHVV PPEYYPYAAM KIIAAGLLMA SLIAAEQRNN LTIFFFGAAR
           HPDNAIVVDD RSSTTLHHVV PPEYYSYAAI KIISSGLLMS SLVAAEQRNN LTIFFFGAAR
           HPDNAIVVNN TVVTTLQQVV PPEYYPYAAM KIIAAGLVVA SLLAAEQRNN LTIFMFSAAR
           HPDNAIVVNN TVVTTLQQVV PPEYYPYAAM KIIAAGLVVA SLLAAEQRNN LTIFMFSAAR
           HPDNAIVVNN TVVTTIQQVV PPEYYPYAAM KIIAAGLLVA SLLAAEQRSS LTIFMFGAAR
           HPDNAIVVNN TVVTTIQQVV PPEYYPYAAM KIIAAGLLVT SLLAAEQRSS LTIFMFGAAR
           HPDNAIVVNN TVVTTSQQVV PPEYYPYAAM KVVAAGLVVL SLLAAEQRSS LTIFMFGAAR
           HPDNAIVVDD RAATTLHHVV PPEYYPYAAM KIIAAGLLMA SLIAAEQRSS LTIFFFGAAR
           HPDNAIVVNN TVVTTIQQVV PPEYYPYAAM KIIAAGLLVA SLLAAEQRSS LTIFMFGAAR
           HPDNAIVVDD RAATTLHHVV PPEYYPYAAM KIIAAGLLMA SLIAAEQRNN LTLFFFGAAR
           HPDNAIVVNN TVVTTIQQVV PPEYYPYAAM KIIAAGLLVA SLLAAEQRSS LTIFMFGAAR
           HPDNAIVVDD RAATTLHHVV PPEYYPYAAM KIIAAGLLMA SLIAAEQRNN LTLLFFGVVR
           HPDNAIVVNN TVVTTIQQVV PPEYYPYAAM KIIAAGLLVA SLLAAEQRSS LTIFMFGAAR
           HPDNAIVVDD KAATTLHHVV PPEYYPYAAM KIIAAGLLMA SLVAAEQRNN LTIFFFGAAR
           HPDNAIVVNN TVVTTSQQVV PPEYYPYAAM KVVAAGLVVL SLLAAEQRSS LTIFMFGAAR
           HPDNAIVVNN TVVTTIQQVV PPEYYPYAAM KIIAAGLLVA SLLAAEQRSS LTIFMFGAAR
           HPDNAIVVNN TVVTTIQQVV PPEYYPYAAM KIIAAGLLVA SLLAAEQRSS LTIFMFGAAR
           HPDNAIVVNN TVVTTIQQVV PPEYYPYAAM KIIAAGLLVA SLLAAEQRSS LTIFMFGAAR
           HPDNAIVVDD RAATTLHHVV PPEYYPYAAM KIIAAGLLMA SLIAAEQRNN LTLFFFGAAR
           HPDNAIVVNN TVVTTLQQVV PPEYYPYAAM KIIAAGLVVA SLLAAEQRNN LTIFMFSAAR
           HPDNAIVVNN TVVTTIQQVV PPEYYPYAAM KIIAAGLLVA SLLAAEQRNN LTIFMFGAAR
           HPDNAIVVNN TVVTTIQQVV PPEYYPYAAI KIIAAGLLVA SLLAAEQRNN LTIFMFGAAR
           HPDNAIVVNN TVVTTIQQVV PPEYYPYAAM KIIAAGLLVT SLLAAEQRSS LTIFMFGAAR
           HPDNAIVVNN TVVTTIQQVV PPEYYPYAAM KIIAAGLLVA SLLAAEQRSS LTIFMFGAAR
           HPDNAIVVNN TVVTTIQQVV PPEYYPYAAM KIIAAGLLVA SLLAAEQRSS LTIFMFGAAR

           RRRYYVTTWF CCFYWGCQLS IIIIIILYYY YGGGRRLIII LFFFSLLFTT TLLLVQQSSS
           RRRYYLIIWF CCFYVGYQLD IIIIIIYYYY YGGGRRMIII IFFVSLLFTT TLLLVQQSSS
           RRRYYVIIWF CCFYWGCPLD IIIIIILYYY YGGGRRLIII LFFSSLLFSS SLLLVQQNNN
           RRRYYVIIWF CCFYWGCQLD IIIIIILYYY YGGGRRLIII LFFSSLLFAA ALLLVHHYYY
           RRRYYVMMWF CCFYWGCQLD IIIIIILYYY YGGGRRLIII LFFSSLLFAA ALLLVHHYYY
           RRRYYVMMWF CCFYWGCQLD IIIIIILYYY YGGGRRLIII SFFSSLLFAA ALLLVHHYYY
           RRRYYVIIWF CCFYWGCQLD IIIIIILYYY YGGGRRLIVV LFFCSLLFVV VLLLVHHYYY
           RRRYYVTTWF CCFYWGCQLD IIIIIILYYY YGGGRRLIII LFFFSLLFTT TLLLVQQAAA
           RRRYYVMMWF CCFYWGCQLD IIIIIILYYY YGGGRRLIII LFFSSLLFTT TLLLVHHYYY
           RRRYYVTTWF CCFYWGCQLD IIIIIILYYY YGGGRRLIII LFFFSLLFTT TLLLVQQSSS
           RRRYYVMMWF CCFYWGCQLD IIIIIILYYY YGGGRRLIII SFFSSLLFVV VLLLVHHYYY
           RRRYYVIIWF CCFYWGCQLD IIIIIILYYY YGGGRRLIII LFFCSLLFSS SLLLVQQSSS
           RRRYYVMMWF CCFYWGCQLD IIIIIILYYY YGGGRRLIII LFFFSLLFTT TLLLVHHYYY
           RRRYYVIIWF CCFYWGCQLD IIIIIIIYYY YGGGRRLIII LFFFSLLFTT TLLLVQQAAA
           RRRYYVIIWF CCFYWGCQLD IIIIIILYYY YGGGRRLIVV LFFCSLLFVV VLLLVHHYYY
           RRRYYVMMWF CCFYWGCQLD IIIIIILYYY YGGGRRLIII SFFSSLLFAA ALLLVHHYYY
           RRRYYVMMWF CCFYWGCQLD IIIIIILYYY YGGGRRLIII SFFSSLLFAA ALLLVHHYYY
           RRRYYVMMWF CCFYWGCQLD IIIIIILYYY YGGGRRLIII SFFSSLLFAA ALLLVHHYYY
           RRRYYVTTWF CCFYWGCQLD IIIIIILYYY YGGGRRLIII LFFFSLLFTT TLLLVQQSSS
           RRRYYVIIWF CCFYWGCQLD IIIIIILYYY YGGGRRLIII LFFSSLLFSS SLLLVQQYYY
           RRRYYVIIWF CCFYWGCQLE IIIIIILYYY YGGGRRLIII SFFSSLLFAA ALLLVHHYYY
           RRRYYLMMWF CCFYWGCQLD IIIIIILYYY YGGGRRLIII IFFSSLLFAA ALLLVHHYYY
           RRRYYVMMWF CCFYWGCQLD IIIIIILYYY YGGGRRLIII LFFSSLLFTT TLLLVHHYYY
           RRRYYVMMWF CCFYWGCQLD IIIIIILYYY YGGGRRLIII SFFSSLLFAA ALLLVHHYYY
           RRRYYVIIWF CCFYWGCQLD IIIIIILYYY YGGGRRLIII SFFSSLLFVV VLLLVHHYYY

           RIYYYYDYSQ NIIII
           RLHHYYDYSQ NIIII
           KTHHYYDYSQ NIIII
           RTHHYYDYSQ NIIII
           RTHHYYDYSQ NIIII
           RTHHYYDYSQ NIIII
           RTHHYYDYSQ NIIII
           RTHHYYDYSQ NIIII
           RTHHYYDYSQ NIIII
           RTHHYYDYSQ NIIII
           RTHHYYDYSQ NIIII
           RNSSYYDYSQ NIIII
           RTHHYYDYSQ NIIII
           KTHHYYDYSQ NLLLL
           RTHHYYDYSQ NIIII
           RTHHYYDYSQ NIIII
           RTHHYYDYSQ NIIII
           RTHHYYDYSQ NIIII
           RTHHYYDYSQ NIIII
           KTHHYYDYSQ NIIII
           RTYYYYDYSQ NIIII
           RTHHYYDYSQ NIIII
           RTHHYYDYSQ NIIII
           RTHHYYDYSQ NIIII
           RTHHYYDYSQ NIIII

   25   375
L_caullery NNNNNLVVLL IYPPCILWNY FLLIIFFFIL LTLLTTCCYT TPEESAAYYS QQQHILLLLW
L_sabrazes NNNNNLAALL IYPPCILWNY FLLIIFFFIL LTLLTTAAYT TPEESAAYYS QQQHILLLLW
P_berghei  NNNNNLVVLL IYPPCILWNY FLLIIFFFIL LTFFSSRRYS SPEESAAYYS QQQHILLLLW
P_chabaudi NNNNNLVVLL MYPPCILWNY FLLIIFFFIL LTFFSSRRYS SPEESAAYYS QQQHILLLLW
P_cynomolg NNNNNLAALL LYPPCILWNY FLLIIFFFIL LTFFSSRRYT TPEESAAYYS QQQHILLLLW
P_DAJ-2004 NNNNNLAALL LYPPCILWNY FLLIIFFFIL LTFFSSRRYT TPEESAAYYS QQQHILLLLW
P_falcipar NNNNNLVVLL IYPPCILWNY FLLIIFFFII ITFFSSRRYT TPDDSAAYYS QQQHILLLLW
P_floriden NNNNNLAALL VYPPCILWNY FLLIIFFFIL LTLLTTCCYT TPEESAAYYS QQQHILLLLW
P_fragile  NNNNNLAALL LYPPCILWNY FLLIIFFFIL LTFFSSRRYT TPEESAAYYS QQQHILLLLW
P_gallinac NNNNNLAALL IYPPCILWNY FLLIIFFFIL LTLLTTCCYT TPEESAAYYS QQQHILLLLW
P_gonderi  NNNNNLAALL LYPPCILWNY FLLIIFFFIL LTFFSSRRYT TPEESAAYYS QQQHILLLLW
P_juxtanuc NNNNNLAALL IYPPCILWNY FLLIIFFFIL LTLLTTCCYT TPEESAAYYS QQQHILLLLW
P_knowlesi NNNNNLAALL LYPPCILWNY FLLIIFFFIL LTFFSSRRYT TPEESAAYYS QQQHILLLLW
P_mexicanu NNNNNLAALL IYPPCILWNY FLLIIFFFIL LTLLTTCCYT TPEESAAYYS QQQHILLLLW
P_reicheno NNNNNLVVLL IYPPCILWNY FLLIIFFFII ITFFSSRRYT TPDDSAAYYS QQQHILLLLW
P_simioval NNNNNLAALL LYPPCILWNY FLLIIFFFIL LTFFSSRRYT TPEESAAYYS QQQHILLLLW
P_simium   NNNNNLAALL LYPPCILWNY FLLIIFFFIL LTFFSSRRYT TPEESAAYYS QQQHILLLLW
P_vivax_Sa NNNNNLAALL LYPPCILWNY FLLIIFFFIL LTFFSSRRYT TPEESAAYYS QQQHILLLLW
P_relictum NNNNNLAALL IYPPCILWNY FLLIIFFFIL LTLLTTCCYT TPEESAAYYS QQQHILLLLW
P_yoelii   NNNNNLVVLL IYPPCILWNY FLLIIFFFIL LTFFSSRRYS SPEESAAYYS QQQHILLLLW
P_malariae NNNNNLAALL LYPPCILWNY FLLIIFFFIL LTFFSSRRYT TPDDSAAYYS QQQHILLLLW
P_inui     NNNNNLAALL MYPPCILWNY FLLIIFFFIL LTFFSSRRYT TPEESAAYYS QQQHILLLLW
P_coatneyi NNNNNLAALL LYPPCILWNY FLLIIFFFIL LTFFSSRRYT TPEESAAYYS QQQHILLLLW
P_fieldi   NNNNNLAALL LYPPCILWNY FLLIIFFFIL LTFFSSRRYT TPEESAAYYS QQQHILLLLW
P_ovale    NNNNNLAALL LYPPCILWNY FLLIIFFFIL LTFFSSRRYT TPEESAAYYS QQQHILLLLW

           WGCALDDDLL QQELLLYYLY LLFTYFKKKF LFFMMMDIWI YY-FFNSYYC CFFYYYLCCF
           WGWCFRRRLL HHSTTASSFF IILAYLHRRL YYYPPPLTWN GGIFFSMTTA AFFMMMYVVL
           WGWCFRRRMM HHATTASSLF FFLTYLHRRL YYYPPPLSWI GGIFFFVTTA AFFIIIYVVL
           WGWCFRRRMM HHATTASSLF FFLTYLHRRL YYYPPPLSWI GGIFFFVTTA AFFIIIYVVL
           WGWCFRRRMM HHATTASSLF LLLTYLHRRL YYYPPPLSWI GGIFFFVTTA AFFIIIYVVL
           WGWCFRRRMM HHATTASSLF LLLTYLHRRL YYYPPPLSWI GGIFFFITTA AFFIIIYVVL
           WGWCFRRRMM HHATTASSLF LLLTYLHRRL YYYPPPLSWI GGIFFFVTTA AFFVVVYVVL
           WGWCFRRRMM HHATTASSFF IILTYLHRRL YYYPPPLSWI GGIFFSVTTA AFFMMMYVVL
           WGWCFRRRMM HHATTASSLF LLLTYLHRRL YYYPPPLSWI GGIFFFVTTA AFFIIIYVVL
           WGWCFRRRMM HHATTASSFF IILTYLHRRL YYYPPPLSWI GGMFFSVTTA AFFMMMYVVL
           WGWCFRRRMM HHATTASSLF LLLTYLHRRL YYYPPPLSWI GGIFFFVTTA AFFIIIYVVL
           WGWCFRRRMM HHATTASSFF IILTYLHRRL YYYPPPLSWI GGIFFSVTTA AFFMMMYVVL
           WGWCFRRRMM HHATTASSLF LLLTYLHRRL YYYPPPLSWI GGIFFFVTTA AFFIIIYVVL
           WGWCFRRRMM HHATTASSFF IILTYLHRRL YYYPPPLSWI GGIFFSVTTA AFFMMMYVVL
           WGWCFRRRMM HHATTASSLF LLLTYLHRRL YYYPPPLSWI GGIFFFVTTA AFFVVVYVVL
           WGWCFRRRMM HHATTASSLF LLLTYLHRRL YYYPPPLSWI GGIFFFVTTA AFFIIIYVVL
           WGWCFRRRMM HHATTASSLF LLLTYLHRRL YYYPPPLSWI GGIFFFVTTA AFFIIIYVVL
           WGWCFRRRMM HHATTASSLF LLLTYLHRRL YYYPPPLSWI GGIFFFVTTA AFFIIIYVVL
           WGWCFRRRMM HHATTASSFF IILTYLHRRL YYYPPPLSWI GGIFFSVTTA AFFMMMYVVL
           WGWCFRRRMM HHATTASSLF FFLTYLHRRL YYYPPPLSWI GGIFFFVTTA AFFIIIYVVL
           WGWCFRRRMM HHATTASSLF FFLTYLHRRL YYYPPPLSWI GGIFFFVTTA AFFIIIYVVL
           WGWCFRRRMM HHATTASSLF LLLTYLHRRL YYYPPPLSWI GGVFFFVTTA AFFIIIYVVL
           WGWCFRRRMM HHATTASSLF LLLTYLHRRL YYYPPPLSWI GGIFFFVTTA AFFIIIYVVL
           WGWCFRRRMM HHATTASSLF LLLTYLHRRL YYYPPPLSWI GGIFFFVTTA AFFIIIYVVL
           WGWCFRRRMM HHATTASSLF FFLTYLHRRL YYYPPPLSWI GGIFFFVTTA AFFIIIYVVL

           LLSEEFGCNL LLLLLFIIIP PPGLLWICCC CGGYIIIVSS SDDDTTLRFF VLLLLHHFFI
           WWQSSFGATL LLLLLFIIIP PPGLLWVCCC CGGFIIIVNN NDDDTTLRFF ILLLLHHFFI
           WWQSSYGATL LLLLLGIIIP PPSLLWLCCC CGGYTTTVSS SDDDTTIRFF VLLLLHHFFI
           WWQSSYGATL LLLLLGIIIP PPALLWLCCC CGGYTTTVSS SDDDTTIRFF VLLLLHHFFI
           WWQSSYGATL LLLLLSIIIP PPVLLWLCCC CGGYTTTVSS SDDDTTIRFF VLLLLHHFFI
           WWQSSYGATL LLLLLSIIIP PPVLLWLCCC CGGYTTTVSS SDDDTTIRFF VLLLLHHFFI
           WWQSSYGATL LLLLLSIIIP PPVAAWICCC CGGYTTTVSS SDDDTTIRFF VLLLLHHFFI
           WWQSSFGATL LLLLLFIIIP PPGLLWICCC CGGYLLLVSS SDDDTTLRFF VLLLLHHFFI
           WWQSSYGATL LLLLLSIIIP PPVLLWLCCC CGGYTTTVSS SDDDTTIRFF VLLLLHHFFI
           WWQSSFGATL LLLLLFIIIP PPGLLWICCC CGGYLLLVSS SDDDTTLRFF VLLLLHHFFT
           WWQSSYGATL LLLLLSIIIP PPVLLWLCCC CGGYTTTVSS SDDDTTIRFF VLLLLHHFFI
           WWQSSFGATL LLLLLFIIIP PPGLLWICCC CGGYLLLVSS SDDDTTLRFF VLLLLHHFFI
           WWQSSYGATL LLLLLSIIIP PPVLLWLCCC CGGYTTTVSS SDDDTTIRFF VLLLLHHFFI
           WWQSSFGATL LLLLLFIIIP PPGLLWICCC CGGYLLLVSS SDDDTTLRFF VLLLLHHFFI
           WWQSSYGATL LLLLLSIIIP PPVAAWICCC CGGYTTTVSS SDDDTTIRFF VLLLLHHFFI
           WWQSSYGATL LLLLLSIIIP PPVLLWLCCC CGGYTTTVSS SDDDTTIRFF VLLLLHHFFI
           WWQSSYGATL LLLLLSIIIP PPVLLWLCCC CGGYTTTVSS SDDDTTIRFF VLLLLHHFFI
           WWQSSYGATL LLLLLSIIIP PPVLLWLCCC CGGYTTTVSS SDDDTTIRFF VLLLLHHFFI
           WWQSSFGATL LLLLLFIIIP PPGLLWICCC CGGYLLLVSS SDDDTTLRFF VLLLLHHFFT
           WWQSSYGATL LLLLLGIIIP PPALLWLCCC CGGYTTTVSS SDDDTTIRFF VLLLLHHFFI
           WWQSSYGATL LLLLLSIIIP PPALLWLCCC CGGYTTTVSS SDDDTTIRFF VLLLLHHFFI
           WWQSSYGATL LLLLLSIIIP PPVLLWLCCC CGGYTTTVSS SDDDTTIRFF VLLLLHHFFI
           WWQSSYGATL LLLLLSIIIP PPVLLWLCCC CGGYTTTVSS SDDDTTIRFF VLLLLHHFFI
           WWQSSYGATL LLLLLSIIIP PPVLLWLCCC CGGYTTTVSS SDDDTTIRFF VLLLLHHFFI
           WWQSSYGATL LLLLLSIIIP PPALLWLCCC CGGYTTTVSS SDDDTTIRFF VLLLLHHFFI

           IPPFFFAALL LCVVVFFIHI FLLGSSSNLL GDDTLLKPYY YPNNNLLDDI GNNVLLQQQS
           IPPFFFVVLL LVVVVFFIHI FLLGSTTNLL GDDTLLKPYY YPNNNLLDDI GNNVLLQQQS
           IPPFFFAALL LCVVVFFIHI FLLGSTTNLL GDDTLLKPYY YPNNNLLDDV GNNILLQQQS
           IPPFFFAALL LCVVVFFIHI FLLGSTTNLL GDDTLLKPYY YPNNNLLDDV GNNILLQQQS
           IPPFFFAALL LCVVVFFIHI FLLGSTTNLL GDDTLLKPYY YPNNNLLDDV GNNILLQQQS
           IPPFFFAALL LCVVVFFIHI FLLGSTTNLL GDDTLLKPYY YPNNNLLDDV GNNILLQQQS
           IPPFFFGGLL LCVVVFFIHI FLLGSTTNLL GDDTLLKPYY YPNNNLLDDV GNNILLQQQS
           IPPFFFAALL LCVVVFFIHI FLLGSTTNLL GDDTLLKPYY YPNNNLLDDI GNNVLLQQQS
           IPPFFFAALL LCVVVFFIHI FLLGSTTNLL GDDTLLKPYY YPNNNLLDDV GNNILLQQQS
           TPPFFFAALL LCVVVFFIHI FLLGSTTNLL GDDTLLKPYY YPNNNLLDDI GNNVLLQQQS
           IPPFFFAALL LCVVVFFIHI FLLGSTTNLL GDDTLLKPYY YPNNNLLDDV GNNILLQQQS
           IPPFFFAALL LCVVVFFIHI FLLGSTTNLL GDDTLLKPYY YPNNNLLDDI GNNVLLQQQS
           IPPFFFAALL LCVVVFFIHI FLLGSTTNLL GDDTLLKPYY YPNNNLLDDV GNNILLQQQS
           IPPFFFAALL LCVVVFFIHI FLLGSTTNLL GDDTLLKPYY YPNNNLLDDI GNNVLLQQQS
           IPPFFFGGLL LCVVVFFIHI FLLGSTTNLL GDDTLLKPYY YPNNNLLDDV GNNILLQQQS
           IPPFFFAALL LCVVVFFIHI FLLGSTTNLL GDDTLLKPYY YPNNNLLDDV GNNILLQQQS
           IPPFFFAALL LCVVVFFIHI FLLGSTTNLL GDDTLLKPYY YPNNNLLDDV GNNILLQQQS
           IPPFFFAALL LCVVVFFIHI FLLGSTTNLL GDDTLLKPYY YPNNNLLDDV GNNILLQQQS
           TPPFFFAALL LCVVVFFIHI FLLGSTTNLL GDDTLLKPYY YPNNNLLDDI GNNVLLQQQS
           IPPFFFAALL LCVVVFFIHI FLLGSTTNLL GDDTLLKPYY YPNNNLLDDV GNNILLQQQS
           IPPFFFAALL LCVVVFFIHI FLLGSTTNLL GDDTLLKPYY YPNNNLLDDV GNNIILQQQS
           IPPFFFAALL LCVVVFFIHI FLLGSTTNLL GDDTFFKPYY YPNNNLLDDV GNNILLQQQS
           IPPFFFAALL LCVVVFFIHI FLLGSTTNLL GDDTLLKPYY YPNNNLLDDV GNNILLQQQS
           IPPFFFAALL LCVVVFFIHI FLLGSTTNLL GDDTLLKPYY YPNNNLLDDV GNNILLQQQS
           IPPFFFAALL LCVVVFFIHI FLLGSTTNLL GDDTLLKPYY YPNNNLLDDV GNNILLQQQS

           LLLIIPLSDD NNIPPVRRAT PPLHHIVVPP PEEWYYFFPF YLLLKKPPAG LVLAASQQLL
           LLLILTLSDD NNIMMVRRST PPLHHIVVPP PEEWYYFFSF YLLLKKPPSG LILSSSQQLL
           IIIVIPLSDD NNIVVVTTVT PPLQQIVVPP PEEWYYFFPF YLLLKKPPAG VIIAASQQLL
           IIIVIPLSDD NNIIIVTTVT PPLQQIVVPP PEEWYYFFPF YLLLKKPPAG VIVAASQQLL
           IIIIIPLSDD NNILLVTTVT PPIQQIVVPP PEEWYYFFPF YLLLKKPPAG LILAASQQLL
           LLLIIPLSDD NNILLVTTVT PPIQQIVVPP PEEWYYFFPF YLLLKKPPAG LILTTSQQLL
           LLLIIPLSDD NNIVVVTTVT PPSQQIVVPP PEEWYYFFPF YLLLKKPPAG VILLLSQQLL
           LLLILPLSDD NNITTVRRAT PPLHHIVVPP PEEWYYFFPF YLLLKKPPAG LVLAASQQLL
           IIIIIPLSDD NNILLVTTVT PPIQQIVVPP PEEWYYFFPF YLLLKKPPAG LILAASQQLL
           LLLILPLSDD NNITTVRRAT PPLHHIVVPP PEEWYYFFPF YLLLKKPPAG LVLAASQQLL
           LLLIIPLSDD NNILLVTTVT PPIQQIVVPP PEEWYYFFPF YLLLKKPPAG LILAASQQLL
           LLLILPLSDD NNITTVRRAT PPLHHIVVPP PEEWYYFFPF YLLLKKPPAG LVLAASQQLL
           IIIIIPLSDD NNILLVTTVT PPIQQIVVPP PEEWYYFFPF YLLLKKPPAG LILAASQQLL
           LLLILPLSDD NNIMMVKKAT PPLHHIVVPP PEEWYYFFPF YLLLKKPPAG LVLAASQQLL
           LLLIIPLSDD NNIVVVTTVT PPSQQIVVPP PEEWYYFFPF YLLLKKPPAG VILLLSQQLL
           IIIIIPLSDD NNILLVTTVT PPIQQIVVPP PEEWYYFFPF YLLLKKPPAG LILAASQQLL
           IIIIIPLSDD NNILLVTTVT PPIQQIVVPP PEEWYYFFPF YLLLKKPPAG LILAASQQLL
           IIIIIPLSDD NNILLVTTVT PPIQQIVVPP PEEWYYFFPF YLLLKKPPAG LILAASQQLL
           LLLILPLSDD NNITTVRRAT PPLHHIVVPP PEEWYYFFPF YLLLKKPPAG LVLAASQQLL
           IIIVIPLSDD NNIIIVTTVT PPLQQIVVPP PEEWYYFFPF YLLLKKPPAG VIVAASQQLL
           LLLIIPLSDD NNIIIVTTVT PPIQQIVVPP PEEWYYFFPF YLLLKKPPAG LILAASQQMM
           IIIIIPLSDD NNILLVTTVT PPIQQIVVPP PEEWYYFFPF YLLLKKPPAG LILAASQQFF
           IIIIIPLSDD NNILLVTTVT PPIQQIVVPP PEEWYYFFPF YLLLKKPPAG LILTTSQQLL
           IIIIIPLSDD NNILLVTTVT PPIQQIVVPP PEEWYYFFPF YLLLKKPPAG LILAASQQLL
           LLLIIPLSDD NNIMMVTTVT PPIQQIVVPP PEEWYYFFPF YLLLKKPPAG LILAASQQLL

           ERNLTTTIFF FGGARRYYSS SSVVIFFCYA AALLLGCQQL QQSILYGLLI LLFFFGGLTV
           ERNLTTTIFF FGGARRYYSS SSLLIFFCYA AALLLGYQQL QQDIYYGMMI IILFVIILTV
           ERNLTTTIFM MSSARRYYSS SSVVIFFCYA AALLLGCPPL QQDILYGLLI LLFFSGGLSV
           ERNLTTTIFM MSSARRYYSS SSVVIFFCYA AALLLGCQQL QQDILYGLLI LLFFSGGLAV
           ERSLTTTIFM MGGARRYYSS SSVVIFFCYA AALLLGCQQL QQDILYGLLI LLFFSGGLAV
           ERSLTTTIFM MGGARRYYSS SSVVIFFCYA AALLLGCQQL QQDILYGLLI SSFFSGGLAV
           ERSLTTTIFM MGGARRYYSS SSVVIFFCYA AALLLGCQQL QQDILYGLLV LLFFCGGLVV
           ERSLTTTIFF FGGARRYYSS SSVVIFFCYA AALLLGCQQL QQDILYGLLI LLFFFAALTV
           ERSLTTTIFM MGGARRYYSS SSVVIFFCYA AALLLGCQQL QQDILYGLLI LLFFSGGLTV
           ERNLTTTIFF FGGARRYYSS SSVVIFFCYA AALLLGCQQL QQDILYGLLI LLFFFGGLTV
           ERSLTTTIFM MGGARRYYSS SSVVIFFCYA AALLLGCQQL QQDILYGLLI SSFFSGGLVV
           ERNLTTTILF FGGVRRYYSS SSVVIFFCYA AALLLGCQQL QQDILYGLLI LLFFCGGLSV
           ERSLTTTIFM MGGARRYYSS SSVVIFFCYA AALLLGCQQL QQDILYGLLI LLFFFGGLTV
           ERNLTTTIFF FGGARRYYSS SSVVIFFCYA AALLLGCQQL QQDIIYGLLI LLFFFAALTV
           ERSLTTTIFM MGGARRYYSS SSVVIFFCYA AALLLGCQQL QQDILYGLLV LLFFCGGLVV
           ERSLTTTIFM MGGARRYYSS SSVVIFFCYA AALLLGCQQL QQDILYGLLI SSFFSGGLAV
           ERSLTTTIFM MGGARRYYSS SSVVIFFCYA AALLLGCQQL QQDILYGLLI SSFFSGGLAV
           ERSLTTTIFM MGGARRYYSS SSVVIFFCYA AALLLGCQQL QQDILYGLLI SSFFSGGLAV
           ERNLTTTIFF FGGARRYYSS SSVVIFFCYA AALLLGCQQL QQDILYGLLI LLFFFGGLTV
           ERNLTTTIFM MSSARRYYSS SSVVIFFCYA AALLLGCQQL QQDILYGLLI LLFFSGGLSV
           ERNLTTTIFM MGGARRYYSS SSVVIFFCYA AALLLGCQQL QQEILYGLLI SSFFSGGLAV
           ERNLTTTIFM MGGARRYYSS SSLLIFFCYA AALLLGCQQL QQDILYGLLI IIFFSGGLAV
           ERSLTTTIFM MGGARRYYSS SSVVIFFCYA AALLLGCQQL QQDILYGLLI LLFFSGGLTV
           ERSLTTTIFM MGGARRYYSS SSVVIFFCYA AALLLGCQQL QQDILYGLLI SSFFSGGLAV
           ERSLTTTIFM MGGARRYYSS SSVVIFFCYA AALLLGCQQL QQDILYGLLI SSFFSGGLVV

           VQQSRYSSSS QQAAN
           VQQSRYSSSS QQAAN
           VQQNKYSSSS QQAAN
           VHHYRYSSSS QQAAN
           VHHYRYSSSS QQAAN
           VHHYRYSSSS QQAAN
           VHHYRYSSSS QQAAN
           VQQARYSSSS QQAAN
           VHHYRYSSSS QQAAN
           VQQSRYSSSS QQAAN
           VHHYRYSSSS QQAAN
           VQQSRYSSSS QQAAN
           VHHYRYSSSS QQAAN
           VQQAKYSSSS QQAAN
           VHHYRYSSSS QQAAN
           VHHYRYSSSS QQAAN
           VHHYRYSSSS QQAAN
           VHHYRYSSSS QQAAN
           VQQSRYSSSS QQAAN
           VQQYKYSSSS QQAAN
           VHHYRYSSSS QQAAN
           VHHYRYSSSS QQAAN
           VHHYRYSSSS QQAAN
           VHHYRYSSSS QQAAN
           VHHYRYSSSS QQAAN

   25   375
L_caullery NNYYSIIILV VKSSSSLIYY YYPPCLNWWN GGGFLGGGGG IFFFIQQILT TTTLLLTTCC
L_sabrazes NNYYVIIILA AKAAAALIYY YYPPCLNWWN GGGFLGGGGG IFFFIQQILT TTTLLLTTAA
P_berghei  NNYYSIIILV VKTTTTLINN YYPPCLNWWN GGGFLGGGGG IFFFIQQILT TTTFFLSSRR
P_chabaudi NNYYSIIILV VKTTTTLMNN YYPPCLNWWN GGGFLGGGGG IFFFIQQILT TTTFFLSSRR
P_cynomolg NNYYSIIILA AKAAAALLNN YYPPCLNWWN GGGFLGGGGG IFFFIQQILT TTTFFLSSRR
P_DAJ-2004 NNYYSIIILA AKAAAALLNN YYPPCLNWWN GGGFLGGGGG IFFFIQQILT TTTFFLSSRR
P_falcipar NNFFSIIILV VKAAAALINN YYPPCLNWWN GGGFLGGGGG IFFFIQQIIT TTTFFLSSRR
P_floriden NNYYSIIILA AKAAAALVYY YYPPCLNWWN GGGFLGGGGG IFFFIQQILT TTTLLLTTCC
P_fragile  NNYYSIIILA AKAAAALLNN YYPPCLNWWN GGGFLGGGGG IFFFIQQILT TTTFFLSSRR
P_gallinac NNYYSIIILA AKAAAALIHH YYPPCLNWWN GGGFLGGGGG IFFFIQQILT TTTLLLTTCC
P_gonderi  NNYYSIIILA AKAAAALLNN YYPPCLNWWN GGGFLGGGGG IFFFIQQILT TTTFFLSSRR
P_juxtanuc NNYYSIIILA AKAAAALIHH YYPPCLNWWN GGGFLGGGGG IFFFIQQILT TTTLLLTTCC
P_knowlesi NNYYSIIILA AKAAAALLNN YYPPCLNWWN GGGFLGGGGG IFFFIQQILT TTTFFLSSRR
P_mexicanu NNYYSIIILA AKAAAALIHH YYPPCLNWWN GGGFLGGGGG IFFFIQQILT TTTLLLTTCC
P_reicheno NNFFSIIILV VKAAAALINN YYPPCLNWWN GGGFLGGGGG IFFFIQQIIT TTTFFLSSRR
P_simioval NNYYSIIILA AKAAAALLNN YYPPCLNWWN GGGFLGGGGG IFFFIQQILT TTTFFLSSRR
P_simium   NNYYSIIILA AKAAAALLNN YYPPCLNWWN GGGFLGGGGG IFFFIQQILT TTTFFLSSRR
P_vivax_Sa NNYYSIIILA AKAAAALLNN YYPPCLNWWN GGGFLGGGGG IFFFIQQILT TTTFFLSSRR
P_relictum NNYYSIIILA AKAAAALIHH YYPPCLNWWN GGGFLGGGGG IFFFIQQILT TTTLLLTTCC
P_yoelii   NNYYSIIILV VKTTTTLINN YYPPCLNWWN GGGFLGGGGG IFFFIQQILT TTTFFLSSRR
P_malariae NNYYSIIILA AKAAAALLNN YYPPCLNWWN GGGFLGGGGG IFFFIQQILT TTTFFLSSRR
P_inui     NNYYSIIILA AKAAAALMNN YYPPCLNWWN GGGFLGGGGG IFFFIQQILT TTTFFLSSRR
P_coatneyi NNYYSIIILA AKAAAALLNN YYPPCLNWWN GGGFLGGGGG IFFFIQQILT TTTFFLSSRR
P_fieldi   NNYYSIIILA AKAAAALLNN YYPPCLNWWN GGGFLGGGGG IFFFIQQILT TTTFFLSSRR
P_ovale    NNYYSIIILA AKAAAALLNN YYPPCLNWWN GGGFLGGGGG IFFFIQQILT TTTFFLSSRR

           CCCPESSSYY YVQHILLELL WWWALIILLL EHLLLLLFTT YYFKRRRRVL LFIFFTTTFD
           AAAPESSSHY YVQHILLELL WWWCFYYLLL SGAFFFILAA YYLHIIIILG GLNYYSSSYL
           RRRPESSSYY YIQHILLELL WWWCFYYMMM AGALLLFLTT YYLHIIIILG GLNYYLLLYL
           RRRPESSSYY YIQHILLELL WWWCFYYMMM AGALLLFLTT YYLHIIIILG GLNYYLLLYL
           RRRPESSSYY YIQHILLELL WWWCFYYMMM AGALLLLLTT YYLHIIIILG GLNYYLLLYL
           RRRPESSSYY YIQHILLELL WWWCFYYMMM AGALLLLLTT YYLHIIIILG GLNYYLLLYL
           RRRPDSSSYY YIQHILLELL WWWCFYYMMM AGALLLLLTT YYLHIIIILG GLNYYMMMYL
           CCCPESSSYY YVQHILLELL WWWCFYYMMM AGAFFFILTT YYLHIIIILG GLNYYSSSYL
           RRRPESSSYY YIQHILLELL WWWCFYYMMM AGALLLLLTT YYLHIIIILG GLNYYLLLYL
           CCCPESSSYY YVQHILLELL WWWCFYYMMM AGAFFFILTT YYLHIIIILG GLNYYSSSYL
           RRRPESSSYY YIQHILLELL WWWCFYYMMM AGALLLLLTT YYLHIIIILG GLNYYLLLYL
           CCCPESSSYY YVQHILLELL WWWCFYYMMM AGAFFFILTT YYLHIIIILG GLNYYSSSYL
           RRRPESSSYY YIQHILLELL WWWCFYYMMM AGALLLLLTT YYLHIIIILG GLNYYLLLYL
           CCCPESSSYY YVQHILLEII WWWCFYYMMM AGAFFFILTT YYLHIIIILG GLNYYSSSYL
           RRRPDSSSYY YIQHILLELL WWWCFYYMMM AGALLLLLTT YYLHIIIILG GLNYYMMMYL
           RRRPESSSYY YIQHILLELL WWWCFYYMMM AGALLLLLTT YYLHIIIILG GLNYYLLLYL
           RRRPESSSYY YIQHILLELL WWWCFYYMMM AGALLLLLTT YYLHIIIILG GLNYYLLLYL
           RRRPESSSYY YIQHILLELL WWWCFYYMMM AGALLLLLTT YYLHIIIILG GLNYYLLLYL
           CCCPESSSYY YVQHILLELL WWWCFYYMMM AGAFFFILTT YYLHIIIILG GLNYYSSSYL
           RRRPESSSYY YIQHILLELL WWWCFYYMMM AGALLLFLTT YYLHIIIILG GLNYYLLLYL
           RRRPDSSSYY YIQHILLELL WWWCFYYMMM AGALLLFLTT YYLHIIIILG GLNYYLLLYL
           RRRPESSSYY YIQHILLELL WWWCFYYMMM AGALLLLLTT YYLHIIIILG GLNYYLLLYL
           RRRPESSSYY YIQHILLELL WWWCFYYMMM AGALLLLLTT YYLHIIIILG GLNYYLLLYL
           RRRPESSSYY YIQHILLELL WWWCFYYMMM AGALLLLLTT YYLHIIIILG GLNYYLLLYL
           RRRPESSSYY YIQHILLELL WWWCFYYMMM AGALLLFLTT YYLHIIIILG GLNYYLLLYL

           DIWNYYY-FI NNNSSSYYYY YYCFLFLGGG SSSNGGGCCN CYYYLLYPPG GLLVSWIGGV
           LTWTGGGIFI SSSMMMTTTT TTAFYLWGGG QQQMGGGAAT VIIILLYPPG GLLITWVGGV
           LSWSGGGIFL FFFVVVTTTT TTAFYLWGGG QQQMGGGAAT VIIILLSPPS SLLVIWLGGV
           LSWSGGGIFL FFFVVVTTTT TTAFYLWGGG QQQMGGGAAT VIIILLSPPA ALLVIWLGGV
           LSWSGGGIFL FFFVVVTTTT TTAFYLWGGG QQQMGGGAAT VIIILLSPPV VLLVIWLGGV
           LSWSGGGIFL FFFIIITTTT TTAFYLWGGG QQQMGGGAAT VIIILLSPPV VLLVIWLGGV
           LSWSGGGIFI FFFVVVTTTT TTAFYLWGGG QQQMGGGAAT VIIILLSPPV VAAVIWIGGV
           LSWSGGGIFI SSSVVVTTTT TTAFYLWGGG QQQMGGGAAT VIIILLYPPG GLLVSWIGGV
           LSWSGGGIFL FFFVVVTTTT TTAFYLWGGG QQQMGGGAAT VIIILLSPPV VLLVIWLGGV
           LSWSGGGMFI SSSVVVTTTT TTAFYLWGGG QQQMGGGAAT VIIILLYPPG GLLVSWIGGV
           LSWSGGGIFL FFFVVVTTTT TTAFYLWGGG QQQMGGGAAT VIIILLSPPV VLLVIWLGGV
           LSWSGGGIFI SSSVVVTTTT TTAFYLWGGG QQQMGGGAAT VIIILLYPPG GLLVSWIGGV
           LSWSGGGIFL FFFVVVTTTT TTAFYLWGGG QQQMGGGAAT VIIILLSPPV VLLVIWLGGV
           LSWTGGGIFI SSSVVVTTTT TTAFYLWGGG QQQMGGGAAT VIIILLYPPG GLLVSWIGGV
           LSWSGGGIFI FFFVVVTTTT TTAFYLWGGG QQQMGGGAAT VIIILLSPPV VAAVIWIGGV
           LSWSGGGIFL FFFVVVTTTT TTAFYLWGGG QQQMGGGAAT VIIILLSPPV VLLVIWLGGV
           LSWSGGGIFL FFFVVVTTTT TTAFYLWGGG QQQMGGGAAT VIIILLSPPV VLLVIWLGGV
           LSWSGGGIFL FFFVVVTTTT TTAFYLWGGG QQQMGGGAAT VIIILLSPPV VLLVIWLGGV
           LSWSGGGIFI SSSVVVTTTT TTAFYLWGGG QQQMGGGAAT VIIILLYPPG GLLVSWIGGV
           LSWSGGGIFL FFFVVVTTTT TTAFYLWGGG QQQMGGGAAT VIIILLSPPA ALLVIWLGGV
           LSWSGGGIFL FFFVVVTTTT TTAFYLWGGG QQQMGGGAAT VIIILLSPPA ALLVIWLGGV
           LSWSGGGVFL FFFVVVTTTT TTAFYLWGGG QQQMGGGAAT VIIILLSPPV VLLVIWLGGV
           LSWSGGGIFL FFFVVVTTTT TTAFYLWGGG QQQMGGGAAT VIIILLSPPV VLLVIWLGGV
           LSWSGGGIFL FFFVVVTTTT TTAFYLWGGG QQQMGGGAAT VIIILLSPPV VLLVIWLGGV
           LSWSGGGIFL FFFVVVTTTT TTAFYLWGGG QQQMGGGAAT VIIILLSPPA ALLVIWLGGV

           DPTLRFLHHF FIIIPPFFFF FHHHHFFLHH HLQQNNLDDL KIIPFYYLLD KGFNVLFFSS
           DPTLRFLHHF FIIIPPFFFF FHHHHFFLHH HLQQNNLDDL KIIPFYYLLD KGFSVLFFAA
           DPTIRFLHHF FIIIPPFFFF FHHHHFFLHH HLHHNNLDDL KIIPFYYLLD KGFNILFFII
           DPTIRFLHHF FIIIPPFFFF FHHHHFFLHH HLHHNNLDDL KIIPFYYLLD KGFNILFFII
           DPTIRFLHHF FIIIPPFFFF FHHHHFFLHH HLHHNNLDDL KIIPFYYLLD KGFNILFFLL
           DPTIRFLHHF FIIIPPFFFF FHHHHFFLHH HLHHNNLDDL KIIPFYYLLD KGFNILFFLL
           DPTIRFLHHF FIIIPPFFFF FHHHHFFLHH HLHHNNLDDL KIIPFYYLLD KGFNILFFII
           DPTLRFLHHF FIIIPPFFFF FHHHHFFLHH HLQQNNLDDL KIIPFYYLLD KGFNVLFFSS
           DPTIRFLHHF FIIIPPFFFF FHHHHFFLHH HLHHNNLDDL KIIPFYYLLD KGFNILFFLL
           DPTLRFLHHF FTTTPPFFFF FHHHHFFLHH HLQQNNLDDL KIIPFYYLLD KGFNVLFFAA
           DPTIRFLHHF FIIIPPFFFF FHHHHFFLHH HLHHNNLDDL KIIPFYYLLD KGFNILFFLL
           DPTLRFLHHF FIIIPPFFFF FHHHHFFLHH HLQQNNLDDL KIIPFYYLLD KGFNVLFFSS
           DPTIRFLHHF FIIIPPFFFF FHHHHFFLHH HLHHNNLDDL KIIPFYYLLD KGFNILFFLL
           DPTLRFLHHF FIIIPPFFFF FHHHHFFLHH HLQQNNLDDL KIIPFYYLLD KGFNVLFFSS
           DPTIRFLHHF FIIIPPFFFF FHHHHFFLHH HLHHNNLDDL KIIPFYYLLD KGFNILFFII
           DPTIRFLHHF FIIIPPFFFF FHHHHFFLHH HLHHNNLDDL KIIPFYYLLD KGFNILFFLL
           DPTIRFLHHF FIIIPPFFFF FHHHHFFLHH HLHHNNLDDL KIIPFYYLLD KGFNILFFLL
           DPTIRFLHHF FIIIPPFFFF FHHHHFFLHH HLHHNNLDDL KIIPFYYLLD KGFNILFFLL
           DPTLRFLHHF FTTTPPFFFF FHHHHFFLHH HLQQNNLDDL KIIPFYYLLD KGFNVLFFAA
           DPTIRFLHHF FIIIPPFFFF FHHHHFFLHH HLHHNNLDDL KIIPFYYLLD KGFNILFFII
           DPTIRFLHHF FIIIPPFFFF FHHHHFFLHH HLHHNNLDDL KIIPFYYLLD KGFNIIFFLL
           DPTIRFLHHF FIIIPPFFFF FHHHHFFLHH HLHHNNLDDF KIIPFYYLLD KGFNILFFLL
           DPTIRFLHHF FIIIPPFFFF FHHHHFFLHH HLHHNNLDDL KIIPFYYLLD KGFNILFFLL
           DPTIRFLHHF FIIIPPFFFF FHHHHFFLHH HLHHNNLDDL KIIPFYYLLD KGFNILFFLL
           DPTIRFLHHF FIIIPPFFFF FHHHHFFLHH HLHHNNLDDL KIIPFYYLLD KGFNILFFLL

           LLFFGGSHHH DAIVDDDYAP LVPWYFFFMK TTIPKAAGLV VVMASLLQII LLLLAENNLL
           LLFFGGSHHH DAIVDDDYSP LVPWYFFFIK TTIPKSSGLI IIMSSLLQVV LLLLAENNLL
           IIFFGGSHHH DAIVNNNYVP LVPWYFFFMK TTIPKAAGVI IIVASLLQLL LLLLAENNLL
           IIFFGGSHHH DAIVNNNYVP LVPWYFFFMK TTIPKAAGVI IIVASLLQLL LLLLAENNLL
           IIFFGGSHHH DAIVNNNYVP IVPWYFFFMK TTIPKAAGLI IIVASLLQLL LLLLAESSLL
           LLFFGGSHHH DAIVNNNYVP IVPWYFFFMK TTIPKAAGLI IIVTSLLQLL LLLLAESSLL
           LLFFGGSHHH DAIVNNNYVP SVPWYFFFMK TTVPKAAGVI IIVLSLLQLL LLLLAESSLL
           LLFFGGSHHH DAIVDDDYAP LVPWYFFFMK TTIPKAAGLV VVMASLLQII LLLLAESSLL
           IIFFGGSHHH DAIVNNNYVP IVPWYFFFMK TTIPKAAGLI IIVASLLQLL LLLLAESSLL
           LLFFGGSHHH DAIVDDDYAP LVPWYFFFMK TTIPKAAGLV VVMASLLQII LLLLAENNLL
           LLFFGGSHHH DAIVNNNYVP IVPWYFFFMK TTIPKAAGLI IIVASLLQLL LLLLAESSLL
           LLFFGGSHHH DAIVDDDYAP LVPWYFFFMK TTIPKAAGLV VVMASLLQII LLLLAENNLL
           IIFFGGSHHH DAIVNNNYVP IVPWYFFFMK TTIPKAAGLI IIVASLLQLL LLLLAESSLL
           LLFFGGSHHH DAIVDDDYAP LVPWYFFFMK IIIPKAAGLV VVMASLLQVV LLLLAENNLL
           LLFFGGSHHH DAIVNNNYVP SVPWYFFFMK TTVPKAAGVI IIVLSLLQLL LLLLAESSLL
           IIFFGGSHHH DAIVNNNYVP IVPWYFFFMK TTIPKAAGLI IIVASLLQLL LLLLAESSLL
           IIFFGGSHHH DAIVNNNYVP IVPWYFFFMK TTIPKAAGLI IIVASLLQLL LLLLAESSLL
           IIFFGGSHHH DAIVNNNYVP IVPWYFFFMK TTIPKAAGLI IIVASLLQLL LLLLAESSLL
           LLFFGGSHHH DAIVDDDYAP LVPWYFFFMK TTIPKAAGLV VVMASLLQII LLLLAENNLL
           IIFFGGSHHH DAIVNNNYVP LVPWYFFFMK TTIPKAAGVI IIVASLLQLL LLLLAENNLL
           LLFFGGSHHH DAIVNNNYVP IVPWYFFFMK TTIPKAAGLI IIVASLLQLL LLLMAENNLL
           IIFFGGSHHH DAIVNNNYVP IVPWYFFFIK TTIPKAAGLI IIVASLLQLL LLLFAENNLL
           IIFFGGSHHH DAIVNNNYVP IVPWYFFFMK TTIPKAAGLI IIVTSLLQLL LLLLAESSLL
           IIFFGGSHHH DAIVNNNYVP IVPWYFFFMK TTIPKAAGLI IIVASLLQLL LLLLAESSLL
           LLFFGGSHHH DAIVNNNYVP IVPWYFFFMK TTIPKAAGLI IIVASLLQLL LLLLAESSLL

           FKKKFFAARR EYYYVVVPWW ICFYALLLWW QQQQPSSYYI LGRLLFFFII LFFSFFFTLL
           FKKKFFVARR DYYYLLLSWW ICFYAMMMVV QQQQPDDFFI YGRMMFFFII IVVSFFFTLL
           FKKKMMVARR EYYYVVVPWW MCFYALLLWW PPPPPDDFFI LGRLLFFFII LSSSFFFSLL
           FKKKMMVARR EYYYVVVPWW MCFYALLLWW QQQQPDDFFI LGRLLFFFII LSSSFFFALL
           FKKKMMTARR EYYYVVVPWW MCFYALLLWW QQQQPDDFFI LGRLLFFFII LSSSFFFALL
           FKKKMMTARR EYYYVVVPWW MCFYALLLWW QQQQPDDFFI LGRLLFFFII SSSSFFFALL
           FKKKMMIARR DYYYVVVPWW MCFYALLLWW QQQQPDDFFI LGRLLFFFII LCCSFFFVLL
           FKKKFFNARR EYYYVVVPWW ICFYALLLWW QQQQPDDYYI LGRLLFFFII LFFSFFFTLL
           FKKKMMTARR EYYYVVVPWW MCFYALLLWW QQQQPDDFFI LGRLLFFFII LSSSFFFTLL
           FKKKFFAARR EYYYVVVPWW ICFYALLLWW QQQQPDDYYI LGRLLFFFII LFFSFFFTLL
           FKKKMMTARR EYYYVVVPWW MCFYALLLWW QQQQPDDFFI LGRLLFFFII SSSSFFFVLL
           LKKKFFAVRR EYYYVVVPWW ICFYALLLWW QQQQPDDFFI LGRLLFFFII LCCSFFFSLL
           FKKKMMTARR EYYYVVVPWW MCFYALLLWW QQQQPDDFFI LGRLLFFFII LFFSFFFTLL
           FKKKFFNARR EYYYVVVPWW ICFYALLLWW QQQQPDDYYI IGRLLFFFII LFFSFFFTLL
           FKKKMMIARR DYYYVVVPWW MCFYALLLWW QQQQPDDFFI LGRLLFFFII LCCSFFFVLL
           FKKKMMTARR EYYYVVVPWW MCFYALLLWW QQQQPDDFFI LGRLLFFFII SSSSFFFALL
           FKKKMMTARR EYYYVVVPWW MCFYALLLWW QQQQPDDFFI LGRLLFFFII SSSSFFFALL
           FKKKMMTARR EYYYVVVPWW MCFYALLLWW QQQQPDDFFI LGRLLFFFII SSSSFFFALL
           FKKKFFAARR EYYYVVVPWW ICFYALLLWW QQQQPDDYYI LGRLLFFFII LFFSFFFTLL
           FKKKMMVARR EYYYVVVPWW MCFYALLLWW QQQQPDDFFI LGRLLFFFII LSSSFFFSLL
           FKKKMMLARR EYYYVVVPWW MCFYALLLWW QQQQPEEFFI LGRLLFFFII SSSSFFFALL
           FKKKMMTARR EYYYLLLPWW MCFYALLLWW QQQQPDDFFI LGRLLFFFII ISSSFFFALL
           FKKKMMTARR EYYYVVVPWW MCFYALLLWW QQQQPDDFFI LGRLLFFFII LSSSFFFTLL
           FKKKMMTARR EYYYVVVPWW MCFYALLLWW QQQQPDDFFI LGRLLFFFII SSSSFFFALL
           FKKKMMAARR EYYYVVVPWW MCFYALLLWW QQQQPDDFFI LGRLLFFFII SSSSFFFVLL

           LLQSKKYYYY SQAII
           LLQSKKHHYY SQAII
           LLQNKKHHYY SQAII
           LLHYKKHHYY SQAII
           LLHYKKHHYY SQAII
           LLHYKKHHYY SQAII
           LLHYRRHHYY SQAII
           LLQARRHHYY SQAII
           LLHYKKHHYY SQAII
           LLQSKKHHYY SQAII
           LLHYKKHHYY SQAII
           LLQSKKSSYY SQAII
           LLHYKKHHYY SQAII
           LLQARRHHYY SQALL
           LLHYKKHHYY SQAII
           LLHYKKHHYY SQAII
           LLHYKKHHYY SQAII
           LLHYKKHHYY SQAII
           LLQSKKHHYY SQAII
           LLQYKKHHYY SQAII
           LLHYKKYYYY SQAII
           LLHYNNHHYY SQAII
           LLHYKKHHYY SQAII
           LLHYKKHHYY SQAII
           LLHYKKHHYY SQAII

   25   375
L_caullery NNLLKHYYYY PLNINFLNNG GGGLGVVVVF FFFFIILLLV LLLAATPPYA AYYYYVVVVV
L_sabrazes NNLLKHYYYY PLNINFLNNG GGGLGIIIIF FFFFIILLLV LLLAATPPHA AYYYYVVVVV
P_berghei  NNLLKHNYYY PLNINFLNNG GGGLGIIIIF FFFFIILLLV FFLAASPPYA AYYYYIIIII
P_chabaudi NNLLKHNYYY PLNINFLNNG GGGLGIIIIF FFFFIILLLV FFLAASPPYA AYYYYIIIII
P_cynomolg NNLLKHNYYY PLNINFLNNG GGGLGIIIIF FFFFIILLLV FFLAASPPYA AYYYYIIIII
P_DAJ-2004 NNLLKHNYYY PLNINFLNNG GGGLGIIIIF FFFFIILLLV FFLAASPPYA AYYYYIIIII
P_falcipar NNLLKHNYYY PLNINFLNNG GGGLGIIIIF FFFFIIIIIV FFLAASPPYA AYYYYIIIII
P_floriden NNLLKHYYYY PLNINFLNNG GGGLGVVVVF FFFFIILLLV LLLAATPPYA AYYYYVVVVV
P_fragile  NNLLKHNYYY PLNINFLNNG GGGLGIIIIF FFFFIILLLV FFLAASPPYA AYYYYIIIII
P_gallinac NNLLKHHYYY PLNINFLNNG GGGLGVVVVF FFFFIILLLV LLLAATPPYA AYYYYVVVVV
P_gonderi  NNLLKHNYYY PLNINFLNNG GGGLGIIIIF FFFFIILLLV FFLAASPPYA AYYYYIIIII
P_juxtanuc NNLLKHHYYY PLNINFLNNG GGGLGVVVVF FFFFIILLLV LLLAATPPYA AYYYYVVVVV
P_knowlesi NNLLKHNYYY PLNINFLNNG GGGLGIIIIF FFFFIILLLV FFLAASPPYA AYYYYIIIII
P_mexicanu NNLLKHHYYY PLNINFLNNG GGGLGVVVVF FFFFIILLLV LLLAATPPYA AYYYYVVVVV
P_reicheno NNLLKHNYYY PLNINFLNNG GGGLGIIIIF FFFFIIIIIV FFLAASPPYA AYYYYIIIII
P_simioval NNLLKHNYYY PLNINFLNNG GGGLGIIIIF FFFFIILLLV FFLAASPPYA AYYYYIIIII
P_simium   NNLLKHNYYY PLNINFLNNG GGGLGIIIIF FFFFIILLLV FFLAASPPYA AYYYYIIIII
P_vivax_Sa NNLLKHNYYY PLNINFLNNG GGGLGIIIIF FFFFIILLLV FFLAASPPYA AYYYYIIIII
P_relictum NNLLKHHYYY PLNINFLNNG GGGLGVVVVF FFFFIILLLV LLLAATPPYA AYYYYVVVVV
P_yoelii   NNLLKHNYYY PLNINFLNNG GGGLGIIIIF FFFFIILLLV FFLAASPPYA AYYYYIIIII
P_malariae NNLLKHNYYY PLNINFLNNG GGGLGIIIIF FFFFIILLLV FFLAASPPYA AYYYYIIIII
P_inui     NNLLKHNYYY PLNINFLNNG GGGLGIIIIF FFFFIILLLI FFLAASPPYA AYYYYIIIII
P_coatneyi NNLLKHNYYY PLNINFLNNG GGGLGIIIIF FFFFIILLLV FFLAASPPYA AYYYYIIIII
P_fieldi   NNLLKHNYYY PLNINFLNNG GGGLGIIIIF FFFFIILLLV FFLAASPPYA AYYYYIIIII
P_ovale    NNLLKHNYYY PLNINFLNNG GGGLGIIIIF FFFFIILLLV FFLAASPPYA AYYYYIIIII

           QHHILREWWS SAALIIIQEE LHYLLFFFYL LLFFTTTYYY FFVVKIIFLL DNNI---FNN
           QHHILREWWS SCCFYYYHSS TGSFFVVVFI IILLAAAYYY LLLLRNNYSY LTTLIIIFLL
           QHHILREWWS SCCFYYYHAA TGSLLVVVFF FFLLTTTYYY LLLLRNNYSY LSSLIIIFAA
           QHHILREWWS SCCFYYYHAA TGSLLVVVFF FFLLTTTYYY LLLLRNNYSY LSSLIIIFAA
           QHHILREWWS SCCFYYYHAA TGSLLVVVFL LLLLTTTYYY LLLLRNNYSY LSSLIIIFAA
           QHHILREWWS SCCFYYYHAA TGSLLVVVFL LLLLTTTYYY LLLLRNNYSY LSSLIIIFAA
           QHHILREWWS SCCFYYYHAA TGSLLVVVFL LLLLTTTYYY LLLLRNNYSY LSSLILLFMM
           QHHILREWWS SCCFYYYHAA TGSFFVVVFI IILLTTTYYY LLLLRNNYSY LSSLIIIFLL
           QHHILREWWS SCCFYYYHAA TGSLLVVVFL LLLLTTTYYY LLLLRNNYSY LSSLIIIFAA
           QHHILREWWS SCCFYYYHAA TGSFFVVVFI IILLTTTYYY LLLLRNNYSY LSSLMIIFLL
           QHHILREWWS SCCFYYYHAA TGSLLVVVFL LLLLTTTYYY LLLLRNNYSY LSSLIIIFAA
           QHHILREWWS SCCFYYYHAA TGSFFVVVFI IILLTTTYYY LLLLRNNYSY LSSLIIIFLL
           QHHILREWWS SCCFYYYHAA TGSLLVVVFL LLLLTTTYYY LLLLRNNYSY LSSLIIIFAA
           QHHILREWWS SCCFYYYHAA TGSFFVVVFI IILLTTTYYY LLLLRNNYSY LTTLIIIFLL
           QHHILREWWS SCCFYYYHAA TGSLLVVVFL LLLLTTTYYY LLLLRNNYSY LSSLILLFMM
           QHHILREWWS SCCFYYYHAA TGSLLVVVFL LLLLTTTYYY LLLLRNNYSY LSSLIIIFAA
           QHHILREWWS SCCFYYYHAA TGSLLVVVFL LLLLTTTYYY LLLLRNNYSY LSSLIIIFAA
           QHHILREWWS SCCFYYYHAA TGSLLVVVFL LLLLTTTYYY LLLLRNNYSY LSSLIIIFAA
           QHHILREWWS SCCFYYYHAA TGSFFVVVFI IILLTTTYYY LLLLRNNYSY LSSLIIIFLL
           QHHILREWWS SCCFYYYHAA TGSLLVVVFF FFLLTTTYYY LLLLRNNYSY LSSLIIIFAA
           QHHILREWWS SCCFYYYHAA TGSLLVVVFF FFLLTTTYYY LLLLRNNYSY LSSLIIIFAA
           QHHILREWWS SCCFYYYHAA TGSLLVVVFL LLLLTTTYYY LLLLRNNYSY LSSLVIIFAA
           QHHILREWWS SCCFYYYHAA TGSLLVVVFL LLLLTTTYYY LLLLRNNYSY LSSLIIIFAA
           QHHILREWWS SCCFYYYHAA TGSLLVVVFL LLLLTTTYYY LLLLRNNYSY LSSLIIIFAA
           QHHILREWWS SCCFYYYHAA TGSLLVVVFF FFLLTTTYYY LLLLRNNYSY LSSLIIIFAA

           IN--SFYYYG GLCFFTTSSE FFCNNYYLLL LIGGLLLLVW IICGGGGGGY IIVVSDDTLK
           ISIIMFMMMG GYVLLPPQQS FFATTNNLLL LIGGLLLLIW VVCGGGGGGF IIVVNDDTLK
           LFIIVFIIIG GYVLLPPQQS YYATTNNLLL LISSLLLLVW LLCGGGGGGY TTVVSDDTIK
           LFIIVFIIIG GYVLLPPQQS YYATTNNLLL LIAALLLLVW LLCGGGGGGY TTVVSDDTIK
           LFIIVFIIIG GYVLLPPQQS YYATTNNLLL LIVVLLLLVW LLCGGGGGGY TTVVSDDTIK
           LFIIIFIIIG GYVLLPPQQS YYATTNNLLL LIVVLLLLVW LLCGGGGGGY TTVVSDDTIK
           IFIIVFVVVG GYVLLPPQQS YYATTNNLLL LIVVAAAAVW IICGGGGGGY TTVVSDDTIK
           ISIIVFMMMG GYVLLPPQQS FFATTNNLLL LIGGLLLLVW IICGGGGGGY LLVVSDDTLK
           LFIIVFIIIG GYVLLPPQQS YYATTNNLLL LIVVLLLLVW LLCGGGGGGY TTVVSDDTIK
           ISIIVFMMMG GYVLLPPQQS FFATTNNLLL LIGGLLLLVW IICGGGGGGY LLVVSDDTLK
           LFIIVFIIIG GYVLLPPQQS YYATTNNLLL LIVVLLLLVW LLCGGGGGGY TTVVSDDTIK
           ISIIVFMMMG GYVLLPPQQS FFATTNNLLL LIGGLLLLVW IICGGGGGGY LLVVSDDTLK
           LFIIVFIIIG GYVLLPPQQS YYATTNNLLL LIVVLLLLVW LLCGGGGGGY TTVVSDDTIK
           ISIIVFMMMG GYVLLPPQQS FFATTNNLLL LIGGLLLLVW IICGGGGGGY LLVVSDDTLK
           IFIIVFVVVG GYVLLPPQQS YYATTNNLLL LIVVAAAAVW IICGGGGGGY TTVVSDDTIK
           LFIIVFIIIG GYVLLPPQQS YYATTNNLLL LIVVLLLLVW LLCGGGGGGY TTVVSDDTIK
           LFIIVFIIIG GYVLLPPQQS YYATTNNLLL LIVVLLLLVW LLCGGGGGGY TTVVSDDTIK
           LFIIVFIIIG GYVLLPPQQS YYATTNNLLL LIVVLLLLVW LLCGGGGGGY TTVVSDDTIK
           ISIIVFMMMG GYVLLPPQQS FFATTNNLLL LIGGLLLLVW IICGGGGGGY LLVVSDDTLK
           LFIIVFIIIG GYVLLPPQQS YYATTNNLLL LIAALLLLVW LLCGGGGGGY TTVVSDDTIK
           LFIIVFIIIG GYVLLPPQQS YYATTNNLLL LIAALLLLVW LLCGGGGGGY TTVVSDDTIK
           LFIIVFIIIG GYVLLPPQQS YYATTNNLLL LIVVLLLLVW LLCGGGGGGY TTVVSDDTIK
           LFIIVFIIIG GYVLLPPQQS YYATTNNLLL LIVVLLLLVW LLCGGGGGGY TTVVSDDTIK
           LFIIVFIIIG GYVLLPPQQS YYATTNNLLL LIVVLLLLVW LLCGGGGGGY TTVVSDDTIK
           LFIIVFIIIG GYVLLPPQQS YYATTNNLLL LIAALLLLVW LLCGGGGGGY TTVVSDDTIK

           KFVVVFIFFP ALLCCIIVVH HFFGGSSNPL LGYDDALIYP NLLLLCDKGN LLLLSSLGIS
           KFIIIFIFFP VLLVVVVVVH HFFGGSTNPL LGYDDALIYP NLLLLCDKGN LLLLSSLGLS
           KFVVVFILLP ALLCCIIVVH HFFGGSTNPL LGYDDALIYP NLLLLSDKGN LLLLSSIGIS
           KFVVVFILLP ALLCCIIVVH HFFGGSTNPL LGYDDALIYP NLLLLSDKGN LLLLSSIGIS
           KFVVVFILLP ALLCCIIVVH HFFGGSTNPL LGYDDALIYP NLLLLSDKGN LLLLSSIGIS
           KFVVVFILLP ALLCCIIVVH HFFGGSTNPL LGYDDALIYP NLLLLSDKGN LLLLSSLGIS
           KFVVVFILLP GLLCCIIVVH HFFGGSTNPL LGYDDALIYP NLLLLSDKGN LLLLSSLGIS
           KFVVVFIFFP ALLCCIIVVH HFFGGSTNPL LGYDDALIYP NLLLLSDKGN LLLLSSLGLS
           KFVVVFILLP ALLCCIIVVH HFFGGSTNPL LGYDDALIYP NLLLLSDKGN LLLLSSIGIS
           KFVVVFTFFP ALLCCIIVVH HFFGGSTNPL LGYDDALIYP NLLLLSDKGN LLLLSSLGLS
           KFVVVFILLP ALLCCIIVVH HFFGGSTNPL LGYDDALIYP NLLLLSDKGN LLLLSSLGIS
           KFVVVFIFFP ALLCCIIVVH HFFGGSTNPL LGYDDALIYP NLLLLSDKGN LLLLSSLGLS
           KFVVVFILLP ALLCCIIVVH HFFGGSTNPL LGYDDALIYP NLLLLSDKGN LLLLSSIGIS
           KFVVVFIFFP ALLCCIIVVH HFFGGSTNPL LGYDDALIYP NLLLLSDKGN LLLLSSLGLS
           KFVVVFILLP GLLCCIIVVH HFFGGSTNPL LGYDDALIYP NLLLLSDKGN LLLLSSLGIS
           KFVVVFILLP ALLCCIIVVH HFFGGSTNPL LGYDDALIYP NLLLLSDKGN LLLLSSIGIS
           KFVVVFILLP ALLCCIIVVH HFFGGSTNPL LGYDDALIYP NLLLLSDKGN LLLLSSIGIS
           KFVVVFILLP ALLCCIIVVH HFFGGSTNPL LGYDDALIYP NLLLLSDKGN LLLLSSIGIS
           KFVVVFTFFP ALLCCIIVVH HFFGGSTNPL LGYDDALIYP NLLLLSDKGN LLLLSSLGLS
           KFVVVFILLP ALLCCIIVVH HFFGGSTNPL LGYDDALIYP NLLLLSDKGN LLLLSSIGIS
           KFVVVFILLP ALLCCIIVVH HFFGGSTNPL LGYDDALIYP NLLLLSDKGN IIIISSLGIS
           KFVVVFILLP ALLCCIIVVH HFFGGSTNPL LGYDDAFIYP NLLLLSDKGN LLLLSSIGIS
           KFVVVFILLP ALLCCIIVVH HFFGGSTNPL LGYDDALIYP NLLLLSDKGN LLLLSSIGIS
           KFVVVFILLP ALLCCIIVVH HFFGGSTNPL LGYDDALIYP NLLLLSDKGN LLLLSSIGIS
           KFVVVFILLP ALLCCIIVVH HFFGGSTNPL LGYDDALIYP NLLLLSDKGN LLLLSSLGIS

           HHNAAIIIPV DDRYYAPLHI IPPEYFFLLP FFFYAAKKKI IPNNKKKGLL LMAASSLLII
           HHNAAIIIMV DDRYYSPLHI IPPEYFFLLS FFFYAAKKKI IPNNKKKGLL LMSSSSLLVV
           HHNAAIIIVV NNTYYVPLQI IPPEYFFLLP FFFYAAKKKI IPSSKKKGLV VVAASSLLLL
           HHNAAIIIIV NNTYYVPLQI IPPEYFFLLP FFFYAAKKKI IPSSKKKGLV VVAASSLLLL
           HHNAAIIILV NNTYYVPIQI IPPEYFFLLP FFFYAAKKKI IPSSKKKGLL LVAASSLLLL
           HHNAAIIILV NNTYYVPIQI IPPEYFFLLP FFFYAAKKKI IPSSKKKGLL LVTTSSLLLL
           HHNAAIIIVV NNTYYVPSQI IPPEYFFLLP FFFYAAKKKV VPSSKKKGLV VVLLSSLLLL
           HHNAAIIITV DDRYYAPLHI IPPEYFFLLP FFFYAAKKKI IPNNKKKGLL LMAASSLLII
           HHNAAIIILV NNTYYVPIQI IPPEYFFLLP FFFYAAKKKI IPSSKKKGLL LVAASSLLLL
           HHNAAIIITV DDRYYAPLHI IPPEYFFLLP FFFYAAKKKI IPNNKKKGLL LMAASSLLII
           HHNAAIIILV NNTYYVPIQI IPPEYFFLLP FFFYAAKKKI IPSSKKKGLL LVAASSLLLL
           HHNAAIIITV DDRYYAPLHI IPPEYFFLLP FFFYAAKKKI IPNNKKKGLL LMAASSLLII
           HHNAAIIILV NNTYYVPIQI IPPEYFFLLP FFFYAAKKKI IPSSKKKGLL LVAASSLLLL
           HHNAAIIIMV DDKYYAPLHI IPPEYFFLLP FFFYAAKKKI IPNNKKKGLL LMAASSLLVV
           HHNAAIIIVV NNTYYVPSQI IPPEYFFLLP FFFYAAKKKV VPSSKKKGLV VVLLSSLLLL
           HHNAAIIILV NNTYYVPIQI IPPEYFFLLP FFFYAAKKKI IPSSKKKGLL LVAASSLLLL
           HHNAAIIILV NNTYYVPIQI IPPEYFFLLP FFFYAAKKKI IPSSKKKGLL LVAASSLLLL
           HHNAAIIILV NNTYYVPIQI IPPEYFFLLP FFFYAAKKKI IPSSKKKGLL LVAASSLLLL
           HHNAAIIITV DDRYYAPLHI IPPEYFFLLP FFFYAAKKKI IPNNKKKGLL LMAASSLLII
           HHNAAIIIIV NNTYYVPLQI IPPEYFFLLP FFFYAAKKKI IPSSKKKGLV VVAASSLLLL
           HHNAAIIIIV NNTYYVPIQI IPPEYFFLLP FFFYAAKKKI IPSSKKKGLL LVAASSLLLL
           HHNAAIIILV NNTYYVPIQI IPPEYFFLLP FFFYAAKKKI IPSSKKKGLL LVAASSLLLL
           HHNAAIIILV NNTYYVPIQI IPPEYFFLLP FFFYAAKKKI IPSSKKKGLL LVTTSSLLLL
           HHNAAIIILV NNTYYVPIQI IPPEYFFLLP FFFYAAKKKI IPSSKKKGLL LVAASSLLLL
           HHNAAIIIMV NNTYYVPIQI IPPEYFFLLP FFFYAAKKKI IPSSKKKGLL LVAASSLLLL

           LFAERNIQQF FAFYYSSSVV PPPWCSSFYY YLLIGPSSSI LLLFIIILFF FFFSSGGFFT
           LFAERNILLF FVFYYSSSLL SSSWCAAFYY YLMIGPDDDI YYMFIIIILF FVVSSIIFFT
           LFAERNIQQF FVFYYSSSVV PPPWCSSFYY YLLIGPDDDI LLLFIIILFF FSSSSGGFFS
           LFAERNIQQF FVFYYSSSVV PPPWCSSFYY YLLIGPDDDI LLLFIIILFF FSSSSGGFFA
           LFAERSIQQF FTFYYSSSVV PPPWCSSFYY YLLIGPDDDI LLLFIIILFF FSSSSGGFFA
           LFAERSIQQF FTFYYSSSVV PPPWCSSFYY YLLIGPDDDI LLLFIIISFF FSSSSGGFFA
           LFAERSIQQF FIFYYSSSVV PPPWCAAFYY YLLIGPDDDI LLLFVVVLFF FCCSSGGFFV
           LFAERSIQQF FNFYYSSSVV PPPWCSSFYY YLLIGPDDDI LLLFIIILFF FFFSSAAFFT
           LFAERSIQQF FTFYYSSSVV PPPWCSSFYY YLLIGPDDDI LLLFIIILFF FSSSSGGFFT
           LFAERNLQQF FAFYYSSSVV PPPWCSSFYY YLLIGPDDDI LLLFIIILFF FFFSSGGFFT
           LFAERSIQQF FTFYYSSSVV PPPWCSSFYY YLLIGPDDDI LLLFIIISFF FSSSSGGFFV
           LFAERNLQQL LAFYYSSSVV PPPWCSSFYY YLLIGPDDDI LLLFIIILFF FCCSSGGFFS
           LFAERSIQQF FTFYYSSSVV PPPWCSSFYY YLLIGPDDDI LLLFIIILFF FFFSSGGFFT
           LFAERNIQQF FNFYYSSSVV PPPWCSSFYY YLLIGPDDDI IILFIIILFF FFFSSAAFFT
           LFAERSIQQF FIFYYSSSVV PPPWCAAFYY YLLIGPDDDI LLLFVVVLFF FCCSSGGFFV
           LFAERSIQQF FTFYYSSSVV PPPWCSSFYY YLLIGPDDDI LLLFIIISFF FSSSSGGFFA
           LFAERSIQQF FTFYYSSSVV PPPWCSSFYY YLLIGPDDDI LLLFIIISFF FSSSSGGFFA
           LFAERSIQQF FTFYYSSSVV PPPWCSSFYY YLLIGPDDDI LLLFIIISFF FSSSSGGFFA
           LFAERNLQQF FAFYYSSSVV PPPWCSSFYY YLLIGPDDDI LLLFIIILFF FFFSSGGFFT
           LFAERNIQQF FVFYYSSSVV PPPWCSSFYY YLLIGPDDDI LLLFIIILFF FSSSSGGFFS
           LFAERNIQQF FLFYYSSSVV PPPWCSSFYY YLLIGPEEEI LLLFIIISFF FSSSSGGFFA
           LFAERNIQQF FTFYYSSSLL PPPWCSSFYY YLLIGPDDDI LLLFIIIIFF FSSSSGGFFA
           LFAERSIQQF FTFYYSSSVV PPPWCSSFYY YLLIGPDDDI LLLFIIILFF FSSSSGGFFT
           LFAERSIQQF FTFYYSSSVV PPPWCSSFYY YLLIGPDDDI LLLFIIISFF FSSSSGGFFA
           LFAERSIQQF FAFYYSSSVV PPPWCSSFYY YLLIGPDDDI LLLFIIISFF FSSSSGGFFV

           TQSKKIYYDD YSSSI
           TQSKKLHYDD YSSSI
           SQNKKTHYDD YSSSI
           AHYKKTHYDD YSSSI
           AHYKKTHYDD YSSSI
           AHYKKTHYDD YSSSI
           VHYRRTHYDD YSSSI
           TQARRTHYDD YSSSI
           THYKKTHYDD YSSSI
           TQSKKTHYDD YSSSI
           VHYKKTHYDD YSSSI
           SQSKKNSYDD YSSSI
           THYKKTHYDD YSSSI
           TQARRTHYDD YSSSL
           VHYKKTHYDD YSSSI
           AHYKKTHYDD YSSSI
           AHYKKTHYDD YSSSI
           AHYKKTHYDD YSSSI
           TQSKKTHYDD YSSSI
           SQYKKTHYDD YSSSI
           AHYKKTYYDD YSSSI
           AHYNNTHYDD YSSSI
           THYKKTHYDD YSSSI
           AHYKKTHYDD YSSSI
           VHYKKTHYDD YSSSI

   25   375
L_caullery YYSSSNVIYP PPPPPCCPPL IIWNNNGGLI IIFFFFFIIT VLTCTTTPPE IIISYYYYYY
L_sabrazes YNVVVNAIYP PPPPPCCPPL IIWNNNGGLI IIFFFFFIIT VLTATTTPPE IIISYYYYYY
P_berghei  YNSSSNVINP PPPPPCCPPL IIWNNNGGLI IIFFFFFIIT VFSRSSSPPE IIISYYYYYY
P_chabaudi YNSSSNVMNP PPPPPCCPPL IIWNNNGGLI IIFFFFFIIT VFSRSSSPPE IIISYYYYYY
P_cynomolg YYSSSNALNP PPPPPCCPPL IIWNNNGGLI IIFFFFFIIT VFSRTTTPPE IIISYYYYYY
P_DAJ-2004 YYSSSNALNP PPPPPCCPPL IIWNNNGGLI IIFFFFFIIT VFSRTTTPPE IIISYYYYYY
P_falcipar FYSSSNVINP PPPPPCCPPL IIWNNNGGLI IIFFFFFIIT VFSRTTTPPD VVVSYYYYYY
P_floriden YYSSSNAVYP PPPPPCCPPL IIWNNNGGLI IIFFFFFIIT VLTCTTTPPE IIISYYYYYY
P_fragile  YYSSSNALNP PPPPPCCPPL IIWNNNGGLI IIFFFFFIIT VFSRTTTPPE IIISYYYYYY
P_gallinac YYSSSNAIHP PPPPPCCPPL IIWNNNGGLI IIFFFFFIIT VLTCTTTPPE IIISYYYYYY
P_gonderi  YYSSSNALNP PPPPPCCPPL IIWNNNGGLI IIFFFFFIIT VFSRTTTPPE IIISYYYYYY
P_juxtanuc YYSSSNAIHP PPPPPCCPPL IIWNNNGGLI IIFFFFFIIT VLTCTTTPPE IIISYYYYYY
P_knowlesi YYSSSNALNP PPPPPCCPPL IIWNNNGGLI IIFFFFFIIT VFSRTTTPPE IIISYYYYYY
P_mexicanu YYSSSNAIHP PPPPPCCPPL IIWNNNGGLI IIFFFFFIIT VLTCTTTPPE IIISYYYYYY
P_reicheno FYSSSNVINP PPPPPCCPPL IIWNNNGGLI IIFFFFFIIT VFSRTTTPPD VVVSYYYYYY
P_simioval YYSSSNALNP PPPPPCCPPL IIWNNNGGLI IIFFFFFIIT VFSRTTTPPE IIISYYYYYY
P_simium   YYSSSNALNP PPPPPCCPPL IIWNNNGGLI IIFFFFFIIT VFSRTTTPPE IIISYYYYYY
P_vivax_Sa YYSSSNALNP PPPPPCCPPL IIWNNNGGLI IIFFFFFIIT VFSRTTTPPE IIISYYYYYY
P_relictum YYSSSNAIHP PPPPPCCPPL IIWNNNGGLI IIFFFFFIIT VLTCTTTPPE IIISYYYYYY
P_yoelii   YNSSSNVINP PPPPPCCPPL IIWNNNGGLI IIFFFFFIIT VFSRSSSPPE IIISYYYYYY
P_malariae YYSSSNALNP PPPPPCCPPL IIWNNNGGLI IIFFFFFIIT VFSRTTTPPD IIISYYYYYY
P_inui     YYSSSNAMNP PPPPPCCPPL IIWNNNGGLI IIFFFFFIIT IFSRTTTPPE IIISYYYYYY
P_coatneyi YYSSSNALNP PPPPPCCPPL IIWNNNGGLI IIFFFFFIIT VFSRTTTPPE IIISYYYYYY
P_fieldi   YYSSSNALNP PPPPPCCPPL IIWNNNGGLI IIFFFFFIIT VFSRTTTPPE IIISYYYYYY
P_ovale    YNSSSNALNP PPPPPCCPPL IIWNNNGGLI IIFFFFFIIT VFSRTTTPPE IIISYYYYYY

           VQSCAADIQL LFFYFFVKLL LLFDIWWINY ----NI---S SYCFGLCFTS EEFFLCCCNN
           VQSWCCRYHA FVVFLLLRGG GGYLTWWNTG IIIILIIIIM MTAFGYVLPQ SSFFWAAATT
           IQSWCCRYHA LVVFLLLRGG GGYLSWWISG IIIIALIIIV VTAFGYVLPQ SSYYWAAATT
           IQSWCCRYHA LVVFLLLRGG GGYLSWWISG IIIIALIIIV VTAFGYVLPQ SSYYWAAATT
           IQSWCCRYHA LVVFLLLRGG GGYLSWWISG IIIIALIIIV VTAFGYVLPQ SSYYWAAATT
           IQSWCCRYHA LVVFLLLRGG GGYLSWWISG IIIIALIIII ITAFGYVLPQ SSYYWAAATT
           IQSWCCRYHA LVVFLLLRGG GGYLSWWISG IIIIMIIIIV VTAFGYVLPQ SSYYWAAATT
           VQSWCCRYHA FVVFLLLRGG GGYLSWWISG IIIILIIIIV VTAFGYVLPQ SSFFWAAATT
           IQSWCCRYHA LVVFLLLRGG GGYLSWWISG IIIIALIIIV VTAFGYVLPQ SSYYWAAATT
           VQSWCCRYHA FVVFLLLRGG GGYLSWWISG MMMMLIIIIV VTAFGYVLPQ SSFFWAAATT
           IQSWCCRYHA LVVFLLLRGG GGYLSWWISG IIIIALIIIV VTAFGYVLPQ SSYYWAAATT
           VQSWCCRYHA FVVFLLLRGG GGYLSWWISG IIIILIIIIV VTAFGYVLPQ SSFFWAAATT
           IQSWCCRYHA LVVFLLLRGG GGYLSWWISG IIIIALIIIV VTAFGYVLPQ SSYYWAAATT
           VQSWCCRYHA FVVFLLLRGG GGYLSWWITG IIIILIIIIV VTAFGYVLPQ SSFFWAAATT
           IQSWCCRYHA LVVFLLLRGG GGYLSWWISG IIIIMIIIIV VTAFGYVLPQ SSYYWAAATT
           IQSWCCRYHA LVVFLLLRGG GGYLSWWISG IIIIALIIIV VTAFGYVLPQ SSYYWAAATT
           IQSWCCRYHA LVVFLLLRGG GGYLSWWISG IIIIALIIIV VTAFGYVLPQ SSYYWAAATT
           IQSWCCRYHA LVVFLLLRGG GGYLSWWISG IIIIALIIIV VTAFGYVLPQ SSYYWAAATT
           VQSWCCRYHA FVVFLLLRGG GGYLSWWISG IIIILIIIIV VTAFGYVLPQ SSFFWAAATT
           IQSWCCRYHA LVVFLLLRGG GGYLSWWISG IIIIALIIIV VTAFGYVLPQ SSYYWAAATT
           IQSWCCRYHA LVVFLLLRGG GGYLSWWISG IIIIALIIIV VTAFGYVLPQ SSYYWAAATT
           IQSWCCRYHA LVVFLLLRGG GGYLSWWISG VVVVALIIIV VTAFGYVLPQ SSYYWAAATT
           IQSWCCRYHA LVVFLLLRGG GGYLSWWISG IIIIALIIIV VTAFGYVLPQ SSYYWAAATT
           IQSWCCRYHA LVVFLLLRGG GGYLSWWISG IIIIALIIIV VTAFGYVLPQ SSYYWAAATT
           IQSWCCRYHA LVVFLLLRGG GGYLSWWISG IIIIALIIIV VTAFGYVLPQ SSYYWAAATT

           CCNNYLYFIP GLLLLLVSWW CGYYYVSSTK KVLLIFFLLC IVVFFFFIIH IFHLQGGSSS
           VVTTNLYFIP GLLLLLITWW CGFFFVNNTK KILLIFFLLV VVVFFFFIIH IFHLQGGSSS
           VVTTNLSGIP SLLLLLVIWW CGYYYVSSTK KVLLILLLLC IVVFFFFIIH IFHLHGGSSS
           VVTTNLSGIP ALLLLLVIWW CGYYYVSSTK KVLLILLLLC IVVFFFFIIH IFHLHGGSSS
           VVTTNLSSIP VLLLLLVIWW CGYYYVSSTK KVLLILLLLC IVVFFFFIIH IFHLHGGSSS
           VVTTNLSSIP VLLLLLVIWW CGYYYVSSTK KVLLILLLLC IVVFFFFIIH IFHLHGGSSS
           VVTTNLSSIP VAAAAAVIWW CGYYYVSSTK KVLLILLLLC IVVFFFFIIH IFHLHGGSSS
           VVTTNLYFIP GLLLLLVSWW CGYYYVSSTK KVLLIFFLLC IVVFFFFIIH IFHLQGGSSS
           VVTTNLSSIP VLLLLLVIWW CGYYYVSSTK KVLLILLLLC IVVFFFFIIH IFHLHGGSSS
           VVTTNLYFIP GLLLLLVSWW CGYYYVSSTK KVLLTFFLLC IVVFFFFIIH IFHLQGGSSS
           VVTTNLSSIP VLLLLLVIWW CGYYYVSSTK KVLLILLLLC IVVFFFFIIH IFHLHGGSSS
           VVTTNLYFIP GLLLLLVSWW CGYYYVSSTK KVLLIFFLLC IVVFFFFIIH IFHLQGGSSS
           VVTTNLSSIP VLLLLLVIWW CGYYYVSSTK KVLLILLLLC IVVFFFFIIH IFHLHGGSSS
           VVTTNLYFIP GLLLLLVSWW CGYYYVSSTK KVLLIFFLLC IVVFFFFIIH IFHLQGGSSS
           VVTTNLSSIP VAAAAAVIWW CGYYYVSSTK KVLLILLLLC IVVFFFFIIH IFHLHGGSSS
           VVTTNLSSIP VLLLLLVIWW CGYYYVSSTK KVLLILLLLC IVVFFFFIIH IFHLHGGSSS
           VVTTNLSSIP VLLLLLVIWW CGYYYVSSTK KVLLILLLLC IVVFFFFIIH IFHLHGGSSS
           VVTTNLSSIP VLLLLLVIWW CGYYYVSSTK KVLLILLLLC IVVFFFFIIH IFHLHGGSSS
           VVTTNLYFIP GLLLLLVSWW CGYYYVSSTK KVLLTFFLLC IVVFFFFIIH IFHLQGGSSS
           VVTTNLSGIP ALLLLLVIWW CGYYYVSSTK KVLLILLLLC IVVFFFFIIH IFHLHGGSSS
           VVTTNLSSIP ALLLLLVIWW CGYYYVSSTK KVLLILLLLC IVVFFFFIIH IFHLHGGSSS
           VVTTNLSSIP VLLLLLVIWW CGYYYVSSTK KVLLILLLLC IVVFFFFIIH IFHLHGGSSS
           VVTTNLSSIP VLLLLLVIWW CGYYYVSSTK KVLLILLLLC IVVFFFFIIH IFHLHGGSSS
           VVTTNLSSIP VLLLLLVIWW CGYYYVSSTK KVLLILLLLC IVVFFFFIIH IFHLHGGSSS
           VVTTNLSSIP ALLLLLVIWW CGYYYVSSTK KVLLILLLLC IVVFFFFIIH IFHLHGGSSS

           SSNPLGGYDT AAALLKKIII FYPPPLLLLC LLDIILVLFL QSSGIIIPPP LLSSHAAIII
           TTNPLGGYDT AAALLKKIII FYPPPLLLLC LLDIILVLFL QSSGIILTTT LLSSHAAIII
           TTNPLGGYDT AAALLKKIII FYPPPLLLLS LLDVVLILFL QSSGVVIPPP LLSSHAAIII
           TTNPLGGYDT AAALLKKIII FYPPPLLLLS LLDVVLILFL QSSGVVIPPP LLSSHAAIII
           TTNPLGGYDT AAALLKKIII FYPPPLLLLS LLDVVFILFL QSSGIIIPPP LLSSHAAIII
           TTNPLGGYDT AAALLKKIII FYPPPLLLLS LLDVVFILFL QSSGIIIPPP LLSSHAAIII
           TTNPLGGYDT AAALLKKIII FYPPPLLLLS LLDVVIILFL QSSGIIIPPP LLSSHAAIII
           TTNPLGGYDT AAALLKKIII FYPPPLLLLS LLDIIFVLFL QSSGIILPPP LLSSHAAIII
           TTNPLGGYDT AAALLKKIII FYPPPLLLLS LLDVVFILFL QSSGIIIPPP LLSSHAAIII
           TTNPLGGYDT AAALLKKIII FYPPPLLLLS LLDIILVLFL QSSGIILPPP LLSSHAAIII
           TTNPLGGYDT AAALLKKIII FYPPPLLLLS LLDVVFILFL QSSGIIIPPP LLSSHAAIII
           TTNPLGGYDT AAALLKKIII FYPPPLLLLS LLDIILVLFL QSSGIILPPP LLSSHAAIII
           TTNPLGGYDT AAALLKKIII FYPPPLLLLS LLDVVFILFL QSSGIIIPPP LLSSHAAIII
           TTNPLGGYDT AAALLKKIII FYPPPLLLLS LLDIIFVLFL QSSGIILPPP LLSSHAAIII
           TTNPLGGYDT AAALLKKIII FYPPPLLLLS LLDVVIILFL QSSGIIIPPP LLSSHAAIII
           TTNPLGGYDT AAALLKKIII FYPPPLLLLS LLDVVFILFL QSSGIIIPPP LLSSHAAIII
           TTNPLGGYDT AAALLKKIII FYPPPLLLLS LLDVVFILFL QSSGIIIPPP LLSSHAAIII
           TTNPLGGYDT AAALLKKIII FYPPPLLLLS LLDVVFILFL QSSGIIIPPP LLSSHAAIII
           TTNPLGGYDT AAALLKKIII FYPPPLLLLS LLDIILVLFL QSSGIILPPP LLSSHAAIII
           TTNPLGGYDT AAALLKKIII FYPPPLLLLS LLDVVLILFL QSSGVVIPPP LLSSHAAIII
           TTNPLGGYDT AAALLKKIII FYPPPLLLLS LLDVVIIIFL QSSGIIIPPP LLSSHAAIII
           TTNPLGGYDT AAAFFKKIII FYPPPLLLLS LLDVVFILFL QSSGIIIPPP LLSSHAAIII
           TTNPLGGYDT AAALLKKIII FYPPPLLLLS LLDVVFILFL QSSGIIIPPP LLSSHAAIII
           TTNPLGGYDT AAALLKKIII FYPPPLLLLS LLDVVFILFL QSSGIIIPPP LLSSHAAIII
           TTNPLGGYDT AAALLKKIII FYPPPLLLLS LLDVVFILFL QSSGIIIPPP LLSSHAAIII

           DRRYATTPPL LLHHVVVVVV EYLLLPFTTP PNAGLLLLMM LASLILLLLL QRRRNLTTII
           DRRYSTTPPL LLHHVVVVVV EYLLLSFTTP PNSGLLLLMM LSSLVLLLLL QRRRNLTTII
           NTTYVTTPPL LLQQVVVVVV EYLLLPFTTP PSAGLVVVVV IASLLLLLLL QRRRNLTTII
           NTTYVTTPPL LLQQVVVVVV EYLLLPFTTP PSAGLVVVVV VASLLLLLLL QRRRNLTTII
           NTTYVTTPPI IIQQVVVVVV EYLLLPFTTP PSAGLLLLVV LASLLLLLLL QRRRSLTTII
           NTTYVTTPPI IIQQVVVVVV EYLLLPFTTP PSAGLLLLVV LTSLLLLLLL QRRRSLTTII
           NTTYVTTPPS SSQQVVVVVV EYLLLPFTTP PSAGLVVVVV LLSLLLLLLL QRRRSLTTII
           DRRYATTPPL LLHHVVVVVV EYLLLPFTTP PNAGLLLLMM LASLILLLLL QRRRSLTTII
           NTTYVTTPPI IIQQVVVVVV EYLLLPFTTP PSAGLLLLVV LASLLLLLLL QRRRSLTTII
           DRRYATTPPL LLHHVVVVVV EYLLLPFTTP PNAGLLLLMM LASLILLLLL QRRRNLTTLI
           NTTYVTTPPI IIQQVVVVVV EYLLLPFTTP PSAGLLLLVV LASLLLLLLL QRRRSLTTII
           DRRYATTPPL LLHHVVVVVV EYLLLPFTTP PNAGLLLLMM LASLILLLLL QRRRNLTTLI
           NTTYVTTPPI IIQQVVVVVV EYLLLPFTTP PSAGLLLLVV LASLLLLLLL QRRRSLTTII
           DKKYATTPPL LLHHVVVVVV EYLLLPFIIP PNAGLLLLMM LASLVLLLLL QRRRNLTTII
           NTTYVTTPPS SSQQVVVVVV EYLLLPFTTP PSAGLVVVVV LLSLLLLLLL QRRRSLTTII
           NTTYVTTPPI IIQQVVVVVV EYLLLPFTTP PSAGLLLLVV LASLLLLLLL QRRRSLTTII
           NTTYVTTPPI IIQQVVVVVV EYLLLPFTTP PSAGLLLLVV LASLLLLLLL QRRRSLTTII
           NTTYVTTPPI IIQQVVVVVV EYLLLPFTTP PSAGLLLLVV LASLLLLLLL QRRRSLTTII
           DRRYATTPPL LLHHVVVVVV EYLLLPFTTP PNAGLLLLMM LASLILLLLL QRRRNLTTLI
           NTTYVTTPPL LLQQVVVVVV EYLLLPFTTP PSAGLVVVVV VASLLLLLLL QRRRNLTTII
           NTTYVTTPPI IIQQVVVVVV EYLLLPFTTP PSAGLLLLVV LASLLLLLLM QRRRNLTTII
           NTTYVTTPPI IIQQVVVVVV EYLLLPFTTP PSAGLLLLVV LASLLLLLLF QRRRNLTTII
           NTTYVTTPPI IIQQVVVVVV EYLLLPFTTP PSAGLLLLVV LTSLLLLLLL QRRRSLTTII
           NTTYVTTPPI IIQQVVVVVV EYLLLPFTTP PSAGLLLLVV LASLLLLLLL QRRRSLTTII
           NTTYVTTPPI IIQQVVVVVV EYLLLPFTTP PSAGLLLLVV LASLLLLLLL QRRRSLTTII

           IQAFGGAAAA ARSPTIIIIC SFYLLLLWCC LPSSYYYILL YYGRLLLLIF FFSFLSKKKR
           ILVFGGAAAA ARSSIIIIIC AFYLMMMVYY LPDDFFFIYY YYGRMMMMIL FVSFLSKKKR
           IQVFSSAAAA ARSPIIIMMC SFYLLLLWCC LPDDFFFILL YYGRLLLLIF FSSFLNKKKK
           IQVFSSAAAA ARSPIIIMMC SFYLLLLWCC LPDDFFFILL YYGRLLLLIF FSSFLYKKKR
           IQTFGGAAAA ARSPMIIMMC SFYLLLLWCC LPDDFFFILL YYGRLLLLIF FSSFLYKKKR
           IQTFGGAAAA ARSPMIIMMC SFYLLLLWCC LPDDFFFILL YYGRLLLLIF FSSFLYKKKR
           IQIFGGAAAA ARSPIIIMMC AFYLLLLWCC LPDDFFFILL YYGRLLLLVF FCSFLYRRRR
           IQNFGGAAAA ARSPTIIIIC SFYLLLLWCC LPDDYYYILL YYGRLLLLIF FFSFLARRRR
           IQTFGGAAAA ARSPMIIMMC SFYLLLLWCC LPDDFFFILL YYGRLLLLIF FSSFLYKKKR
           IQAFGGAAAA ARSPTIIIIC SFYLLLLWCC LPDDYYYILL YYGRLLLLIF FFSFLSKKKR
           IQTFGGAAAA ARSPMIIMMC SFYLLLLWCC LPDDFFFILL YYGRLLLLIF FSSFLYKKKR
           IQAFGGVVVV VRSPIIIIIC SFYLLLLWCC LPDDFFFILL YYGRLLLLIF FCSFLSKKKR
           IQTFGGAAAA ARSPMIIMMC SFYLLLLWCC LPDDFFFILL YYGRLLLLIF FFSFLYKKKR
           IQNFGGAAAA ARSPIIIIIC SFYLLLLWCC LPDDYYYIII YYGRLLLLIF FFSFLARRRK
           IQIFGGAAAA ARSPIIIMMC AFYLLLLWCC LPDDFFFILL YYGRLLLLVF FCSFLYKKKR
           IQTFGGAAAA ARSPMIIMMC SFYLLLLWCC LPDDFFFILL YYGRLLLLIF FSSFLYKKKR
           IQTFGGAAAA ARSPMIIMMC SFYLLLLWCC LPDDFFFILL YYGRLLLLIF FSSFLYKKKR
           IQTFGGAAAA ARSPMIIMMC SFYLLLLWCC LPDDFFFILL YYGRLLLLIF FSSFLYKKKR
           IQAFGGAAAA ARSPTIIIIC SFYLLLLWCC LPDDYYYILL YYGRLLLLIF FFSFLSKKKR
           IQVFSSAAAA ARSPIIIMMC SFYLLLLWCC LPDDFFFILL YYGRLLLLIF FSSFLYKKKK
           IQLFGGAAAA ARSPIIIMMC SFYLLLLWCC LPEEFFFILL YYGRLLLLIF FSSFLYKKKR
           IQTFGGAAAA ARSPMIIMMC SFYLLLLWCC LPDDFFFILL YYGRLLLLIF FSSFLYNNNR
           IQTFGGAAAA ARSPMIIMMC SFYLLLLWCC LPDDFFFILL YYGRLLLLIF FSSFLYKKKR
           IQTFGGAAAA ARSPMIIMMC SFYLLLLWCC LPDDFFFILL YYGRLLLLIF FSSFLYKKKR
           IQAFGGAAAA ARSPIIIMMC SFYLLLLWCC LPDDFFFILL YYGRLLLLIF FSSFLYKKKR

           RIIIYYDYSS QQNII
           RLLLHYDYSS QQNII
           KTTTHYDYSS QQNII
           RTTTHYDYSS QQNII
           RTTTHYDYSS QQNII
           RTTTHYDYSS QQNII
           RTTTHYDYSS QQNII
           RTTTHYDYSS QQNII
           RTTTHYDYSS QQNII
           RTTTHYDYSS QQNII
           RTTTHYDYSS QQNII
           RNNNSYDYSS QQNII
           RTTTHYDYSS QQNII
           KTTTHYDYSS QQNLL
           RTTTHYDYSS QQNII
           RTTTHYDYSS QQNII
           RTTTHYDYSS QQNII
           RTTTHYDYSS QQNII
           RTTTHYDYSS QQNII
           KTTTHYDYSS QQNII
           RTTTYYDYSS QQNII
           RTTTHYDYSS QQNII
           RTTTHYDYSS QQNII
           RTTTHYDYSS QQNII
           RTTTHYDYSS QQNII

   25   375
L_caullery YYSSIINNLL LHLLYYPCCL IINLWWFFLL LGIVIQGGVV ATTCYYYEII SSSSAYYYQQ
L_sabrazes YNVVIINNLL LHLLYYPCCL IINLWWFFLL LGIIIQGGVV ATTAYYYEII SSSSAYYYQQ
P_berghei  YNSSIINNLL LHLLNYPCCL IINLWWFFLL LGIIIQGGVV ASSRYYYEII SSSSAYYYQQ
P_chabaudi YNSSIINNLL LHLLNYPCCL IINLWWFFLL LGIIIQGGVV ASSRYYYEII SSSSAYYYQQ
P_cynomolg YYSSIINNLL LHLLNYPCCL IINLWWFFLL LGIIIQGGVV ASSRYYYEII SSSSAYYYQQ
P_DAJ-2004 YYSSIINNLL LHLLNYPCCL IINLWWFFLL LGIIIQGGVV ASSRYYYEII SSSSAYYYQQ
P_falcipar FYSSIINNLL LHLLNYPCCL IINLWWFFLL LGIIIQGGVV ASSRYYYDVV SSSSAYYYQQ
P_floriden YYSSIINNLL LHLLYYPCCL IINLWWFFLL LGIVIQGGVV ATTCYYYEII SSSSAYYYQQ
P_fragile  YYSSIINNLL LHLLNYPCCL IINLWWFFLL LGIIIQGGVV ASSRYYYEII SSSSAYYYQQ
P_gallinac YYSSIINNLL LHLLHYPCCL IINLWWFFLL LGIVIQGGVV ATTCYYYEII SSSSAYYYQQ
P_gonderi  YYSSIINNLL LHLLNYPCCL IINLWWFFLL LGIIIQGGVV ASSRYYYEII SSSSAYYYQQ
P_juxtanuc YYSSIINNLL LHLLHYPCCL IINLWWFFLL LGIVIQGGVV ATTCYYYEII SSSSAYYYQQ
P_knowlesi YYSSIINNLL LHLLNYPCCL IINLWWFFLL LGIIIQGGVV ASSRYYYEII SSSSAYYYQQ
P_mexicanu YYSSIINNLL LHLLHYPCCL IINLWWFFLL LGIVIQGGVV ATTCYYYEII SSSSAYYYQQ
P_reicheno FYSSIINNLL LHLLNYPCCL IINLWWFFLL LGIIIQGGVV ASSRYYYDVV SSSSAYYYQQ
P_simioval YYSSIINNLL LHLLNYPCCL IINLWWFFLL LGIIIQGGVV ASSRYYYEII SSSSAYYYQQ
P_simium   YYSSIINNLL LHLLNYPCCL IINLWWFFLL LGIIIQGGVV ASSRYYYEII SSSSAYYYQQ
P_vivax_Sa YYSSIINNLL LHLLNYPCCL IINLWWFFLL LGIIIQGGVV ASSRYYYEII SSSSAYYYQQ
P_relictum YYSSIINNLL LHLLHYPCCL IINLWWFFLL LGIVIQGGVV ATTCYYYEII SSSSAYYYQQ
P_yoelii   YNSSIINNLL LHLLNYPCCL IINLWWFFLL LGIIIQGGVV ASSRYYYEII SSSSAYYYQQ
P_malariae YYSSIINNLL LHLLNYPCCL IINLWWFFLL LGIIIQGGVV ASSRYYYDII SSSSAYYYQQ
P_inui     YYSSIINNLL LHLLNYPCCL IINLWWFFLL LGIIIQGGII ASSRYYYEII SSSSAYYYQQ
P_coatneyi YYSSIINNLL LHLLNYPCCL IINLWWFFLL LGIIIQGGVV ASSRYYYEII SSSSAYYYQQ
P_fieldi   YYSSIINNLL LHLLNYPCCL IINLWWFFLL LGIIIQGGVV ASSRYYYEII SSSSAYYYQQ
P_ovale    YNSSIINNLL LHLLNYPCCL IINLWWFFLL LGIIIQGGVV ASSRYYYEII SSSSAYYYQQ

           HLREEWWSAL DDDDIILLQQ ELHHYYYYLF TTTTYYKKRV KLLFILLLTI MMDIIIIINN
           HLREEWWSCF RRRRYYLLHH STGGSSSSFV AAAAYYHHIL RGGLNSSYSL PPLTNNNNTT
           HLREEWWSCF RRRRYYMMHH ATGGSSSSLV TTTTYYHHIL RGGLNSSYLL PPLSIIIISS
           HLREEWWSCF RRRRYYMMHH ATGGSSSSLV TTTTYYHHIL RGGLNSSYLL PPLSIIIISS
           HLREEWWSCF RRRRYYMMHH ATGGSSSSLV TTTTYYHHIL RGGLNSSYLL PPLSIIIISS
           HLREEWWSCF RRRRYYMMHH ATGGSSSSLV TTTTYYHHIL RGGLNSSYLL PPLSIIIISS
           HLREEWWSCF RRRRYYMMHH ATGGSSSSLV TTTTYYHHIL RGGLNSSYML PPLSIIIISS
           HLREEWWSCF RRRRYYMMHH ATGGSSSSFV TTTTYYHHIL RGGLNSSYSL PPLSIIIISS
           HLREEWWSCF RRRRYYMMHH ATGGSSSSLV TTTTYYHHIL RGGLNSSYLL PPLSIIIISS
           HLREEWWSCF RRRRYYMMHH ATGGSSSSFV TTTTYYHHIL RGGLNSSYSL PPLSIIIISS
           HLREEWWSCF RRRRYYMMHH ATGGSSSSLV TTTTYYHHIL RGGLNSSYLL PPLSIIIISS
           HLREEWWSCF RRRRYYMMHH ATGGSSSSFV TTTTYYHHIL RGGLNSSYSL PPLSIIIISS
           HLREEWWSCF RRRRYYMMHH ATGGSSSSLV TTTTYYHHIL RGGLNSSYLL PPLSIIIISS
           HLREEWWSCF RRRRYYMMHH ATGGSSSSFV TTTTYYHHIL RGGLNSSYSL PPLSIIIITT
           HLREEWWSCF RRRRYYMMHH ATGGSSSSLV TTTTYYHHIL RGGLNSSYML PPLSIIIISS
           HLREEWWSCF RRRRYYMMHH ATGGSSSSLV TTTTYYHHIL RGGLNSSYLL PPLSIIIISS
           HLREEWWSCF RRRRYYMMHH ATGGSSSSLV TTTTYYHHIL RGGLNSSYLL PPLSIIIISS
           HLREEWWSCF RRRRYYMMHH ATGGSSSSLV TTTTYYHHIL RGGLNSSYLL PPLSIIIISS
           HLREEWWSCF RRRRYYMMHH ATGGSSSSFV TTTTYYHHIL RGGLNSSYSL PPLSIIIISS
           HLREEWWSCF RRRRYYMMHH ATGGSSSSLV TTTTYYHHIL RGGLNSSYLL PPLSIIIISS
           HLREEWWSCF RRRRYYMMHH ATGGSSSSLV TTTTYYHHIL RGGLNSSYLL PPLSIIIISS
           HLREEWWSCF RRRRYYMMHH ATGGSSSSLV TTTTYYHHIL RGGLNSSYLL PPLSIIIISS
           HLREEWWSCF RRRRYYMMHH ATGGSSSSLV TTTTYYHHIL RGGLNSSYLL PPLSIIIISS
           HLREEWWSCF RRRRYYMMHH ATGGSSSSLV TTTTYYHHIL RGGLNSSYLL PPLSIIIISS
           HLREEWWSCF RRRRYYMMHH ATGGSSSSLV TTTTYYHHIL RGGLNSSYLL PPLSIIIISS

           YI---FFFIN SSYCCCFYLF TTLLSSFLCN CYYYYLVCGG IVSSPLLKKR FFFFIIIIFP
           GLIIIFFFIS MMTAAAFMYL PPWWQQFWAT VINNYLICGG IVNNPLLKKR FFFFIIIIFP
           GLIIIFFFLF VVTAAAFIYL PPWWQQYWAT VINNSLVCGG TVSSPIIKKR FFFFIIIILP
           GLIIIFFFLF VVTAAAFIYL PPWWQQYWAT VINNSLVCGG TVSSPIIKKR FFFFIIIILP
           GLIIIFFFLF VVTAAAFIYL PPWWQQYWAT VINNSLVCGG TVSSPIIKKR FFFFIIIILP
           GLIIIFFFLF IITAAAFIYL PPWWQQYWAT VINNSLVCGG TVSSPIIKKR FFFFIIIILP
           GLLLLFFFIF VVTAAAFVYL PPWWQQYWAT VINNSAVCGG TVSSPIIKKR FFFFIIIILP
           GLIIIFFFIS VVTAAAFMYL PPWWQQFWAT VINNYLVCGG LVSSPLLKKR FFFFIIIIFP
           GLIIIFFFLF VVTAAAFIYL PPWWQQYWAT VINNSLVCGG TVSSPIIKKR FFFFIIIILP
           GLIIIFFFIS VVTAAAFMYL PPWWQQFWAT VINNYLVCGG LVSSPLLKKR FFFFTTTTFP
           GLIIIFFFLF VVTAAAFIYL PPWWQQYWAT VINNSLVCGG TVSSPIIKKR FFFFIIIILP
           GLIIIFFFIS VVTAAAFMYL PPWWQQFWAT VINNYLVCGG LVSSPLLKKR FFFFIIIIFP
           GLIIIFFFLF VVTAAAFIYL PPWWQQYWAT VINNSLVCGG TVSSPIIKKR FFFFIIIILP
           GLIIIFFFIS VVTAAAFMYL PPWWQQFWAT VINNYLVCGG LVSSPLLKKR FFFFIIIIFP
           GLLLLFFFIF VVTAAAFVYL PPWWQQYWAT VINNSAVCGG TVSSPIIKKR FFFFIIIILP
           GLIIIFFFLF VVTAAAFIYL PPWWQQYWAT VINNSLVCGG TVSSPIIKKR FFFFIIIILP
           GLIIIFFFLF VVTAAAFIYL PPWWQQYWAT VINNSLVCGG TVSSPIIKKR FFFFIIIILP
           GLIIIFFFLF VVTAAAFIYL PPWWQQYWAT VINNSLVCGG TVSSPIIKKR FFFFIIIILP
           GLIIIFFFIS VVTAAAFMYL PPWWQQFWAT VINNYLVCGG LVSSPLLKKR FFFFTTTTFP
           GLIIIFFFLF VVTAAAFIYL PPWWQQYWAT VINNSLVCGG TVSSPIIKKR FFFFIIIILP
           GLIIIFFFLF VVTAAAFIYL PPWWQQYWAT VINNSLVCGG TVSSPIIKKR FFFFIIIILP
           GLIIIFFFLF VVTAAAFIYL PPWWQQYWAT VINNSLVCGG TVSSPIIKKR FFFFIIIILP
           GLIIIFFFLF VVTAAAFIYL PPWWQQYWAT VINNSLVCGG TVSSPIIKKR FFFFIIIILP
           GLIIIFFFLF VVTAAAFIYL PPWWQQYWAT VINNSLVCGG TVSSPIIKKR FFFFIIIILP
           GLIIIFFFLF VVTAAAFIYL PPWWQQYWAT VINNSLVCGG TVSSPIIKKR FFFFIIIILP

           FVVFHHIFFF HLSSLLGGYD DAALKFFPNL LCCIIIKKKV LLSFIIIILL SSSHHPPIDR
           FVVFHHIFFF HLSTLLGGYD DAALKFFPNL LCCIIIKKKV LLAFIIIILL SSSHHPPIDR
           FVVFHHIFFF HLSTLLGGYD DAALKFFPNL LSSVVVKKKI LLIFVVVVLL SSSHHPPINT
           FVVFHHIFFF HLSTLLGGYD DAALKFFPNL LSSVVVKKKI LLIFVVVVLL SSSHHPPINT
           FVVFHHIFFF HLSTLLGGYD DAALKFFPNL LSSVVVKKKI LLLFIIIILL SSSHHPPINT
           FVVFHHIFFF HLSTLLGGYD DAALKFFPNL LSSVVVKKKI LLLFIIIILL SSSHHPPINT
           FVVFHHIFFF HLSTLLGGYD DAALKFFPNL LSSVVVKKKV LLIFIIIILL SSSHHPPINT
           FVVFHHIFFF HLSTLLGGYD DAALKFFPNL LSSIIIKKKI LLSFIIIILL SSSHHPPIDR
           FVVFHHIFFF HLSTLLGGYD DAALKFFPNL LSSVVVKKKI LLLFIIIILL SSSHHPPINT
           FVVFHHIFFF HLSTLLGGYD DAALKFFPNL LSSIIIKKKV LLAFIIIILL SSSHHPPIDR
           FVVFHHIFFF HLSTLLGGYD DAALKFFPNL LSSVVVKKKI LLLFIIIILL SSSHHPPINT
           FVVFHHIFFF HLSTLLGGYD DAALKFFPNL LSSIIIKKKV LLSFIIIILL SSSHHPPIDR
           FVVFHHIFFF HLSTLLGGYD DAALKFFPNL LSSVVVKKKI LLLFIIIILL SSSHHPPINT
           FVVFHHIFFF HLSTLLGGYD DAALKFFPNL LSSIIIKKKV LLSFIIIILL SSSHHPPIDK
           FVVFHHIFFF HLSTLLGGYD DAALKFFPNL LSSVVVKKKV LLIFIIIILL SSSHHPPINT
           FVVFHHIFFF HLSTLLGGYD DAALKFFPNL LSSVVVKKKI LLLFIIIILL SSSHHPPINT
           FVVFHHIFFF HLSTLLGGYD DAALKFFPNL LSSVVVKKKI LLLFIIIILL SSSHHPPINT
           FVVFHHIFFF HLSTLLGGYD DAALKFFPNL LSSVVVKKKI LLLFIIIILL SSSHHPPINT
           FVVFHHIFFF HLSTLLGGYD DAALKFFPNL LSSIIIKKKV LLAFIIIILL SSSHHPPIDR
           FVVFHHIFFF HLSTLLGGYD DAALKFFPNL LSSVVVKKKI LLIFVVVVLL SSSHHPPINT
           FVVFHHIFFF HLSTLLGGYD DAALKFFPNL LSSVVVKKKI ILLFIIIILL SSSHHPPINT
           FVVFHHIFFF HLSTLLGGYD DAAFKFFPNL LSSVVVKKKI LLLFIIIILL SSSHHPPINT
           FVVFHHIFFF HLSTLLGGYD DAALKFFPNL LSSVVVKKKI LLLFIIIILL SSSHHPPINT
           FVVFHHIFFF HLSTLLGGYD DAALKFFPNL LSSVVVKKKI LLLFIIIILL SSSHHPPINT
           FVVFHHIFFF HLSTLLGGYD DAALKFFPNL LSSVVVKKKI LLLFIIIILL SSSHHPPINT

           YYYATLLLIV PPEWYFFFLL AAKKTINKGG LLVVVMLASS QQQQQQIIII LLLLAAEQRN
           YYYSTLLLIV PPEWYFFFLL AAKKTINKGG LLIIIMLSSS QQQQQQVVVV LLLLAAEQRN
           YYYVTLLLIV PPEWYFFFLL AAKKTISKGG LVIIIVIASS QQQQQQLLLL LLLLAAEQRN
           YYYVTLLLIV PPEWYFFFLL AAKKTISKGG LVIIIVVASS QQQQQQLLLL LLLLAAEQRN
           YYYVTIIIIV PPEWYFFFLL AAKKTISKGG LLIIIVLASS QQQQQQLLLL LLLLAAEQRS
           YYYVTIIIIV PPEWYFFFLL AAKKTISKGG LLIIIVLTSS QQQQQQLLLL LLLLAAEQRS
           YYYVTSSSIV PPEWYFFFLL AAKKTVSKGG LVIIIVLLSS QQQQQQLLLL LLLLAAEQRS
           YYYATLLLIV PPEWYFFFLL AAKKTINKGG LLVVVMLASS QQQQQQIIII LLLLAAEQRS
           YYYVTIIIIV PPEWYFFFLL AAKKTISKGG LLIIIVLASS QQQQQQLLLL LLLLAAEQRS
           YYYATLLLIV PPEWYFFFLL AAKKTINKGG LLVVVMLASS QQQQQQIIII LLLLAAEQRN
           YYYVTIIIIV PPEWYFFFLL AAKKTISKGG LLIIIVLASS QQQQQQLLLL LLLLAAEQRS
           YYYATLLLIV PPEWYFFFLL AAKKTINKGG LLVVVMLASS QQQQQQIIII LLLLAAEQRN
           YYYVTIIIIV PPEWYFFFLL AAKKTISKGG LLIIIVLASS QQQQQQLLLL LLLLAAEQRS
           YYYATLLLIV PPEWYFFFLL AAKKIINKGG LLVVVMLASS QQQQQQVVVV LLLLAAEQRN
           YYYVTSSSIV PPEWYFFFLL AAKKTVSKGG LVIIIVLLSS QQQQQQLLLL LLLLAAEQRS
           YYYVTIIIIV PPEWYFFFLL AAKKTISKGG LLIIIVLASS QQQQQQLLLL LLLLAAEQRS
           YYYVTIIIIV PPEWYFFFLL AAKKTISKGG LLIIIVLASS QQQQQQLLLL LLLLAAEQRS
           YYYVTIIIIV PPEWYFFFLL AAKKTISKGG LLIIIVLASS QQQQQQLLLL LLLLAAEQRS
           YYYATLLLIV PPEWYFFFLL AAKKTINKGG LLVVVMLASS QQQQQQIIII LLLLAAEQRN
           YYYVTLLLIV PPEWYFFFLL AAKKTISKGG LVIIIVVASS QQQQQQLLLL LLLLAAEQRN
           YYYVTIIIIV PPEWYFFFLL AAKKTISKGG LLIIIVLASS QQQQQQLLLL LLLMAAEQRN
           YYYVTIIIIV PPEWYFFFLL AAKKTISKGG LLIIIVLASS QQQQQQLLLL LLLFAAEQRN
           YYYVTIIIIV PPEWYFFFLL AAKKTISKGG LLIIIVLTSS QQQQQQLLLL LLLLAAEQRS
           YYYVTIIIIV PPEWYFFFLL AAKKTISKGG LLIIIVLASS QQQQQQLLLL LLLLAAEQRS
           YYYVTIIIIV PPEWYFFFLL AAKKTISKGG LLIIIVLASS QQQQQQLLLL LLLLAAEQRS

           TIIIQQFFKF AFARESPPTT WFFFFYYYLL WIGCQLPPSS YYLFFIILFF FFGFFQKKRR
           TIIILLFFKF VFARDSSSII WFFFFYYYLL VIGYQLPPDD FFMFFIIIFF VVIFFQKKRR
           TIIIQQFFKM VFARESPPII WFFFFYYYLL WIGCPLPPDD FFLFFIILFF SSGFFQKKKK
           TIIIQQFFKM VFARESPPII WFFFFYYYLL WIGCQLPPDD FFLFFIILFF SSGFFHKKRR
           TIIIQQFFKM TFARESPPMM WFFFFYYYLL WIGCQLPPDD FFLFFIILFF SSGFFHKKRR
           TIIIQQFFKM TFARESPPMM WFFFFYYYLL WIGCQLPPDD FFLFFIISFF SSGFFHKKRR
           TIIIQQFFKM IFARDSPPII WFFFFYYYLL WIGCQLPPDD FFLFFVVLFF CCGFFHRRRR
           TIIIQQFFKF NFARESPPTT WFFFFYYYLL WIGCQLPPDD YYLFFIILFF FFAFFQRRRR
           TIIIQQFFKM TFARESPPMM WFFFFYYYLL WIGCQLPPDD FFLFFIILFF SSGFFHKKRR
           TLLIQQFFKF AFARESPPTT WFFFFYYYLL WIGCQLPPDD YYLFFIILFF FFGFFQKKRR
           TIIIQQFFKM TFARESPPMM WFFFFYYYLL WIGCQLPPDD FFLFFIISFF SSGFFHKKRR
           TLLIQQLLKF AFVRESPPII WFFFFYYYLL WIGCQLPPDD FFLFFIILFF CCGFFQKKRR
           TIIIQQFFKM TFARESPPMM WFFFFYYYLL WIGCQLPPDD FFLFFIILFF FFGFFHKKRR
           TIIIQQFFKF NFARESPPII WFFFFYYYLL WIGCQLPPDD YYLFFIILFF FFAFFQRRKK
           TIIIQQFFKM IFARDSPPII WFFFFYYYLL WIGCQLPPDD FFLFFVVLFF CCGFFHKKRR
           TIIIQQFFKM TFARESPPMM WFFFFYYYLL WIGCQLPPDD FFLFFIISFF SSGFFHKKRR
           TIIIQQFFKM TFARESPPMM WFFFFYYYLL WIGCQLPPDD FFLFFIISFF SSGFFHKKRR
           TIIIQQFFKM TFARESPPMM WFFFFYYYLL WIGCQLPPDD FFLFFIISFF SSGFFHKKRR
           TLLIQQFFKF AFARESPPTT WFFFFYYYLL WIGCQLPPDD YYLFFIILFF FFGFFQKKRR
           TIIIQQFFKM VFARESPPII WFFFFYYYLL WIGCQLPPDD FFLFFIILFF SSGFFQKKKK
           TIIIQQFFKM LFARESPPII WFFFFYYYLL WIGCQLPPEE FFLFFIISFF SSGFFHKKRR
           TIIIQQFFKM TFARESPPMM WFFFFYYYLL WIGCQLPPDD FFLFFIIIFF SSGFFHNNRR
           TIIIQQFFKM TFARESPPMM WFFFFYYYLL WIGCQLPPDD FFLFFIILFF SSGFFHKKRR
           TIIIQQFFKM TFARESPPMM WFFFFYYYLL WIGCQLPPDD FFLFFIISFF SSGFFHKKRR
           TIIIQQFFKM AFARESPPII WFFFFYYYLL WIGCQLPPDD FFLFFIISFF SSGFFHKKRR

           IIIYYYDSSS QQANI
           LLLHYYDSSS QQANI
           TTTHYYDSSS QQANI
           TTTHYYDSSS QQANI
           TTTHYYDSSS QQANI
           TTTHYYDSSS QQANI
           TTTHYYDSSS QQANI
           TTTHYYDSSS QQANI
           TTTHYYDSSS QQANI
           TTTHYYDSSS QQANI
           TTTHYYDSSS QQANI
           NNNSYYDSSS QQANI
           TTTHYYDSSS QQANI
           TTTHYYDSSS QQANL
           TTTHYYDSSS QQANI
           TTTHYYDSSS QQANI
           TTTHYYDSSS QQANI
           TTTHYYDSSS QQANI
           TTTHYYDSSS QQANI
           TTTHYYDSSS QQANI
           TTTYYYDSSS QQANI
           TTTHYYDSSS QQANI
           TTTHYYDSSS QQANI
           TTTHYYDSSS QQANI
           TTTHYYDSSS QQANI

   25   375
L_caullery NNYYYINVSH HYYYYPPPPC CPNNNLFFFL GVFFIIQLTT GLLLLTYTTP SYYYSVQQHI
L_sabrazes NNYYNINAAH HYYYYPPPPC CPNNNLFFFL GIFFIIQLTT GLLLLTYTTP SYYYSVQQHI
P_berghei  NNYYNINVTH HNNNYPPPPC CPNNNLFFFL GIFFIIQLTT GFFLLSYSSP SYYYSIQQHI
P_chabaudi NNYYNINVTH HNNNYPPPPC CPNNNLFFFL GIFFIIQLTT GFFLLSYSSP SYYYSIQQHI
P_cynomolg NNYYYINAAH HNNNYPPPPC CPNNNLFFFL GIFFIIQLTT GFFLLSYTTP SYYYSIQQHI
P_DAJ-2004 NNYYYINAAH HNNNYPPPPC CPNNNLFFFL GIFFIIQLTT GFFLLSYTTP SYYYSIQQHI
P_falcipar NNFFYINVAH HNNNYPPPPC CPNNNLFFFL GIFFIIQITT GFFLLSYTTP SYYYSIQQHI
P_floriden NNYYYINAAH HYYYYPPPPC CPNNNLFFFL GVFFIIQLTT GLLLLTYTTP SYYYSVQQHI
P_fragile  NNYYYINAAH HNNNYPPPPC CPNNNLFFFL GIFFIIQLTT GFFLLSYTTP SYYYSIQQHI
P_gallinac NNYYYINAAH HHHHYPPPPC CPNNNLFFFL GVFFIIQLTT GLLLLTYTTP SYYYSVQQHI
P_gonderi  NNYYYINAAH HNNNYPPPPC CPNNNLFFFL GIFFIIQLTT GFFLLSYTTP SYYYSIQQHI
P_juxtanuc NNYYYINAAH HHHHYPPPPC CPNNNLFFFL GVFFIIQLTT GLLLLTYTTP SYYYSVQQHI
P_knowlesi NNYYYINAAH HNNNYPPPPC CPNNNLFFFL GIFFIIQLTT GFFLLSYTTP SYYYSIQQHI
P_mexicanu NNYYYINAAH HHHHYPPPPC CPNNNLFFFL GVFFIIQLTT GLLLLTYTTP SYYYSVQQHI
P_reicheno NNFFYINVAH HNNNYPPPPC CPNNNLFFFL GIFFIIQITT GFFLLSYTTP SYYYSIQQHI
P_simioval NNYYYINAAH HNNNYPPPPC CPNNNLFFFL GIFFIIQLTT GFFLLSYTTP SYYYSIQQHI
P_simium   NNYYYINAAH HNNNYPPPPC CPNNNLFFFL GIFFIIQLTT GFFLLSYTTP SYYYSIQQHI
P_vivax_Sa NNYYYINAAH HNNNYPPPPC CPNNNLFFFL GIFFIIQLTT GFFLLSYTTP SYYYSIQQHI
P_relictum NNYYYINAAH HHHHYPPPPC CPNNNLFFFL GVFFIIQLTT GLLLLTYTTP SYYYSVQQHI
P_yoelii   NNYYNINVTH HNNNYPPPPC CPNNNLFFFL GIFFIIQLTT GFFLLSYSSP SYYYSIQQHI
P_malariae NNYYYINAAH HNNNYPPPPC CPNNNLFFFL GIFFIIQLTT GFFLLSYTTP SYYYSIQQHI
P_inui     NNYYYINAAH HNNNYPPPPC CPNNNLFFFL GIFFIIQLTT GFFLLSYTTP SYYYSIQQHI
P_coatneyi NNYYYINAAH HNNNYPPPPC CPNNNLFFFL GIFFIIQLTT GFFLLSYTTP SYYYSIQQHI
P_fieldi   NNYYYINAAH HNNNYPPPPC CPNNNLFFFL GIFFIIQLTT GFFLLSYTTP SYYYSIQQHI
P_ovale    NNYYNINAAH HNNNYPPPPC CPNNNLFFFL GIFFIIQLTT GFFLLSYTTP SYYYSIQQHI

           LLLLLWGGGC CCADQQLLLL YLLYYLLFTF KKRLFIIFFL LLTFFIIIDI IIIYI-FFII
           LLLLLWGGGW WWCRHHTTTA SFFFFIILAL HHIGLNNYYS SYSYYLLLLT TTNGLIFFII
           LLLLLWGGGW WWCRHHTTTA SLLFFFFLTL HHIGLNNYYS SYLYYLLLLS SSIGLIFFLL
           LLLLLWGGGW WWCRHHTTTA SLLFFFFLTL HHIGLNNYYS SYLYYLLLLS SSIGLIFFLL
           LLLLLWGGGW WWCRHHTTTA SLLFFLLLTL HHIGLNNYYS SYLYYLLLLS SSIGLIFFLL
           LLLLLWGGGW WWCRHHTTTA SLLFFLLLTL HHIGLNNYYS SYLYYLLLLS SSIGLIFFLL
           LLLLLWGGGW WWCRHHTTTA SLLFFLLLTL HHIGLNNYYS SYMYYLLLLS SSIGLIFFII
           LLLLLWGGGW WWCRHHTTTA SFFFFIILTL HHIGLNNYYS SYSYYLLLLS SSIGLIFFII
           LLLLLWGGGW WWCRHHTTTA SLLFFLLLTL HHIGLNNYYS SYLYYLLLLS SSIGLIFFLL
           LLLLLWGGGW WWCRHHTTTA SFFFFIILTL HHIGLNNYYS SYSYYLLLLS SSIGLMFFII
           LLLLLWGGGW WWCRHHTTTA SLLFFLLLTL HHIGLNNYYS SYLYYLLLLS SSIGLIFFLL
           LLLLLWGGGW WWCRHHTTTA SFFFFIILTL HHIGLNNYYS SYSYYLLLLS SSIGLIFFII
           LLLLLWGGGW WWCRHHTTTA SLLFFLLLTL HHIGLNNYYS SYLYYLLLLS SSIGLIFFLL
           LIIIIWGGGW WWCRHHTTTA SFFFFIILTL HHIGLNNYYS SYSYYLLLLS SSIGLIFFII
           LLLLLWGGGW WWCRHHTTTA SLLFFLLLTL HHIGLNNYYS SYMYYLLLLS SSIGLIFFII
           LLLLLWGGGW WWCRHHTTTA SLLFFLLLTL HHIGLNNYYS SYLYYLLLLS SSIGLIFFLL
           LLLLLWGGGW WWCRHHTTTA SLLFFLLLTL HHIGLNNYYS SYLYYLLLLS SSIGLIFFLL
           LLLLLWGGGW WWCRHHTTTA SLLFFLLLTL HHIGLNNYYS SYLYYLLLLS SSIGLIFFLL
           LLLLLWGGGW WWCRHHTTTA SFFFFIILTL HHIGLNNYYS SYSYYLLLLS SSIGLIFFII
           LLLLLWGGGW WWCRHHTTTA SLLFFFFLTL HHIGLNNYYS SYLYYLLLLS SSIGLIFFLL
           LLLLLWGGGW WWCRHHTTTA SLLFFFFLTL HHIGLNNYYS SYLYYLLLLS SSIGLIFFLL
           LLLLLWGGGW WWCRHHTTTA SLLFFLLLTL HHIGLNNYYS SYLYYLLLLS SSIGLVFFLL
           LLLLLWGGGW WWCRHHTTTA SLLFFLLLTL HHIGLNNYYS SYLYYLLLLS SSIGLIFFLL
           LLLLLWGGGW WWCRHHTTTA SLLFFLLLTL HHIGLNNYYS SYLYYLLLLS SSIGLIFFLL
           LLLLLWGGGW WWCRHHTTTA SLLFFFFLTL HHIGLNNYYS SYLYYLLLLS SSIGLIFFLL

           IINSSYYYGG GGGCCGGGNE FFFLLLGGGC NYLYFIIPGL VSICCCGGGG GYYYSPPPLF
           IISMMTTMGG GGGVVGGGMS FFFWWWGGGV TNLYFIIPGL ITVCCCGGGG GFFFNPPPLF
           LLFVVTTIGG GGGVVGGGMS YYYWWWGGGV TNLSGIIPSL VILCCCGGGG GYYYSPPPIF
           LLFVVTTIGG GGGVVGGGMS YYYWWWGGGV TNLSGIIPAL VILCCCGGGG GYYYSPPPIF
           LLFVVTTIGG GGGVVGGGMS YYYWWWGGGV TNLSSIIPVL VILCCCGGGG GYYYSPPPIF
           LLFIITTIGG GGGVVGGGMS YYYWWWGGGV TNLSSIIPVL VILCCCGGGG GYYYSPPPIF
           IIFVVTTVGG GGGVVGGGMS YYYWWWGGGV TNLSSIIPVA VIICCCGGGG GYYYSPPPIF
           IISVVTTMGG GGGVVGGGMS FFFWWWGGGV TNLYFIIPGL VSICCCGGGG GYYYSPPPLF
           LLFVVTTIGG GGGVVGGGMS YYYWWWGGGV TNLSSIIPVL VILCCCGGGG GYYYSPPPIF
           IISVVTTMGG GGGVVGGGMS FFFWWWGGGV TNLYFIIPGL VSICCCGGGG GYYYSPPPLF
           LLFVVTTIGG GGGVVGGGMS YYYWWWGGGV TNLSSIIPVL VILCCCGGGG GYYYSPPPIF
           IISVVTTMGG GGGVVGGGMS FFFWWWGGGV TNLYFIIPGL VSICCCGGGG GYYYSPPPLF
           LLFVVTTIGG GGGVVGGGMS YYYWWWGGGV TNLSSIIPVL VILCCCGGGG GYYYSPPPIF
           IISVVTTMGG GGGVVGGGMS FFFWWWGGGV TNLYFIIPGL VSICCCGGGG GYYYSPPPLF
           IIFVVTTVGG GGGVVGGGMS YYYWWWGGGV TNLSSIIPVA VIICCCGGGG GYYYSPPPIF
           LLFVVTTIGG GGGVVGGGMS YYYWWWGGGV TNLSSIIPVL VILCCCGGGG GYYYSPPPIF
           LLFVVTTIGG GGGVVGGGMS YYYWWWGGGV TNLSSIIPVL VILCCCGGGG GYYYSPPPIF
           LLFVVTTIGG GGGVVGGGMS YYYWWWGGGV TNLSSIIPVL VILCCCGGGG GYYYSPPPIF
           IISVVTTMGG GGGVVGGGMS FFFWWWGGGV TNLYFIIPGL VSICCCGGGG GYYYSPPPLF
           LLFVVTTIGG GGGVVGGGMS YYYWWWGGGV TNLSGIIPAL VILCCCGGGG GYYYSPPPIF
           LLFVVTTIGG GGGVVGGGMS YYYWWWGGGV TNLSSIIPAL VILCCCGGGG GYYYSPPPIF
           LLFVVTTIGG GGGVVGGGMS YYYWWWGGGV TNLSSIIPVL VILCCCGGGG GYYYSPPPIF
           LLFVVTTIGG GGGVVGGGMS YYYWWWGGGV TNLSSIIPVL VILCCCGGGG GYYYSPPPIF
           LLFVVTTIGG GGGVVGGGMS YYYWWWGGGV TNLSSIIPVL VILCCCGGGG GYYYSPPPIF
           LLFVVTTIGG GGGVVGGGMS YYYWWWGGGV TNLSSIIPAL VILCCCGGGG GYYYSPPPIF

           VLFFFFFFII IAALIVVIII IFFHHHLGSS SNPLGGAAKI FYPNLCDDII IFNVVLLLLS
           ILFFFFFFVV VVVLVVVIII IFFHHHLGST TNPLGGAAKI FYPNLCDDII IFSVVLLLLA
           VLFFFFFFVV VAALIVVIII IFFHHHLGST TNPLGGAAKI FYPNLSDDVV VFNIILLLLI
           VLFFFFFFVV VAALIVVIII IFFHHHLGST TNPLGGAAKI FYPNLSDDVV VFNIILLLLI
           VLFFFFFFVV VAALIVVIII IFFHHHLGST TNPLGGAAKI FYPNLSDDVV VFNIILLLLL
           VLFFFFFFII IAALIVVIII IFFHHHLGST TNPLGGAAKI FYPNLSDDVV VFNIILLLLL
           VLFFFFFFII IGGLIVVIII IFFHHHLGST TNPLGGAAKI FYPNLSDDVV VFNVILLLLI
           VLFFFFFFII IAALIVVIII IFFHHHLGST TNPLGGAAKI FYPNLSDDII IFNIVLLLLS
           VLFFFFFFVV VAALIVVIII IFFHHHLGST TNPLGGAAKI FYPNLSDDVV VFNIILLLLL
           VLFFFFFFII IAALIVVIII IFFHHHLGST TNPLGGAAKI FYPNLSDDII IFNVVLLLLA
           VLFFFFFFVV VAALIVVIII IFFHHHLGST TNPLGGAAKI FYPNLSDDVV VFNIILLLLL
           VLFFFFFFII IAALIVVIII IFFHHHLGST TNPLGGAAKI FYPNLSDDII IFNVVLLLLS
           VLFFFFFFVV VAALIVVIII IFFHHHLGST TNPLGGAAKI FYPNLSDDVV VFNIILLLLL
           VLFFFFFFII IAALIVVIII IFFHHHLGST TNPLGGAAKI FYPNLSDDII IFNVVLLLLS
           VLFFFFFFII IGGLIVVIII IFFHHHLGST TNPLGGAAKI FYPNLSDDVV VFNVILLLLI
           VLFFFFFFVV VAALIVVIII IFFHHHLGST TNPLGGAAKI FYPNLSDDVV VFNIILLLLL
           VLFFFFFFVV VAALIVVIII IFFHHHLGST TNPLGGAAKI FYPNLSDDVV VFNIILLLLL
           VLFFFFFFVV VAALIVVIII IFFHHHLGST TNPLGGAAKI FYPNLSDDVV VFNIILLLLL
           VLFFFFFFII IAALIVVIII IFFHHHLGST TNPLGGAAKI FYPNLSDDII IFNVVLLLLA
           VLFFFFFFVV VAALIVVIII IFFHHHLGST TNPLGGAAKI FYPNLSDDVV VFNIILLLLI
           VLFFFFFFVV VAALIVVIII IFFHHHLGST TNPLGGAAKI FYPNLSDDVV VFNIIIIILL
           VLFFFFFFVV VAALIVVIII IFFHHHLGST TNPLGGAAKI FYPNLSDDVV VFNIILLLLL
           VLFFFFFFVV VAALIVVIII IFFHHHLGST TNPLGGAAKI FYPNLSDDVV VFNIILLLLL
           VLFFFFFFVV VAALIVVIII IFFHHHLGST TNPLGGAAKI FYPNLSDDVV VFNIILLLLL
           VLFFFFFFVV VAALIVVIII IFFHHHLGST TNPLGGAAKI FYPNLSDDVV VFNIILLLLL

           LLLFGILSSS HPPPDNIIPR RYAAAATPPP LLHHIVPYLL LPYAAAMKII PPPNTLMMLS
           LLLFGILSSS HPPPDNIIMR RYSSSSTPPP LLHHIVPYLL LSYAAAIKII PPPNTLMMLS
           IIIFGVLSSS HPPPDNIIVT TYVVVVTPPP LLQQIVPYLL LPYAAAMKII PPPSNVVVIS
           IIIFGVLSSS HPPPDNIIIT TYVVVVTPPP LLQQIVPYLL LPYAAAMKII PPPSNVVVVS
           IIIFGILSSS HPPPDNIILT TYVVVVTPPP IIQQIVPYLL LPYAAAMKII PPPSTLVVLS
           LLLFGILSSS HPPPDNIILT TYVVVVTPPP IIQQIVPYLL LPYAAAMKII PPPSTLVVLS
           LLLFGILSSS HPPPDNIIVT TYVVVVTPPP SSQQIVPYLL LPYAAAMKVV PPPSPVVVLS
           LLLFGILSSS HPPPDNIITR RYAAAATPPP LLHHIVPYLL LPYAAAMKII PPPNTLMMLS
           IIIFGILSSS HPPPDNIILT TYVVVVTPPP IIQQIVPYLL LPYAAAMKII PPPSTLVVLS
           LLLFGILSSS HPPPDNIITR RYAAAATPPP LLHHIVPYLL LPYAAAMKII PPPNTLMMLS
           LLLFGILSSS HPPPDNIILT TYVVVVTPPP IIQQIVPYLL LPYAAAMKII PPPSTLVVLS
           LLLFGILSSS HPPPDNIITR RYAAAATPPP LLHHIVPYLL LPYAAAMKII PPPNTLMMLS
           IIIFGILSSS HPPPDNIILT TYVVVVTPPP IIQQIVPYLL LPYAAAMKII PPPSTLVVLS
           LLLFGILSSS HPPPDNIIMK KYAAAATPPP LLHHIVPYLL LPYAAAMKII PPPNTLMMLS
           LLLFGILSSS HPPPDNIIVT TYVVVVTPPP SSQQIVPYLL LPYAAAMKVV PPPSPVVVLS
           IIIFGILSSS HPPPDNIILT TYVVVVTPPP IIQQIVPYLL LPYAAAMKII PPPSTLVVLS
           IIIFGILSSS HPPPDNIILT TYVVVVTPPP IIQQIVPYLL LPYAAAMKII PPPSTLVVLS
           IIIFGILSSS HPPPDNIILT TYVVVVTPPP IIQQIVPYLL LPYAAAMKII PPPSTLVVLS
           LLLFGILSSS HPPPDNIITR RYAAAATPPP LLHHIVPYLL LPYAAAMKII PPPNTLMMLS
           IIIFGVLSSS HPPPDNIIIT TYVVVVTPPP LLQQIVPYLL LPYAAAMKII PPPSNVVVVS
           LLLFGILSSS HPPPDNIIIT TYVVVVTPPP IIQQIVPYLL LPYAAAMKII PPPSTLVVLS
           IIIFGILSSS HPPPDNIILT TYVVVVTPPP IIQQIVPYLL LPYAAAIKII PPPSTLVVLS
           IIIFGILSSS HPPPDNIILT TYVVVVTPPP IIQQIVPYLL LPYAAAMKII PPPSTLVVLS
           IIIFGILSSS HPPPDNIILT TYVVVVTPPP IIQQIVPYLL LPYAAAMKII PPPSTLVVLS
           LLLFGILSSS HPPPDNIIMT TYVVVVTPPP IIQQIVPYLL LPYAAAMKII PPPSTLVVLS

           QILAEEERNT TFKAAAEYVT WWWWCSSSSF YYAGGCQQLP QIIYIILYYY GGRLILFSSS
           QVLAEEERNT TFKVVADYLI WWWWCAAAAF YYAGGYQQLP QIIFIIYYYY GGRMIIFSSS
           QLLAEEERNT TFKVVAEYVI WWWWCSSSSF YYAGGCPPLP QIIFIILYYY GGRLILFSSS
           QLLAEEERNT TFKVVAEYVI WWWWCSSSSF YYAGGCQQLP QIIFIILYYY GGRLILFSSS
           QLLAEEERST TFKTTAEYVM WWWWCSSSSF YYAGGCQQLP QIIFIILYYY GGRLILFSSS
           QLLAEEERST TFKTTAEYVM WWWWCSSSSF YYAGGCQQLP QIIFIILYYY GGRLISFSSS
           QLLAEEERST TFKIIADYVI WWWWCAAAAF YYAGGCQQLP QIIFIILYYY GGRLVLFSSS
           QILAEEERST TFKNNAEYVT WWWWCSSSSF YYAGGCQQLP QIIYIILYYY GGRLILFSSS
           QLLAEEERST TFKTTAEYVM WWWWCSSSSF YYAGGCQQLP QIIFIILYYY GGRLILFSSS
           QILAEEERNT TFKAAAEYVT WWWWCSSSSF YYAGGCQQLP QIIYIILYYY GGRLILFSSS
           QLLAEEERST TFKTTAEYVM WWWWCSSSSF YYAGGCQQLP QIIFIILYYY GGRLISFSSS
           QILAEEERNT TLKAAVEYVI WWWWCSSSSF YYAGGCQQLP QIIFIILYYY GGRLILFSSS
           QLLAEEERST TFKTTAEYVM WWWWCSSSSF YYAGGCQQLP QIIFIILYYY GGRLILFSSS
           QVLAEEERNT TFKNNAEYVI WWWWCSSSSF YYAGGCQQLP QIIYIIIYYY GGRLILFSSS
           QLLAEEERST TFKIIADYVI WWWWCAAAAF YYAGGCQQLP QIIFIILYYY GGRLVLFSSS
           QLLAEEERST TFKTTAEYVM WWWWCSSSSF YYAGGCQQLP QIIFIILYYY GGRLISFSSS
           QLLAEEERST TFKTTAEYVM WWWWCSSSSF YYAGGCQQLP QIIFIILYYY GGRLISFSSS
           QLLAEEERST TFKTTAEYVM WWWWCSSSSF YYAGGCQQLP QIIFIILYYY GGRLISFSSS
           QILAEEERNT TFKAAAEYVT WWWWCSSSSF YYAGGCQQLP QIIYIILYYY GGRLILFSSS
           QLLAEEERNT TFKVVAEYVI WWWWCSSSSF YYAGGCQQLP QIIFIILYYY GGRLILFSSS
           QLLAEEERNT TFKLLAEYVI WWWWCSSSSF YYAGGCQQLP QIIFIILYYY GGRLISFSSS
           QLLAEEERNT TFKTTAEYLM WWWWCSSSSF YYAGGCQQLP QIIFIILYYY GGRLIIFSSS
           QLLAEEERST TFKTTAEYVM WWWWCSSSSF YYAGGCQQLP QIIFIILYYY GGRLILFSSS
           QLLAEEERST TFKTTAEYVM WWWWCSSSSF YYAGGCQQLP QIIFIILYYY GGRLISFSSS
           QLLAEEERST TFKAAAEYVI WWWWCSSSSF YYAGGCQQLP QIIFIILYYY GGRLISFSSS

           LTLLVQQSKS QQQNN
           LTLLVQQSKS QQQNN
           LSLLVQQNKS QQQNN
           LALLVHHYKS QQQNN
           LALLVHHYKS QQQNN
           LALLVHHYKS QQQNN
           LVLLVHHYRS QQQNN
           LTLLVQQARS QQQNN
           LTLLVHHYKS QQQNN
           LTLLVQQSKS QQQNN
           LVLLVHHYKS QQQNN
           LSLLVQQSKS QQQNN
           LTLLVHHYKS QQQNN
           LTLLVQQARS QQQNN
           LVLLVHHYKS QQQNN
           LALLVHHYKS QQQNN
           LALLVHHYKS QQQNN
           LALLVHHYKS QQQNN
           LTLLVQQSKS QQQNN
           LSLLVQQYKS QQQNN
           LALLVHHYKS QQQNN
           LALLVHHYNS QQQNN
           LTLLVHHYKS QQQNN
           LALLVHHYKS QQQNN
           LVLLVHHYKS QQQNN

   25   375
L_caullery NYYIIINNLK SLLIIIYYYY PPCCPLINNL YGGGFFLLLI IIFFIQQQIL GLLATPSSYY
L_sabrazes NYNIIINNLK ALLIIIYYYY PPCCPLINNL YGGGFFLLLI IIFFIQQQIL GLLATPSSHH
P_berghei  NYNIIINNLK TLLIIINNYY PPCCPLINNL YGGGFFLLLI IIFFIQQQIL GLLASPSSYY
P_chabaudi NYNIIINNLK TLLMMMNNYY PPCCPLINNL YGGGFFLLLI IIFFIQQQIL GLLASPSSYY
P_cynomolg NYYIIINNLK ALLLLLNNYY PPCCPLINNL YGGGFFLLLI IIFFIQQQIL GLLASPSSYY
P_DAJ-2004 NYYIIINNLK ALLLLLNNYY PPCCPLINNL YGGGFFLLLI IIFFIQQQIL GLLASPSSYY
P_falcipar NFYIIINNLK ALLIIINNYY PPCCPLINNL YGGGFFLLLI IIFFIQQQII GLLASPSSYY
P_floriden NYYIIINNLK ALLVVVYYYY PPCCPLINNL YGGGFFLLLI IIFFIQQQIL GLLATPSSYY
P_fragile  NYYIIINNLK ALLLLLNNYY PPCCPLINNL YGGGFFLLLI IIFFIQQQIL GLLASPSSYY
P_gallinac NYYIIINNLK ALLIIIHHYY PPCCPLINNL YGGGFFLLLI IIFFIQQQIL GLLATPSSYY
P_gonderi  NYYIIINNLK ALLLLLNNYY PPCCPLINNL YGGGFFLLLI IIFFIQQQIL GLLASPSSYY
P_juxtanuc NYYIIINNLK ALLIIIHHYY PPCCPLINNL YGGGFFLLLI IIFFIQQQIL GLLATPSSYY
P_knowlesi NYYIIINNLK ALLLLLNNYY PPCCPLINNL YGGGFFLLLI IIFFIQQQIL GLLASPSSYY
P_mexicanu NYYIIINNLK ALLIIIHHYY PPCCPLINNL YGGGFFLLLI IIFFIQQQIL GLLATPSSYY
P_reicheno NFYIIINNLK ALLIIINNYY PPCCPLINNL YGGGFFLLLI IIFFIQQQII GLLASPSSYY
P_simioval NYYIIINNLK ALLLLLNNYY PPCCPLINNL YGGGFFLLLI IIFFIQQQIL GLLASPSSYY
P_simium   NYYIIINNLK ALLLLLNNYY PPCCPLINNL YGGGFFLLLI IIFFIQQQIL GLLASPSSYY
P_vivax_Sa NYYIIINNLK ALLLLLNNYY PPCCPLINNL YGGGFFLLLI IIFFIQQQIL GLLASPSSYY
P_relictum NYYIIINNLK ALLIIIHHYY PPCCPLINNL YGGGFFLLLI IIFFIQQQIL GLLATPSSYY
P_yoelii   NYNIIINNLK TLLIIINNYY PPCCPLINNL YGGGFFLLLI IIFFIQQQIL GLLASPSSYY
P_malariae NYYIIINNLK ALLLLLNNYY PPCCPLINNL YGGGFFLLLI IIFFIQQQIL GLLASPSSYY
P_inui     NYYIIINNLK ALLMMMNNYY PPCCPLINNL YGGGFFLLLI IIFFIQQQIL GLLASPSSYY
P_coatneyi NYYIIINNLK ALLLLLNNYY PPCCPLINNL YGGGFFLLLI IIFFIQQQIL GLLASPSSYY
P_fieldi   NYYIIINNLK ALLLLLNNYY PPCCPLINNL YGGGFFLLLI IIFFIQQQIL GLLASPSSYY
P_ovale    NYNIIINNLK ALLLLLNNYY PPCCPLINNL YGGGFFLLLI IIFFIQQQIL GLLASPSSYY

           YSSQIIRREW SGADIILLQL LLYLLFFYKK VVKLLFLLLL LIIIIWWINN YII--NN-SC
           YSSQIIRREW SGCRYYLLHT TFFIILLYHH LLRGGLSSSY YLTTTWWNTT GLLIILSIMA
           YSSQIIRREW SGCRYYMMHT TLFFFLLYHH LLRGGLSSSY YLSSSWWISS GLLIIAFIVA
           YSSQIIRREW SGCRYYMMHT TLFFFLLYHH LLRGGLSSSY YLSSSWWISS GLLIIAFIVA
           YSSQIIRREW SGCRYYMMHT TLFLLLLYHH LLRGGLSSSY YLSSSWWISS GLLIIAFIVA
           YSSQIIRREW SGCRYYMMHT TLFLLLLYHH LLRGGLSSSY YLSSSWWISS GLLIIAFIIA
           YSSQIIRREW SGCRYYMMHT TLFLLLLYHH LLRGGLSSSY YLSSSWWISS GLLLLMFIVA
           YSSQIIRREW SGCRYYMMHT TFFIILLYHH LLRGGLSSSY YLSSSWWISS GLLIILSIVA
           YSSQIIRREW SGCRYYMMHT TLFLLLLYHH LLRGGLSSSY YLSSSWWISS GLLIIAFIVA
           YSSQIIRREW SGCRYYMMHT TFFIILLYHH LLRGGLSSSY YLSSSWWISS GLLIILSIVA
           YSSQIIRREW SGCRYYMMHT TLFLLLLYHH LLRGGLSSSY YLSSSWWISS GLLIIAFIVA
           YSSQIIRREW SGCRYYMMHT TFFIILLYHH LLRGGLSSSY YLSSSWWISS GLLIILSIVA
           YSSQIIRREW SGCRYYMMHT TLFLLLLYHH LLRGGLSSSY YLSSSWWISS GLLIIAFIVA
           YSSQIIRREW SGCRYYMMHT TFFIILLYHH LLRGGLSSSY YLSSSWWITT GLLIILSIVA
           YSSQIIRREW SGCRYYMMHT TLFLLLLYHH LLRGGLSSSY YLSSSWWISS GLLLLMFIVA
           YSSQIIRREW SGCRYYMMHT TLFLLLLYHH LLRGGLSSSY YLSSSWWISS GLLIIAFIVA
           YSSQIIRREW SGCRYYMMHT TLFLLLLYHH LLRGGLSSSY YLSSSWWISS GLLIIAFIVA
           YSSQIIRREW SGCRYYMMHT TLFLLLLYHH LLRGGLSSSY YLSSSWWISS GLLIIAFIVA
           YSSQIIRREW SGCRYYMMHT TFFIILLYHH LLRGGLSSSY YLSSSWWISS GLLIILSIVA
           YSSQIIRREW SGCRYYMMHT TLFFFLLYHH LLRGGLSSSY YLSSSWWISS GLLIIAFIVA
           YSSQIIRREW SGCRYYMMHT TLFFFLLYHH LLRGGLSSSY YLSSSWWISS GLLIIAFIVA
           YSSQIIRREW SGCRYYMMHT TLFLLLLYHH LLRGGLSSSY YLSSSWWISS GLLIIAFIVA
           YSSQIIRREW SGCRYYMMHT TLFLLLLYHH LLRGGLSSSY YLSSSWWISS GLLIIAFIVA
           YSSQIIRREW SGCRYYMMHT TLFLLLLYHH LLRGGLSSSY YLSSSWWISS GLLIIAFIVA
           YSSQIIRREW SGCRYYMMHT TLFFFLLYHH LLRGGLSSSY YLSSSWWISS GLLIIAFIVA

           YGGCTNEEEL CCCYNYLLLL LYFIPLLLVW IICCGYYIIV VDPPTTLLKR RRFFVLLHFF
           MGGVPMSSSW AAVITNLLLL LYFIPLLLIW VVCCGFFIIV VDPPTTLLKR RRFFILLHFF
           IGGVPMSSSW AAVITNLLLL LSGIPLLLVW LLCCGYYTTV VDPPTTIIKR RRFFVLLHFF
           IGGVPMSSSW AAVITNLLLL LSGIPLLLVW LLCCGYYTTV VDPPTTIIKR RRFFVLLHFF
           IGGVPMSSSW AAVITNLLLL LSSIPLLLVW LLCCGYYTTV VDPPTTIIKR RRFFVLLHFF
           IGGVPMSSSW AAVITNLLLL LSSIPLLLVW LLCCGYYTTV VDPPTTIIKR RRFFVLLHFF
           VGGVPMSSSW AAVITNLLLL LSSIPAAAVW IICCGYYTTV VDPPTTIIKR RRFFVLLHFF
           MGGVPMSSSW AAVITNLLLL LYFIPLLLVW IICCGYYLLV VDPPTTLLKR RRFFVLLHFF
           IGGVPMSSSW AAVITNLLLL LSSIPLLLVW LLCCGYYTTV VDPPTTIIKR RRFFVLLHFF
           MGGVPMSSSW AAVITNLLLL LYFIPLLLVW IICCGYYLLV VDPPTTLLKR RRFFVLLHFF
           IGGVPMSSSW AAVITNLLLL LSSIPLLLVW LLCCGYYTTV VDPPTTIIKR RRFFVLLHFF
           MGGVPMSSSW AAVITNLLLL LYFIPLLLVW IICCGYYLLV VDPPTTLLKR RRFFVLLHFF
           IGGVPMSSSW AAVITNLLLL LSSIPLLLVW LLCCGYYTTV VDPPTTIIKR RRFFVLLHFF
           MGGVPMSSSW AAVITNLLLL LYFIPLLLVW IICCGYYLLV VDPPTTLLKR RRFFVLLHFF
           VGGVPMSSSW AAVITNLLLL LSSIPAAAVW IICCGYYTTV VDPPTTIIKR RRFFVLLHFF
           IGGVPMSSSW AAVITNLLLL LSSIPLLLVW LLCCGYYTTV VDPPTTIIKR RRFFVLLHFF
           IGGVPMSSSW AAVITNLLLL LSSIPLLLVW LLCCGYYTTV VDPPTTIIKR RRFFVLLHFF
           IGGVPMSSSW AAVITNLLLL LSSIPLLLVW LLCCGYYTTV VDPPTTIIKR RRFFVLLHFF
           MGGVPMSSSW AAVITNLLLL LYFIPLLLVW IICCGYYLLV VDPPTTLLKR RRFFVLLHFF
           IGGVPMSSSW AAVITNLLLL LSGIPLLLVW LLCCGYYTTV VDPPTTIIKR RRFFVLLHFF
           IGGVPMSSSW AAVITNLLLL LSSIPLLLVW LLCCGYYTTV VDPPTTIIKR RRFFVLLHFF
           IGGVPMSSSW AAVITNLLLL LSSIPLLLVW LLCCGYYTTV VDPPTTIIKR RRFFVLLHFF
           IGGVPMSSSW AAVITNLLLL LSSIPLLLVW LLCCGYYTTV VDPPTTIIKR RRFFVLLHFF
           IGGVPMSSSW AAVITNLLLL LSSIPLLLVW LLCCGYYTTV VDPPTTIIKR RRFFVLLHFF
           IGGVPMSSSW AAVITNLLLL LSSIPLLLVW LLCCGYYTTV VDPPTTIIKR RRFFVLLHFF

           FFFPIAACIF FFHSNPLYDD TKKFYLLLIG NNVVVLLLVL LFGIIIIPPL SSHPDDAAII
           FFFPVVVVIF FFHTNPLYDD TKKFYLLLIG SNVVVLLLVL LFGILLLTTL SSHPDDAAII
           FLLPVAACIF FFHTNPLYDD TKKFYLLLVG NNIIILLLIL IFGVIIIPPL SSHPDDAAII
           FLLPVAACIF FFHTNPLYDD TKKFYLLLVG NNIIILLLIL IFGVIIIPPL SSHPDDAAII
           FLLPVAACIF FFHTNPLYDD TKKFYLLLVG NNIIIFFFIL IFGIIIIPPL SSHPDDAAII
           FLLPIAACIF FFHTNPLYDD TKKFYLLLVG NNIIIFFFIL LFGIIIIPPL SSHPDDAAII
           FLLPIGGCIF FFHTNPLYDD TKKFYLLLVG NNVVVIIIIL LFGIIIIPPL SSHPDDAAII
           FFFPIAACIF FFHTNPLYDD TKKFYLLLIG NNIIIFFFVL LFGILLLPPL SSHPDDAAII
           FLLPVAACIF FFHTNPLYDD TKKFYLLLVG NNIIIFFFIL IFGIIIIPPL SSHPDDAAII
           FFFPIAACIF FFHTNPLYDD TKKFYLLLIG NNVVVLLLVL LFGILLLPPL SSHPDDAAII
           FLLPVAACIF FFHTNPLYDD TKKFYLLLVG NNIIIFFFIL LFGIIIIPPL SSHPDDAAII
           FFFPIAACIF FFHTNPLYDD TKKFYLLLIG NNVVVLLLVL LFGILLLPPL SSHPDDAAII
           FLLPVAACIF FFHTNPLYDD TKKFYLLLVG NNIIIFFFIL IFGIIIIPPL SSHPDDAAII
           FFFPIAACIF FFHTNPLYDD TKKFYLLLIG NNVVVFFFVL LFGILLLPPL SSHPDDAAII
           FLLPIGGCIF FFHTNPLYDD TKKFYLLLVG NNVVVIIIIL LFGIIIIPPL SSHPDDAAII
           FLLPVAACIF FFHTNPLYDD TKKFYLLLVG NNIIIFFFIL IFGIIIIPPL SSHPDDAAII
           FLLPVAACIF FFHTNPLYDD TKKFYLLLVG NNIIIFFFIL IFGIIIIPPL SSHPDDAAII
           FLLPVAACIF FFHTNPLYDD TKKFYLLLVG NNIIIFFFIL IFGIIIIPPL SSHPDDAAII
           FFFPIAACIF FFHTNPLYDD TKKFYLLLIG NNVVVLLLVL LFGILLLPPL SSHPDDAAII
           FLLPVAACIF FFHTNPLYDD TKKFYLLLVG NNIIILLLIL IFGVIIIPPL SSHPDDAAII
           FLLPVAACIF FFHTNPLYDD TKKFYLLLVG NNIIIIIIIL LFGIIIIPPL SSHPDDAAII
           FLLPVAACIF FFHTNPLYDD TKKFYLLLVG NNIIIFFFIL IFGIIIIPPL SSHPDDAAII
           FLLPVAACIF FFHTNPLYDD TKKFYLLLVG NNIIIFFFIL IFGIIIIPPL SSHPDDAAII
           FLLPVAACIF FFHTNPLYDD TKKFYLLLVG NNIIIFFFIL IFGIIIIPPL SSHPDDAAII
           FLLPVAACIF FFHTNPLYDD TKKFYLLLVG NNIIIFFFIL LFGIIIIPPL SSHPDDAAII

           PPVVVVDAAT HIVVPEWFLP FFFAALLKTI NNKTAAGGLL VLLLSSFLLA AEEENNNTII
           MMVVVVDSST HIVVPEWFLS FFFAALLKTI NNKTSSGGLL ILLLSSFLLA AEEENNNTII
           VVVVVVNVVT QIVVPEWFLP FFFAALLKTI SSKNAAGGVV IIIISSFLLA AEEENNNTII
           IIVVVVNVVT QIVVPEWFLP FFFAALLKTI SSKNAAGGVV IVVVSSFLLA AEEENNNTII
           LLVVVVNVVT QIVVPEWFLP FFFAALLKTI SSKTAAGGLL ILLLSSFLLA AEEESSSTII
           LLVVVVNVVT QIVVPEWFLP FFFAALLKTI SSKTAAGGLL ILLLSSFLLA AEEESSSTII
           VVVVVVNVVT QIVVPEWFLP FFFAALLKTV SSKPAAGGVV ILLLSSFLLA AEEESSSTII
           TTVVVVDAAT HIVVPEWFLP FFFAALLKTI NNKTAAGGLL VLLLSSFLLA AEEESSSTII
           LLVVVVNVVT QIVVPEWFLP FFFAALLKTI SSKTAAGGLL ILLLSSFLLA AEEESSSTII
           TTVVVVDAAT HIVVPEWFLP FFFAALLKTI NNKTAAGGLL VLLLSSFLLA AEEENNNTLL
           LLVVVVNVVT QIVVPEWFLP FFFAALLKTI SSKTAAGGLL ILLLSSFLLA AEEESSSTII
           TTVVVVDAAT HIVVPEWFLP FFFAALLKTI NNKTAAGGLL VLLLSSFLLA AEEENNNTLL
           LLVVVVNVVT QIVVPEWFLP FFFAALLKTI SSKTAAGGLL ILLLSSFLLA AEEESSSTII
           MMVVVVDAAT HIVVPEWFLP FFFAALLKII NNKTAAGGLL VLLLSSFLLA AEEENNNTII
           VVVVVVNVVT QIVVPEWFLP FFFAALLKTV SSKPAAGGVV ILLLSSFLLA AEEESSSTII
           LLVVVVNVVT QIVVPEWFLP FFFAALLKTI SSKTAAGGLL ILLLSSFLLA AEEESSSTII
           LLVVVVNVVT QIVVPEWFLP FFFAALLKTI SSKTAAGGLL ILLLSSFLLA AEEESSSTII
           LLVVVVNVVT QIVVPEWFLP FFFAALLKTI SSKTAAGGLL ILLLSSFLLA AEEESSSTII
           TTVVVVDAAT HIVVPEWFLP FFFAALLKTI NNKTAAGGLL VLLLSSFLLA AEEENNNTLL
           IIVVVVNVVT QIVVPEWFLP FFFAALLKTI SSKNAAGGVV IVVVSSFLLA AEEENNNTII
           IIVVVVNVVT QIVVPEWFLP FFFAALLKTI SSKTAAGGLL ILLLSSFLMA AEEENNNTII
           LLVVVVNVVT QIVVPEWFLP FFFAALLKTI SSKTAAGGLL ILLLSSFLFA AEEENNNTII
           LLVVVVNVVT QIVVPEWFLP FFFAALLKTI SSKTAAGGLL ILLLSSFLLA AEEESSSTII
           LLVVVVNVVT QIVVPEWFLP FFFAALLKTI SSKTAAGGLL ILLLSSFLLA AEEESSSTII
           MMVVVVNVVT QIVVPEWFLP FFFAALLKTI SSKTAAGGLL ILLLSSFLLA AEEESSSTII

           FFKFAFAAES SSSVVPPPWW FIICCCSSSY WWWICQQIYL YRRLFFFFFS LFVSSKKRRR
           FFKFVFAADS SSSLLSSSWW FIICCCAAAY VVVIYQQIFY YRRMFLFVVS LFVSSKKRRR
           FFKMVFAAES SSSVVPPPWW FMMCCCSSSY WWWICPQIFL YRRLFFFSSS LFVNNKKKKK
           FFKMVFAAES SSSVVPPPWW FMMCCCSSSY WWWICQQIFL YRRLFFFSSS LFVYYKKRRR
           FFKMTFAAES SSSVVPPPWW FMMCCCSSSY WWWICQQIFL YRRLFFFSSS LFVYYKKRRR
           FFKMTFAAES SSSVVPPPWW FMMCCCSSSY WWWICQQIFL YRRLFFFSSS LFVYYKKRRR
           FFKMIFAADS SSSVVPPPWW FMMCCCAAAY WWWICQQIFL YRRLFFFCCS LFVYYRRRRR
           FFKFNFAAES SSSVVPPPWW FIICCCSSSY WWWICQQIYL YRRLFFFFFS LFVAARRRRR
           FFKMTFAAES SSSVVPPPWW FMMCCCSSSY WWWICQQIFL YRRLFFFSSS LFVYYKKRRR
           FFKFAFAAES SSSVVPPPWW FIICCCSSSY WWWICQQIYL YRRLFFFFFS LFVSSKKRRR
           FFKMTFAAES SSSVVPPPWW FMMCCCSSSY WWWICQQIFL YRRLFFFSSS LFVYYKKRRR
           LLKFAFVVES SSSVVPPPWW FIICCCSSSY WWWICQQIFL YRRLFFFCCS LFVSSKKRRR
           FFKMTFAAES SSSVVPPPWW FMMCCCSSSY WWWICQQIFL YRRLFFFFFS LFVYYKKRRR
           FFKFNFAAES SSSVVPPPWW FIICCCSSSY WWWICQQIYI YRRLFFFFFS LFVAARRKKK
           FFKMIFAADS SSSVVPPPWW FMMCCCAAAY WWWICQQIFL YRRLFFFCCS LFVYYKKRRR
           FFKMTFAAES SSSVVPPPWW FMMCCCSSSY WWWICQQIFL YRRLFFFSSS LFVYYKKRRR
           FFKMTFAAES SSSVVPPPWW FMMCCCSSSY WWWICQQIFL YRRLFFFSSS LFVYYKKRRR
           FFKMTFAAES SSSVVPPPWW FMMCCCSSSY WWWICQQIFL YRRLFFFSSS LFVYYKKRRR
           FFKFAFAAES SSSVVPPPWW FIICCCSSSY WWWICQQIYL YRRLFFFFFS LFVSSKKRRR
           FFKMVFAAES SSSVVPPPWW FMMCCCSSSY WWWICQQIFL YRRLFFFSSS LFVYYKKKKK
           FFKMLFAAES SSSVVPPPWW FMMCCCSSSY WWWICQQIFL YRRLFFFSSS LFVYYKKRRR
           FFKMTFAAES SSSLLPPPWW FMMCCCSSSY WWWICQQIFL YRRLFFFSSS LFVYYNNRRR
           FFKMTFAAES SSSVVPPPWW FMMCCCSSSY WWWICQQIFL YRRLFFFSSS LFVYYKKRRR
           FFKMTFAAES SSSVVPPPWW FMMCCCSSSY WWWICQQIFL YRRLFFFSSS LFVYYKKRRR
           FFKMAFAAES SSSVVPPPWW FMMCCCSSSY WWWICQQIFL YRRLFFFSSS LFVYYKKRRR

           RIIYYDSSSQ QQQNI
           RLLHHDSSSQ QQQNI
           KTTHHDSSSQ QQQNI
           RTTHHDSSSQ QQQNI
           RTTHHDSSSQ QQQNI
           RTTHHDSSSQ QQQNI
           RTTHHDSSSQ QQQNI
           RTTHHDSSSQ QQQNI
           RTTHHDSSSQ QQQNI
           RTTHHDSSSQ QQQNI
           RTTHHDSSSQ QQQNI
           RNNSSDSSSQ QQQNI
           RTTHHDSSSQ QQQNI
           KTTHHDSSSQ QQQNL
           RTTHHDSSSQ QQQNI
           RTTHHDSSSQ QQQNI
           RTTHHDSSSQ QQQNI
           RTTHHDSSSQ QQQNI
           RTTHHDSSSQ QQQNI
           KTTHHDSSSQ QQQNI
           RTTYYDSSSQ QQQNI
           RTTHHDSSSQ QQQNI
           RTTHHDSSSQ QQQNI
           RTTHHDSSSQ QQQNI
           RTTHHDSSSQ QQQNI

   25   375
L_caullery NIVKKSSSHL LIYYYPCPPP LNNINNFFNN GFFLLLLGGV FIQQVLLLAA TTCCTPEIYY
L_sabrazes NIAKKAAAHL LIYYYPCPPP LNNINNFFNN GFFLLLLGGI FIQQVLLLAA TTAATPEIHH
P_berghei  NIVKKTTTHL LINNNPCPPP LNNINNFFNN GFFLLLLGGI FIQQVFFFAA SSRRSPEIYY
P_chabaudi NIVKKTTTHL LMNNNPCPPP LNNINNFFNN GFFLLLLGGI FIQQVFFFAA SSRRSPEIYY
P_cynomolg NIAKKAAAHL LLNNNPCPPP LNNINNFFNN GFFLLLLGGI FIQQVFFFAA SSRRTPEIYY
P_DAJ-2004 NIAKKAAAHL LLNNNPCPPP LNNINNFFNN GFFLLLLGGI FIQQVFFFAA SSRRTPEIYY
P_falcipar NIVKKAAAHL LINNNPCPPP LNNINNFFNN GFFLLLLGGI FIQQVFFFAA SSRRTPDVYY
P_floriden NIAKKAAAHL LVYYYPCPPP LNNINNFFNN GFFLLLLGGV FIQQVLLLAA TTCCTPEIYY
P_fragile  NIAKKAAAHL LLNNNPCPPP LNNINNFFNN GFFLLLLGGI FIQQVFFFAA SSRRTPEIYY
P_gallinac NIAKKAAAHL LIHHHPCPPP LNNINNFFNN GFFLLLLGGV FIQQVLLLAA TTCCTPEIYY
P_gonderi  NIAKKAAAHL LLNNNPCPPP LNNINNFFNN GFFLLLLGGI FIQQVFFFAA SSRRTPEIYY
P_juxtanuc NIAKKAAAHL LIHHHPCPPP LNNINNFFNN GFFLLLLGGV FIQQVLLLAA TTCCTPEIYY
P_knowlesi NIAKKAAAHL LLNNNPCPPP LNNINNFFNN GFFLLLLGGI FIQQVFFFAA SSRRTPEIYY
P_mexicanu NIAKKAAAHL LIHHHPCPPP LNNINNFFNN GFFLLLLGGV FIQQVLLLAA TTCCTPEIYY
P_reicheno NIVKKAAAHL LINNNPCPPP LNNINNFFNN GFFLLLLGGI FIQQVFFFAA SSRRTPDVYY
P_simioval NIAKKAAAHL LLNNNPCPPP LNNINNFFNN GFFLLLLGGI FIQQVFFFAA SSRRTPEIYY
P_simium   NIAKKAAAHL LLNNNPCPPP LNNINNFFNN GFFLLLLGGI FIQQVFFFAA SSRRTPEIYY
P_vivax_Sa NIAKKAAAHL LLNNNPCPPP LNNINNFFNN GFFLLLLGGI FIQQVFFFAA SSRRTPEIYY
P_relictum NIAKKAAAHL LIHHHPCPPP LNNINNFFNN GFFLLLLGGV FIQQVLLLAA TTCCTPEIYY
P_yoelii   NIVKKTTTHL LINNNPCPPP LNNINNFFNN GFFLLLLGGI FIQQVFFFAA SSRRSPEIYY
P_malariae NIAKKAAAHL LLNNNPCPPP LNNINNFFNN GFFLLLLGGI FIQQVFFFAA SSRRTPDIYY
P_inui     NIAKKAAAHL LMNNNPCPPP LNNINNFFNN GFFLLLLGGI FIQQIFFFAA SSRRTPEIYY
P_coatneyi NIAKKAAAHL LLNNNPCPPP LNNINNFFNN GFFLLLLGGI FIQQVFFFAA SSRRTPEIYY
P_fieldi   NIAKKAAAHL LLNNNPCPPP LNNINNFFNN GFFLLLLGGI FIQQVFFFAA SSRRTPEIYY
P_ovale    NIAKKAAAHL LLNNNPCPPP LNNINNFFNN GFFLLLLGGI FIQQVFFFAA SSRRTPEIYY

           YYYYYSSSVV QQHHHEWGGC DILQQEEELL LYFYLLLFFF VLIIIFFFLL LIIMMIY-IN
           HYYYYSSSVV QQHHHEWGGW RYLHHSSSTA ASVFIIILLL LGNNNYYYSS YLLPPNGIIS
           YYYYYSSSII QQHHHEWGGW RYMHHAAATA ASVFFFFLLL LGNNNYYYSS YLLPPIGILF
           YYYYYSSSII QQHHHEWGGW RYMHHAAATA ASVFFFFLLL LGNNNYYYSS YLLPPIGILF
           YYYYYSSSII QQHHHEWGGW RYMHHAAATA ASVFLLLLLL LGNNNYYYSS YLLPPIGILF
           YYYYYSSSII QQHHHEWGGW RYMHHAAATA ASVFLLLLLL LGNNNYYYSS YLLPPIGILF
           YYYYYSSSII QQHHHEWGGW RYMHHAAATA ASVFLLLLLL LGNNNYYYSS YLLPPIGIIF
           YYYYYSSSVV QQHHHEWGGW RYMHHAAATA ASVFIIILLL LGNNNYYYSS YLLPPIGIIS
           YYYYYSSSII QQHHHEWGGW RYMHHAAATA ASVFLLLLLL LGNNNYYYSS YLLPPIGILF
           YYYYYSSSVV QQHHHEWGGW RYMHHAAATA ASVFIIILLL LGNNNYYYSS YLLPPIGMIS
           YYYYYSSSII QQHHHEWGGW RYMHHAAATA ASVFLLLLLL LGNNNYYYSS YLLPPIGILF
           YYYYYSSSVV QQHHHEWGGW RYMHHAAATA ASVFIIILLL LGNNNYYYSS YLLPPIGIIS
           YYYYYSSSII QQHHHEWGGW RYMHHAAATA ASVFLLLLLL LGNNNYYYSS YLLPPIGILF
           YYYYYSSSVV QQHHHEWGGW RYMHHAAATA ASVFIIILLL LGNNNYYYSS YLLPPIGIIS
           YYYYYSSSII QQHHHEWGGW RYMHHAAATA ASVFLLLLLL LGNNNYYYSS YLLPPIGIIF
           YYYYYSSSII QQHHHEWGGW RYMHHAAATA ASVFLLLLLL LGNNNYYYSS YLLPPIGILF
           YYYYYSSSII QQHHHEWGGW RYMHHAAATA ASVFLLLLLL LGNNNYYYSS YLLPPIGILF
           YYYYYSSSII QQHHHEWGGW RYMHHAAATA ASVFLLLLLL LGNNNYYYSS YLLPPIGILF
           YYYYYSSSVV QQHHHEWGGW RYMHHAAATA ASVFIIILLL LGNNNYYYSS YLLPPIGIIS
           YYYYYSSSII QQHHHEWGGW RYMHHAAATA ASVFFFFLLL LGNNNYYYSS YLLPPIGILF
           YYYYYSSSII QQHHHEWGGW RYMHHAAATA ASVFFFFLLL LGNNNYYYSS YLLPPIGILF
           YYYYYSSSII QQHHHEWGGW RYMHHAAATA ASVFLLLLLL LGNNNYYYSS YLLPPIGVLF
           YYYYYSSSII QQHHHEWGGW RYMHHAAATA ASVFLLLLLL LGNNNYYYSS YLLPPIGILF
           YYYYYSSSII QQHHHEWGGW RYMHHAAATA ASVFLLLLLL LGNNNYYYSS YLLPPIGILF
           YYYYYSSSII QQHHHEWGGW RYMHHAAATA ASVFFFFLLL LGNNNYYYSS YLLPPIGILF

           -SYYFYCFLS SSSSSLLLCC YNYYFFGGGW WWIICCGYSS PPTTKFVVLH FFFFFPPPAA
           IMTTFMVLWQ QQQQQWWWAV ITNNFFGGGW WWVVCCGFNN PPTTKFIILH FFFFFPPPVV
           IVTTFIVLWQ QQQQQWWWAV ITNNGGSSSW WWLLCCGYSS PPTTKFVVLH FFFLLPPPAA
           IVTTFIVLWQ QQQQQWWWAV ITNNGGAAAW WWLLCCGYSS PPTTKFVVLH FFFLLPPPAA
           IVTTFIVLWQ QQQQQWWWAV ITNNSSVVVW WWLLCCGYSS PPTTKFVVLH FFFLLPPPAA
           IITTFIVLWQ QQQQQWWWAV ITNNSSVVVW WWLLCCGYSS PPTTKFVVLH FFFLLPPPAA
           IVTTFVVLWQ QQQQQWWWAV ITNNSSVVVW WWIICCGYSS PPTTKFVVLH FFFLLPPPGG
           IVTTFMVLWQ QQQQQWWWAV ITNNFFGGGW WWIICCGYSS PPTTKFVVLH FFFFFPPPAA
           IVTTFIVLWQ QQQQQWWWAV ITNNSSVVVW WWLLCCGYSS PPTTKFVVLH FFFLLPPPAA
           IVTTFMVLWQ QQQQQWWWAV ITNNFFGGGW WWIICCGYSS PPTTKFVVLH FFFFFPPPAA
           IVTTFIVLWQ QQQQQWWWAV ITNNSSVVVW WWLLCCGYSS PPTTKFVVLH FFFLLPPPAA
           IVTTFMVLWQ QQQQQWWWAV ITNNFFGGGW WWIICCGYSS PPTTKFVVLH FFFFFPPPAA
           IVTTFIVLWQ QQQQQWWWAV ITNNSSVVVW WWLLCCGYSS PPTTKFVVLH FFFLLPPPAA
           IVTTFMVLWQ QQQQQWWWAV ITNNFFGGGW WWIICCGYSS PPTTKFVVLH FFFFFPPPAA
           IVTTFVVLWQ QQQQQWWWAV ITNNSSVVVW WWIICCGYSS PPTTKFVVLH FFFLLPPPGG
           IVTTFIVLWQ QQQQQWWWAV ITNNSSVVVW WWLLCCGYSS PPTTKFVVLH FFFLLPPPAA
           IVTTFIVLWQ QQQQQWWWAV ITNNSSVVVW WWLLCCGYSS PPTTKFVVLH FFFLLPPPAA
           IVTTFIVLWQ QQQQQWWWAV ITNNSSVVVW WWLLCCGYSS PPTTKFVVLH FFFLLPPPAA
           IVTTFMVLWQ QQQQQWWWAV ITNNFFGGGW WWIICCGYSS PPTTKFVVLH FFFFFPPPAA
           IVTTFIVLWQ QQQQQWWWAV ITNNGGAAAW WWLLCCGYSS PPTTKFVVLH FFFLLPPPAA
           IVTTFIVLWQ QQQQQWWWAV ITNNSSAAAW WWLLCCGYSS PPTTKFVVLH FFFLLPPPAA
           IVTTFIVLWQ QQQQQWWWAV ITNNSSVVVW WWLLCCGYSS PPTTKFVVLH FFFLLPPPAA
           IVTTFIVLWQ QQQQQWWWAV ITNNSSVVVW WWLLCCGYSS PPTTKFVVLH FFFLLPPPAA
           IVTTFIVLWQ QQQQQWWWAV ITNNSSVVVW WWLLCCGYSS PPTTKFVVLH FFFLLPPPAA
           IVTTFIVLWQ QQQQQWWWAV ITNNSSAAAW WWLLCCGYSS PPTTKFVVLH FFFLLPPPAA

           LLLCCIVIHL LQGGSDDTAL PPFYYPNLLL CLLDDGFNLL LLFFSSSLII PSDDNNPPPV
           LLLVVVVIHL LQGGTDDTAL PPFYYPNLLL CLLDDGFNLL LLFFASSLII TSDDNNMMMV
           LLLCCIVIHL LHGGTDDTAL PPFYYPNLLL SLLDDGFNLL LLFFISSIVV PSDDNNVVVV
           LLLCCIVIHL LHGGTDDTAL PPFYYPNLLL SLLDDGFNLL LLFFISSIVV PSDDNNIIIV
           LLLCCIVIHL LHGGTDDTAL PPFYYPNLLL SLLDDGFNFF FLFFLSSIII PSDDNNLLLV
           LLLCCIVIHL LHGGTDDTAL PPFYYPNLLL SLLDDGFNFF FLFFLSSLII PSDDNNLLLV
           LLLCCIVIHL LHGGTDDTAL PPFYYPNLLL SLLDDGFNII ILFFISSLII PSDDNNVVVV
           LLLCCIVIHL LQGGTDDTAL PPFYYPNLLL SLLDDGFNFF FLFFSSSLII PSDDNNTTTV
           LLLCCIVIHL LHGGTDDTAL PPFYYPNLLL SLLDDGFNFF FLFFLSSIII PSDDNNLLLV
           LLLCCIVIHL LQGGTDDTAL PPFYYPNLLL SLLDDGFNLL LLFFASSLII PSDDNNTTTV
           LLLCCIVIHL LHGGTDDTAL PPFYYPNLLL SLLDDGFNFF FLFFLSSLII PSDDNNLLLV
           LLLCCIVIHL LQGGTDDTAL PPFYYPNLLL SLLDDGFNLL LLFFSSSLII PSDDNNTTTV
           LLLCCIVIHL LHGGTDDTAL PPFYYPNLLL SLLDDGFNFF FLFFLSSIII PSDDNNLLLV
           LLLCCIVIHL LQGGTDDTAL PPFYYPNLLL SLLDDGFNFF FLFFSSSLII PSDDNNMMMV
           LLLCCIVIHL LHGGTDDTAL PPFYYPNLLL SLLDDGFNII ILFFISSLII PSDDNNVVVV
           LLLCCIVIHL LHGGTDDTAL PPFYYPNLLL SLLDDGFNFF FLFFLSSIII PSDDNNLLLV
           LLLCCIVIHL LHGGTDDTAL PPFYYPNLLL SLLDDGFNFF FLFFLSSIII PSDDNNLLLV
           LLLCCIVIHL LHGGTDDTAL PPFYYPNLLL SLLDDGFNFF FLFFLSSIII PSDDNNLLLV
           LLLCCIVIHL LQGGTDDTAL PPFYYPNLLL SLLDDGFNLL LLFFASSLII PSDDNNTTTV
           LLLCCIVIHL LHGGTDDTAL PPFYYPNLLL SLLDDGFNLL LLFFISSIVV PSDDNNIIIV
           LLLCCIVIHL LHGGTDDTAL PPFYYPNLLL SLLDDGFNII IIFFLSSLII PSDDNNIIIV
           LLLCCIVIHL LHGGTDDTAF PPFYYPNLLL SLLDDGFNFF FLFFLSSIII PSDDNNLLLV
           LLLCCIVIHL LHGGTDDTAL PPFYYPNLLL SLLDDGFNFF FLFFLSSIII PSDDNNLLLV
           LLLCCIVIHL LHGGTDDTAL PPFYYPNLLL SLLDDGFNFF FLFFLSSIII PSDDNNLLLV
           LLLCCIVIHL LHGGTDDTAL PPFYYPNLLL SLLDDGFNFF FLFFLSSLII PSDDNNMMMV

           RRATTPLLHH VPWFPALLKK IIIPKTTTAA AALLLLLAAS LQILFLLERN LIIIQFAREY
           RRSTTPLLHH VPWFSALLKK IIIPKTTTSS SSLLLLLSSS LQVLFLLERN LIIILFARDY
           TTVTTPLLQQ VPWFPALLKK IIIPKNNNAA AALVVVIAAS LQLLFLLERN LIIIQFAREY
           TTVTTPLLQQ VPWFPALLKK IIIPKNNNAA AALVVVVAAS LQLLFLLERN LIIIQFAREY
           TTVTTPIIQQ VPWFPALLKK IIIPKTTTAA AALLLLLAAS LQLLFLLERS LIIIQFAREY
           TTVTTPIIQQ VPWFPALLKK IIIPKTTTAA AALLLLLTTS LQLLFLLERS LIIIQFAREY
           TTVTTPSSQQ VPWFPALLKK VVVPKPPPAA AALVVVLLLS LQLLFLLERS LIIIQFARDY
           RRATTPLLHH VPWFPALLKK IIIPKTTTAA AALLLLLAAS LQILFLLERS LIIIQFAREY
           TTVTTPIIQQ VPWFPALLKK IIIPKTTTAA AALLLLLAAS LQLLFLLERS LIIIQFAREY
           RRATTPLLHH VPWFPALLKK IIIPKTTTAA AALLLLLAAS LQILFLLERN LLLIQFAREY
           TTVTTPIIQQ VPWFPALLKK IIIPKTTTAA AALLLLLAAS LQLLFLLERS LIIIQFAREY
           RRATTPLLHH VPWFPALLKK IIIPKTTTAA AALLLLLAAS LQILFLLERN LLLIQLVREY
           TTVTTPIIQQ VPWFPALLKK IIIPKTTTAA AALLLLLAAS LQLLFLLERS LIIIQFAREY
           KKATTPLLHH VPWFPALLKK IIIPKTTTAA AALLLLLAAS LQVLFLLERN LIIIQFAREY
           TTVTTPSSQQ VPWFPALLKK VVVPKPPPAA AALVVVLLLS LQLLFLLERS LIIIQFARDY
           TTVTTPIIQQ VPWFPALLKK IIIPKTTTAA AALLLLLAAS LQLLFLLERS LIIIQFAREY
           TTVTTPIIQQ VPWFPALLKK IIIPKTTTAA AALLLLLAAS LQLLFLLERS LIIIQFAREY
           TTVTTPIIQQ VPWFPALLKK IIIPKTTTAA AALLLLLAAS LQLLFLLERS LIIIQFAREY
           RRATTPLLHH VPWFPALLKK IIIPKTTTAA AALLLLLAAS LQILFLLERN LLLIQFAREY
           TTVTTPLLQQ VPWFPALLKK IIIPKNNNAA AALVVVVAAS LQLLFLLERN LIIIQFAREY
           TTVTTPIIQQ VPWFPALLKK IIIPKTTTAA AALLLLLAAS LQLLFMMERN LIIIQFAREY
           TTVTTPIIQQ VPWFPALLKK IIIPKTTTAA AALLLLLAAS LQLLFFFERN LIIIQFAREY
           TTVTTPIIQQ VPWFPALLKK IIIPKTTTAA AALLLLLTTS LQLLFLLERS LIIIQFAREY
           TTVTTPIIQQ VPWFPALLKK IIIPKTTTAA AALLLLLAAS LQLLFLLERS LIIIQFAREY
           TTVTTPIIQQ VPWFPALLKK IIIPKTTTAA AALLLLLAAS LQLLFLLERS LIIIQFAREY

           YSPTTIWWSY AAAALLGGCQ QQQPQQQQSS IIIIILLYYF FIFFFFSGGL LLTTTTTLSS
           YSSIIIWWAY AAAALMGGYQ QQQPQQQQDD IIIIIYYYYF FILFFFSIIL LLTTTTTLSS
           YSPIIIWWSY AAAALLGGCP PPPPQQQQDD IIIIILLYYF FIFFFFSGGL LLSSSSSLNN
           YSPIIIWWSY AAAALLGGCQ QQQPQQQQDD IIIIILLYYF FIFFFFSGGL LLAAAAALYY
           YSPMMIWWSY AAAALLGGCQ QQQPQQQQDD IIIIILLYYF FIFFFFSGGL LLAAAAALYY
           YSPMMIWWSY AAAALLGGCQ QQQPQQQQDD IIIIILLYYF FIFFFFSGGL LLAAAAALYY
           YSPIIIWWAY AAAALLGGCQ QQQPQQQQDD IIIIILLYYF FIFFFFSGGL LLVVVVVLYY
           YSPTTIWWSY AAAALLGGCQ QQQPQQQQDD IIIIILLYYF FIFFFFSAAL LLTTTTTLAA
           YSPMMIWWSY AAAALLGGCQ QQQPQQQQDD IIIIILLYYF FIFFFFSGGL LLTTTTTLYY
           YSPTTIWWSY AAAALLGGCQ QQQPQQQQDD IIIIILLYYF FIFFFFSGGL LLTTTTTLSS
           YSPMMIWWSY AAAALLGGCQ QQQPQQQQDD IIIIILLYYF FIFFFFSGGL LLVVVVVLYY
           YSPIIIWWSY AAAALLGGCQ QQQPQQQQDD IIIIILLYYF FIFFFFSGGL LLSSSSSLSS
           YSPMMIWWSY AAAALLGGCQ QQQPQQQQDD IIIIILLYYF FIFFFFSGGL LLTTTTTLYY
           YSPIIIWWSY AAAALLGGCQ QQQPQQQQDD IIIIIIIYYF FIFFFFSAAL LLTTTTTLAA
           YSPIIIWWAY AAAALLGGCQ QQQPQQQQDD IIIIILLYYF FIFFFFSGGL LLVVVVVLYY
           YSPMMIWWSY AAAALLGGCQ QQQPQQQQDD IIIIILLYYF FIFFFFSGGL LLAAAAALYY
           YSPMMIWWSY AAAALLGGCQ QQQPQQQQDD IIIIILLYYF FIFFFFSGGL LLAAAAALYY
           YSPMMIWWSY AAAALLGGCQ QQQPQQQQDD IIIIILLYYF FIFFFFSGGL LLAAAAALYY
           YSPTTIWWSY AAAALLGGCQ QQQPQQQQDD IIIIILLYYF FIFFFFSGGL LLTTTTTLSS
           YSPIIIWWSY AAAALLGGCQ QQQPQQQQDD IIIIILLYYF FIFFFFSGGL LLSSSSSLYY
           YSPIIIWWSY AAAALLGGCQ QQQPQQQQEE IIIIILLYYF FIFFFFSGGL LLAAAAALYY
           YSPMMIWWSY AAAALLGGCQ QQQPQQQQDD IIIIILLYYF FIFFFFSGGL LLAAAAALYY
           YSPMMIWWSY AAAALLGGCQ QQQPQQQQDD IIIIILLYYF FIFFFFSGGL LLTTTTTLYY
           YSPMMIWWSY AAAALLGGCQ QQQPQQQQDD IIIIILLYYF FIFFFFSGGL LLAAAAALYY
           YSPIIIWWSY AAAALLGGCQ QQQPQQQQDD IIIIILLYYF FIFFFFSGGL LLVVVVVLYY

           KKKIYDDSSS SQANI
           KKKLHDDSSS SQANI
           KKKTHDDSSS SQANI
           KKKTHDDSSS SQANI
           KKKTHDDSSS SQANI
           KKKTHDDSSS SQANI
           RRRTHDDSSS SQANI
           RRRTHDDSSS SQANI
           KKKTHDDSSS SQANI
           KKKTHDDSSS SQANI
           KKKTHDDSSS SQANI
           KKKNSDDSSS SQANI
           KKKTHDDSSS SQANI
           RRRTHDDSSS SQANL
           KKKTHDDSSS SQANI
           KKKTHDDSSS SQANI
           KKKTHDDSSS SQANI
           KKKTHDDSSS SQANI
           KKKTHDDSSS SQANI
           KKKTHDDSSS SQANI
           KKKTYDDSSS SQANI
           NNNTHDDSSS SQANI
           KKKTHDDSSS SQANI
           KKKTHDDSSS SQANI
           KKKTHDDSSS SQANI

   25   375
L_caullery YYYSIIINNL KSSHHLLLLL YYYYPPPCPL INNFFFLNGG FLLLLGGIIV FFFQLTGGGV
L_sabrazes YYNVIIINNL KAAHHLLLLL YYYYPPPCPL INNFFFLNGG FLLLLGGIII FFFQLTGGGV
P_berghei  YYNSIIINNL KTTHHLLLLL NNYYPPPCPL INNFFFLNGG FLLLLGGIII FFFQLTGGGV
P_chabaudi YYNSIIINNL KTTHHLLLLL NNYYPPPCPL INNFFFLNGG FLLLLGGIII FFFQLTGGGV
P_cynomolg YYYSIIINNL KAAHHLLLLL NNYYPPPCPL INNFFFLNGG FLLLLGGIII FFFQLTGGGV
P_DAJ-2004 YYYSIIINNL KAAHHLLLLL NNYYPPPCPL INNFFFLNGG FLLLLGGIII FFFQLTGGGV
P_falcipar FFYSIIINNL KAAHHLLLLL NNYYPPPCPL INNFFFLNGG FLLLLGGIII FFFQITGGGV
P_floriden YYYSIIINNL KAAHHLLLLL YYYYPPPCPL INNFFFLNGG FLLLLGGIIV FFFQLTGGGV
P_fragile  YYYSIIINNL KAAHHLLLLL NNYYPPPCPL INNFFFLNGG FLLLLGGIII FFFQLTGGGV
P_gallinac YYYSIIINNL KAAHHLLLLL HHYYPPPCPL INNFFFLNGG FLLLLGGIIV FFFQLTGGGV
P_gonderi  YYYSIIINNL KAAHHLLLLL NNYYPPPCPL INNFFFLNGG FLLLLGGIII FFFQLTGGGV
P_juxtanuc YYYSIIINNL KAAHHLLLLL HHYYPPPCPL INNFFFLNGG FLLLLGGIIV FFFQLTGGGV
P_knowlesi YYYSIIINNL KAAHHLLLLL NNYYPPPCPL INNFFFLNGG FLLLLGGIII FFFQLTGGGV
P_mexicanu YYYSIIINNL KAAHHLLLLL HHYYPPPCPL INNFFFLNGG FLLLLGGIIV FFFQLTGGGV
P_reicheno FFYSIIINNL KAAHHLLLLL NNYYPPPCPL INNFFFLNGG FLLLLGGIII FFFQITGGGV
P_simioval YYYSIIINNL KAAHHLLLLL NNYYPPPCPL INNFFFLNGG FLLLLGGIII FFFQLTGGGV
P_simium   YYYSIIINNL KAAHHLLLLL NNYYPPPCPL INNFFFLNGG FLLLLGGIII FFFQLTGGGV
P_vivax_Sa YYYSIIINNL KAAHHLLLLL NNYYPPPCPL INNFFFLNGG FLLLLGGIII FFFQLTGGGV
P_relictum YYYSIIINNL KAAHHLLLLL HHYYPPPCPL INNFFFLNGG FLLLLGGIIV FFFQLTGGGV
P_yoelii   YYNSIIINNL KTTHHLLLLL NNYYPPPCPL INNFFFLNGG FLLLLGGIII FFFQLTGGGV
P_malariae YYYSIIINNL KAAHHLLLLL NNYYPPPCPL INNFFFLNGG FLLLLGGIII FFFQLTGGGV
P_inui     YYYSIIINNL KAAHHLLLLL NNYYPPPCPL INNFFFLNGG FLLLLGGIII FFFQLTGGGI
P_coatneyi YYYSIIINNL KAAHHLLLLL NNYYPPPCPL INNFFFLNGG FLLLLGGIII FFFQLTGGGV
P_fieldi   YYYSIIINNL KAAHHLLLLL NNYYPPPCPL INNFFFLNGG FLLLLGGIII FFFQLTGGGV
P_ovale    YYNSIIINNL KAAHHLLLLL NNYYPPPCPL INNFFFLNGG FLLLLGGIII FFFQLTGGGV

           LACTTTEYYV VVRRRRLWWW SCLLDDIQHY FFFFLLFFFF TFFKLFIFLL LLIIIINNYI
           LAATTTEHYV VVRRRRLWWW SWFFRRYHGS VVVVIILLLL ALLRGLNYSS YYLLNNTTGL
           FARSSSEYYI IIRRRRLWWW SWFFRRYHGS VVVVFFLLLL TLLRGLNYSS YYLLIISSGL
           FARSSSEYYI IIRRRRLWWW SWFFRRYHGS VVVVFFLLLL TLLRGLNYSS YYLLIISSGL
           FARTTTEYYI IIRRRRLWWW SWFFRRYHGS VVVVLLLLLL TLLRGLNYSS YYLLIISSGL
           FARTTTEYYI IIRRRRLWWW SWFFRRYHGS VVVVLLLLLL TLLRGLNYSS YYLLIISSGL
           FARTTTDYYI IIRRRRLWWW SWFFRRYHGS VVVVLLLLLL TLLRGLNYSS YYLLIISSGL
           LACTTTEYYV VVRRRRLWWW SWFFRRYHGS VVVVIILLLL TLLRGLNYSS YYLLIISSGL
           FARTTTEYYI IIRRRRLWWW SWFFRRYHGS VVVVLLLLLL TLLRGLNYSS YYLLIISSGL
           LACTTTEYYV VVRRRRLWWW SWFFRRYHGS VVVVIILLLL TLLRGLNYSS YYLLIISSGL
           FARTTTEYYI IIRRRRLWWW SWFFRRYHGS VVVVLLLLLL TLLRGLNYSS YYLLIISSGL
           LACTTTEYYV VVRRRRLWWW SWFFRRYHGS VVVVIILLLL TLLRGLNYSS YYLLIISSGL
           FARTTTEYYI IIRRRRLWWW SWFFRRYHGS VVVVLLLLLL TLLRGLNYSS YYLLIISSGL
           LACTTTEYYV VVRRRRIWWW SWFFRRYHGS VVVVIILLLL TLLRGLNYSS YYLLIITTGL
           FARTTTDYYI IIRRRRLWWW SWFFRRYHGS VVVVLLLLLL TLLRGLNYSS YYLLIISSGL
           FARTTTEYYI IIRRRRLWWW SWFFRRYHGS VVVVLLLLLL TLLRGLNYSS YYLLIISSGL
           FARTTTEYYI IIRRRRLWWW SWFFRRYHGS VVVVLLLLLL TLLRGLNYSS YYLLIISSGL
           FARTTTEYYI IIRRRRLWWW SWFFRRYHGS VVVVLLLLLL TLLRGLNYSS YYLLIISSGL
           LACTTTEYYV VVRRRRLWWW SWFFRRYHGS VVVVIILLLL TLLRGLNYSS YYLLIISSGL
           FARSSSEYYI IIRRRRLWWW SWFFRRYHGS VVVVFFLLLL TLLRGLNYSS YYLLIISSGL
           FARTTTDYYI IIRRRRLWWW SWFFRRYHGS VVVVFFLLLL TLLRGLNYSS YYLLIISSGL
           FARTTTEYYI IIRRRRLWWW SWFFRRYHGS VVVVLLLLLL TLLRGLNYSS YYLLIISSGL
           FARTTTEYYI IIRRRRLWWW SWFFRRYHGS VVVVLLLLLL TLLRGLNYSS YYLLIISSGL
           FARTTTEYYI IIRRRRLWWW SWFFRRYHGS VVVVLLLLLL TLLRGLNYSS YYLLIISSGL
           FARTTTEYYI IIRRRRLWWW SWFFRRYHGS VVVVFFLLLL TLLRGLNYSS YYLLIISSGL

           I----FIN-S FYCFFTGSEE LGGCCCYYNL LLFGVVVSSW ICGYYVSDPT LLVLHIFPFI
           LIIIIFISIM FMVLLPGQSS WGGVVVIITL LLFGIIITTW VCGFFVNDPT LLILHIFPFV
           LIIIIFLFIV FIVLLPGQSS WGGVVVIITL LLGSVVVIIW LCGYYVSDPT IIVLHILPFV
           LIIIIFLFIV FIVLLPGQSS WGGVVVIITL LLGAVVVIIW LCGYYVSDPT IIVLHILPFV
           LIIIIFLFIV FIVLLPGQSS WGGVVVIITL LLSVVVVIIW LCGYYVSDPT IIVLHILPFV
           LIIIIFLFII FIVLLPGQSS WGGVVVIITL LLSVVVVIIW LCGYYVSDPT IIVLHILPFI
           LIILLFIFIV FVVLLPGQSS WGGVVVIITL LLSVVVVIIW ICGYYVSDPT IIVLHILPFI
           LIIIIFISIV FMVLLPGQSS WGGVVVIITL LLFGVVVSSW ICGYYVSDPT LLVLHIFPFI
           LIIIIFLFIV FIVLLPGQSS WGGVVVIITL LLSVVVVIIW LCGYYVSDPT IIVLHILPFV
           LMMIIFISIV FMVLLPGQSS WGGVVVIITL LLFGVVVSSW ICGYYVSDPT LLVLHTFPFI
           LIIIIFLFIV FIVLLPGQSS WGGVVVIITL LLSVVVVIIW LCGYYVSDPT IIVLHILPFV
           LIIIIFISIV FMVLLPGQSS WGGVVVIITL LLFGVVVSSW ICGYYVSDPT LLVLHIFPFI
           LIIIIFLFIV FIVLLPGQSS WGGVVVIITL LLSVVVVIIW LCGYYVSDPT IIVLHILPFV
           LIIIIFISIV FMVLLPGQSS WGGVVVIITL LLFGVVVSSW ICGYYVSDPT LLVLHIFPFI
           LIILLFIFIV FVVLLPGQSS WGGVVVIITL LLSVVVVIIW ICGYYVSDPT IIVLHILPFI
           LIIIIFLFIV FIVLLPGQSS WGGVVVIITL LLSVVVVIIW LCGYYVSDPT IIVLHILPFV
           LIIIIFLFIV FIVLLPGQSS WGGVVVIITL LLSVVVVIIW LCGYYVSDPT IIVLHILPFV
           LIIIIFLFIV FIVLLPGQSS WGGVVVIITL LLSVVVVIIW LCGYYVSDPT IIVLHILPFV
           LIIIIFISIV FMVLLPGQSS WGGVVVIITL LLFGVVVSSW ICGYYVSDPT LLVLHTFPFI
           LIIIIFLFIV FIVLLPGQSS WGGVVVIITL LLGAVVVIIW LCGYYVSDPT IIVLHILPFV
           LIIIIFLFIV FIVLLPGQSS WGGVVVIITL LLSAVVVIIW LCGYYVSDPT IIVLHILPFV
           LVVIIFLFIV FIVLLPGQSS WGGVVVIITL LLSVVVVIIW LCGYYVSDPT IIVLHILPFV
           LIIIIFLFIV FIVLLPGQSS WGGVVVIITL LLSVVVVIIW LCGYYVSDPT IIVLHILPFV
           LIIIIFLFIV FIVLLPGQSS WGGVVVIITL LLSVVVVIIW LCGYYVSDPT IIVLHILPFV
           LIIIIFLFIV FIVLLPGQSS WGGVVVIITL LLSAVVVIIW LCGYYVSDPT IIVLHILPFV

           IAACIVVFFI HFFFLHHLGS NNNPPPLLGY DDDDDTLKPF FYPNLLCDDG NNVLLLSQLG
           VVVVVVVFFI HFFFLHHLGT NNNPPPLLGY DDDDDTLKPF FYPNLLCDDG NNVLLLAQLG
           VAACIVVFFI HFFFLHHLGT NNNPPPLLGY DDDDDTLKPF FYPNLLSDDG NNILLLIQIG
           VAACIVVFFI HFFFLHHLGT NNNPPPLLGY DDDDDTLKPF FYPNLLSDDG NNILLLIQIG
           VAACIVVFFI HFFFLHHLGT NNNPPPLLGY DDDDDTLKPF FYPNLLSDDG NNIFLLLQIG
           IAACIVVFFI HFFFLHHLGT NNNPPPLLGY DDDDDTLKPF FYPNLLSDDG NNIFLLLQLG
           IGGCIVVFFI HFFFLHHLGT NNNPPPLLGY DDDDDTLKPF FYPNLLSDDG NNVILLIQLG
           IAACIVVFFI HFFFLHHLGT NNNPPPLLGY DDDDDTLKPF FYPNLLSDDG NNIFLLSQLG
           VAACIVVFFI HFFFLHHLGT NNNPPPLLGY DDDDDTLKPF FYPNLLSDDG NNIFLLLQIG
           IAACIVVFFI HFFFLHHLGT NNNPPPLLGY DDDDDTLKPF FYPNLLSDDG NNVLLLAQLG
           VAACIVVFFI HFFFLHHLGT NNNPPPLLGY DDDDDTLKPF FYPNLLSDDG NNIFLLLQLG
           IAACIVVFFI HFFFLHHLGT NNNPPPLLGY DDDDDTLKPF FYPNLLSDDG NNVLLLSQLG
           VAACIVVFFI HFFFLHHLGT NNNPPPLLGY DDDDDTLKPF FYPNLLSDDG NNIFLLLQIG
           IAACIVVFFI HFFFLHHLGT NNNPPPLLGY DDDDDTLKPF FYPNLLSDDG NNVFLLSQLG
           IGGCIVVFFI HFFFLHHLGT NNNPPPLLGY DDDDDTLKPF FYPNLLSDDG NNVILLIQLG
           VAACIVVFFI HFFFLHHLGT NNNPPPLLGY DDDDDTLKPF FYPNLLSDDG NNIFLLLQIG
           VAACIVVFFI HFFFLHHLGT NNNPPPLLGY DDDDDTLKPF FYPNLLSDDG NNIFLLLQIG
           VAACIVVFFI HFFFLHHLGT NNNPPPLLGY DDDDDTLKPF FYPNLLSDDG NNIFLLLQIG
           IAACIVVFFI HFFFLHHLGT NNNPPPLLGY DDDDDTLKPF FYPNLLSDDG NNVLLLAQLG
           VAACIVVFFI HFFFLHHLGT NNNPPPLLGY DDDDDTLKPF FYPNLLSDDG NNILLLIQIG
           VAACIVVFFI HFFFLHHLGT NNNPPPLLGY DDDDDTLKPF FYPNLLSDDG NNIIILLQLG
           VAACIVVFFI HFFFLHHLGT NNNPPPLLGY DDDDDTFKPF FYPNLLSDDG NNIFLLLQIG
           VAACIVVFFI HFFFLHHLGT NNNPPPLLGY DDDDDTLKPF FYPNLLSDDG NNIFLLLQIG
           VAACIVVFFI HFFFLHHLGT NNNPPPLLGY DDDDDTLKPF FYPNLLSDDG NNIFLLLQIG
           VAACIVVFFI HFFFLHHLGT NNNPPPLLGY DDDDDTLKPF FYPNLLSDDG NNIFLLLQLG

           SHPNAAAIPY YYYYTTLHPE EEWWYFYYYM MMKTTTPNNN KGLLVVASSL QQQLLLLLLA
           SHPNAAAIMY YYYYTTLHPE EEWWYFYYYI IIKTTTPNNN KGLLIISSSL QQQLLLLLLA
           SHPNAAAIVY YYYYTTLQPE EEWWYFYYYM MMKTTTPSSS KGLVIIASSL QQQLLLLLLA
           SHPNAAAIIY YYYYTTLQPE EEWWYFYYYM MMKTTTPSSS KGLVIIASSL QQQLLLLLLA
           SHPNAAAILY YYYYTTIQPE EEWWYFYYYM MMKTTTPSSS KGLLIIASSL QQQLLLLLLA
           SHPNAAAILY YYYYTTIQPE EEWWYFYYYM MMKTTTPSSS KGLLIITSSL QQQLLLLLLA
           SHPNAAAIVY YYYYTTSQPE EEWWYFYYYM MMKTTTPSSS KGLVIILSSL QQQLLLLLLA
           SHPNAAAITY YYYYTTLHPE EEWWYFYYYM MMKTTTPNNN KGLLVVASSL QQQLLLLLLA
           SHPNAAAILY YYYYTTIQPE EEWWYFYYYM MMKTTTPSSS KGLLIIASSL QQQLLLLLLA
           SHPNAAAITY YYYYTTLHPE EEWWYFYYYM MMKTTTPNNN KGLLVVASSL QQQLLLLLLA
           SHPNAAAILY YYYYTTIQPE EEWWYFYYYM MMKTTTPSSS KGLLIIASSL QQQLLLLLLA
           SHPNAAAITY YYYYTTLHPE EEWWYFYYYM MMKTTTPNNN KGLLVVASSL QQQLLLLLLA
           SHPNAAAILY YYYYTTIQPE EEWWYFYYYM MMKTTTPSSS KGLLIIASSL QQQLLLLLLA
           SHPNAAAIMY YYYYTTLHPE EEWWYFYYYM MMKIIIPNNN KGLLVVASSL QQQLLLLLLA
           SHPNAAAIVY YYYYTTSQPE EEWWYFYYYM MMKTTTPSSS KGLVIILSSL QQQLLLLLLA
           SHPNAAAILY YYYYTTIQPE EEWWYFYYYM MMKTTTPSSS KGLLIIASSL QQQLLLLLLA
           SHPNAAAILY YYYYTTIQPE EEWWYFYYYM MMKTTTPSSS KGLLIIASSL QQQLLLLLLA
           SHPNAAAILY YYYYTTIQPE EEWWYFYYYM MMKTTTPSSS KGLLIIASSL QQQLLLLLLA
           SHPNAAAITY YYYYTTLHPE EEWWYFYYYM MMKTTTPNNN KGLLVVASSL QQQLLLLLLA
           SHPNAAAIIY YYYYTTLQPE EEWWYFYYYM MMKTTTPSSS KGLVIIASSL QQQLLLLLLA
           SHPNAAAIIY YYYYTTIQPE EEWWYFYYYM MMKTTTPSSS KGLLIIASSL QQQLLLLLMA
           SHPNAAAILY YYYYTTIQPE EEWWYFYYYI IIKTTTPSSS KGLLIIASSL QQQLLLLLFA
           SHPNAAAILY YYYYTTIQPE EEWWYFYYYM MMKTTTPSSS KGLLIITSSL QQQLLLLLLA
           SHPNAAAILY YYYYTTIQPE EEWWYFYYYM MMKTTTPSSS KGLLIIASSL QQQLLLLLLA
           SHPNAAAIMY YYYYTTIQPE EEWWYFYYYM MMKTTTPSSS KGLLIIASSL QQQLLLLLLA

           EEQRRNTTII QFFFFAAGGG GAREEYSVIW FIICFFYLWW WWIIIIGCLQ QQGGRIFSSL
           EEQRRNTTII LFFFFVVGGG GARDDYSLIW FIICFFYMVV VVIIIIGYLQ QQGGRIFSSL
           EEQRRNTTII QFFMMVVSSS SAREEYSVIW FMMCFFYLWW WWIIIIGCLQ QQGGRIFSSL
           EEQRRNTTII QFFMMVVSSS SAREEYSVIW FMMCFFYLWW WWIIIIGCLQ QQGGRIFSSL
           EEQRRSTTII QFFMMTTGGG GAREEYSVIW FMMCFFYLWW WWIIIIGCLQ QQGGRIFSSL
           EEQRRSTTII QFFMMTTGGG GAREEYSVIW FMMCFFYLWW WWIIIIGCLQ QQGGRIFSSL
           EEQRRSTTII QFFMMIIGGG GARDDYSVIW FMMCFFYLWW WWIIIIGCLQ QQGGRVFSSL
           EEQRRSTTII QFFFFNNGGG GAREEYSVIW FIICFFYLWW WWIIIIGCLQ QQGGRIFSSL
           EEQRRSTTII QFFMMTTGGG GAREEYSVIW FMMCFFYLWW WWIIIIGCLQ QQGGRIFSSL
           EEQRRNTTLI QFFFFAAGGG GAREEYSVIW FIICFFYLWW WWIIIIGCLQ QQGGRIFSSL
           EEQRRSTTII QFFMMTTGGG GAREEYSVIW FMMCFFYLWW WWIIIIGCLQ QQGGRIFSSL
           EEQRRNTTLI QLLFFAAGGG GVREEYSVIW FIICFFYLWW WWIIIIGCLQ QQGGRIFSSL
           EEQRRSTTII QFFMMTTGGG GAREEYSVIW FMMCFFYLWW WWIIIIGCLQ QQGGRIFSSL
           EEQRRNTTII QFFFFNNGGG GAREEYSVIW FIICFFYLWW WWIIIIGCLQ QQGGRIFSSL
           EEQRRSTTII QFFMMIIGGG GARDDYSVIW FMMCFFYLWW WWIIIIGCLQ QQGGRVFSSL
           EEQRRSTTII QFFMMTTGGG GAREEYSVIW FMMCFFYLWW WWIIIIGCLQ QQGGRIFSSL
           EEQRRSTTII QFFMMTTGGG GAREEYSVIW FMMCFFYLWW WWIIIIGCLQ QQGGRIFSSL
           EEQRRSTTII QFFMMTTGGG GAREEYSVIW FMMCFFYLWW WWIIIIGCLQ QQGGRIFSSL
           EEQRRNTTLI QFFFFAAGGG GAREEYSVIW FIICFFYLWW WWIIIIGCLQ QQGGRIFSSL
           EEQRRNTTII QFFMMVVSSS SAREEYSVIW FMMCFFYLWW WWIIIIGCLQ QQGGRIFSSL
           EEQRRNTTII QFFMMLLGGG GAREEYSVIW FMMCFFYLWW WWIIIIGCLQ QQGGRIFSSL
           EEQRRNTTII QFFMMTTGGG GAREEYSLIW FMMCFFYLWW WWIIIIGCLQ QQGGRIFSSL
           EEQRRSTTII QFFMMTTGGG GAREEYSVIW FMMCFFYLWW WWIIIIGCLQ QQGGRIFSSL
           EEQRRSTTII QFFMMTTGGG GAREEYSVIW FMMCFFYLWW WWIIIIGCLQ QQGGRIFSSL
           EEQRRSTTII QFFMMAAGGG GAREEYSVIW FMMCFFYLWW WWIIIIGCLQ QQGGRIFSSL

           LFFTTTVVVI YYDSN
           LFFTTTVVVL HYDSN
           LFFSSSVVVT HYDSN
           LFFAAAVVVT HYDSN
           LFFAAAVVVT HYDSN
           LFFAAAVVVT HYDSN
           LFFVVVVVVT HYDSN
           LFFTTTVVVT HYDSN
           LFFTTTVVVT HYDSN
           LFFTTTVVVT HYDSN
           LFFVVVVVVT HYDSN
           LFFSSSVVVN SYDSN
           LFFTTTVVVT HYDSN
           LFFTTTVVVT HYDSN
           LFFVVVVVVT HYDSN
           LFFAAAVVVT HYDSN
           LFFAAAVVVT HYDSN
           LFFAAAVVVT HYDSN
           LFFTTTVVVT HYDSN
           LFFSSSVVVT HYDSN
           LFFAAAVVVT YYDSN
           LFFAAAVVVT HYDSN
           LFFTTTVVVT HYDSN
           LFFAAAVVVT HYDSN
           LFFVVVVVVT HYDSN

   25   375
L_caullery NYYYYYINNL LKSSHLYYPP IFLLWNYYGG LGVVFFFIIL GLLACYPPIS SAYYYVQHHI
L_sabrazes NYYNNNINNL LKAAHLYYPP IFLLWNYYGG LGIIFFFIIL GLLAAYPPIS SAYYYVQHHI
P_berghei  NYYNNNINNL LKTTHLNNPP IFLLWNYYGG LGIIFFFIIL GFLARYPPIS SAYYYIQHHI
P_chabaudi NYYNNNINNL LKTTHLNNPP IFLLWNYYGG LGIIFFFIIL GFLARYPPIS SAYYYIQHHI
P_cynomolg NYYYYYINNL LKAAHLNNPP IFLLWNYYGG LGIIFFFIIL GFLARYPPIS SAYYYIQHHI
P_DAJ-2004 NYYYYYINNL LKAAHLNNPP IFLLWNYYGG LGIIFFFIIL GFLARYPPIS SAYYYIQHHI
P_falcipar NFFYYYINNL LKAAHLNNPP IFLLWNYYGG LGIIFFFIII GFLARYPPVS SAYYYIQHHI
P_floriden NYYYYYINNL LKAAHLYYPP IFLLWNYYGG LGVVFFFIIL GLLACYPPIS SAYYYVQHHI
P_fragile  NYYYYYINNL LKAAHLNNPP IFLLWNYYGG LGIIFFFIIL GFLARYPPIS SAYYYIQHHI
P_gallinac NYYYYYINNL LKAAHLHHPP IFLLWNYYGG LGVVFFFIIL GLLACYPPIS SAYYYVQHHI
P_gonderi  NYYYYYINNL LKAAHLNNPP IFLLWNYYGG LGIIFFFIIL GFLARYPPIS SAYYYIQHHI
P_juxtanuc NYYYYYINNL LKAAHLHHPP IFLLWNYYGG LGVVFFFIIL GLLACYPPIS SAYYYVQHHI
P_knowlesi NYYYYYINNL LKAAHLNNPP IFLLWNYYGG LGIIFFFIIL GFLARYPPIS SAYYYIQHHI
P_mexicanu NYYYYYINNL LKAAHLHHPP IFLLWNYYGG LGVVFFFIIL GLLACYPPIS SAYYYVQHHI
P_reicheno NFFYYYINNL LKAAHLNNPP IFLLWNYYGG LGIIFFFIII GFLARYPPVS SAYYYIQHHI
P_simioval NYYYYYINNL LKAAHLNNPP IFLLWNYYGG LGIIFFFIIL GFLARYPPIS SAYYYIQHHI
P_simium   NYYYYYINNL LKAAHLNNPP IFLLWNYYGG LGIIFFFIIL GFLARYPPIS SAYYYIQHHI
P_vivax_Sa NYYYYYINNL LKAAHLNNPP IFLLWNYYGG LGIIFFFIIL GFLARYPPIS SAYYYIQHHI
P_relictum NYYYYYINNL LKAAHLHHPP IFLLWNYYGG LGVVFFFIIL GLLACYPPIS SAYYYVQHHI
P_yoelii   NYYNNNINNL LKTTHLNNPP IFLLWNYYGG LGIIFFFIIL GFLARYPPIS SAYYYIQHHI
P_malariae NYYYYYINNL LKAAHLNNPP IFLLWNYYGG LGIIFFFIIL GFLARYPPIS SAYYYIQHHI
P_inui     NYYYYYINNL LKAAHLNNPP IFLLWNYYGG LGIIFFFIIL GFLARYPPIS SAYYYIQHHI
P_coatneyi NYYYYYINNL LKAAHLNNPP IFLLWNYYGG LGIIFFFIIL GFLARYPPIS SAYYYIQHHI
P_fieldi   NYYYYYINNL LKAAHLNNPP IFLLWNYYGG LGIIFFFIIL GFLARYPPIS SAYYYIQHHI
P_ovale    NYYNNNINNL LKAAHLNNPP IFLLWNYYGG LGIIFFFIIL GFLARYPPIS SAYYYIQHHI

           ILLLEELSGC AALDIILEEE LHHHLFYYFT TFKLLLFIII IFLLLLTTFI IIMIINI-FF
           ILLLEELSGW CCFRYYLSSS TGGGFVFFLA ALHGGGLNNN NYSSSSSSYL LLPTNTLIFF
           ILLLEELSGW CCFRYYMAAA TGGGLVFFLT TLHGGGLNNN NYSSSSLLYL LLPSISLIFF
           ILLLEELSGW CCFRYYMAAA TGGGLVFFLT TLHGGGLNNN NYSSSSLLYL LLPSISLIFF
           ILLLEELSGW CCFRYYMAAA TGGGLVFFLT TLHGGGLNNN NYSSSSLLYL LLPSISLIFF
           ILLLEELSGW CCFRYYMAAA TGGGLVFFLT TLHGGGLNNN NYSSSSLLYL LLPSISLIFF
           ILLLEELSGW CCFRYYMAAA TGGGLVFFLT TLHGGGLNNN NYSSSSMMYL LLPSISLIFF
           ILLLEELSGW CCFRYYMAAA TGGGFVFFLT TLHGGGLNNN NYSSSSSSYL LLPSISLIFF
           ILLLEELSGW CCFRYYMAAA TGGGLVFFLT TLHGGGLNNN NYSSSSLLYL LLPSISLIFF
           ILLLEELSGW CCFRYYMAAA TGGGFVFFLT TLHGGGLNNN NYSSSSSSYL LLPSISLMFF
           ILLLEELSGW CCFRYYMAAA TGGGLVFFLT TLHGGGLNNN NYSSSSLLYL LLPSISLIFF
           ILLLEELSGW CCFRYYMAAA TGGGFVFFLT TLHGGGLNNN NYSSSSSSYL LLPSISLIFF
           ILLLEELSGW CCFRYYMAAA TGGGLVFFLT TLHGGGLNNN NYSSSSLLYL LLPSISLIFF
           ILLLEEISGW CCFRYYMAAA TGGGFVFFLT TLHGGGLNNN NYSSSSSSYL LLPSITLIFF
           ILLLEELSGW CCFRYYMAAA TGGGLVFFLT TLHGGGLNNN NYSSSSMMYL LLPSISLIFF
           ILLLEELSGW CCFRYYMAAA TGGGLVFFLT TLHGGGLNNN NYSSSSLLYL LLPSISLIFF
           ILLLEELSGW CCFRYYMAAA TGGGLVFFLT TLHGGGLNNN NYSSSSLLYL LLPSISLIFF
           ILLLEELSGW CCFRYYMAAA TGGGLVFFLT TLHGGGLNNN NYSSSSLLYL LLPSISLIFF
           ILLLEELSGW CCFRYYMAAA TGGGFVFFLT TLHGGGLNNN NYSSSSSSYL LLPSISLIFF
           ILLLEELSGW CCFRYYMAAA TGGGLVFFLT TLHGGGLNNN NYSSSSLLYL LLPSISLIFF
           ILLLEELSGW CCFRYYMAAA TGGGLVFFLT TLHGGGLNNN NYSSSSLLYL LLPSISLIFF
           ILLLEELSGW CCFRYYMAAA TGGGLVFFLT TLHGGGLNNN NYSSSSLLYL LLPSISLVFF
           ILLLEELSGW CCFRYYMAAA TGGGLVFFLT TLHGGGLNNN NYSSSSLLYL LLPSISLIFF
           ILLLEELSGW CCFRYYMAAA TGGGLVFFLT TLHGGGLNNN NYSSSSLLYL LLPSISLIFF
           ILLLEELSGW CCFRYYMAAA TGGGLVFFLT TLHGGGLNNN NYSSSSLLYL LLPSISLIFF

           II--SSYYFL NEELGGGNNC CLYFIGLVSS SWWGGGGYYY IVTLKKFVLH HFFIPIIACC
           IIIIMMTTFY MSSWGGGTTV VLYFIGLITT TWWGGGGFFF IVTLKKFILH HFFIPVVVVV
           LLIIVVTTFY MSSWGGGTTV VLSGISLVII IWWGGGGYYY TVTIKKFVLH HFFIPVVACC
           LLIIVVTTFY MSSWGGGTTV VLSGIALVII IWWGGGGYYY TVTIKKFVLH HFFIPVVACC
           LLIIVVTTFY MSSWGGGTTV VLSSIVLVII IWWGGGGYYY TVTIKKFVLH HFFIPVVACC
           LLIIIITTFY MSSWGGGTTV VLSSIVLVII IWWGGGGYYY TVTIKKFVLH HFFIPIIACC
           IIIIVVTTFY MSSWGGGTTV VLSSIVAVII IWWGGGGYYY TVTIKKFVLH HFFIPIIGCC
           IIIIVVTTFY MSSWGGGTTV VLYFIGLVSS SWWGGGGYYY LVTLKKFVLH HFFIPIIACC
           LLIIVVTTFY MSSWGGGTTV VLSSIVLVII IWWGGGGYYY TVTIKKFVLH HFFIPVVACC
           IIIIVVTTFY MSSWGGGTTV VLYFIGLVSS SWWGGGGYYY LVTLKKFVLH HFFTPIIACC
           LLIIVVTTFY MSSWGGGTTV VLSSIVLVII IWWGGGGYYY TVTIKKFVLH HFFIPVVACC
           IIIIVVTTFY MSSWGGGTTV VLYFIGLVSS SWWGGGGYYY LVTLKKFVLH HFFIPIIACC
           LLIIVVTTFY MSSWGGGTTV VLSSIVLVII IWWGGGGYYY TVTIKKFVLH HFFIPVVACC
           IIIIVVTTFY MSSWGGGTTV VLYFIGLVSS SWWGGGGYYY LVTLKKFVLH HFFIPIIACC
           IIIIVVTTFY MSSWGGGTTV VLSSIVAVII IWWGGGGYYY TVTIKKFVLH HFFIPIIGCC
           LLIIVVTTFY MSSWGGGTTV VLSSIVLVII IWWGGGGYYY TVTIKKFVLH HFFIPVVACC
           LLIIVVTTFY MSSWGGGTTV VLSSIVLVII IWWGGGGYYY TVTIKKFVLH HFFIPVVACC
           LLIIVVTTFY MSSWGGGTTV VLSSIVLVII IWWGGGGYYY TVTIKKFVLH HFFIPVVACC
           IIIIVVTTFY MSSWGGGTTV VLYFIGLVSS SWWGGGGYYY LVTLKKFVLH HFFTPIIACC
           LLIIVVTTFY MSSWGGGTTV VLSGIALVII IWWGGGGYYY TVTIKKFVLH HFFIPVVACC
           LLIIVVTTFY MSSWGGGTTV VLSSIALVII IWWGGGGYYY TVTIKKFVLH HFFIPVVACC
           LLIIVVTTFY MSSWGGGTTV VLSSIVLVII IWWGGGGYYY TVTIKKFVLH HFFIPVVACC
           LLIIVVTTFY MSSWGGGTTV VLSSIVLVII IWWGGGGYYY TVTIKKFVLH HFFIPVVACC
           LLIIVVTTFY MSSWGGGTTV VLSSIVLVII IWWGGGGYYY TVTIKKFVLH HFFIPVVACC
           LLIIVVTTFY MSSWGGGTTV VLSSIALVII IWWGGGGYYY TVTIKKFVLH HFFIPVVACC

           VVVIIFFFLH LLLSSSSNLL GYDDTALLKK IPPNNLLCLL LGFNVVLLLF LLLSSQQQQF
           VVVIIFFFLH LLLSTTTNLL GYDDTALLKK IPPNNLLCLL LGFSVVLLLF LLLAAQQQQF
           VVVIIFFFLH LLLSTTTNLL GYDDTALLKK IPPNNLLSLL LGFNIILLLF LLLIIQQQQF
           VVVIIFFFLH LLLSTTTNLL GYDDTALLKK IPPNNLLSLL LGFNIILLLF LLLIIQQQQF
           VVVIIFFFLH LLLSTTTNLL GYDDTALLKK IPPNNLLSLL LGFNIIFFLF LLLLLQQQQF
           VVVIIFFFLH LLLSTTTNLL GYDDTALLKK IPPNNLLSLL LGFNIIFFLF LLLLLQQQQF
           VVVIIFFFLH LLLSTTTNLL GYDDTALLKK IPPNNLLSLL LGFNVVIILF LLLIIQQQQF
           VVVIIFFFLH LLLSTTTNLL GYDDTALLKK IPPNNLLSLL LGFNIIFFLF LLLSSQQQQF
           VVVIIFFFLH LLLSTTTNLL GYDDTALLKK IPPNNLLSLL LGFNIIFFLF LLLLLQQQQF
           VVVIIFFFLH LLLSTTTNLL GYDDTALLKK IPPNNLLSLL LGFNVVLLLF LLLAAQQQQF
           VVVIIFFFLH LLLSTTTNLL GYDDTALLKK IPPNNLLSLL LGFNIIFFLF LLLLLQQQQF
           VVVIIFFFLH LLLSTTTNLL GYDDTALLKK IPPNNLLSLL LGFNVVLLLF LLLSSQQQQF
           VVVIIFFFLH LLLSTTTNLL GYDDTALLKK IPPNNLLSLL LGFNIIFFLF LLLLLQQQQF
           VVVIIFFFLH LLLSTTTNLL GYDDTALLKK IPPNNLLSLL LGFNVVFFLF LLLSSQQQQF
           VVVIIFFFLH LLLSTTTNLL GYDDTALLKK IPPNNLLSLL LGFNVVIILF LLLIIQQQQF
           VVVIIFFFLH LLLSTTTNLL GYDDTALLKK IPPNNLLSLL LGFNIIFFLF LLLLLQQQQF
           VVVIIFFFLH LLLSTTTNLL GYDDTALLKK IPPNNLLSLL LGFNIIFFLF LLLLLQQQQF
           VVVIIFFFLH LLLSTTTNLL GYDDTALLKK IPPNNLLSLL LGFNIIFFLF LLLLLQQQQF
           VVVIIFFFLH LLLSTTTNLL GYDDTALLKK IPPNNLLSLL LGFNVVLLLF LLLAAQQQQF
           VVVIIFFFLH LLLSTTTNLL GYDDTALLKK IPPNNLLSLL LGFNIILLLF LLLIIQQQQF
           VVVIIFFFLH LLLSTTTNLL GYDDTALLKK IPPNNLLSLL LGFNIIIIIF LLLLLQQQQF
           VVVIIFFFLH LLLSTTTNLL GYDDTAFFKK IPPNNLLSLL LGFNIIFFLF LLLLLQQQQF
           VVVIIFFFLH LLLSTTTNLL GYDDTALLKK IPPNNLLSLL LGFNIIFFLF LLLLLQQQQF
           VVVIIFFFLH LLLSTTTNLL GYDDTALLKK IPPNNLLSLL LGFNIIFFLF LLLLLQQQQF
           VVVIIFFFLH LLLSTTTNLL GYDDTALLKK IPPNNLLSLL LGFNIIFFLF LLLLLQQQQF

           FFGGIPPDNA IPPVDDDYAP LIIWFLLLYA AMLKKKGLLL VVMMLENNTT IQQQQFFFKK
           FFGGLTPDNA IMMVDDDYSP LIIWFLLLYA AILKKKGLLL IIMMLENNTT ILLLLFFFKK
           FFGGIPPDNA IVVVNNNYVP LIIWFLLLYA AMLKKKGLVV IIVVLENNTT IQQQQFFFKK
           FFGGIPPDNA IIIVNNNYVP LIIWFLLLYA AMLKKKGLVV IIVVLENNTT IQQQQFFFKK
           FFGGIPPDNA ILLVNNNYVP IIIWFLLLYA AMLKKKGLLL IIVVLESSTT IQQQQFFFKK
           FFGGIPPDNA ILLVNNNYVP IIIWFLLLYA AMLKKKGLLL IIVVLESSTT IQQQQFFFKK
           FFGGIPPDNA IVVVNNNYVP SIIWFLLLYA AMLKKKGLVV IIVVLESSTT IQQQQFFFKK
           FFGGLPPDNA ITTVDDDYAP LIIWFLLLYA AMLKKKGLLL VVMMLESSTT IQQQQFFFKK
           FFGGIPPDNA ILLVNNNYVP IIIWFLLLYA AMLKKKGLLL IIVVLESSTT IQQQQFFFKK
           FFGGLPPDNA ITTVDDDYAP LIIWFLLLYA AMLKKKGLLL VVMMLENNTT LQQQQFFFKK
           FFGGIPPDNA ILLVNNNYVP IIIWFLLLYA AMLKKKGLLL IIVVLESSTT IQQQQFFFKK
           FFGGLPPDNA ITTVDDDYAP LIIWFLLLYA AMLKKKGLLL VVMMLENNTT LQQQQLLLKK
           FFGGIPPDNA ILLVNNNYVP IIIWFLLLYA AMLKKKGLLL IIVVLESSTT IQQQQFFFKK
           FFGGLPPDNA IMMVDDDYAP LIIWFLLLYA AMLKKKGLLL VVMMLENNTT IQQQQFFFKK
           FFGGIPPDNA IVVVNNNYVP SIIWFLLLYA AMLKKKGLVV IIVVLESSTT IQQQQFFFKK
           FFGGIPPDNA ILLVNNNYVP IIIWFLLLYA AMLKKKGLLL IIVVLESSTT IQQQQFFFKK
           FFGGIPPDNA ILLVNNNYVP IIIWFLLLYA AMLKKKGLLL IIVVLESSTT IQQQQFFFKK
           FFGGIPPDNA ILLVNNNYVP IIIWFLLLYA AMLKKKGLLL IIVVLESSTT IQQQQFFFKK
           FFGGLPPDNA ITTVDDDYAP LIIWFLLLYA AMLKKKGLLL VVMMLENNTT LQQQQFFFKK
           FFGGIPPDNA IIIVNNNYVP LIIWFLLLYA AMLKKKGLVV IIVVLENNTT IQQQQFFFKK
           FFGGIPPDNA IIIVNNNYVP IIIWFLLLYA AMLKKKGLLL IIVVLENNTT IQQQQFFFKK
           FFGGIPPDNA ILLVNNNYVP IIIWFLLLYA AILKKKGLLL IIVVLENNTT IQQQQFFFKK
           FFGGIPPDNA ILLVNNNYVP IIIWFLLLYA AMLKKKGLLL IIVVLESSTT IQQQQFFFKK
           FFGGIPPDNA ILLVNNNYVP IIIWFLLLYA AMLKKKGLLL IIVVLESSTT IQQQQFFFKK
           FFGGIPPDNA IMMVNNNYVP IIIWFLLLYA AMLKKKGLLL IIVVLESSTT IQQQQFFFKK

           KFAAFFGGGG AEYSVPPTWW WICSLLLLLW WIIGCLPIII IIIYYGLFII FFLLLFLKIY
           KFVVFFGGGG ADYSLSSIWW WICALLLLMV VIIGYLPIII IIIYYGMFII LLLLLFLKLH
           KMVVFFSSSS AEYSVPPIWW WMCSLLLLLW WIIGCLPIII IIIYYGLFII FFLLLFLKTH
           KMVVFFSSSS AEYSVPPIWW WMCSLLLLLW WIIGCLPIII IIIYYGLFII FFLLLFLKTH
           KMTTFFGGGG AEYSVPPMWW WMCSLLLLLW WIIGCLPIII IIIYYGLFII FFLLLFLKTH
           KMTTFFGGGG AEYSVPPMWW WMCSLLLLLW WIIGCLPIII IIIYYGLFII FFLLLFLKTH
           KMIIFFGGGG ADYSVPPIWW WMCALLLLLW WIIGCLPIII IIIYYGLFII FFLLLFLRTH
           KFNNFFGGGG AEYSVPPTWW WICSLLLLLW WIIGCLPIII IIIYYGLFII FFLLLFLRTH
           KMTTFFGGGG AEYSVPPMWW WMCSLLLLLW WIIGCLPIII IIIYYGLFII FFLLLFLKTH
           KFAAFFGGGG AEYSVPPTWW WICSLLLLLW WIIGCLPIII IIIYYGLFII FFLLLFLKTH
           KMTTFFGGGG AEYSVPPMWW WMCSLLLLLW WIIGCLPIII IIIYYGLFII FFLLLFLKTH
           KFAAFFGGGG VEYSVPPIWW WICSLLLLLW WIIGCLPIII IIIYYGLFII FFLLLFLKNS
           KMTTFFGGGG AEYSVPPMWW WMCSLLLLLW WIIGCLPIII IIIYYGLFII FFLLLFLKTH
           KFNNFFGGGG AEYSVPPIWW WICSLLLLLW WIIGCLPIII IIIYYGLFII FFLLLFLRTH
           KMIIFFGGGG ADYSVPPIWW WMCALLLLLW WIIGCLPIII IIIYYGLFII FFLLLFLKTH
           KMTTFFGGGG AEYSVPPMWW WMCSLLLLLW WIIGCLPIII IIIYYGLFII FFLLLFLKTH
           KMTTFFGGGG AEYSVPPMWW WMCSLLLLLW WIIGCLPIII IIIYYGLFII FFLLLFLKTH
           KMTTFFGGGG AEYSVPPMWW WMCSLLLLLW WIIGCLPIII IIIYYGLFII FFLLLFLKTH
           KFAAFFGGGG AEYSVPPTWW WICSLLLLLW WIIGCLPIII IIIYYGLFII FFLLLFLKTH
           KMVVFFSSSS AEYSVPPIWW WMCSLLLLLW WIIGCLPIII IIIYYGLFII FFLLLFLKTH
           KMLLFFGGGG AEYSVPPIWW WMCSLLLLLW WIIGCLPIII IIIYYGLFII FFLLLFLKTY
           KMTTFFGGGG AEYSLPPMWW WMCSLLLLLW WIIGCLPIII IIIYYGLFII FFLLLFLNTH
           KMTTFFGGGG AEYSVPPMWW WMCSLLLLLW WIIGCLPIII IIIYYGLFII FFLLLFLKTH
           KMTTFFGGGG AEYSVPPMWW WMCSLLLLLW WIIGCLPIII IIIYYGLFII FFLLLFLKTH
           KMAAFFGGGG AEYSVPPIWW WMCSLLLLLW WIIGCLPIII IIIYYGLFII FFLLLFLKTH

           YDYYYYSQQA ANNNI
           HDYYYYSQQA ANNNI
           HDYYYYSQQA ANNNI
           HDYYYYSQQA ANNNI
           HDYYYYSQQA ANNNI
           HDYYYYSQQA ANNNI
           HDYYYYSQQA ANNNI
           HDYYYYSQQA ANNNI
           HDYYYYSQQA ANNNI
           HDYYYYSQQA ANNNI
           HDYYYYSQQA ANNNI
           SDYYYYSQQA ANNNI
           HDYYYYSQQA ANNNI
           HDYYYYSQQA ANNNL
           HDYYYYSQQA ANNNI
           HDYYYYSQQA ANNNI
           HDYYYYSQQA ANNNI
           HDYYYYSQQA ANNNI
           HDYYYYSQQA ANNNI
           HDYYYYSQQA ANNNI
           YDYYYYSQQA ANNNI
           HDYYYYSQQA ANNNI
           HDYYYYSQQA ANNNI
           HDYYYYSQQA ANNNI
           HDYYYYSQQA ANNNI

   25   375
L_caullery NNYYYSSSSS NNVKKHHIYY CCCCLNNINN FFLNYGFLIV IIQIITTATT CPEIISYYYY
L_sabrazes NNNNNVVVVV NNAKKHHIYY CCCCLNNINN FFLNYGFLII IIQIITTATT APEIISHHHY
P_berghei  NNNNNSSSSS NNVKKHHIYY CCCCLNNINN FFLNYGFLII IIQIITTASS RPEIISYYYY
P_chabaudi NNNNNSSSSS NNVKKHHMYY CCCCLNNINN FFLNYGFLII IIQIITTASS RPEIISYYYY
P_cynomolg NNYYYSSSSS NNAKKHHLYY CCCCLNNINN FFLNYGFLII IIQIITTASS RPEIISYYYY
P_DAJ-2004 NNYYYSSSSS NNAKKHHLYY CCCCLNNINN FFLNYGFLII IIQIITTASS RPEIISYYYY
P_falcipar NNYYYSSSSS NNVKKHHIYY CCCCLNNINN FFLNYGFLII IIQIITTASS RPDVVSYYYY
P_floriden NNYYYSSSSS NNAKKHHVYY CCCCLNNINN FFLNYGFLIV IIQIITTATT CPEIISYYYY
P_fragile  NNYYYSSSSS NNAKKHHLYY CCCCLNNINN FFLNYGFLII IIQIITTASS RPEIISYYYY
P_gallinac NNYYYSSSSS NNAKKHHIYY CCCCLNNINN FFLNYGFLIV IIQIITTATT CPEIISYYYY
P_gonderi  NNYYYSSSSS NNAKKHHLYY CCCCLNNINN FFLNYGFLII IIQIITTASS RPEIISYYYY
P_juxtanuc NNYYYSSSSS NNAKKHHIYY CCCCLNNINN FFLNYGFLIV IIQIITTATT CPEIISYYYY
P_knowlesi NNYYYSSSSS NNAKKHHLYY CCCCLNNINN FFLNYGFLII IIQIITTASS RPEIISYYYY
P_mexicanu NNYYYSSSSS NNAKKHHIYY CCCCLNNINN FFLNYGFLIV IIQIITTATT CPEIISYYYY
P_reicheno NNYYYSSSSS NNVKKHHIYY CCCCLNNINN FFLNYGFLII IIQIITTASS RPDVVSYYYY
P_simioval NNYYYSSSSS NNAKKHHLYY CCCCLNNINN FFLNYGFLII IIQIITTASS RPEIISYYYY
P_simium   NNYYYSSSSS NNAKKHHLYY CCCCLNNINN FFLNYGFLII IIQIITTASS RPEIISYYYY
P_vivax_Sa NNYYYSSSSS NNAKKHHLYY CCCCLNNINN FFLNYGFLII IIQIITTASS RPEIISYYYY
P_relictum NNYYYSSSSS NNAKKHHIYY CCCCLNNINN FFLNYGFLIV IIQIITTATT CPEIISYYYY
P_yoelii   NNNNNSSSSS NNVKKHHIYY CCCCLNNINN FFLNYGFLII IIQIITTASS RPEIISYYYY
P_malariae NNYYYSSSSS NNAKKHHLYY CCCCLNNINN FFLNYGFLII IIQIITTASS RPDIISYYYY
P_inui     NNYYYSSSSS NNAKKHHMYY CCCCLNNINN FFLNYGFLII IIQIITTASS RPEIISYYYY
P_coatneyi NNYYYSSSSS NNAKKHHLYY CCCCLNNINN FFLNYGFLII IIQIITTASS RPEIISYYYY
P_fieldi   NNYYYSSSSS NNAKKHHLYY CCCCLNNINN FFLNYGFLII IIQIITTASS RPEIISYYYY
P_ovale    NNNNNSSSSS NNAKKHHLYY CCCCLNNINN FFLNYGFLII IIQIITTASS RPEIISYYYY

           YYYQHHHILL ELLLGGCAAA LLILLLYLFK RVKLLLLLFI MDIII----N NNNIISSSYG
           YYYQHHHILL ELLLGGWCCC FFYLLFFILH ILRGSSSYYL PLTTLIIIIL LLLIIMMMTG
           YYYQHHHILL ELLLGGWCCC FFYMMLFFLH ILRGSSSYYL PLSSLIIIIA AAALLVVVTG
           YYYQHHHILL ELLLGGWCCC FFYMMLFFLH ILRGSSSYYL PLSSLIIIIA AAALLVVVTG
           YYYQHHHILL ELLLGGWCCC FFYMMLFLLH ILRGSSSYYL PLSSLIIIIA AAALLVVVTG
           YYYQHHHILL ELLLGGWCCC FFYMMLFLLH ILRGSSSYYL PLSSLIIIIA AAALLIIITG
           YYYQHHHILL ELLLGGWCCC FFYMMLFLLH ILRGSSSYYL PLSSLIIILM MMMIIVVVTG
           YYYQHHHILL ELLLGGWCCC FFYMMFFILH ILRGSSSYYL PLSSLIIIIL LLLIIVVVTG
           YYYQHHHILL ELLLGGWCCC FFYMMLFLLH ILRGSSSYYL PLSSLIIIIA AAALLVVVTG
           YYYQHHHILL ELLLGGWCCC FFYMMFFILH ILRGSSSYYL PLSSLMMMIL LLLIIVVVTG
           YYYQHHHILL ELLLGGWCCC FFYMMLFLLH ILRGSSSYYL PLSSLIIIIA AAALLVVVTG
           YYYQHHHILL ELLLGGWCCC FFYMMFFILH ILRGSSSYYL PLSSLIIIIL LLLIIVVVTG
           YYYQHHHILL ELLLGGWCCC FFYMMLFLLH ILRGSSSYYL PLSSLIIIIA AAALLVVVTG
           YYYQHHHILL EIIIGGWCCC FFYMMFFILH ILRGSSSYYL PLSSLIIIIL LLLIIVVVTG
           YYYQHHHILL ELLLGGWCCC FFYMMLFLLH ILRGSSSYYL PLSSLIIILM MMMIIVVVTG
           YYYQHHHILL ELLLGGWCCC FFYMMLFLLH ILRGSSSYYL PLSSLIIIIA AAALLVVVTG
           YYYQHHHILL ELLLGGWCCC FFYMMLFLLH ILRGSSSYYL PLSSLIIIIA AAALLVVVTG
           YYYQHHHILL ELLLGGWCCC FFYMMLFLLH ILRGSSSYYL PLSSLIIIIA AAALLVVVTG
           YYYQHHHILL ELLLGGWCCC FFYMMFFILH ILRGSSSYYL PLSSLIIIIL LLLIIVVVTG
           YYYQHHHILL ELLLGGWCCC FFYMMLFFLH ILRGSSSYYL PLSSLIIIIA AAALLVVVTG
           YYYQHHHILL ELLLGGWCCC FFYMMLFFLH ILRGSSSYYL PLSSLIIIIA AAALLVVVTG
           YYYQHHHILL ELLLGGWCCC FFYMMLFLLH ILRGSSSYYL PLSSLVVVIA AAALLVVVTG
           YYYQHHHILL ELLLGGWCCC FFYMMLFLLH ILRGSSSYYL PLSSLIIIIA AAALLVVVTG
           YYYQHHHILL ELLLGGWCCC FFYMMLFLLH ILRGSSSYYL PLSSLIIIIA AAALLVVVTG
           YYYQHHHILL ELLLGGWCCC FFYMMLFFLH ILRGSSSYYL PLSSLIIIIA AAALLVVVTG

           GGGLLCFFTL GSNELLLCCN CLLFIIPGVS WICCGGGVVV SDDPPPLVHF IFPPFALLCI
           GGGYYVLLPW GQMSWWWAAT VLLFIIPGIT WVCCGGGVVV NDDPPPLIHF IFPPFVLLVI
           GGGYYVLLPW GQMSWWWAAT VLLGIIPSVI WLCCGGGVVV SDDPPPIVHF ILPPFALLCI
           GGGYYVLLPW GQMSWWWAAT VLLGIIPAVI WLCCGGGVVV SDDPPPIVHF ILPPFALLCI
           GGGYYVLLPW GQMSWWWAAT VLLSIIPVVI WLCCGGGVVV SDDPPPIVHF ILPPFALLCI
           GGGYYVLLPW GQMSWWWAAT VLLSIIPVVI WLCCGGGVVV SDDPPPIVHF ILPPFALLCI
           GGGYYVLLPW GQMSWWWAAT VLLSIIPVVI WICCGGGVVV SDDPPPIVHF ILPPFGLLCI
           GGGYYVLLPW GQMSWWWAAT VLLFIIPGVS WICCGGGVVV SDDPPPLVHF IFPPFALLCI
           GGGYYVLLPW GQMSWWWAAT VLLSIIPVVI WLCCGGGVVV SDDPPPIVHF ILPPFALLCI
           GGGYYVLLPW GQMSWWWAAT VLLFIIPGVS WICCGGGVVV SDDPPPLVHF TFPPFALLCI
           GGGYYVLLPW GQMSWWWAAT VLLSIIPVVI WLCCGGGVVV SDDPPPIVHF ILPPFALLCI
           GGGYYVLLPW GQMSWWWAAT VLLFIIPGVS WICCGGGVVV SDDPPPLVHF IFPPFALLCI
           GGGYYVLLPW GQMSWWWAAT VLLSIIPVVI WLCCGGGVVV SDDPPPIVHF ILPPFALLCI
           GGGYYVLLPW GQMSWWWAAT VLLFIIPGVS WICCGGGVVV SDDPPPLVHF IFPPFALLCI
           GGGYYVLLPW GQMSWWWAAT VLLSIIPVVI WICCGGGVVV SDDPPPIVHF ILPPFGLLCI
           GGGYYVLLPW GQMSWWWAAT VLLSIIPVVI WLCCGGGVVV SDDPPPIVHF ILPPFALLCI
           GGGYYVLLPW GQMSWWWAAT VLLSIIPVVI WLCCGGGVVV SDDPPPIVHF ILPPFALLCI
           GGGYYVLLPW GQMSWWWAAT VLLSIIPVVI WLCCGGGVVV SDDPPPIVHF ILPPFALLCI
           GGGYYVLLPW GQMSWWWAAT VLLFIIPGVS WICCGGGVVV SDDPPPLVHF TFPPFALLCI
           GGGYYVLLPW GQMSWWWAAT VLLGIIPAVI WLCCGGGVVV SDDPPPIVHF ILPPFALLCI
           GGGYYVLLPW GQMSWWWAAT VLLSIIPAVI WLCCGGGVVV SDDPPPIVHF ILPPFALLCI
           GGGYYVLLPW GQMSWWWAAT VLLSIIPVVI WLCCGGGVVV SDDPPPIVHF ILPPFALLCI
           GGGYYVLLPW GQMSWWWAAT VLLSIIPVVI WLCCGGGVVV SDDPPPIVHF ILPPFALLCI
           GGGYYVLLPW GQMSWWWAAT VLLSIIPVVI WLCCGGGVVV SDDPPPIVHF ILPPFALLCI
           GGGYYVLLPW GQMSWWWAAT VLLSIIPAVI WLCCGGGVVV SDDPPPIVHF ILPPFALLCI

           HIIFFFLSSS SNLYYYDTTA IPFFFFYNCC DDDINNLLFL LSQQLLFGGI PPSDDIIIDD
           HIIFFFLSTT TNLYYYDTTA IPFFFFYNCC DDDISSLLFL LAQQLLFGGI TTSDDIIIDD
           HIIFFFLSTT TNLYYYDTTA IPFFFFYNSS DDDVNNLLFL LIQQIIFGGV PPSDDIIINN
           HIIFFFLSTT TNLYYYDTTA IPFFFFYNSS DDDVNNLLFL LIQQIIFGGV PPSDDIIINN
           HIIFFFLSTT TNLYYYDTTA IPFFFFYNSS DDDVNNFLFL LLQQIIFGGI PPSDDIIINN
           HIIFFFLSTT TNLYYYDTTA IPFFFFYNSS DDDVNNFLFL LLQQLLFGGI PPSDDIIINN
           HIIFFFLSTT TNLYYYDTTA IPFFFFYNSS DDDVNNILFL LIQQLLFGGI PPSDDIIINN
           HIIFFFLSTT TNLYYYDTTA IPFFFFYNSS DDDINNFLFL LSQQLLFGGI PPSDDIIIDD
           HIIFFFLSTT TNLYYYDTTA IPFFFFYNSS DDDVNNFLFL LLQQIIFGGI PPSDDIIINN
           HIIFFFLSTT TNLYYYDTTA IPFFFFYNSS DDDINNLLFL LAQQLLFGGI PPSDDIIIDD
           HIIFFFLSTT TNLYYYDTTA IPFFFFYNSS DDDVNNFLFL LLQQLLFGGI PPSDDIIINN
           HIIFFFLSTT TNLYYYDTTA IPFFFFYNSS DDDINNLLFL LSQQLLFGGI PPSDDIIIDD
           HIIFFFLSTT TNLYYYDTTA IPFFFFYNSS DDDVNNFLFL LLQQIIFGGI PPSDDIIINN
           HIIFFFLSTT TNLYYYDTTA IPFFFFYNSS DDDINNFLFL LSQQLLFGGI PPSDDIIIDD
           HIIFFFLSTT TNLYYYDTTA IPFFFFYNSS DDDVNNILFL LIQQLLFGGI PPSDDIIINN
           HIIFFFLSTT TNLYYYDTTA IPFFFFYNSS DDDVNNFLFL LLQQIIFGGI PPSDDIIINN
           HIIFFFLSTT TNLYYYDTTA IPFFFFYNSS DDDVNNFLFL LLQQIIFGGI PPSDDIIINN
           HIIFFFLSTT TNLYYYDTTA IPFFFFYNSS DDDVNNFLFL LLQQIIFGGI PPSDDIIINN
           HIIFFFLSTT TNLYYYDTTA IPFFFFYNSS DDDINNLLFL LAQQLLFGGI PPSDDIIIDD
           HIIFFFLSTT TNLYYYDTTA IPFFFFYNSS DDDVNNLLFL LIQQIIFGGV PPSDDIIINN
           HIIFFFLSTT TNLYYYDTTA IPFFFFYNSS DDDVNNIIFL LLQQLLFGGI PPSDDIIINN
           HIIFFFLSTT TNLYYYDTTA IPFFFFYNSS DDDVNNFLFL LLQQIIFGGI PPSDDIIINN
           HIIFFFLSTT TNLYYYDTTA IPFFFFYNSS DDDVNNFLFL LLQQIIFGGI PPSDDIIINN
           HIIFFFLSTT TNLYYYDTTA IPFFFFYNSS DDDVNNFLFL LLQQIIFGGI PPSDDIIINN
           HIIFFFLSTT TNLYYYDTTA IPFFFFYNSS DDDVNNFLFL LLQQLLFGGI PPSDDIIINN

           RYTPPLLLHV EEEFFFFLFY YAMMLLLKTT NKTAAGVVVM MMAAASSSLQ LFLLAAQQQN
           RYTPPLLLHV EEEFFFFLFY YAIILLLKTT NKTSSGIIIM MMSSSSSSLQ LFLLAAQQQN
           TYTPPLLLQV EEEFFFFLFY YAMMLLLKTT SKNAAGIIIV VVAAASSSLQ LFLLAAQQQN
           TYTPPLLLQV EEEFFFFLFY YAMMLLLKTT SKNAAGIIIV VVAAASSSLQ LFLLAAQQQN
           TYTPPIIIQV EEEFFFFLFY YAMMLLLKTT SKTAAGIIIV VVAAASSSLQ LFLLAAQQQS
           TYTPPIIIQV EEEFFFFLFY YAMMLLLKTT SKTAAGIIIV VVTTTSSSLQ LFLLAAQQQS
           TYTPPSSSQV EEEFFFFLFY YAMMLLLKTT SKPAAGIIIV VVLLLSSSLQ LFLLAAQQQS
           RYTPPLLLHV EEEFFFFLFY YAMMLLLKTT NKTAAGVVVM MMAAASSSLQ LFLLAAQQQS
           TYTPPIIIQV EEEFFFFLFY YAMMLLLKTT SKTAAGIIIV VVAAASSSLQ LFLLAAQQQS
           RYTPPLLLHV EEEFFFFLFY YAMMLLLKTT NKTAAGVVVM MMAAASSSLQ LFLLAAQQQN
           TYTPPIIIQV EEEFFFFLFY YAMMLLLKTT SKTAAGIIIV VVAAASSSLQ LFLLAAQQQS
           RYTPPLLLHV EEEFFFFLFY YAMMLLLKTT NKTAAGVVVM MMAAASSSLQ LFLLAAQQQN
           TYTPPIIIQV EEEFFFFLFY YAMMLLLKTT SKTAAGIIIV VVAAASSSLQ LFLLAAQQQS
           KYTPPLLLHV EEEFFFFLFY YAMMLLLKII NKTAAGVVVM MMAAASSSLQ LFLLAAQQQN
           TYTPPSSSQV EEEFFFFLFY YAMMLLLKTT SKPAAGIIIV VVLLLSSSLQ LFLLAAQQQS
           TYTPPIIIQV EEEFFFFLFY YAMMLLLKTT SKTAAGIIIV VVAAASSSLQ LFLLAAQQQS
           TYTPPIIIQV EEEFFFFLFY YAMMLLLKTT SKTAAGIIIV VVAAASSSLQ LFLLAAQQQS
           TYTPPIIIQV EEEFFFFLFY YAMMLLLKTT SKTAAGIIIV VVAAASSSLQ LFLLAAQQQS
           RYTPPLLLHV EEEFFFFLFY YAMMLLLKTT NKTAAGVVVM MMAAASSSLQ LFLLAAQQQN
           TYTPPLLLQV EEEFFFFLFY YAMMLLLKTT SKNAAGIIIV VVAAASSSLQ LFLLAAQQQN
           TYTPPIIIQV EEEFFFFLFY YAMMLLLKTT SKTAAGIIIV VVAAASSSLQ LFMMAAQQQN
           TYTPPIIIQV EEEFFFFLFY YAIILLLKTT SKTAAGIIIV VVAAASSSLQ LFFFAAQQQN
           TYTPPIIIQV EEEFFFFLFY YAMMLLLKTT SKTAAGIIIV VVTTTSSSLQ LFLLAAQQQS
           TYTPPIIIQV EEEFFFFLFY YAMMLLLKTT SKTAAGIIIV VVAAASSSLQ LFLLAAQQQS
           TYTPPIIIQV EEEFFFFLFY YAMMLLLKTT SKTAAGIIIV VVAAASSSLQ LFLLAAQQQS

           LTTTIIQKFR EEYYSVIWFF SSSFLLWCQL SSIYILLRRL FIIILLLFFF FFSGLTTTLL
           LTTTIILKFR DDYYSLIWFF AAAFLLVYQL DDIFIYYRRM FIIIIIIFFF VVSILTTTLL
           LTTTIIQKFR EEYYSVIWFF SSSFLLWCPL DDIFILLRRL FIIILLLFFF SSSGLSSSLL
           LTTTIIQKFR EEYYSVIWFF SSSFLLWCQL DDIFILLRRL FIIILLLFFF SSSGLAAALL
           LTTTIIQKFR EEYYSVIWFF SSSFLLWCQL DDIFILLRRL FIIILLLFFF SSSGLAAALL
           LTTTIIQKFR EEYYSVIWFF SSSFLLWCQL DDIFILLRRL FIIISSSFFF SSSGLAAALL
           LTTTIIQKFR DDYYSVIWFF AAAFLLWCQL DDIFILLRRL FIVVLLLFFF CCSGLVVVLL
           LTTTIIQKFR EEYYSVIWFF SSSFLLWCQL DDIYILLRRL FIIILLLFFF FFSALTTTLL
           LTTTIIQKFR EEYYSVIWFF SSSFLLWCQL DDIFILLRRL FIIILLLFFF SSSGLTTTLL
           LTTTIIQKFR EEYYSVIWFF SSSFLLWCQL DDIYILLRRL FIIILLLFFF FFSGLTTTLL
           LTTTIIQKFR EEYYSVIWFF SSSFLLWCQL DDIFILLRRL FIIISSSFFF SSSGLVVVLL
           LTTTIIQKFR EEYYSVIWFF SSSFLLWCQL DDIFILLRRL FIIILLLFFF CCSGLSSSLL
           LTTTIIQKFR EEYYSVIWFF SSSFLLWCQL DDIFILLRRL FIIILLLFFF FFSGLTTTLL
           LTTTIIQKFR EEYYSVIWFF SSSFLLWCQL DDIYIIIRRL FIIILLLFFF FFSALTTTLL
           LTTTIIQKFR DDYYSVIWFF AAAFLLWCQL DDIFILLRRL FIVVLLLFFF CCSGLVVVLL
           LTTTIIQKFR EEYYSVIWFF SSSFLLWCQL DDIFILLRRL FIIISSSFFF SSSGLAAALL
           LTTTIIQKFR EEYYSVIWFF SSSFLLWCQL DDIFILLRRL FIIISSSFFF SSSGLAAALL
           LTTTIIQKFR EEYYSVIWFF SSSFLLWCQL DDIFILLRRL FIIISSSFFF SSSGLAAALL
           LTTTIIQKFR EEYYSVIWFF SSSFLLWCQL DDIYILLRRL FIIILLLFFF FFSGLTTTLL
           LTTTIIQKFR EEYYSVIWFF SSSFLLWCQL DDIFILLRRL FIIILLLFFF SSSGLSSSLL
           LTTTIIQKFR EEYYSVIWFF SSSFLLWCQL EEIFILLRRL FIIISSSFFF SSSGLAAALL
           LTTTIIQKFR EEYYSLIWFF SSSFLLWCQL DDIFILLRRL FIIIIIIFFF SSSGLAAALL
           LTTTIIQKFR EEYYSVIWFF SSSFLLWCQL DDIFILLRRL FIIILLLFFF SSSGLTTTLL
           LTTTIIQKFR EEYYSVIWFF SSSFLLWCQL DDIFILLRRL FIIISSSFFF SSSGLAAALL
           LTTTIIQKFR EEYYSVIWFF SSSFLLWCQL DDIFILLRRL FIIISSSFFF SSSGLVVVLL

           LKRIIIYYYD DDYSI
           LKRLLLHHYD DDYSI
           LKKTTTHHYD DDYSI
           LKRTTTHHYD DDYSI
           LKRTTTHHYD DDYSI
           LKRTTTHHYD DDYSI
           LRRTTTHHYD DDYSI
           LRRTTTHHYD DDYSI
           LKRTTTHHYD DDYSI
           LKRTTTHHYD DDYSI
           LKRTTTHHYD DDYSI
           LKRNNNSSYD DDYSI
           LKRTTTHHYD DDYSI
           LRKTTTHHYD DDYSL
           LKRTTTHHYD DDYSI
           LKRTTTHHYD DDYSI
           LKRTTTHHYD DDYSI
           LKRTTTHHYD DDYSI
           LKRTTTHHYD DDYSI
           LKKTTTHHYD DDYSI
           LKRTTTYYYD DDYSI
           LNRTTTHHYD DDYSI
           LKRTTTHHYD DDYSI
           LKRTTTHHYD DDYSI
           LKRTTTHHYD DDYSI

   25   375
L_caullery NNYYSNNNLL LVSHYYYYPP NNNIIINLWN NYYLLLGIFF FFFQITVVLL CYEEISSSAA
L_sabrazes NNYYVNNNLL LAAHYYYYPP NNNIIINLWN NYYLLLGIFF FFFQITVVLL AYEEISSSAA
P_berghei  NNYYSNNNLL LVTHNYYYPP NNNIIINLWN NYYLLLGIFF FFFQITVVFL RYEEISSSAA
P_chabaudi NNYYSNNNLL LVTHNYYYPP NNNIIINLWN NYYLLLGIFF FFFQITVVFL RYEEISSSAA
P_cynomolg NNYYSNNNLL LAAHNYYYPP NNNIIINLWN NYYLLLGIFF FFFQITVVFL RYEEISSSAA
P_DAJ-2004 NNYYSNNNLL LAAHNYYYPP NNNIIINLWN NYYLLLGIFF FFFQITVVFL RYEEISSSAA
P_falcipar NNFFSNNNLL LVAHNYYYPP NNNIIINLWN NYYLLLGIFF FFFQITVVFL RYDDVSSSAA
P_floriden NNYYSNNNLL LAAHYYYYPP NNNIIINLWN NYYLLLGIFF FFFQITVVLL CYEEISSSAA
P_fragile  NNYYSNNNLL LAAHNYYYPP NNNIIINLWN NYYLLLGIFF FFFQITVVFL RYEEISSSAA
P_gallinac NNYYSNNNLL LAAHHYYYPP NNNIIINLWN NYYLLLGIFF FFFQITVVLL CYEEISSSAA
P_gonderi  NNYYSNNNLL LAAHNYYYPP NNNIIINLWN NYYLLLGIFF FFFQITVVFL RYEEISSSAA
P_juxtanuc NNYYSNNNLL LAAHHYYYPP NNNIIINLWN NYYLLLGIFF FFFQITVVLL CYEEISSSAA
P_knowlesi NNYYSNNNLL LAAHNYYYPP NNNIIINLWN NYYLLLGIFF FFFQITVVFL RYEEISSSAA
P_mexicanu NNYYSNNNLL LAAHHYYYPP NNNIIINLWN NYYLLLGIFF FFFQITVVLL CYEEISSSAA
P_reicheno NNFFSNNNLL LVAHNYYYPP NNNIIINLWN NYYLLLGIFF FFFQITVVFL RYDDVSSSAA
P_simioval NNYYSNNNLL LAAHNYYYPP NNNIIINLWN NYYLLLGIFF FFFQITVVFL RYEEISSSAA
P_simium   NNYYSNNNLL LAAHNYYYPP NNNIIINLWN NYYLLLGIFF FFFQITVVFL RYEEISSSAA
P_vivax_Sa NNYYSNNNLL LAAHNYYYPP NNNIIINLWN NYYLLLGIFF FFFQITVVFL RYEEISSSAA
P_relictum NNYYSNNNLL LAAHHYYYPP NNNIIINLWN NYYLLLGIFF FFFQITVVLL CYEEISSSAA
P_yoelii   NNYYSNNNLL LVTHNYYYPP NNNIIINLWN NYYLLLGIFF FFFQITVVFL RYEEISSSAA
P_malariae NNYYSNNNLL LAAHNYYYPP NNNIIINLWN NYYLLLGIFF FFFQITVVFL RYDDISSSAA
P_inui     NNYYSNNNLL LAAHNYYYPP NNNIIINLWN NYYLLLGIFF FFFQITIIFL RYEEISSSAA
P_coatneyi NNYYSNNNLL LAAHNYYYPP NNNIIINLWN NYYLLLGIFF FFFQITVVFL RYEEISSSAA
P_fieldi   NNYYSNNNLL LAAHNYYYPP NNNIIINLWN NYYLLLGIFF FFFQITVVFL RYEEISSSAA
P_ovale    NNYYSNNNLL LAAHNYYYPP NNNIIINLWN NYYLLLGIFF FFFQITVVFL RYEEISSSAA

           YVQQIILLLS SSSSGCCCLD LEEHYYLLLF TTYYYFKKRR VKKFIIIIFF FFLLTFFDIW
           YVQQIILLLS SSSSGWWWFR LSSGSSFIIL AAYYYLHHII LRRLNNNNYY YYSSSYYLTW
           YIQQIILLLS SSSSGWWWFR MAAGSSLFFL TTYYYLHHII LRRLNNNNYY YYSSLYYLSW
           YIQQIILLLS SSSSGWWWFR MAAGSSLFFL TTYYYLHHII LRRLNNNNYY YYSSLYYLSW
           YIQQIILLLS SSSSGWWWFR MAAGSSLLLL TTYYYLHHII LRRLNNNNYY YYSSLYYLSW
           YIQQIILLLS SSSSGWWWFR MAAGSSLLLL TTYYYLHHII LRRLNNNNYY YYSSLYYLSW
           YIQQIILLLS SSSSGWWWFR MAAGSSLLLL TTYYYLHHII LRRLNNNNYY YYSSMYYLSW
           YVQQIILLLS SSSSGWWWFR MAAGSSFIIL TTYYYLHHII LRRLNNNNYY YYSSSYYLSW
           YIQQIILLLS SSSSGWWWFR MAAGSSLLLL TTYYYLHHII LRRLNNNNYY YYSSLYYLSW
           YVQQIILLLS SSSSGWWWFR MAAGSSFIIL TTYYYLHHII LRRLNNNNYY YYSSSYYLSW
           YIQQIILLLS SSSSGWWWFR MAAGSSLLLL TTYYYLHHII LRRLNNNNYY YYSSLYYLSW
           YVQQIILLLS SSSSGWWWFR MAAGSSFIIL TTYYYLHHII LRRLNNNNYY YYSSSYYLSW
           YIQQIILLLS SSSSGWWWFR MAAGSSLLLL TTYYYLHHII LRRLNNNNYY YYSSLYYLSW
           YVQQIILIIS SSSSGWWWFR MAAGSSFIIL TTYYYLHHII LRRLNNNNYY YYSSSYYLSW
           YIQQIILLLS SSSSGWWWFR MAAGSSLLLL TTYYYLHHII LRRLNNNNYY YYSSMYYLSW
           YIQQIILLLS SSSSGWWWFR MAAGSSLLLL TTYYYLHHII LRRLNNNNYY YYSSLYYLSW
           YIQQIILLLS SSSSGWWWFR MAAGSSLLLL TTYYYLHHII LRRLNNNNYY YYSSLYYLSW
           YIQQIILLLS SSSSGWWWFR MAAGSSLLLL TTYYYLHHII LRRLNNNNYY YYSSLYYLSW
           YVQQIILLLS SSSSGWWWFR MAAGSSFIIL TTYYYLHHII LRRLNNNNYY YYSSSYYLSW
           YIQQIILLLS SSSSGWWWFR MAAGSSLFFL TTYYYLHHII LRRLNNNNYY YYSSLYYLSW
           YIQQIILLLS SSSSGWWWFR MAAGSSLFFL TTYYYLHHII LRRLNNNNYY YYSSLYYLSW
           YIQQIILLLS SSSSGWWWFR MAAGSSLLLL TTYYYLHHII LRRLNNNNYY YYSSLYYLSW
           YIQQIILLLS SSSSGWWWFR MAAGSSLLLL TTYYYLHHII LRRLNNNNYY YYSSLYYLSW
           YIQQIILLLS SSSSGWWWFR MAAGSSLLLL TTYYYLHHII LRRLNNNNYY YYSSLYYLSW
           YIQQIILLLS SSSSGWWWFR MAAGSSLFFL TTYYYLHHII LRRLNNNNYY YYSSLYYLSW

           YI---NN-SY FFFYGLCFTL GGSSNLLNNC YLLPGLLVVW IGYYVVSSDD TRRRFFFVLF
           GLIIILLIMT FFFMGYVLPW GGQQMWWTTV ILLPGLLIIW VGFFVVNNDD TRRRFFFILF
           GLIIIAAIVT FFFIGYVLPW GGQQMWWTTV ILLPSLLVVW LGYYVVSSDD TRRRFFFVLF
           GLIIIAAIVT FFFIGYVLPW GGQQMWWTTV ILLPALLVVW LGYYVVSSDD TRRRFFFVLF
           GLIIIAAIVT FFFIGYVLPW GGQQMWWTTV ILLPVLLVVW LGYYVVSSDD TRRRFFFVLF
           GLIIIAAIIT FFFIGYVLPW GGQQMWWTTV ILLPVLLVVW LGYYVVSSDD TRRRFFFVLF
           GLIILMMIVT FFFVGYVLPW GGQQMWWTTV ILLPVAAVVW IGYYVVSSDD TRRRFFFVLF
           GLIIILLIVT FFFMGYVLPW GGQQMWWTTV ILLPGLLVVW IGYYVVSSDD TRRRFFFVLF
           GLIIIAAIVT FFFIGYVLPW GGQQMWWTTV ILLPVLLVVW LGYYVVSSDD TRRRFFFVLF
           GLMMILLIVT FFFMGYVLPW GGQQMWWTTV ILLPGLLVVW IGYYVVSSDD TRRRFFFVLF
           GLIIIAAIVT FFFIGYVLPW GGQQMWWTTV ILLPVLLVVW LGYYVVSSDD TRRRFFFVLF
           GLIIILLIVT FFFMGYVLPW GGQQMWWTTV ILLPGLLVVW IGYYVVSSDD TRRRFFFVLF
           GLIIIAAIVT FFFIGYVLPW GGQQMWWTTV ILLPVLLVVW LGYYVVSSDD TRRRFFFVLF
           GLIIILLIVT FFFMGYVLPW GGQQMWWTTV ILLPGLLVVW IGYYVVSSDD TRRRFFFVLF
           GLIILMMIVT FFFVGYVLPW GGQQMWWTTV ILLPVAAVVW IGYYVVSSDD TRRRFFFVLF
           GLIIIAAIVT FFFIGYVLPW GGQQMWWTTV ILLPVLLVVW LGYYVVSSDD TRRRFFFVLF
           GLIIIAAIVT FFFIGYVLPW GGQQMWWTTV ILLPVLLVVW LGYYVVSSDD TRRRFFFVLF
           GLIIIAAIVT FFFIGYVLPW GGQQMWWTTV ILLPVLLVVW LGYYVVSSDD TRRRFFFVLF
           GLIIILLIVT FFFMGYVLPW GGQQMWWTTV ILLPGLLVVW IGYYVVSSDD TRRRFFFVLF
           GLIIIAAIVT FFFIGYVLPW GGQQMWWTTV ILLPALLVVW LGYYVVSSDD TRRRFFFVLF
           GLIIIAAIVT FFFIGYVLPW GGQQMWWTTV ILLPALLVVW LGYYVVSSDD TRRRFFFVLF
           GLVVIAAIVT FFFIGYVLPW GGQQMWWTTV ILLPVLLVVW LGYYVVSSDD TRRRFFFVLF
           GLIIIAAIVT FFFIGYVLPW GGQQMWWTTV ILLPVLLVVW LGYYVVSSDD TRRRFFFVLF
           GLIIIAAIVT FFFIGYVLPW GGQQMWWTTV ILLPVLLVVW LGYYVVSSDD TRRRFFFVLF
           GLIIIAAIVT FFFIGYVLPW GGQQMWWTTV ILLPALLVVW LGYYVVSSDD TRRRFFFVLF

           IPPPIICCVH IFFFLNNNLL GALIPFYYYL LLLDIGGFNL LVFFFSSGII PPSHHPAAID
           IPPPVVVVVH IFFFLNNNLL GALIPFYYYL LLLDIGGFSL LVFFFASGIL TTSHHPAAID
           IPPPVVCCVH IFFFLNNNLL GALIPFYYYL LLLDVGGFNL LIFFFISGVI PPSHHPAAIN
           IPPPVVCCVH IFFFLNNNLL GALIPFYYYL LLLDVGGFNL LIFFFISGVI PPSHHPAAIN
           IPPPVVCCVH IFFFLNNNLL GALIPFYYYL LLLDVGGFNF FIFFFLSGII PPSHHPAAIN
           IPPPIICCVH IFFFLNNNLL GALIPFYYYL LLLDVGGFNF FIFFFLSGII PPSHHPAAIN
           IPPPIICCVH IFFFLNNNLL GALIPFYYYL LLLDVGGFNI IIFFFISGII PPSHHPAAIN
           IPPPIICCVH IFFFLNNNLL GALIPFYYYL LLLDIGGFNF FVFFFSSGIL PPSHHPAAID
           IPPPVVCCVH IFFFLNNNLL GALIPFYYYL LLLDVGGFNF FIFFFLSGII PPSHHPAAIN
           TPPPIICCVH IFFFLNNNLL GALIPFYYYL LLLDIGGFNL LVFFFASGIL PPSHHPAAID
           IPPPVVCCVH IFFFLNNNLL GALIPFYYYL LLLDVGGFNF FIFFFLSGII PPSHHPAAIN
           IPPPIICCVH IFFFLNNNLL GALIPFYYYL LLLDIGGFNL LVFFFSSGIL PPSHHPAAID
           IPPPVVCCVH IFFFLNNNLL GALIPFYYYL LLLDVGGFNF FIFFFLSGII PPSHHPAAIN
           IPPPIICCVH IFFFLNNNLL GALIPFYYYL LLLDIGGFNF FVFFFSSGIL PPSHHPAAID
           IPPPIICCVH IFFFLNNNLL GALIPFYYYL LLLDVGGFNI IIFFFISGII PPSHHPAAIN
           IPPPVVCCVH IFFFLNNNLL GALIPFYYYL LLLDVGGFNF FIFFFLSGII PPSHHPAAIN
           IPPPVVCCVH IFFFLNNNLL GALIPFYYYL LLLDVGGFNF FIFFFLSGII PPSHHPAAIN
           IPPPVVCCVH IFFFLNNNLL GALIPFYYYL LLLDVGGFNF FIFFFLSGII PPSHHPAAIN
           TPPPIICCVH IFFFLNNNLL GALIPFYYYL LLLDIGGFNL LVFFFASGIL PPSHHPAAID
           IPPPVVCCVH IFFFLNNNLL GALIPFYYYL LLLDVGGFNL LIFFFISGVI PPSHHPAAIN
           IPPPVVCCVH IFFFLNNNLL GALIPFYYYL LLLDVGGFNI IIFFFLSGII PPSHHPAAIN
           IPPPVVCCVH IFFFLNNNLL GAFIPFYYYL LLLDVGGFNF FIFFFLSGII PPSHHPAAIN
           IPPPVVCCVH IFFFLNNNLL GALIPFYYYL LLLDVGGFNF FIFFFLSGII PPSHHPAAIN
           IPPPVVCCVH IFFFLNNNLL GALIPFYYYL LLLDVGGFNF FIFFFLSGII PPSHHPAAIN
           IPPPVVCCVH IFFFLNNNLL GALIPFYYYL LLLDVGGFNF FIFFFLSGII PPSHHPAAIN

           RRYATLHVVV PPEYYFFPFF ATTIKTTALL LMLLAASSSQ QIFLLAAAQR LLLLIIIIFK
           RRYSTLHVVV PPEYYFFSFF ATTIKTTSLL LMLLSSSSSQ QVFLLAAAQR LLLLIIIIFK
           TTYVTLQVVV PPEYYFFPFF ATTIKNNALV VVIIAASSSQ QLFLLAAAQR LLLLIIIIFK
           TTYVTLQVVV PPEYYFFPFF ATTIKNNALV VVVVAASSSQ QLFLLAAAQR LLLLIIIIFK
           TTYVTIQVVV PPEYYFFPFF ATTIKTTALL LVLLAASSSQ QLFLLAAAQR LLLLIIIIFK
           TTYVTIQVVV PPEYYFFPFF ATTIKTTALL LVLLTTSSSQ QLFLLAAAQR LLLLIIIIFK
           TTYVTSQVVV PPEYYFFPFF ATTVKPPALV VVLLLLSSSQ QLFLLAAAQR LLLLIIIIFK
           RRYATLHVVV PPEYYFFPFF ATTIKTTALL LMLLAASSSQ QIFLLAAAQR LLLLIIIIFK
           TTYVTIQVVV PPEYYFFPFF ATTIKTTALL LVLLAASSSQ QLFLLAAAQR LLLLIIIIFK
           RRYATLHVVV PPEYYFFPFF ATTIKTTALL LMLLAASSSQ QIFLLAAAQR LLLLLLIIFK
           TTYVTIQVVV PPEYYFFPFF ATTIKTTALL LVLLAASSSQ QLFLLAAAQR LLLLIIIIFK
           RRYATLHVVV PPEYYFFPFF ATTIKTTALL LMLLAASSSQ QIFLLAAAQR LLLLLLIILK
           TTYVTIQVVV PPEYYFFPFF ATTIKTTALL LVLLAASSSQ QLFLLAAAQR LLLLIIIIFK
           KKYATLHVVV PPEYYFFPFF AIIIKTTALL LMLLAASSSQ QVFLLAAAQR LLLLIIIIFK
           TTYVTSQVVV PPEYYFFPFF ATTVKPPALV VVLLLLSSSQ QLFLLAAAQR LLLLIIIIFK
           TTYVTIQVVV PPEYYFFPFF ATTIKTTALL LVLLAASSSQ QLFLLAAAQR LLLLIIIIFK
           TTYVTIQVVV PPEYYFFPFF ATTIKTTALL LVLLAASSSQ QLFLLAAAQR LLLLIIIIFK
           TTYVTIQVVV PPEYYFFPFF ATTIKTTALL LVLLAASSSQ QLFLLAAAQR LLLLIIIIFK
           RRYATLHVVV PPEYYFFPFF ATTIKTTALL LMLLAASSSQ QIFLLAAAQR LLLLLLIIFK
           TTYVTLQVVV PPEYYFFPFF ATTIKNNALV VVVVAASSSQ QLFLLAAAQR LLLLIIIIFK
           TTYVTIQVVV PPEYYFFPFF ATTIKTTALL LVLLAASSSQ QLFLMAAAQR LLLLIIIIFK
           TTYVTIQVVV PPEYYFFPFF ATTIKTTALL LVLLAASSSQ QLFLFAAAQR LLLLIIIIFK
           TTYVTIQVVV PPEYYFFPFF ATTIKTTALL LVLLTTSSSQ QLFLLAAAQR LLLLIIIIFK
           TTYVTIQVVV PPEYYFFPFF ATTIKTTALL LVLLAASSSQ QLFLLAAAQR LLLLIIIIFK
           TTYVTIQVVV PPEYYFFPFF ATTIKTTALL LVLLAASSSQ QLFLLAAAQR LLLLIIIIFK

           KKAGGAARRV VPPTTTWWFI FFFYLLLQQQ LPPYIIIGGR RRRLLFIIFF FGLFVSKRIY
           KKVGGAARRL LSSIIIWWFI FFFYLLMQQQ LPPFIIIGGR RRRMMFIIFV VILFVSKRLH
           KKVSSAARRV VPPIIIWWFM FFFYLLLPPP LPPFIIIGGR RRRLLFIIFS SGLFVNKKTH
           KKVSSAARRV VPPIIIWWFM FFFYLLLQQQ LPPFIIIGGR RRRLLFIIFS SGLFVYKRTH
           KKTGGAARRV VPPMMMWWFM FFFYLLLQQQ LPPFIIIGGR RRRLLFIIFS SGLFVYKRTH
           KKTGGAARRV VPPMMMWWFM FFFYLLLQQQ LPPFIIIGGR RRRLLFIIFS SGLFVYKRTH
           KKIGGAARRV VPPIIIWWFM FFFYLLLQQQ LPPFIIIGGR RRRLLFIVFC CGLFVYRRTH
           KKNGGAARRV VPPTTTWWFI FFFYLLLQQQ LPPYIIIGGR RRRLLFIIFF FALFVARRTH
           KKTGGAARRV VPPMMMWWFM FFFYLLLQQQ LPPFIIIGGR RRRLLFIIFS SGLFVYKRTH
           KKAGGAARRV VPPTTTWWFI FFFYLLLQQQ LPPYIIIGGR RRRLLFIIFF FGLFVSKRTH
           KKTGGAARRV VPPMMMWWFM FFFYLLLQQQ LPPFIIIGGR RRRLLFIIFS SGLFVYKRTH
           KKAGGVVRRV VPPIIIWWFI FFFYLLLQQQ LPPFIIIGGR RRRLLFIIFC CGLFVSKRNS
           KKTGGAARRV VPPMMMWWFM FFFYLLLQQQ LPPFIIIGGR RRRLLFIIFF FGLFVYKRTH
           KKNGGAARRV VPPIIIWWFI FFFYLLLQQQ LPPYIIIGGR RRRLLFIIFF FALFVARKTH
           KKIGGAARRV VPPIIIWWFM FFFYLLLQQQ LPPFIIIGGR RRRLLFIVFC CGLFVYKRTH
           KKTGGAARRV VPPMMMWWFM FFFYLLLQQQ LPPFIIIGGR RRRLLFIIFS SGLFVYKRTH
           KKTGGAARRV VPPMMMWWFM FFFYLLLQQQ LPPFIIIGGR RRRLLFIIFS SGLFVYKRTH
           KKTGGAARRV VPPMMMWWFM FFFYLLLQQQ LPPFIIIGGR RRRLLFIIFS SGLFVYKRTH
           KKAGGAARRV VPPTTTWWFI FFFYLLLQQQ LPPYIIIGGR RRRLLFIIFF FGLFVSKRTH
           KKVSSAARRV VPPIIIWWFM FFFYLLLQQQ LPPFIIIGGR RRRLLFIIFS SGLFVYKKTH
           KKLGGAARRV VPPIIIWWFM FFFYLLLQQQ LPPFIIIGGR RRRLLFIIFS SGLFVYKRTY
           KKTGGAARRL LPPMMMWWFM FFFYLLLQQQ LPPFIIIGGR RRRLLFIIFS SGLFVYNRTH
           KKTGGAARRV VPPMMMWWFM FFFYLLLQQQ LPPFIIIGGR RRRLLFIIFS SGLFVYKRTH
           KKTGGAARRV VPPMMMWWFM FFFYLLLQQQ LPPFIIIGGR RRRLLFIIFS SGLFVYKRTH
           KKAGGAARRV VPPIIIWWFM FFFYLLLQQQ LPPFIIIGGR RRRLLFIIFS SGLFVYKRTH

           YYDDYSSSSA ANNNN
           HHDDYSSSSA ANNNN
           HHDDYSSSSA ANNNN
           HHDDYSSSSA ANNNN
           HHDDYSSSSA ANNNN
           HHDDYSSSSA ANNNN
           HHDDYSSSSA ANNNN
           HHDDYSSSSA ANNNN
           HHDDYSSSSA ANNNN
           HHDDYSSSSA ANNNN
           HHDDYSSSSA ANNNN
           SSDDYSSSSA ANNNN
           HHDDYSSSSA ANNNN
           HHDDYSSSSA ANNNN
           HHDDYSSSSA ANNNN
           HHDDYSSSSA ANNNN
           HHDDYSSSSA ANNNN
           HHDDYSSSSA ANNNN
           HHDDYSSSSA ANNNN
           HHDDYSSSSA ANNNN
           YYDDYSSSSA ANNNN
           HHDDYSSSSA ANNNN
           HHDDYSSSSA ANNNN
           HHDDYSSSSA ANNNN
           HHDDYSSSSA ANNNN

   25   375
L_caullery NYYSSINVVK KSHHYYPPPC CPPNNNNNNL WWWNFLLGIV VVFFFFQLTG GGVLLTCYYP
L_sabrazes NYNVVINAAK KAHHYYPPPC CPPNNNNNNL WWWNFLLGII IIFFFFQLTG GGVLLTAYYP
P_berghei  NYNSSINVVK KTHHNYPPPC CPPNNNNNNL WWWNFLLGII IIFFFFQLTG GGVFLSRYYP
P_chabaudi NYNSSINVVK KTHHNYPPPC CPPNNNNNNL WWWNFLLGII IIFFFFQLTG GGVFLSRYYP
P_cynomolg NYYSSINAAK KAHHNYPPPC CPPNNNNNNL WWWNFLLGII IIFFFFQLTG GGVFLSRYYP
P_DAJ-2004 NYYSSINAAK KAHHNYPPPC CPPNNNNNNL WWWNFLLGII IIFFFFQLTG GGVFLSRYYP
P_falcipar NFYSSINVVK KAHHNYPPPC CPPNNNNNNL WWWNFLLGII IIFFFFQITG GGVFLSRYYP
P_floriden NYYSSINAAK KAHHYYPPPC CPPNNNNNNL WWWNFLLGIV VVFFFFQLTG GGVLLTCYYP
P_fragile  NYYSSINAAK KAHHNYPPPC CPPNNNNNNL WWWNFLLGII IIFFFFQLTG GGVFLSRYYP
P_gallinac NYYSSINAAK KAHHHYPPPC CPPNNNNNNL WWWNFLLGIV VVFFFFQLTG GGVLLTCYYP
P_gonderi  NYYSSINAAK KAHHNYPPPC CPPNNNNNNL WWWNFLLGII IIFFFFQLTG GGVFLSRYYP
P_juxtanuc NYYSSINAAK KAHHHYPPPC CPPNNNNNNL WWWNFLLGIV VVFFFFQLTG GGVLLTCYYP
P_knowlesi NYYSSINAAK KAHHNYPPPC CPPNNNNNNL WWWNFLLGII IIFFFFQLTG GGVFLSRYYP
P_mexicanu NYYSSINAAK KAHHHYPPPC CPPNNNNNNL WWWNFLLGIV VVFFFFQLTG GGVLLTCYYP
P_reicheno NFYSSINVVK KAHHNYPPPC CPPNNNNNNL WWWNFLLGII IIFFFFQITG GGVFLSRYYP
P_simioval NYYSSINAAK KAHHNYPPPC CPPNNNNNNL WWWNFLLGII IIFFFFQLTG GGVFLSRYYP
P_simium   NYYSSINAAK KAHHNYPPPC CPPNNNNNNL WWWNFLLGII IIFFFFQLTG GGVFLSRYYP
P_vivax_Sa NYYSSINAAK KAHHNYPPPC CPPNNNNNNL WWWNFLLGII IIFFFFQLTG GGVFLSRYYP
P_relictum NYYSSINAAK KAHHHYPPPC CPPNNNNNNL WWWNFLLGIV VVFFFFQLTG GGVLLTCYYP
P_yoelii   NYNSSINVVK KTHHNYPPPC CPPNNNNNNL WWWNFLLGII IIFFFFQLTG GGVFLSRYYP
P_malariae NYYSSINAAK KAHHNYPPPC CPPNNNNNNL WWWNFLLGII IIFFFFQLTG GGVFLSRYYP
P_inui     NYYSSINAAK KAHHNYPPPC CPPNNNNNNL WWWNFLLGII IIFFFFQLTG GGIFLSRYYP
P_coatneyi NYYSSINAAK KAHHNYPPPC CPPNNNNNNL WWWNFLLGII IIFFFFQLTG GGVFLSRYYP
P_fieldi   NYYSSINAAK KAHHNYPPPC CPPNNNNNNL WWWNFLLGII IIFFFFQLTG GGVFLSRYYP
P_ovale    NYNSSINAAK KAHHNYPPPC CPPNNNNNNL WWWNFLLGII IIFFFFQLTG GGVFLSRYYP

           EYAYYSVVQQ HIEELLWWWS GCCAADLLQL HHLYLLLFFY YLFTFRVVKK LILLTFIIMI
           EHAYYSVVQQ HIEELLWWWS GWWCCRLLHT GGASFFFVVF FILALILLRR GNSSSYLLPT
           EYAYYSIIQQ HIEELLWWWS GWWCCRMMHT GGASLLLVVF FFLTLILLRR GNSSLYLLPS
           EYAYYSIIQQ HIEELLWWWS GWWCCRMMHT GGASLLLVVF FFLTLILLRR GNSSLYLLPS
           EYAYYSIIQQ HIEELLWWWS GWWCCRMMHT GGASLLLVVF FLLTLILLRR GNSSLYLLPS
           EYAYYSIIQQ HIEELLWWWS GWWCCRMMHT GGASLLLVVF FLLTLILLRR GNSSLYLLPS
           DYAYYSIIQQ HIEELLWWWS GWWCCRMMHT GGASLLLVVF FLLTLILLRR GNSSMYLLPS
           EYAYYSVVQQ HIEELLWWWS GWWCCRMMHT GGASFFFVVF FILTLILLRR GNSSSYLLPS
           EYAYYSIIQQ HIEELLWWWS GWWCCRMMHT GGASLLLVVF FLLTLILLRR GNSSLYLLPS
           EYAYYSVVQQ HIEELLWWWS GWWCCRMMHT GGASFFFVVF FILTLILLRR GNSSSYLLPS
           EYAYYSIIQQ HIEELLWWWS GWWCCRMMHT GGASLLLVVF FLLTLILLRR GNSSLYLLPS
           EYAYYSVVQQ HIEELLWWWS GWWCCRMMHT GGASFFFVVF FILTLILLRR GNSSSYLLPS
           EYAYYSIIQQ HIEELLWWWS GWWCCRMMHT GGASLLLVVF FLLTLILLRR GNSSLYLLPS
           EYAYYSVVQQ HIEEIIWWWS GWWCCRMMHT GGASFFFVVF FILTLILLRR GNSSSYLLPS
           DYAYYSIIQQ HIEELLWWWS GWWCCRMMHT GGASLLLVVF FLLTLILLRR GNSSMYLLPS
           EYAYYSIIQQ HIEELLWWWS GWWCCRMMHT GGASLLLVVF FLLTLILLRR GNSSLYLLPS
           EYAYYSIIQQ HIEELLWWWS GWWCCRMMHT GGASLLLVVF FLLTLILLRR GNSSLYLLPS
           EYAYYSIIQQ HIEELLWWWS GWWCCRMMHT GGASLLLVVF FLLTLILLRR GNSSLYLLPS
           EYAYYSVVQQ HIEELLWWWS GWWCCRMMHT GGASFFFVVF FILTLILLRR GNSSSYLLPS
           EYAYYSIIQQ HIEELLWWWS GWWCCRMMHT GGASLLLVVF FFLTLILLRR GNSSLYLLPS
           DYAYYSIIQQ HIEELLWWWS GWWCCRMMHT GGASLLLVVF FFLTLILLRR GNSSLYLLPS
           EYAYYSIIQQ HIEELLWWWS GWWCCRMMHT GGASLLLVVF FLLTLILLRR GNSSLYLLPS
           EYAYYSIIQQ HIEELLWWWS GWWCCRMMHT GGASLLLVVF FLLTLILLRR GNSSLYLLPS
           EYAYYSIIQQ HIEELLWWWS GWWCCRMMHT GGASLLLVVF FLLTLILLRR GNSSLYLLPS
           EYAYYSIIQQ HIEELLWWWS GWWCCRMMHT GGASLLLVVF FFLTLILLRR GNSSLYLLPS

           NNNNYYII-- NNCCFGLTTS NNELCNNCCC YYYNYLLILW ICCIVSSSDD LRRFFFFFVL
           TTTTGGLLII LSAAFGYPPQ MMSWATTVVV IIITNLLILW VCCIVNNNDD LRRFFFFFIL
           SSSSGGLLII AFAAFGYPPQ MMSWATTVVV IIITNLLILW LCCTVSSSDD IRRFFFFFVL
           SSSSGGLLII AFAAFGYPPQ MMSWATTVVV IIITNLLILW LCCTVSSSDD IRRFFFFFVL
           SSSSGGLLII AFAAFGYPPQ MMSWATTVVV IIITNLLILW LCCTVSSSDD IRRFFFFFVL
           SSSSGGLLII AFAAFGYPPQ MMSWATTVVV IIITNLLILW LCCTVSSSDD IRRFFFFFVL
           SSSSGGLLIL MFAAFGYPPQ MMSWATTVVV IIITNLLIAW ICCTVSSSDD IRRFFFFFVL
           SSSSGGLLII LSAAFGYPPQ MMSWATTVVV IIITNLLILW ICCLVSSSDD LRRFFFFFVL
           SSSSGGLLII AFAAFGYPPQ MMSWATTVVV IIITNLLILW LCCTVSSSDD IRRFFFFFVL
           SSSSGGLLMI LSAAFGYPPQ MMSWATTVVV IIITNLLILW ICCLVSSSDD LRRFFFFFVL
           SSSSGGLLII AFAAFGYPPQ MMSWATTVVV IIITNLLILW LCCTVSSSDD IRRFFFFFVL
           SSSSGGLLII LSAAFGYPPQ MMSWATTVVV IIITNLLILW ICCLVSSSDD LRRFFFFFVL
           SSSSGGLLII AFAAFGYPPQ MMSWATTVVV IIITNLLILW LCCTVSSSDD IRRFFFFFVL
           TTTTGGLLII LSAAFGYPPQ MMSWATTVVV IIITNLLILW ICCLVSSSDD LRRFFFFFVL
           SSSSGGLLIL MFAAFGYPPQ MMSWATTVVV IIITNLLIAW ICCTVSSSDD IRRFFFFFVL
           SSSSGGLLII AFAAFGYPPQ MMSWATTVVV IIITNLLILW LCCTVSSSDD IRRFFFFFVL
           SSSSGGLLII AFAAFGYPPQ MMSWATTVVV IIITNLLILW LCCTVSSSDD IRRFFFFFVL
           SSSSGGLLII AFAAFGYPPQ MMSWATTVVV IIITNLLILW LCCTVSSSDD IRRFFFFFVL
           SSSSGGLLII LSAAFGYPPQ MMSWATTVVV IIITNLLILW ICCLVSSSDD LRRFFFFFVL
           SSSSGGLLII AFAAFGYPPQ MMSWATTVVV IIITNLLILW LCCTVSSSDD IRRFFFFFVL
           SSSSGGLLII AFAAFGYPPQ MMSWATTVVV IIITNLLILW LCCTVSSSDD IRRFFFFFVL
           SSSSGGLLVI AFAAFGYPPQ MMSWATTVVV IIITNLLILW LCCTVSSSDD IRRFFFFFVL
           SSSSGGLLII AFAAFGYPPQ MMSWATTVVV IIITNLLILW LCCTVSSSDD IRRFFFFFVL
           SSSSGGLLII AFAAFGYPPQ MMSWATTVVV IIITNLLILW LCCTVSSSDD IRRFFFFFVL
           SSSSGGLLII AFAAFGYPPQ MMSWATTVVV IIITNLLILW LCCTVSSSDD IRRFFFFFVL

           LFIAIIIIVV FIHIIIFLLH HGGSNGDTAA LKIPFYPNNL LLLDDIIIKK GGFNVVVVLL
           LFVVVVVVVV FIHIIIFLLH HGGSNGDTAA LKIPFYPNNL LLLDDIIIKK GGFSVVVVLL
           LLVAIIIIVV FIHIIIFLLH HGGSNGDTAA LKIPFYPNNL LLLDDVVVKK GGFNIIIILL
           LLVAIIIIVV FIHIIIFLLH HGGSNGDTAA LKIPFYPNNL LLLDDVVVKK GGFNIIIILL
           LLVAIIIIVV FIHIIIFLLH HGGSNGDTAA LKIPFYPNNL LLLDDVVVKK GGFNIIIILL
           LLIAIIIIVV FIHIIIFLLH HGGSNGDTAA LKIPFYPNNL LLLDDVVVKK GGFNIIIILL
           LLIGIIIIVV FIHIIIFLLH HGGSNGDTAA LKIPFYPNNL LLLDDVVVKK GGFNIIIILL
           LFIAIIIIVV FIHIIIFLLH HGGSNGDTAA LKIPFYPNNL LLLDDIIIKK GGFNVVVVLL
           LLVAIIIIVV FIHIIIFLLH HGGSNGDTAA LKIPFYPNNL LLLDDVVVKK GGFNIIIILL
           LFIAIIIIVV FIHIIIFLLH HGGSNGDTAA LKIPFYPNNL LLLDDIIIKK GGFNVVVVLL
           LLVAIIIIVV FIHIIIFLLH HGGSNGDTAA LKIPFYPNNL LLLDDVVVKK GGFNIIIILL
           LFIAIIIIVV FIHIIIFLLH HGGSNGDTAA LKIPFYPNNL LLLDDIIIKK GGFNVVVVLL
           LLVAIIIIVV FIHIIIFLLH HGGSNGDTAA LKIPFYPNNL LLLDDVVVKK GGFNIIIILL
           LFIAIIIIVV FIHIIIFLLH HGGSNGDTAA LKIPFYPNNL LLLDDIIIKK GGFNVVVVLL
           LLIGIIIIVV FIHIIIFLLH HGGSNGDTAA LKIPFYPNNL LLLDDVVVKK GGFNIIIILL
           LLVAIIIIVV FIHIIIFLLH HGGSNGDTAA LKIPFYPNNL LLLDDVVVKK GGFNIIIILL
           LLVAIIIIVV FIHIIIFLLH HGGSNGDTAA LKIPFYPNNL LLLDDVVVKK GGFNIIIILL
           LLVAIIIIVV FIHIIIFLLH HGGSNGDTAA LKIPFYPNNL LLLDDVVVKK GGFNIIIILL
           LFIAIIIIVV FIHIIIFLLH HGGSNGDTAA LKIPFYPNNL LLLDDIIIKK GGFNVVVVLL
           LLVAIIIIVV FIHIIIFLLH HGGSNGDTAA LKIPFYPNNL LLLDDVVVKK GGFNIIIILL
           LLVAIIIIVV FIHIIIFLLH HGGSNGDTAA LKIPFYPNNL LLLDDVVVKK GGFNIIIIIL
           LLVAIIIIVV FIHIIIFLLH HGGSNGDTAA FKIPFYPNNL LLLDDVVVKK GGFNIIIILL
           LLVAIIIIVV FIHIIIFLLH HGGSNGDTAA LKIPFYPNNL LLLDDVVVKK GGFNIIIILL
           LLVAIIIIVV FIHIIIFLLH HGGSNGDTAA LKIPFYPNNL LLLDDVVVKK GGFNIIIILL
           LLVAIIIIVV FIHIIIFLLH HGGSNGDTAA LKIPFYPNNL LLLDDVVVKK GGFNIIIILL

           SQLIPPLLSS SHPPDNAIVD YYYTHHHHIV PEWYYFLLPP PFYAAKKIIP NNKTGLLMML
           AQLLTTLLSS SHPPDNAIVD YYYTHHHHIV PEWYYFLLSS SFYAAKKIIP NNKTGLLMML
           IQIIPPLLSS SHPPDNAIVN YYYTQQQQIV PEWYYFLLPP PFYAAKKIIP SSKNGVVVVI
           IQIIPPLLSS SHPPDNAIVN YYYTQQQQIV PEWYYFLLPP PFYAAKKIIP SSKNGVVVVV
           LQIIPPLLSS SHPPDNAIVN YYYTQQQQIV PEWYYFLLPP PFYAAKKIIP SSKTGLLVVL
           LQLIPPLLSS SHPPDNAIVN YYYTQQQQIV PEWYYFLLPP PFYAAKKIIP SSKTGLLVVL
           IQLIPPLLSS SHPPDNAIVN YYYTQQQQIV PEWYYFLLPP PFYAAKKVVP SSKPGVVVVL
           SQLLPPLLSS SHPPDNAIVD YYYTHHHHIV PEWYYFLLPP PFYAAKKIIP NNKTGLLMML
           LQIIPPLLSS SHPPDNAIVN YYYTQQQQIV PEWYYFLLPP PFYAAKKIIP SSKTGLLVVL
           AQLLPPLLSS SHPPDNAIVD YYYTHHHHIV PEWYYFLLPP PFYAAKKIIP NNKTGLLMML
           LQLIPPLLSS SHPPDNAIVN YYYTQQQQIV PEWYYFLLPP PFYAAKKIIP SSKTGLLVVL
           SQLLPPLLSS SHPPDNAIVD YYYTHHHHIV PEWYYFLLPP PFYAAKKIIP NNKTGLLMML
           LQIIPPLLSS SHPPDNAIVN YYYTQQQQIV PEWYYFLLPP PFYAAKKIIP SSKTGLLVVL
           SQLLPPLLSS SHPPDNAIVD YYYTHHHHIV PEWYYFLLPP PFYAAKKIIP NNKTGLLMML
           IQLIPPLLSS SHPPDNAIVN YYYTQQQQIV PEWYYFLLPP PFYAAKKVVP SSKPGVVVVL
           LQIIPPLLSS SHPPDNAIVN YYYTQQQQIV PEWYYFLLPP PFYAAKKIIP SSKTGLLVVL
           LQIIPPLLSS SHPPDNAIVN YYYTQQQQIV PEWYYFLLPP PFYAAKKIIP SSKTGLLVVL
           LQIIPPLLSS SHPPDNAIVN YYYTQQQQIV PEWYYFLLPP PFYAAKKIIP SSKTGLLVVL
           AQLLPPLLSS SHPPDNAIVD YYYTHHHHIV PEWYYFLLPP PFYAAKKIIP NNKTGLLMML
           IQIIPPLLSS SHPPDNAIVN YYYTQQQQIV PEWYYFLLPP PFYAAKKIIP SSKNGVVVVV
           LQLIPPLLSS SHPPDNAIVN YYYTQQQQIV PEWYYFLLPP PFYAAKKIIP SSKTGLLVVL
           LQIIPPLLSS SHPPDNAIVN YYYTQQQQIV PEWYYFLLPP PFYAAKKIIP SSKTGLLVVL
           LQIIPPLLSS SHPPDNAIVN YYYTQQQQIV PEWYYFLLPP PFYAAKKIIP SSKTGLLVVL
           LQIIPPLLSS SHPPDNAIVN YYYTQQQQIV PEWYYFLLPP PFYAAKKIIP SSKTGLLVVL
           LQLIPPLLSS SHPPDNAIVN YYYTQQQQIV PEWYYFLLPP PFYAAKKIIP SSKTGLLVVL

           AQILLLLLAE QRRNLTIQQF FKFAFGARYY SVWWFISSSA ALLWICPQQI LYYYGRILFF
           SQVLLLLLAE QRRNLTILLF FKFVFGARYY SLWWFIAAAA ALMVIYPQQI YYYYGRIIFF
           AQLLLLLLAE QRRNLTIQQF FKMVFSARYY SVWWFMSSSA ALLWICPQQI LYYYGRILFF
           AQLLLLLLAE QRRNLTIQQF FKMVFSARYY SVWWFMSSSA ALLWICPQQI LYYYGRILFF
           AQLLLLLLAE QRRSLTIQQF FKMTFGARYY SVWWFMSSSA ALLWICPQQI LYYYGRILFF
           TQLLLLLLAE QRRSLTIQQF FKMTFGARYY SVWWFMSSSA ALLWICPQQI LYYYGRISFF
           LQLLLLLLAE QRRSLTIQQF FKMIFGARYY SVWWFMAAAA ALLWICPQQI LYYYGRVLFF
           AQILLLLLAE QRRSLTIQQF FKFNFGARYY SVWWFISSSA ALLWICPQQI LYYYGRILFF
           AQLLLLLLAE QRRSLTIQQF FKMTFGARYY SVWWFMSSSA ALLWICPQQI LYYYGRILFF
           AQILLLLLAE QRRNLTIQQF FKFAFGARYY SVWWFISSSA ALLWICPQQI LYYYGRILFF
           AQLLLLLLAE QRRSLTIQQF FKMTFGARYY SVWWFMSSSA ALLWICPQQI LYYYGRISFF
           AQILLLLLAE QRRNLTIQQL LKFAFGVRYY SVWWFISSSA ALLWICPQQI LYYYGRILFF
           AQLLLLLLAE QRRSLTIQQF FKMTFGARYY SVWWFMSSSA ALLWICPQQI LYYYGRILFF
           AQVLLLLLAE QRRNLTIQQF FKFNFGARYY SVWWFISSSA ALLWICPQQI IYYYGRILFF
           LQLLLLLLAE QRRSLTIQQF FKMIFGARYY SVWWFMAAAA ALLWICPQQI LYYYGRVLFF
           AQLLLLLLAE QRRSLTIQQF FKMTFGARYY SVWWFMSSSA ALLWICPQQI LYYYGRISFF
           AQLLLLLLAE QRRSLTIQQF FKMTFGARYY SVWWFMSSSA ALLWICPQQI LYYYGRISFF
           AQLLLLLLAE QRRSLTIQQF FKMTFGARYY SVWWFMSSSA ALLWICPQQI LYYYGRISFF
           AQILLLLLAE QRRNLTIQQF FKFAFGARYY SVWWFISSSA ALLWICPQQI LYYYGRILFF
           AQLLLLLLAE QRRNLTIQQF FKMVFSARYY SVWWFMSSSA ALLWICPQQI LYYYGRILFF
           AQLLLLLMAE QRRNLTIQQF FKMLFGARYY SVWWFMSSSA ALLWICPQQI LYYYGRISFF
           AQLLLLLFAE QRRNLTIQQF FKMTFGARYY SLWWFMSSSA ALLWICPQQI LYYYGRIIFF
           TQLLLLLLAE QRRSLTIQQF FKMTFGARYY SVWWFMSSSA ALLWICPQQI LYYYGRILFF
           AQLLLLLLAE QRRSLTIQQF FKMTFGARYY SVWWFMSSSA ALLWICPQQI LYYYGRISFF
           AQLLLLLLAE QRRSLTIQQF FKMAFGARYY SVWWFMSSSA ALLWICPQQI LYYYGRISFF

           GTLVSRRRYY YSSQI
           ITLVSRRRHY YSSQI
           GSLVNKKKHY YSSQI
           GALVYRRRHY YSSQI
           GALVYRRRHY YSSQI
           GALVYRRRHY YSSQI
           GVLVYRRRHY YSSQI
           ATLVARRRHY YSSQI
           GTLVYRRRHY YSSQI
           GTLVSRRRHY YSSQI
           GVLVYRRRHY YSSQI
           GSLVSRRRSY YSSQI
           GTLVYRRRHY YSSQI
           ATLVAKKKHY YSSQL
           GVLVYRRRHY YSSQI
           GALVYRRRHY YSSQI
           GALVYRRRHY YSSQI
           GALVYRRRHY YSSQI
           GTLVSRRRHY YSSQI
           GSLVYKKKHY YSSQI
           GALVYRRRYY YSSQI
           GALVYRRRHY YSSQI
           GTLVYRRRHY YSSQI
           GALVYRRRHY YSSQI
           GVLVYRRRHY YSSQI

   25   375
L_caullery NSSINNNNLV SLIIYYYYCC PPLNILNNYG LLLGGIVIQQ QGVLTCCPEA AYSVHHILRR
L_sabrazes NVVINNNNLA ALIIYYYYCC PPLNILNNYG LLLGGIIIQQ QGVLTAAPEA AYSVHHILRR
P_berghei  NSSINNNNLV TLIINNNYCC PPLNILNNYG LLLGGIIIQQ QGVLSRRPEA AYSIHHILRR
P_chabaudi NSSINNNNLV TLMMNNNYCC PPLNILNNYG LLLGGIIIQQ QGVLSRRPEA AYSIHHILRR
P_cynomolg NSSINNNNLA ALLLNNNYCC PPLNILNNYG LLLGGIIIQQ QGVLSRRPEA AYSIHHILRR
P_DAJ-2004 NSSINNNNLA ALLLNNNYCC PPLNILNNYG LLLGGIIIQQ QGVLSRRPEA AYSIHHILRR
P_falcipar NSSINNNNLV ALIINNNYCC PPLNILNNYG LLLGGIIIQQ QGVLSRRPDA AYSIHHILRR
P_floriden NSSINNNNLA ALVVYYYYCC PPLNILNNYG LLLGGIVIQQ QGVLTCCPEA AYSVHHILRR
P_fragile  NSSINNNNLA ALLLNNNYCC PPLNILNNYG LLLGGIIIQQ QGVLSRRPEA AYSIHHILRR
P_gallinac NSSINNNNLA ALIIHHHYCC PPLNILNNYG LLLGGIVIQQ QGVLTCCPEA AYSVHHILRR
P_gonderi  NSSINNNNLA ALLLNNNYCC PPLNILNNYG LLLGGIIIQQ QGVLSRRPEA AYSIHHILRR
P_juxtanuc NSSINNNNLA ALIIHHHYCC PPLNILNNYG LLLGGIVIQQ QGVLTCCPEA AYSVHHILRR
P_knowlesi NSSINNNNLA ALLLNNNYCC PPLNILNNYG LLLGGIIIQQ QGVLSRRPEA AYSIHHILRR
P_mexicanu NSSINNNNLA ALIIHHHYCC PPLNILNNYG LLLGGIVIQQ QGVLTCCPEA AYSVHHILRR
P_reicheno NSSINNNNLV ALIINNNYCC PPLNILNNYG LLLGGIIIQQ QGVLSRRPDA AYSIHHILRR
P_simioval NSSINNNNLA ALLLNNNYCC PPLNILNNYG LLLGGIIIQQ QGVLSRRPEA AYSIHHILRR
P_simium   NSSINNNNLA ALLLNNNYCC PPLNILNNYG LLLGGIIIQQ QGVLSRRPEA AYSIHHILRR
P_vivax_Sa NSSINNNNLA ALLLNNNYCC PPLNILNNYG LLLGGIIIQQ QGVLSRRPEA AYSIHHILRR
P_relictum NSSINNNNLA ALIIHHHYCC PPLNILNNYG LLLGGIVIQQ QGVLTCCPEA AYSVHHILRR
P_yoelii   NSSINNNNLV TLIINNNYCC PPLNILNNYG LLLGGIIIQQ QGVLSRRPEA AYSIHHILRR
P_malariae NSSINNNNLA ALLLNNNYCC PPLNILNNYG LLLGGIIIQQ QGVLSRRPDA AYSIHHILRR
P_inui     NSSINNNNLA ALMMNNNYCC PPLNILNNYG LLLGGIIIQQ QGILSRRPEA AYSIHHILRR
P_coatneyi NSSINNNNLA ALLLNNNYCC PPLNILNNYG LLLGGIIIQQ QGVLSRRPEA AYSIHHILRR
P_fieldi   NSSINNNNLA ALLLNNNYCC PPLNILNNYG LLLGGIIIQQ QGVLSRRPEA AYSIHHILRR
P_ovale    NSSINNNNLA ALLLNNNYCC PPLNILNNYG LLLGGIIIQQ QGVLSRRPEA AYSIHHILRR

           EEESSGCAAL LDLQQHHHLL YYFKKKKKII LFIIIMMMII INIIIYCFYY YYLFTTLGSN
           EEESSGWCCF FRLHHGGGFI YYLHHHRRNN SYLLLPPPTT NTLLITAFMM MMYLPPWGQM
           EEESSGWCCF FRMHHGGGLF YYLHHHRRNN SYLLLPPPSS ISLLLTAFII IIYLPPWGQM
           EEESSGWCCF FRMHHGGGLF YYLHHHRRNN SYLLLPPPSS ISLLLTAFII IIYLPPWGQM
           EEESSGWCCF FRMHHGGGLL YYLHHHRRNN SYLLLPPPSS ISLLLTAFII IIYLPPWGQM
           EEESSGWCCF FRMHHGGGLL YYLHHHRRNN SYLLLPPPSS ISLLLTAFII IIYLPPWGQM
           EEESSGWCCF FRMHHGGGLL YYLHHHRRNN SYLLLPPPSS ISLLITAFVV VVYLPPWGQM
           EEESSGWCCF FRMHHGGGFI YYLHHHRRNN SYLLLPPPSS ISLLITAFMM MMYLPPWGQM
           EEESSGWCCF FRMHHGGGLL YYLHHHRRNN SYLLLPPPSS ISLLLTAFII IIYLPPWGQM
           EEESSGWCCF FRMHHGGGFI YYLHHHRRNN SYLLLPPPSS ISLLITAFMM MMYLPPWGQM
           EEESSGWCCF FRMHHGGGLL YYLHHHRRNN SYLLLPPPSS ISLLLTAFII IIYLPPWGQM
           EEESSGWCCF FRMHHGGGFI YYLHHHRRNN SYLLLPPPSS ISLLITAFMM MMYLPPWGQM
           EEESSGWCCF FRMHHGGGLL YYLHHHRRNN SYLLLPPPSS ISLLLTAFII IIYLPPWGQM
           EEESSGWCCF FRMHHGGGFI YYLHHHRRNN SYLLLPPPSS ITLLITAFMM MMYLPPWGQM
           EEESSGWCCF FRMHHGGGLL YYLHHHRRNN SYLLLPPPSS ISLLITAFVV VVYLPPWGQM
           EEESSGWCCF FRMHHGGGLL YYLHHHRRNN SYLLLPPPSS ISLLLTAFII IIYLPPWGQM
           EEESSGWCCF FRMHHGGGLL YYLHHHRRNN SYLLLPPPSS ISLLLTAFII IIYLPPWGQM
           EEESSGWCCF FRMHHGGGLL YYLHHHRRNN SYLLLPPPSS ISLLLTAFII IIYLPPWGQM
           EEESSGWCCF FRMHHGGGFI YYLHHHRRNN SYLLLPPPSS ISLLITAFMM MMYLPPWGQM
           EEESSGWCCF FRMHHGGGLF YYLHHHRRNN SYLLLPPPSS ISLLLTAFII IIYLPPWGQM
           EEESSGWCCF FRMHHGGGLF YYLHHHRRNN SYLLLPPPSS ISLLLTAFII IIYLPPWGQM
           EEESSGWCCF FRMHHGGGLL YYLHHHRRNN SYLLLPPPSS ISLLLTAFII IIYLPPWGQM
           EEESSGWCCF FRMHHGGGLL YYLHHHRRNN SYLLLPPPSS ISLLLTAFII IIYLPPWGQM
           EEESSGWCCF FRMHHGGGLL YYLHHHRRNN SYLLLPPPSS ISLLLTAFII IIYLPPWGQM
           EEESSGWCCF FRMHHGGGLF YYLHHHRRNN SYLLLPPPSS ISLLLTAFII IIYLPPWGQM

           EECCNCYNNY FIIPVWWIIC CGGIVVVVSS DDTLRFFFFL HFFFFFPFFI ILLCVFFFHI
           SSAATVITTY FIIPIWWVVC CGGIVVVVNN DDTLRFFFFL HFFFFFPFFV VLLVVFFFHI
           SSAATVITTS GIIPVWWLLC CGGTVVVVSS DDTIRFFFFL HFFFFLPFFV VLLCVFFFHI
           SSAATVITTS GIIPVWWLLC CGGTVVVVSS DDTIRFFFFL HFFFFLPFFV VLLCVFFFHI
           SSAATVITTS SIIPVWWLLC CGGTVVVVSS DDTIRFFFFL HFFFFLPFFV VLLCVFFFHI
           SSAATVITTS SIIPVWWLLC CGGTVVVVSS DDTIRFFFFL HFFFFLPFFI ILLCVFFFHI
           SSAATVITTS SIIPVWWIIC CGGTVVVVSS DDTIRFFFFL HFFFFLPFFI ILLCVFFFHI
           SSAATVITTY FIIPVWWIIC CGGLVVVVSS DDTLRFFFFL HFFFFFPFFI ILLCVFFFHI
           SSAATVITTS SIIPVWWLLC CGGTVVVVSS DDTIRFFFFL HFFFFLPFFV VLLCVFFFHI
           SSAATVITTY FIIPVWWIIC CGGLVVVVSS DDTLRFFFFL HFFFFFPFFI ILLCVFFFHI
           SSAATVITTS SIIPVWWLLC CGGTVVVVSS DDTIRFFFFL HFFFFLPFFV VLLCVFFFHI
           SSAATVITTY FIIPVWWIIC CGGLVVVVSS DDTLRFFFFL HFFFFFPFFI ILLCVFFFHI
           SSAATVITTS SIIPVWWLLC CGGTVVVVSS DDTIRFFFFL HFFFFLPFFV VLLCVFFFHI
           SSAATVITTY FIIPVWWIIC CGGLVVVVSS DDTLRFFFFL HFFFFFPFFI ILLCVFFFHI
           SSAATVITTS SIIPVWWIIC CGGTVVVVSS DDTIRFFFFL HFFFFLPFFI ILLCVFFFHI
           SSAATVITTS SIIPVWWLLC CGGTVVVVSS DDTIRFFFFL HFFFFLPFFV VLLCVFFFHI
           SSAATVITTS SIIPVWWLLC CGGTVVVVSS DDTIRFFFFL HFFFFLPFFV VLLCVFFFHI
           SSAATVITTS SIIPVWWLLC CGGTVVVVSS DDTIRFFFFL HFFFFLPFFV VLLCVFFFHI
           SSAATVITTY FIIPVWWIIC CGGLVVVVSS DDTLRFFFFL HFFFFFPFFI ILLCVFFFHI
           SSAATVITTS GIIPVWWLLC CGGTVVVVSS DDTIRFFFFL HFFFFLPFFV VLLCVFFFHI
           SSAATVITTS SIIPVWWLLC CGGTVVVVSS DDTIRFFFFL HFFFFLPFFV VLLCVFFFHI
           SSAATVITTS SIIPVWWLLC CGGTVVVVSS DDTIRFFFFL HFFFFLPFFV VLLCVFFFHI
           SSAATVITTS SIIPVWWLLC CGGTVVVVSS DDTIRFFFFL HFFFFLPFFV VLLCVFFFHI
           SSAATVITTS SIIPVWWLLC CGGTVVVVSS DDTIRFFFFL HFFFFLPFFV VLLCVFFFHI
           SSAATVITTS SIIPVWWLLC CGGTVVVVSS DDTIRFFFFL HFFFFLPFFV VLLCVFFFHI

           FFLLQQSSNL LGDDAAALLP YPNLLLCCDF FNNLVLLFFL LSQSLLFGGI SSHHPPPDNV
           FFLLQQSTNL LGDDAAALLP YPNLLLCCDF FSNLVLLFFL LAQSLLFGGL SSHHPPPDNV
           FFLLHHSTNL LGDDAAALLP YPNLLLSSDF FNNLILLFFL LIQSIIFGGI SSHHPPPDNV
           FFLLHHSTNL LGDDAAALLP YPNLLLSSDF FNNLILLFFL LIQSIIFGGI SSHHPPPDNV
           FFLLHHSTNL LGDDAAALLP YPNLLLSSDF FNNFILLFFL LLQSIIFGGI SSHHPPPDNV
           FFLLHHSTNL LGDDAAALLP YPNLLLSSDF FNNFILLFFL LLQSLLFGGI SSHHPPPDNV
           FFLLHHSTNL LGDDAAALLP YPNLLLSSDF FNNIILLFFL LIQSLLFGGI SSHHPPPDNV
           FFLLQQSTNL LGDDAAALLP YPNLLLSSDF FNNFVLLFFL LSQSLLFGGL SSHHPPPDNV
           FFLLHHSTNL LGDDAAALLP YPNLLLSSDF FNNFILLFFL LLQSIIFGGI SSHHPPPDNV
           FFLLQQSTNL LGDDAAALLP YPNLLLSSDF FNNLVLLFFL LAQSLLFGGL SSHHPPPDNV
           FFLLHHSTNL LGDDAAALLP YPNLLLSSDF FNNFILLFFL LLQSLLFGGI SSHHPPPDNV
           FFLLQQSTNL LGDDAAALLP YPNLLLSSDF FNNLVLLFFL LSQSLLFGGL SSHHPPPDNV
           FFLLHHSTNL LGDDAAALLP YPNLLLSSDF FNNFILLFFL LLQSIIFGGI SSHHPPPDNV
           FFLLQQSTNL LGDDAAALLP YPNLLLSSDF FNNFVLLFFL LSQSLLFGGL SSHHPPPDNV
           FFLLHHSTNL LGDDAAALLP YPNLLLSSDF FNNIILLFFL LIQSLLFGGI SSHHPPPDNV
           FFLLHHSTNL LGDDAAALLP YPNLLLSSDF FNNFILLFFL LLQSIIFGGI SSHHPPPDNV
           FFLLHHSTNL LGDDAAALLP YPNLLLSSDF FNNFILLFFL LLQSIIFGGI SSHHPPPDNV
           FFLLHHSTNL LGDDAAALLP YPNLLLSSDF FNNFILLFFL LLQSIIFGGI SSHHPPPDNV
           FFLLQQSTNL LGDDAAALLP YPNLLLSSDF FNNLVLLFFL LAQSLLFGGL SSHHPPPDNV
           FFLLHHSTNL LGDDAAALLP YPNLLLSSDF FNNLILLFFL LIQSIIFGGI SSHHPPPDNV
           FFLLHHSTNL LGDDAAALLP YPNLLLSSDF FNNIIIIFFL LLQSLLFGGI SSHHPPPDNV
           FFLLHHSTNL LGDDAAAFFP YPNLLLSSDF FNNFILLFFL LLQSIIFGGI SSHHPPPDNV
           FFLLHHSTNL LGDDAAALLP YPNLLLSSDF FNNFILLFFL LLQSIIFGGI SSHHPPPDNV
           FFLLHHSTNL LGDDAAALLP YPNLLLSSDF FNNFILLFFL LLQSIIFGGI SSHHPPPDNV
           FFLLHHSTNL LGDDAAALLP YPNLLLSSDF FNNFILLFFL LLQSLLFGGI SSHHPPPDNV

           RRYALHHHIV VVVPEWYLLY YYAAMLKKKK TIPPKGGVLL LSIILFFLLL EEQRRLLTII
           RRYSLHHHIV VVVPEWYLLY YYAAILKKKK TIPPKGGILL LSVVLFFLLL EEQRRLLTII
           TTYVLQQQIV VVVPEWYLLY YYAAMLKKKK TIPPKGGIII ISLLLFFLLL EEQRRLLTII
           TTYVLQQQIV VVVPEWYLLY YYAAMLKKKK TIPPKGGIVV VSLLLFFLLL EEQRRLLTII
           TTYVIQQQIV VVVPEWYLLY YYAAMLKKKK TIPPKGGILL LSLLLFFLLL EEQRRLLTII
           TTYVIQQQIV VVVPEWYLLY YYAAMLKKKK TIPPKGGILL LSLLLFFLLL EEQRRLLTII
           TTYVSQQQIV VVVPEWYLLY YYAAMLKKKK TVPPKGGILL LSLLLFFLLL EEQRRLLTII
           RRYALHHHIV VVVPEWYLLY YYAAMLKKKK TIPPKGGVLL LSIILFFLLL EEQRRLLTII
           TTYVIQQQIV VVVPEWYLLY YYAAMLKKKK TIPPKGGILL LSLLLFFLLL EEQRRLLTII
           RRYALHHHIV VVVPEWYLLY YYAAMLKKKK TIPPKGGVLL LSIILFFLLL EEQRRLLTLI
           TTYVIQQQIV VVVPEWYLLY YYAAMLKKKK TIPPKGGILL LSLLLFFLLL EEQRRLLTII
           RRYALHHHIV VVVPEWYLLY YYAAMLKKKK TIPPKGGVLL LSIILFFLLL EEQRRLLTLI
           TTYVIQQQIV VVVPEWYLLY YYAAMLKKKK TIPPKGGILL LSLLLFFLLL EEQRRLLTII
           KKYALHHHIV VVVPEWYLLY YYAAMLKKKK IIPPKGGVLL LSVVLFFLLL EEQRRLLTII
           TTYVSQQQIV VVVPEWYLLY YYAAMLKKKK TVPPKGGILL LSLLLFFLLL EEQRRLLTII
           TTYVIQQQIV VVVPEWYLLY YYAAMLKKKK TIPPKGGILL LSLLLFFLLL EEQRRLLTII
           TTYVIQQQIV VVVPEWYLLY YYAAMLKKKK TIPPKGGILL LSLLLFFLLL EEQRRLLTII
           TTYVIQQQIV VVVPEWYLLY YYAAMLKKKK TIPPKGGILL LSLLLFFLLL EEQRRLLTII
           RRYALHHHIV VVVPEWYLLY YYAAMLKKKK TIPPKGGVLL LSIILFFLLL EEQRRLLTLI
           TTYVLQQQIV VVVPEWYLLY YYAAMLKKKK TIPPKGGIVV VSLLLFFLLL EEQRRLLTII
           TTYVIQQQIV VVVPEWYLLY YYAAMLKKKK TIPPKGGILL LSLLLFFLLM EEQRRLLTII
           TTYVIQQQIV VVVPEWYLLY YYAAILKKKK TIPPKGGILL LSLLLFFLLF EEQRRLLTII
           TTYVIQQQIV VVVPEWYLLY YYAAMLKKKK TIPPKGGILL LSLLLFFLLL EEQRRLLTII
           TTYVIQQQIV VVVPEWYLLY YYAAMLKKKK TIPPKGGILL LSLLLFFLLL EEQRRLLTII
           TTYVIQQQIV VVVPEWYLLY YYAAMLKKKK TIPPKGGILL LSLLLFFLLL EEQRRLLTII

           QQFFKKFGAR ESSSVVWIIC YYLLLWGCCL LLLYYLGRRF IILFFFFSGL FFTTLLVQRY
           LLFFKKFGAR DSSSLLWIIC YYLLLVGYYL LLLFFYGRRF IIILFVVSIL FFTTLLVQRH
           QQFFKKMSAR ESSSVVWMMC YYLLLWGCCL LLLFFLGRRF IILFFSSSGL FFSSLLVQKH
           QQFFKKMSAR ESSSVVWMMC YYLLLWGCCL LLLFFLGRRF IILFFSSSGL FFAALLVHRH
           QQFFKKMGAR ESSSVVWMMC YYLLLWGCCL LLLFFLGRRF IILFFSSSGL FFAALLVHRH
           QQFFKKMGAR ESSSVVWMMC YYLLLWGCCL LLLFFLGRRF IISFFSSSGL FFAALLVHRH
           QQFFKKMGAR DSSSVVWMMC YYLLLWGCCL LLLFFLGRRF VVLFFCCSGL FFVVLLVHRH
           QQFFKKFGAR ESSSVVWIIC YYLLLWGCCL LLLYYLGRRF IILFFFFSAL FFTTLLVQRH
           QQFFKKMGAR ESSSVVWMMC YYLLLWGCCL LLLFFLGRRF IILFFSSSGL FFTTLLVHRH
           QQFFKKFGAR ESSSVVWIIC YYLLLWGCCL LLLYYLGRRF IILFFFFSGL FFTTLLVQRH
           QQFFKKMGAR ESSSVVWMMC YYLLLWGCCL LLLFFLGRRF IISFFSSSGL FFVVLLVHRH
           QQLLKKFGVR ESSSVVWIIC YYLLLWGCCL LLLFFLGRRF IILFFCCSGL FFSSLLVQRS
           QQFFKKMGAR ESSSVVWMMC YYLLLWGCCL LLLFFLGRRF IILFFFFSGL FFTTLLVHRH
           QQFFKKFGAR ESSSVVWIIC YYLLLWGCCL LLLYYIGRRF IILFFFFSAL FFTTLLVQKH
           QQFFKKMGAR DSSSVVWMMC YYLLLWGCCL LLLFFLGRRF VVLFFCCSGL FFVVLLVHRH
           QQFFKKMGAR ESSSVVWMMC YYLLLWGCCL LLLFFLGRRF IISFFSSSGL FFAALLVHRH
           QQFFKKMGAR ESSSVVWMMC YYLLLWGCCL LLLFFLGRRF IISFFSSSGL FFAALLVHRH
           QQFFKKMGAR ESSSVVWMMC YYLLLWGCCL LLLFFLGRRF IISFFSSSGL FFAALLVHRH
           QQFFKKFGAR ESSSVVWIIC YYLLLWGCCL LLLYYLGRRF IILFFFFSGL FFTTLLVQRH
           QQFFKKMSAR ESSSVVWMMC YYLLLWGCCL LLLFFLGRRF IILFFSSSGL FFSSLLVQKH
           QQFFKKMGAR ESSSVVWMMC YYLLLWGCCL LLLFFLGRRF IISFFSSSGL FFAALLVHRY
           QQFFKKMGAR ESSSLLWMMC YYLLLWGCCL LLLFFLGRRF IIIFFSSSGL FFAALLVHRH
           QQFFKKMGAR ESSSVVWMMC YYLLLWGCCL LLLFFLGRRF IILFFSSSGL FFTTLLVHRH
           QQFFKKMGAR ESSSVVWMMC YYLLLWGCCL LLLFFLGRRF IISFFSSSGL FFAALLVHRH
           QQFFKKMGAR ESSSVVWMMC YYLLLWGCCL LLLFFLGRRF IISFFSSSGL FFVVLLVHRH

           YYDYYSSQQA NNNII
           HYDYYSSQQA NNNII
           HYDYYSSQQA NNNII
           HYDYYSSQQA NNNII
           HYDYYSSQQA NNNII
           HYDYYSSQQA NNNII
           HYDYYSSQQA NNNII
           HYDYYSSQQA NNNII
           HYDYYSSQQA NNNII
           HYDYYSSQQA NNNII
           HYDYYSSQQA NNNII
           SYDYYSSQQA NNNII
           HYDYYSSQQA NNNII
           HYDYYSSQQA NNNLL
           HYDYYSSQQA NNNII
           HYDYYSSQQA NNNII
           HYDYYSSQQA NNNII
           HYDYYSSQQA NNNII
           HYDYYSSQQA NNNII
           HYDYYSSQQA NNNII
           YYDYYSSQQA NNNII
           HYDYYSSQQA NNNII
           HYDYYSSQQA NNNII
           HYDYYSSQQA NNNII
           HYDYYSSQQA NNNII

   25   375
L_caullery SIIKSHHLII IYYPPLINLL LLLYYGLLTT GLLLLATCEE ESYAYSSIRL SGCALDELHH
L_sabrazes VIIKAHHLII IYYPPLINLL LLLYYGLLTT GLLLLATAEE ESHAYSSIRL SGWCFRSTGG
P_berghei  SIIKTHHLII INYPPLINLL LLLYYGLLTT GFFLLASREE ESYAYSSIRL SGWCFRATGG
P_chabaudi SIIKTHHLMM MNYPPLINLL LLLYYGLLTT GFFLLASREE ESYAYSSIRL SGWCFRATGG
P_cynomolg SIIKAHHLLL LNYPPLINLL LLLYYGLLTT GFFLLASREE ESYAYSSIRL SGWCFRATGG
P_DAJ-2004 SIIKAHHLLL LNYPPLINLL LLLYYGLLTT GFFLLASREE ESYAYSSIRL SGWCFRATGG
P_falcipar SIIKAHHLII INYPPLINLL LLLYYGLLTT GFFLLASRDD DSYAYSSIRL SGWCFRATGG
P_floriden SIIKAHHLVV VYYPPLINLL LLLYYGLLTT GLLLLATCEE ESYAYSSIRL SGWCFRATGG
P_fragile  SIIKAHHLLL LNYPPLINLL LLLYYGLLTT GFFLLASREE ESYAYSSIRL SGWCFRATGG
P_gallinac SIIKAHHLII IHYPPLINLL LLLYYGLLTT GLLLLATCEE ESYAYSSIRL SGWCFRATGG
P_gonderi  SIIKAHHLLL LNYPPLINLL LLLYYGLLTT GFFLLASREE ESYAYSSIRL SGWCFRATGG
P_juxtanuc SIIKAHHLII IHYPPLINLL LLLYYGLLTT GLLLLATCEE ESYAYSSIRL SGWCFRATGG
P_knowlesi SIIKAHHLLL LNYPPLINLL LLLYYGLLTT GFFLLASREE ESYAYSSIRL SGWCFRATGG
P_mexicanu SIIKAHHLII IHYPPLINLL LLLYYGLLTT GLLLLATCEE ESYAYSSIRI SGWCFRATGG
P_reicheno SIIKAHHLII INYPPLINLL LLLYYGLLTT GFFLLASRDD DSYAYSSIRL SGWCFRATGG
P_simioval SIIKAHHLLL LNYPPLINLL LLLYYGLLTT GFFLLASREE ESYAYSSIRL SGWCFRATGG
P_simium   SIIKAHHLLL LNYPPLINLL LLLYYGLLTT GFFLLASREE ESYAYSSIRL SGWCFRATGG
P_vivax_Sa SIIKAHHLLL LNYPPLINLL LLLYYGLLTT GFFLLASREE ESYAYSSIRL SGWCFRATGG
P_relictum SIIKAHHLII IHYPPLINLL LLLYYGLLTT GLLLLATCEE ESYAYSSIRL SGWCFRATGG
P_yoelii   SIIKTHHLII INYPPLINLL LLLYYGLLTT GFFLLASREE ESYAYSSIRL SGWCFRATGG
P_malariae SIIKAHHLLL LNYPPLINLL LLLYYGLLTT GFFLLASRDD DSYAYSSIRL SGWCFRATGG
P_inui     SIIKAHHLMM MNYPPLINLL LLLYYGLLTT GFFLLASREE ESYAYSSIRL SGWCFRATGG
P_coatneyi SIIKAHHLLL LNYPPLINLL LLLYYGLLTT GFFLLASREE ESYAYSSIRL SGWCFRATGG
P_fieldi   SIIKAHHLLL LNYPPLINLL LLLYYGLLTT GFFLLASREE ESYAYSSIRL SGWCFRATGG
P_ovale    SIIKAHHLLL LNYPPLINLL LLLYYGLLTT GFFLLASREE ESYAYSSIRL SGWCFRATGG

           LLYLFYLFFF FKKVKLIFTF FIDDDIWWII N----FNINN NN--YCYYGL LFLGFFLCNC
           AASFVFILLL LHHLRGNYSY YLLLLTWWNN TIIIIFLISS SSIITAMMGY YLWGFFWATV
           AASLVFFLLL LHHLRGNYLY YLLLLSWWII SIIIIFALFF FFIITAIIGY YLWGYYWATV
           AASLVFFLLL LHHLRGNYLY YLLLLSWWII SIIIIFALFF FFIITAIIGY YLWGYYWATV
           AASLVFLLLL LHHLRGNYLY YLLLLSWWII SIIIIFALFF FFIITAIIGY YLWGYYWATV
           AASLVFLLLL LHHLRGNYLY YLLLLSWWII SIIIIFALFF FFIITAIIGY YLWGYYWATV
           AASLVFLLLL LHHLRGNYMY YLLLLSWWII SIIIIFMIFF FFIITAVVGY YLWGYYWATV
           AASFVFILLL LHHLRGNYSY YLLLLSWWII SIIIIFLISS SSIITAMMGY YLWGFFWATV
           AASLVFLLLL LHHLRGNYLY YLLLLSWWII SIIIIFALFF FFIITAIIGY YLWGYYWATV
           AASFVFILLL LHHLRGNYSY YLLLLSWWII SMMMMFLISS SSIITAMMGY YLWGFFWATV
           AASLVFLLLL LHHLRGNYLY YLLLLSWWII SIIIIFALFF FFIITAIIGY YLWGYYWATV
           AASFVFILLL LHHLRGNYSY YLLLLSWWII SIIIIFLISS SSIITAMMGY YLWGFFWATV
           AASLVFLLLL LHHLRGNYLY YLLLLSWWII SIIIIFALFF FFIITAIIGY YLWGYYWATV
           AASFVFILLL LHHLRGNYSY YLLLLSWWII TIIIIFLISS SSIITAMMGY YLWGFFWATV
           AASLVFLLLL LHHLRGNYMY YLLLLSWWII SIIIIFMIFF FFIITAVVGY YLWGYYWATV
           AASLVFLLLL LHHLRGNYLY YLLLLSWWII SIIIIFALFF FFIITAIIGY YLWGYYWATV
           AASLVFLLLL LHHLRGNYLY YLLLLSWWII SIIIIFALFF FFIITAIIGY YLWGYYWATV
           AASLVFLLLL LHHLRGNYLY YLLLLSWWII SIIIIFALFF FFIITAIIGY YLWGYYWATV
           AASFVFILLL LHHLRGNYSY YLLLLSWWII SIIIIFLISS SSIITAMMGY YLWGFFWATV
           AASLVFFLLL LHHLRGNYLY YLLLLSWWII SIIIIFALFF FFIITAIIGY YLWGYYWATV
           AASLVFFLLL LHHLRGNYLY YLLLLSWWII SIIIIFALFF FFIITAIIGY YLWGYYWATV
           AASLVFLLLL LHHLRGNYLY YLLLLSWWII SVVVVFALFF FFIITAIIGY YLWGYYWATV
           AASLVFLLLL LHHLRGNYLY YLLLLSWWII SIIIIFALFF FFIITAIIGY YLWGYYWATV
           AASLVFLLLL LHHLRGNYLY YLLLLSWWII SIIIIFALFF FFIITAIIGY YLWGYYWATV
           AASLVFFLLL LHHLRGNYLY YLLLLSWWII SIIIIFALFF FFIITAIIGY YLWGYYWATV

           YNLLLLFIGG GGLLVWICGG GGGGGGYYYY ISDDPPPPRR RRFVHFFFPP FIACIIVVFF
           ITLLLLFIGG GGLLIWVCGG GGGGGGFFFF INDDPPPPRR RRFIHFFFPP FVVVVVVVFF
           ITLLLLGISS SSLLVWLCGG GGGGGGYYYY TSDDPPPPRR RRFVHFFFPP FVACIIVVFF
           ITLLLLGIAA AALLVWLCGG GGGGGGYYYY TSDDPPPPRR RRFVHFFFPP FVACIIVVFF
           ITLLLLSIVV VVLLVWLCGG GGGGGGYYYY TSDDPPPPRR RRFVHFFFPP FVACIIVVFF
           ITLLLLSIVV VVLLVWLCGG GGGGGGYYYY TSDDPPPPRR RRFVHFFFPP FIACIIVVFF
           ITLLLLSIVV VVAAVWICGG GGGGGGYYYY TSDDPPPPRR RRFVHFFFPP FIGCIIVVFF
           ITLLLLFIGG GGLLVWICGG GGGGGGYYYY LSDDPPPPRR RRFVHFFFPP FIACIIVVFF
           ITLLLLSIVV VVLLVWLCGG GGGGGGYYYY TSDDPPPPRR RRFVHFFFPP FVACIIVVFF
           ITLLLLFIGG GGLLVWICGG GGGGGGYYYY LSDDPPPPRR RRFVHFFFPP FIACIIVVFF
           ITLLLLSIVV VVLLVWLCGG GGGGGGYYYY TSDDPPPPRR RRFVHFFFPP FVACIIVVFF
           ITLLLLFIGG GGLLVWICGG GGGGGGYYYY LSDDPPPPRR RRFVHFFFPP FIACIIVVFF
           ITLLLLSIVV VVLLVWLCGG GGGGGGYYYY TSDDPPPPRR RRFVHFFFPP FVACIIVVFF
           ITLLLLFIGG GGLLVWICGG GGGGGGYYYY LSDDPPPPRR RRFVHFFFPP FIACIIVVFF
           ITLLLLSIVV VVAAVWICGG GGGGGGYYYY TSDDPPPPRR RRFVHFFFPP FIGCIIVVFF
           ITLLLLSIVV VVLLVWLCGG GGGGGGYYYY TSDDPPPPRR RRFVHFFFPP FVACIIVVFF
           ITLLLLSIVV VVLLVWLCGG GGGGGGYYYY TSDDPPPPRR RRFVHFFFPP FVACIIVVFF
           ITLLLLSIVV VVLLVWLCGG GGGGGGYYYY TSDDPPPPRR RRFVHFFFPP FVACIIVVFF
           ITLLLLFIGG GGLLVWICGG GGGGGGYYYY LSDDPPPPRR RRFVHFFFPP FIACIIVVFF
           ITLLLLGIAA AALLVWLCGG GGGGGGYYYY TSDDPPPPRR RRFVHFFFPP FVACIIVVFF
           ITLLLLSIAA AALLVWLCGG GGGGGGYYYY TSDDPPPPRR RRFVHFFFPP FVACIIVVFF
           ITLLLLSIVV VVLLVWLCGG GGGGGGYYYY TSDDPPPPRR RRFVHFFFPP FVACIIVVFF
           ITLLLLSIVV VVLLVWLCGG GGGGGGYYYY TSDDPPPPRR RRFVHFFFPP FVACIIVVFF
           ITLLLLSIVV VVLLVWLCGG GGGGGGYYYY TSDDPPPPRR RRFVHFFFPP FVACIIVVFF
           ITLLLLSIAA AALLVWLCGG GGGGGGYYYY TSDDPPPPRR RRFVHFFFPP FVACIIVVFF

           IIIIFFHLQS SPLYYDTKIF FFFPPLCLII IIIIIGNNNV VLLVVLSSLF FIIPLLSSPP
           IIIIFFHLQS SPLYYDTKIF FFFPPLCLII IIIIIGSSNV VLLVVLASLF FILTLLSSPP
           IIIIFFHLHS SPLYYDTKIF FFFPPLSLVV VVVVVGNNNI ILLIILISIF FVIPLLSSPP
           IIIIFFHLHS SPLYYDTKIF FFFPPLSLVV VVVVVGNNNI ILLIILISIF FVIPLLSSPP
           IIIIFFHLHS SPLYYDTKIF FFFPPLSLVV VVVVVGNNNI IFFIILLSIF FIIPLLSSPP
           IIIIFFHLHS SPLYYDTKIF FFFPPLSLVV VVVVVGNNNI IFFIILLSLF FIIPLLSSPP
           IIIIFFHLHS SPLYYDTKIF FFFPPLSLVV VVVVVGNNNV VIIIILISLF FIIPLLSSPP
           IIIIFFHLQS SPLYYDTKIF FFFPPLSLII IIIIIGNNNI IFFVVLSSLF FILPLLSSPP
           IIIIFFHLHS SPLYYDTKIF FFFPPLSLVV VVVVVGNNNI IFFIILLSIF FIIPLLSSPP
           IIIIFFHLQS SPLYYDTKIF FFFPPLSLII IIIIIGNNNV VLLVVLASLF FILPLLSSPP
           IIIIFFHLHS SPLYYDTKIF FFFPPLSLVV VVVVVGNNNI IFFIILLSLF FIIPLLSSPP
           IIIIFFHLQS SPLYYDTKIF FFFPPLSLII IIIIIGNNNV VLLVVLSSLF FILPLLSSPP
           IIIIFFHLHS SPLYYDTKIF FFFPPLSLVV VVVVVGNNNI IFFIILLSIF FIIPLLSSPP
           IIIIFFHLQS SPLYYDTKIF FFFPPLSLII IIIIIGNNNV VFFVVLSSLF FILPLLSSPP
           IIIIFFHLHS SPLYYDTKIF FFFPPLSLVV VVVVVGNNNV VIIIILISLF FIIPLLSSPP
           IIIIFFHLHS SPLYYDTKIF FFFPPLSLVV VVVVVGNNNI IFFIILLSIF FIIPLLSSPP
           IIIIFFHLHS SPLYYDTKIF FFFPPLSLVV VVVVVGNNNI IFFIILLSIF FIIPLLSSPP
           IIIIFFHLHS SPLYYDTKIF FFFPPLSLVV VVVVVGNNNI IFFIILLSIF FIIPLLSSPP
           IIIIFFHLQS SPLYYDTKIF FFFPPLSLII IIIIIGNNNV VLLVVLASLF FILPLLSSPP
           IIIIFFHLHS SPLYYDTKIF FFFPPLSLVV VVVVVGNNNI ILLIILISIF FVIPLLSSPP
           IIIIFFHLHS SPLYYDTKIF FFFPPLSLVV VVVVVGNNNI IIIIILLSLF FIIPLLSSPP
           IIIIFFHLHS SPLYYDTKIF FFFPPLSLVV VVVVVGNNNI IFFIILLSIF FIIPLLSSPP
           IIIIFFHLHS SPLYYDTKIF FFFPPLSLVV VVVVVGNNNI IFFIILLSIF FIIPLLSSPP
           IIIIFFHLHS SPLYYDTKIF FFFPPLSLVV VVVVVGNNNI IFFIILLSIF FIIPLLSSPP
           IIIIFFHLHS SPLYYDTKIF FFFPPLSLVV VVVVVGNNNI IFFIILLSLF FIIPLLSSPP

           AAIPPRATTT TPPPHIVPPP WYYFLYYYMM MKKTIIPPNT TGLLLSQIFF FLLEEEQRTI
           AAIMMRSTTT TPPPHIVPPP WYYFLYYYII IKKTIIPPNT TGLLLSQVFF FLLEEEQRTI
           AAIVVTVTTT TPPPQIVPPP WYYFLYYYMM MKKTIIPPSN NGLLISQLFF FLLEEEQRTI
           AAIIITVTTT TPPPQIVPPP WYYFLYYYMM MKKTIIPPSN NGLLVSQLFF FLLEEEQRTI
           AAILLTVTTT TPPPQIVPPP WYYFLYYYMM MKKTIIPPST TGLLLSQLFF FLLEEEQRTI
           AAILLTVTTT TPPPQIVPPP WYYFLYYYMM MKKTIIPPST TGLLLSQLFF FLLEEEQRTI
           AAIVVTVTTT TPPPQIVPPP WYYFLYYYMM MKKTVVPPSP PGLLLSQLFF FLLEEEQRTI
           AAITTRATTT TPPPHIVPPP WYYFLYYYMM MKKTIIPPNT TGLLLSQIFF FLLEEEQRTI
           AAILLTVTTT TPPPQIVPPP WYYFLYYYMM MKKTIIPPST TGLLLSQLFF FLLEEEQRTI
           AAITTRATTT TPPPHIVPPP WYYFLYYYMM MKKTIIPPNT TGLLLSQIFF FLLEEEQRTL
           AAILLTVTTT TPPPQIVPPP WYYFLYYYMM MKKTIIPPST TGLLLSQLFF FLLEEEQRTI
           AAITTRATTT TPPPHIVPPP WYYFLYYYMM MKKTIIPPNT TGLLLSQIFF FLLEEEQRTL
           AAILLTVTTT TPPPQIVPPP WYYFLYYYMM MKKTIIPPST TGLLLSQLFF FLLEEEQRTI
           AAIMMKATTT TPPPHIVPPP WYYFLYYYMM MKKIIIPPNT TGLLLSQVFF FLLEEEQRTI
           AAIVVTVTTT TPPPQIVPPP WYYFLYYYMM MKKTVVPPSP PGLLLSQLFF FLLEEEQRTI
           AAILLTVTTT TPPPQIVPPP WYYFLYYYMM MKKTIIPPST TGLLLSQLFF FLLEEEQRTI
           AAILLTVTTT TPPPQIVPPP WYYFLYYYMM MKKTIIPPST TGLLLSQLFF FLLEEEQRTI
           AAILLTVTTT TPPPQIVPPP WYYFLYYYMM MKKTIIPPST TGLLLSQLFF FLLEEEQRTI
           AAITTRATTT TPPPHIVPPP WYYFLYYYMM MKKTIIPPNT TGLLLSQIFF FLLEEEQRTL
           AAIIITVTTT TPPPQIVPPP WYYFLYYYMM MKKTIIPPSN NGLLVSQLFF FLLEEEQRTI
           AAIIITVTTT TPPPQIVPPP WYYFLYYYMM MKKTIIPPST TGLLLSQLFF FMMEEEQRTI
           AAILLTVTTT TPPPQIVPPP WYYFLYYYII IKKTIIPPST TGLLLSQLFF FFFEEEQRTI
           AAILLTVTTT TPPPQIVPPP WYYFLYYYMM MKKTIIPPST TGLLLSQLFF FLLEEEQRTI
           AAILLTVTTT TPPPQIVPPP WYYFLYYYMM MKKTIIPPST TGLLLSQLFF FLLEEEQRTI
           AAIMMTVTTT TPPPQIVPPP WYYFLYYYMM MKKTIIPPST TGLLLSQLFF FLLEEEQRTI

           IIQQFFKGGE EEEYVVPPII IIWWIIWWIC CLPPPQSSYL GGLLFIIIFF FFFFSGGLTV
           IILLFFKGGD DDDYLLSSII IIWWIIVVIY YLPPPQDDFY GGMMFIIILL FFFFSIILTV
           IIQQFFKSSE EEEYVVPPII IIWWMMWWIC CLPPPQDDFL GGLLFIIIFF FFFFSGGLSV
           IIQQFFKSSE EEEYVVPPII IIWWMMWWIC CLPPPQDDFL GGLLFIIIFF FFFFSGGLAV
           IIQQFFKGGE EEEYVVPPII IIWWMMWWIC CLPPPQDDFL GGLLFIIIFF FFFFSGGLAV
           IIQQFFKGGE EEEYVVPPII IIWWMMWWIC CLPPPQDDFL GGLLFIIIFF FFFFSGGLAV
           IIQQFFKGGD DDDYVVPPII IIWWMMWWIC CLPPPQDDFL GGLLFIIIFF FFFFSGGLVV
           IIQQFFKGGE EEEYVVPPII IIWWIIWWIC CLPPPQDDYL GGLLFIIIFF FFFFSAALTV
           IIQQFFKGGE EEEYVVPPII IIWWMMWWIC CLPPPQDDFL GGLLFIIIFF FFFFSGGLTV
           LIQQFFKGGE EEEYVVPPII IIWWIIWWIC CLPPPQDDYL GGLLFIIIFF FFFFSGGLTV
           IIQQFFKGGE EEEYVVPPII IIWWMMWWIC CLPPPQDDFL GGLLFIIIFF FFFFSGGLVV
           LIQQLLKGGE EEEYVVPPII IIWWIIWWIC CLPPPQDDFL GGLLFIIIFF FFFFSGGLSV
           IIQQFFKGGE EEEYVVPPII IIWWMMWWIC CLPPPQDDFL GGLLFIIIFF FFFFSGGLTV
           IIQQFFKGGE EEEYVVPPII IIWWIIWWIC CLPPPQDDYI GGLLFIIIFF FFFFSAALTV
           IIQQFFKGGD DDDYVVPPII IIWWMMWWIC CLPPPQDDFL GGLLFIIIFF FFFFSGGLVV
           IIQQFFKGGE EEEYVVPPII IIWWMMWWIC CLPPPQDDFL GGLLFIIIFF FFFFSGGLAV
           IIQQFFKGGE EEEYVVPPII IIWWMMWWIC CLPPPQDDFL GGLLFIIIFF FFFFSGGLAV
           IIQQFFKGGE EEEYVVPPII IIWWMMWWIC CLPPPQDDFL GGLLFIIIFF FFFFSGGLAV
           LIQQFFKGGE EEEYVVPPII IIWWIIWWIC CLPPPQDDYL GGLLFIIIFF FFFFSGGLTV
           IIQQFFKSSE EEEYVVPPII IIWWMMWWIC CLPPPQDDFL GGLLFIIIFF FFFFSGGLSV
           IIQQFFKGGE EEEYVVPPII IIWWMMWWIC CLPPPQEEFL GGLLFIIIFF FFFFSGGLAV
           IIQQFFKGGE EEEYLLPPII IIWWMMWWIC CLPPPQDDFL GGLLFIIIFF FFFFSGGLAV
           IIQQFFKGGE EEEYVVPPII IIWWMMWWIC CLPPPQDDFL GGLLFIIIFF FFFFSGGLTV
           IIQQFFKGGE EEEYVVPPII IIWWMMWWIC CLPPPQDDFL GGLLFIIIFF FFFFSGGLAV
           IIQQFFKGGE EEEYVVPPII IIWWMMWWIC CLPPPQDDFL GGLLFIIIFF FFFFSGGLVV

           VQSSSRRRYD SAANI
           VQSSSRRRHD SAANI
           VQNNNKKKHD SAANI
           VHYYYRRRHD SAANI
           VHYYYRRRHD SAANI
           VHYYYRRRHD SAANI
           VHYYYRRRHD SAANI
           VQAAARRRHD SAANI
           VHYYYRRRHD SAANI
           VQSSSRRRHD SAANI
           VHYYYRRRHD SAANI
           VQSSSRRRSD SAANI
           VHYYYRRRHD SAANI
           VQAAAKKKHD SAANL
           VHYYYRRRHD SAANI
           VHYYYRRRHD SAANI
           VHYYYRRRHD SAANI
           VHYYYRRRHD SAANI
           VQSSSRRRHD SAANI
           VQYYYKKKHD SAANI
           VHYYYRRRYD SAANI
           VHYYYRRRHD SAANI
           VHYYYRRRHD SAANI
           VHYYYRRRHD SAANI
           VHYYYRRRHD SAANI

   25   375
L_caullery NNYYSINVVS LLIYYYPPCC PILYGFLGII IGLTCYYTTP EEEISYAYYY YSQHIILRRL
L_sabrazes NNYYVINAAA LLIYYYPPCC PILYGFLGII IGLTAYYTTP EEEISHAYYY YSQHIILRRL
P_berghei  NNYYSINVVT LLINYYPPCC PILYGFLGII IGLSRYYSSP EEEISYAYYY YSQHIILRRL
P_chabaudi NNYYSINVVT LLMNYYPPCC PILYGFLGII IGLSRYYSSP EEEISYAYYY YSQHIILRRL
P_cynomolg NNYYSINAAA LLLNYYPPCC PILYGFLGII IGLSRYYTTP EEEISYAYYY YSQHIILRRL
P_DAJ-2004 NNYYSINAAA LLLNYYPPCC PILYGFLGII IGLSRYYTTP EEEISYAYYY YSQHIILRRL
P_falcipar NNFFSINVVA LLINYYPPCC PILYGFLGII IGLSRYYTTP DDDVSYAYYY YSQHIILRRL
P_floriden NNYYSINAAA LLVYYYPPCC PILYGFLGII IGLTCYYTTP EEEISYAYYY YSQHIILRRL
P_fragile  NNYYSINAAA LLLNYYPPCC PILYGFLGII IGLSRYYTTP EEEISYAYYY YSQHIILRRL
P_gallinac NNYYSINAAA LLIHYYPPCC PILYGFLGII IGLTCYYTTP EEEISYAYYY YSQHIILRRL
P_gonderi  NNYYSINAAA LLLNYYPPCC PILYGFLGII IGLSRYYTTP EEEISYAYYY YSQHIILRRL
P_juxtanuc NNYYSINAAA LLIHYYPPCC PILYGFLGII IGLTCYYTTP EEEISYAYYY YSQHIILRRL
P_knowlesi NNYYSINAAA LLLNYYPPCC PILYGFLGII IGLSRYYTTP EEEISYAYYY YSQHIILRRL
P_mexicanu NNYYSINAAA LLIHYYPPCC PILYGFLGII IGLTCYYTTP EEEISYAYYY YSQHIILRRI
P_reicheno NNFFSINVVA LLINYYPPCC PILYGFLGII IGLSRYYTTP DDDVSYAYYY YSQHIILRRL
P_simioval NNYYSINAAA LLLNYYPPCC PILYGFLGII IGLSRYYTTP EEEISYAYYY YSQHIILRRL
P_simium   NNYYSINAAA LLLNYYPPCC PILYGFLGII IGLSRYYTTP EEEISYAYYY YSQHIILRRL
P_vivax_Sa NNYYSINAAA LLLNYYPPCC PILYGFLGII IGLSRYYTTP EEEISYAYYY YSQHIILRRL
P_relictum NNYYSINAAA LLIHYYPPCC PILYGFLGII IGLTCYYTTP EEEISYAYYY YSQHIILRRL
P_yoelii   NNYYSINVVT LLINYYPPCC PILYGFLGII IGLSRYYSSP EEEISYAYYY YSQHIILRRL
P_malariae NNYYSINAAA LLLNYYPPCC PILYGFLGII IGLSRYYTTP DDDISYAYYY YSQHIILRRL
P_inui     NNYYSINAAA LLMNYYPPCC PILYGFLGII IGLSRYYTTP EEEISYAYYY YSQHIILRRL
P_coatneyi NNYYSINAAA LLLNYYPPCC PILYGFLGII IGLSRYYTTP EEEISYAYYY YSQHIILRRL
P_fieldi   NNYYSINAAA LLLNYYPPCC PILYGFLGII IGLSRYYTTP EEEISYAYYY YSQHIILRRL
P_ovale    NNYYSINAAA LLLNYYPPCC PILYGFLGII IGLSRYYTTP EEEISYAYYY YSQHIILRRL

           WSCCDILLQQ LHHLLLFFYF KKRVVFFFLT DDNNNI--FI NNN---FFYL LCFLGFGGNN
           WSWWRYLLHH TGGAAAVLYL HHILLLLYYS LLTTTLIIFI SSSIIIFFMY YVLWGFGGTT
           WSWWRYMMHH TGGAAAVLYL HHILLLLYYL LLSSSLIIFL FFFIIIFFIY YVLWGYGGTT
           WSWWRYMMHH TGGAAAVLYL HHILLLLYYL LLSSSLIIFL FFFIIIFFIY YVLWGYGGTT
           WSWWRYMMHH TGGAAAVLYL HHILLLLYYL LLSSSLIIFL FFFIIIFFIY YVLWGYGGTT
           WSWWRYMMHH TGGAAAVLYL HHILLLLYYL LLSSSLIIFL FFFIIIFFIY YVLWGYGGTT
           WSWWRYMMHH TGGAAAVLYL HHILLLLYYM LLSSSLILFI FFFIIIFFVY YVLWGYGGTT
           WSWWRYMMHH TGGAAAVLYL HHILLLLYYS LLSSSLIIFI SSSIIIFFMY YVLWGFGGTT
           WSWWRYMMHH TGGAAAVLYL HHILLLLYYL LLSSSLIIFL FFFIIIFFIY YVLWGYGGTT
           WSWWRYMMHH TGGAAAVLYL HHILLLLYYS LLSSSLMIFI SSSIIIFFMY YVLWGFGGTT
           WSWWRYMMHH TGGAAAVLYL HHILLLLYYL LLSSSLIIFL FFFIIIFFIY YVLWGYGGTT
           WSWWRYMMHH TGGAAAVLYL HHILLLLYYS LLSSSLIIFI SSSIIIFFMY YVLWGFGGTT
           WSWWRYMMHH TGGAAAVLYL HHILLLLYYL LLSSSLIIFL FFFIIIFFIY YVLWGYGGTT
           WSWWRYMMHH TGGAAAVLYL HHILLLLYYS LLTTTLIIFI SSSIIIFFMY YVLWGFGGTT
           WSWWRYMMHH TGGAAAVLYL HHILLLLYYM LLSSSLILFI FFFIIIFFVY YVLWGYGGTT
           WSWWRYMMHH TGGAAAVLYL HHILLLLYYL LLSSSLIIFL FFFIIIFFIY YVLWGYGGTT
           WSWWRYMMHH TGGAAAVLYL HHILLLLYYL LLSSSLIIFL FFFIIIFFIY YVLWGYGGTT
           WSWWRYMMHH TGGAAAVLYL HHILLLLYYL LLSSSLIIFL FFFIIIFFIY YVLWGYGGTT
           WSWWRYMMHH TGGAAAVLYL HHILLLLYYS LLSSSLIIFI SSSIIIFFMY YVLWGFGGTT
           WSWWRYMMHH TGGAAAVLYL HHILLLLYYL LLSSSLIIFL FFFIIIFFIY YVLWGYGGTT
           WSWWRYMMHH TGGAAAVLYL HHILLLLYYL LLSSSLIIFL FFFIIIFFIY YVLWGYGGTT
           WSWWRYMMHH TGGAAAVLYL HHILLLLYYL LLSSSLVIFL FFFIIIFFIY YVLWGYGGTT
           WSWWRYMMHH TGGAAAVLYL HHILLLLYYL LLSSSLIIFL FFFIIIFFIY YVLWGYGGTT
           WSWWRYMMHH TGGAAAVLYL HHILLLLYYL LLSSSLIIFL FFFIIIFFIY YVLWGYGGTT
           WSWWRYMMHH TGGAAAVLYL HHILLLLYYL LLSSSLIIFL FFFIIIFFIY YVLWGYGGTT

           CCYNYYLLYY PGGLVWGGGG YIVSSDTVVL LHFIIIIFIA ACIIVVFFHI IIFFFLLQSS
           VVITNNLLYY PGGLIWGGGG FIVNNDTIIL LHFIIIIFVV VVVVVVFFHI IIFFFLLQSS
           VVITNNLLSS PSSLVWGGGG YTVSSDTVVL LHFIIIILVA ACIIVVFFHI IIFFFLLHSS
           VVITNNLLSS PAALVWGGGG YTVSSDTVVL LHFIIIILVA ACIIVVFFHI IIFFFLLHSS
           VVITNNLLSS PVVLVWGGGG YTVSSDTVVL LHFIIIILVA ACIIVVFFHI IIFFFLLHSS
           VVITNNLLSS PVVLVWGGGG YTVSSDTVVL LHFIIIILIA ACIIVVFFHI IIFFFLLHSS
           VVITNNLLSS PVVAVWGGGG YTVSSDTVVL LHFIIIILIG GCIIVVFFHI IIFFFLLHSS
           VVITNNLLYY PGGLVWGGGG YLVSSDTVVL LHFIIIIFIA ACIIVVFFHI IIFFFLLQSS
           VVITNNLLSS PVVLVWGGGG YTVSSDTVVL LHFIIIILVA ACIIVVFFHI IIFFFLLHSS
           VVITNNLLYY PGGLVWGGGG YLVSSDTVVL LHFTTTTFIA ACIIVVFFHI IIFFFLLQSS
           VVITNNLLSS PVVLVWGGGG YTVSSDTVVL LHFIIIILVA ACIIVVFFHI IIFFFLLHSS
           VVITNNLLYY PGGLVWGGGG YLVSSDTVVL LHFIIIIFIA ACIIVVFFHI IIFFFLLQSS
           VVITNNLLSS PVVLVWGGGG YTVSSDTVVL LHFIIIILVA ACIIVVFFHI IIFFFLLHSS
           VVITNNLLYY PGGLVWGGGG YLVSSDTVVL LHFIIIIFIA ACIIVVFFHI IIFFFLLQSS
           VVITNNLLSS PVVAVWGGGG YTVSSDTVVL LHFIIIILIG GCIIVVFFHI IIFFFLLHSS
           VVITNNLLSS PVVLVWGGGG YTVSSDTVVL LHFIIIILVA ACIIVVFFHI IIFFFLLHSS
           VVITNNLLSS PVVLVWGGGG YTVSSDTVVL LHFIIIILVA ACIIVVFFHI IIFFFLLHSS
           VVITNNLLSS PVVLVWGGGG YTVSSDTVVL LHFIIIILVA ACIIVVFFHI IIFFFLLHSS
           VVITNNLLYY PGGLVWGGGG YLVSSDTVVL LHFTTTTFIA ACIIVVFFHI IIFFFLLQSS
           VVITNNLLSS PAALVWGGGG YTVSSDTVVL LHFIIIILVA ACIIVVFFHI IIFFFLLHSS
           VVITNNLLSS PAALVWGGGG YTVSSDTVVL LHFIIIILVA ACIIVVFFHI IIFFFLLHSS
           VVITNNLLSS PVVLVWGGGG YTVSSDTVVL LHFIIIILVA ACIIVVFFHI IIFFFLLHSS
           VVITNNLLSS PVVLVWGGGG YTVSSDTVVL LHFIIIILVA ACIIVVFFHI IIFFFLLHSS
           VVITNNLLSS PVVLVWGGGG YTVSSDTVVL LHFIIIILVA ACIIVVFFHI IIFFFLLHSS
           VVITNNLLSS PAALVWGGGG YTVSSDTVVL LHFIIIILVA ACIIVVFFHI IIFFFLLHSS

           NPLLDDTAAA KPPFFFFPNL LLLLLCLDIF FFFNNNLLVL FLFFPPLLSH DDDDNAIVYT
           NPLLDDTAAA KPPFFFFPNL LLLLLCLDIF FFFSSNLLVL FLFFTTLLSH DDDDNAIVYT
           NPLLDDTAAA KPPFFFFPNL LLLLLSLDVF FFFNNNLLIL FIFFPPLLSH DDDDNAIVYT
           NPLLDDTAAA KPPFFFFPNL LLLLLSLDVF FFFNNNLLIL FIFFPPLLSH DDDDNAIVYT
           NPLLDDTAAA KPPFFFFPNL LLLLLSLDVF FFFNNNFFIL FIFFPPLLSH DDDDNAIVYT
           NPLLDDTAAA KPPFFFFPNL LLLLLSLDVF FFFNNNFFIL FLFFPPLLSH DDDDNAIVYT
           NPLLDDTAAA KPPFFFFPNL LLLLLSLDVF FFFNNNIIIL FLFFPPLLSH DDDDNAIVYT
           NPLLDDTAAA KPPFFFFPNL LLLLLSLDIF FFFNNNFFVL FLFFPPLLSH DDDDNAIVYT
           NPLLDDTAAA KPPFFFFPNL LLLLLSLDVF FFFNNNFFIL FIFFPPLLSH DDDDNAIVYT
           NPLLDDTAAA KPPFFFFPNL LLLLLSLDIF FFFNNNLLVL FLFFPPLLSH DDDDNAIVYT
           NPLLDDTAAA KPPFFFFPNL LLLLLSLDVF FFFNNNFFIL FLFFPPLLSH DDDDNAIVYT
           NPLLDDTAAA KPPFFFFPNL LLLLLSLDIF FFFNNNLLVL FLFFPPLLSH DDDDNAIVYT
           NPLLDDTAAA KPPFFFFPNL LLLLLSLDVF FFFNNNFFIL FIFFPPLLSH DDDDNAIVYT
           NPLLDDTAAA KPPFFFFPNL LLLLLSLDIF FFFNNNFFVL FLFFPPLLSH DDDDNAIVYT
           NPLLDDTAAA KPPFFFFPNL LLLLLSLDVF FFFNNNIIIL FLFFPPLLSH DDDDNAIVYT
           NPLLDDTAAA KPPFFFFPNL LLLLLSLDVF FFFNNNFFIL FIFFPPLLSH DDDDNAIVYT
           NPLLDDTAAA KPPFFFFPNL LLLLLSLDVF FFFNNNFFIL FIFFPPLLSH DDDDNAIVYT
           NPLLDDTAAA KPPFFFFPNL LLLLLSLDVF FFFNNNFFIL FIFFPPLLSH DDDDNAIVYT
           NPLLDDTAAA KPPFFFFPNL LLLLLSLDIF FFFNNNLLVL FLFFPPLLSH DDDDNAIVYT
           NPLLDDTAAA KPPFFFFPNL LLLLLSLDVF FFFNNNLLIL FIFFPPLLSH DDDDNAIVYT
           NPLLDDTAAA KPPFFFFPNL LLLLLSLDVF FFFNNNIIII FLFFPPLLSH DDDDNAIVYT
           NPLLDDTAAA KPPFFFFPNL LLLLLSLDVF FFFNNNFFIL FIFFPPLLSH DDDDNAIVYT
           NPLLDDTAAA KPPFFFFPNL LLLLLSLDVF FFFNNNFFIL FIFFPPLLSH DDDDNAIVYT
           NPLLDDTAAA KPPFFFFPNL LLLLLSLDVF FFFNNNFFIL FIFFPPLLSH DDDDNAIVYT
           NPLLDDTAAA KPPFFFFPNL LLLLLSLDVF FFFNNNFFIL FLFFPPLLSH DDDDNAIVYT

           PPPLHVPPEE WFFPPFYLLK KKTPNNTAAG LLVVAASSQL AAAAAEEEQR RNLTTTIIII
           PPPLHVPPEE WFFSSFYLLK KKTPNNTSSG LLIISSSSQL AAAAAEEEQR RNLTTTIIII
           PPPLQVPPEE WFFPPFYLLK KKTPSSNAAG LVIIAASSQL AAAAAEEEQR RNLTTTIIII
           PPPLQVPPEE WFFPPFYLLK KKTPSSNAAG LVIIAASSQL AAAAAEEEQR RNLTTTIIII
           PPPIQVPPEE WFFPPFYLLK KKTPSSTAAG LLIIAASSQL AAAAAEEEQR RSLTTTIIII
           PPPIQVPPEE WFFPPFYLLK KKTPSSTAAG LLIITTSSQL AAAAAEEEQR RSLTTTIIII
           PPPSQVPPEE WFFPPFYLLK KKTPSSPAAG LVIILLSSQL AAAAAEEEQR RSLTTTIIII
           PPPLHVPPEE WFFPPFYLLK KKTPNNTAAG LLVVAASSQL AAAAAEEEQR RSLTTTIIII
           PPPIQVPPEE WFFPPFYLLK KKTPSSTAAG LLIIAASSQL AAAAAEEEQR RSLTTTIIII
           PPPLHVPPEE WFFPPFYLLK KKTPNNTAAG LLVVAASSQL AAAAAEEEQR RNLTTTLLLL
           PPPIQVPPEE WFFPPFYLLK KKTPSSTAAG LLIIAASSQL AAAAAEEEQR RSLTTTIIII
           PPPLHVPPEE WFFPPFYLLK KKTPNNTAAG LLVVAASSQL AAAAAEEEQR RNLTTTLLLL
           PPPIQVPPEE WFFPPFYLLK KKTPSSTAAG LLIIAASSQL AAAAAEEEQR RSLTTTIIII
           PPPLHVPPEE WFFPPFYLLK KKIPNNTAAG LLVVAASSQL AAAAAEEEQR RNLTTTIIII
           PPPSQVPPEE WFFPPFYLLK KKTPSSPAAG LVIILLSSQL AAAAAEEEQR RSLTTTIIII
           PPPIQVPPEE WFFPPFYLLK KKTPSSTAAG LLIIAASSQL AAAAAEEEQR RSLTTTIIII
           PPPIQVPPEE WFFPPFYLLK KKTPSSTAAG LLIIAASSQL AAAAAEEEQR RSLTTTIIII
           PPPIQVPPEE WFFPPFYLLK KKTPSSTAAG LLIIAASSQL AAAAAEEEQR RSLTTTIIII
           PPPLHVPPEE WFFPPFYLLK KKTPNNTAAG LLVVAASSQL AAAAAEEEQR RNLTTTLLLL
           PPPLQVPPEE WFFPPFYLLK KKTPSSNAAG LVIIAASSQL AAAAAEEEQR RNLTTTIIII
           PPPIQVPPEE WFFPPFYLLK KKTPSSTAAG LLIIAASSQL AAAAAEEEQR RNLTTTIIII
           PPPIQVPPEE WFFPPFYLLK KKTPSSTAAG LLIIAASSQL AAAAAEEEQR RNLTTTIIII
           PPPIQVPPEE WFFPPFYLLK KKTPSSTAAG LLIITTSSQL AAAAAEEEQR RSLTTTIIII
           PPPIQVPPEE WFFPPFYLLK KKTPSSTAAG LLIIAASSQL AAAAAEEEQR RSLTTTIIII
           PPPIQVPPEE WFFPPFYLLK KKTPSSTAAG LLIIAASSQL AAAAAEEEQR RSLTTTIIII

           IKFFAFFFGA ARRYPWFICC SYALIIGCCC QQLLLQIIYY YRRLFFIIIL LFFGFFFTTV
           IKFFVFFFGA ARRYSWFICC AYAMIIGYYY QQLLLQIIFF YRRMFFIIII IFFIFFFTTV
           IKMMVFFFSA ARRYPWFMCC SYALIIGCCC PPLLLQIIFF YRRLFFIIIL LFFGFFFSSV
           IKMMVFFFSA ARRYPWFMCC SYALIIGCCC QQLLLQIIFF YRRLFFIIIL LFFGFFFAAV
           IKMMTFFFGA ARRYPWFMCC SYALIIGCCC QQLLLQIIFF YRRLFFIIIL LFFGFFFAAV
           IKMMTFFFGA ARRYPWFMCC SYALIIGCCC QQLLLQIIFF YRRLFFIIIS SFFGFFFAAV
           IKMMIFFFGA ARRYPWFMCC AYALIIGCCC QQLLLQIIFF YRRLFFIVVL LFFGFFFVVV
           IKFFNFFFGA ARRYPWFICC SYALIIGCCC QQLLLQIIYY YRRLFFIIIL LFFAFFFTTV
           IKMMTFFFGA ARRYPWFMCC SYALIIGCCC QQLLLQIIFF YRRLFFIIIL LFFGFFFTTV
           LKFFAFFFGA ARRYPWFICC SYALIIGCCC QQLLLQIIYY YRRLFFIIIL LFFGFFFTTV
           IKMMTFFFGA ARRYPWFMCC SYALIIGCCC QQLLLQIIFF YRRLFFIIIS SFFGFFFVVV
           LKFFAFFFGV VRRYPWFICC SYALIIGCCC QQLLLQIIFF YRRLFFIIIL LFFGFFFSSV
           IKMMTFFFGA ARRYPWFMCC SYALIIGCCC QQLLLQIIFF YRRLFFIIIL LFFGFFFTTV
           IKFFNFFFGA ARRYPWFICC SYALIIGCCC QQLLLQIIYY YRRLFFIIIL LFFAFFFTTV
           IKMMIFFFGA ARRYPWFMCC AYALIIGCCC QQLLLQIIFF YRRLFFIVVL LFFGFFFVVV
           IKMMTFFFGA ARRYPWFMCC SYALIIGCCC QQLLLQIIFF YRRLFFIIIS SFFGFFFAAV
           IKMMTFFFGA ARRYPWFMCC SYALIIGCCC QQLLLQIIFF YRRLFFIIIS SFFGFFFAAV
           IKMMTFFFGA ARRYPWFMCC SYALIIGCCC QQLLLQIIFF YRRLFFIIIS SFFGFFFAAV
           LKFFAFFFGA ARRYPWFICC SYALIIGCCC QQLLLQIIYY YRRLFFIIIL LFFGFFFTTV
           IKMMVFFFSA ARRYPWFMCC SYALIIGCCC QQLLLQIIFF YRRLFFIIIL LFFGFFFSSV
           IKMMLFFFGA ARRYPWFMCC SYALIIGCCC QQLLLQIIFF YRRLFFIIIS SFFGFFFAAV
           IKMMTFFFGA ARRYPWFMCC SYALIIGCCC QQLLLQIIFF YRRLFFIIII IFFGFFFAAV
           IKMMTFFFGA ARRYPWFMCC SYALIIGCCC QQLLLQIIFF YRRLFFIIIL LFFGFFFTTV
           IKMMTFFFGA ARRYPWFMCC SYALIIGCCC QQLLLQIIFF YRRLFFIIIS SFFGFFFAAV
           IKMMAFFFGA ARRYPWFMCC SYALIIGCCC QQLLLQIIFF YRRLFFIIIS SFFGFFFVVV

           KRRRYYDYSS SQQAN
           KRRRHYDYSS SQQAN
           KKKKHYDYSS SQQAN
           KRRRHYDYSS SQQAN
           KRRRHYDYSS SQQAN
           KRRRHYDYSS SQQAN
           RRRRHYDYSS SQQAN
           RRRRHYDYSS SQQAN
           KRRRHYDYSS SQQAN
           KRRRHYDYSS SQQAN
           KRRRHYDYSS SQQAN
           KRRRSYDYSS SQQAN
           KRRRHYDYSS SQQAN
           RKKKHYDYSS SQQAN
           KRRRHYDYSS SQQAN
           KRRRHYDYSS SQQAN
           KRRRHYDYSS SQQAN
           KRRRHYDYSS SQQAN
           KRRRHYDYSS SQQAN
           KKKKHYDYSS SQQAN
           KRRRYYDYSS SQQAN
           NRRRHYDYSS SQQAN
           KRRRHYDYSS SQQAN
           KRRRHYDYSS SQQAN
           KRRRHYDYSS SQQAN

   25   375
L_caullery YYSINVVLYY PPLLNINNNL NNYFFFFVVF FQQTGLATTT YYTTPISYYY YSSVVQQQQH
L_sabrazes NNVINAALYY PPLLNINNNL NNYFFFFIIF FQQTGLATTT YYTTPISYYY YSSVVQQQQH
P_berghei  NNSINVVLNY PPLLNINNNL NNYFFFFIIF FQQTGFASSS YYSSPISYYY YSSIIQQQQH
P_chabaudi NNSINVVLNY PPLLNINNNL NNYFFFFIIF FQQTGFASSS YYSSPISYYY YSSIIQQQQH
P_cynomolg YYSINAALNY PPLLNINNNL NNYFFFFIIF FQQTGFASSS YYTTPISYYY YSSIIQQQQH
P_DAJ-2004 YYSINAALNY PPLLNINNNL NNYFFFFIIF FQQTGFASSS YYTTPISYYY YSSIIQQQQH
P_falcipar YYSINVVLNY PPLLNINNNL NNYFFFFIIF FQQTGFASSS YYTTPVSYYY YSSIIQQQQH
P_floriden YYSINAALYY PPLLNINNNL NNYFFFFVVF FQQTGLATTT YYTTPISYYY YSSVVQQQQH
P_fragile  YYSINAALNY PPLLNINNNL NNYFFFFIIF FQQTGFASSS YYTTPISYYY YSSIIQQQQH
P_gallinac YYSINAALHY PPLLNINNNL NNYFFFFVVF FQQTGLATTT YYTTPISYYY YSSVVQQQQH
P_gonderi  YYSINAALNY PPLLNINNNL NNYFFFFIIF FQQTGFASSS YYTTPISYYY YSSIIQQQQH
P_juxtanuc YYSINAALHY PPLLNINNNL NNYFFFFVVF FQQTGLATTT YYTTPISYYY YSSVVQQQQH
P_knowlesi YYSINAALNY PPLLNINNNL NNYFFFFIIF FQQTGFASSS YYTTPISYYY YSSIIQQQQH
P_mexicanu YYSINAALHY PPLLNINNNL NNYFFFFVVF FQQTGLATTT YYTTPISYYY YSSVVQQQQH
P_reicheno YYSINVVLNY PPLLNINNNL NNYFFFFIIF FQQTGFASSS YYTTPVSYYY YSSIIQQQQH
P_simioval YYSINAALNY PPLLNINNNL NNYFFFFIIF FQQTGFASSS YYTTPISYYY YSSIIQQQQH
P_simium   YYSINAALNY PPLLNINNNL NNYFFFFIIF FQQTGFASSS YYTTPISYYY YSSIIQQQQH
P_vivax_Sa YYSINAALNY PPLLNINNNL NNYFFFFIIF FQQTGFASSS YYTTPISYYY YSSIIQQQQH
P_relictum YYSINAALHY PPLLNINNNL NNYFFFFVVF FQQTGLATTT YYTTPISYYY YSSVVQQQQH
P_yoelii   NNSINVVLNY PPLLNINNNL NNYFFFFIIF FQQTGFASSS YYSSPISYYY YSSIIQQQQH
P_malariae YYSINAALNY PPLLNINNNL NNYFFFFIIF FQQTGFASSS YYTTPISYYY YSSIIQQQQH
P_inui     YYSINAALNY PPLLNINNNL NNYFFFFIIF FQQTGFASSS YYTTPISYYY YSSIIQQQQH
P_coatneyi YYSINAALNY PPLLNINNNL NNYFFFFIIF FQQTGFASSS YYTTPISYYY YSSIIQQQQH
P_fieldi   YYSINAALNY PPLLNINNNL NNYFFFFIIF FQQTGFASSS YYTTPISYYY YSSIIQQQQH
P_ovale    NNSINAALNY PPLLNINNNL NNYFFFFIIF FQQTGFASSS YYTTPISYYY YSSIIQQQQH

           HIIILRREEL WWCCCLIILQ LHHLLFFLFY KKVKLLLFFF FIFLLTFIIM DWNNNNYY-I
           HIIILRREEL WWWWWFYYLH TGGAAVVILY HHLRGGGLLL LNYSYSYLLP LWTTTTGGII
           HIIILRREEL WWWWWFYYMH TGGAAVVFLY HHLRGGGLLL LNYSYLYLLP LWSSSSGGIL
           HIIILRREEL WWWWWFYYMH TGGAAVVFLY HHLRGGGLLL LNYSYLYLLP LWSSSSGGIL
           HIIILRREEL WWWWWFYYMH TGGAAVVLLY HHLRGGGLLL LNYSYLYLLP LWSSSSGGIL
           HIIILRREEL WWWWWFYYMH TGGAAVVLLY HHLRGGGLLL LNYSYLYLLP LWSSSSGGIL
           HIIILRREEL WWWWWFYYMH TGGAAVVLLY HHLRGGGLLL LNYSYMYLLP LWSSSSGGII
           HIIILRREEL WWWWWFYYMH TGGAAVVILY HHLRGGGLLL LNYSYSYLLP LWSSSSGGII
           HIIILRREEL WWWWWFYYMH TGGAAVVLLY HHLRGGGLLL LNYSYLYLLP LWSSSSGGIL
           HIIILRREEL WWWWWFYYMH TGGAAVVILY HHLRGGGLLL LNYSYSYLLP LWSSSSGGMI
           HIIILRREEL WWWWWFYYMH TGGAAVVLLY HHLRGGGLLL LNYSYLYLLP LWSSSSGGIL
           HIIILRREEL WWWWWFYYMH TGGAAVVILY HHLRGGGLLL LNYSYSYLLP LWSSSSGGII
           HIIILRREEL WWWWWFYYMH TGGAAVVLLY HHLRGGGLLL LNYSYLYLLP LWSSSSGGIL
           HIIILRREEI WWWWWFYYMH TGGAAVVILY HHLRGGGLLL LNYSYSYLLP LWTTTTGGII
           HIIILRREEL WWWWWFYYMH TGGAAVVLLY HHLRGGGLLL LNYSYMYLLP LWSSSSGGII
           HIIILRREEL WWWWWFYYMH TGGAAVVLLY HHLRGGGLLL LNYSYLYLLP LWSSSSGGIL
           HIIILRREEL WWWWWFYYMH TGGAAVVLLY HHLRGGGLLL LNYSYLYLLP LWSSSSGGIL
           HIIILRREEL WWWWWFYYMH TGGAAVVLLY HHLRGGGLLL LNYSYLYLLP LWSSSSGGIL
           HIIILRREEL WWWWWFYYMH TGGAAVVILY HHLRGGGLLL LNYSYSYLLP LWSSSSGGII
           HIIILRREEL WWWWWFYYMH TGGAAVVFLY HHLRGGGLLL LNYSYLYLLP LWSSSSGGIL
           HIIILRREEL WWWWWFYYMH TGGAAVVFLY HHLRGGGLLL LNYSYLYLLP LWSSSSGGIL
           HIIILRREEL WWWWWFYYMH TGGAAVVLLY HHLRGGGLLL LNYSYLYLLP LWSSSSGGVL
           HIIILRREEL WWWWWFYYMH TGGAAVVLLY HHLRGGGLLL LNYSYLYLLP LWSSSSGGIL
           HIIILRREEL WWWWWFYYMH TGGAAVVLLY HHLRGGGLLL LNYSYLYLLP LWSSSSGGIL
           HIIILRREEL WWWWWFYYMH TGGAAVVFLY HHLRGGGLLL LNYSYLYLLP LWSSSSGGIL

           NYYYGLCFFT TGNEFFLGGC CCYNYYPPGV SWIIGGYYVV DPPKRRFFVH FFFFPFFALI
           STTMGYVLLP PGMSFFWGGV VVITNNPPGI TWVVGGFFVV DPPKRRFFIH FFFFPFFVLV
           FTTIGYVLLP PGMSYYWGGV VVITNNPPSV IWLLGGYYVV DPPKRRFFVH FFLLPFFALI
           FTTIGYVLLP PGMSYYWGGV VVITNNPPAV IWLLGGYYVV DPPKRRFFVH FFLLPFFALI
           FTTIGYVLLP PGMSYYWGGV VVITNNPPVV IWLLGGYYVV DPPKRRFFVH FFLLPFFALI
           FTTIGYVLLP PGMSYYWGGV VVITNNPPVV IWLLGGYYVV DPPKRRFFVH FFLLPFFALI
           FTTVGYVLLP PGMSYYWGGV VVITNNPPVV IWIIGGYYVV DPPKRRFFVH FFLLPFFGLI
           STTMGYVLLP PGMSFFWGGV VVITNNPPGV SWIIGGYYVV DPPKRRFFVH FFFFPFFALI
           FTTIGYVLLP PGMSYYWGGV VVITNNPPVV IWLLGGYYVV DPPKRRFFVH FFLLPFFALI
           STTMGYVLLP PGMSFFWGGV VVITNNPPGV SWIIGGYYVV DPPKRRFFVH FFFFPFFALI
           FTTIGYVLLP PGMSYYWGGV VVITNNPPVV IWLLGGYYVV DPPKRRFFVH FFLLPFFALI
           STTMGYVLLP PGMSFFWGGV VVITNNPPGV SWIIGGYYVV DPPKRRFFVH FFFFPFFALI
           FTTIGYVLLP PGMSYYWGGV VVITNNPPVV IWLLGGYYVV DPPKRRFFVH FFLLPFFALI
           STTMGYVLLP PGMSFFWGGV VVITNNPPGV SWIIGGYYVV DPPKRRFFVH FFFFPFFALI
           FTTVGYVLLP PGMSYYWGGV VVITNNPPVV IWIIGGYYVV DPPKRRFFVH FFLLPFFGLI
           FTTIGYVLLP PGMSYYWGGV VVITNNPPVV IWLLGGYYVV DPPKRRFFVH FFLLPFFALI
           FTTIGYVLLP PGMSYYWGGV VVITNNPPVV IWLLGGYYVV DPPKRRFFVH FFLLPFFALI
           FTTIGYVLLP PGMSYYWGGV VVITNNPPVV IWLLGGYYVV DPPKRRFFVH FFLLPFFALI
           STTMGYVLLP PGMSFFWGGV VVITNNPPGV SWIIGGYYVV DPPKRRFFVH FFFFPFFALI
           FTTIGYVLLP PGMSYYWGGV VVITNNPPAV IWLLGGYYVV DPPKRRFFVH FFLLPFFALI
           FTTIGYVLLP PGMSYYWGGV VVITNNPPAV IWLLGGYYVV DPPKRRFFVH FFLLPFFALI
           FTTIGYVLLP PGMSYYWGGV VVITNNPPVV IWLLGGYYVV DPPKRRFFVH FFLLPFFALI
           FTTIGYVLLP PGMSYYWGGV VVITNNPPVV IWLLGGYYVV DPPKRRFFVH FFLLPFFALI
           FTTIGYVLLP PGMSYYWGGV VVITNNPPVV IWLLGGYYVV DPPKRRFFVH FFLLPFFALI
           FTTIGYVLLP PGMSYYWGGV VVITNNPPAV IWLLGGYYVV DPPKRRFFVH FFLLPFFALI

           IFIIIFFQGG SSGYDDTTTA AKIPPPPPYY LLCLLDDKNV LFFLLSLFGG GIIIIIPSPN
           VFIIIFFQGG STGYDDTTTA AKIPPPPPYY LLCLLDDKSV LFFLLALFGG GIIILLTSPN
           IFIIIFFHGG STGYDDTTTA AKIPPPPPYY LLSLLDDKNI LFFLLIIFGG GVVVIIPSPN
           IFIIIFFHGG STGYDDTTTA AKIPPPPPYY LLSLLDDKNI LFFLLIIFGG GVVVIIPSPN
           IFIIIFFHGG STGYDDTTTA AKIPPPPPYY LLSLLDDKNI LFFLLLIFGG GIIIIIPSPN
           IFIIIFFHGG STGYDDTTTA AKIPPPPPYY LLSLLDDKNI LFFLLLLFGG GIIIIIPSPN
           IFIIIFFHGG STGYDDTTTA AKIPPPPPYY LLSLLDDKNI LFFLLILFGG GIIIIIPSPN
           IFIIIFFQGG STGYDDTTTA AKIPPPPPYY LLSLLDDKNV LFFLLSLFGG GIIILLPSPN
           IFIIIFFHGG STGYDDTTTA AKIPPPPPYY LLSLLDDKNI LFFLLLIFGG GIIIIIPSPN
           IFIIIFFQGG STGYDDTTTA AKIPPPPPYY LLSLLDDKNV LFFLLALFGG GIIILLPSPN
           IFIIIFFHGG STGYDDTTTA AKIPPPPPYY LLSLLDDKNI LFFLLLLFGG GIIIIIPSPN
           IFIIIFFQGG STGYDDTTTA AKIPPPPPYY LLSLLDDKNV LFFLLSLFGG GIIILLPSPN
           IFIIIFFHGG STGYDDTTTA AKIPPPPPYY LLSLLDDKNI LFFLLLIFGG GIIIIIPSPN
           IFIIIFFQGG STGYDDTTTA AKIPPPPPYY LLSLLDDKNV LFFLLSLFGG GIIILLPSPN
           IFIIIFFHGG STGYDDTTTA AKIPPPPPYY LLSLLDDKNI LFFLLILFGG GIIIIIPSPN
           IFIIIFFHGG STGYDDTTTA AKIPPPPPYY LLSLLDDKNI LFFLLLIFGG GIIIIIPSPN
           IFIIIFFHGG STGYDDTTTA AKIPPPPPYY LLSLLDDKNI LFFLLLIFGG GIIIIIPSPN
           IFIIIFFHGG STGYDDTTTA AKIPPPPPYY LLSLLDDKNI LFFLLLIFGG GIIIIIPSPN
           IFIIIFFQGG STGYDDTTTA AKIPPPPPYY LLSLLDDKNV LFFLLALFGG GIIILLPSPN
           IFIIIFFHGG STGYDDTTTA AKIPPPPPYY LLSLLDDKNI LFFLLIIFGG GVVVIIPSPN
           IFIIIFFHGG STGYDDTTTA AKIPPPPPYY LLSLLDDKNI IFFLLLLFGG GIIIIIPSPN
           IFIIIFFHGG STGYDDTTTA AKIPPPPPYY LLSLLDDKNI LFFLLLIFGG GIIIIIPSPN
           IFIIIFFHGG STGYDDTTTA AKIPPPPPYY LLSLLDDKNI LFFLLLIFGG GIIIIIPSPN
           IFIIIFFHGG STGYDDTTTA AKIPPPPPYY LLSLLDDKNI LFFLLLIFGG GIIIIIPSPN
           IFIIIFFHGG STGYDDTTTA AKIPPPPPYY LLSLLDDKNI LFFLLLLFGG GIIIIIPSPN

           NNNNIVVDRY YAAPLHIIVP WWFFFFFLPP PFYYAAMMTT KKKKTTALVM MAIILLFLLL
           NNNNIVVDRY YSSPLHIIVP WWFFFFFLSS SFYYAAIITT KKKKTTSLIM MSVVLLFLLL
           NNNNIVVNTY YVVPLQIIVP WWFFFFFLPP PFYYAAMMTT KKKKNNALIV VALLLLFLLL
           NNNNIVVNTY YVVPLQIIVP WWFFFFFLPP PFYYAAMMTT KKKKNNALIV VALLLLFLLL
           NNNNIVVNTY YVVPIQIIVP WWFFFFFLPP PFYYAAMMTT KKKKTTALIV VALLLLFLLL
           NNNNIVVNTY YVVPIQIIVP WWFFFFFLPP PFYYAAMMTT KKKKTTALIV VTLLLLFLLL
           NNNNIVVNTY YVVPSQIIVP WWFFFFFLPP PFYYAAMMTT KKKKPPALIV VLLLLLFLLL
           NNNNIVVDRY YAAPLHIIVP WWFFFFFLPP PFYYAAMMTT KKKKTTALVM MAIILLFLLL
           NNNNIVVNTY YVVPIQIIVP WWFFFFFLPP PFYYAAMMTT KKKKTTALIV VALLLLFLLL
           NNNNIVVDRY YAAPLHIIVP WWFFFFFLPP PFYYAAMMTT KKKKTTALVM MAIILLFLLL
           NNNNIVVNTY YVVPIQIIVP WWFFFFFLPP PFYYAAMMTT KKKKTTALIV VALLLLFLLL
           NNNNIVVDRY YAAPLHIIVP WWFFFFFLPP PFYYAAMMTT KKKKTTALVM MAIILLFLLL
           NNNNIVVNTY YVVPIQIIVP WWFFFFFLPP PFYYAAMMTT KKKKTTALIV VALLLLFLLL
           NNNNIVVDKY YAAPLHIIVP WWFFFFFLPP PFYYAAMMII KKKKTTALVM MAVVLLFLLL
           NNNNIVVNTY YVVPSQIIVP WWFFFFFLPP PFYYAAMMTT KKKKPPALIV VLLLLLFLLL
           NNNNIVVNTY YVVPIQIIVP WWFFFFFLPP PFYYAAMMTT KKKKTTALIV VALLLLFLLL
           NNNNIVVNTY YVVPIQIIVP WWFFFFFLPP PFYYAAMMTT KKKKTTALIV VALLLLFLLL
           NNNNIVVNTY YVVPIQIIVP WWFFFFFLPP PFYYAAMMTT KKKKTTALIV VALLLLFLLL
           NNNNIVVDRY YAAPLHIIVP WWFFFFFLPP PFYYAAMMTT KKKKTTALVM MAIILLFLLL
           NNNNIVVNTY YVVPLQIIVP WWFFFFFLPP PFYYAAMMTT KKKKNNALIV VALLLLFLLL
           NNNNIVVNTY YVVPIQIIVP WWFFFFFLPP PFYYAAMMTT KKKKTTALIV VALLLLFMMM
           NNNNIVVNTY YVVPIQIIVP WWFFFFFLPP PFYYAAIITT KKKKTTALIV VALLLLFFFF
           NNNNIVVNTY YVVPIQIIVP WWFFFFFLPP PFYYAAMMTT KKKKTTALIV VTLLLLFLLL
           NNNNIVVNTY YVVPIQIIVP WWFFFFFLPP PFYYAAMMTT KKKKTTALIV VALLLLFLLL
           NNNNIVVNTY YVVPIQIIVP WWFFFFFLPP PFYYAAMMTT KKKKTTALIV VALLLLFLLL

           AARLLTIFFG GARYSVVPTI IICCSFFYLW CQPPQSSIYI ILLLYLILLF FSGGLLFFTT
           AARLLTIFFG GARYSLLSII IICCAFFYMV YQPPQDDIFI IYYYYMIIIF VSIILLFFTT
           AARLLTIMFS SARYSVVPII IMCCSFFYLW CPPPQDDIFI ILLLYLILLF SSGGLLFFSS
           AARLLTIMFS SARYSVVPII IMCCSFFYLW CQPPQDDIFI ILLLYLILLF SSGGLLFFAA
           AARLLTIMFG GARYSVVPMI IMCCSFFYLW CQPPQDDIFI ILLLYLILLF SSGGLLFFAA
           AARLLTIMFG GARYSVVPMI IMCCSFFYLW CQPPQDDIFI ILLLYLISSF SSGGLLFFAA
           AARLLTIMFG GARYSVVPII IMCCAFFYLW CQPPQDDIFI ILLLYLILLF CSGGLLFFVV
           AARLLTIFFG GARYSVVPTI IICCSFFYLW CQPPQDDIYI ILLLYLILLF FSAALLFFTT
           AARLLTIMFG GARYSVVPMI IMCCSFFYLW CQPPQDDIFI ILLLYLILLF SSGGLLFFTT
           AARLLTIFFG GARYSVVPTI IICCSFFYLW CQPPQDDIYI ILLLYLILLF FSGGLLFFTT
           AARLLTIMFG GARYSVVPMI IMCCSFFYLW CQPPQDDIFI ILLLYLISSF SSGGLLFFVV
           AARLLTIFFG GVRYSVVPII IICCSFFYLW CQPPQDDIFI ILLLYLILLF CSGGLLFFSS
           AARLLTIMFG GARYSVVPMI IMCCSFFYLW CQPPQDDIFI ILLLYLILLF FSGGLLFFTT
           AARLLTIFFG GARYSVVPII IICCSFFYLW CQPPQDDIYI IIIIYLILLF FSAALLFFTT
           AARLLTIMFG GARYSVVPII IMCCAFFYLW CQPPQDDIFI ILLLYLILLF CSGGLLFFVV
           AARLLTIMFG GARYSVVPMI IMCCSFFYLW CQPPQDDIFI ILLLYLISSF SSGGLLFFAA
           AARLLTIMFG GARYSVVPMI IMCCSFFYLW CQPPQDDIFI ILLLYLISSF SSGGLLFFAA
           AARLLTIMFG GARYSVVPMI IMCCSFFYLW CQPPQDDIFI ILLLYLISSF SSGGLLFFAA
           AARLLTIFFG GARYSVVPTI IICCSFFYLW CQPPQDDIYI ILLLYLILLF FSGGLLFFTT
           AARLLTIMFS SARYSVVPII IMCCSFFYLW CQPPQDDIFI ILLLYLILLF SSGGLLFFSS
           AARLLTIMFG GARYSVVPII IMCCSFFYLW CQPPQEEIFI ILLLYLISSF SSGGLLFFAA
           AARLLTIMFG GARYSLLPMI IMCCSFFYLW CQPPQDDIFI ILLLYLIIIF SSGGLLFFAA
           AARLLTIMFG GARYSVVPMI IMCCSFFYLW CQPPQDDIFI ILLLYLILLF SSGGLLFFTT
           AARLLTIMFG GARYSVVPMI IMCCSFFYLW CQPPQDDIFI ILLLYLISSF SSGGLLFFAA
           AARLLTIMFG GARYSVVPII IMCCSFFYLW CQPPQDDIFI ILLLYLISSF SSGGLLFFVV

           VQQQSYYYYY YSSAA
           VQQQSHHHYY YSSAA
           VQQQNHHHYY YSSAA
           VHHHYHHHYY YSSAA
           VHHHYHHHYY YSSAA
           VHHHYHHHYY YSSAA
           VHHHYHHHYY YSSAA
           VQQQAHHHYY YSSAA
           VHHHYHHHYY YSSAA
           VQQQSHHHYY YSSAA
           VHHHYHHHYY YSSAA
           VQQQSSSSYY YSSAA
           VHHHYHHHYY YSSAA
           VQQQAHHHYY YSSAA
           VHHHYHHHYY YSSAA
           VHHHYHHHYY YSSAA
           VHHHYHHHYY YSSAA
           VHHHYHHHYY YSSAA
           VQQQSHHHYY YSSAA
           VQQQYHHHYY YSSAA
           VHHHYYYYYY YSSAA
           VHHHYHHHYY YSSAA
           VHHHYHHHYY YSSAA
           VHHHYHHHYY YSSAA
           VHHHYHHHYY YSSAA

   25   375
L_caullery NYYYINVKLI IYPCPPPPNN YGFLGGGIII IVFFILTVVV LLTTCCCCYT PESAAAYYYS
L_sabrazes NYNNINAKLI IYPCPPPPNN YGFLGGGIII IIFFILTVVV LLTTAAAAYT PESAAAYYYS
P_berghei  NYNNINVKLI INPCPPPPNN YGFLGGGIII IIFFILTVVV LLSSRRRRYS PESAAAYYYS
P_chabaudi NYNNINVKLM MNPCPPPPNN YGFLGGGIII IIFFILTVVV LLSSRRRRYS PESAAAYYYS
P_cynomolg NYYYINAKLL LNPCPPPPNN YGFLGGGIII IIFFILTVVV LLSSRRRRYT PESAAAYYYS
P_DAJ-2004 NYYYINAKLL LNPCPPPPNN YGFLGGGIII IIFFILTVVV LLSSRRRRYT PESAAAYYYS
P_falcipar NFYYINVKLI INPCPPPPNN YGFLGGGIII IIFFIITVVV LLSSRRRRYT PDSAAAYYYS
P_floriden NYYYINAKLV VYPCPPPPNN YGFLGGGIII IVFFILTVVV LLTTCCCCYT PESAAAYYYS
P_fragile  NYYYINAKLL LNPCPPPPNN YGFLGGGIII IIFFILTVVV LLSSRRRRYT PESAAAYYYS
P_gallinac NYYYINAKLI IHPCPPPPNN YGFLGGGIII IVFFILTVVV LLTTCCCCYT PESAAAYYYS
P_gonderi  NYYYINAKLL LNPCPPPPNN YGFLGGGIII IIFFILTVVV LLSSRRRRYT PESAAAYYYS
P_juxtanuc NYYYINAKLI IHPCPPPPNN YGFLGGGIII IVFFILTVVV LLTTCCCCYT PESAAAYYYS
P_knowlesi NYYYINAKLL LNPCPPPPNN YGFLGGGIII IIFFILTVVV LLSSRRRRYT PESAAAYYYS
P_mexicanu NYYYINAKLI IHPCPPPPNN YGFLGGGIII IVFFILTVVV LLTTCCCCYT PESAAAYYYS
P_reicheno NFYYINVKLI INPCPPPPNN YGFLGGGIII IIFFIITVVV LLSSRRRRYT PDSAAAYYYS
P_simioval NYYYINAKLL LNPCPPPPNN YGFLGGGIII IIFFILTVVV LLSSRRRRYT PESAAAYYYS
P_simium   NYYYINAKLL LNPCPPPPNN YGFLGGGIII IIFFILTVVV LLSSRRRRYT PESAAAYYYS
P_vivax_Sa NYYYINAKLL LNPCPPPPNN YGFLGGGIII IIFFILTVVV LLSSRRRRYT PESAAAYYYS
P_relictum NYYYINAKLI IHPCPPPPNN YGFLGGGIII IVFFILTVVV LLTTCCCCYT PESAAAYYYS
P_yoelii   NYNNINVKLI INPCPPPPNN YGFLGGGIII IIFFILTVVV LLSSRRRRYS PESAAAYYYS
P_malariae NYYYINAKLL LNPCPPPPNN YGFLGGGIII IIFFILTVVV LLSSRRRRYT PDSAAAYYYS
P_inui     NYYYINAKLM MNPCPPPPNN YGFLGGGIII IIFFILTIII LLSSRRRRYT PESAAAYYYS
P_coatneyi NYYYINAKLL LNPCPPPPNN YGFLGGGIII IIFFILTVVV LLSSRRRRYT PESAAAYYYS
P_fieldi   NYYYINAKLL LNPCPPPPNN YGFLGGGIII IIFFILTVVV LLSSRRRRYT PESAAAYYYS
P_ovale    NYNNINAKLL LNPCPPPPNN YGFLGGGIII IIFFILTVVV LLSSRRRRYT PESAAAYYYS

           SSVQHHHLEL WCAADILELH LLYYLFTYFF FILTFFIMDI II-----NNN SCYLLCFTTL
           SSVQHHHLEL WWCCRYLSTG AFFFILAYLL LNYSYYLPLT TTIIIIILSS MAMYYVLPPW
           SSIQHHHLEL WWCCRYMATG ALFFFLTYLL LNYLYYLPLS SSIIIIIAFF VAIYYVLPPW
           SSIQHHHLEL WWCCRYMATG ALFFFLTYLL LNYLYYLPLS SSIIIIIAFF VAIYYVLPPW
           SSIQHHHLEL WWCCRYMATG ALFFLLTYLL LNYLYYLPLS SSIIIIIAFF VAIYYVLPPW
           SSIQHHHLEL WWCCRYMATG ALFFLLTYLL LNYLYYLPLS SSIIIIIAFF IAIYYVLPPW
           SSIQHHHLEL WWCCRYMATG ALFFLLTYLL LNYMYYLPLS SSIIIILMFF VAVYYVLPPW
           SSVQHHHLEL WWCCRYMATG AFFFILTYLL LNYSYYLPLS SSIIIIILSS VAMYYVLPPW
           SSIQHHHLEL WWCCRYMATG ALFFLLTYLL LNYLYYLPLS SSIIIIIAFF VAIYYVLPPW
           SSVQHHHLEL WWCCRYMATG AFFFILTYLL LNYSYYLPLS SSMMMMILSS VAMYYVLPPW
           SSIQHHHLEL WWCCRYMATG ALFFLLTYLL LNYLYYLPLS SSIIIIIAFF VAIYYVLPPW
           SSVQHHHLEL WWCCRYMATG AFFFILTYLL LNYSYYLPLS SSIIIIILSS VAMYYVLPPW
           SSIQHHHLEL WWCCRYMATG ALFFLLTYLL LNYLYYLPLS SSIIIIIAFF VAIYYVLPPW
           SSVQHHHLEI WWCCRYMATG AFFFILTYLL LNYSYYLPLS SSIIIIILSS VAMYYVLPPW
           SSIQHHHLEL WWCCRYMATG ALFFLLTYLL LNYMYYLPLS SSIIIILMFF VAVYYVLPPW
           SSIQHHHLEL WWCCRYMATG ALFFLLTYLL LNYLYYLPLS SSIIIIIAFF VAIYYVLPPW
           SSIQHHHLEL WWCCRYMATG ALFFLLTYLL LNYLYYLPLS SSIIIIIAFF VAIYYVLPPW
           SSIQHHHLEL WWCCRYMATG ALFFLLTYLL LNYLYYLPLS SSIIIIIAFF VAIYYVLPPW
           SSVQHHHLEL WWCCRYMATG AFFFILTYLL LNYSYYLPLS SSIIIIILSS VAMYYVLPPW
           SSIQHHHLEL WWCCRYMATG ALFFFLTYLL LNYLYYLPLS SSIIIIIAFF VAIYYVLPPW
           SSIQHHHLEL WWCCRYMATG ALFFFLTYLL LNYLYYLPLS SSIIIIIAFF VAIYYVLPPW
           SSIQHHHLEL WWCCRYMATG ALFFLLTYLL LNYLYYLPLS SSVVVVIAFF VAIYYVLPPW
           SSIQHHHLEL WWCCRYMATG ALFFLLTYLL LNYLYYLPLS SSIIIIIAFF VAIYYVLPPW
           SSIQHHHLEL WWCCRYMATG ALFFLLTYLL LNYLYYLPLS SSIIIIIAFF VAIYYVLPPW
           SSIQHHHLEL WWCCRYMATG ALFFFLTYLL LNYLYYLPLS SSIIIIIAFF VAIYYVLPPW

           GGSEELCNCC YYYLLYPGGL VVSCGGGGII IVVSLKKRRR FVVHHHFPFI IIALLLCCVF
           GGQSSWATVV IINLLYPGGL IITCGGGGII IVVNLKKRRR FIIHHHFPFV VVVLLLVVVF
           GGQSSWATVV IINLLSPSSL VVICGGGGTT TVVSIKKRRR FVVHHHFPFV VVALLLCCVF
           GGQSSWATVV IINLLSPAAL VVICGGGGTT TVVSIKKRRR FVVHHHFPFV VVALLLCCVF
           GGQSSWATVV IINLLSPVVL VVICGGGGTT TVVSIKKRRR FVVHHHFPFV VVALLLCCVF
           GGQSSWATVV IINLLSPVVL VVICGGGGTT TVVSIKKRRR FVVHHHFPFI IIALLLCCVF
           GGQSSWATVV IINLLSPVVA VVICGGGGTT TVVSIKKRRR FVVHHHFPFI IIGLLLCCVF
           GGQSSWATVV IINLLYPGGL VVSCGGGGLL LVVSLKKRRR FVVHHHFPFI IIALLLCCVF
           GGQSSWATVV IINLLSPVVL VVICGGGGTT TVVSIKKRRR FVVHHHFPFV VVALLLCCVF
           GGQSSWATVV IINLLYPGGL VVSCGGGGLL LVVSLKKRRR FVVHHHFPFI IIALLLCCVF
           GGQSSWATVV IINLLSPVVL VVICGGGGTT TVVSIKKRRR FVVHHHFPFV VVALLLCCVF
           GGQSSWATVV IINLLYPGGL VVSCGGGGLL LVVSLKKRRR FVVHHHFPFI IIALLLCCVF
           GGQSSWATVV IINLLSPVVL VVICGGGGTT TVVSIKKRRR FVVHHHFPFV VVALLLCCVF
           GGQSSWATVV IINLLYPGGL VVSCGGGGLL LVVSLKKRRR FVVHHHFPFI IIALLLCCVF
           GGQSSWATVV IINLLSPVVA VVICGGGGTT TVVSIKKRRR FVVHHHFPFI IIGLLLCCVF
           GGQSSWATVV IINLLSPVVL VVICGGGGTT TVVSIKKRRR FVVHHHFPFV VVALLLCCVF
           GGQSSWATVV IINLLSPVVL VVICGGGGTT TVVSIKKRRR FVVHHHFPFV VVALLLCCVF
           GGQSSWATVV IINLLSPVVL VVICGGGGTT TVVSIKKRRR FVVHHHFPFV VVALLLCCVF
           GGQSSWATVV IINLLYPGGL VVSCGGGGLL LVVSLKKRRR FVVHHHFPFI IIALLLCCVF
           GGQSSWATVV IINLLSPAAL VVICGGGGTT TVVSIKKRRR FVVHHHFPFV VVALLLCCVF
           GGQSSWATVV IINLLSPAAL VVICGGGGTT TVVSIKKRRR FVVHHHFPFV VVALLLCCVF
           GGQSSWATVV IINLLSPVVL VVICGGGGTT TVVSIKKRRR FVVHHHFPFV VVALLLCCVF
           GGQSSWATVV IINLLSPVVL VVICGGGGTT TVVSIKKRRR FVVHHHFPFV VVALLLCCVF
           GGQSSWATVV IINLLSPVVL VVICGGGGTT TVVSIKKRRR FVVHHHFPFV VVALLLCCVF
           GGQSSWATVV IINLLSPAAL VVICGGGGTT TVVSIKKRRR FVVHHHFPFV VVALLLCCVF

           FIFLHLQQGG SSNNNPPLLY YAAPFFFPNN NNCCCLLGFN LLLLLFSQGG IIPPSSDAAI
           FIFLHLQQGG STNNNPPLLY YAAPFFFPNN NNCCCLLGFS LLLLLFAQGG ILTTSSDAAI
           FIFLHLHHGG STNNNPPLLY YAAPFFFPNN NNSSSLLGFN LLLLLFIQGG VIPPSSDAAI
           FIFLHLHHGG STNNNPPLLY YAAPFFFPNN NNSSSLLGFN LLLLLFIQGG VIPPSSDAAI
           FIFLHLHHGG STNNNPPLLY YAAPFFFPNN NNSSSLLGFN FLLLLFLQGG IIPPSSDAAI
           FIFLHLHHGG STNNNPPLLY YAAPFFFPNN NNSSSLLGFN FLLLLFLQGG IIPPSSDAAI
           FIFLHLHHGG STNNNPPLLY YAAPFFFPNN NNSSSLLGFN ILLLLFIQGG IIPPSSDAAI
           FIFLHLQQGG STNNNPPLLY YAAPFFFPNN NNSSSLLGFN FLLLLFSQGG ILPPSSDAAI
           FIFLHLHHGG STNNNPPLLY YAAPFFFPNN NNSSSLLGFN FLLLLFLQGG IIPPSSDAAI
           FIFLHLQQGG STNNNPPLLY YAAPFFFPNN NNSSSLLGFN LLLLLFAQGG ILPPSSDAAI
           FIFLHLHHGG STNNNPPLLY YAAPFFFPNN NNSSSLLGFN FLLLLFLQGG IIPPSSDAAI
           FIFLHLQQGG STNNNPPLLY YAAPFFFPNN NNSSSLLGFN LLLLLFSQGG ILPPSSDAAI
           FIFLHLHHGG STNNNPPLLY YAAPFFFPNN NNSSSLLGFN FLLLLFLQGG IIPPSSDAAI
           FIFLHLQQGG STNNNPPLLY YAAPFFFPNN NNSSSLLGFN FLLLLFSQGG ILPPSSDAAI
           FIFLHLHHGG STNNNPPLLY YAAPFFFPNN NNSSSLLGFN ILLLLFIQGG IIPPSSDAAI
           FIFLHLHHGG STNNNPPLLY YAAPFFFPNN NNSSSLLGFN FLLLLFLQGG IIPPSSDAAI
           FIFLHLHHGG STNNNPPLLY YAAPFFFPNN NNSSSLLGFN FLLLLFLQGG IIPPSSDAAI
           FIFLHLHHGG STNNNPPLLY YAAPFFFPNN NNSSSLLGFN FLLLLFLQGG IIPPSSDAAI
           FIFLHLQQGG STNNNPPLLY YAAPFFFPNN NNSSSLLGFN LLLLLFAQGG ILPPSSDAAI
           FIFLHLHHGG STNNNPPLLY YAAPFFFPNN NNSSSLLGFN LLLLLFIQGG VIPPSSDAAI
           FIFLHLHHGG STNNNPPLLY YAAPFFFPNN NNSSSLLGFN IIIIIFLQGG IIPPSSDAAI
           FIFLHLHHGG STNNNPPLLY YAAPFFFPNN NNSSSLLGFN FLLLLFLQGG IIPPSSDAAI
           FIFLHLHHGG STNNNPPLLY YAAPFFFPNN NNSSSLLGFN FLLLLFLQGG IIPPSSDAAI
           FIFLHLHHGG STNNNPPLLY YAAPFFFPNN NNSSSLLGFN FLLLLFLQGG IIPPSSDAAI
           FIFLHLHHGG STNNNPPLLY YAAPFFFPNN NNSSSLLGFN FLLLLFLQGG IIPPSSDAAI

           PPRRYYLLLH HPWWYYFYAA MMMMLKKIPP NKKTTLMLAA SSLLQILLLF FERRNLLTTI
           MMRRYYLLLH HPWWYYFYAA IIIILKKIPP NKKTTLMLSS SSLLQVLLLF FERRNLLTTI
           VVTTYYLLLQ QPWWYYFYAA MMMMLKKIPP SKKNNLVIAA SSLLQLLLLF FERRNLLTTI
           IITTYYLLLQ QPWWYYFYAA MMMMLKKIPP SKKNNLVVAA SSLLQLLLLF FERRNLLTTI
           LLTTYYIIIQ QPWWYYFYAA MMMMLKKIPP SKKTTLVLAA SSLLQLLLLF FERRSLLTTI
           LLTTYYIIIQ QPWWYYFYAA MMMMLKKIPP SKKTTLVLTT SSLLQLLLLF FERRSLLTTI
           VVTTYYSSSQ QPWWYYFYAA MMMMLKKVPP SKKPPLVLLL SSLLQLLLLF FERRSLLTTI
           TTRRYYLLLH HPWWYYFYAA MMMMLKKIPP NKKTTLMLAA SSLLQILLLF FERRSLLTTI
           LLTTYYIIIQ QPWWYYFYAA MMMMLKKIPP SKKTTLVLAA SSLLQLLLLF FERRSLLTTI
           TTRRYYLLLH HPWWYYFYAA MMMMLKKIPP NKKTTLMLAA SSLLQILLLF FERRNLLTTI
           LLTTYYIIIQ QPWWYYFYAA MMMMLKKIPP SKKTTLVLAA SSLLQLLLLF FERRSLLTTI
           TTRRYYLLLH HPWWYYFYAA MMMMLKKIPP NKKTTLMLAA SSLLQILLLF FERRNLLTTI
           LLTTYYIIIQ QPWWYYFYAA MMMMLKKIPP SKKTTLVLAA SSLLQLLLLF FERRSLLTTI
           MMKKYYLLLH HPWWYYFYAA MMMMLKKIPP NKKTTLMLAA SSLLQVLLLF FERRNLLTTI
           VVTTYYSSSQ QPWWYYFYAA MMMMLKKVPP SKKPPLVLLL SSLLQLLLLF FERRSLLTTI
           LLTTYYIIIQ QPWWYYFYAA MMMMLKKIPP SKKTTLVLAA SSLLQLLLLF FERRSLLTTI
           LLTTYYIIIQ QPWWYYFYAA MMMMLKKIPP SKKTTLVLAA SSLLQLLLLF FERRSLLTTI
           LLTTYYIIIQ QPWWYYFYAA MMMMLKKIPP SKKTTLVLAA SSLLQLLLLF FERRSLLTTI
           TTRRYYLLLH HPWWYYFYAA MMMMLKKIPP NKKTTLMLAA SSLLQILLLF FERRNLLTTI
           IITTYYLLLQ QPWWYYFYAA MMMMLKKIPP SKKNNLVVAA SSLLQLLLLF FERRNLLTTI
           IITTYYIIIQ QPWWYYFYAA MMMMLKKIPP SKKTTLVLAA SSLLQLLLLF FERRNLLTTI
           LLTTYYIIIQ QPWWYYFYAA IIIILKKIPP SKKTTLVLAA SSLLQLLLLF FERRNLLTTI
           LLTTYYIIIQ QPWWYYFYAA MMMMLKKIPP SKKTTLVLTT SSLLQLLLLF FERRSLLTTI
           LLTTYYIIIQ QPWWYYFYAA MMMMLKKIPP SKKTTLVLAA SSLLQLLLLF FERRSLLTTI
           MMTTYYIIIQ QPWWYYFYAA MMMMLKKIPP SKKTTLVLAA SSLLQLLLLF FERRSLLTTI

           QQQKAGGGGA SVPPTIICCY LLWIICCLSS IILYGRRLLL IILFFFSSSG GGFTLVQSSR
           LLLKVGGGGA SLSSIIICCY LLVIIYYLDD IIYYGRRMMM IIIFFFSSSI IIFTLVQSSR
           QQQKVSSSSA SVPPIIMCCY LLWIICCLDD IILYGRRLLL IILFFFSSSG GGFSLVQNNK
           QQQKVSSSSA SVPPIIMCCY LLWIICCLDD IILYGRRLLL IILFFFSSSG GGFALVHYYR
           QQQKTGGGGA SVPPMIMCCY LLWIICCLDD IILYGRRLLL IILFFFSSSG GGFALVHYYR
           QQQKTGGGGA SVPPMIMCCY LLWIICCLDD IILYGRRLLL IISFFFSSSG GGFALVHYYR
           QQQKIGGGGA SVPPIIMCCY LLWIICCLDD IILYGRRLLL IVLFFFSSSG GGFVLVHYYR
           QQQKNGGGGA SVPPTIICCY LLWIICCLDD IILYGRRLLL IILFFFSSSA AAFTLVQAAR
           QQQKTGGGGA SVPPMIMCCY LLWIICCLDD IILYGRRLLL IILFFFSSSG GGFTLVHYYR
           QQQKAGGGGA SVPPTIICCY LLWIICCLDD IILYGRRLLL IILFFFSSSG GGFTLVQSSR
           QQQKTGGGGA SVPPMIMCCY LLWIICCLDD IILYGRRLLL IISFFFSSSG GGFVLVHYYR
           QQQKAGGGGV SVPPIIICCY LLWIICCLDD IILYGRRLLL IILFFFSSSG GGFSLVQSSR
           QQQKTGGGGA SVPPMIMCCY LLWIICCLDD IILYGRRLLL IILFFFSSSG GGFTLVHYYR
           QQQKNGGGGA SVPPIIICCY LLWIICCLDD IIIYGRRLLL IILFFFSSSA AAFTLVQAAK
           QQQKIGGGGA SVPPIIMCCY LLWIICCLDD IILYGRRLLL IVLFFFSSSG GGFVLVHYYR
           QQQKTGGGGA SVPPMIMCCY LLWIICCLDD IILYGRRLLL IISFFFSSSG GGFALVHYYR
           QQQKTGGGGA SVPPMIMCCY LLWIICCLDD IILYGRRLLL IISFFFSSSG GGFALVHYYR
           QQQKTGGGGA SVPPMIMCCY LLWIICCLDD IILYGRRLLL IISFFFSSSG GGFALVHYYR
           QQQKAGGGGA SVPPTIICCY LLWIICCLDD IILYGRRLLL IILFFFSSSG GGFTLVQSSR
           QQQKVSSSSA SVPPIIMCCY LLWIICCLDD IILYGRRLLL IILFFFSSSG GGFSLVQYYK
           QQQKLGGGGA SVPPIIMCCY LLWIICCLEE IILYGRRLLL IISFFFSSSG GGFALVHYYR
           QQQKTGGGGA SLPPMIMCCY LLWIICCLDD IILYGRRLLL IIIFFFSSSG GGFALVHYYR
           QQQKTGGGGA SVPPMIMCCY LLWIICCLDD IILYGRRLLL IILFFFSSSG GGFTLVHYYR
           QQQKTGGGGA SVPPMIMCCY LLWIICCLDD IILYGRRLLL IISFFFSSSG GGFALVHYYR
           QQQKAGGGGA SVPPIIMCCY LLWIICCLDD IILYGRRLLL IISFFFSSSG GGFVLVHYYR

           RRIYDSSSSQ QAANN
           RRLYDSSSSQ QAANN
           KKTYDSSSSQ QAANN
           RRTYDSSSSQ QAANN
           RRTYDSSSSQ QAANN
           RRTYDSSSSQ QAANN
           RRTYDSSSSQ QAANN
           RRTYDSSSSQ QAANN
           RRTYDSSSSQ QAANN
           RRTYDSSSSQ QAANN
           RRTYDSSSSQ QAANN
           RRNYDSSSSQ QAANN
           RRTYDSSSSQ QAANN
           KKTYDSSSSQ QAANN
           RRTYDSSSSQ QAANN
           RRTYDSSSSQ QAANN
           RRTYDSSSSQ QAANN
           RRTYDSSSSQ QAANN
           RRTYDSSSSQ QAANN
           KKTYDSSSSQ QAANN
           RRTYDSSSSQ QAANN
           RRTYDSSSSQ QAANN
           RRTYDSSSSQ QAANN
           RRTYDSSSSQ QAANN
           RRTYDSSSSQ QAANN

   25   375
L_caullery NNNNNYYYYS INLLVVVKKS LYCCLNNIIN NLNNNGGFLL LFFQQIIILL LTGGLLAYYP
L_sabrazes NNNNNYNNNV INLLAAAKKA LYCCLNNIIN NLNNNGGFLL LFFQQIIILL LTGGLLAYYP
P_berghei  NNNNNYNNNS INLLVVVKKT LYCCLNNIIN NLNNNGGFLL LFFQQIIILL LTGGLLAYYP
P_chabaudi NNNNNYNNNS INLLVVVKKT LYCCLNNIIN NLNNNGGFLL LFFQQIIILL LTGGLLAYYP
P_cynomolg NNNNNYYYYS INLLAAAKKA LYCCLNNIIN NLNNNGGFLL LFFQQIIILL LTGGLLAYYP
P_DAJ-2004 NNNNNYYYYS INLLAAAKKA LYCCLNNIIN NLNNNGGFLL LFFQQIIILL LTGGLLAYYP
P_falcipar NNNNNFYYYS INLLVVVKKA LYCCLNNIIN NLNNNGGFLL LFFQQIIIII ITGGLLAYYP
P_floriden NNNNNYYYYS INLLAAAKKA LYCCLNNIIN NLNNNGGFLL LFFQQIIILL LTGGLLAYYP
P_fragile  NNNNNYYYYS INLLAAAKKA LYCCLNNIIN NLNNNGGFLL LFFQQIIILL LTGGLLAYYP
P_gallinac NNNNNYYYYS INLLAAAKKA LYCCLNNIIN NLNNNGGFLL LFFQQIIILL LTGGLLAYYP
P_gonderi  NNNNNYYYYS INLLAAAKKA LYCCLNNIIN NLNNNGGFLL LFFQQIIILL LTGGLLAYYP
P_juxtanuc NNNNNYYYYS INLLAAAKKA LYCCLNNIIN NLNNNGGFLL LFFQQIIILL LTGGLLAYYP
P_knowlesi NNNNNYYYYS INLLAAAKKA LYCCLNNIIN NLNNNGGFLL LFFQQIIILL LTGGLLAYYP
P_mexicanu NNNNNYYYYS INLLAAAKKA LYCCLNNIIN NLNNNGGFLL LFFQQIIILL LTGGLLAYYP
P_reicheno NNNNNFYYYS INLLVVVKKA LYCCLNNIIN NLNNNGGFLL LFFQQIIIII ITGGLLAYYP
P_simioval NNNNNYYYYS INLLAAAKKA LYCCLNNIIN NLNNNGGFLL LFFQQIIILL LTGGLLAYYP
P_simium   NNNNNYYYYS INLLAAAKKA LYCCLNNIIN NLNNNGGFLL LFFQQIIILL LTGGLLAYYP
P_vivax_Sa NNNNNYYYYS INLLAAAKKA LYCCLNNIIN NLNNNGGFLL LFFQQIIILL LTGGLLAYYP
P_relictum NNNNNYYYYS INLLAAAKKA LYCCLNNIIN NLNNNGGFLL LFFQQIIILL LTGGLLAYYP
P_yoelii   NNNNNYNNNS INLLVVVKKT LYCCLNNIIN NLNNNGGFLL LFFQQIIILL LTGGLLAYYP
P_malariae NNNNNYYYYS INLLAAAKKA LYCCLNNIIN NLNNNGGFLL LFFQQIIILL LTGGLLAYYP
P_inui     NNNNNYYYYS INLLAAAKKA LYCCLNNIIN NLNNNGGFLL LFFQQIIILL LTGGLLAYYP
P_coatneyi NNNNNYYYYS INLLAAAKKA LYCCLNNIIN NLNNNGGFLL LFFQQIIILL LTGGLLAYYP
P_fieldi   NNNNNYYYYS INLLAAAKKA LYCCLNNIIN NLNNNGGFLL LFFQQIIILL LTGGLLAYYP
P_ovale    NNNNNYNNNS INLLAAAKKA LYCCLNNIIN NLNNNGGFLL LFFQQIIILL LTGGLLAYYP

           EIISYYSSSQ QIEEELSGGC AADILELLLL LLFFFFTTTK VFFLLTFDDI WWIINY----
           EIISHHSSSQ QIEEELSGGW CCRYLSTAAF FILLLLAAAH LLYSYSYLLT WWNNTGIIII
           EIISYYSSSQ QIEEELSGGW CCRYMATAAL LFLLLLTTTH LLYSYLYLLS WWIISGIIII
           EIISYYSSSQ QIEEELSGGW CCRYMATAAL LFLLLLTTTH LLYSYLYLLS WWIISGIIII
           EIISYYSSSQ QIEEELSGGW CCRYMATAAL LLLLLLTTTH LLYSYLYLLS WWIISGIIII
           EIISYYSSSQ QIEEELSGGW CCRYMATAAL LLLLLLTTTH LLYSYLYLLS WWIISGIIII
           DVVSYYSSSQ QIEEELSGGW CCRYMATAAL LLLLLLTTTH LLYSYMYLLS WWIISGILLL
           EIISYYSSSQ QIEEELSGGW CCRYMATAAF FILLLLTTTH LLYSYSYLLS WWIISGIIII
           EIISYYSSSQ QIEEELSGGW CCRYMATAAL LLLLLLTTTH LLYSYLYLLS WWIISGIIII
           EIISYYSSSQ QIEEELSGGW CCRYMATAAF FILLLLTTTH LLYSYSYLLS WWIISGMIII
           EIISYYSSSQ QIEEELSGGW CCRYMATAAL LLLLLLTTTH LLYSYLYLLS WWIISGIIII
           EIISYYSSSQ QIEEELSGGW CCRYMATAAF FILLLLTTTH LLYSYSYLLS WWIISGIIII
           EIISYYSSSQ QIEEELSGGW CCRYMATAAL LLLLLLTTTH LLYSYLYLLS WWIISGIIII
           EIISYYSSSQ QIEEEISGGW CCRYMATAAF FILLLLTTTH LLYSYSYLLS WWIITGIIII
           DVVSYYSSSQ QIEEELSGGW CCRYMATAAL LLLLLLTTTH LLYSYMYLLS WWIISGILLL
           EIISYYSSSQ QIEEELSGGW CCRYMATAAL LLLLLLTTTH LLYSYLYLLS WWIISGIIII
           EIISYYSSSQ QIEEELSGGW CCRYMATAAL LLLLLLTTTH LLYSYLYLLS WWIISGIIII
           EIISYYSSSQ QIEEELSGGW CCRYMATAAL LLLLLLTTTH LLYSYLYLLS WWIISGIIII
           EIISYYSSSQ QIEEELSGGW CCRYMATAAF FILLLLTTTH LLYSYSYLLS WWIISGIIII
           EIISYYSSSQ QIEEELSGGW CCRYMATAAL LFLLLLTTTH LLYSYLYLLS WWIISGIIII
           DIISYYSSSQ QIEEELSGGW CCRYMATAAL LFLLLLTTTH LLYSYLYLLS WWIISGIIII
           EIISYYSSSQ QIEEELSGGW CCRYMATAAL LLLLLLTTTH LLYSYLYLLS WWIISGVIII
           EIISYYSSSQ QIEEELSGGW CCRYMATAAL LLLLLLTTTH LLYSYLYLLS WWIISGIIII
           EIISYYSSSQ QIEEELSGGW CCRYMATAAL LLLLLLTTTH LLYSYLYLLS WWIISGIIII
           EIISYYSSSQ QIEEELSGGW CCRYMATAAL LFLLLLTTTH LLYSYLYLLS WWIISGIIII

           -FF-SSSSCF FLCTGGSSSN EEFCCCYYYY LLPLLVWIYI IVSDDPTLRV VVLLFFPPFI
           IFFIMMMMAF FYVPGGQQQM SSFAAVIIII LLPLLIWVFI IVNDDPTLRI IILLFFPPFV
           IFFIVVVVAF FYVPGGQQQM SSYAAVIIII LLPLLVWLYT TVSDDPTIRV VVLLLLPPFV
           IFFIVVVVAF FYVPGGQQQM SSYAAVIIII LLPLLVWLYT TVSDDPTIRV VVLLLLPPFV
           IFFIVVVVAF FYVPGGQQQM SSYAAVIIII LLPLLVWLYT TVSDDPTIRV VVLLLLPPFV
           IFFIIIIIAF FYVPGGQQQM SSYAAVIIII LLPLLVWLYT TVSDDPTIRV VVLLLLPPFI
           LFFIVVVVAF FYVPGGQQQM SSYAAVIIII LLPAAVWIYT TVSDDPTIRV VVLLLLPPFI
           IFFIVVVVAF FYVPGGQQQM SSFAAVIIII LLPLLVWIYL LVSDDPTLRV VVLLFFPPFI
           IFFIVVVVAF FYVPGGQQQM SSYAAVIIII LLPLLVWLYT TVSDDPTIRV VVLLLLPPFV
           IFFIVVVVAF FYVPGGQQQM SSFAAVIIII LLPLLVWIYL LVSDDPTLRV VVLLFFPPFI
           IFFIVVVVAF FYVPGGQQQM SSYAAVIIII LLPLLVWLYT TVSDDPTIRV VVLLLLPPFV
           IFFIVVVVAF FYVPGGQQQM SSFAAVIIII LLPLLVWIYL LVSDDPTLRV VVLLFFPPFI
           IFFIVVVVAF FYVPGGQQQM SSYAAVIIII LLPLLVWLYT TVSDDPTIRV VVLLLLPPFV
           IFFIVVVVAF FYVPGGQQQM SSFAAVIIII LLPLLVWIYL LVSDDPTLRV VVLLFFPPFI
           LFFIVVVVAF FYVPGGQQQM SSYAAVIIII LLPAAVWIYT TVSDDPTIRV VVLLLLPPFI
           IFFIVVVVAF FYVPGGQQQM SSYAAVIIII LLPLLVWLYT TVSDDPTIRV VVLLLLPPFV
           IFFIVVVVAF FYVPGGQQQM SSYAAVIIII LLPLLVWLYT TVSDDPTIRV VVLLLLPPFV
           IFFIVVVVAF FYVPGGQQQM SSYAAVIIII LLPLLVWLYT TVSDDPTIRV VVLLLLPPFV
           IFFIVVVVAF FYVPGGQQQM SSFAAVIIII LLPLLVWIYL LVSDDPTLRV VVLLFFPPFI
           IFFIVVVVAF FYVPGGQQQM SSYAAVIIII LLPLLVWLYT TVSDDPTIRV VVLLLLPPFV
           IFFIVVVVAF FYVPGGQQQM SSYAAVIIII LLPLLVWLYT TVSDDPTIRV VVLLLLPPFV
           IFFIVVVVAF FYVPGGQQQM SSYAAVIIII LLPLLVWLYT TVSDDPTIRV VVLLLLPPFV
           IFFIVVVVAF FYVPGGQQQM SSYAAVIIII LLPLLVWLYT TVSDDPTIRV VVLLLLPPFV
           IFFIVVVVAF FYVPGGQQQM SSYAAVIIII LLPLLVWLYT TVSDDPTIRV VVLLLLPPFV
           IFFIVVVVAF FYVPGGQQQM SSYAAVIIII LLPLLVWLYT TVSDDPTIRV VVLLLLPPFV

           IILCVFFLSP LLLGGGGYYT APPFYYPPNN NLLLCCDDKK GGGFFNNVVV LSFGISPDNN
           VVLVVFFLTP LLLGGGGYYT APPFYYPPNN NLLLCCDDKK GGGFFNNVVV LAFGISPDNN
           VVLCVFFLTP LLLGGGGYYT APPFYYPPNN NLLLSSDDKK GGGFFNNIII LIFGVSPDNN
           VVLCVFFLTP LLLGGGGYYT APPFYYPPNN NLLLSSDDKK GGGFFNNIII LIFGVSPDNN
           VVLCVFFLTP LLLGGGGYYT APPFYYPPNN NLLLSSDDKK GGGFFNNIII LLFGISPDNN
           IILCVFFLTP LLLGGGGYYT APPFYYPPNN NLLLSSDDKK GGGFFNNIII LLFGISPDNN
           IILCVFFLTP LLLGGGGYYT APPFYYPPNN NLLLSSDDKK GGGFFNNVVI LIFGISPDNN
           IILCVFFLTP LLLGGGGYYT APPFYYPPNN NLLLSSDDKK GGGFFNNIIV LSFGISPDNN
           VVLCVFFLTP LLLGGGGYYT APPFYYPPNN NLLLSSDDKK GGGFFNNIII LLFGISPDNN
           IILCVFFLTP LLLGGGGYYT APPFYYPPNN NLLLSSDDKK GGGFFNNVVV LAFGISPDNN
           VVLCVFFLTP LLLGGGGYYT APPFYYPPNN NLLLSSDDKK GGGFFNNIII LLFGISPDNN
           IILCVFFLTP LLLGGGGYYT APPFYYPPNN NLLLSSDDKK GGGFFNNVVV LSFGISPDNN
           VVLCVFFLTP LLLGGGGYYT APPFYYPPNN NLLLSSDDKK GGGFFNNIII LLFGISPDNN
           IILCVFFLTP LLLGGGGYYT APPFYYPPNN NLLLSSDDKK GGGFFNNVVV LSFGISPDNN
           IILCVFFLTP LLLGGGGYYT APPFYYPPNN NLLLSSDDKK GGGFFNNVVI LIFGISPDNN
           VVLCVFFLTP LLLGGGGYYT APPFYYPPNN NLLLSSDDKK GGGFFNNIII LLFGISPDNN
           VVLCVFFLTP LLLGGGGYYT APPFYYPPNN NLLLSSDDKK GGGFFNNIII LLFGISPDNN
           VVLCVFFLTP LLLGGGGYYT APPFYYPPNN NLLLSSDDKK GGGFFNNIII LLFGISPDNN
           IILCVFFLTP LLLGGGGYYT APPFYYPPNN NLLLSSDDKK GGGFFNNVVV LAFGISPDNN
           VVLCVFFLTP LLLGGGGYYT APPFYYPPNN NLLLSSDDKK GGGFFNNIII LIFGVSPDNN
           VVLCVFFLTP LLLGGGGYYT APPFYYPPNN NLLLSSDDKK GGGFFNNIII LLFGISPDNN
           VVLCVFFLTP LLLGGGGYYT APPFYYPPNN NLLLSSDDKK GGGFFNNIII LLFGISPDNN
           VVLCVFFLTP LLLGGGGYYT APPFYYPPNN NLLLSSDDKK GGGFFNNIII LLFGISPDNN
           VVLCVFFLTP LLLGGGGYYT APPFYYPPNN NLLLSSDDKK GGGFFNNIII LLFGISPDNN
           VVLCVFFLTP LLLGGGGYYT APPFYYPPNN NLLLSSDDKK GGGFFNNIII LLFGISPDNN

           PPPVVRRAAT PPPLLIVVPW WWFLLPFFAA MLLKTTIIIP PNKTGGLVAA LQIILFFFFL
           MMMVVRRSST PPPLLIVVPW WWFLLSFFAA ILLKTTIIIP PNKTGGLISS LQVVLFFFFL
           VVVVVTTVVT PPPLLIVVPW WWFLLPFFAA MLLKTTIIIP PSKNGGVIAA LQLLLFFFFL
           IIIVVTTVVT PPPLLIVVPW WWFLLPFFAA MLLKTTIIIP PSKNGGVIAA LQLLLFFFFL
           LLLVVTTVVT PPPIIIVVPW WWFLLPFFAA MLLKTTIIIP PSKTGGLIAA LQLLLFFFFL
           LLLVVTTVVT PPPIIIVVPW WWFLLPFFAA MLLKTTIIIP PSKTGGLITT LQLLLFFFFL
           VVVVVTTVVT PPPSSIVVPW WWFLLPFFAA MLLKTTVVVP PSKPGGVILL LQLLLFFFFL
           TTTVVRRAAT PPPLLIVVPW WWFLLPFFAA MLLKTTIIIP PNKTGGLVAA LQIILFFFFL
           LLLVVTTVVT PPPIIIVVPW WWFLLPFFAA MLLKTTIIIP PSKTGGLIAA LQLLLFFFFL
           TTTVVRRAAT PPPLLIVVPW WWFLLPFFAA MLLKTTIIIP PNKTGGLVAA LQIILFFFFL
           LLLVVTTVVT PPPIIIVVPW WWFLLPFFAA MLLKTTIIIP PSKTGGLIAA LQLLLFFFFL
           TTTVVRRAAT PPPLLIVVPW WWFLLPFFAA MLLKTTIIIP PNKTGGLVAA LQIILFFFFL
           LLLVVTTVVT PPPIIIVVPW WWFLLPFFAA MLLKTTIIIP PSKTGGLIAA LQLLLFFFFL
           MMMVVKKAAT PPPLLIVVPW WWFLLPFFAA MLLKIIIIIP PNKTGGLVAA LQVVLFFFFL
           VVVVVTTVVT PPPSSIVVPW WWFLLPFFAA MLLKTTVVVP PSKPGGVILL LQLLLFFFFL
           LLLVVTTVVT PPPIIIVVPW WWFLLPFFAA MLLKTTIIIP PSKTGGLIAA LQLLLFFFFL
           LLLVVTTVVT PPPIIIVVPW WWFLLPFFAA MLLKTTIIIP PSKTGGLIAA LQLLLFFFFL
           LLLVVTTVVT PPPIIIVVPW WWFLLPFFAA MLLKTTIIIP PSKTGGLIAA LQLLLFFFFL
           TTTVVRRAAT PPPLLIVVPW WWFLLPFFAA MLLKTTIIIP PNKTGGLVAA LQIILFFFFL
           IIIVVTTVVT PPPLLIVVPW WWFLLPFFAA MLLKTTIIIP PSKNGGVIAA LQLLLFFFFL
           IIIVVTTVVT PPPIIIVVPW WWFLLPFFAA MLLKTTIIIP PSKTGGLIAA LQLLLFFFFL
           LLLVVTTVVT PPPIIIVVPW WWFLLPFFAA ILLKTTIIIP PSKTGGLIAA LQLLLFFFFL
           LLLVVTTVVT PPPIIIVVPW WWFLLPFFAA MLLKTTIIIP PSKTGGLITT LQLLLFFFFL
           LLLVVTTVVT PPPIIIVVPW WWFLLPFFAA MLLKTTIIIP PSKTGGLIAA LQLLLFFFFL
           MMMVVTTVVT PPPIIIVVPW WWFLLPFFAA MLLKTTIIIP PSKTGGLIAA LQLLLFFFFL

           LLLAAAEEQQ QNLLLLTTII IFFFAARSVV IIIIALWGQQ SIYLLLGFII ISSGGLTTTL
           LLLAAAEEQQ QNLLLLTTII IFFFVARSLL IIIIALVGQQ DIFYYYGFII ISSIILTTTL
           LLLAAAEEQQ QNLLLLTTII IMMMVARSVV IIMMALWGPQ DIFLLLGFII ISSGGLSSSL
           LLLAAAEEQQ QNLLLLTTII IMMMVARSVV IIMMALWGQQ DIFLLLGFII ISSGGLAAAL
           LLLAAAEEQQ QSLLLLTTII IMMMTARSVV IIMMALWGQQ DIFLLLGFII ISSGGLAAAL
           LLLAAAEEQQ QSLLLLTTII IMMMTARSVV IIMMALWGQQ DIFLLLGFII ISSGGLAAAL
           LLLAAAEEQQ QSLLLLTTII IMMMIARSVV IIMMALWGQQ DIFLLLGFIV VSSGGLVVVL
           LLLAAAEEQQ QSLLLLTTII IFFFNARSVV IIIIALWGQQ DIYLLLGFII ISSAALTTTL
           LLLAAAEEQQ QSLLLLTTII IMMMTARSVV IIMMALWGQQ DIFLLLGFII ISSGGLTTTL
           LLLAAAEEQQ QNLLLLTTLI IFFFAARSVV IIIIALWGQQ DIYLLLGFII ISSGGLTTTL
           LLLAAAEEQQ QSLLLLTTII IMMMTARSVV IIMMALWGQQ DIFLLLGFII ISSGGLVVVL
           LLLAAAEEQQ QNLLLLTTLI IFFFAVRSVV IIIIALWGQQ DIFLLLGFII ISSGGLSSSL
           LLLAAAEEQQ QSLLLLTTII IMMMTARSVV IIMMALWGQQ DIFLLLGFII ISSGGLTTTL
           LLLAAAEEQQ QNLLLLTTII IFFFNARSVV IIIIALWGQQ DIYIIIGFII ISSAALTTTL
           LLLAAAEEQQ QSLLLLTTII IMMMIARSVV IIMMALWGQQ DIFLLLGFIV VSSGGLVVVL
           LLLAAAEEQQ QSLLLLTTII IMMMTARSVV IIMMALWGQQ DIFLLLGFII ISSGGLAAAL
           LLLAAAEEQQ QSLLLLTTII IMMMTARSVV IIMMALWGQQ DIFLLLGFII ISSGGLAAAL
           LLLAAAEEQQ QSLLLLTTII IMMMTARSVV IIMMALWGQQ DIFLLLGFII ISSGGLAAAL
           LLLAAAEEQQ QNLLLLTTLI IFFFAARSVV IIIIALWGQQ DIYLLLGFII ISSGGLTTTL
           LLLAAAEEQQ QNLLLLTTII IMMMVARSVV IIMMALWGQQ DIFLLLGFII ISSGGLSSSL
           LLMAAAEEQQ QNLLLLTTII IMMMLARSVV IIMMALWGQQ EIFLLLGFII ISSGGLAAAL
           LLFAAAEEQQ QNLLLLTTII IMMMTARSLL IIMMALWGQQ DIFLLLGFII ISSGGLAAAL
           LLLAAAEEQQ QSLLLLTTII IMMMTARSVV IIMMALWGQQ DIFLLLGFII ISSGGLTTTL
           LLLAAAEEQQ QSLLLLTTII IMMMTARSVV IIMMALWGQQ DIFLLLGFII ISSGGLAAAL
           LLLAAAEEQQ QSLLLLTTII IMMMAARSVV IIMMALWGQQ DIFLLLGFII ISSGGLVVVL

           LQSSSRDDDD SANNN
           LQSSSRDDDD SANNN
           LQNNNKDDDD SANNN
           LHYYYRDDDD SANNN
           LHYYYRDDDD SANNN
           LHYYYRDDDD SANNN
           LHYYYRDDDD SANNN
           LQAAARDDDD SANNN
           LHYYYRDDDD SANNN
           LQSSSRDDDD SANNN
           LHYYYRDDDD SANNN
           LQSSSRDDDD SANNN
           LHYYYRDDDD SANNN
           LQAAAKDDDD SANNN
           LHYYYRDDDD SANNN
           LHYYYRDDDD SANNN
           LHYYYRDDDD SANNN
           LHYYYRDDDD SANNN
           LQSSSRDDDD SANNN
           LQYYYKDDDD SANNN
           LHYYYRDDDD SANNN
           LHYYYRDDDD SANNN
           LHYYYRDDDD SANNN
           LHYYYRDDDD SANNN
           LHYYYRDDDD SANNN

   25   375
L_caullery YYYINNLVKS LLLIYPPPPI LLLLNNYYLI VVFFIIIILT TLLLATPPEE IISSSSYYYY
L_sabrazes YYNINNLAKA LLLIYPPPPI LLLLNNYYLI IIFFIIIILT TLLLATPPEE IISSSSHHYY
P_berghei  YYNINNLVKT LLLINPPPPI LLLLNNYYLI IIFFIIIILT TFFLASPPEE IISSSSYYYY
P_chabaudi YYNINNLVKT LLLMNPPPPI LLLLNNYYLI IIFFIIIILT TFFLASPPEE IISSSSYYYY
P_cynomolg YYYINNLAKA LLLLNPPPPI LLLLNNYYLI IIFFIIIILT TFFLASPPEE IISSSSYYYY
P_DAJ-2004 YYYINNLAKA LLLLNPPPPI LLLLNNYYLI IIFFIIIILT TFFLASPPEE IISSSSYYYY
P_falcipar FFYINNLVKA LLLINPPPPI LLLLNNYYLI IIFFIIIIIT TFFLASPPDD VVSSSSYYYY
P_floriden YYYINNLAKA LLLVYPPPPI LLLLNNYYLI VVFFIIIILT TLLLATPPEE IISSSSYYYY
P_fragile  YYYINNLAKA LLLLNPPPPI LLLLNNYYLI IIFFIIIILT TFFLASPPEE IISSSSYYYY
P_gallinac YYYINNLAKA LLLIHPPPPI LLLLNNYYLI VVFFIIIILT TLLLATPPEE IISSSSYYYY
P_gonderi  YYYINNLAKA LLLLNPPPPI LLLLNNYYLI IIFFIIIILT TFFLASPPEE IISSSSYYYY
P_juxtanuc YYYINNLAKA LLLIHPPPPI LLLLNNYYLI VVFFIIIILT TLLLATPPEE IISSSSYYYY
P_knowlesi YYYINNLAKA LLLLNPPPPI LLLLNNYYLI IIFFIIIILT TFFLASPPEE IISSSSYYYY
P_mexicanu YYYINNLAKA LLLIHPPPPI LLLLNNYYLI VVFFIIIILT TLLLATPPEE IISSSSYYYY
P_reicheno FFYINNLVKA LLLINPPPPI LLLLNNYYLI IIFFIIIIIT TFFLASPPDD VVSSSSYYYY
P_simioval YYYINNLAKA LLLLNPPPPI LLLLNNYYLI IIFFIIIILT TFFLASPPEE IISSSSYYYY
P_simium   YYYINNLAKA LLLLNPPPPI LLLLNNYYLI IIFFIIIILT TFFLASPPEE IISSSSYYYY
P_vivax_Sa YYYINNLAKA LLLLNPPPPI LLLLNNYYLI IIFFIIIILT TFFLASPPEE IISSSSYYYY
P_relictum YYYINNLAKA LLLIHPPPPI LLLLNNYYLI VVFFIIIILT TLLLATPPEE IISSSSYYYY
P_yoelii   YYNINNLVKT LLLINPPPPI LLLLNNYYLI IIFFIIIILT TFFLASPPEE IISSSSYYYY
P_malariae YYYINNLAKA LLLLNPPPPI LLLLNNYYLI IIFFIIIILT TFFLASPPDD IISSSSYYYY
P_inui     YYYINNLAKA LLLMNPPPPI LLLLNNYYLI IIFFIIIILT TFFLASPPEE IISSSSYYYY
P_coatneyi YYYINNLAKA LLLLNPPPPI LLLLNNYYLI IIFFIIIILT TFFLASPPEE IISSSSYYYY
P_fieldi   YYYINNLAKA LLLLNPPPPI LLLLNNYYLI IIFFIIIILT TFFLASPPEE IISSSSYYYY
P_ovale    YYNINNLAKA LLLLNPPPPI LLLLNNYYLI IIFFIIIILT TFFLASPPEE IISSSSYYYY

           YSVVQQHHHH RRRLLSCCAL DDDLLQQELL LLYLYYFFFY FKVKKFFFLI IIMDIIWNYI
           YSVVQQHHHH RRRLLSWWCF RRRLLHHSTA AASFFFLLLY LHLRRLLYYL LLPLTTWTGL
           YSIIQQHHHH RRRLLSWWCF RRRMMHHATA AASLFFLLLY LHLRRLLYYL LLPLSSWSGL
           YSIIQQHHHH RRRLLSWWCF RRRMMHHATA AASLFFLLLY LHLRRLLYYL LLPLSSWSGL
           YSIIQQHHHH RRRLLSWWCF RRRMMHHATA AASLFFLLLY LHLRRLLYYL LLPLSSWSGL
           YSIIQQHHHH RRRLLSWWCF RRRMMHHATA AASLFFLLLY LHLRRLLYYL LLPLSSWSGL
           YSIIQQHHHH RRRLLSWWCF RRRMMHHATA AASLFFLLLY LHLRRLLYYL LLPLSSWSGL
           YSVVQQHHHH RRRLLSWWCF RRRMMHHATA AASFFFLLLY LHLRRLLYYL LLPLSSWSGL
           YSIIQQHHHH RRRLLSWWCF RRRMMHHATA AASLFFLLLY LHLRRLLYYL LLPLSSWSGL
           YSVVQQHHHH RRRLLSWWCF RRRMMHHATA AASFFFLLLY LHLRRLLYYL LLPLSSWSGL
           YSIIQQHHHH RRRLLSWWCF RRRMMHHATA AASLFFLLLY LHLRRLLYYL LLPLSSWSGL
           YSVVQQHHHH RRRLLSWWCF RRRMMHHATA AASFFFLLLY LHLRRLLYYL LLPLSSWSGL
           YSIIQQHHHH RRRLLSWWCF RRRMMHHATA AASLFFLLLY LHLRRLLYYL LLPLSSWSGL
           YSVVQQHHHH RRRIISWWCF RRRMMHHATA AASFFFLLLY LHLRRLLYYL LLPLSSWTGL
           YSIIQQHHHH RRRLLSWWCF RRRMMHHATA AASLFFLLLY LHLRRLLYYL LLPLSSWSGL
           YSIIQQHHHH RRRLLSWWCF RRRMMHHATA AASLFFLLLY LHLRRLLYYL LLPLSSWSGL
           YSIIQQHHHH RRRLLSWWCF RRRMMHHATA AASLFFLLLY LHLRRLLYYL LLPLSSWSGL
           YSIIQQHHHH RRRLLSWWCF RRRMMHHATA AASLFFLLLY LHLRRLLYYL LLPLSSWSGL
           YSVVQQHHHH RRRLLSWWCF RRRMMHHATA AASFFFLLLY LHLRRLLYYL LLPLSSWSGL
           YSIIQQHHHH RRRLLSWWCF RRRMMHHATA AASLFFLLLY LHLRRLLYYL LLPLSSWSGL
           YSIIQQHHHH RRRLLSWWCF RRRMMHHATA AASLFFLLLY LHLRRLLYYL LLPLSSWSGL
           YSIIQQHHHH RRRLLSWWCF RRRMMHHATA AASLFFLLLY LHLRRLLYYL LLPLSSWSGL
           YSIIQQHHHH RRRLLSWWCF RRRMMHHATA AASLFFLLLY LHLRRLLYYL LLPLSSWSGL
           YSIIQQHHHH RRRLLSWWCF RRRMMHHATA AASLFFLLLY LHLRRLLYYL LLPLSSWSGL
           YSIIQQHHHH RRRLLSWWCF RRRMMHHATA AASLFFLLLY LHLRRLLYYL LLPLSSWSGL

           II--NIN-SY CCCFYGGLFS EFFFFLGCYY LYPPGVWWWG GGGYYVVDDD PTTTLRFFFF
           LLIILISIMT AAAFMGGYLQ SFFFFWGVII LYPPGIWWWG GGGFFVVDDD PTTTLRFFFF
           LLIIALFIVT AAAFIGGYLQ SYYYYWGVII LSPPSVWWWG GGGYYVVDDD PTTTIRFFFF
           LLIIALFIVT AAAFIGGYLQ SYYYYWGVII LSPPAVWWWG GGGYYVVDDD PTTTIRFFFF
           LLIIALFIVT AAAFIGGYLQ SYYYYWGVII LSPPVVWWWG GGGYYVVDDD PTTTIRFFFF
           LLIIALFIIT AAAFIGGYLQ SYYYYWGVII LSPPVVWWWG GGGYYVVDDD PTTTIRFFFF
           LLIIMIFIVT AAAFVGGYLQ SYYYYWGVII LSPPVVWWWG GGGYYVVDDD PTTTIRFFFF
           LLIILISIVT AAAFMGGYLQ SFFFFWGVII LYPPGVWWWG GGGYYVVDDD PTTTLRFFFF
           LLIIALFIVT AAAFIGGYLQ SYYYYWGVII LSPPVVWWWG GGGYYVVDDD PTTTIRFFFF
           LLMMLISIVT AAAFMGGYLQ SFFFFWGVII LYPPGVWWWG GGGYYVVDDD PTTTLRFFFF
           LLIIALFIVT AAAFIGGYLQ SYYYYWGVII LSPPVVWWWG GGGYYVVDDD PTTTIRFFFF
           LLIILISIVT AAAFMGGYLQ SFFFFWGVII LYPPGVWWWG GGGYYVVDDD PTTTLRFFFF
           LLIIALFIVT AAAFIGGYLQ SYYYYWGVII LSPPVVWWWG GGGYYVVDDD PTTTIRFFFF
           LLIILISIVT AAAFMGGYLQ SFFFFWGVII LYPPGVWWWG GGGYYVVDDD PTTTLRFFFF
           LLIIMIFIVT AAAFVGGYLQ SYYYYWGVII LSPPVVWWWG GGGYYVVDDD PTTTIRFFFF
           LLIIALFIVT AAAFIGGYLQ SYYYYWGVII LSPPVVWWWG GGGYYVVDDD PTTTIRFFFF
           LLIIALFIVT AAAFIGGYLQ SYYYYWGVII LSPPVVWWWG GGGYYVVDDD PTTTIRFFFF
           LLIIALFIVT AAAFIGGYLQ SYYYYWGVII LSPPVVWWWG GGGYYVVDDD PTTTIRFFFF
           LLIILISIVT AAAFMGGYLQ SFFFFWGVII LYPPGVWWWG GGGYYVVDDD PTTTLRFFFF
           LLIIALFIVT AAAFIGGYLQ SYYYYWGVII LSPPAVWWWG GGGYYVVDDD PTTTIRFFFF
           LLIIALFIVT AAAFIGGYLQ SYYYYWGVII LSPPAVWWWG GGGYYVVDDD PTTTIRFFFF
           LLVVALFIVT AAAFIGGYLQ SYYYYWGVII LSPPVVWWWG GGGYYVVDDD PTTTIRFFFF
           LLIIALFIVT AAAFIGGYLQ SYYYYWGVII LSPPVVWWWG GGGYYVVDDD PTTTIRFFFF
           LLIIALFIVT AAAFIGGYLQ SYYYYWGVII LSPPVVWWWG GGGYYVVDDD PTTTIRFFFF
           LLIIALFIVT AAAFIGGYLQ SYYYYWGVII LSPPAVWWWG GGGYYVVDDD PTTTIRFFFF

           LHFIIIFAIV VVFHFLLQQQ GSSPLGYDLL IIPPNNNLLC LGGFNVVLLF LLLLFIIPLS
           LHFIIIFVVV VVFHFLLQQQ GTTPLGYDLL IIPPNNNLLC LGGFNVVLLF LLLLFILTLS
           LHFIIIFAIV VVFHFLLHHH GTTPLGYDLL IIPPNNNLLS LGGFNIILLF LLLIFVIPLS
           LHFIIIFAIV VVFHFLLHHH GTTPLGYDLL IIPPNNNLLS LGGFNIILLF LLLIFVIPLS
           LHFIIIFAIV VVFHFLLHHH GTTPLGYDLL IIPPNNNLLS LGGFNIILLF LLLIFIIPLS
           LHFIIIFAIV VVFHFLLHHH GTTPLGYDLL IIPPNNNLLS LGGFNIILLF LLLLFIIPLS
           LHFIIIFGIV VVFHFLLHHH GTTPLGYDLL IIPPNNNLLS LGGFNVVLLF LLLLFIIPLS
           LHFIIIFAIV VVFHFLLQQQ GTTPLGYDLL IIPPNNNLLS LGGFNIILLF LLLLFILPLS
           LHFIIIFAIV VVFHFLLHHH GTTPLGYDLL IIPPNNNLLS LGGFNIILLF LLLIFIIPLS
           LHFTTTFAIV VVFHFLLQQQ GTTPLGYDLL IIPPNNNLLS LGGFNVVLLF LLLLFILPLS
           LHFIIIFAIV VVFHFLLHHH GTTPLGYDLL IIPPNNNLLS LGGFNIILLF LLLLFIIPLS
           LHFIIIFAIV VVFHFLLQQQ GTTPLGYDLL IIPPNNNLLS LGGFNVVLLF LLLLFILPLS
           LHFIIIFAIV VVFHFLLHHH GTTPLGYDLL IIPPNNNLLS LGGFNIILLF LLLIFIIPLS
           LHFIIIFAIV VVFHFLLQQQ GTTPLGYDLL IIPPNNNLLS LGGFNVVLLF LLLLFILPLS
           LHFIIIFGIV VVFHFLLHHH GTTPLGYDLL IIPPNNNLLS LGGFNVVLLF LLLLFIIPLS
           LHFIIIFAIV VVFHFLLHHH GTTPLGYDLL IIPPNNNLLS LGGFNIILLF LLLIFIIPLS
           LHFIIIFAIV VVFHFLLHHH GTTPLGYDLL IIPPNNNLLS LGGFNIILLF LLLIFIIPLS
           LHFIIIFAIV VVFHFLLHHH GTTPLGYDLL IIPPNNNLLS LGGFNIILLF LLLIFIIPLS
           LHFTTTFAIV VVFHFLLQQQ GTTPLGYDLL IIPPNNNLLS LGGFNVVLLF LLLLFILPLS
           LHFIIIFAIV VVFHFLLHHH GTTPLGYDLL IIPPNNNLLS LGGFNIILLF LLLIFVIPLS
           LHFIIIFAIV VVFHFLLHHH GTTPLGYDLL IIPPNNNLLS LGGFNIIIIF LLLLFIIPLS
           LHFIIIFAIV VVFHFLLHHH GTTPLGYDFF IIPPNNNLLS LGGFNIILLF LLLIFIIPLS
           LHFIIIFAIV VVFHFLLHHH GTTPLGYDLL IIPPNNNLLS LGGFNIILLF LLLIFIIPLS
           LHFIIIFAIV VVFHFLLHHH GTTPLGYDLL IIPPNNNLLS LGGFNIILLF LLLIFIIPLS
           LHFIIIFAIV VVFHFLLHHH GTTPLGYDLL IIPPNNNLLS LGGFNIILLF LLLLFIIPLS

           HHNIPVDDRR YYAATPHHIV WYYFPAMLTP PNNTTAGGLV LAASSSQLLL LLEQLLLTTI
           HHNIMVDDRR YYSSTPHHIV WYYFSAILTP PNNTTSGGLI LSSSSSQLLL LLEQLLLTTI
           HHNIVVNNTT YYVVTPQQIV WYYFPAMLTP PSSNNAGGVI IAASSSQLLL LLEQLLLTTI
           HHNIIVNNTT YYVVTPQQIV WYYFPAMLTP PSSNNAGGVI VAASSSQLLL LLEQLLLTTI
           HHNILVNNTT YYVVTPQQIV WYYFPAMLTP PSSTTAGGLI LAASSSQLLL LLEQLLLTTI
           HHNILVNNTT YYVVTPQQIV WYYFPAMLTP PSSTTAGGLI LTTSSSQLLL LLEQLLLTTI
           HHNIVVNNTT YYVVTPQQIV WYYFPAMLTP PSSPPAGGVI LLLSSSQLLL LLEQLLLTTI
           HHNITVDDRR YYAATPHHIV WYYFPAMLTP PNNTTAGGLV LAASSSQLLL LLEQLLLTTI
           HHNILVNNTT YYVVTPQQIV WYYFPAMLTP PSSTTAGGLI LAASSSQLLL LLEQLLLTTI
           HHNITVDDRR YYAATPHHIV WYYFPAMLTP PNNTTAGGLV LAASSSQLLL LLEQLLLTTL
           HHNILVNNTT YYVVTPQQIV WYYFPAMLTP PSSTTAGGLI LAASSSQLLL LLEQLLLTTI
           HHNITVDDRR YYAATPHHIV WYYFPAMLTP PNNTTAGGLV LAASSSQLLL LLEQLLLTTL
           HHNILVNNTT YYVVTPQQIV WYYFPAMLTP PSSTTAGGLI LAASSSQLLL LLEQLLLTTI
           HHNIMVDDKK YYAATPHHIV WYYFPAMLIP PNNTTAGGLV LAASSSQLLL LLEQLLLTTI
           HHNIVVNNTT YYVVTPQQIV WYYFPAMLTP PSSPPAGGVI LLLSSSQLLL LLEQLLLTTI
           HHNILVNNTT YYVVTPQQIV WYYFPAMLTP PSSTTAGGLI LAASSSQLLL LLEQLLLTTI
           HHNILVNNTT YYVVTPQQIV WYYFPAMLTP PSSTTAGGLI LAASSSQLLL LLEQLLLTTI
           HHNILVNNTT YYVVTPQQIV WYYFPAMLTP PSSTTAGGLI LAASSSQLLL LLEQLLLTTI
           HHNITVDDRR YYAATPHHIV WYYFPAMLTP PNNTTAGGLV LAASSSQLLL LLEQLLLTTL
           HHNIIVNNTT YYVVTPQQIV WYYFPAMLTP PSSNNAGGVI VAASSSQLLL LLEQLLLTTI
           HHNIIVNNTT YYVVTPQQIV WYYFPAMLTP PSSTTAGGLI LAASSSQLLL MMEQLLLTTI
           HHNILVNNTT YYVVTPQQIV WYYFPAILTP PSSTTAGGLI LAASSSQLLL FFEQLLLTTI
           HHNILVNNTT YYVVTPQQIV WYYFPAMLTP PSSTTAGGLI LTTSSSQLLL LLEQLLLTTI
           HHNILVNNTT YYVVTPQQIV WYYFPAMLTP PSSTTAGGLI LAASSSQLLL LLEQLLLTTI
           HHNIMVNNTT YYVVTPQQIV WYYFPAMLTP PSSTTAGGLI LAASSSQLLL LLEQLLLTTI

           IIQQQFFFKA AFAAREEYSV PTIWWFFIFF YLIIQPIYIL GGRLLFIIII LLFFFSSLQQ
           IILLLFFFKV VFAARDDYSL SIIWWFFIFF YLIIQPIFIY GGRMMFIIII IIFFVSSLQQ
           IIQQQFFFKV VFAAREEYSV PIIWWFFMFF YLIIPPIFIL GGRLLFIIII LLFFSSSLQQ
           IIQQQFFFKV VFAAREEYSV PIIWWFFMFF YLIIQPIFIL GGRLLFIIII LLFFSSSLHH
           IIQQQFFFKT TFAAREEYSV PMIWWFFMFF YLIIQPIFIL GGRLLFIIII LLFFSSSLHH
           IIQQQFFFKT TFAAREEYSV PMIWWFFMFF YLIIQPIFIL GGRLLFIIII SSFFSSSLHH
           IIQQQFFFKI IFAARDDYSV PIIWWFFMFF YLIIQPIFIL GGRLLFIVVV LLFFCSSLHH
           IIQQQFFFKN NFAAREEYSV PTIWWFFIFF YLIIQPIYIL GGRLLFIIII LLFFFSSLQQ
           IIQQQFFFKT TFAAREEYSV PMIWWFFMFF YLIIQPIFIL GGRLLFIIII LLFFSSSLHH
           IIQQQFFFKA AFAAREEYSV PTIWWFFIFF YLIIQPIYIL GGRLLFIIII LLFFFSSLQQ
           IIQQQFFFKT TFAAREEYSV PMIWWFFMFF YLIIQPIFIL GGRLLFIIII SSFFSSSLHH
           IIQQQLLLKA AFVVREEYSV PIIWWFFIFF YLIIQPIFIL GGRLLFIIII LLFFCSSLQQ
           IIQQQFFFKT TFAAREEYSV PMIWWFFMFF YLIIQPIFIL GGRLLFIIII LLFFFSSLHH
           IIQQQFFFKN NFAAREEYSV PIIWWFFIFF YLIIQPIYII GGRLLFIIII LLFFFSSLQQ
           IIQQQFFFKI IFAARDDYSV PIIWWFFMFF YLIIQPIFIL GGRLLFIVVV LLFFCSSLHH
           IIQQQFFFKT TFAAREEYSV PMIWWFFMFF YLIIQPIFIL GGRLLFIIII SSFFSSSLHH
           IIQQQFFFKT TFAAREEYSV PMIWWFFMFF YLIIQPIFIL GGRLLFIIII SSFFSSSLHH
           IIQQQFFFKT TFAAREEYSV PMIWWFFMFF YLIIQPIFIL GGRLLFIIII SSFFSSSLHH
           IIQQQFFFKA AFAAREEYSV PTIWWFFIFF YLIIQPIYIL GGRLLFIIII LLFFFSSLQQ
           IIQQQFFFKV VFAAREEYSV PIIWWFFMFF YLIIQPIFIL GGRLLFIIII LLFFSSSLQQ
           IIQQQFFFKL LFAAREEYSV PIIWWFFMFF YLIIQPIFIL GGRLLFIIII SSFFSSSLHH
           IIQQQFFFKT TFAAREEYSL PMIWWFFMFF YLIIQPIFIL GGRLLFIIII IIFFSSSLHH
           IIQQQFFFKT TFAAREEYSV PMIWWFFMFF YLIIQPIFIL GGRLLFIIII LLFFSSSLHH
           IIQQQFFFKT TFAAREEYSV PMIWWFFMFF YLIIQPIFIL GGRLLFIIII SSFFSSSLHH
           IIQQQFFFKA AFAAREEYSV PIIWWFFMFF YLIIQPIFIL GGRLLFIIII SSFFSSSLHH

           QQSKKKIYYY YSAAI
           QQSKKKLHHY YSAAI
           QQNKKKTHHY YSAAI
           HHYKKKTHHY YSAAI
           HHYKKKTHHY YSAAI
           HHYKKKTHHY YSAAI
           HHYRRRTHHY YSAAI
           QQARRRTHHY YSAAI
           HHYKKKTHHY YSAAI
           QQSKKKTHHY YSAAI
           HHYKKKTHHY YSAAI
           QQSKKKNSSY YSAAI
           HHYKKKTHHY YSAAI
           QQARRRTHHY YSAAL
           HHYKKKTHHY YSAAI
           HHYKKKTHHY YSAAI
           HHYKKKTHHY YSAAI
           HHYKKKTHHY YSAAI
           QQSKKKTHHY YSAAI
           QQYKKKTHHY YSAAI
           HHYKKKTYYY YSAAI
           HHYNNNTHHY YSAAI
           HHYKKKTHHY YSAAI
           HHYKKKTHHY YSAAI
           HHYKKKTHHY YSAAI

   25   375
L_caullery NNYSINLLVK KHHLYYYPLN INFLWWWNNN FLLLLGFQII LLLLLLLATT CCCYPEISSS
L_sabrazes NNNVINLLAK KHHLYYYPLN INFLWWWNNN FLLLLGFQII LLLLLLLATT AAAYPEISSS
P_berghei  NNNSINLLVK KHHLNYYPLN INFLWWWNNN FLLLLGFQII LLFLLLLASS RRRYPEISSS
P_chabaudi NNNSINLLVK KHHLNYYPLN INFLWWWNNN FLLLLGFQII LLFLLLLASS RRRYPEISSS
P_cynomolg NNYSINLLAK KHHLNYYPLN INFLWWWNNN FLLLLGFQII LLFLLLLASS RRRYPEISSS
P_DAJ-2004 NNYSINLLAK KHHLNYYPLN INFLWWWNNN FLLLLGFQII LLFLLLLASS RRRYPEISSS
P_falcipar NNYSINLLVK KHHLNYYPLN INFLWWWNNN FLLLLGFQII IIFLLLLASS RRRYPDVSSS
P_floriden NNYSINLLAK KHHLYYYPLN INFLWWWNNN FLLLLGFQII LLLLLLLATT CCCYPEISSS
P_fragile  NNYSINLLAK KHHLNYYPLN INFLWWWNNN FLLLLGFQII LLFLLLLASS RRRYPEISSS
P_gallinac NNYSINLLAK KHHLHYYPLN INFLWWWNNN FLLLLGFQII LLLLLLLATT CCCYPEISSS
P_gonderi  NNYSINLLAK KHHLNYYPLN INFLWWWNNN FLLLLGFQII LLFLLLLASS RRRYPEISSS
P_juxtanuc NNYSINLLAK KHHLHYYPLN INFLWWWNNN FLLLLGFQII LLLLLLLATT CCCYPEISSS
P_knowlesi NNYSINLLAK KHHLNYYPLN INFLWWWNNN FLLLLGFQII LLFLLLLASS RRRYPEISSS
P_mexicanu NNYSINLLAK KHHLHYYPLN INFLWWWNNN FLLLLGFQII LLLLLLLATT CCCYPEISSS
P_reicheno NNYSINLLVK KHHLNYYPLN INFLWWWNNN FLLLLGFQII IIFLLLLASS RRRYPDVSSS
P_simioval NNYSINLLAK KHHLNYYPLN INFLWWWNNN FLLLLGFQII LLFLLLLASS RRRYPEISSS
P_simium   NNYSINLLAK KHHLNYYPLN INFLWWWNNN FLLLLGFQII LLFLLLLASS RRRYPEISSS
P_vivax_Sa NNYSINLLAK KHHLNYYPLN INFLWWWNNN FLLLLGFQII LLFLLLLASS RRRYPEISSS
P_relictum NNYSINLLAK KHHLHYYPLN INFLWWWNNN FLLLLGFQII LLLLLLLATT CCCYPEISSS
P_yoelii   NNNSINLLVK KHHLNYYPLN INFLWWWNNN FLLLLGFQII LLFLLLLASS RRRYPEISSS
P_malariae NNYSINLLAK KHHLNYYPLN INFLWWWNNN FLLLLGFQII LLFLLLLASS RRRYPDISSS
P_inui     NNYSINLLAK KHHLNYYPLN INFLWWWNNN FLLLLGFQII LLFLLLLASS RRRYPEISSS
P_coatneyi NNYSINLLAK KHHLNYYPLN INFLWWWNNN FLLLLGFQII LLFLLLLASS RRRYPEISSS
P_fieldi   NNYSINLLAK KHHLNYYPLN INFLWWWNNN FLLLLGFQII LLFLLLLASS RRRYPEISSS
P_ovale    NNNSINLLAK KHHLNYYPLN INFLWWWNNN FLLLLGFQII LLFLLLLASS RRRYPEISSS

           YYVVQHILLW SSCAAALDDI QELLLYYTYY YKRVKFIIIL LLLTIIIIWW NYYI---NII
           HYVVQHILLW SSWCCCFRRY HSAAASSAYY YHILRLNNNS SYYSLLTTWW TGGLIIILII
           YYIIQHILLW SSWCCCFRRY HAAAASSTYY YHILRLNNNS SYYLLLSSWW SGGLIIIALL
           YYIIQHILLW SSWCCCFRRY HAAAASSTYY YHILRLNNNS SYYLLLSSWW SGGLIIIALL
           YYIIQHILLW SSWCCCFRRY HAAAASSTYY YHILRLNNNS SYYLLLSSWW SGGLIIIALL
           YYIIQHILLW SSWCCCFRRY HAAAASSTYY YHILRLNNNS SYYLLLSSWW SGGLIIIALL
           YYIIQHILLW SSWCCCFRRY HAAAASSTYY YHILRLNNNS SYYMLLSSWW SGGLIILMII
           YYVVQHILLW SSWCCCFRRY HAAAASSTYY YHILRLNNNS SYYSLLSSWW SGGLIIILII
           YYIIQHILLW SSWCCCFRRY HAAAASSTYY YHILRLNNNS SYYLLLSSWW SGGLIIIALL
           YYVVQHILLW SSWCCCFRRY HAAAASSTYY YHILRLNNNS SYYSLLSSWW SGGLMMILII
           YYIIQHILLW SSWCCCFRRY HAAAASSTYY YHILRLNNNS SYYLLLSSWW SGGLIIIALL
           YYVVQHILLW SSWCCCFRRY HAAAASSTYY YHILRLNNNS SYYSLLSSWW SGGLIIILII
           YYIIQHILLW SSWCCCFRRY HAAAASSTYY YHILRLNNNS SYYLLLSSWW SGGLIIIALL
           YYVVQHILIW SSWCCCFRRY HAAAASSTYY YHILRLNNNS SYYSLLSSWW TGGLIIILII
           YYIIQHILLW SSWCCCFRRY HAAAASSTYY YHILRLNNNS SYYMLLSSWW SGGLIILMII
           YYIIQHILLW SSWCCCFRRY HAAAASSTYY YHILRLNNNS SYYLLLSSWW SGGLIIIALL
           YYIIQHILLW SSWCCCFRRY HAAAASSTYY YHILRLNNNS SYYLLLSSWW SGGLIIIALL
           YYIIQHILLW SSWCCCFRRY HAAAASSTYY YHILRLNNNS SYYLLLSSWW SGGLIIIALL
           YYVVQHILLW SSWCCCFRRY HAAAASSTYY YHILRLNNNS SYYSLLSSWW SGGLIIILII
           YYIIQHILLW SSWCCCFRRY HAAAASSTYY YHILRLNNNS SYYLLLSSWW SGGLIIIALL
           YYIIQHILLW SSWCCCFRRY HAAAASSTYY YHILRLNNNS SYYLLLSSWW SGGLIIIALL
           YYIIQHILLW SSWCCCFRRY HAAAASSTYY YHILRLNNNS SYYLLLSSWW SGGLVVIALL
           YYIIQHILLW SSWCCCFRRY HAAAASSTYY YHILRLNNNS SYYLLLSSWW SGGLIIIALL
           YYIIQHILLW SSWCCCFRRY HAAAASSTYY YHILRLNNNS SYYLLLSSWW SGGLIIIALL
           YYIIQHILLW SSWCCCFRRY HAAAASSTYY YHILRLNNNS SYYLLLSSWW SGGLIIIALL

           -CFYCFFGGG GSSFLGGNCC YYLLLYYPLL LLVVSSWWII GGGYYYISLL LKKKKRRVHF
           IAFMVLLGGG GQQFWGGTVV IILLLYYPLL LLIITTWWVV GGGFFFINLL LKKKKRRIHF
           IAFIVLLGGG GQQYWGGTVV IILLLSSPLL LLVVIIWWLL GGGYYYTSII IKKKKRRVHF
           IAFIVLLGGG GQQYWGGTVV IILLLSSPLL LLVVIIWWLL GGGYYYTSII IKKKKRRVHF
           IAFIVLLGGG GQQYWGGTVV IILLLSSPLL LLVVIIWWLL GGGYYYTSII IKKKKRRVHF
           IAFIVLLGGG GQQYWGGTVV IILLLSSPLL LLVVIIWWLL GGGYYYTSII IKKKKRRVHF
           IAFVVLLGGG GQQYWGGTVV IILLLSSPAA AAVVIIWWII GGGYYYTSII IKKKKRRVHF
           IAFMVLLGGG GQQFWGGTVV IILLLYYPLL LLVVSSWWII GGGYYYLSLL LKKKKRRVHF
           IAFIVLLGGG GQQYWGGTVV IILLLSSPLL LLVVIIWWLL GGGYYYTSII IKKKKRRVHF
           IAFMVLLGGG GQQFWGGTVV IILLLYYPLL LLVVSSWWII GGGYYYLSLL LKKKKRRVHF
           IAFIVLLGGG GQQYWGGTVV IILLLSSPLL LLVVIIWWLL GGGYYYTSII IKKKKRRVHF
           IAFMVLLGGG GQQFWGGTVV IILLLYYPLL LLVVSSWWII GGGYYYLSLL LKKKKRRVHF
           IAFIVLLGGG GQQYWGGTVV IILLLSSPLL LLVVIIWWLL GGGYYYTSII IKKKKRRVHF
           IAFMVLLGGG GQQFWGGTVV IILLLYYPLL LLVVSSWWII GGGYYYLSLL LKKKKRRVHF
           IAFVVLLGGG GQQYWGGTVV IILLLSSPAA AAVVIIWWII GGGYYYTSII IKKKKRRVHF
           IAFIVLLGGG GQQYWGGTVV IILLLSSPLL LLVVIIWWLL GGGYYYTSII IKKKKRRVHF
           IAFIVLLGGG GQQYWGGTVV IILLLSSPLL LLVVIIWWLL GGGYYYTSII IKKKKRRVHF
           IAFIVLLGGG GQQYWGGTVV IILLLSSPLL LLVVIIWWLL GGGYYYTSII IKKKKRRVHF
           IAFMVLLGGG GQQFWGGTVV IILLLYYPLL LLVVSSWWII GGGYYYLSLL LKKKKRRVHF
           IAFIVLLGGG GQQYWGGTVV IILLLSSPLL LLVVIIWWLL GGGYYYTSII IKKKKRRVHF
           IAFIVLLGGG GQQYWGGTVV IILLLSSPLL LLVVIIWWLL GGGYYYTSII IKKKKRRVHF
           IAFIVLLGGG GQQYWGGTVV IILLLSSPLL LLVVIIWWLL GGGYYYTSII IKKKKRRVHF
           IAFIVLLGGG GQQYWGGTVV IILLLSSPLL LLVVIIWWLL GGGYYYTSII IKKKKRRVHF
           IAFIVLLGGG GQQYWGGTVV IILLLSSPLL LLVVIIWWLL GGGYYYTSII IKKKKRRVHF
           IAFIVLLGGG GQQYWGGTVV IILLLSSPLL LLVVIIWWLL GGGYYYTSII IKKKKRRVHF

           FFFPLLLCII FHHHLQSSSN NLGDDTTAAA IPPPFFPNLL LCLIIIIKGF NNNVFFLSQF
           FFFPLLLVVV FHHHLQSSTN NLGDDTTAAA IPPPFFPNLL LCLIIIIKGF NNNVFFLAQF
           FLLPLLLCII FHHHLHSSTN NLGDDTTAAA IPPPFFPNLL LSLVVVVKGF NNNIFFLIQF
           FLLPLLLCII FHHHLHSSTN NLGDDTTAAA IPPPFFPNLL LSLVVVVKGF NNNIFFLIQF
           FLLPLLLCII FHHHLHSSTN NLGDDTTAAA IPPPFFPNLL LSLVVVVKGF NNNIFFLLQF
           FLLPLLLCII FHHHLHSSTN NLGDDTTAAA IPPPFFPNLL LSLVVVVKGF NNNIFFLLQF
           FLLPLLLCII FHHHLHSSTN NLGDDTTAAA IPPPFFPNLL LSLVVVVKGF NNNIFFLIQF
           FFFPLLLCII FHHHLQSSTN NLGDDTTAAA IPPPFFPNLL LSLIIIIKGF NNNVFFLSQF
           FLLPLLLCII FHHHLHSSTN NLGDDTTAAA IPPPFFPNLL LSLVVVVKGF NNNIFFLLQF
           FFFPLLLCII FHHHLQSSTN NLGDDTTAAA IPPPFFPNLL LSLIIIIKGF NNNVFFLAQF
           FLLPLLLCII FHHHLHSSTN NLGDDTTAAA IPPPFFPNLL LSLVVVVKGF NNNIFFLLQF
           FFFPLLLCII FHHHLQSSTN NLGDDTTAAA IPPPFFPNLL LSLIIIIKGF NNNVFFLSQF
           FLLPLLLCII FHHHLHSSTN NLGDDTTAAA IPPPFFPNLL LSLVVVVKGF NNNIFFLLQF
           FFFPLLLCII FHHHLQSSTN NLGDDTTAAA IPPPFFPNLL LSLIIIIKGF NNNVFFLSQF
           FLLPLLLCII FHHHLHSSTN NLGDDTTAAA IPPPFFPNLL LSLVVVVKGF NNNIFFLIQF
           FLLPLLLCII FHHHLHSSTN NLGDDTTAAA IPPPFFPNLL LSLVVVVKGF NNNIFFLLQF
           FLLPLLLCII FHHHLHSSTN NLGDDTTAAA IPPPFFPNLL LSLVVVVKGF NNNIFFLLQF
           FLLPLLLCII FHHHLHSSTN NLGDDTTAAA IPPPFFPNLL LSLVVVVKGF NNNIFFLLQF
           FFFPLLLCII FHHHLQSSTN NLGDDTTAAA IPPPFFPNLL LSLIIIIKGF NNNVFFLAQF
           FLLPLLLCII FHHHLHSSTN NLGDDTTAAA IPPPFFPNLL LSLVVVVKGF NNNIFFLIQF
[truncated: 11,869,063 more chars]
