# Supplementary material for: MPI-PHYLIP: Parallelizing Computationally Intensive Phylogenetic Analysis Routines for the Analysis of Large Protein Families
Source: PLoS One. 2010 Nov 15;5(11):e13999. doi: 10.1371/journal.pone.0013999 (PMC2981553; doi:10.1371/journal.pone.0013999)
Supplement: File S6 — Test dataset (containing 1,000 bootstrap replicates) from a 1139 residue, three-gene alignment consisting of the cytrochome B, cytochrome oxydase 1, and cytochrome oxydase 3 genes from the mitochondrial genome from twenty five species of plasmodium. (3.14 MB GZ) [file pone.0013999.s006.gz]

Archive with 1 entries (1 files):
- Three_TwentyFive.boot
