# Supplementary material for: MPI-PHYLIP: Parallelizing Computationally Intensive Phylogenetic Analysis Routines for the Analysis of Large Protein Families
Source: PLoS One. 2010 Nov 15;5(11):e13999. doi: 10.1371/journal.pone.0013999 (PMC2981553; doi:10.1371/journal.pone.0013999)
Supplement: File S6 — Test dataset (containing 1,000 bootstrap replicates) from a 1139 residue, three-gene alignment consisting of the cytrochome B, cytochrome oxydase 1, and cytochrome oxydase 3 genes from the mitochondrial genome from twenty five species of plasmodium. (3.14 MB GZ) [file pone.0013999.s006.gz › Three_TwentyFive.boot]

   25  1139
L_caullery ---------- ---------- ---------- -----VVFSS RATTTNNHHH KSSLLLLGLY
L_sabrazes ---------- ---------- ---------- ---FIVVLFF RATTTNNHHH KVVLLLLGLY
P_berghei  ---------- ---------- ---------- ----FVVLNN RATTTNNHHH KTTLLLLGLY
P_chabaudi ---------- ---------- ---------- ----FVVFNN RATTTNNHHH KTTLLLLGLY
P_cynomolg ---------- ---------- ---------- ---FFVVFNN RTTTTNNHHH KTTLLLLGLY
P_DAJ-2004 ---------- ---------- ---------- ---FFVVFNN RTTTTNNHHH KTTLLLLGLY
P_falcipar RWWWDNTTRL LFTTTVAGTV VWWIIIIYSS PHHFIVVLNN RSTTTNNHHH KTTLLLLGLY
P_floriden ---------- ---------- ---------- ---FIVVFSS RATTTNNHHH KTTLLLLGLY
P_fragile  ---------- ---------- ---------- ---FFVVLNN RTTTTNNHHH KTTLLLLGLY
P_gallinac ---------- ---------- ---------- ---FIVVFQQ RATTTNNHHH KTTLLLLGLY
P_gonderi  ---------- ---------- ---------- ---FFVVFNN RTTTTNNHHH KTTLLLLGLY
P_juxtanuc ---------- ---------- ---------- ---FFVVFQQ RATTTNNHHH KTTLLLLGLY
P_knowlesi ---------- ---------- ---------- ---LFFFFNN RTTTTNNHHH KTTLLLLGLY
P_mexicanu ----DNTTRL LFTTTVAGTV VWWIIIISSS PQQFIVVFLL RSTTTNNHHH KTTLLLLGLY
P_reicheno RWWWDNTTRL LFTTTVAGTV VWWIIIIYSS PHHFIVVLNN RSTTTNNHHH KTTLLLLGLY
P_simioval ---------- ---------- ---------- ---FFVVFNN RTTTTNNHHH KTTLLLLGLY
P_simium   ---------- ---------- ---------- ---FFVVFNN RTTTTNNHHH KTTLLLLGLY
P_vivax_Sa ---------- ---------- ---------- ---FFVVFNN RTTTTNNHHH KTTLLLLGLY
P_yoelii_1 ---------- ---------- -------DII LQQNIFFYFF LATTTNNHHH KTTLLLLGLY
P_relictum ---------- ---------- ---------- ---FIVVFSS RATTTNNHHH KTTLLLLGLY
P_malariae ---------- ---------- ---------- ---FFVVLNN RTTTTNNHHH KTTLLLLGLY
P_inui     ---------- ---------- ---------- ---FFVVFNN RATTTNNHHH KIILLLLGLY
P_coatneyi ---------- ---------- ---------- ---FFVVLNN RTTTTNNHHH KTTLLLLGLY
P_fieldi   ---------- ---------- ---------- ---FFVVLNN RTTTTNNHHH KTTLLLLGLY
P_ovale    ---------- ---------- ---------- ---FFVVFNN RATTTNNHHH KTTLLLLGLY

           FGGGLSIRTL SSSSLRINVN NNFYYNMIIF FTIIHGIIFF FIMMPGLFFG GGGGGFFFFP
           FGGGLSIRTL SSSSLRININ NNLYYNMIIF FTVVHGIIFF FVMMPGLFFG GGGGGFFFFP
           FGGGLSIRTL SSSSLRINVN NNLYYNMIIF FTIIHGIIFF FIMMPGLFFG GGGGGYYYYP
           FGGGLSIRTL SSSSLRINVN NNLYYNMIIF FTVVHGIIFF FIMMPGLFFG GGGGGYYYYP
           FGGGLSIRTL SSSSLRINVN NNLYYNMIIF FTLLHGIIFF FIMMPGLFFG GGGGGFFFFP
           FGGGLSIRTL SSSSLRINVN NNLYYNMIIF FTLLHGIIFF FIMMPGLFFG GGGGGFFFFP
           FGGGLSIRTL SSSSLRINVN NNLYYNMIIF FTIIHGIIFF FIMMPGLFFG GGGGGFFFFP
           FGGGLSIRTL SSSSLRINVN NNLYYNMIIF FTIIHGIIFF FIMMPGLFFG GGGGGFFFFP
           FGGGLSIRTL SSSSLRVNVN NNLYYNMIIF FTLLHGIIFF FIMMPGLFFG GGGGGFFFFP
           FGGGLSIRTL SSSSLRINVN NNLYYNMIIF FTIIHGIIFF FIMMPGLFFG GGGGGFFFFP
           FGGGLSIRTL SSSSLRINVN NNLYYNMIIF FTLLHGIIFF FIMMPGLFFG GGGGGFFFFP
           FGGGLSIRTL SSSSLRINVN NNLYYNMIIF FTIIHGIIFF FIMMPGLFFG GGGGGFFFFP
           FGGGLSIRTL SSSSLRINVN NNLYYNMIIF FTLLHGIIFF FIMMPGLFFG GGGGGFFFFP
           FGGGLSIRTL SSSSLRINVN NNLYYNMIIF FTIIHGIIFF FIMMPGLFFG GGGGGFFFFP
           FGGGLSIRTL SSSSLRVNVN NNLYYNMIIF FTIIHGIIFF FIMMPGLFFG GGGGGFFFFP
           FGGGLSIRTL SSSSLRINVN NNLYYNMIIF FTLLHGIIFF FIMMPGLFFG GGGGGFFFFP
           FGGGLSIRTL SSSSLRINVN NNLYYNMIIF FTLLHGIIFF FIMMPGLFFG GGGGGFFFFP
           FGGGLSIRTL SSSSLRINVN NNLYYNMIIF FTLLHGIIFF FIMMPGLFFG GGGGGFFFFP
           FGGGLSIRTL SSSSLRINVN NNLYYNMIIF FTIIHGIIFF FIMMPGLFFG GGGGGYYYYP
           FGGGLSIRTL SSSSLRINVN NNLYYNMIIF FTIIHGIIFF FIMMPGLFFG GGGGGFFFFP
           FGGGLSIRTL SSSSLRINVN NNLYYNMIIF FTIIHGIIFF FIMMPGLFFG GGGGGFFFFP
           FGGGLSIRTL SSSSLRINVN NNLYYNMIIF FTLLHGIIFF FIMMPGLFFG GGGGGFFFFP
           FGGGLSIRTL SSSSLRINVN NNLYYNMIIF FTLLHGIIFF FIMMPGLFFG GGGGGFFFFP
           FGGGLSIRTL SSSSLRINVN NNLYYNMIIF FTLLHGIIFF FIMMPGLFFG GGGGGFFFFP
           FGGGLSIRTL SSSSLRINVN NNLYYNMIIF FTIIHGIIFF FIMMPGLFFG GGGGGFFFFP

           PLLCGGSSLA SILLLLLLLL QQPIIIILLL VILSSAEEEE FGGGTGWWWW LLYPPSTSLM
           PLLCGGFALA SILLLLLLLL QQPVVVGLLL IVLSSAEEEE FGGGTGWWWW LLYPPSTSLM
           PLLCGGSSLA SILLLLLLLL QQPIIIILLL VILSSAEEEE FGGGTGWWWW LLYPPSTSLM
           PLLCGGSSLA SILLLLLLLL QQPIIIILLL VILSSAEEEE FGGGTGWWWW WWYPPSTSLM
           PLLCGGSPLA SILLLLLLLL QQPIIIILLL VILSSAEEEE FGGGTGWWWW LLYPPSTSLM
           PLLCGGSPLA GILLLLLLLL QQPIIIILLL VILSSAEEEE FGGGTGWWWW LLYPPSTSLM
           PLLCGGSPLA SILLLLLLLL QQPIIIVLLL VILSSAEEEE FGGGTGWWWW LLYPPSTSLM
           PLLCGGSPLA SILLLLLLLL QQPIIIGLLL VILSSAEEEE FGGGTGWWWW LLYPPSTSLM
           PLLCGGSPLA SILLLLLLLL QQPIIIILLL VILSSAEEEE FGGGTGWWWW LLYPPSTSLM
           PLLCGGSPLA SILLLLLLLL QQPIIIGFFF VILSSAEEEE FGGGTGWWWW LLYPPSTSLM
           PLLCGGSPLA SILLLLLLLL QQPIIIILLL VILSSAEEEE FGGGTGWWWW LLYPPSTSLM
           PLLCGGSPLA SILLLLLLLL QQPIIIGLLL VILSSAEEEE FGGGTGWWWW LLYPPSTSLM
           PLLCGGSPLA SILLLLLLLL QQPIIIILLL VILSSAEEEE FGGGTGWWWW LLYPPSTSLM
           PLLCGGSPLA SILLLLLLLL QQPIIIGLLL VILSSAEEEE FGGGTGWWWW LLYPPSTSLM
           PLLCGGSPLA SILLLLLLLL QQPIIIVLLL VILSSAEEEE FGGGTGWWWW LLYPPSTSLM
           PLLCGGSPLA SILLLLLLLL QQPIIIILLL VILSSAEEEE FGGGTGWWWW LLYPPSTSLM
           PLLCGGSPLA SILLLLLLLL QQPIIIILLL VILSSAEEEE FGGGTGWWWW LLYPPSTSLM
           PLLCGGSPLA SILLLLLLLL QQPIIIILLL VILSSAEEEE FGGGTGWWWW LLYPPSTSLM
           PLLCGGSSLA SILLLLLLLL QQPVVVILLL VILSSAEEEE FGGGTGWWWW LLYPPSTSLM
           PLLCGGSPLA SILLLLLLLL QQPIIITLLL VILSSAEEEE FGGGTGWWWW LLYPPSTSLM
           PLLCGGSPLS SILLLLLLLL QQPIIIILLL IILSSAEEEE FGGGTGWWWW LLYPPSTSLM
           PLLCGGSSLA SILLLLLLLL QQPIIIILLL VILSSAEEEE FGGGTGWWWW LLYPPSTSLM
           PLLCGGSPLA SILLLLLLLL QQPIIIILLL VILSSAEEEE FGGGTGWWWW LLYPPSTSLM
           PLLCGGSPLA SILLLLLLLL QQPIIIILLL VILSSAEEEE FGGGTGWWWW LLYPPSTSLM
           PLLCGGSPLA SILLLLLLLL QQPIIIILLL VILSSAEEEE FGGGTGWWWW LLYPPSTSLM

           SLSSPPVAAA DIIVIILVVS SVVASIMMMS SLLNNNITTV VVVVVVVRRA KKGGLTLLLG
           SLSSPPVSSS DIIVIILIIS SVVASIMMMS SLLNNNLTTG GGGAAAARRA KKGGLTLLLG
           SLSSPPVAAA DIIIIILVVS SIIASIMMMS SLLNNNVTTV VVVLLLLRRA KKGGLSLLLG
           SLSSPPVAAA DIIVIILVVS SIIASIMMMS SLLNNNLTTV VVVMMMMRRA KKGGLTLLLG
           SLSSPPVAAA DIIIVVLVVS SIIASIMMMS SLLNNNITTV VVVMMMMRRS KKGGLTLLLG
           SLSSPPVAAA DIIIVVLVVS SIIASIMMMS SLLNNNITTV VVVMMMMRRS KKGGLTLLLG
           SLSSPPVAAA DIIIFFLVVS SVVASIMMMS SLLNNNITTV VVVMMMMRRA KKGGLTLLLG
           SLSSPPVAAA DIIVIILVVS SIIASIMMMS SLLNNNITTV VVVMMMMRRA KKGGLTLLLG
           SLSSPPVAAA DIIIVVLVVS SIIASIMMMS SLLNNNITTV VVVMMMMRRS KKGGLTFFFG
           SLSSPPVAAA DIIIIILIIS SVVASIMMMS SLLNNNITTV VVVMMMMRRA KKGGLTLLLG
           SLSSPPVAAA DIIIIILVVS SIIASIMMMS SLLNNNITTV VVVMMMMRRS KKGGLTLLLG
           SLSSPPVSSS DIIVIILVVS SIIASIMMMS SLLNNNITTV VVVMMMMRRA KKGGLTLLLG
           SLSSPPVAAA DIIIIILVVS SIIASIMMMS SLLNNNITTV VVVMMMMRRS KKGGLTLLLG
           SLSSPPVAAA DIIIIILVVS SIIASIMMMS SLLNNNITTV VVVMMMMRRA KKGGLTLLLG
           SLSSPPVAAA DIIIFFLVVS SVVASIMMMS SLLNNNITTV VVVMMMMRRA KKGGLTLLLG
           SLSSPPVAAA DIIIVVLVVS SIIASIMMMS SLLNNNITTV VVVMMMMRRS KKGGLTLLLG
           SLSSPPVAAA DIIIVVLVVS SIIASIMMMS SLLNNNITTV VVVMMMMRRS KKGGLTLLLG
           SLSSPPVAAA DIIIVVLVVS SIIASIMMMS SLLNNNITTV VVVMMMMRRS KKGGLTLLLG
           SLSSPPVAAA DIIIIILVVS SIIASIMMMS SLLNNNVTTV VVVLLLLRRA KKGGLSLLLG
           SLSSPPVAAA DIIVIILVVS SIIASIMMMS SLLNNNITTV VVVMMMMRRA KKGGLTLLLG
           SLSSPPVAAA DIIILLLVVS SIIASIMMMS SLLNNNITTI IIIMMMMRRS KKGGLTLLLG
           SLSSPPVAAA DIIIVVLVVS SIIASIMMMS SLLNNNITTV VVVMMMMRRS KKGGLTLLLG
           SLSSPPVAAA DIIIVVLVVS SIIASIMMMS SLLNNNITTV VVVMMMMRRS KKGGLTLLLG
           SLSSPPVAAA DIIIVVLVVS SIIASIMMMS SLLNNNITTV VVVMMMMRRS KKGGLTLLLG
           SLSSPPVAAA DIIILLLVVS SIIASIMMMS SLLNNNITTV VVVMMMMRRA KKGGLTLLLG

           LSSWLVTFFM MLLTLLPVVT GGMMLLLLLL SLLHHFNNNT TLLYYYYDDD PTTTFAPVVL
           LSSWVVTIIM MLLTLLPVVT GGMMLLLLLL SLLHHFNNNT TLLYYYYDDD PTTTFAPVVL
           LSSWIITIIM MLLTLLPVVT GGMMLLLLLL SLLHHFNNNT TLLFFFFDDD PTTTFAPIIL
           LSSWLITIIM MLLTLLPVVT GGMMLLLLLL SLLHHFNNNT TLLFFFFDDD PTTTFAPIIL
           LSSWLITVVM MLLTLLPVVT GGMMLLLLLL SLLHHFNNNT TLLFFFFDDD PTTTFAPIIL
           LSSWLITIIM MLLTLLPIIT GGMMLLLLLL SLLHHFNNNT TLLFFFFDDD PTTTFAPIIL
           LSSWLITGGM MLLTLLPVVT GGMMLLLLLL SLLHHFNNNT TLLFFFFDDD PTTTFAPIIL
           LSSWLVTAAM MLLTLLPVVT GGMMLLLLLL SLLHHFNNNT TLLYYYYDDD PTTTFAPVVL
           LSSWLITVVM MLLTLLPVVT GGMMLLLLLL SLLHHFNNNT TLLFFFFDDD PTTTFAPIIL
           LSSWLVTVVM MLLTLLPVVT GGMMLLLLLL SLLHHFNNNT TLLYYYYDDD PTTTFAPVVL
           LSSWLITIIM MLLTLLPVVT GGMMLLLLLL SLLHHFNNNT TLLFFFFDDD PTTTFAPIIL
           LSSWLITAAM MLLTLLPVVT GGMMLLLLLL SLLHHFNNNT TLLYYYYDDD PTTTFAPVVL
           LSSWLITVVM MLLTLLPVVT GGMMLLLLLL SLLHHFNNNT TLLFFFFDDD PTTTFAPIIL
           LSSWIITFFM MLLTLLPVVT GGMMLLLLLL SLLHHFNNNT TLLFFFFDDD PTTTFAPVVL
           LSSWLITGGM MLLTLLPVVT GGMMLLLLLL SLLHHFNNNT TLLFFFFDDD PTTTFAPIIL
           LSSWLITVVM MLLTLLPVVT GGMMLLLLLL SLLHHFNNNT TLLFFFFDDD PTTTFAPIIL
           LSSWLITVVM MLLTLLPVVT GGMMLLLLLL SLLHHFNNNT TLLFFFFDDD PTTTFAPIIL
           LSSWLITVVM MLLTLLPVVT GGMMLLLLLL SLLHHFNNNT TLLFFFFDDD PTTTFAPIIL
           LSSWIITIIM MLLTLLPVVT GGMMLLLLLL SLLHHFNNNT TLLFFFFDDD PTTTFAPIIL
           LSSWLVTVVM MLLTLLPVVT GGMMLLLLLL SLLHHFNNNT TLLYYYYDDD PTTTFAPVVL
           LSSWLLTIIM MLLTLLPIIT GGMMLLLLLL SLLHHFNNNT TLLFFFFDDD PTTTFAPIIL
           LSSWLITVVM MLLTLLPVVT GGMMLLLLLL SLLHHFNNNT TLLFFFFDDD PTTTFAPIIL
           LSSWLITVVM MLLTLLPVVT GGMMLLLLLL SLLHHFNNNT TLLFFFFDDD PTTTFAPIIL
           LSSWLITVVM MLLTLLPVVT GGMMLLLLLL SLLHHFNNNT TLLFFFFDDD PTTTFAPIIL
           LSSWLITIIM MLLTLLPVVT GGMMLLLLLL SLLHHFNNNT TLLFFFFDDD PTTTFAPIIL

           QQFFHPVVLI IILPPFVVVS HSNYCCCRRL GNNQSSMMII ILLLAAMMAG GLLLLGGGSS
           QQFFHPVVLI IILPPFIIIS HSNYSSSKKL GHHQPPMMII ILLLAAMMGG GLLLLGGGSS
           QQFFHPVVLI IILPPFVVIS HSNYCCCRRL GNNQSSMMII ILLLAAMMGA ALLLLGGGSS
           QQFFHPVVLI IILPPFIIIS HSNYSSSRRL GNNQSSMMII ILLLAAMMGA ALLLLGGGSS
           QQFFHPVVLI IILPPFVVIS HSNYCCCRRL GNNQSSMMII ILLLAAMMSA ALLLLGGGSS
           QQFFHPVVLI IILPPFVVIS HSNYCCCRRL GNNQSSMMII ILLLAAMMSA ALLLLGGGSS
           QQFFHPVVLI IILPPFVVIS HSNYCCCRRL GNNQSSMMII ILLLAAMMGA ALLLLGGGSS
           QQFFHPVVLI IILPPFVVIS HSNYSSSRRL GNNQSSMMII ILLLAAMMGA ALLLLGGGSS
           QQFFHPVVLI IILPPFVVIS HSNYCCCRRL GNNQSSMMII ILLLAAMMSA ALLLLGGGSS
           QQFFHPVVLI IILPPFVVIS HSNYSSSWWL GNNQSSMMII ILLLAAMMSA ALLLLGGGSS
           QQFFHPVVLI IILPPFVVIS HSNYCCCRRL GNNQSSMMII ILLLAAMMSA ALLLLGGGSS
           QQFFHPVVLI IILPPFVVIS HSNYSSSRRL GNNQSSMMII ILLLAAMMSA ALLLLGGGSS
           QQFFHPVVLI IILPPFVVIS HSNYCCCRRL GNNQSSMMII ILLLAAMMSA ALLLLGGGSS
           QQFFHPVVLI IILPPFVVIS HSNYSSSRRL GNNQSSMMII ILLLAAMMGA ALLLLGGGSS
           QQFFHPVVLI IILPPFVVIS HSNYCCCRRL GNNQSSMMII ILLLAAMMGA ALLLLGGGSS
           QQFFHPVVLI IILPPFVVIS HSNYCCCRRL GNNQSSMMII ILLLAAMMSA ALLLLGGGSS
           QQFFHPVVLI IILPPFVVIS HSNYCCCRRL GNNQSSMMII ILLLAAMMSA ALLLLGGGSS
           QQFFHPVVLI IILPPFVVIS HSNYCCCRRL GNNQSSMMII ILLLAAMMSA ALLLLGGGSS
           QQFFHPVVLI IILPPFVVIS HSNYCCCRRL GNNQSSMMII ILLLAAMMGA ALLLLGGGSS
           QQFFHPVVLI IILPPFVVIS HSNYSSSRRL GNNQSSMMII ILLLAAMMSA ALLLLGGGSS
           QQFFHPVVLI IILPPFVVIS HSNYCCCRRL GNNQSSMMII ILLLAAMMSA ALLLLGGGSS
           QQFFHPVVLI IILPPFVVIS HSNYCCCRRL GNNQSSMMII ILLLAAMMSA ALLLLGGGSS
           QQFFHPVVLI IILPPFVVIS HSNYCCCRRL GNNQSSMMII ILLLAAMMSA ALLLLGGGSS
           QQFFHPVVLI IILPPFVVIS HSNYCCCRRL GNNQSSMMII ILLLAAMMSA ALLLLGGGSS
           QQFFHPVVLI IILPPFVVIS HSNYCCCRRL GNNQSSMMII ILLLAAMMSA ALLLLGGGSS

           SIVWAAHHYY TGLLLEVVVV VTTYFTTTST TTTIILIIIP PPTTFNNWWC TYMSSSFGHS
           SLVWAAHHYY TGLLLEVVVV VTTFFTTTSA ATTIILVLLP PPTTFNNWWC TYMSSSFGHS
           SVVWVVHHYY TGLLLEVVVV VTTFFTTTST TTTIILIIIP PPTTFNNWWC TYMSSSFGHS
           SVVWVVHHYY TGLLLEVVVV VTTFFTTTST TTTIILIIIP PPTTFNNWWC TYMSSTFGHS
           SVVWAAHHYY TGLLLEVVVV VTTFFTTTST TTTIILIIIP PPTTFNNWWC TYMGGSFGHS
           SVVWAAHHYY TGLLLEVVVV VTTFFTTTST TTTIILIIIP PPTTFNNWWC TYMGGSFGHS
           SLVWVVHHYY TGLLLEVVVV VTTYFTTTST TTTIILIIIP PPTTFNNWWC TYMSSSFGHS
           SLVWAAHHYY TGLLLEVVVV VTTYFTTTST TTTIILIIIP PPTTFNNWWC TYMGGSFGHS
           SVVWAAHHYY TGLLLEVVVV VTTFFTTTST TTTIILIIIP PPTTFNNWWC TYMGGSFGHS
           SLVWAAHHYY TGLLLEVVVV VTTYFTTTST TTTIILIIIP PPTTFNNWWC TYMGGSFGHS
           SVVWAAHHYY TGLLLEVVVV VTTFFTTTST TTTIILIIIP PPTTFNNWWC TYMGGSLGHS
           SLVWAAHHYY TGLLLEVVVV VTTYFTTTST TTTIILIIIP PPTTFNNWWC TYMGGSFGHS
           SVVWAAHHYY TGLLLEVVVV VTTFFTTTST TTTIILIIIP PPTTFNNWWC TYMGGSFGHS
           SLVWAAHHYY TGLLLEIIII ITTYFTTTST TTTIILIIIP PPTTFNNWWC TYMGGSFGHS
           SLVWVVHHYY TGLLLEVVVV VTTYFTTTST TTTIILIIIP PPTTFNNWWC TYMSSSFGHS
           SVVWAAHHYY TGLLLEVVVV VTTFFTTTST TTTIILIIIP PPTTFNNWWC TYMGGSFGHS
           SVVWAAHHYY TGLLLEVVVV VTTFFTTTST TTTIILIIIP PPTTFNNWWC TYMGGSFGHS
           SVVWAAHHYY TGLLLEVVVV VTTFFTTTST TTTIILIIIP PPTTFNNWWC TYMGGSFGHS
           SVVWVVHHYY TGLLLEVVVV VTTFFTTTST TTTIILIIIP PPTTFNNWWC TYMSSSFGHS
           SLVWAAHHYY TGLLLEVVVV VTTYFTTTST TTTIILIIIP PPTTFNNWWC TYMGGSFGHS
           SVVWAAHHYY TGLLLEVVVV VTTFFTTTST TTTIILIIIP PPTTFNNWWC TYMGGSFGHS
           SVVWAAHHYY TGLLLEIIII ITTFFTTTST TTTIILIIIP PPTTFNNWWC TYMGGSFGHN
           SVVWAAHHYY TGLLLEVVVV VTTFFTTTST TTTIILIIIP PPTTFNNWWC TYMGGSFGHS
           SVVWAAHHYY TGLLLEVVVV VTTFFTTTST TTTIILIIIP PPTTFNNWWC TYMGGSFGHS
           SVVWAAHHYY TGLLLEIIII ITTFFTTTST TTTIILIIIP PPTTFNNWWC TYMGGSFGHS

           SSSLLAALLF FFICFFFGGT TTTGVLAIII ALLHDDTTTY YVAFVLLIGA IIIGLTSAFF
           SSSLLVVILF FFICFFFGGT TTTGVLAIII ALLHDDTTTF FVGFVLLIGA IIIGLTLAFF
           SSSLLCCLLF FFICFFFGGT TTTGVLAIII ALLHDDTTTY YVAFVLLIGA IIIALTCFFF
           SSSLLSSLLF FFICFFFGGT TTTGVLAVVV ALLHDDTTTY YVAFVLLIGA IIIALTSFFF
           SSSLLSSLLF FFICFFFGGT TTTGVLAIII ALLHDDTTTY YVAFVLLIGA IIIGLTLSFF
           SSSLLSSLLF FFICFFFGGT TTTGVLAIII ALLHDDTTTY YVAFVLLIGA IIIALTLSFF
           SSSLLSSLLF FFICFFFGGT TTTGVLAVVV ALLHDDTTTY YVAFVLLIGA IIIGLTTAFF
           SSSLLAALLF FFVCFFFGGT TTTGVLAIII ALLHDDTTTY YVAFVLLIGA VIIALTTAFF
           SSSLLSSLLF FFICFFFGGT TTTGVLAIII ALLHDDTTTY YVAFVLLIGA IIIALTLSFF
           SSSLLAALLF FFICFFFGGT TTTGVLAIII ALLHDDTTTY YVAFVLLIGA IIIALTTAFF
           SSSLLSSLLF FFICFFFGGT TTTGVLAIII ALLHDDTTTY YVAFVLLIGA IIIALTLSFF
           SSSLLAALLF FFICFFFGGT TTTGVLAIII ALLHDDTTTY YVAFVLLIGA IIIALTTAFF
           SSSLLSSLLF FFICFFFGGT TTTGVLAIII ALLHDDTTTY YVAFVLLIGA IIIGLTLSFF
           SSSLLTTLLF FFICFFFGGT TTTGVLAIII ALLHDDTTTY YVAFVLLIGA IIIALTTAFF
           SSSLLSSLLF FFICFFFGGT TTTGVLAVVV ALLHDDTTTY YVAFVLLIGA IIIGLTTAFF
           SSSLLSSLLF FFICFFFGGT TTTGVLAIII ALLHDDTTTY YVAFVLLIGA IIIGLTLSFF
           SSSLLSSLLF FFICFFFGGT TTTGVLAIII ALLHDDTTTY YVAFVLLIGA IIIGLTLSFF
           SSSLLSSLLF FFICFFFGGT TTTGVLAIII ALLHDDTTTY YVAFVLLIGA IIIGLTLSFF
           SSSLLCCLLF FFICFFFGGT TTTGVLAIII ALLHDDTTTY YVAFVLLIGA IIIALTGFFF
           SSSLLAALLF FFICFFFGGT TTTGVLAIII ALLHDDTTTY YVAFVLLIGA IIIALTTAFF
           SSSLLAALLF FFICFFFGGT TTTGVLAIII ALLHDDTTTY YVAFVLLIGA IIIGLTTHFF
           SSSLLSSLLF FFICFFFGGT TTTGVLAIII ALLHDDTTTY YVAFVLLIGA IIIGLTLNFF
           SSSLLSSLLF FFICFFFGGT TTTGVLAIII ALLHDDTTTY YVAFVLLIGA IIIALTLSFF
           SSSLLSSLLF FFICFFFGGT TTTGVLAIII ALLHDDTTTY YVAFVLLIGA IIIGLTLSFF
           SSSLLSSLLF FFICFFFGGT TTTGVLAIII ALLHDDTTTY YVAFVLLIGA IIIGLTTAFF

           NNNNFKHHHH LLDDDNTIII IVLLTLFGGV LTTFFFFLLP PFLLMMRIID PPDDAAAALN
           NNNNFRHHHH LLDDDNVIII IVLLILFGGI LTTFFFFLLP PFLLMMRIID PPDDNNNNLN
           SSSSFKTTTT LLEEENTLLL IVLLSLFGGI LTTFFFFLLP PFLLMMRIID PPDDAAAALN
           SSSSFKTTTT LLEEENTIII IVLLSLFGGV LTTFFFFLLP PFLLMMRIID PPDDAAAALN
           NNNNFKHHHH LLEEENSIII IILLSLFGGV LTTFFFFLLP PFLLMMRIID PPDDAAAALN
           NNNNFKSSSS LLEEENSIII IILLSLFGGV LTTFFFFLLP PFLLMMRIID PPDDAAAALN
           NNNNFKNNNN LLEEENSIII VILLSLFGGI LTTFFFFLLP PFLLMMRIID PPDDAAAALN
           NNNNFKHHHH LLEEENSIII IILLSLFGGV LTTFFFFLLP PFLLMMRIID PPDDAAAALN
           NNNNFKHHHH LLEEENSIII IILLSLFGGV LTTFFFFLLP PFLLMMRIID PPDDAAAALN
           NNNNFKHHHH LLEEENSIII IILLSLFGGV LTTFFFFLLP PFLLMMRIID PPDDAAAALN
           NNNNFKSSSS LLEEENSIII IILLSLFGGV LTTFFFFLLP PFLLMMRIID PPDDAAAALN
           NNNNFKHHHH LLEEENSIII IILLSLFGGV LTTFFFFLLP PFLLMMRIID PPDDAAAALN
           NNNNFKHHHH LLEEENSIII IILLSLFGGV LTTFFFFLLP PFLLMMRIID PPDDAAAALN
           NNNNFKNNNN LLEEEDTIII IILLSLFGGI LTTFFFFLLP PFLLMMRIID PPDDAAAALN
           NNNNFKNNNN LLEEENSIII IILLSLFGGI LTTFFFFLLP PFLLMMRIID PPDDAAAALN
           NNNNFKHHHH LLEEENSIII IILLSLFGGV LTTFFFFLLP PFLLMMRIID PPDDAAAALN
           NNNNFKHHHH LLEEENSIII IILLSLFGGV LTTFFFFLLP PFLLMMRIID PPDDAAAALN
           NNNNFKHHHH LLEEENSIII IILLSLFGGV LTTFFFFLLP PFLLMMRIID PPDDAAAALN
           SSSSFKTTTT LLEEENTIII IVLLSLFGGV LTTFFFFLLP PFLLMMRIID PPDDAAAALN
           NNNNFKHHHH LLEEENSIII IILLSLFGGI LTTFFFFLLP PFLLMMRIID PPDDAAAALN
           NNNNFKCCCC LLEEENSIII IVLLSLFGGI FIIFFFFLLP PFLLMMRIID PPDDAAAALN
           NNNNFKHHHH LLEEENSIII IILLSLFGGV LTTFFFFLLP PFLLMMRIID PPDDAAAALN
           NNNNFKHHHH LLEEENSIII IILLSLFGGV LTTFFFFLLP PFLLMMRIID PPDDAAAALN
           NNNNFKHHHH LLEEENSIII IILLSLFGGV LTTFFFFLLP PFLLMMRIID PPDDAAAALN
           NNNNFKHHHH LLEEENSIII IILLSLFGGV LTTFFFFLLP PFLLMMRIID PPDDAAAALN

           MIIISGGSMF GLLLF-FFFF FVHNNKKHHL LVVVYSSLYA YFFVGGGIIL FSLLLLFYYS
           MVVVSGGSTF GLLLF-FFFF FFNTTKKHHL LSSSYSSLYA YFFVGGGIIL FSLLLLFYYS
           MIIISGGSMF GLLLF----F FNFNNKKHHL LVVVYSSLYG YFFVGGGIIL FTFLLLFYYS
           MIIISGGSMF GLLLF----F FNFNNKKHHL LVVVYSSLYG YFFVGGGIIL FTFLLLFYYS
           MIIISGGSMF GLLFFIFFFF FNYNNKKHHL LVVVYSSLYG YFFVGGGIIL FTFFFIFYYS
           MIIISGGSMF GFFLFIFFFF FNYNNKKHHL LIIIYSSLYG YFFVGGGIIL FTFFFIFYYS
           MIIISGGSMF GLLLFKIIIF FNLSNKKHHL LVVVYASLYG YFFVGGGIIL FTFLLLFYYS
           MIIISGGSMF GLLLFIFFFF FNYSNKKHHL LVVVYSSLYA YFFVGGGIIL FTFFFLFYYS
           MIIISGGSMF GLLFF-FFFF FNYNNKKHHL LIIIYSSLYG YFFVGGGIIL FTFLLIFYYS
           MIIISGGSMF GLLLF-FFFF FNYSNKKHHL LVVVYSSLYG YFFVGGGIIL FTFLLMFYYS
           MIIISGGSMF GFFLFIFFFF FNYNNKKHHL LIIIYSSLYG YFFVGGGIIL FTFFFIFYYS
           MIIISGGSMF GLLLF-FFFF FNFSNKKHHL LVVVYSTLYA YFFVGGGIIL FTFLLMFYYS
           MIIISGGSMF GFFLF-FFFF FNYNNKKHHL LVVVYSSLYG YFFVGGGIIL FTFFFIFYYS
           MIIISGGSMF GLLLFIFFFF FNYSNKKHHL LVVVYSSLYA YFFVGGGIIL FCFFFLFFFS
           MIIISGGSMF GLLLFKIIIF FNLSNKKHHI IVVVYASLYG YFFVGGGIIL FTFLLLFYYS
           MIIISGGSMF GLLFFIFFFF FNYNNKKHHL LVVVYSSLYG YFFVGGGIIL FTFFFIFYYS
           MIIISGGSMF GLLFF-FFFF FNYNNKKHHL LVVVYSSLYG YFFVGGGIIL FTFFFIFYYS
           MIIISGGSMF GLLFFIFFFF FNYNNKKHHL LVVVYSSLYG YFFVGGGIIL FTFFFIFYYS
           MIIISGGSMF GLLLFIIIIF FNFNNKKHHL LVVVYSSLYG YFFVGGGIIL FTFLLLFYYS
           MIIISGGSMF GLLLFIFFFF FNYNNKKHHL LVVVYSSLYA YFFVGGGIIL FTFLLMYYYS
           MIIISGGSMF GFFLFIFFFF FNYNNKKHHL LIIIYSSLYG YFFVGGGIIL FTFLLLFYYS
           MIIISGGSMF GLLFF----F FNYNNKKHHL LIIIFSSLYG YFFVGGGIIL FTFLLLFYYS
           MIIISGGSMF GLLFFIFFFF FNYNNKKHHL LIIIYSSLYG YFFVGGGIIL FTFFFIFYYS
           MIIISGGSMF GLLFFIFFFF FNYNNKKHHL LVVVYSSLYG YFFVGGGIIL FTFFFIFYYS
           MIIISGGSMF GLLLFIFFFF FNYNNKKHHL LIIIYSSLYG YFFVGGGIIL FTFLLIFYYS

           SREEESSTFS SASGIILSSI IAAALLFIIT TYFFIHFAAS PPYNGVVLLL TTTSSMMLII
           SREEECSTFS SVSGMMFSSL IAAALLFIIT TYFFIHFIIS PPYNGVVTTT TTTSSMMLII
           SREEESSTFS SASGMMLSSI IAAALLFIIT TYFFIHCLLY LLLMKIIYYY NNNIICCW-I
           SREEESSTFS SASGMMLAAI IAAALLFIIT TYFFIHFCCS PPYDGIIIII TTTSSMMLII
           SREEESSIFS SVSGMMLSSI MAAALLFIIT TYFFIHFSSS PPYNGIILLL TTTSSMMLII
           SREEESSIFS SVSGMMLSSI IAAALLFMMT TYFFIHFSSS PPLNGVVLLL TTTSSMMLII
           SREEESSVFS STSGMMLSSI IAAALLFFFT TYFFIHFSSS PPYNGIIIII TTTSSMMLII
           SREEESSTFS SASGMMLGGI AAAALLFIIT TYFFIHFSSS PPYNGIILLL TTTSSMMLII
           SREEESSIFS SVSGMMLSSI IAAALLFIIT TYFFIHFSSS PPYNGIILLL TTTSSMMLII
           SREEESSTFS SASGMMLSSL IAAALLFVVT TYFFIHFSSS PPYNGIILLL TTTSSMMLII
           SREEESSIFS SVSGMMLSSI IAAALLFMMT TYFFIHFSSS PPLNGVVLLL TTTSSMMLII
           SREEESSTFS STSGMMLSSI IAAALLFIIT TYFFIHFAAS PPYNGVVLLL TTTSSMMLII
           SREEESSVFS SVSGMMLSSI IAAALLFIIT TYFFIHFSSS PPYSGIIFFF TTTSSMMLII
           SREEESSIFS SASGMMLSSI IAAALLFIIA AYFFIHFSSS PPYNGVVLLL TTTSSMMLII
           SREEESSVFS STSGMMLSSI IAAALLFFFT TYFFIHFSSS PPYNGVVIII TTTSSMMLII
           SREEESSIFS SVSGMMLSSI IAAALLFIIT TYFFIHFSSS PPYNGIILLL TTTSSMMLII
           SREEESSIFS SVSGMMLSSI IAAALLFIIT TYFFIHFSSS PPYNGIILLL TTTSSMMLII
           SREEESSIFS SVSGMMLSSI IAAALLFIIT TYFFIHFSSS PPYNGIILLL TTTSSMMLII
           SREEESSTFS SASGMMLSSI IAAALLFLLT TYFFIHFCCS PPYDGIIIII TTTSSMMLII
           SREEESSTFS SASGMMLSSI IAAALLFIIA AYFFIHFSSS PPYNGIILLL TTTSSMMLII
           SREEESSTFS SVSGMMLSSI IAAALLFIIT TYFFIHFSSS PPCDGIILLL TTTSSMMLII
           SREEESSIFS SVSGMMLSSI IAAALLFIIT TYFFIHFSSS PPYNGIILLL TTTSSMMLII
           SREEESSIFS SVSGMMLSSI IAAALLFIIT TYFFIHFSSS PPYNGIIFFF TTTSSMMLII
           SREEESSIFS SVSGMMLSSI IAAALLFIIT TYFFIHFSSS PPYNGIILLL TTTSSMMLII
           SREEESSTFS SISGMMLSSI IAAALLFIIT TYFFIHFSSS PPSNGIILLL TTTSSMMLII

           ITFFIASSAS SCTVQQQLIK MMFFEVSSSS SSIIICIIFF FLIGEEEFAS LLYLYYCCDA
           ITFFIASSAS SCTVQQQLIK MMFFLISSSS SNIIICIIFF FIVGEEEFAS LLYIYYNNDS
           INFFIASSAS SCTLQQQLIK MMFFEISSSS SSIIICIIYY YLLGEEEFAS LLYLYYYYDA
           ITFFIASSAS SCTLQQQLIK MMFFEISSSS SSIIICIIYY YLLGEEEFAS LLYLYYYYDA
           ITFFIASSAS SCTLQQQLIK MMLLEISSSS SSIIIFIIYY YLLGEEEFAS LLYLYYCCDA
           ITFFIASSTS SCTLQQQLIK IILLEISSSS SSIIIFIIYY YLLGEEEFAS LLYLYYYYDA
           ITFFIASSAS SCTLQQQFIK MMFFEISSSS SSIIICIIYY YLLGEEEFAS LLYLYYHHDT
           ITFFIASSAS SCTLQQQLIK MMFFEISSSS SSIIICIIYY YLIGEEEFAS LLYLYYCCDA
           ITFFIASSAS SCTLQQQLIK MMLLEISSSS SSIIIFIIYY YLLGEEEFAS LLYLYYCCDA
           ITFFIASSAS SCTLQQQLIK MMFFEISSSS SSIIICIIYY YLIGEEEFAS LLYLYYCCDA
           ITFFIASSAS SCTLQQQLIK MMLLEISSSS SSIIIFIIYY YLLGEEEFAS LLYLYYYYDA
           ITFFIASSAS SCTLQQQLIK MMFFEISSSS SSIIICLLYY YLIGEEEFGS LLYLYYCCDA
           ITFFIASSAS SCTLQQQLIK MMLLEISSSS SSIIIFIIYY YLLGEEEFAS LLYLYYCCDA
           ITFFIASSAS SCTLQQQLIK MMFFEISSSS SSIIICIIYY YLIGEEEFTS LLYLYYFFDA
           ITFFIASSAS SCTLQQQFLK MMFFEISSSS SSIIICIIYY YLLGEEEFAS LLYLYYHHDN
           ITFFIASSAS SCTLQQQLIK MMLLEISSSS SSIIIFIIYY YLLGEEEFAS LLYLYYCCDA
           ITFFIASSAS SCTLQQQLIK MMLLEISSSS SSIIIFIIYY YLLGEEEFAS LLYLYYCCDA
           ITFFIASSAS SCTLQQQLIK MMLLEISSSS SSIIIFIIYY YLLGEEEFAS LLYLYYCCDA
           ITFFIASSAS SCTLQQQLIK MMFFEISSSS SSIIICIIYY YLLGEEEFAS LLYLYYYYDA
           ITFFIASSAS SCTLQQQLIK MMFFEISSSS SSIIICIIYY YLIGEEEFAS LLYLYYCCDA
           ITFFTASSAS SCTLQQQLLK MMFFEISSSS SSIIIFIIYY YLLGEEEFAS LLYLYYYYDG
           ITFFIASSAS SCTLQQQLIK MMLLEISSSS SSIIIFIIYY YLLGEEEFIS LLYLYYYYDV
           ITFFIASSAS SCTLQQQLIK MMLLEISSSS SSIIIFIIYY YLLGEEEFAS LLYLYYCCDA
           ITFFIASSAS SCTLQQQLIK MMLLEISSSS SSIIIFIIYY YLLGEEEFAS LLYLYYCCDA
           ITFFIASSAS SCTLQQQLIK MMLLEISSSS SSIIIFIIYY YFLGEEEFAS LLYLYYYYDA

           ALLGTLYCCC GLLFTHHVIV GLLLLLIYYF FFRIVVEYDD NNNSWWSHHH SSFIIIYVVL
           SLLGTLYCCC GLLFMHHVIV GLLFFLIYYF FFRLTTEFDD NNNNIIP--- SSIFFFYVVL
           ALLGTLYCCC GLLFAHHVIV GLLLLLIYYF FFRIVVDYDD NNNTWWSYYY SSIIIIYVVF
           ALLGTLYCCC GLLFTHHVIV GLLLLLTYYF FFRRVVEYDD NNNTWWSYYY SSIIIIYIIF
           ASSGTLYCCC GLLFSHHVIV GLLLLLIYYF FFRIIIEYDD NNNCWWSYYY SSYIIIYVVL
           AYYGTLYCCC GLLFSHHVIV GLLLLLIYYF FFRIIIEYDD NNNCWWSYYY SSYIIIYIIL
           TYYTTLYCCC GLLFSHHVVI GLLLLLIYYF FFRIIIEYDD SSSTWWFIII NNFIIIYVVI
           ALLGTLYCCC GLLFSHHVIV GLLLLLTYYF FFRIIIEYDD NNNSWWSYYY SSFIIIYVVL
           ASSGTLYCCC GLLFSHHVIV GLLLLLIYYF FFRIVVEYDD NNNCWWSYYY SSYIIIYVVL
           ALLGTLYCCC GLLFSHHVIV GLLLLLTYYF FFRIVVEYDD NNNSWWSYYY SSFIIIYVVL
           AYYGTLYCCC GLLFSHHVIV GLLLLLIYYF FFRIIIEYDD NNNCWWSYYY SSYIIIYVVL
           ALLGTLYCCC GLLFTHHVIV GLLLLLTYYF FFRIVVEYDD NNNTWWSYYY SSFIIIYVVL
           ASSGTLYCCC GLLFSHHVIV GLLLLLIYYF FFRIIIEYDD NNNCWWSYYY SSYIIIYLLL
           ALLGTLYCCC GLLFTHHVIV GIILLLTYYF FFRIVVEYDD NNNTWWSYYY SSFIIIYVVL
           NYYTTLYCCC GLLFSHHVIV GLLLLLIYYF FFRIIIEYDD NNNTWWFCCC NNFIIIYVVI
           ASSGTLYCCC GLLFSHHVIV GLLLLLIYYF FFRIVVEYDD NNNCWWSYYY SSYIIIYVVL
           ASSGTLYCCC GLLFSHHVIV GLLLLLIYYF FFRIVVEYDD NNNSWWSYYY SSYIIIYVVL
           ASSGTLYCCC GLLFSHHVIV GLLLLLIYYF FFRIVVEYDD NNNSWWSYYY SSYIIIYVVL
           ALLGTLYCCC GLLFTHHVIV GLLLLLIYYF FFRIVVDYDD NNNTWWSYYY SSIIIIYVVF
           ALLGTLYCCC GLLFTHHVIV GLLLLLTYYF FFRIVVEYDD NNNSWWSYYY SSFIIIYVVL
           GSSGTLYCCC GLLFSHHVII GLLLLLIYYF FFRMIIDYDD NNNSWWSYYY SSYIIIYIIL
           VSSGTLYCCC GLLFSHHVIV GLLLLLIYYF FFRIVVEYDD NNNCWWSYYY SSYIIIYVVL
           ASSGTLYCCC GLLFSHHVIV GLLLLLIYYF FFRIIIEYDD NNNCWWSYYY SSYIIIYIIL
           ASSGTLYCCC GLLFSHHVIV GLLLLLIYYF FFRIVVEYDD NNNCWWSYYY SSYIIIYVVL
           ASSGTLYCCC GLLFSHHVIV GLLLLLIYYF FFRMVVEYDD NNNNWWSYYY SSYIIIYIIL

           PPPPHHSDIT YWVVVVWIII FFFLFSILLV KHIPCCPPPL NNFFWWNNYF LIIFFFFQQT
           YYYYQQSDIT YWVVVVWIII FFFLFSILLA KHIPCCPPPL NNFFWWNNYF LIIFFFFQQT
           TTTTHHTDMT YWVVVVWIII FFFFFSILLV KHIPCCPPPL NNFFWWNNYF LIIFFFFQQT
           TTTTHHTDMT YWVVVVWIII FFFFFSILLV KHMPCCPPPL NNFFWWNNYF LIIFFFFQQT
           PPPPHHTDIT YWVVVVWIII FFFFFSILLA KHLPCCPPPL NNFFWWNNYF LIIFFFFQQT
           PPPPHHTDIT YWIIIIWIII FFFFFSILLA KHLPCCPPPL NNFFWWNNYF LIIFFFFQQT
           PPPPHHTDIT YWVVVVWIII FFFLFSILLV KHIPCCPPPL NNFFWWNNYF LIIFFFFQQT
           PPPPHHSDIT YWVVVVWIII FFFLFSILLA KHVPCCPPPL NNFFWWNNYF LIIFFFFQQT
           PPPPHHTDIT YWVVVVWIII FFFFFSILLA KHLPCCPPPL NNFFWWNNYF LIIFFFFQQT
           PPPPHHSDIT YWIIIIWIII FFFLFSILLA KHIPCCPPPL NNFFWWNNYF LIIFFFFQQT
           PPPPHHTDIT YWIIIIWIII FFFFFSILLA KHLPCCPPPL NNFFWWNNYF LIIFFFFQQT
           PPPPHHSDIT YWVVVVWIII FFFLFSILLA KHIPCCPPPL NNFFWWNNYF LIIFFFFQQT
           PPPPHHTDIT YWVVVVWIII FFFFFSILLA KHLPCCPPPL NNFFWWNNYF LIIFFFFQQT
           PPPPHHTDIT YWVVVVWIII FFFLFSILLA KHIPCCPPPL NNFFWWNNYF LIIFFFFQQT
           PPPPHHTDIT YWVVVVWIII FFFLFSILLV KHIPCCPPPL NNFFWWNNYF LIIFFFFQQT
           PPPPHHTDIT YWIIIIWIII FFFFFSILLA KHLPCCPPPL NNFFWWNNYF LIIFFFFQQT
           PPPPHHTDIT YWVVVVWIII FFFFFSILLA KHLPCCPPPL NNFFWWNNYF LIIFFFFQQT
           PPPPHHTDIT YWVVVVWIII FFFFFSILLA KHLPCCPPPL NNFFWWNNYF LIIFFFFQQT
           TTTTHHTDMT YWVVVVWIII FFFFFSILLV KHIPCCPPPL NNFFWWNNYF LIIFFFFQQT
           PPPPHHSDIT YWIIIIWIII FFFLFSILLA KHIPCCPPPL NNFFWWNNYF LIIFFFFQQT
           PPPPHHTDIT YWVVVVWIII FFFLFSILLA KHLPCCPPPL NNFFWWNNYF LIIFFFFQQT
           PPPPHHTDIT YWVVVVWIII FFFFFSILLA KHMPCCPPPL NNFFWWNNYF LIIFFFFQQT
           PPPPHHTDVT YWVVVVWIII FFFFFSILLA KHLPCCPPPL NNFFWWNNYF LIIFFFFQQT
           PPPPHHTDIT YWVVVVWIII FFFFFSILLA KHLPCCPPPL NNFFWWNNYF LIIFFFFQQT
           PPPPHHTDIT YWIIIIWIII FFFLFSILLA KHLPCCPPPL NNFFWWNNYF LIIFFFFQQT

           GVVLYYEEII YYYYSVQHRE GGCCALDDMM MELFLLKR-- -VKLFFIIFL LLIIDIWIYY
           GVVLYYEEII HHYYSVQHRE GGWWCFRRHH HGFIAALRLL NYSYSSYYLL LLNNGLIILL
           GVVFYYEEII YYYYSIQHRE GGWWCFRRHH HGLFTTLRLL NYSYLLYYLL LLIIGLIIAA
           GVVFYYEEII YYYYSIQHRE GGWWCFRRHH HGLFTTLRLL NYSYLLYYLL LLIIGLIIAA
           GVVFYYEEII YYYYSIQHRE GGWWCFRRHH HGLLTTLRLL NYSYLLYYLL LLIIGLIIAA
           GVVFYYEEII YYYYSIQHRE GGWWCFRRHH HGLLTTLRLL NYSYLLYYLL LLIIGLIIAA
           GVVFYYDDVV YYYYSIQHRE GGWWCFRRHH HGLLTTLRLL NYSYMMYYLL LLIIGLILMM
           GVVLYYEEII YYYYSVQHRE GGWWCFRRHH HGFITTLRLL NYSYSSYYLL LLIIGLIILL
           GVVFYYEEII YYYYSIQHRE GGWWCFRRHH HGLLTTLRLL NYSYLLYYLL LLIIGLIIAA
           GVVLYYEEII YYYYSVQHRE GGWWCFRRHH HGFITTLRLL NYSYSSYYLL LLIIGLMILL
           GVVFYYEEII YYYYSIQHRE GGWWCFRRHH HGLLTTLRLL NYSYLLYYLL LLIIGLIIAA
           GVVLYYEEII YYYYSVQHRE GGWWCFRRHH HGFITTLRLL NYSYSSYYLL LLIIGLIILL
           GVVFYYEEII YYYYSIQHRE GGWWCFRRHH HGLLTTLRLL NYSYLLYYLL LLIIGLIIAA
           GVVLYYEEII YYYYSVQHRE GGWWCFRRHH HGFITTLRLL NYSYSSYYLL LLIIGLIILL
           GVVFYYDDVV YYYYSIQHRE GGWWCFRRHH HGLLTTLRLL NYSYMMYYLL LLIIGLILMM
           GVVFYYEEII YYYYSIQHRE GGWWCFRRHH HGLLTTLRLL NYSYLLYYLL LLIIGLIIAA
           GVVFYYEEII YYYYSIQHRE GGWWCFRRHH HGLLTTLRLL NYSYLLYYLL LLIIGLIIAA
           GVVFYYEEII YYYYSIQHRE GGWWCFRRHH HGLLTTLRLL NYSYLLYYLL LLIIGLIIAA
           GVVFYYEEII YYYYSIQHRE GGWWCFRRHH HGLFTTLRLL NYSYLLYYLL LLIIGLIIAA
           GVVLYYEEII YYYYSVQHRE GGWWCFRRHH HGFITTLRLL NYSYSSYYLL LLIIGLIILL
           GVVFYYDDII YYYYSIQHRE GGWWCFRRHH HGLFTTLRLL NYSYLLYYLL LLIIGLIIAA
           GIIFYYEEII YYYYSIQHRE GGWWCFRRHH HGLLTTLRLL NYSYLLYYLL LLIIGLVIAA
           GVVFYYEEII YYYYSIQHRE GGWWCFRRHH HGLLTTLRLL NYSYLLYYLL LLIIGLIIAA
           GVVFYYEEII YYYYSIQHRE GGWWCFRRHH HGLLTTLRLL NYSYLLYYLL LLIIGLIIAA
           GVVFYYEEII YYYYSIQHRE GGWWCFRRHH HGLFTTLRLL NYSYLLYYLL LLIIGLIIAA

           NNNNNSSYYL LCFTTLGSLL GGCNNCYYYL YFIIGLVVCG GYYSSPPTLL KFVVLHFIFF
           IIITTAAMMY YVLPPWGQWW GGATTVIINL YFIIGLIICG GFFNNPPTLL KFIILHFIFF
           IIITTAAIIY YVLPPWGQWW GGATTVIINL SGIISLVVCG GYYSSPPTII KFVVLHFILL
           IIITTAAIIY YVLPPWGQWW GGATTVIINL SGIIALVVCG GYYSSPPTII KFVVLHFILL
           IIITTAAIIY YVLPPWGQWW GGATTVIINL SSIIVLVVCG GYYSSPPTII KFVVLHFILL
           IIITTAAIIY YVLPPWGQWW GGATTVIINL SSIIVLVVCG GYYSSPPTII KFVVLHFILL
           IIITTAAVVY YVLPPWGQWW GGATTVIINL SSIIVAVVCG GYYSSPPTII KFVVLHFILL
           IIITTAAMMY YVLPPWGQWW GGATTVIINL YFIIGLVVCG GYYSSPPTLL KFVVLHFIFF
           IIITTAAIIY YVLPPWGQWW GGATTVIINL SSIIVLVVCG GYYSSPPTII KFVVLHFILL
           IIITTAAMMY YVLPPWGQWW GGATTVIINL YFIIGLVVCG GYYSSPPTLL KFVVLHFTFF
           IIITTAAIIY YVLPPWGQWW GGATTVIINL SSIIVLVVCG GYYSSPPTII KFVVLHFILL
           IIITTAAMMY YVLPPWGQWW GGATTVIINL YFIIGLVVCG GYYSSPPTLL KFVVLHFIFF
           IIITTAAIIY YVLPPWGQWW GGATTVIINL SSIIVLVVCG GYYSSPPTII KFVVLHFILL
           IIITTAAMMY YVLPPWGQWW GGATTVIINL YFIIGLVVCG GYYSSPPTLL KFVVLHFIFF
           IIITTAAVVY YVLPPWGQWW GGATTVIINL SSIIVAVVCG GYYSSPPTII KFVVLHFILL
           IIITTAAIIY YVLPPWGQWW GGATTVIINL SSIIVLVVCG GYYSSPPTII KFVVLHFILL
           IIITTAAIIY YVLPPWGQWW GGATTVIINL SSIIVLVVCG GYYSSPPTII KFVVLHFILL
           IIITTAAIIY YVLPPWGQWW GGATTVIINL SSIIVLVVCG GYYSSPPTII KFVVLHFILL
           IIITTAAIIY YVLPPWGQWW GGATTVIINL SGIIALVVCG GYYSSPPTII KFVVLHFILL
           IIITTAAMMY YVLPPWGQWW GGATTVIINL YFIIGLVVCG GYYSSPPTLL KFVVLHFTFF
           IIITTAAIIY YVLPPWGQWW GGATTVIINL SSIIALVVCG GYYSSPPTII KFVVLHFILL
           IIITTAAIIY YVLPPWGQWW GGATTVIINL SSIIVLVVCG GYYSSPPTII KFVVLHFILL
           IIITTAAIIY YVLPPWGQWW GGATTVIINL SSIIVLVVCG GYYSSPPTII KFVVLHFILL
           IIITTAAIIY YVLPPWGQWW GGATTVIINL SSIIVLVVCG GYYSSPPTII KFVVLHFILL
           IIITTAAIIY YVLPPWGQWW GGATTVIINL SSIIALVVCG GYYSSPPTII KFVVLHFILL

           FPFIACCCCI VFIIIFFQSS SSSPLLYYDK KIINLCCLII IKFNNFLQGG IILLSHDDDD
           FPFVVVVVVV VFIIIFFQST TTTPLLYYDK KIINLCCLII IKFNNFLQGG ILLLSHDDDD
           LPFVACCCCI VFIIIFFHST TTTPLLYYDK KIINLSSLVV VKFNNFLQGG VILLSHDDDD
           LPFVACCCCI VFIIIFFHST TTTPLLYYDK KIINLSSLVV VKFNNFLQGG VILLSHDDDD
           LPFVACCCCI VFIIIFFHST TTTPLLYYDK KIINLSSLVV VKFNNFLQGG IILLSHDDDD
           LPFIACCCCI VFIIIFFHST TTTPLLYYDK KIINLSSLVV VKFNNFLQGG IILLSHDDDD
           LPFIGCCCCI VFIIIFFHST TTTPLLYYDK KIINLSSLVV VKFNNFLQGG IILLSHDDDD
           FPFIACCCCI VFIIIFFQST TTTPLLYYDK KIINLSSLII IKFNNFLQGG ILLLSHDDDD
           LPFVACCCCI VFIIIFFHST TTTPLLYYDK KIINLSSLVV VKFNNFLQGG IILLSHDDDD
           FPFIACCCCI VFIIIFFQST TTTPLLYYDK KIINLSSLII IKFNNFLQGG ILLLSHDDDD
           LPFVACCCCI VFIIIFFHST TTTPLLYYDK KIINLSSLVV VKFNNFLQGG IILLSHDDDD
           FPFIACCCCI VFIIIFFQST TTTPLLYYDK KIINLSSLII IKFNNFLQGG ILLLSHDDDD
           LPFVACCCCI VFIIIFFHST TTTPLLYYDK KIINLSSLVV VKFNNFLQGG IILLSHDDDD
           FPFIACCCCI VFIIIFFQST TTTPLLYYDK KIINLSSLII IKFNNFLQGG ILLLSHDDDD
           LPFIGCCCCI VFIIIFFHST TTTPLLYYDK KIINLSSLVV VKFNNFLQGG IILLSHDDDD
           LPFVACCCCI VFIIIFFHST TTTPLLYYDK KIINLSSLVV VKFNNFLQGG IILLSHDDDD
           LPFVACCCCI VFIIIFFHST TTTPLLYYDK KIINLSSLVV VKFNNFLQGG IILLSHDDDD
           LPFVACCCCI VFIIIFFHST TTTPLLYYDK KIINLSSLVV VKFNNFLQGG IILLSHDDDD
           LPFVACCCCI VFIIIFFHST TTTPLLYYDK KIINLSSLVV VKFNNFLQGG VILLSHDDDD
           FPFIACCCCI VFIIIFFQST TTTPLLYYDK KIINLSSLII IKFNNFLQGG ILLLSHDDDD
           LPFVACCCCI VFIIIFFHST TTTPLLYYDK KIINLSSLVV VKFNNFLQGG IILLSHDDDD
           LPFVACCCCI VFIIIFFHST TTTPLLYYDK KIINLSSLVV VKFNNFLQGG IILLSHDDDD
           LPFVACCCCI VFIIIFFHST TTTPLLYYDK KIINLSSLVV VKFNNFLQGG IILLSHDDDD
           LPFVACCCCI VFIIIFFHST TTTPLLYYDK KIINLSSLVV VKFNNFLQGG IILLSHDDDD
           LPFVACCCCI VFIIIFFHST TTTPLLYYDK KIINLSSLVV VKFNNFLQGG IILLSHDDDD

           DNNAIIIPPV DDRRYPHIVP FLPPFYAAMM KIPNKAGLLM MAILEEQRRN LTTTIFFFFF
           DNNAIIIMMV DDRRYPHIVP FLSSFYAAII KIPNKSGLLM MSVLEEQRRN LTTTIFFFFF
           DNNAIIIVVV NNTTYPQIVP FLPPFYAAMM KIPSKAGLVV VALLEEQRRN LTTTIFMMFF
           DNNAIIIIIV NNTTYPQIVP FLPPFYAAMM KIPSKAGLVV VALLEEQRRN LTTTIFMMFF
           DNNAIIILLV NNTTYPQIVP FLPPFYAAMM KIPSKAGLLV VALLEEQRRS LTTTIFMMFF
           DNNAIIILLV NNTTYPQIVP FLPPFYAAMM KIPSKAGLLV VTLLEEQRRS LTTTIFMMFF
           DNNAIIIVVV NNTTYPQIVP FLPPFYAAMM KVPSKAGLVV VLLLEEQRRS LTTTIFMMFF
           DNNAIIITTV DDRRYPHIVP FLPPFYAAMM KIPNKAGLLM MAILEEQRRS LTTTIFFFFF
           DNNAIIILLV NNTTYPQIVP FLPPFYAAMM KIPSKAGLLV VALLEEQRRS LTTTIFMMFF
           DNNAIIITTV DDRRYPHIVP FLPPFYAAMM KIPNKAGLLM MAILEEQRRN LTTTLFFFFF
           DNNAIIILLV NNTTYPQIVP FLPPFYAAMM KIPSKAGLLV VALLEEQRRS LTTTIFMMFF
           DNNAIIITTV DDRRYPHIVP FLPPFYAAMM KIPNKAGLLM MAILEEQRRN LTTTLLFFFF
           DNNAIIILLV NNTTYPQIVP FLPPFYAAMM KIPSKAGLLV VALLEEQRRS LTTTIFMMFF
           DNNAIIIMMV DDKKYPHIVP FLPPFYAAMM KIPNKAGLLM MAVLEEQRRN LTTTIFFFFF
           DNNAIIIVVV NNTTYPQIVP FLPPFYAAMM KVPSKAGLVV VLLLEEQRRS LTTTIFMMFF
           DNNAIIILLV NNTTYPQIVP FLPPFYAAMM KIPSKAGLLV VALLEEQRRS LTTTIFMMFF
           DNNAIIILLV NNTTYPQIVP FLPPFYAAMM KIPSKAGLLV VALLEEQRRS LTTTIFMMFF
           DNNAIIILLV NNTTYPQIVP FLPPFYAAMM KIPSKAGLLV VALLEEQRRS LTTTIFMMFF
           DNNAIIIIIV NNTTYPQIVP FLPPFYAAMM KIPSKAGLVV VALLEEQRRN LTTTIFMMFF
           DNNAIIITTV DDRRYPHIVP FLPPFYAAMM KIPNKAGLLM MAILEEQRRN LTTTLFFFFF
           DNNAIIIIIV NNTTYPQIVP FLPPFYAAMM KIPSKAGLLV VALMEEQRRN LTTTIFMMFF
           DNNAIIILLV NNTTYPQIVP FLPPFYAAII KIPSKAGLLV VALFEEQRRN LTTTIFMMFF
           DNNAIIILLV NNTTYPQIVP FLPPFYAAMM KIPSKAGLLV VTLLEEQRRS LTTTIFMMFF
           DNNAIIILLV NNTTYPQIVP FLPPFYAAMM KIPSKAGLLV VALLEEQRRS LTTTIFMMFF
           DNNAIIIMMV NNTTYPQIVP FLPPFYAAMM KIPSKAGLLV VALLEEQRRS LTTTIFMMFF

           AREYSWFISS FFALIIGCCQ QSIYYIGLFI IILFFFFGLL LLLVIIYYYD DSANNNNII
           ARDYSWFIAA FFALIIGYYQ QDIFFIGMFI IIILLFVILL LLLVLLHYYD DSANNNNII
           AREYSWFMSS FFALIIGCCP QDIFFIGLFI IILFFFSGLL LLLVTTHYYD DSANNNNII
           AREYSWFMSS FFALIIGCCQ QDIFFIGLFI IILFFFSGLL LLLVTTHYYD DSANNNNII
           AREYSWFMSS FFALIIGCCQ QDIFFIGLFI IILFFFSGLL LLLVTTHYYD DSANNNNII
           AREYSWFMSS FFALIIGCCQ QDIFFIGLFI IISFFFSGLL LLLVTTHYYD DSANNNNII
           ARDYSWFMAA FFALIIGCCQ QDIFFIGLFI IILFFFCGLL LLLVTTHYYD DSANNNNII
           AREYSWFISS FFALIIGCCQ QDIYYIGLFI IILFFFFALL LLLVTTHYYD DSANNNNII
           AREYSWFMSS FFALIIGCCQ QDIFFIGLFI IILFFFSGLL LLLVTTHYYD DSANNNNII
           AREYSWFISS FFALIIGCCQ QDIYYIGLFI IILFFFFGLL LLLVTTHYYD DSANNNNII
           AREYSWFMSS FFALIIGCCQ QDIFFIGLFI IISFFFSGLL LLLVTTHYYD DSANNNNII
           VREYSWFISS FFALIIGCCQ QDIFFIGLFI IILFFFCGLL LLLVNNSYYD DSANNNNII
           AREYSWFMSS FFALIIGCCQ QDIFFIGLFI IILFFFFGLL LLLVTTHYYD DSANNNNII
           AREYSWFISS FFALIIGCCQ QDIYYIGLFI IILFFFFALL LLLVTTHYYD DSANNNNLL
           ARDYSWFMAA FFALIIGCCQ QDIFFIGLFI IILFFFCGLL LLLVTTHYYD DSANNNNII
           AREYSWFMSS FFALIIGCCQ QDIFFIGLFI IISFFFSGLL LLLVTTHYYD DSANNNNII
           AREYSWFMSS FFALIIGCCQ QDIFFIGLFI IISFFFSGLL LLLVTTHYYD DSANNNNII
           AREYSWFMSS FFALIIGCCQ QDIFFIGLFI IISFFFSGLL LLLVTTHYYD DSANNNNII
           AREYSWFMSS FFALIIGCCQ QDIFFIGLFI IILFFFSGLL LLLVTTHYYD DSANNNNII
           AREYSWFISS FFALIIGCCQ QDIYYIGLFI IILFFFFGLL LLLVTTHYYD DSANNNNII
           AREYSWFMSS FFALIIGCCQ QEIFFIGLFI IISFFFSGLL LLLVTTYYYD DSANNNNII
           AREYSWFMSS FFALIIGCCQ QDIFFIGLFI IIIFFFSGLL LLLVTTHYYD DSANNNNII
           AREYSWFMSS FFALIIGCCQ QDIFFIGLFI IILFFFSGLL LLLVTTHYYD DSANNNNII
           AREYSWFMSS FFALIIGCCQ QDIFFIGLFI IISFFFSGLL LLLVTTHYYD DSANNNNII
           AREYSWFMSS FFALIIGCCQ QDIFFIGLFI IISFFFSGLL LLLVTTHYYD DSANNNNII

   25  1139
L_caullery ---------- ---------- ---------- ---------- ----VFFFFS RAAITTNNNH
L_sabrazes ---------- ---------- ---------- ---------- ---IVLLLLF RAAITTNNNH
P_berghei  ---------- ---------- ---------- ---------- ---FVLLLLN RAAITTNNNH
P_chabaudi ---------- ---------- ---------- ---------- ---FVFFFFN RAAITTNNNH
P_cynomolg ---------- ---------- ---------- ---------- ---FVFFFFN RTTITTNNNH
P_DAJ-2004 ---------- ---------- ---------- ---------- ---FVFFFFN RTTITTNNNH
P_falcipar RTTTMMDNNR LLFFFFSSIT VVTVVVWKKY YFFSFSSPPV IIIIVLLLLN RSSITTNNNH
P_floriden ---------- ---------- ---------- ---------- ---IVFFFFS RAAITTNNNH
P_fragile  ---------- ---------- ---------- ---------- ---FVLLLLN RTTITTNNNH
P_gallinac ---------- ---------- ---------- ---------- ---IVFFFFQ RAAITTNNNH
P_gonderi  ---------- ---------- ---------- ---------- ---FVFFFFN RTTITTNNNH
P_juxtanuc ---------- ---------- ---------- ---------- ---FVFFFFQ RAAITTNNNH
P_knowlesi ---------- ---------- ---------- ---------- ---FFFFFFN RTTITTNNNH
P_mexicanu ----MMDNNR LLFFFFSSIT VVTVVVWEES SYYSFSSPPI LLLIVFFFFL RSSITTNNNH
P_reicheno RTTTMMDNNR LLFFFFSSIT VVTVVVWKKY YFFSFSSPPV IIIIVLLLLN RSSITTNNNH
P_simioval ---------- ---------- ---------- ---------- ---FVFFFFN RTTITTNNNH
P_simium   ---------- ---------- ---------- ---------- ---FVFFFFN RTTITTNNNH
P_vivax_Sa ---------- ---------- ---------- ---------- ---FVFFFFN RTTITTNNNH
P_yoelii_1 ---------- ---------- -------MMD DRRILIILLA SSSIFYYYYF LAAITTNNNH
P_relictum ---------- ---------- ---------- ---------- ---IVFFFFS RAAITTNNNH
P_malariae ---------- ---------- ---------- ---------- ---FVLLLLN RTTITTNNNH
P_inui     ---------- ---------- ---------- ---------- ---FVFFFFN RAAITTNNNH
P_coatneyi ---------- ---------- ---------- ---------- ---FVLLLLN RTTITTNNNH
P_fieldi   ---------- ---------- ---------- ---------- ---FVLLLLN RTTITTNNNH
P_ovale    ---------- ---------- ---------- ---------- ---FVFFFFN RAAITTNNNH

           HKKSSLLGLL LLYYYLFSSI FFGYYYYFLL VVVVIIIRRR RRLYSSLRAQ ENNNNFMIFT
           HKKVVLLGLL LLYYYLFSSI FFGYYYYFLL IIIIIIIRRR RRLYSSLRAQ ENNNNLMIFT
           HKKTTLLGLL LLYYYLFSSL FFGYYYYFLL VVVVILLRRR RRLYSSLRAQ ENNNNLMIFT
           HKKTTLLGLL LLYYYLFSSL FFGYYYYFLL VVVVILLRRR RRLYSSLRAQ ENNNNLMIFT
           HKKTTLLGLL LLYYYLFSSL FFGYYYYFLL VVVVILLRRR RRLYSSLRAQ ENNNNLMIFT
           HKKTTLLGLL LLYYYLFSSI FFGYYYYFLL VVVVILLRRR RRLYSSLRAQ ENNNNLMIFT
           HKKTTLLGLL LLYYYLFSSL FFGYYYYFLL VVVVILLRRR RRLYSSLRAQ ENNNNLMIFT
           HKKTTLLGLL LLYYYLFSSI FFGYYYYFLL VVVVILLRRR RRLYSSLRAQ ENNNNLMIFT
           HKKTTLLGLL LLYYYLFSSL FFGYYYYFLL VVVVILLRRR RRLYSSLRAQ ENNNNLMIFT
           HKKTTLLGLL LLYYYLFSSI FFGYYYYFLL VVVVILLRRR RRLYSSLRAQ ENNNNLMIFT
           HKKTTLLGLL LLYYYLFSSL FFGYYYYFLL VVVVILLRRR RRLYSSLRAQ ENNNNLMIFT
           HKKTTLLGLL LLYYYLFSSI FFGYYYYFLL VVVVILLRRR RRLYSSLRAQ ENNNNLMIFT
           HKKTTLLGLL LLYYYLFSSL FFGYYYYFLL VVVVILLRRR RRLYSSLRAQ ENNNNLMIFT
           HKKTTLLGLL LLYYYLFSSL FFGYYYYFLL IIIIILLRRR RRLYSSLRAQ ENNNNLMIFT
           HKKTTLLGLL LLYYYLFSSL FFGYYYYFLL VVVVILLRRR RRLYSSLRAQ ENNNNLMIFT
           HKKTTLLGLL LLYYYLFSSL FFGYYYYFLL VVVVILLRRR RRLYSSLRAQ ENNNNLMIFT
           HKKTTLLGLL LLYYYLFSSL FFGYYYYFLL VVVVILLRRR RRLYSSLRAQ ENNNNLMIFT
           HKKTTLLGLL LLYYYLFSSL FFGYYYYFLL VVVVILLRRR RRLYSSLRAQ ENNNNLMIFT
           HKKTTLLGLL LLYYYLFSSL FFGYYYYFLL VVVVILLRRR RRLYSSLRAQ ENNNNLMIFT
           HKKTTLLGLL LLYYYLFSSI FFGYYYYFLL VVVVILLRRR RRLYSSLRAQ ENNNNLMIFT
           HKKTTLLGLL LLYYYLFSSL FFGYYYYFLL IIIIILLRRR RRLYSSLRAQ ENNNNLMIFT
           HKKIILLGLL LLYYYLFSSL FFGYYYYFLL VVVVILLRRR RRLYSSLRAQ ENNNNLMIFT
           HKKTTLLGLL LLYYYLFSSL FFGYYYYFLL VVVVILLRRR RRLYSSLRAQ ENNNNLMIFT
           HKKTTLLGLL LLYYYLFSSL FFGYYYYFLL VVVVILLRRR RRLYSSLRAQ ENNNNLMIFT
           HKKTTLLGLL LLYYYLFSSL FFGYYYYFLL VVVVILLRRR RRLYSSLRAQ ENNNNLMIFT

           TGGIIMGLFG GGFFGGNYFI IGEEELAYRR INNSLLLLQQ QPIFIILVIT AAAEFGGWTL
           TGGIIMGLFG GGFFGGNYFI IGEEELAYRR LNNSLLLLQQ QPVFGGLIVT AAAEFGGWTL
           TGGIIMGLFG GGFFGGNYYI IGEEELAYRR INNSLLLLQQ QPIFIILVIT AAAEFGGWTL
           TGGIIMGLFG GGFFGGNYYI IGEEELAYRR INNSLLLLQQ QPIFIILVIT AAAEFGGWTW
           TGGIIMGLFG GGFFGGNYFI IGEEELAYRR INNSLLLLQQ QPIFIILVIT AAAEFGGWTL
           TGGIIMGLFG GGFFGGNYFI IGEEELAYRR INNGLLLLQQ QPIFIILVIT AAAEFGGWTL
           TGGIIMGLFG GGFFGGNYFI IGEEELAYRR INNSLLLLQQ QPIFVVLVIT AAAEFGGWTL
           TGGIIMGLFG GGFFGGNYFI IGEEELAYRR INNSLLLLQQ QPIFGGLVIT AAAEFGGWTL
           TGGIIMGLFG GGFFGGNYFI IGEEELAYRR INNSLLLLQQ QPIFIILVIT AAAEFGGWTL
           TGGIIMGLFG GGFFGGNYFI IGEEELAYRR INNSLLLLQQ QPIFGGFVIT AAAEFGGWTL
           TGGIIMGLFG GGFFGGNYFI IGEEELAYRR INNSLLLLQQ QPIFIILVIT AAAEFGGWTL
           TGGIIMGLFG GGFFGGNYFI IGEEELAYRR INNSLLLLQQ QPIFGGLVIT AAAEFGGWTL
           TGGIIMGLFG GGFFGGNYFI IGEEELAYRR INNSLLLLQQ QPIFIILVIT AAAEFGGWTL
           TGGIIMGLFG GGFFGGNYFI IGEEELAYRR INNSLLLLQQ QPIFGGLVIT AAAEFGGWTL
           TGGIIMGLFG GGFFGGNYFI IGEEELAYRR INNSLLLLQQ QPIFVVLVIT AAAEFGGWTL
           TGGIIMGLFG GGFFGGNYFI IGEEELAYRR INNSLLLLQQ QPIFIILVIT AAAEFGGWTL
           TGGIIMGLFG GGFFGGNYFI IGEEELAYRR INNSLLLLQQ QPIFIILVIT AAAEFGGWTL
           TGGIIMGLFG GGFFGGNYFI IGEEELAYRR INNSLLLLQQ QPIFIILVIT AAAEFGGWTL
           TGGIIMGLFG GGFFGGNYYI IGEEELAYRR INNSLLLLQQ QPVFIILVIT AAAEFGGWTL
           TGGIIMGLFG GGFFGGNYFI IGEEELAYRR INNSLLLLQQ QPIFTTLVIT AAAEFGGWTL
           TGGIIMGLFG GGFFGGNYFI IGEEELSYRR INNSLLLLQQ QPIFIILIIT AAAEFGGWTL
           TGGIIMGLFG GGFFGGNYFI IGEEELAYRR INNSLLLLQQ QPIFIILVIT AAAEFGGWTL
           TGGIIMGLFG GGFFGGNYFI IGEEELAYRR INNSLLLLQQ QPIFIILVIT AAAEFGGWTL
           TGGIIMGLFG GGFFGGNYFI IGEEELAYRR INNSLLLLQQ QPIFIILVIT AAAEFGGWTL
           TGGIIMGLFG GGFFGGNYFI IGEEELAYRR INNSLLLLQQ QPIFIILVIT AAAEFGGWTL

           YYPSTTTLSS SPVVVDVVLL VVASMSSNNN FITTTVVLRA GLGSVVSSWL LLSFFFLPVV
           YYPSTTTLSS SPVVVDVVLL VVASMSSNNN SLTTTGALRA GLGSAASSWV VVSIIIIPVV
           YYPSTTTLSS SPVVVDIILL IIASMSSNNN FVTTTVLLRA GLGSVVSSWI IISIIILPVV
           YYPSTTTLSS SPVVVDVVLL IIASMSSNNN FLTTTVMLRA GLGSVVSSWL LLSIIILPVV
           YYPSTTTLSS SPVVVDIILL IIASMSSNNN FITTTVMLRS GLGSVVSSWL LLSVVVLPVV
           YYPSTTTLSS SPVIIDIILL IIASMSSNNN FITTTVMLRS GLGSVVSSWL LLSIIILPII
           YYPSTTTLSS SPVVVDIILL VVASMSSNNN FITTTVMLRA GLGSVVSSWL LLSGGGLPVV
           YYPSTTTLSS SPVVVDVVLL IIASMSSNNN FITTTVMLRA GLGSVVSSWL LLSAAALPVV
           YYPSTTTLSS SPVVVDIILL IIASMSSNNN FITTTVMLRS GLGSVVSSWL LLSVVVLPVV
           YYPSTTTLSS SPVVVDIILL VVASMSSNNN FITTTVMLRA GLGSVVSSWL LLSVVVLPVV
           YYPSTTTLSS SPVVVDIILL IIASMSSNNN FITTTVMLRS GLGSVVSSWL LLSIIILPVV
           YYPSTTTLSS SPVVVDVVLL IIASMSSNNN FITTTVMLRA GLGSVVSSWL LLSAAALPVV
           YYPSTTTLSS SPVVVDIILL IIASMSSNNN FITTTVMLRS GLGSVVSSWL LLSVVVLPVV
           YYPSTTTLSS SPVVVDIILL IIASMSSNNN FITTTVMLRA GLGSVVSSWI IISFFFLPVV
           YYPSTTTLSS SPVVVDIILL VVASMSSNNN FITTTVMLRA GLGSVVSSWL LLSGGGLPVV
           YYPSTTTLSS SPVVVDIILL IIASMSSNNN FITTTVMLRS GLGSVVSSWL LLSVVVLPVV
           YYPSTTTLSS SPVVVDIILL IIASMSSNNN FITTTVMLRS GLGSVVSSWL LLSVVVLPVV
           YYPSTTTLSS SPVVVDIILL IIASMSSNNN FITTTVMLRS GLGSVVSSWL LLSVVVLPVV
           YYPSTTTLSS SPVVVDIILL IIASMSSNNN FVTTTVLLRA GLGSVVSSWI IISIIILPVV
           YYPSTTTLSS SPVVVDVVLL IIASMSSNNN FITTTVMLRA GLGSVVSSWL LLSVVVLPVV
           YYPSTTTLSS SPVVVDIILL IIASMSSNNN FITTTIMLRS GLGSVVSSWL LLSIIILPII
           YYPSTTTLSS SPVVVDIILL IIASMSSNNN FITTTVMLRS GLGSVVSSWL LLSVVVIPVV
           YYPSTTTLSS SPVVVDIILL IIASMSSNNN FITTTVMLRS GLGSVVSSWL LLSVVVLPVV
           YYPSTTTLSS SPVVVDIILL IIASMSSNNN FITTTVMLRS GLGSVVSSWL LLSVVVLPVV
           YYPSTTTLSS SPVVVDIILL IIASMSSNNN FITTTVMLRA GLGSVVSSWL LLSIIILPVV

           LTTGGVVVLL SSDDLHHHFT TLFYYDTTAG PVYYQQQHHL LFFGHHHHPP EVVVYLLLLL
           LTTGGVVVLL SSDDLHHHFT TLFYYDTTAG PVYYQQQHHL LFFGHHHHPP EVVVYLLLLL
           LTTGGVVVLL SSDDLHHHFT TLFFFDTTAG PIYYQQQHHL LFFGHHHHPP EVVVYLLLLL
           LTTGGVVVLL SSDDLHHHFT TLFFFDTTAG PIYYQQQHHL LFFGHHHHPP EVVVYLLLLL
           LTTGGVVVLL SSDDLHHHFT TLFFFDTTAG PIYYQQQHHL LFFGHHHHPP EVVVYLLLLL
           LTTGGVVVLL SSDDLHHHFT TLFFFDTTAG PIYYQQQHHL LFFGHHHHPP EVVVYLLLLL
           LTTGGVVVLL SSDDLHHHFT TLFFFDTTAG PIYYQQQHHL LFFGHHHHPP EVVVYLLLLL
           LTTGGVVVLL SSDDLHHHFT TLFYYDTTAG PVYYQQQHHL LFFGHHHHPP EVVVYLLLLL
           LTTGGVVVLL SSDDLHHHFT TLFFFDTTAG PIYYQQQHHL LFFGHHHHPP EVVVYLLLLL
           LTTGGVVVLL SSDDLHHHFT TLFYYDTTAG PVYYQQQHHL LFFGHHHHPP EVVVYLLLLL
           LTTGGVVVLL SSDDLHHHFT TLFFFDTTAG PIYYQQQHHL LFFGHHHHPP EVVVYLLLLL
           LTTGGVVVLL SSDDLHHHFT TLFYYDTTAG PVYYQQQHHL LFFGHHHHPP EVVVYLLLLL
           LTTGGVVVLL SSDDLHHHFT TLFFFDTTAG PIYYQQQHHL LFFGHHHHPP EVVVYLLLLL
           LTTGGVVVLL SSDDLHHHFT TLFFFDTTAG PVYYQQQHHL LFFGHHHHPP EVVVYLLLLL
           LTTGGVVVLL SSDDLHHHFT TLFFFDTTAG PIYYQQQHHL LFFGHHHHPP EVVVYLLLLL
           LTTGGVVVLL SSDDLHHHFT TLFFFDTTAG PIYYQQQHHL LFFGHHHHPP EVVVYLLLLL
           LTTGGVVVLL SSDDLHHHFT TLFFFDTTAG PIYYQQQHHL LFFGHHHHPP EVVVYLLLLL
           LTTGGVVVLL SSDDLHHHFT TLFFFDTTAG PIYYQQQHHL LFFGHHHHPP EVVVYLLLLL
           LTTGGVVVLL SSDDLHHHFT TLFFFDTTAG PIYYQQQHHL LFFGHHHHPP EVVVYLLLLL
           LTTGGVVVLL SSDDLHHHFT TLFYYDTTAG PVYYQQQHHL LFFGHHHHPP EVVVYLLLLL
           LTTGGVVVLL SSDDLHHHFT TLFFFDTTAG PIYYQQQHHL LFFGHHHHPP EVVVYLLLLL
           LTTGGVVVLL SSDDLHHHFT TLFFFDTTAG PIYYQQQHHL LFFGHHHHPP EVVVYLLLLL
           LTTGGVVVLL SSDDLHHHFT TLFFFDTTAG PIYYQQQHHL LFFGHHHHPP EVVVYLLLLL
           LTTGGVVVLL SSDDLHHHFT TLFFFDTTAG PIYYQQQHHL LFFGHHHHPP EVVVYLLLLL
           LTTGGVVVLL SSDDLHHHFT TLFFFDTTAG PIYYQQQHHL LFFGHHHHPP EVVVYLLLLL

           LPPAFVVSHH HHVVVTTTTN CRLFGGNQSM MILLLMAIGI IILLSSIVWH HHMYTTGLDD
           LPPAFIISHH HHVVVSSSSN SKLFGGHQPM MILLLMGIGV VVLLSSLVWH HHMYTTGLDD
           LPPAFIISHH HHVVVTTTTN CRLFGGNQSM MILLLMGIAV VVLLSSVVWH HHMYTTGLDD
           LPPAFIISHH HHVVVTTTTN SRLFGGNQSM MILLLMGIAV VVLLSSVVWH HHMYTTGLDD
           LPPAFIISHH HHVVVTTTTN CRLFGGNQSM MILLLMSIAI IILLSSVVWH HHMYTTGLDD
           LPPAFIISHH HHVVVTTTTN CRLFGGNQSM MILLLMSIAI IILLSSVVWH HHMYTTGLDD
           LPPAFIISHH HHVVVTTTTN CRLFGGNQSM MILLLMGIAV VVLLSSLVWH HHMYTTGLDD
           LPPGFIISHH HHVVVTTTTN SRLFGGNQSM MILLLMGIAV VVLLSSLVWH HHMYTTGLDD
           LPPAFIISHH HHVVVTTTTN CRLFGGNQSM MILLLMSIAI IILLSSVVWH HHMYTTGLDD
           LPPGFIISHH HHVVVTTTTN SWLLGGNQSM MILLLMSIAI IILLSSLVWH HHMYTTGLDD
           LPPAFIISHH HHVVVTTTTN CRLFGGNQSM MILLLMSIAI IILLSSVVWH HHMYTTGLDD
           LPPGFIISHH HHVVVTTTTN SRLFGGNQSM MILLLMSIAI IILLSSLVWH HHMYTTGLDD
           LPPAFIISHH HHVVVTTTTN CRLFGGNQSM MILLLMSIAI IILLSSVVWH HHMYTTGLDD
           LPPAFIISHH HHVVVTTTTN SRLFGGNQSM MILLLMGIAI IILLSSLVWH HHMYTTGLDD
           LPPAFIISHH HHVVVTTTTN CRLFGGNQSM MILLLMGIAV VVLLSSLVWH HHMYTTGLDD
           LPPAFIISHH HHVVVTTTTN CRLFGGNQSM MILLLMSIAI IILLSSVVWH HHMYTTGLDD
           LPPAFIISHH HHVVVTTTTN CRLFGGNQSM MILLLMSIAI IILLSSVVWH HHMYTTGLDD
           LPPAFIISHH HHVVVTTTTN CRLFGGNQSM MILLLMSIAI IILLSSVVWH HHMYTTGLDD
           LPPAFIISHH HHVVVTTTTN CRLFGGNQSM MILLLMGIAV VVLLSSVVWH HHMYTTGLDD
           LPPGFIISHH HHVVVTTTTN SRLFGGNQSM MILLLMSIAI IILLSSLVWH HHMYTTGLDD
           LPPAFIISHH HHVVVTTTTN CRLFGGNQSM MILLLMSIAI IILLSSVVWH HHMYTTGLDD
           LPPAFIISHH HHVVVTTTTN CRLFGGNQSM MILLLMSIAI IILLSSVVWH HHMYTTGLDD
           LPPAFIISHH HHVVVTTTTN CRLFGGNQSM MILLLMSIAI IILLSSVVWH HHMYTTGLDD
           LPPAFIISHH HHVVVTTTTN CRLFGGNQSM MILLLMSIAI IILLSSVVWH HHMYTTGLDD
           LPPAFIISHH HHVVVTTTTN CRLFGGNQSM MILLLMSIAI IILLSSVVWH HHMYTTGLDD

           AFSTTTIISP TTGGGTTVFI TMMSNNGITS SSSSSLLLFF ICFTGGGTTG VVVLGNAAVV
           AFSAATVVAP TTGGGTTVFI TMMSNNGITS SSSSSLLIFF ICFTGGGTTG VVVLGNAAII
           AFSTTTIISP TTGGGTTVFL TMMSNNGITS SSSSSLLLFF ICFTGGGTTG VVVLGNGGII
           AFSTTTIISP TTGGGTTVFL TMMTNNGITS SSSSSLLLFF ICFTGGGTTG VVVLGNGGII
           AFSTTTIISP TTGGGTTIFI TMMSNNGITS SSSSSLLLFF ICFTGGGTTG VVVLGNAAII
           AFSTTTIISP TTGGGTTIFI TMMSNNGITS SSSSSLLLFF ICFTGGGTTG VVVLGNAAII
           AFSTTTIISP TTGGGTTVFI TMMSNNGMIS SSSSSLLLFF ICFTGGGTTG VVVLGNAAII
           AFSTTTIISP TTGGGTTIFI TMMSNNGITS SSSSSLLLFF VCFTGGGTTG VVVLGNAAVV
           AFSTTTIISP TTGGGTTIFI TMMSNNGITS SSSSSLLLFF ICFTGGGTTG VVVLGNAAII
           AFSTTTIISP TTGGGTTVFI TMMSNNGITS SSSSSLLLFF ICFTGGGTTG VVVLGNAAII
           AFSTTTIISP TTGGGTTIFI TMMSNNGITS SSSSSLLLFF ICFTGGGTTG VVVLGNAAII
           AFSTTTIISP TTGGGTTVFI TMMSNNGITS SSSSSLLLFF ICFTGGGTTG VVVLGNAAII
           AFSTTTIISP TTGGGTTIFI TMMSNNGITS SSSSSLLLFF ICFTGGGTTG VVVLGNAAII
           AFSTTTIISP TTGGGTTIFI TMMSNNGITS SSSSSLLLFF ICFTGGGTTG VVVLGNAAII
           AFSTTTIISP TTGGGTTVFI TMMSNNGMIS SSSSSLLLFF ICFTGGGTTG VVVLGNAAII
           AFSTTTIISP TTGGGTTIFI TMMSNNGITS SSSSSLLLFF ICFTGGGTTG VVVLGNAAII
           AFSTTTIISP TTGGGTTIFI TMMSNNGITS SSSSSLLLFF ICFTGGGTTG VVVLGNAAII
           AFSTTTIISP TTGGGTTIFI TMMSNNGITS SSSSSLLLFF ICFTGGGTTG VVVLGNAAII
           AFSTTTIISP TTGGGTTVFL TMMSNNGITS SSSSSLLLFF ICFTGGGTTG VVVLGNGGII
           AFSTTTIISP TTGGGTTVFI TMMSNNGITS SSSSSLLLFF ICFTGGGTTG VVVLGNAAII
           AFSTTTIISP TTGGGTTVFI TMMSNNGITS SSSSSLLLFF ICFTGGGTTG VVVLGNAAII
           AFSTTTIISP TTGGGTTIFI TMMSNNGITN SSSSSLLLFF ICFTGGGTTG VVVLGNAAII
           AFSTTTIISP TTGGGTTIFI TMMSNNGITS SSSSSLLLFF ICFTGGGTTG VVVLGNAAII
           AFSTTTIISP TTGGGTTIFI TMMSNNGITS SSSSSLLLFF ICFTGGGTTG VVVLGNAAII
           AFSTTTIISP TTGGGTTVFI TMMSNNGITS SSSSSLLLFF ICFTGGGTTG VVVLGNAAII

           LDDTTYYYYY VIIIIIAAFH HVVLLSIIIG LLLSSSAAFQ QEEFHLLRII LWWTILLFFV
           LDDTTYYFFF VVVVVVGGFH HVVLLSIIIG LLLLSSAAFQ QEEFHLLRII LWWIGLLFFI
           LDDTTYYYYY VIIIIIAAFH HVVLLSIIIA LLLCSSFFFQ QEEFTLLRLI LWWSILLFFI
           LDDTTYYYYY VIIIIIAAFH HVVLLSIIIA LLLSSSFFFQ QEEFTLLRII LWWSILLFFV
           LDDTTYYYYY VIIIIIAAFH HVVLLSIIIG LLLLSSSSFQ QEEFHLLRII LWWSILLFFI
           LDDTTYYYYY VIIIIIAAFH HVVLLSIIIA LLLLSSSSFQ QEEFSLLRII LWWSILLFFI
           LDDTTYYYYY VIIIIIAAFH HVVLLSIIIG LLLTSSAAFQ QDDFNLLRIV LWWSMLLFFV
           LDDTTYYYYY VIIIIIAAFH HVVLLSVVIA LLLTSSAAFQ QEEFHLLRII LWWSMLLFFV
           LDDTTYYYYY VIIIIIAAFH HVVLLSIIIA LLLLSSSSFQ QEEFHLLRII LWWSILLFFI
           LDDTTYYYYY VIIIIIAAFH HVVLLSIIIA LLLTSSAAFQ QEEFHLLRII LWWSMLLFFV
           LDDTTYYYYY VIIIIIAAFH HVVLLSIIIA LLLLSSSSFQ QEEFSLLRII LWWSILLFFI
           LDDTTYYYYY VIIIIIAAFH HVVLLSIIIA LLLTSSAAFQ QEEFHLLRII LWWSMLLFFV
           LDDTTYYYYY VIIIIIAAFH HVVLLSIIIG LLLLSSSSFQ QEEFHLLRII LWWSILLFFI
           LDDTTYYYYY VIIIIIAAFH HVVLLSIIIA LLLTSSAAFQ QEEFNLLRII LWWSMLLFFV
           LDDTTYYYYY VIIIIIAAFH HVVLLSIIIG LLLTSSAAFQ QDDLNLLRII LWWSMLLFFV
           LDDTTYYYYY VIIIIIAAFH HVVLLSIIIG LLLLSSSSFQ QEEFHLLRII LWWSILLFFI
           LDDTTYYYYY VVVVVVAAFH HVVLLSIIIG LLLLSSSSFQ QEEFHLLRII LWWSILLFFI
           LDDTTYYYYY VIIIIIAAFH HVVLLSIIIG LLLLSSSSFQ QEEFHLLRII LWWSILLFFI
           LDDTTYYYYY VIIIIIAAFH HVVLLSIIIA LLLGSSFFFQ QEEFTLLRII LWWSILLFFI
           LDDTTYYYYY VIIIIIAAFH HVVLLSIIIA LLLTSSAAFQ QEEFHLLRII LWWSMLLFFV
           LDDTTYYYYY VIIIIIAAFH HVVLLSIIIG LLLTSSHHFQ QEEFCLLRII LWWSILLFFI
           LDDTTYYYYY VIIIIIAAFH HVVLLSIIIG LLLLSSNNFQ QEEFHLLRII LWWSILLFFI
           LDDTTYYYYY VIIIIIAAFH HVVLLSIIIA LLLLSSSSFQ QEEFHLLRII LWWSILLFFI
           LDDTTYYYYY VIIIIIAAFH HVVLLSIIIG LLLLSSSSFQ QEEFHLLRII LWWSILLFFI
           LDDTTYYYYY VIIIIIAAFH HVVLLSIIIG LLLTSSAAFQ QEEFHLLRII LWWSILLFFI

           VVTFFLLPMH HGGRRRRRII IIPPPPPPDD ANNGNNMICC CCISLFFGGF --FFRHHKKK
           VVTFFLLPMH HGGRRRRRII IIPPPPPPDD NNNGNNMVCC CCLSLFFGGF --FFGNNKKK
           VVTFFLLPMH HGGRRRRRII IIPPPPPPDD ANNGNNMICC CCISLFFGGF ----SFFKKK
           VVTFFLLPMH HGGRRRRRII IIPPPPPPDD ANNGNNMICC CCISLFFGGF ----SFFKKK
           VVTFFLLPMH HGGRRRRRII IIPPPPPPDD ANNGNNMICC CCISLFFGGF FFFFSYYKKK
           VVTFFLLPMH HGGRRRRRII IIPPPPPPDD ANNGNNMICC CCISLFFGGF FFFFSYYKKK
           VVTFFLLPMH HGGRRRRRII IIPPPPPPDD ANNGNNMICC CCISLFFGGF FFIISLLKKK
           VVTFFLLPMH HGGRRRRRII IIPPPPPPDD ANNGNNMICC CCISLFFGGF FFFFSYYKKK
           VVTFFLLPMH HGGRRRRRII IIPPPPPPDD ANNGNNMICC CCISLFFGGF --FFSYYKKK
           VVTFFLLPMH HGGRRRRRII IIPPPPPPDD ANNGNNMICC CCISLFFGGF --FFRYYKKK
           VVTFFLLPMH HGGRRRRRII IIPPPPPPDD ANNGNNMICC CCISLFFGGF FFFFSYYKKK
           VVTFFLLPMH HGGRRRRRII IIPPPPPPDD ANNGNNMICC CCISLFFGGF --FFSFFKKK
           VVTFFLLPMH HGGRRRRRII IIPPPPPPDD ANNGNNMICC CCISLFFGGF --FFSYYKKK
           VVTFFLLPMH HGGRRRRRII IIPPPPPPDD ANNGNNMICC CCISLFFGGF FFFFSYYKKK
           VVTFFLLPMH HGGRRRRRII IIPPPPPPDD ANNGNNMICC CCISLFFGGF FFIISLLKKK
           VVTFFLLPMH HGGRRRRRII IIPPPPPPDD ANNGNNMICC CCISLFFGGF FFFFSYYKKK
           VVTFFLLPMH HGGRRRRRII IIPPPPPPDD ANNGNNMICC CCISLFFGGF --FFSYYKKK
           VVTFFLLPMH HGGRRRRRII IIPPPPPPDD ANNGNNMICC CCISLFFGGF FFFFSYYKKK
           VVTFFLLPMH HGGRRRRRII IIPPPPPPDD ANNGNNMICC CCISLFFGGF FFIISFFKKK
           VVTFFLLPMH HGGRRRRRII IIPPPPPPDD ANNGNNMICC CCISLFFGGF FFFFSYYKKK
           VVIFFLLPMH HGGRRRRRII IIPPPPPPDD ANNGNNMICC CCISLFFGGF FFFFNYYKKK
           VVTFFLLPMH HGGRRRRRII IIPPPPPPDD ANNGNNMICC CCISLFFGGF ----SYYKKK
           VVTFFLLPMH HGGRRRRRII IIPPPPPPDD ANNGNNMICC CCISLFFGGF FFFFSYYKKK
           VVTFFLLPMH HGGRRRRRII IIPPPPPPDD ANNGNNMICC CCISLFFGGF FFFFSYYKKK
           VVTFFLLPMH HGGRRRRRII IIPPPPPPDD ANNGNNMICC CCISLFFGGF FFFFNYYKKK

           AAHHVVSYSS SSSSLATTLK YYFSVIILFS LLLPPIIILI IYIRRRLLYS SSSLAGGGIS
           AAHHSSSYSS SSSSLATTLK YYFSVIILFS LLLLLITTLI LYIRRRLLYS SSSLVGGGMS
           AAHHVVSYSS SSSSLGTTLK YYFSVIILFT FFFPPIIILI VYIRRRLLYS SSSLAGGGMS
           AAHHVVSYSS SSSSLGTTLK YYFSVIILFT FFFPPIIILI VYIRRRLLYS SSSLAGGGMA
           AAHHVVSYSS SSSSLGTTLK YYFSVIILFT FFFPPIIIII VYIRRRFFYS SSSLVGGGMS
           AAHHIISYSS SSSSLGTTLK YYFSVIILFT FFFPPIIIII VYIRRRFFYS SSSLVGGGMS
           AAHHVVSYAA AAASLGTTLK YYFSVIILFT FFFPPIIILI VYIRRRFFYS SSSLTGGGMS
           AAHHVVSYSS SSSSLATTLK YYFSVIILFT FFFPPIIILI IYIRRRFFYS SSSLAGGGMG
           AAHHIISYSS SSSSLGTTLK YYFSVIILFT FFFPPIMMII VYIRRRFFYS SSSLVGGGMS
           AAHHVVSYSS SSSSLGTTLK YYFSVIILFT FFFPPIIIMI IYKRRRFFYS SSSLAGGGMS
           AAHHIISYSS SSSSLGTTLK YYFSVIILFT FFFPPIIIII IYIRRRFFYS SSSLVGGGMS
           AAHHVVSYSS SSSTLATTLK YYFSVIILFT FFFPPIIIMI IYIRRRFFYS SSSLTGGGMS
           AAHHVVSYSS SSSSLGTTLK YYFSVIILFT FFFPPIIIII VYIRRRFFYS SSSLVGGGMS
           AAHHVVSYSS SSSSLATTLK YYFSVIILFC FFFPPIIILI IFIRRRFFYS SSSLAGGGMS
           AAHHVVSYAA AAASLGTTLK YYFSVIILFT FFFPPIIILI VYIRRRFFYS SSSLTGGGMS
           AAHHVVSYSS SSSSLGTTLK YYFSVIILFT FFFPPIIIII VYIRRRFFYS SSSLVGGGMS
           AAHHVVSYSS SSSSLGTTLK YYFSVIILFT FFFPPIIIII VYIRRRFFYS SSSLVGGGMS
           AAHHVVSYSS SSSSLGTTLK YYFSVIILFT FFFPPIIIII VYIRRRFFYS SSSLVGGGMS
           AAHHVVSYSS SSSSLGTTLK YYFSVIILFT FFFPPIIILI VYIRRRLLYS SSSLAGGGMS
           AAHHVVSYSS SSSSLATTLK YYFSVIILFT FFFPPIIIMI VYIRRRFFYS SSSLAGGGMS
           AAHHIISYSS SSSSLGTTLK YYFSVIILFT FFFPPIIILI VYIRRRFFYS SSSLVGGGMS
           AAHHIISFSS SSSSLGTTLK YYFSVIILFT FFFPPIIILI IYIRRRFFYS SSSLVGGGMS
           AAHHIISYSS SSSSLGTTLK YYFSVIILFT FFFPPIIIII VYIRRRFFYS SSSLVGGGMS
           AAHHVVSYSS SSSSLGTTLK YYFSVIILFT FFFPPIIIII VYIRRRFFYS SSSLVGGGMS
           AAHHIISYSS SSSSLGTTLK YYFSVIILFT FFFPPIIIII VYIRRRLLYS SSSLIGGGMS

           SIISELLFTT TYFGGGIIHH FFASLLLLSN GTMLLIILLT TITTILLASA SCMTACCVVQ
           SIISELLFTT TYFGGGIIHH FFISLLLLSN GTMLLIILLT TITTILLASA SCMTACCVVQ
           SIISELLFTT TYFGGGIIHH CCLYHHHHYM KNCWW--YYY YINNILLASA SCRTACCLLQ
           AIISELLFTT TYFGGGIIHH FFCSLLLLYD GTMLLIILLT TITTILLASA SCMTACCLLQ
           SMMSELLFTT TYFGGGIIHH FFSSLLLLYN GTMLLIILLT TITTILLASA SCMTACCLLQ
           SIISELLFTT TYFGGGIIHH FFSSLLLLYN GTMLLIILLT TITTILLAST SCMTACCLLQ
           SIISELLFTT TYFGGGIIHH FFSSLLLLSN GTMLLIILLT TITTILLASA SCMTACCLLQ
           GAASELLFTT TYFGGGIIHH FFSSLLLLSN GTMLLIILLT TITTILLASA SCMTACCLLQ
           SIISELLFTT TYFGGGIIHH FFSSLLLLYN GTMLLIILLT TITTILLASA SCMTACCLLQ
           SIISELLFTT TYFGGGIIHH FFSSLLLLSN GTMLLIILLT TITTILLASA SCMTACCLLQ
           SIISELLFTT TYFGGGIIHH FFSSLLLLYN GTMLLIILLT TITTILLASA SCMTACCLLQ
           SIISELLFTT TYFGGGIIHH FFASLLLLSN GTMLLIILLT TITTILLASA SCMTACCLLQ
           SIISELLFTT TYFGGGIIHH FFSSLLLLYS GTMLLIILLT TITTILLASA SCMTACCLLQ
           SIISELLFAA AYFGGGIIHH FFSSLLLLSN GTMLLIILLT TITTILLASA SCMTACCLLQ
           SIISELLFTT TYFGGGIIHH FFSSLLLLCN GTMLLIILLT TITTILLASA SCMTACCLLQ
           SIISELLFTT TYFGGGIIHH FFSSLLLLYN GTMLLIILLT TITTILLASA SCMTACCLLQ
           SIISELLFTT TYFGGGIIHH FFSSLLLLYN GTMLLIILLT TITTILLASA SCMTACCLLQ
           SIISELLFTT TYFGGGIIHH FFSSLLLLYN GTMLLIILLT TITTILLASA SCMTACCLLQ
           SIISELLFTT TYFGGGIIHH FFCSLLLLYD GTMLLIILLT TITTILLASA SCMTACCLLQ
           SIISELLFAA AYFGGGIIHH FFSSLLLLSN GTMLLIILLT TITTILLASA SCMTACCLLQ
           SIISELLFTT TYFGGGIIHH FFSSLLLLYD GTMLLIILLT TITTTLLASA SCMTACCLLQ
           SIISELLFTT TYFGGGIIHH FFSSLLLLYN GTMLLIILLT TITTILLASA SCMTACCLLQ
           SIISELLFTT TYFGGGIIHH FFSSLLLLYN GTMLLIILLT TITTILLASA SCMTACCLLQ
           SIISELLFTT TYFGGGIIHH FFSSLLLLYN GTMLLIILLT TITTILLASA SCMTACCLLQ
           SIISELLFTT TYFGGGIIHH FFSSLLLLYN GTMLLIILLT TITTILLASA SCMTACCLLQ

           YGGMMEVSIC IIIGALLQEY YYLHEECIII NDDIIIIIGT CTTGGLHHFT TTHIGLLLLL
           YGGMMLISIC IVVGALLQEY YYLHEENIII NDDIIIIIGT CTTGGLHHFM MMHIGLFFFL
           FGGMMEISIC ILLGALLQEY YYLHSSYIII NDDVVVVVGT CTTGGLHHFA AAHIGLLLLL
           FGGMMEISIC ILLGALLQEY YYLHSSYIII NDDVVVVVGT CTTGGLHHFT TTHIGLLLLL
           FGGMMEISIF ILLGALLQEY YYLHGGCIII NDDIIIIIGT CTTGGLHHFS SSHIGLLLLL
           FGGIIEISIF ILLGALLQEY YYLHGGYIII NDDIIIIIGT CTTGGLHHFS SSHIGLLLLL
           VGGMMEISIC ILLGALLQEY YYLHSSHIII NDDVVVVVTT CTTGGLHHFS SSHVGLLLLL
           FGGMMEISIC IIIGALLQEY YYLHEECIII NDDIIIIIGT CTTGGLHHFS SSHIGLLLLL
           FGGMMEISIF ILLGALLQEY YYLHGGCIII NDDIIIIIGT CTTGGLHHFS SSHIGLLLLL
           FGGMMEISIC IIIGALLQEY YYLHEECIII NDDIIIIIGT CTTGGLHHFS SSHIGLLLLL
           FGGMMEISIF ILLGALLQEY YYLHGGYIII NDDIIIIIGT CTTGGLHHFS SSHIGLLLLL
           FGGMMEISIC IIIGGLLQEY YYLHEECIII NDDIIIIIGT CTTGGLHHFT TTHIGLLLLL
           FGGMMEISIF ILLGALLQEY YYLHGGCIII NDDIIIIIGT CTTGGLHHFS SSHIGLLLLL
           YGGMMEISIC IIIGTLLQEY YYLHSSFIII NDDIIIIIGT CTTGGLHHFT TTHIGILLLL
           VGGMMEISIC ILLGALLQEY YYLHSSHIII NDDVVVVVTT CTTGGLHHFS SSHIGLLLLL
           FGGMMEISIF ILLGALLQEY YYLHGGCIII NDDIIIIIGT CTTGGLHHFS SSHIGLLLLL
           FGGMMEISIF ILLGALLQEY YYLHGGCIII NDDIIIIIGT CTTGGLHHFS SSHIGLLLLL
           FGGMMEISIF ILLGALLQEY YYLHGGCIII NDDIIIIIGT CTTGGLHHFS SSHIGLLLLL
           FGGMMEISIC ILLGALLQEY YYLHSSYIII NDDVVVVVGT CTTGGLHHFT TTHIGLLLLL
           FGGMMEISIC IIIGALLQEY YYLHEECIII NDDIIIIIGT CTTGGLHHFT TTHIGLLLLL
           FGGMMEISIF ILLGALLQEY YYLHEEYIII NDDVVVVVGT CTTGGLHHFS SSHIGLLLLL
           FGGMMEISIF ILLGILLQEY YYLHGGYIII NDDIIIIIGT CTTGGLHHFS SSHIGLLLLL
           FGGMMEISIF ILLGALLQEY YYLHGGCIII NDDIIIIIGT CTTGGLHHFS SSHIGLLLLL
           FGGMMEISIF ILLGALLQEY YYLHGGCIII NDDIIIIIGT CTTGGLHHFS SSHIGLLLLL
           FGGMMEISIF ILLGALLQEY YYLHGGYIII NDDIIIIIGT CTTGGLHHFS SSHIGLLLLL

           LIYFIIRIIV IDNNESSSSS LFGISVLPHH SSDQIITTLL YYHHHFFEVW FIELLSSSMN
           TIYFIIRLLT VDNNNPPSSS VIGFSVLYQQ SSDQIITTLL YYHHHFFEVW FIKLLSSSMN
           LIYFIIRIIV QDNNESSSSS YIGISVFTHH TTDQMMTTII YYHHHFFEVW FIEFFSSSMN
           LTYFIIRRRV QDNNESSSSS YIGISIFTHH TTDQMMTTII YYHHHFFEVW FIEFFSSSMN
           LIYFIIRIII MDNNESSSSS LYGISVLPHH TTDQIITTII YYHHHFFEVW FIEFFSSSMN
           LIYFIIRIII VDNNESSSSS LYGISILPHH TTDQIITTII YYHHHFFEIW FIEFFSSSMN
           IIYFIIRIII IDSSEFFNNN SFGISVIPHH TTDQIITTII YYHHHFFEVW FIELLSSSMN
           LTYFIIRIII VDNNESSSSS LFGISVLPHH SSDQIITTLL YYHHHFFEVW FIELLSSSMN
           LIYFIIRIIV VDNNESSSSS LYGISVLPHH TTDQIITTII YYHHHFFEVW FIEFFSSSMN
           LTYFIIRIIV VDNNESSSSS LFGISVLPHH SSDQIITTLL YYHHHFFEIW FIELLSSSMN
           LIYFIIRIII VDNNESSSSS LYGISVLPHH TTDQIITTII YYHHHFFEIW FIEFFSSSMN
           LTYFIIRIIV VDNNESSSSS LFGISVLPHH SSDQIITTII YYHHHFFEVW FIELLSSSMN
           LIYFIIRIII VDNNESSSSS LYGISLLPHH TTDQIITTII YYHHHFFEVW FIEFFSSSMN
           LTYFIIRIIV VDNNESSSSS LFGISVLPHH TTDQIITTLL YYHHHFFEVW FIELLSSSMN
           LIYFIIRIII VDNNEFFNNN SFGISVIPHH TTDQIITTII YYHHHFFEVW FIELLSSSMN
           LIYFIIRIIV VDNNESSSSS SYGISVLPHH TTDQIITTII YYHHHFFEIW FIEFFSSSMN
           LIYFIIRIIV MDNNESSSSS LYGISVLPHH TTDQIITTII YYHHHFFEVW FIEFFSSSMN
           LIYFIIRIIV MDNNESSSSS LYGISVLPHH TTDQIITTII YYHHHFFEVW FIEFFSSSMN
           LIYFIIRIIV QDNNESSSSS YIGISVFTHH TTDQMMTTII YYHHHFFEVW FIEFFSSSMN
           LTYFIIRIIV VDNNESSSSS LFGISVLPHH SSDQIITTLL YYHHHFFEIW FIELLSSSMN
           LIYFIIRMMI IDNNESSSSS LYGISILPHH TTDQIITTII YYHHHFFEVW FIELLSSSMN
           LIYFIIRIIV IDNNESSSSS LYGISVLPHH TTDQIITTII YYHHHFFEVW FIEFFSSSMN
           LIYFIIRIII VDNNESSSSS LYGISILPHH TTDQVVTTII YYHHHFFEVW FIEFFSSSMN
           LIYFIIRIIV IDNNESSSSS LYGISVLPHH TTDQIITTII YYHHHFFEVW FIEFFSSSMN
           MIYFIIRMMV VDNNESSSSS LYGISILPHH TTDQIITTII YYHHHFFEIW FIELLSSSMN

           YINLLKKKKH HLLIYYPPCC CPNNIINFLN NNNGFFFIII IIVLLLTCCP IAYQHHIIIL
           NINLLKKKKH HLLIYYPPCC CPNNIINFLN NNNGFFFIII IIVLLLTAAP IAYQHHIIIL
           NINLLKKKKH HLLINNPPCC CPNNIINFLN NNNGFFFIII IIVFFLSRRP IAYQHHIIIL
           NINLLKKKKH HLLMNNPPCC CPNNIINFLN NNNGFFFIII IIVFFLSRRP IAYQHHIIIL
           YINLLKKKKH HLLLNNPPCC CPNNIINFLN NNNGFFFIII IIVFFLSRRP IAYQHHIIIL
           YINLLKKKKH HLLLNNPPCC CPNNIINFLN NNNGFFFIII IIVFFLSRRP IAYQHHIIIL
           YINLLKKKKH HLLINNPPCC CPNNIINFLN NNNGFFFIII IIVFFLSRRP VAYQHHIIIL
           YINLLKKKKH HLLVYYPPCC CPNNIINFLN NNNGFFFIII IIVLLLTCCP IAYQHHIIIL
           YINLLKKKKH HLLLNNPPCC CPNNIINFLN NNNGFFFIII IIVFFLSRRP IAYQHHIIIL
           YINLLKKKKH HLLIHHPPCC CPNNIINFLN NNNGFFFIII IIVLLLTCCP IAYQHHIIIL
           YINLLKKKKH HLLLNNPPCC CPNNIINFLN NNNGFFFIII IIVFFLSRRP IAYQHHIIIL
           YINLLKKKKH HLLIHHPPCC CPNNIINFLN NNNGFFFIII IIVLLLTCCP IAYQHHIIIL
           YINLLKKKKH HLLLNNPPCC CPNNIINFLN NNNGFFFIII IIVFFLSRRP IAYQHHIIIL
           YINLLKKKKH HLLIHHPPCC CPNNIINFLN NNNGFFFIII IIVLLLTCCP IAYQHHIIIL
           YINLLKKKKH HLLINNPPCC CPNNIINFLN NNNGFFFIII IIVFFLSRRP VAYQHHIIIL
           YINLLKKKKH HLLLNNPPCC CPNNIINFLN NNNGFFFIII IIVFFLSRRP IAYQHHIIIL
           YINLLKKKKH HLLLNNPPCC CPNNIINFLN NNNGFFFIII IIVFFLSRRP IAYQHHIIIL
           YINLLKKKKH HLLLNNPPCC CPNNIINFLN NNNGFFFIII IIVFFLSRRP IAYQHHIIIL
           NINLLKKKKH HLLINNPPCC CPNNIINFLN NNNGFFFIII IIVFFLSRRP IAYQHHIIIL
           YINLLKKKKH HLLIHHPPCC CPNNIINFLN NNNGFFFIII IIVLLLTCCP IAYQHHIIIL
           YINLLKKKKH HLLLNNPPCC CPNNIINFLN NNNGFFFIII IIVFFLSRRP IAYQHHIIIL
           YINLLKKKKH HLLMNNPPCC CPNNIINFLN NNNGFFFIII IIIFFLSRRP IAYQHHIIIL
           YINLLKKKKH HLLLNNPPCC CPNNIINFLN NNNGFFFIII IIVFFLSRRP IAYQHHIIIL
           YINLLKKKKH HLLLNNPPCC CPNNIINFLN NNNGFFFIII IIVFFLSRRP IAYQHHIIIL
           NINLLKKKKH HLLLNNPPCC CPNNIINFLN NNNGFFFIII IIVFFLSRRP IAYQHHIIIL

           REWWCLDIIM MLLQQQEELH HHLLLLYLLY FFKKR----- VKKFILLLLI IMDWINFNII
           REWWWFRYYH HSSTTTGGAS SSFFFFVAAH IILLRGLNNN YSSSYLLLLN NTGIIFSIMM
           REWWWFRYYH HAATTTGGAS SSLLLLVTTH IILLRGLNNN YSSLYLLLLI ISGIIFFIVV
           REWWWFRYYH HAATTTGGAS SSLLLLVTTH IILLRGLNNN YSSLYLLLLI ISGIIFFIVV
           REWWWFRYYH HAATTTGGAS SSLLLLVTTH IILLRGLNNN YSSLYLLLLI ISGIIFFIVV
           REWWWFRYYH HAATTTGGAS SSLLLLVTTH IILLRGLNNN YSSLYLLLLI ISGIIFFIII
           REWWWFRYYH HAATTTGGAS SSLLLLVTTH IILLRGLNNN YSSMYLLLLI ISGILFFIVV
           REWWWFRYYH HAATTTGGAS SSFFFFVTTH IILLRGLNNN YSSSYLLLLI ISGIIFSIVV
           REWWWFRYYH HAATTTGGAS SSLLLLVTTH IILLRGLNNN YSSLYLLLLI ISGIIFFIVV
           REWWWFRYYH HAATTTGGAS SSFFFFVTTH IILLRGLNNN YSSSYLLLLI ISGMIFSIVV
           REWWWFRYYH HAATTTGGAS SSLLLLVTTH IILLRGLNNN YSSLYLLLLI ISGIIFFIVV
           REWWWFRYYH HAATTTGGAS SSFFFFVTTH IILLRGLNNN YSSSYLLLLI ISGIIFSIVV
           REWWWFRYYH HAATTTGGAS SSLLLLVTTH IILLRGLNNN YSSLYLLLLI ISGIIFFIVV
           REWWWFRYYH HAATTTGGAS SSFFFFVTTH IILLRGLNNN YSSSYLLLLI ITGIIFSIVV
           REWWWFRYYH HAATTTGGAS SSLLLLVTTH IILLRGLNNN YSSMYLLLLI ISGILFFIVV
           REWWWFRYYH HAATTTGGAS SSLLLLVTTH IILLRGLNNN YSSLYLLLLI ISGIIFFIVV
           REWWWFRYYH HAATTTGGAS SSLLLLVTTH IILLRGLNNN YSSLYLLLLI ISGIIFFIVV
           REWWWFRYYH HAATTTGGAS SSLLLLVTTH IILLRGLNNN YSSLYLLLLI ISGIIFFIVV
           REWWWFRYYH HAATTTGGAS SSLLLLVTTH IILLRGLNNN YSSLYLLLLI ISGIIFFIVV
           REWWWFRYYH HAATTTGGAS SSFFFFVTTH IILLRGLNNN YSSSYLLLLI ISGIIFSIVV
           REWWWFRYYH HAATTTGGAS SSLLLLVTTH IILLRGLNNN YSSLYLLLLI ISGIIFFIVV
           REWWWFRYYH HAATTTGGAS SSLLLLVTTH IILLRGLNNN YSSLYLLLLI ISGVIFFIVV
           REWWWFRYYH HAATTTGGAS SSLLLLVTTH IILLRGLNNN YSSLYLLLLI ISGIIFFIVV
           REWWWFRYYH HAATTTGGAS SSLLLLVTTH IILLRGLNNN YSSLYLLLLI ISGIIFFIVV
           REWWWFRYYH HAATTTGGAS SSLLLLVTTH IILLRGLNNN YSSLYLLLLI ISGIIFFIVV

           FGCTTGNEGY YNYLYFIPGL LVVVWWYIIV VDLLHFLLLL CCFIIIHHFL HGGSNGGYYD
           FGVPPGMSGI ITNLYFIPGL LIIIWWFIIV VDLLHFLLLL VVFIIIHHFL HGGTNGGYYD
           FGVPPGMSGI ITNLSGIPSL LVVVWWYTTV VDILHLLLLL CCFIIIHHFL HGGTNGGYYD
           FGVPPGMSGI ITNLSGIPAL LVVVWWYTTV VDILHLLLLL CCFIIIHHFL HGGTNGGYYD
           FGVPPGMSGI ITNLSSIPVL LVVVWWYTTV VDILHLLLLL CCFIIIHHFL HGGTNGGYYD
           FGVPPGMSGI ITNLSSIPVL LVVVWWYTTV VDILHLLLLL CCFIIIHHFL HGGTNGGYYD
           FGVPPGMSGI ITNLSSIPVA AVVVWWYTTV VDILHLLLLL CCFIIIHHFL HGGTNGGYYD
           FGVPPGMSGI ITNLYFIPGL LVVVWWYLLV VDLLHFLLLL CCFIIIHHFL HGGTNGGYYD
           FGVPPGMSGI ITNLSSIPVL LVVVWWYTTV VDILHLLLLL CCFIIIHHFL HGGTNGGYYD
           FGVPPGMSGI ITNLYFIPGL LVVVWWYLLV VDLLHFLLLL CCFIIIHHFL HGGTNGGYYD
           FGVPPGMSGI ITNLSSIPVL LVVVWWYTTV VDILHLLLLL CCFIIIHHFL HGGTNGGYYD
           FGVPPGMSGI ITNLYFIPGL LVVVWWYLLV VDLLHFLLLL CCFIIIHHFL HGGTNGGYYD
           FGVPPGMSGI ITNLSSIPVL LVVVWWYTTV VDILHLLLLL CCFIIIHHFL HGGTNGGYYD
           FGVPPGMSGI ITNLYFIPGL LVVVWWYLLV VDLLHFLLLL CCFIIIHHFL HGGTNGGYYD
           FGVPPGMSGI ITNLSSIPVA AVVVWWYTTV VDILHLLLLL CCFIIIHHFL HGGTNGGYYD
           FGVPPGMSGI ITNLSSIPVL LVVVWWYTTV VDILHLLLLL CCFIIIHHFL HGGTNGGYYD
           FGVPPGMSGI ITNLSSIPVL LVVVWWYTTV VDILHLLLLL CCFIIIHHFL HGGTNGGYYD
           FGVPPGMSGI ITNLSSIPVL LVVVWWYTTV VDILHLLLLL CCFIIIHHFL HGGTNGGYYD
           FGVPPGMSGI ITNLSGIPAL LVVVWWYTTV VDILHLLLLL CCFIIIHHFL HGGTNGGYYD
           FGVPPGMSGI ITNLYFIPGL LVVVWWYLLV VDLLHFLLLL CCFIIIHHFL HGGTNGGYYD
           FGVPPGMSGI ITNLSSIPAL LVVVWWYTTV VDILHLLLLL CCFIIIHHFL HGGTNGGYYD
           FGVPPGMSGI ITNLSSIPVL LVVVWWYTTV VDILHLLLLL CCFIIIHHFL HGGTNGGYYD
           FGVPPGMSGI ITNLSSIPVL LVVVWWYTTV VDILHLLLLL CCFIIIHHFL HGGTNGGYYD
           FGVPPGMSGI ITNLSSIPVL LVVVWWYTTV VDILHLLLLL CCFIIIHHFL HGGTNGGYYD
           FGVPPGMSGI ITNLSSIPAL LVVVWWYTTV VDILHLLLLL CCFIIIHHFL HGGTNGGYYD

           DDTAFNNNLL LCLDDIIKNN NVVVLLLLLS FFFFIPPLSS HHHPNPVDDD RRRRRYATTP
           DDTAFNNNLL LCLDDIIKSN NVVVLLLLLS FFFFLTTLSS HHHPNMVDDD RRRRRYSTTP
           DDTAFNNNLL LSLDDVVKNN NIIILLLLLS FFFFIPPLSS HHHPNVVNNN TTTTTYVTTP
           DDTAFNNNLL LSLDDVVKNN NIIILLLLLS FFFFIPPLSS HHHPNIVNNN TTTTTYVTTP
           DDTAFNNNLL LSLDDVVKNN NIIILLLLLS FFFFIPPLSS HHHPNLVNNN TTTTTYVTTP
           DDTAFNNNLL LSLDDVVKNN NIIILLLLLS FFFFIPPLSS HHHPNLVNNN TTTTTYVTTP
           DDTAFNNNLL LSLDDVVKNN NVVILLLLLS FFFFIPPLSS HHHPNVVNNN TTTTTYVTTP
           DDTAFNNNLL LSLDDIIKNN NIIVLLLLLS FFFFLPPLSS HHHPNTVDDD RRRRRYATTP
           DDTAFNNNLL LSLDDVVKNN NIIILLLLLS FFFFIPPLSS HHHPNLVNNN TTTTTYVTTP
           DDTAFNNNLL LSLDDIIKNN NVVVLLLLLS FFFFLPPLSS HHHPNTVDDD RRRRRYATTP
           DDTAFNNNLL LSLDDVVKNN NIIILLLLLS FFFFIPPLSS HHHPNLVNNN TTTTTYVTTP
           DDTAFNNNLL LSLDDIIKNN NVVVLLLLLS FFFFLPPLSS HHHPNTVDDD RRRRRYATTP
           DDTAFNNNLL LSLDDVVKNN NIIILLLLLS FFFFIPPLSS HHHPNLVNNN TTTTTYVTTP
           DDTAFNNNLL LSLDDIIKNN NVVVLLLLLS FFFFLPPLSS HHHPNMVDDD KKKKKYATTP
           DDTAFNNNLL LSLDDVVKNN NVVILLLLLS FFFFIPPLSS HHHPNVVNNN TTTTTYVTTP
           DDTAFNNNLL LSLDDVVKNN NIIILLLLLS FFFFIPPLSS HHHPNLVNNN TTTTTYVTTP
           DDTAFNNNLL LSLDDVVKNN NIIILLLLLS FFFFIPPLSS HHHPNLVNNN TTTTTYVTTP
           DDTAFNNNLL LSLDDVVKNN NIIILLLLLS FFFFIPPLSS HHHPNLVNNN TTTTTYVTTP
           DDTAFNNNLL LSLDDVVKNN NIIILLLLLS FFFFIPPLSS HHHPNIVNNN TTTTTYVTTP
           DDTAFNNNLL LSLDDIIKNN NVVVLLLLLS FFFFLPPLSS HHHPNTVDDD RRRRRYATTP
           DDTAFNNNLL LSLDDVVKNN NIIIIIILLS FFFFIPPLSS HHHPNIVNNN TTTTTYVTTP
           DDTAFNNNLL LSLDDVVKNN NIIILLLLLS FFFFIPPLSS HHHPNLVNNN TTTTTYVTTP
           DDTAFNNNLL LSLDDVVKNN NIIILLLLLS FFFFIPPLSS HHHPNLVNNN TTTTTYVTTP
           DDTAFNNNLL LSLDDVVKNN NIIILLLLLS FFFFIPPLSS HHHPNLVNNN TTTTTYVTTP
           DDTAFNNNLL LSLDDVVKNN NIIILLLLLS FFFFIPPLSS HHHPNMVNNN TTTTTYVTTP

           PLVVEWYYYY YLPFALLLTI IPNTTGLVVM SLILFLLAAE EEQRLLIIII FFKKKFGGGA
           PLVVEWYYYY YLSFALLLTI IPNTTGLIIM SLVLFLLAAE EEQRLLIIII FFKKKFGGGA
           PLVVEWYYYY YLPFALLLTI IPSNNGLIIV SLLLFLLAAE EEQRLLIIII FFKKKMSSSA
           PLVVEWYYYY YLPFALLLTI IPSNNGLIIV SLLLFLLAAE EEQRLLIIII FFKKKMSSSA
           PIVVEWYYYY YLPFALLLTI IPSTTGLIIV SLLLFLLAAE EEQRLLIIII FFKKKMGGGA
           PIVVEWYYYY YLPFALLLTI IPSTTGLIIV SLLLFLLAAE EEQRLLIIII FFKKKMGGGA
           PSVVEWYYYY YLPFALLLTV VPSPPGLIIV SLLLFLLAAE EEQRLLIIII FFKKKMGGGA
           PLVVEWYYYY YLPFALLLTI IPNTTGLVVM SLILFLLAAE EEQRLLIIII FFKKKFGGGA
           PIVVEWYYYY YLPFALLLTI IPSTTGLIIV SLLLFLLAAE EEQRLLIIII FFKKKMGGGA
           PLVVEWYYYY YLPFALLLTI IPNTTGLVVM SLILFLLAAE EEQRLLLIII FFKKKFGGGA
           PIVVEWYYYY YLPFALLLTI IPSTTGLIIV SLLLFLLAAE EEQRLLIIII FFKKKMGGGA
           PLVVEWYYYY YLPFALLLTI IPNTTGLVVM SLILFLLAAE EEQRLLLIII LLKKKFGGGV
           PIVVEWYYYY YLPFALLLTI IPSTTGLIIV SLLLFLLAAE EEQRLLIIII FFKKKMGGGA
           PLVVEWYYYY YLPFALLLII IPNTTGLVVM SLVLFLLAAE EEQRLLIIII FFKKKFGGGA
           PSVVEWYYYY YLPFALLLTV VPSPPGLIIV SLLLFLLAAE EEQRLLIIII FFKKKMGGGA
           PIVVEWYYYY YLPFALLLTI IPSTTGLIIV SLLLFLLAAE EEQRLLIIII FFKKKMGGGA
           PIVVEWYYYY YLPFALLLTI IPSTTGLIIV SLLLFLLAAE EEQRLLIIII FFKKKMGGGA
           PIVVEWYYYY YLPFALLLTI IPSTTGLIIV SLLLFLLAAE EEQRLLIIII FFKKKMGGGA
           PLVVEWYYYY YLPFALLLTI IPSNNGLIIV SLLLFLLAAE EEQRLLIIII FFKKKMSSSA
           PLVVEWYYYY YLPFALLLTI IPNTTGLVVM SLILFLLAAE EEQRLLLIII FFKKKFGGGA
           PIVVEWYYYY YLPFALLLTI IPSTTGLIIV SLLLFMMAAE EEQRLLIIII FFKKKMGGGA
           PIVVEWYYYY YLPFALLLTI IPSTTGLIIV SLLLFFFAAE EEQRLLIIII FFKKKMGGGA
           PIVVEWYYYY YLPFALLLTI IPSTTGLIIV SLLLFLLAAE EEQRLLIIII FFKKKMGGGA
           PIVVEWYYYY YLPFALLLTI IPSTTGLIIV SLLLFLLAAE EEQRLLIIII FFKKKMGGGA
           PIVVEWYYYY YLPFALLLTI IPSTTGLIIV SLLLFLLAAE EEQRLLIIII FFKKKMGGGA

           AEYSSTTTIC FAALLLGCPQ IILLYYGGGR RLLILLLFFF LLFVVVQSRR IIYYYYDSN
           ADYSSIIIIC FAALLMGYPQ IIYYYYGGGR RMMIIIILLV LLFVVVQSRR LLHYYYDSN
           AEYSSIIIMC FAALLLGCPQ IILLYYGGGR RLLILLLFFS LLFVVVQNKK TTHYYYDSN
           AEYSSIIIMC FAALLLGCPQ IILLYYGGGR RLLILLLFFS LLFVVVHYRR TTHYYYDSN
           AEYSSMMMMC FAALLLGCPQ IILLYYGGGR RLLILLLFFS LLFVVVHYRR TTHYYYDSN
           AEYSSMMMMC FAALLLGCPQ IILLYYGGGR RLLISSSFFS LLFVVVHYRR TTHYYYDSN
           ADYSSIIIMC FAALLLGCPQ IILLYYGGGR RLLVLLLFFC LLFVVVHYRR TTHYYYDSN
           AEYSSTTTIC FAALLLGCPQ IILLYYGGGR RLLILLLFFF LLFVVVQARR TTHYYYDSN
           AEYSSMMMMC FAALLLGCPQ IILLYYGGGR RLLILLLFFS LLFVVVHYRR TTHYYYDSN
           AEYSSTTTIC FAALLLGCPQ IILLYYGGGR RLLILLLFFF LLFVVVQSRR TTHYYYDSN
           AEYSSMMMMC FAALLLGCPQ IILLYYGGGR RLLISSSFFS LLFVVVHYRR TTHYYYDSN
           VEYSSIIIIC FAALLLGCPQ IILLYYGGGR RLLILLLFFC LLFVVVQSRR NNSYYYDSN
           AEYSSMMMMC FAALLLGCPQ IILLYYGGGR RLLILLLFFF LLFVVVHYRR TTHYYYDSN
           AEYSSIIIIC FAALLLGCPQ IIIIYYGGGR RLLILLLFFF LLFVVVQAKK TTHYYYDSN
           ADYSSIIIMC FAALLLGCPQ IILLYYGGGR RLLVLLLFFC LLFVVVHYRR TTHYYYDSN
           AEYSSMMMMC FAALLLGCPQ IILLYYGGGR RLLISSSFFS LLFVVVHYRR TTHYYYDSN
           AEYSSMMMMC FAALLLGCPQ IILLYYGGGR RLLISSSFFS LLFVVVHYRR TTHYYYDSN
           AEYSSMMMMC FAALLLGCPQ IILLYYGGGR RLLISSSFFS LLFVVVHYRR TTHYYYDSN
           AEYSSIIIMC FAALLLGCPQ IILLYYGGGR RLLILLLFFS LLFVVVQYKK TTHYYYDSN
           AEYSSTTTIC FAALLLGCPQ IILLYYGGGR RLLILLLFFF LLFVVVQSRR TTHYYYDSN
           AEYSSIIIMC FAALLLGCPQ IILLYYGGGR RLLISSSFFS LLFVVVHYRR TTYYYYDSN
           AEYSSMMMMC FAALLLGCPQ IILLYYGGGR RLLIIIIFFS LLFVVVHYRR TTHYYYDSN
           AEYSSMMMMC FAALLLGCPQ IILLYYGGGR RLLILLLFFS LLFVVVHYRR TTHYYYDSN
           AEYSSMMMMC FAALLLGCPQ IILLYYGGGR RLLISSSFFS LLFVVVHYRR TTHYYYDSN
           AEYSSIIIMC FAALLLGCPQ IILLYYGGGR RLLISSSFFS LLFVVVHYRR TTHYYYDSN

   25  1139
L_caullery ---------- ---------- ---------- --------VV FSSYAAAIII INNNCNNHHH
L_sabrazes ---------- ---------- ---------- ----FIIIVV LFFYAAAIII INNNCNNHHH
P_berghei  ---------- ---------- ---------- -----FFFVV LNNYAAAIII INNNCNNHHH
P_chabaudi ---------- ---------- ---------- -----FFFVV FNNYAAAIII INNNCNNHHH
P_cynomolg ---------- ---------- ---------- ----FFFFVV FNNYTTTIII INNNCNNHHH
P_DAJ-2004 ---------- ---------- ---------- ----FFFFVV FNNYTTTIII INNNCNNHHH
P_falcipar TTDNNNNTTT FFQSSAVAGV WIKYFFFEHH VVIIFIIIVV LNNYSSSIII INNNCNNHHH
P_floriden ---------- ---------- ---------- ----FIIIVV FSSYAAAIII INNNCNNHHH
P_fragile  ---------- ---------- ---------- ----FFFFVV LNNYTTTIII INNNCNNHHH
P_gallinac ---------- ---------- ---------- ----FIIIVV FQQYAAAIII INNNCNNHHH
P_gonderi  ---------- ---------- ---------- ----FFFFVV FNNYTTTIII INNNCNNHHH
P_juxtanuc ---------- ---------- ---------- ----FFFFVV FQQYAAAIII INNNCNNHHH
P_knowlesi ---------- ---------- ---------- ----LFFFFF FNNYTTTIII INNNCNNHHH
P_mexicanu --DNNNNTTT FFQSSAVAGV WIESYFFKQQ IILLFIIIVV FLLYSSSIII INNNCNNHHH
P_reicheno TTDNNNNTTT FFQSSAVAGV WIKYFFFEHH VVIIFIIIVV LNNYSSSIII INNNCNNHHH
P_simioval ---------- ---------- ---------- ----FFFFVV FNNYTTTIII INNNCNNHHH
P_simium   ---------- ---------- ---------- ----FFFFVV FNNYTTTIII INNNCNNHHH
P_vivax_Sa ---------- ---------- ---------- ----FFFFVV FNNYTTTIII INNNCNNHHH
P_yoelii_1 ---------- ---------- --MDRLLHQQ AASSNIIIFF YFFYAAAIII INNNCNNHHH
P_relictum ---------- ---------- ---------- ----FIIIVV FSSYAAAIII INNNCNNHHH
P_malariae ---------- ---------- ---------- ----FFFFVV LNNYTTTIII INNNCNNHHH
P_inui     ---------- ---------- ---------- ----FFFFVV FNNYAAAIII INNNCNNHHH
P_coatneyi ---------- ---------- ---------- ----FFFFVV LNNYTTTIII INNNCNNHHH
P_fieldi   ---------- ---------- ---------- ----FFFFVV LNNYTTTIII INNNCNNHHH
P_ovale    ---------- ---------- ---------- ----FFFFVV FNNYAAAIII INNNCNNHHH

           HKSLGLLYYY YLLFFFSIIF FVGLLSVIII IRRRTTYYSS IAQEEFFFFY YYMMMIFFTT
           HKVLGLLYYY YLLFFFSIIF FVGLLSIIII IRRRTTYYSS IAQEELLLLY YYMMMIFFTT
           HKTLGLLYYY YLLFFFSLLF FTGLLSVILL LRRRTTYYSS IAQEELLLLY YYMMMIFFTT
           HKTLGLLYYY YLLFFFSLLF FIGLLSVILL LRRRTTYYSS IAQEELLLLY YYMMMIFFTT
           HKTLGLLYYY YLLFFFSLLF FSGLLSVILL LRRRTTYYSS IAQEELLLLY YYMMMIFFTT
           HKTLGLLYYY YLLFFFSIIF FSGLLSVILL LRRRTTYYSS IAQEELLLLY YYMMMIFFTT
           HKTLGLLYYY YLLFFFSLLF FSGLLSVILL LRRRTTYYSS IAQEELLLLY YYMMMIFFTT
           HKTLGLLYYY YLLFFFSIIF FSGLLSVILL LRRRTTYYSS IAQEELLLLY YYMMMIFFTT
           HKTLGLLYYY YLLFFFSLLF FSGLLSVILL LRRRTTYYSS IAQEELLLLY YYMMMIFFTT
           HKTLGLLYYY YLLFFFSIIF FSGLLSVILL LRRRTTYYSS IAQEELLLLY YYMMMIFFTT
           HKTLGLLYYY YLLFFFSLLF FSGLLSVILL LRRRTTYYSS IAQEELLLLY YYMMMIFFTT
           HKTLGLLYYY YLLFFFSIIF FTGLLSVILL LRRRTTYYSS IAQEELLLLY YYMMMIFFTT
           HKTLGLLYYY YLLFFFSLLF FSGLLSVILL LRRRTTYYSS IAQEELLLLY YYMMMIFFTT
           HKTLGLLYYY YLLFFFSLLF FIGLLSIILL LRRRTTYYSS IAQEELLLLY YYMMMIFFTT
           HKTLGLLYYY YLLFFFSLLF FSGLLSVILL LRRRTTYYSS IAQEELLLLY YYMMMIFFTT
           HKTLGLLYYY YLLFFFSLLF FSGLLSVILL LRRRTTYYSS IAQEELLLLY YYMMMIFFTT
           HKTLGLLYYY YLLFFFSLLF FSGLLSVILL LRRRTTYYSS IAQEELLLLY YYMMMIFFTT
           HKTLGLLYYY YLLFFFSLLF FSGLLSVILL LRRRTTYYSS IAQEELLLLY YYMMMIFFTT
           HKTLGLLYYY YLLFFFSLLF FTGLLSVILL LRRRTTYYSS IAQEELLLLY YYMMMIFFTT
           HKTLGLLYYY YLLFFFSIIF FSGLLSVILL LRRRTTYYSS IAQEELLLLY YYMMMIFFTT
           HKTLGLLYYY YLLFFFSLLF FSGLLSIILL LRRRTTYYSS IAQEELLLLY YYMMMIFFTT
           HKILGLLYYY YLLFFFSLLF FSGLLSVILL LRRRTTYYSS IAQEELLLLY YYMMMIFFTT
           HKTLGLLYYY YLLFFFSLLF FSGLLSVILL LRRRTTYYSS IAQEELLLLY YYMMMIFFTT
           HKTLGLLYYY YLLFFFSLLF FSGLLSVILL LRRRTTYYSS IAQEELLLLY YYMMMIFFTT
           HKTLGLLYYY YLLFFFSLLF FSGLLSVILL LRRRTTYYSS IAQEELLLLY YYMMMIFFTT

           TIIIIMMIFF NGLFGGGFGN NYFFPPPPCG GSSSSSELAP INISLLLPIF ILVVILSTFG
           TVIIIMMIFF NGLFGGGFGN NYFFPPPPCG GFFFAAELAP LNISLLLPVF GLIIVLSTFG
           TIIIIMMIFF NGLFGGGFGN NYYYPPPPCG GSSSSSELAP INISLLLPIF ILVVILSTFG
           TVIIIMMIFF NGLFGGGFGN NYYYPPPPCG GSSSSSELAP INISLLLPIF ILVVILSTFG
           TLIIIMMIFF NGLFGGGFGN NYFFPPPPCG GSSSPPELAP INISLLLPIF ILVVILSTFG
           TLIIIMMIFF NGLFGGGFGN NYFFPPPPCG GSSSPPELAP INISLLLPIF ILVVILSTFG
           TIIIIMMIFF NGLFGGGFGN NYFFPPPPCG GSSSPPELAP INISLLLPIF VLVVILSTFG
           TIIIIMMIFF NGLFGGGFGN NYFFPPPPCG GSSSPPELAP INISLLLPIF GLVVILSTFG
           TLIIIMMIFF NGLFGGGFGN NYFFPPPPCG GSSSPPELAP INISLLLPIF ILVVILSTFG
           TIIIIMMIFF NGLFGGGFGN NYFFPPPPCG GSSSPPELAP INISLLLPIF GFVVILSTFG
           TLIIIMMIFF NGLFGGGFGN NYFFPPPPCG GSSSPPELAP INISLLLPIF ILVVILSTFG
           TIIIIMMIFF NGLFGGGFGN NYFFPPPPCG GSSSPPELAP INISLLLPIF GLVVILSTFG
           TLIIIMMIFF NGLFGGGFGN NYFFPPPPCG GSSSPPELAP INISLLLPIF ILVVILSTFG
           TIIIIMMIFF NGLFGGGFGN NYFFPPPPCG GSSSPPELAP INISLLLPIF GLVVILSTFG
           TIIIIMMIFF NGLFGGGFGN NYFFPPPPCG GSSSPPELAP INISLLLPIF VLVVILSTFG
           TLIIIMMIFF NGLFGGGFGN NYFFPPPPCG GSSSPPELAP INISLLLPIF ILVVILSTFG
           TLIIIMMIFF NGLFGGGFGN NYFFPPPPCG GSSSPPELAP INISLLLPIF ILVVILSTFG
           TLIIIMMIFF NGLFGGGFGN NYFFPPPPCG GSSSPPELAP INISLLLPIF ILVVILSTFG
           TIIIIMMIFF NGLFGGGFGN NYYYPPPPCG GSSSSSELAP INISLLLPVF ILVVILSTFG
           TIIIIMMIFF NGLFGGGFGN NYFFPPPPCG GSSSPPELAP INISLLLPIF TLVVILSTFG
           TIIIIMMIFF NGLFGGGFGN NYFFPPPPCG GSSSPPELSP INISLLLPIF ILIIILSTFG
           TLIIIMMIFF NGLFGGGFGN NYFFPPPPCG GSSSSSELAP INISLLLPIF ILVVILSTFG
           TLIIIMMIFF NGLFGGGFGN NYFFPPPPCG GSSSPPELAP INISLLLPIF ILVVILSTFG
           TLIIIMMIFF NGLFGGGFGN NYFFPPPPCG GSSSPPELAP INISLLLPIF ILVVILSTFG
           TIIIIMMIFF NGLFGGGFGN NYFFPPPPCG GSSSPPELAP INISLLLPIF ILVVILSTFG

           GTTTLYPPLS TMLSSSVADV IIGGLLLSSS SGASSSSSLL NNITVVVVHL LLAAKGGLLL
           GTTTLYPPLS TMLSSSVSDV IIGGLLLSSS SGASSSSSLL NNLTGAAAPL LLAAKGGLLL
           GTTTLYPPLS TMLSSSVADV IIGGLLLSSS SGASSSSSLL NNVTVLLLHL LLAAKGGLLL
           GTTTWYPPLS TMLSSSVADV IIGGLLLSSS SGASSSSSLL NNLTVMMMHL LLAAKGGLLL
           GTTTLYPPLS TMLSSSVADV IVGGLLLSSS SGASSSSSLL NNITVMMMHL LLSSKGGLLL
           GTTTLYPPLS TMLSSSVADV IVGGLLLSSS SGASSSSSLL NNITVMMMHL LLSSKGGLLL
           GTTTLYPPLS TMLSSSVADV IFGGLLLSSS SGASSSSSLL NNITVMMMHL LLAAKGGLLL
           GTTTLYPPLS TMLSSSVADV IIGGLLLSSS SGASSSSSLL NNITVMMMHL LLAAKGGLLL
           GTTTLYPPLS TMLSSSVADV IVGGLLLSSS SGASSSSSLL NNITVMMMHL LLSSKGGLLF
           GTTTLYPPLS TMLSSSVADV IIGGLLLSSS SGASSSSSLL NNITVMMMHL LLAAKGGLLL
           GTTTLYPPLS TMLSSSVADV IIGGLLLSSS SGASSSSSLL NNITVMMMHL LLSSKGGLLL
           GTTTLYPPLS TMLSSSVSDV IIGGLLLSSS SGASSSSSLL NNITVMMMHL LLAAKGGLLL
           GTTTLYPPLS TMLSSSVADV IIGGLLLSSS SGASSSSSLL NNITVMMMHL LLSSKGGLLL
           GTTTLYPPLS TMLSSSVADV IIGGLLLSSS SGASSSSSLL NNITVMMMHL LLAAKGGLLL
           GTTTLYPPLS TMLSSSVADV IFGGLLLSSS SGASSSSSLL NNITVMMMHL LLAAKGGLLL
           GTTTLYPPLS TMLSSSVADV IVGGLLLSSS SGASSSSSLL NNITVMMMHL LLSSKGGLLL
           GTTTLYPPLS TMLSSSVADV IVGGLLLSSS SGASSSSSLL NNITVMMMHL LLSSKGGLLL
           GTTTLYPPLS TMLSSSVADV IVGGLLLSSS SGASSSSSLL NNITVMMMHL LLSSKGGLLL
           GTTTLYPPLS TMLSSSVADV IIGGLLLSSS SGASSSSSLL NNVTVLLLHL LLAAKGGLLL
           GTTTLYPPLS TMLSSSVADV IIGGLLLSSS SGASSSSSLL NNITVMMMHL LLAAKGGLLL
           GTTTLYPPLS TMLSSSVADV ILGGLLLSSS SGASSSSSLL NNITIMMMHL LLSSKGGLLL
           GTTTLYPPLS TMLSSSVADV IVGGLLLSSS SGASSSSSLL NNITVMMMHL LLSSKGGLLL
           GTTTLYPPLS TMLSSSVADV IVGGLLLSSS SGASSSSSLL NNITVMMMHL LLSSKGGLLL
           GTTTLYPPLS TMLSSSVADV IVGGLLLSSS SGASSSSSLL NNITVMMMHL LLSSKGGLLL
           GTTTLYPPLS TMLSSSVADV ILGGLLLSSS SGASSSSSLL NNITVMMMHL LLAAKGGLLL

           LLLLLTTLLV ITSSFFFLTT PLTTTGMLLL DHHFNTTFYD PTTFPLHWWW FGGGGGHPEE
           LLLLLVVVVV ITSSIIILTT PLTTTGMLLL DHHFNTTFYD PTTFPLHWWW FGGGGGHPEE
           LLLLLTTIII ITSSIIILTT PLTTTGMLLL DHHFNTTFFD PTTFPLHWWW FGGGGGHPEE
           LLLLLTTLLI ITSSIIILTT PLTTTGMLLL DHHFNTTFFD PTTFPLHWWW FGGGGGHPEE
           LLLLLTTLLI ITSSVVVLTT PLTTTGMLLL DHHFNTTFFD PTTFPLHWWW FGGGGGHPEE
           LLLLLTTLLI ITSSIIILTT PLTTTGMLLL DHHFNTTFFD PTTFPLHWWW FGGGGGHPEE
           LLLLLTTLLI ITSSGGGLTT PLTTTGMLLL DHHFNTTFFD PTTFPLHWWW FGGGGGHPEE
           LLLLLTTLLV ITSSAAALTT PLTTTGMLLL DHHFNTTFYD PTTFPLHWWW FGGGGGHPEE
           FFLLLTTLLI ITSSVVVLTT PLTTTGMLLL DHHFNTTFFD PTTFPLHWWW FGGGGGHPEE
           LLLLLTTLLV ITSSVVVLTT PLTTTGMLLL DHHFNTTFYD PTTFPLHWWW FGGGGGHPEE
           LLLLLTTLLI ITSSIIILTT PLTTTGMLLL DHHFNTTFFD PTTFPLHWWW FGGGGGHPEE
           LLLLLTTLLI ITSSAAALTT PLTTTGMLLL DHHFNTTFYD PTTFPLHWWW FGGGGGHPEE
           LLLLLTTLLI ITSSVVVLTT PLTTTGMLLL DHHFNTTFFD PTTFPLHWWW FGGGGGHPEE
           LLLLLTTIII ITSSFFFLTT PLTTTGMLLL DHHFNTTFFD PTTFPLHWWW FGGGGGHPEE
           LLLLLTTLLI ITSSGGGLTT PLTTTGMLLL DHHFNTTFFD PTTFPLHWWW FGGGGGHPEE
           LLLLLTTLLI ITSSVVVLTT PLTTTGMLLL DHHFNTTFFD PTTFPLHWWW FGGGGGHPEE
           LLLLLTTLLI ITSSVVVLTT PLTTTGMLLL DHHFNTTFFD PTTFPLHWWW FGGGGGHPEE
           LLLLLTTLLI ITSSVVVLTT PLTTTGMLLL DHHFNTTFFD PTTFPLHWWW FGGGGGHPEE
           LLLLLTTIII ITSSIIILTT PLTTTGMLLL DHHFNTTFFD PTTFPLHWWW FGGGGGHPEE
           LLLLLTTLLV ITSSVVVLTT PLTTTGMLLL DHHFNTTFYD PTTFPLHWWW FGGGGGHPEE
           LLLLLTTLLL ITSSIIILTT PLTTTGMLLL DHHFNTTFFD PTTFPLHWWW FGGGGGHPEE
           LLLLLTTLLI ITSSVVVLTT PLTTTGMLLL DHHFNTTFFD PTTFPLHWWW FGGGGGHPEE
           LLLLLTTLLI ITSSVVVLTT PLTTTGMLLL DHHFNTTFFD PTTFPLHWWW FGGGGGHPEE
           LLLLLTTLLI ITSSVVVLTT PLTTTGMLLL DHHFNTTFFD PTTFPLHWWW FGGGGGHPEE
           LLLLLTTLLI ITSSIIILTT PLTTTGMLLL DHHFNTTFFD PTTFPLHWWW FGGGGGHPEE

           EILLIILLPA GGVVSNRSFF FGGSMIIIIL LMMIGGISSI WHHMTGEDRA YTTTTTIISP
           EILLIILLPA GGIISNKCFF FGGPMIIIIL LMMIGGVSSL WHHMTGEDRA FTTAAAIIAP
           EILLIILLPA GGVISNRSFF FGGSMIIIIL LMMIAAVSSV WHHMTGEDRA FTTTTTIISP
           EILLIILLPA GGIISNRSFF FGGSMIIIIL LMMIAAVSSV WHHMTGEDRA FTTTTTIISP
           EILLIILLPA GGVISNRSFF FGGSMIIIIL LMMIAAISSV WHHMTGEDRA FTTTTTIISP
           EILLIILLPA GGVISNRSFF FGGSMIIIIL LMMIAAISSV WHHMTGEDRA FTTTTTIISP
           EILLIILLPA GGVISNRNFF FGGSMIIIIL LMMIAAVSSL WHHMTGEDRA YTTTTTIISP
           EILLIILLPG GGVISNRSFF FGGSMIIIIL LMMIAAVSSL WHHMTGEDRA YTTTTTIISP
           EILLIILLPA GGVISNRSFF FGGSMIIIIL LMMIAAISSV WHHMTGEDRA FTTTTTIISP
           EILLIILLPG GGVISNWSLL LGGSMIIIIL LMMIAAISSL WHHMTGEDRA YTTTTTIISP
           EILLIILLPA GGVISNRSFF FGGSMIIIIL LMMIAAISSV WHHMTGEDRA FTTTTTIISP
           EILLIILLPG GGVISNRSFF FGGSMIIIIL LMMIAAISSL WHHMTGEDRA YTTTTTIISP
           EILLIILLPA GGVISNRSFF FGGSMIIIIL LMMIAAISSV WHHMTGEDRA FTTTTTIISP
           EILLIILLPA GGVISNRSFF FGGSMIIIIL LMMIAAISSL WHHMTGEDRA YTTTTTIISP
           EILLIILLPA GGVISNRNFF FGGSMIIIIL LMMIAAVSSL WHHMTGEDRA YTTTTTIISP
           EILLIILLPA GGVISNRSFF FGGSMIIIIL LMMIAAISSV WHHMTGEDRA FTTTTTIISP
           EILLIILLPA GGVISNRSFF FGGSMIIIIL LMMIAAISSV WHHMTGEDRA FTTTTTIISP
           EILLIILLPA GGVISNRSFF FGGSMIIIIL LMMIAAISSV WHHMTGEDRA FTTTTTIISP
           EILLIILLPA GGVISNRSFF FGGSMIIIIL LMMIAAVSSV WHHMTGEDRA FTTTTTIISP
           EILLIILLPG GGVISNRSFF FGGSMIIIIL LMMIAAISSL WHHMTGEDRA YTTTTTIISP
           EILLIILLPA GGVISNRSFF FGGSMIIIIL LMMIAAISSV WHHMTGEDRA FTTTTTIISP
           EILLIILLPA GGVISNRSFF FGGSMIIIIL LMMIAAISSV WHHMTGEDRA FTTTTTIISP
           EILLIILLPA GGVISNRSFF FGGSMIIIIL LMMIAAISSV WHHMTGEDRA FTTTTTIISP
           EILLIILLPA GGVISNRSFF FGGSMIIIIL LMMIAAISSV WHHMTGEDRA FTTTTTIISP
           EILLIILLPA GGVISNRSFF FGGSMIIIIL LMMIAAISSV WHHMTGEDRA FTTTTTIISP

           PPTTVFFFNW ICCTTYSSSS SNNNNFTHHH SLLLLALLLT TFGGGVVIIL GAAAVDDALL
           PPTTVFFFNW ICCTTYSSSS SNNNNFTHHH SLLLLVIILT TFGGGVVIIL GAAAIDDALL
           PPTTVFFFNW LCCTTYSSSS SNNNNFTHHH SLLLLCLLLT TFGGGVVIIL GAAAIDDALL
           PPTTVFFFNW LCCTTYSSSS SNNNNFTHHH SLLLLSLLLT TFGGGVVIIL GAAAIDDALL
           PPTTIFFFNW ICCTTYGGGG GNNNNFTHHH SLLLLSLLLT TFGGGVVIIL GAAAIDDALL
           PPTTIFFFNW ICCTTYGGGG GNNNNFTHHH SLLLLSLLLT TFGGGVVIIL GAAAIDDALL
           PPTTVFFFNW ICCTTYSSSS SNNNNFIHHH SLLLLSLLLT TFGGGVVIIL GAAAIDDALL
           PPTTIFFFNW ICCTTYGGGG GNNNNFTHHH SLLLLALLLT TFGGGVVIIL GAAAVDDALL
           PPTTIFFFNW ICCTTYGGGG GNNNNFTHHH SLLLLSLLLT TFGGGVVIIL GAAAIDDALL
           PPTTVFFFNW ICCTTYGGGG GNNNNFTHHH SLLLLALLLT TFGGGVVIIL GAAAIDDALL
           PPTTIFFFNW ICCTTYGGGG GNNNNLTHHH SLLLLSLLLT TFGGGVVIIL GAAAIDDALL
           PPTTVFFFNW ICCTTYGGGG GNNNNFTHHH SLLLLALLLT TFGGGVVIIL GAAAIDDALL
           PPTTIFFFNW ICCTTYGGGG GNNNNFTHHH SLLLLSLLLT TFGGGVVIIL GAAAIDDALL
           PPTTIFFFNW ICCTTYGGGG GNNNNFTHHH SLLLLTLLLT TFGGGVVIIL GAAAIDDALL
           PPTTVFFFNW ICCTTYSSSS SNNNNFIHHH SLLLLSLLLT TFGGGVVIIL GAAAIDDALL
           PPTTIFFFNW ICCTTYGGGG GNNNNFTHHH SLLLLSLLLT TFGGGVVIIL GAAAIDDALL
           PPTTIFFFNW ICCTTYGGGG GNNNNFTHHH SLLLLSLLLT TFGGGVVIIL GAAAIDDALL
           PPTTIFFFNW ICCTTYGGGG GNNNNFTHHH SLLLLSLLLT TFGGGVVIIL GAAAIDDALL
           PPTTVFFFNW LCCTTYSSSS SNNNNFTHHH SLLLLCLLLT TFGGGVVIIL GAAAIDDALL
           PPTTVFFFNW ICCTTYGGGG GNNNNFTHHH SLLLLALLLT TFGGGVVIIL GAAAIDDALL
           PPTTVFFFNW ICCTTYGGGG GNNNNFTHHH SLLLLALLLT TFGGGVVIIL GAAAINNALL
           PPTTIFFFNW ICCTTYGGGG GNNNNFTHHH SLLLLSLLLT TFGGGVVIIL GAAAIDDALL
           PPTTIFFFNW ICCTTYGGGG GNNNNFTHHH SLLLLSLLLT TFGGGVVIIL GAAAIDDALL
           PPTTIFFFNW ICCTTYGGGG GNNNNFTHHH SLLLLSLLLT TFGGGVVIIL GAAAIDDALL
           PPTTVFFFNW ICCTTYGGGG GNNNNFTHHH SLLLLSLLLT TFGGGVVIIL GAAAIDDALL

           LHTYYYVIAH HHVLSSSIIA AIFSVVVVVS SQNNFFFHHL RRDWTIIFFF VVGGGVLLTT
           LHTFFFVVGH HHVLSSSIIA AIFLVVVVVS SQNNFFFHHL RRDWIGGFFF IIGGGILLTT
           LHTYYYVIAH HHVLSSSIIA AIFCVVVVVS SQSSFFFTTL RREWSIIFFF IIGGGILLTT
           LHTYYYVIAH HHVLSSSIIA AIFSVVVVVS SQSSFFFTTL RREWSIIFFF VVGGGVLLTT
           LHTYYYVIAH HHVLSSSIIA AIFLVVVVVS SQNNFFFHHL RREWSIIFFF IIGGGVLLTT
           LHTYYYVIAH HHVLSSSIIA AIFLVVVVVS SQNNFFFSSL RREWSIIFFF IIGGGVLLTT
           LHTYYYVIAH HHVLSSSIIA AIFTVVVVVS SQNNFFFNNL RREWSMMFFF VVGGGILLTT
           LHTYYYVIAH HHVLSSSIIA AVFTVVVVVS SQNNFFFHHL RREWSMMFFF VVGGGVLLTT
           LHTYYYVIAH HHVLSSSIIA AIFLVVVVVS SQNNFFFHHL RREWSIIFFF IIGGGVLLTT
           LHTYYYVIAH HHVLSSSIIA AIFTVVVVVS SQNNFFFHHL RREWSMMFFF VVGGGVLLTT
           LHTYYYVIAH HHVLSSSIIA AIFLIIIIIS SQNNFFFSSL RREWSIIFFF IIGGGVLLTT
           LHTYYYVIAH HHVLSSSIIA AIFTVVVVVS SQNNFFFHHL RREWSMMFFF VVGGGVLLTT
           LHTYYYVIAH HHVLSSSIIA AIFLVVVVVS SQNNFFFHHL RREWSIIFFF IIGGGVLLTT
           LHTYYYVIAH HHVLSSSIIA AIFTLLLLLS SQNNFFFNNL RREWSMMFFF VVGGGILLTT
           LHTYYYVIAH HHVLSSSIIA AIFTVVVVVS SQNNFFFNNL RREWSMMFFF VVGGGILLTT
           LHTYYYVIAH HHVLSSSIIA AIFLVVVVVS SQNNFFFHHL RREWSIIFFF IIGGGVLLTT
           LHTYYYVVAH HHVLSSSIIA AIFLVVVVVS SQNNFFFHHL RREWSIIFFF IIGGGVLLTT
           LHTYYYVIAH HHVLSSSIIA AIFLVVVVVS SQNNFFFHHL RREWSIIFFF IIGGGVLLTT
           LHTYYYVIAH HHVLSSSIIA AIFGVVVVVS SQSSFFFTTL RREWSIIFFF IIGGGVLLTT
           LHTYYYVIAH HHVLSSSIIA AIFTVVVVVS SQNNFFFHHL RREWSMMFFF VVGGGILLTT
           LHTYYYVIAH HHVLSSSIIA AIFTIIIIIS SQNNFFFCCL RREWSIIFFF IIGGGIFFII
           LHTYYYVIAH HHVLSSSIIA AIFLVVVVVS SQNNFFFHHL RREWSIIFFF IIGGGVLLTT
           LHTYYYVIAH HHVLSSSIIA AIFLVVVVVS SQNNFFFHHL RREWSIIFFF IIGGGVLLTT
           LHTYYYVIAH HHVLSSSIIA AIFLVVVVVS SQNNFFFHHL RREWSIIFFF IIGGGVLLTT
           LHTYYYVIAH HHVLSSSIIA AIFTVVVVVS SQNNFFFHHL RREWSIIFFF IIGGGVLLTT

           FLLPPMHHFF LGFFMMRPPD DYPDAANGWW WNIICSSISM LFFLIIFFIF RRVVNNAHHV
           FLLPPMHHFF LGYYMMRPPD DYPDNNNGWW WNVVCSSLST LFFLIIFFIF GGFFTTAHHS
           FLLPPMHHFF LGFFMMRPPD DYPDAANGWW WNIICSSISM LFFLIIF-VF SSNNNNAHHV
           FLLPPMHHFF LGFFMMRPPD DYPDAANGWW WNIICSSISM LFFLIIF-VF SSNNNNAHHV
           FLLPPMHHFF LGFFMMRPPD DYPDAANGWW WNIICSSISM LFFLIIFFIF SSNNNNAHHV
           FLLPPMHHFF LGFFMMRPPD DYPDAANGWW WNIICSSISM LFFFIIFFIF SSNNNNAHHI
           FLLPPMHHFF LGFFMMRPPD DYPDAANGWW WNIICSSISM LFFLIIFILF SSNNSNAHHV
           FLLPPMHHFF LGFFMMRPPD DYPDAANGWW WNIICSSISM LFFLIIFFIF SSNNSNAHHV
           FLLPPMHHFF LGFFMMRPPD DYPDAANGWW WNIICSSISM LFFLIIFFIF SSNNNNAHHI
           FLLPPMHHFF LGFFMMRPPD DYPDAANGWW WNIICSSISM LFFLIIFFIF RRNNSNAHHV
           FLLPPMHHFF LGFFMMRPPD DYPDAANGWW WNIICSSISM LFFFIIFFIF SSNNNNAHHI
           FLLPPMHHFF LGFFMMRPPD DYPDAANGWW WNIICSSISM LFFLIIFFVF SSNNSNAHHV
           FLLPPMHHFF LGFFMMRPPD DYPDAANGWW WNIICSSISM LFFFIIFFIF SSNNNNAHHV
           FLLPPMHHFF LGFFMMRPPD DYPDAANGWW WNIICSSISM LFFLIIFFIF SSNNSNAHHV
           FLLPPMHHFF LGFFMMRPPD DYPDAANGWW WNIICSSISM LFFLIIFILF SSNNSNAHHV
           FLLPPMHHFF LGFFMMRPPD DYPDAANGWW WNIICSSISM LFFLIIFFIF SSNNNNAHHV
           FLLPPMHHFF LGFFMMRPPD DYPDAANGWW WNIICSSISM LFFLIIFFIF SSNNNNAHHV
           FLLPPMHHFF LGFFMMRPPD DYPDAANGWW WNIICSSISM LFFLIIFFIF SSNNNNAHHV
           FLLPPMHHFF LGFFMMRPPD DYPDAANGWW WNIICSSISM LFFLIIFIVF SSNNNNAHHV
           FLLPPMHHFF LGFFMMRPPD DYPDAANGWW WNIICSSISM LFFLIIFFIF SSNNNNAHHV
           FLLPPMHHFF LGFFMMRPPD DYPDAANGWW WNIICSSISM LFFFIIFFVF NNNNNNAHHI
           FLLPPMHHFF LGFFMMRPPD DYPDAANGWW WNIICSSISM LFFLIIF-IF SSNNNNAHHI
           FLLPPMHHFF LGFFMMRPPD DYPDAANGWW WNIICSSISM LFFLIIFFIF SSNNNNAHHI
           FLLPPMHHFF LGFFMMRPPD DYPDAANGWW WNIICSSISM LFFLIIFFIF SSNNNNAHHV
           FLLPPMHHFF LGFFMMRPPD DYPDAANGWW WNIICSSISM LFFLIIFFIF NNNNNNAHHI

           SSSYSSSSAT TSSLLLFFVG GGILLLFSSP ILFFYSSIII IRESSLLYYT SLLAILLLSI
           SSSYSSSSAT TSSLLLFFVG GGILLLFSSL TLFFYSSIII IRECCLLYYT SLLVMFFFSI
           SSSYSSSSGT TSSLLLFFVG GGILLLFTTP ILFFYSSIII IRESSLLYYT SLLAMLLLSI
           SSSYSSSSGT TSSLLLFFVG GGILLLFTTP ILFFYSSIII IRESSLLYYT SLLAMLLLAI
           SSSYSSSSGT TSSLLLFFVG GGILLLFTTP IFFFYSSIII IRESSFFYYI SLLVMLLLSM
           SSSYSSSSGT TSSLLLFFVG GGILLLFTTP IFFFYSSIII IRESSFFYYI SLLVMLLLSI
           SSSYASSSGT TSSLLLFFVG GGILLLFTTP ILFFYSSIII IRESSFFYYV SLLTMLLLSI
           SSSYSSSSAT TSSLLLFFVG GGILLLFTTP IFFFYSSIII IRESSFFYYT SLLAMLLLGA
           SSSYSSSSGT TSSLLLFFVG GGILLLFTTP MLFFYSSIII IRESSFFYYI SLLVMLLLSI
           SSSYSSSSGT TSSLLLFFVG GGILLLFTTP ILFFYSSKKK KRESSFFYYT SLLAMLLLSI
           SSSYSSSSGT TSSLLLFFVG GGILLLFTTP IFFFYSSIII IRESSFFYYI SLLVMLLLSI
           SSSYSTTTAT TSSLLLFFVG GGILLLFTTP ILFFYSSIII IRESSFFYYT SLLTMLLLSI
           SSSYSSSSGT TSSLLLFFVG GGILLLFTTP IFFFYSSIII IRESSFFYYV SLLVMLLLSI
           SSSYSSSSAT TSSLLLFFVG GGILLLFCCP IFFFFSSIII IRESSFFYYI SLLAMLLLSI
           SSSYASSSGT TSSLLLFFVG GGILLLFTTP ILFFYSSIII IRESSFFYYV SLLTMLLLSI
           SSSYSSSSGT TSSLLLFFVG GGILLLFTTP IFFFYSSIII IRESSFFYYI SLLVMLLLSI
           SSSYSSSSGT TSSLLLFFVG GGILLLFTTP IFFFYSSIII IRESSFFYYI SLLVMLLLSI
           SSSYSSSSGT TSSLLLFFVG GGILLLFTTP IFFFYSSIII IRESSFFYYI SLLVMLLLSI
           SSSYSSSSGT TSSLLLFFVG GGILLLFTTP ILFFYSSIII IRESSLLYYT SLLAMLLLSI
           SSSYSSSSAT TSSLLLFFVG GGILLLFTTP ILYYYSSIII IRESSFFYYT SLLAMLLLSI
           SSSYSSSSGT TSSLLLFFVG GGILLLFTTP ILFFYSSIII IRESSFFYYT SLLVMLLLSI
           SSSFSSSSGT TSSLLLFFVG GGILLLFTTP ILFFYSSIII IRESSFFYYI SLLVMLLLSI
           SSSYSSSSGT TSSLLLFFVG GGILLLFTTP IFFFYSSIII IRESSFFYYI SLLVMLLLSI
           SSSYSSSSGT TSSLLLFFVG GGILLLFTTP IFFFYSSIII IRESSFFYYI SLLVMLLLSI
           SSSYSSSSGT TSSLLLFFVG GGILLLFTTP ILFFYSSIII IRESSLLYYT SLLIMLLLSI

           ISSEEEAYYF GHFLPPPYLS EGITSSSMII TTFLASATAA AVVVQYYEEK KESSIVVCCC
           ISSEEEAYYF GHFLPPPYLS EGITSCCMII TTFLASATAA AVVVQYYDDK KLSSIVVCCC
           ISSEEEAYYF GHCVLLLLHY MKGNISSC-- YNFLASATAA ALLLQFFEEK KESSIVVCCC
           ISSEEEAYYF GHFLPPPYLY EGITSSSMII TTFLASATAA ALLLQFFEEK KESSIVVCCC
           MSSEEEAYYF GHFLPPPYLY EGITSSSMII TTFLASATAA ALLLQFFEEK KESSIIIFFF
           ISSEEEAYYF GHFLPPPLLY EGITSSSMII TTFLASTTAA ALLLQFFEEK KESSIIIFFF
           ISSEEEAYYF GHFLPPPYLS EGITSSSMII TTFLASATAA ALLLQVVEEK KESSIIICCC
           ASSEEEAYYF GHFLPPPYLS EGITSSSMII TTFLASATAA ALLLQFFEEK KESSIVVCCC
           ISSEEEAYYF GHFLPPPYLY EGITSSSMII TTFLASATAA ALLLQFFEEK KESSIIIFFF
           ISSEEEAYYF GHFLPPPYLS EGITSSSMII TTFLASATAA ALLLQFFEEK KESSIVVCCC
           ISSEEEAYYF GHFLPPPLLY EGITSSSMII TTFLASATAA ALLLQFFEEK KESSIIIFFF
           ISSEEEAYYF GHFLPPPYLS EGITSSSMII TTFLASATAA ALLLQFFEEK KESSIVVCCC
           ISSEEEAYYF GHFLPPPYLY EGITSSSMII TTFLASATAA ALLLQFFEEK KESSIIIFFF
           ISSEEEAYYF GHFLPPPYLS EGITSSSMII TTFLASATAA ALLLQYYEEK KESSIIICCC
           ISSEEEAYYF GHFLPPPYLC EGITSSSMII TTFLASATAA ALLLQVVEEK KESSIVVCCC
           ISSEEEAYYF GHFLPPPYLY EGITSSSMII TTFLASATAA ALLLQFFEEK KESSIIIFFF
           ISSEEEAYYF GHFLPPPYLY EGITSSSMII TTFLASATAA ALLLQFFEEK KESSIVVFFF
           ISSEEEAYYF GHFLPPPYLY EGITSSSMII TTFLASATAA ALLLQFFEEK KESSIVVFFF
           ISSEEEAYYF GHFLPPPYLY EGITSSSMII TTFLASATAA ALLLQFFEEK KESSIVVCCC
           ISSEEEAYYF GHFLPPPYLS EGITSSSMII TTFLASATAA ALLLQFFEEK KESSIVVCCC
           ISSEEEAYYF GHFLPPPCLY EGITSSSMII TTFLASATAA ALLLQFFEEK KESSIIIFFF
           ISSEEEAYYF GHFLPPPYLY EGITSSSMII TTFLASATAA ALLLQFFEEK KESSIIIFFF
           ISSEEEAYYF GHFLPPPYLY EGITSSSMII TTFLASATAA ALLLQFFEEK KESSIIIFFF
           ISSEEEAYYF GHFLPPPYLY EGITSSSMII TTFLASATAA ALLLQFFEEK KESSIIIFFF
           ISSEEEAYYF GHFLPPPSLY EGITSSSMII TTFLASATAA ALLLQFFEEK KESSIIIFFF

           IIFLIGGGCA ALLTTEELLH ECNNAAIILL LFVGTVIGGL LLLYRRIIEY YDTSWHSSFF
           IIFIVGGGCA ALLTTEELLH ENNNSSIILL LFVGMVIGGL FLTYRRLLEF FDVNI-SSII
           IIYLLGGGCA ALLTTEELLH SYNNAAVVLL LFVGAVIGGL LLLYRRIIDY YDVTWYSSII
           IIYLLGGGGA ALLTTEELLH SYNNAAVVLL LFVGTVIGGL LLLYRRRREY YDTTWYSSII
           IIYLLGGGCA ALLTTEELLH GCNNAAIISL LFVGSVIGGL LLLYRRIIEY YDTCWYSSYY
           IIYLLGGGCA ALLTTEELLH GYNNAAIIYL LFIGSVIGGL LLLYRRIIEY YDICWYSSYY
           IIYLLGGGCA ALLTTEELLH SHNNTTVVYL LFVGSVVGGL LLIYRRIIEY YDTTWINNFF
           IIYLIGGGCA ALLTTEELLH ECNNAAIILL LFVGSVIGGL LLLYRRIIEY YDTSWYSSFF
           IIYLLGGGCA ALLTTEELLH GCNNAAIISL LFVGSVIGGL LLLYRRIIEY YDTCWYSSYY
           IIYLIGGGCA ALLTTEELLH ECNNAAIILL LFVGSVIGGL LLLYRRIIEY YDTSWYSSFF
           IIYLLGGGCA ALLTTEELLH GYNNAAIIYL LFIGSVIGGL LLLYRRIIEY YDVCWYSSYY
           ILYLIGGGCG GLLATEELLH ECNNAAIILL LFVGTVIGGL LLLYRRIIEY YDVTWYSSFF
           IIYLLGGGCA ALLTTEELLH GCNNAAIISL LFVGSVIGGL LLLYRRIIEY YDTCWYSSYY
           IIYLIGGGCT TLLTTEELLH SFNNAAIILL LFVGTVIGGI LLLYRRIIEY YDTTWYSSFF
           IIYLLGGGCA ALLTTEELLH SHNNNNVVYL LFVGSVIGGL LLLYRRIIEY YDITWCNNFF
           IIYLLGGGCA ALLTTEELLH GCNNAAIISL LFVGSVIGGL LLLYRRIIEY YDTCWYSSYY
           IIYLLGGGCA ALLTTEELLH GCNNAAIISL LFVGSVIGGL LLLYRRIIEY YDTSWYSSYY
           IIYLLGGGCA ALLTTEELLH GCNNAAIISL LFVGSVIGGL LLLYRRIIEY YDTSWYSSYY
           IIYLLGGGCA ALLTTEELLH SYNNAAVVLL LFVGTVIGGL LLLYRRIIDY YDVTWYSSII
           IIYLIGGGCA ALLTTEELLH ECNNAAIILL LFVGTVIGGL LLLYRRIIEY YDTSWYSSFF
           IIYLLGGGCA ALLTTEELLH EYNNGGVVSL LFVGSVIGGL LLLYRRMMDY YDISWYSSYY
           IIYLLGGGCI ILLTTEELLH GYNNVVIISL LFVGSVIGGL LLLYRRIIEY YDTCWYSSYY
           IIYLLGGGCA ALLTTEELLH GCNNAAIISL LFVGSVIGGL LLLYRRIIEY YDTCWYSSYY
           IIYLLGGGCA ALLTTEELLH GCNNAAIISL LFVGSVIGGL LLLYRRIIEY YDTCWYSSYY
           IIYFLGGGCA ALLTTEELLH GYNNAAIISL LFVGSVIGGL LLMYRRMMEY YDTNWYSSYY

           IISYVLLLPH DDQTTLWWHF VVEEEIVLFF IEFFLSEENN NYYYYSSSSI NNLVKKSSIY
           FFSYVLLLYQ DDQTTLWWHF VVEEEIVLFF IKFFLSEENN NYYYNVVVVI NNLAKKAAIY
           IISYVFFFTH DDQTTIWWHF VVEEEIVLFF IEFFFSEENN NYYYNSSSSI NNLVKKTTIN
           IISYIFFFTH DDQTTIWWHF VVEEEIVLFF IEFFFSEENN NYYYNSSSSI NNLVKKTTMN
           IISYVLLLPH DDQTTIWWHF VVEEEIVLFF IEFFFSEENN NYYYYSSSSI NNLAKKAALN
           IISYILLLPH DDQTTIWWHF IIEEEIILFF IEFFFSEENN NYYYYSSSSI NNLAKKAALN
           IISYVIIIPH DDQTTIWWHF VVEEEIVLFF IEFFLSEENN NFFFYSSSSI NNLVKKAAIN
           IISYVLLLPH DDQTTLWWHF VVEEEIVLFF IEFFLSEENN NYYYYSSSSI NNLAKKAAVY
           IISYVLLLPH DDQTTIWWHF VVEEEIVLFF IEFFFSEENN NYYYYSSSSI NNLAKKAALN
           IISYVLLLPH DDQTTLWWHF VVEEEIILFF IEFFLSEENN NYYYYSSSSI NNLAKKAAIH
           IISYVLLLPH DDQTTIWWHF VVEEEIILFF IEFFFSEENN NYYYYSSSSI NNLAKKAALN
           IISYVLLLPH DDQTTIWWHF VVEEEIVLFF IEFFLSEENN NYYYYSSSSI NNLAKKAAIH
           IISYLLLLPH DDQTTIWWHF VVEEEIVLFF IEFFFSEENN NYYYYSSSSI NNLAKKAALN
           IISYVLLLPH DDQTTLWWHF VVEEEIVLFF IEFFLSEENN NYYYYSSSSI NNLAKKAAIH
           IISYVIIIPH DDQTTIWWHF VVEEEIVLFF IEFFLSEENN NFFFYSSSSI NNLVKKAAIN
           IISYVLLLPH DDQTTIWWHF VVEEEIILFF IEFFFSEENN NYYYYSSSSI NNLAKKAALN
           IISYVLLLPH DDQTTIWWHF VVEEEIVLFF IEFFFSEENN NYYYYSSSSI NNLAKKAALN
           IISYVLLLPH DDQTTIWWHF VVEEEIVLFF IEFFFSEENN NYYYYSSSSI NNLAKKAALN
           IISYVFFFTH DDQTTIWWHF VVEEEIVLFF IEFFFSEENN NYYYNSSSSI NNLVKKTTIN
           IISYVLLLPH DDQTTLWWHF VVEEEIILFF IEFFLSEENN NYYYYSSSSI NNLAKKAAIH
           IISYILLLPH DDQTTIWWHF IIEEEIVLFF IEFFLSEENN NYYYYSSSSI NNLAKKAALN
           IISYVLLLPH DDQTTIWWHF VVEEEIVLFF IEFFFSEENN NYYYYSSSSI NNLAKKAAMN
           IISYILLLPH DDQTTIWWHF VVEEEIVLFF IEFFFSEENN NYYYYSSSSI NNLAKKAALN
           IISYVLLLPH DDQTTIWWHF VVEEEIVLFF IEFFFSEENN NYYYYSSSSI NNLAKKAALN
           IISYILLLPH DDQTTIWWHF IIEEEIILFF IEFFLSEENN NYYYNSSSSI NNLAKKAALN

           YPCPPLNNIF FFLNNYFLLG IVVFFFIILG LPEEEISYAA YYYYYVLLLL WGCDICCLLH
           YPCPPLNNIF FFLNNYFLLG IIIFFFIILG LPEEEISHAA YYYYYVLLLL WGWRYLLSAS
           YPCPPLNNIF FFLNNYFLLG IIIFFFIILG LPEEEISYAA YYYYYILLLL WGWRYMMAAS
           YPCPPLNNIF FFLNNYFLLG IIIFFFIILG LPEEEISYAA YYYYYILLLL WGWRYMMAAS
           YPCPPLNNIF FFLNNYFLLG IIIFFFIILG LPEEEISYAA YYYYYILLLL WGWRYMMAAS
           YPCPPLNNIF FFLNNYFLLG IIIFFFIILG LPEEEISYAA YYYYYILLLL WGWRYMMAAS
           YPCPPLNNIF FFLNNYFLLG IIIFFFIIIG LPDDDVSYAA YYYYYILLLL WGWRYMMAAS
           YPCPPLNNIF FFLNNYFLLG IVVFFFIILG LPEEEISYAA YYYYYVLLLL WGWRYMMAAS
           YPCPPLNNIF FFLNNYFLLG IIIFFFIILG LPEEEISYAA YYYYYILLLL WGWRYMMAAS
           YPCPPLNNIF FFLNNYFLLG IVVFFFIILG LPEEEISYAA YYYYYVLLLL WGWRYMMAAS
           YPCPPLNNIF FFLNNYFLLG IIIFFFIILG LPEEEISYAA YYYYYILLLL WGWRYMMAAS
           YPCPPLNNIF FFLNNYFLLG IVVFFFIILG LPEEEISYAA YYYYYVLLLL WGWRYMMAAS
           YPCPPLNNIF FFLNNYFLLG IIIFFFIILG LPEEEISYAA YYYYYILLLL WGWRYMMAAS
           YPCPPLNNIF FFLNNYFLLG IVVFFFIILG LPEEEISYAA YYYYYVLLLI WGWRYMMAAS
           YPCPPLNNIF FFLNNYFLLG IIIFFFIIIG LPDDDVSYAA YYYYYILLLL WGWRYMMAAS
           YPCPPLNNIF FFLNNYFLLG IIIFFFIILG LPEEEISYAA YYYYYILLLL WGWRYMMAAS
           YPCPPLNNIF FFLNNYFLLG IIIFFFIILG LPEEEISYAA YYYYYILLLL WGWRYMMAAS
           YPCPPLNNIF FFLNNYFLLG IIIFFFIILG LPEEEISYAA YYYYYILLLL WGWRYMMAAS
           YPCPPLNNIF FFLNNYFLLG IIIFFFIILG LPEEEISYAA YYYYYILLLL WGWRYMMAAS
           YPCPPLNNIF FFLNNYFLLG IVVFFFIILG LPEEEISYAA YYYYYVLLLL WGWRYMMAAS
           YPCPPLNNIF FFLNNYFLLG IIIFFFIILG LPDDDISYAA YYYYYILLLL WGWRYMMAAS
           YPCPPLNNIF FFLNNYFLLG IIIFFFIILG LPEEEISYAA YYYYYILLLL WGWRYMMAAS
           YPCPPLNNIF FFLNNYFLLG IIIFFFIILG LPEEEISYAA YYYYYILLLL WGWRYMMAAS
           YPCPPLNNIF FFLNNYFLLG IIIFFFIILG LPEEEISYAA YYYYYILLLL WGWRYMMAAS
           YPCPPLNNIF FFLNNYFLLG IIIFFFIILG LPEEEISYAA YYYYYILLLL WGWRYMMAAS

           HHLLFYYLFF TYYKKR---V KLLFFIFLLL LLFFMMDIWI NINNNSSFGF GGGSNEEEGG
           SSFFILLAYY LHHLLRGGLY SYYSSYLPPP LLWWTTGLII FIITTAAFGL GGGQMSSSGG
           SSFFFLLTYY LHHLLRGGLY SYYLLYLPPP LLWWSSGLII FLITTAAFGL GGGQMSSSGG
           SSFFFLLTYY LHHLLRGGLY SYYLLYLPPP LLWWSSGLII FLITTAAFGL GGGQMSSSGG
           SSFFLLLTYY LHHLLRGGLY SYYLLYLPPP LLWWSSGLII FLITTAAFGL GGGQMSSSGG
           SSFFLLLTYY LHHLLRGGLY SYYLLYLPPP LLWWSSGLII FLITTAAFGL GGGQMSSSGG
           SSFFLLLTYY LHHLLRGGLY SYYMMYLPPP LLWWSSGLIL FIITTAAFGL GGGQMSSSGG
           SSFFILLTYY LHHLLRGGLY SYYSSYLPPP LLWWSSGLII FIITTAAFGL GGGQMSSSGG
           SSFFLLLTYY LHHLLRGGLY SYYLLYLPPP LLWWSSGLII FLITTAAFGL GGGQMSSSGG
           SSFFILLTYY LHHLLRGGLY SYYSSYLPPP LLWWSSGLMI FIITTAAFGL GGGQMSSSGG
           SSFFLLLTYY LHHLLRGGLY SYYLLYLPPP LLWWSSGLII FLITTAAFGL GGGQMSSSGG
           SSFFILLTYY LHHLLRGGLY SYYSSYLPPP LLWWSSGLII FIITTAAFGL GGGQMSSSGG
           SSFFLLLTYY LHHLLRGGLY SYYLLYLPPP LLWWSSGLII FLITTAAFGL GGGQMSSSGG
           SSFFILLTYY LHHLLRGGLY SYYSSYLPPP LLWWTTGLII FIITTAAFGL GGGQMSSSGG
           SSFFLLLTYY LHHLLRGGLY SYYMMYLPPP LLWWSSGLIL FIITTAAFGL GGGQMSSSGG
           SSFFLLLTYY LHHLLRGGLY SYYLLYLPPP LLWWSSGLII FLITTAAFGL GGGQMSSSGG
           SSFFLLLTYY LHHLLRGGLY SYYLLYLPPP LLWWSSGLII FLITTAAFGL GGGQMSSSGG
           SSFFLLLTYY LHHLLRGGLY SYYLLYLPPP LLWWSSGLII FLITTAAFGL GGGQMSSSGG
           SSFFFLLTYY LHHLLRGGLY SYYLLYLPPP LLWWSSGLII FLITTAAFGL GGGQMSSSGG
           SSFFILLTYY LHHLLRGGLY SYYSSYLPPP LLWWSSGLII FIITTAAFGL GGGQMSSSGG
           SSFFFLLTYY LHHLLRGGLY SYYLLYLPPP LLWWSSGLII FLITTAAFGL GGGQMSSSGG
           SSFFLLLTYY LHHLLRGGLY SYYLLYLPPP LLWWSSGLVI FLITTAAFGL GGGQMSSSGG
           SSFFLLLTYY LHHLLRGGLY SYYLLYLPPP LLWWSSGLII FLITTAAFGL GGGQMSSSGG
           SSFFLLLTYY LHHLLRGGLY SYYLLYLPPP LLWWSSGLII FLITTAAFGL GGGQMSSSGG
           SSFFFLLTYY LHHLLRGGLY SYYLLYLPPP LLWWSSGLII FLITTAAFGL GGGQMSSSGG

           CCNCYNYYLY YFILLWCGYY IVSDDPTKFV VLHFFIIAAA FIIHIFFLHH QSSSNPLLGG
           AATVITNNLY YFILLWCGFF IVNDDPTKFI ILHFFVVVVV FIIHIFFLHH QSTTNPLLGG
           AATVITNNLS SGILLWCGYY TVSDDPTKFV VLHFFVVAAA FIIHIFFLHH HSTTNPLLGG
           AATVITNNLS SGILLWCGYY TVSDDPTKFV VLHFFVVAAA FIIHIFFLHH HSTTNPLLGG
           AATVITNNLS SSILLWCGYY TVSDDPTKFV VLHFFVVAAA FIIHIFFLHH HSTTNPLLGG
           AATVITNNLS SSILLWCGYY TVSDDPTKFV VLHFFIIAAA FIIHIFFLHH HSTTNPLLGG
           AATVITNNLS SSIAAWCGYY TVSDDPTKFV VLHFFIIGGG FIIHIFFLHH HSTTNPLLGG
           AATVITNNLY YFILLWCGYY LVSDDPTKFV VLHFFIIAAA FIIHIFFLHH QSTTNPLLGG
           AATVITNNLS SSILLWCGYY TVSDDPTKFV VLHFFVVAAA FIIHIFFLHH HSTTNPLLGG
           AATVITNNLY YFILLWCGYY LVSDDPTKFV VLHFFIIAAA FIIHIFFLHH QSTTNPLLGG
           AATVITNNLS SSILLWCGYY TVSDDPTKFV VLHFFVVAAA FIIHIFFLHH HSTTNPLLGG
           AATVITNNLY YFILLWCGYY LVSDDPTKFV VLHFFIIAAA FIIHIFFLHH QSTTNPLLGG
           AATVITNNLS SSILLWCGYY TVSDDPTKFV VLHFFVVAAA FIIHIFFLHH HSTTNPLLGG
           AATVITNNLY YFILLWCGYY LVSDDPTKFV VLHFFIIAAA FIIHIFFLHH QSTTNPLLGG
           AATVITNNLS SSIAAWCGYY TVSDDPTKFV VLHFFIIGGG FIIHIFFLHH HSTTNPLLGG
           AATVITNNLS SSILLWCGYY TVSDDPTKFV VLHFFVVAAA FIIHIFFLHH HSTTNPLLGG
           AATVITNNLS SSILLWCGYY TVSDDPTKFV VLHFFVVAAA FIIHIFFLHH HSTTNPLLGG
           AATVITNNLS SSILLWCGYY TVSDDPTKFV VLHFFVVAAA FIIHIFFLHH HSTTNPLLGG
           AATVITNNLS SGILLWCGYY TVSDDPTKFV VLHFFVVAAA FIIHIFFLHH HSTTNPLLGG
           AATVITNNLY YFILLWCGYY LVSDDPTKFV VLHFFIIAAA FIIHIFFLHH QSTTNPLLGG
           AATVITNNLS SSILLWCGYY TVSDDPTKFV VLHFFVVAAA FIIHIFFLHH HSTTNPLLGG
           AATVITNNLS SSILLWCGYY TVSDDPTKFV VLHFFVVAAA FIIHIFFLHH HSTTNPLLGG
           AATVITNNLS SSILLWCGYY TVSDDPTKFV VLHFFVVAAA FIIHIFFLHH HSTTNPLLGG
           AATVITNNLS SSILLWCGYY TVSDDPTKFV VLHFFVVAAA FIIHIFFLHH HSTTNPLLGG
           AATVITNNLS SSILLWCGYY TVSDDPTKFV VLHFFVVAAA FIIHIFFLHH HSTTNPLLGG

           GGYYDDDTAL IPPPNNNNLL LLCCGFFNLL FLSSQLFGII IDDAAIIPVV DYYTHHIVEE
           GGYYDDDTAL IPPPNNNNLL LLCCGFFSLL FLAAQLFGIL LDDAAIIMVV DYYTHHIVEE
           GGYYDDDTAL IPPPNNNNLL LLSSGFFNLL FLIIQIFGVI IDDAAIIVVV NYYTQQIVEE
           GGYYDDDTAL IPPPNNNNLL LLSSGFFNLL FLIIQIFGVI IDDAAIIIVV NYYTQQIVEE
           GGYYDDDTAL IPPPNNNNLL LLSSGFFNFL FLLLQIFGII IDDAAIILVV NYYTQQIVEE
           GGYYDDDTAL IPPPNNNNLL LLSSGFFNFL FLLLQLFGII IDDAAIILVV NYYTQQIVEE
           GGYYDDDTAL IPPPNNNNLL LLSSGFFNIL FLIIQLFGII IDDAAIIVVV NYYTQQIVEE
           GGYYDDDTAL IPPPNNNNLL LLSSGFFNFL FLSSQLFGIL LDDAAIITVV DYYTHHIVEE
           GGYYDDDTAL IPPPNNNNLL LLSSGFFNFL FLLLQIFGII IDDAAIILVV NYYTQQIVEE
           GGYYDDDTAL IPPPNNNNLL LLSSGFFNLL FLAAQLFGIL LDDAAIITVV DYYTHHIVEE
           GGYYDDDTAL IPPPNNNNLL LLSSGFFNFL FLLLQLFGII IDDAAIILVV NYYTQQIVEE
           GGYYDDDTAL IPPPNNNNLL LLSSGFFNLL FLSSQLFGIL LDDAAIITVV DYYTHHIVEE
           GGYYDDDTAL IPPPNNNNLL LLSSGFFNFL FLLLQIFGII IDDAAIILVV NYYTQQIVEE
           GGYYDDDTAL IPPPNNNNLL LLSSGFFNFL FLSSQLFGIL LDDAAIIMVV DYYTHHIVEE
           GGYYDDDTAL IPPPNNNNLL LLSSGFFNIL FLIIQLFGII IDDAAIIVVV NYYTQQIVEE
           GGYYDDDTAL IPPPNNNNLL LLSSGFFNFL FLLLQIFGII IDDAAIILVV NYYTQQIVEE
           GGYYDDDTAL IPPPNNNNLL LLSSGFFNFL FLLLQIFGII IDDAAIILVV NYYTQQIVEE
           GGYYDDDTAL IPPPNNNNLL LLSSGFFNFL FLLLQIFGII IDDAAIILVV NYYTQQIVEE
           GGYYDDDTAL IPPPNNNNLL LLSSGFFNLL FLIIQIFGVI IDDAAIIIVV NYYTQQIVEE
           GGYYDDDTAL IPPPNNNNLL LLSSGFFNLL FLAAQLFGIL LDDAAIITVV DYYTHHIVEE
           GGYYDDDTAL IPPPNNNNLL LLSSGFFNII FLLLQLFGII IDDAAIIIVV NYYTQQIVEE
           GGYYDDDTAF IPPPNNNNLL LLSSGFFNFL FLLLQIFGII IDDAAIILVV NYYTQQIVEE
           GGYYDDDTAL IPPPNNNNLL LLSSGFFNFL FLLLQIFGII IDDAAIILVV NYYTQQIVEE
           GGYYDDDTAL IPPPNNNNLL LLSSGFFNFL FLLLQIFGII IDDAAIILVV NYYTQQIVEE
           GGYYDDDTAL IPPPNNNNLL LLSSGFFNFL FLLLQLFGII IDDAAIIMVV NYYTQQIVEE

           EWWYLFFYAM LLKTTPNKGL LVLLLILAEE QRLLLLIIII FFFFFAAAAS SSVVTWFISS
           EWWYLFFYAI LLKTTPNKGL LILLLVLAEE QRLLLLIIII FFFFFAAAAS SSLLIWFIAA
           EWWYLFFYAM LLKTTPSKGL VIILLLLAEE QRLLLLIIII FFFFFAAAAS SSVVIWFMSS
           EWWYLFFYAM LLKTTPSKGL VIVLLLLAEE QRLLLLIIII FFFFFAAAAS SSVVIWFMSS
           EWWYLFFYAM LLKTTPSKGL LILLLLLAEE QRLLLLIIII FFFFFAAAAS SSVVMWFMSS
           EWWYLFFYAM LLKTTPSKGL LILLLLLAEE QRLLLLIIII FFFFFAAAAS SSVVMWFMSS
           EWWYLFFYAM LLKTTPSKGL VILLLLLAEE QRLLLLIIII FFFFFAAAAS SSVVIWFMAA
           EWWYLFFYAM LLKTTPNKGL LVLLLILAEE QRLLLLIIII FFFFFAAAAS SSVVTWFISS
           EWWYLFFYAM LLKTTPSKGL LILLLLLAEE QRLLLLIIII FFFFFAAAAS SSVVMWFMSS
           EWWYLFFYAM LLKTTPNKGL LVLLLILAEE QRLLLLLLLI FFFFFAAAAS SSVVTWFISS
           EWWYLFFYAM LLKTTPSKGL LILLLLLAEE QRLLLLIIII FFFFFAAAAS SSVVMWFMSS
           EWWYLFFYAM LLKTTPNKGL LVLLLILAEE QRLLLLLLLI LLLFFVVVVS SSVVIWFISS
           EWWYLFFYAM LLKTTPSKGL LILLLLLAEE QRLLLLIIII FFFFFAAAAS SSVVMWFMSS
           EWWYLFFYAM LLKIIPNKGL LVLLLVLAEE QRLLLLIIII FFFFFAAAAS SSVVIWFISS
           EWWYLFFYAM LLKTTPSKGL VILLLLLAEE QRLLLLIIII FFFFFAAAAS SSVVIWFMAA
           EWWYLFFYAM LLKTTPSKGL LILLLLLAEE QRLLLLIIII FFFFFAAAAS SSVVMWFMSS
           EWWYLFFYAM LLKTTPSKGL LILLLLLAEE QRLLLLIIII FFFFFAAAAS SSVVMWFMSS
           EWWYLFFYAM LLKTTPSKGL LILLLLLAEE QRLLLLIIII FFFFFAAAAS SSVVMWFMSS
           EWWYLFFYAM LLKTTPSKGL VIVLLLLAEE QRLLLLIIII FFFFFAAAAS SSVVIWFMSS
           EWWYLFFYAM LLKTTPNKGL LVLLLILAEE QRLLLLLLLI FFFFFAAAAS SSVVTWFISS
           EWWYLFFYAM LLKTTPSKGL LILLLLMAEE QRLLLLIIII FFFFFAAAAS SSVVIWFMSS
           EWWYLFFYAI LLKTTPSKGL LILLLLFAEE QRLLLLIIII FFFFFAAAAS SSLLMWFMSS
           EWWYLFFYAM LLKTTPSKGL LILLLLLAEE QRLLLLIIII FFFFFAAAAS SSVVMWFMSS
           EWWYLFFYAM LLKTTPSKGL LILLLLLAEE QRLLLLIIII FFFFFAAAAS SSVVMWFMSS
           EWWYLFFYAM LLKTTPSKGL LILLLLLAEE QRLLLLIIII FFFFFAAAAS SSVVIWFMSS

           SSFFAAIIGG PPSSIYYYYI LYYGGRIIII LLFFFFFSST SSSKYYDSSS SSSQQAANI
           AAFFAAIIGG PPDDIFFFFI YYYGGRIIII IILVVVVSST SSSKYYDSSS SSSQQAANI
           SSFFAAIIGG PPDDIFFFFI LYYGGRIIII LLFSSSSSSS NNNKYYDSSS SSSQQAANI
           SSFFAAIIGG PPDDIFFFFI LYYGGRIIII LLFSSSSSSA YYYKYYDSSS SSSQQAANI
           SSFFAAIIGG PPDDIFFFFI LYYGGRIIII LLFSSSSSSA YYYKYYDSSS SSSQQAANI
           SSFFAAIIGG PPDDIFFFFI LYYGGRIIII SSFSSSSSSA YYYKYYDSSS SSSQQAANI
           AAFFAAIIGG PPDDIFFFFI LYYGGRIVVV LLFCCCCSSV YYYRYYDSSS SSSQQAANI
           SSFFAAIIGG PPDDIYYYYI LYYGGRIIII LLFFFFFSST AAARYYDSSS SSSQQAANI
           SSFFAAIIGG PPDDIFFFFI LYYGGRIIII LLFSSSSSST YYYKYYDSSS SSSQQAANI
           SSFFAAIIGG PPDDIYYYYI LYYGGRIIII LLFFFFFSST SSSKYYDSSS SSSQQAANI
           SSFFAAIIGG PPDDIFFFFI LYYGGRIIII SSFSSSSSSV YYYKYYDSSS SSSQQAANI
           SSFFAAIIGG PPDDIFFFFI LYYGGRIIII LLFCCCCSSS SSSKYYDSSS SSSQQAANI
           SSFFAAIIGG PPDDIFFFFI LYYGGRIIII LLFFFFFSST YYYKYYDSSS SSSQQAANI
           SSFFAAIIGG PPDDIYYYYI IYYGGRIIII LLFFFFFSST AAARYYDSSS SSSQQAANL
           AAFFAAIIGG PPDDIFFFFI LYYGGRIVVV LLFCCCCSSV YYYKYYDSSS SSSQQAANI
           SSFFAAIIGG PPDDIFFFFI LYYGGRIIII SSFSSSSSSA YYYKYYDSSS SSSQQAANI
           SSFFAAIIGG PPDDIFFFFI LYYGGRIIII SSFSSSSSSA YYYKYYDSSS SSSQQAANI
           SSFFAAIIGG PPDDIFFFFI LYYGGRIIII SSFSSSSSSA YYYKYYDSSS SSSQQAANI
           SSFFAAIIGG PPDDIFFFFI LYYGGRIIII LLFSSSSSSS YYYKYYDSSS SSSQQAANI
           SSFFAAIIGG PPDDIYYYYI LYYGGRIIII LLFFFFFSST SSSKYYDSSS SSSQQAANI
           SSFFAAIIGG PPEEIFFFFI LYYGGRIIII SSFSSSSSSA YYYKYYDSSS SSSQQAANI
           SSFFAAIIGG PPDDIFFFFI LYYGGRIIII IIFSSSSSSA YYYNYYDSSS SSSQQAANI
           SSFFAAIIGG PPDDIFFFFI LYYGGRIIII LLFSSSSSST YYYKYYDSSS SSSQQAANI
           SSFFAAIIGG PPDDIFFFFI LYYGGRIIII SSFSSSSSSA YYYKYYDSSS SSSQQAANI
           SSFFAAIIGG PPDDIFFFFI LYYGGRIIII SSFSSSSSSV YYYKYYDSSS SSSQQAANI

   25  1139
L_caullery ---------- ---------- ---------- -----SRYAA LINNCNHHSS LWFIFVVGFS
L_sabrazes ---------- ---------- ---------- ---FIFRYAA IINNCNHHVV LWFIFVVGFS
P_berghei  ---------- ---------- ---------- ----FNRYAA LINNCNHHTT LWFLFTTGFS
P_chabaudi ---------- ---------- ---------- ----FNRYAA LINNCNHHTT LWFLFIIGFS
P_cynomolg ---------- ---------- ---------- ---FFNRYTT LINNCNHHTT LWFLFSSGFS
P_DAJ-2004 ---------- ---------- ---------- ---FFNRYTT LINNCNHHTT LWFIFSSGFS
P_falcipar LTTWDLFQSI IAAAVAGTVV VIYFFSSSSE PHVFINRYSS LINNCNHHTT LWFLFSSGFS
P_floriden ---------- ---------- ---------- ---FISRYAA LINNCNHHTT LWFIFSSGFS
P_fragile  ---------- ---------- ---------- ---FFNRYTT LINNCNHHTT LWFLFSSGFS
P_gallinac ---------- ---------- ---------- ---FIQRYAA LINNCNHHTT LWFIFSSGFS
P_gonderi  ---------- ---------- ---------- ---FFNRYTT LINNCNHHTT LWFLFSSGFS
P_juxtanuc ---------- ---------- ---------- ---FFQRYAA LINNCNHHTT LWFIFTTGFS
P_knowlesi ---------- ---------- ---------- ---LFNRYTT LINNCNHHTT LWFLFSSGFS
P_mexicanu ----DLFQSI IAAAVAGTVV VISYFSSSSK PQIFILRYSS LINNCNHHTT LWFLFIIGFS
P_reicheno LTTWDLFQSI IAAAVAGTVV VIYFFSSSSE PHVFINRYSS LINNCNHHTT LWFLFSSGFS
P_simioval ---------- ---------- ---------- ---FFNRYTT LINNCNHHTT LWFLFSSGFS
P_simium   ---------- ---------- ---------- ---FFNRYTT LINNCNHHTT LWFLFSSGFS
P_vivax_Sa ---------- ---------- ---------- ---FFNRYTT LINNCNHHTT LWFLFSSGFS
P_yoelii_1 ---------- ---------- --DRLIIIIH LQANIFLYAA LINNCNHHTT LWFLFTTGFS
P_relictum ---------- ---------- ---------- ---FISRYAA LINNCNHHTT LWFIFSSGFS
P_malariae ---------- ---------- ---------- ---FFNRYTT LINNCNHHTT LWFLFSSGFS
P_inui     ---------- ---------- ---------- ---FFNRYAA LINNCNHHII LWFLFSSGFS
P_coatneyi ---------- ---------- ---------- ---FFNRYTT LINNCNHHTT LWFLFSSGFS
P_fieldi   ---------- ---------- ---------- ---FFNRYTT LINNCNHHTT LWFLFSSGFS
P_ovale    ---------- ---------- ---------- ---FFNRYAA LINNCNHHTT LWFLFSSGFS

           SVIIRTLSSS LIAEENVVNN NNNNFYYNNM MFIIHHGIMI FNNMPGLGGF FFNNFLPLLG
           SIIIRTLSSS LIAEENIINN NNNNLYYNNM MFVVHHGIMI FNNMPGLGGF FFNNFLPLLG
           SVILRTLSSS LIAEENVVNN NNNNLYYNNM MFIIHHGIMI FNNMPGLGGF FFNNYLPLLG
           SVILRTLSSS LIAEENVVNN NNNNLYYNNM MFVVHHGIMI FNNMPGLGGF FFNNYLPLLG
           SVILRTLSSS LIAEENVVNN NNNNLYYNNM MFLLHHGIMI FNNMPGLGGF FFNNFLPLLG
           SVILRTLSSS LIAEENVVNN NNNNLYYNNM MFLLHHGIMI FNNMPGLGGF FFNNFLPLLG
           SVILRTLSSS LIAEENVVNN NNNNLYYNNM MFIIHHGIMI FNNMPGLGGF FFNNFLPLLG
           SVILRTLSSS LIAEENVVNN NNNNLYYNNM MFIIHHGIMI FNNMPGLGGF FFNNFLPLLG
           SVILRTLSSS LIAEENVVNN NNNNLYYNNM MFLLHHGIMI FNNMPGLGGF FFNNFLPLLG
           SVILRTLSSS LIAEENVVNN NNNNLYYNNM MFIIHHGIMI FNNMPGLGGF FFNNFLPLLG
           SVILRTLSSS LIAEENVVNN NNNNLYYNNM MFLLHHGIMI FNNMPGLGGF FFNNFLPLLG
           SVILRTLSSS LIAEENVVNN NNNNLYYNNM MFIIHHGIMI FNNMPGLGGF FFNNFLPLLG
           SVILRTLSSS LIAEENVVNN NNNNLYYNNM MFLLHHGIMI FNNMPGLGGF FFNNFLPLLG
           SIILRTLSSS LIAEENVVNN NNNNLYYNNM MFIIHHGIMI FNNMPGLGGF FFNNFLPLLG
           SVILRTLSSS LIAEENVVNN NNNNLYYNNM MFIIHHGIMI FNNMPGLGGF FFNNFLPLLG
           SVILRTLSSS LIAEENVVNN NNNNLYYNNM MFLLHHGIMI FNNMPGLGGF FFNNFLPLLG
           SVILRTLSSS LIAEENVVNN NNNNLYYNNM MFLLHHGIMI FNNMPGLGGF FFNNFLPLLG
           SVILRTLSSS LIAEENVVNN NNNNLYYNNM MFLLHHGIMI FNNMPGLGGF FFNNFLPLLG
           SVILRTLSSS LIAEENVVNN NNNNLYYNNM MFIIHHGIMI FNNMPGLGGF FFNNYLPLLG
           SVILRTLSSS LIAEENVVNN NNNNLYYNNM MFIIHHGIMI FNNMPGLGGF FFNNFLPLLG
           SIILRTLSSS LIAEENVVNN NNNNLYYNNM MFIIHHGIMI FNNMPGLGGF FFNNFLPLLG
           SVILRTLSSS LIAEENVVNN NNNNLYYNNM MFLLHHGIMI FNNMPGLGGF FFNNFLPLLG
           SVILRTLSSS LIAEENVVNN NNNNLYYNNM MFLLHHGIMI FNNMPGLGGF FFNNFLPLLG
           SVILRTLSSS LIAEENVVNN NNNNLYYNNM MFLLHHGIMI FNNMPGLGGF FFNNFLPLLG
           SVILRTLSSS LIAEENVVNN NNNNLYYNNM MFIIHHGIMI FNNMPGLGGF FFNNFLPLLG

           GSAYPPRRRR NSIISSLLQQ QIAFFFIIVV STTAAEFFFF GGTTGGTTTT LYYYPPPLLS
           GAAYPPRRRR NSIISSLLQQ QVAFFFGGII STTAAEFFFF GGTTGGTTTT LYYYPPPLLS
           GSAYPPRRRR NSIISSLLQQ QIAFFFIIVV STTAAEFFFF GGTTGGTTTT LYYYPPPLLS
           GSAYPPRRRR NSIISSLLQQ QIAFFFIIVV STTAAEFFFF GGTTGGTTTT WYYYPPPLLS
           GPAYPPRRRR NSIISSLLQQ QIAFFFIIVV STTAAEFFFF GGTTGGTTTT LYYYPPPLLS
           GPAYPPRRRR NGIISSLLQQ QIAFFFIIVV STTAAEFFFF GGTTGGTTTT LYYYPPPLLS
           GPAYPPRRRR NSIISSLLQQ QIAFFFVVVV STTAAEFFFF GGTTGGTTTT LYYYPPPLLS
           GPAYPPRRRR NSIISSLLQQ QIAFFFGGVV STTAAEFFFF GGTTGGTTTT LYYYPPPLLS
           GPAYPPRRRR NSIISSLLQQ QIAFFFIIVV STTAAEFFFF GGTTGGTTTT LYYYPPPLLS
           GPAYPPRRRR NSIISSLLQQ QIAFFFGGVV STTAAEFFFF GGTTGGTTTT LYYYPPPLLS
           GPAYPPRRRR NSIISSLLQQ QIAFFFIIVV STTAAEFFFF GGTTGGTTTT LYYYPPPLLS
           GPAYPPRRRR NSIISSLLQQ QIAFFFGGVV STTAAEFFFF GGTTGGTTTT LYYYPPPLLS
           GPAYPPRRRR NSIISSLLQQ QIAFFFIIVV STTAAEFFFF GGTTGGTTTT LYYYPPPLLS
           GPAYPPRRRR NSIISSLLQQ QIAFFFGGVV STTAAEFFFF GGTTGGTTTT LYYYPPPLLS
           GPAYPPRRRR NSIISSLLQQ QIAFFFVVVV STTAAEFFFF GGTTGGTTTT LYYYPPPLLS
           GPAYPPRRRR NSIISSLLQQ QIAFFFIIVV STTAAEFFFF GGTTGGTTTT LYYYPPPLLS
           GPAYPPRRRR NSIISSLLQQ QIAFFFIIVV STTAAEFFFF GGTTGGTTTT LYYYPPPLLS
           GPAYPPRRRR NSIISSLLQQ QIAFFFIIVV STTAAEFFFF GGTTGGTTTT LYYYPPPLLS
           GSAYPPRRRR NSIISSLLQQ QVAFFFIIVV STTAAEFFFF GGTTGGTTTT LYYYPPPLLS
           GPAYPPRRRR NSIISSLLQQ QIAFFFTTVV STTAAEFFFF GGTTGGTTTT LYYYPPPLLS
           GPSYPPRRRR NSIISSLLQQ QIAFFFIIII STTAAEFFFF GGTTGGTTTT LYYYPPPLLS
           GSAYPPRRRR NSIISSLLQQ QIAFFFIIVV STTAAEFFFF GGTTGGTTTT LYYYPPPLLS
           GPAYPPRRRR NSIISSLLQQ QIAFFFIIVV STTAAEFFFF GGTTGGTTTT LYYYPPPLLS
           GPAYPPRRRR NSIISSLLQQ QIAFFFIIVV STTAAEFFFF GGTTGGTTTT LYYYPPPLLS
           GPAYPPRRRR NSIISSLLQQ QIAFFFIIVV STTAAEFFFF GGTTGGTTTT LYYYPPPLLS

           LMPVAVVIVV LSSGAIIIIM SSLNNFFTTV VVAKGGLTII LSSTSLLLVV ITSFMLLPLL
           LMPVSVVIVV LSSGAIIIIM SSLNNSSTTG GAAKGGLTII LSSVAVVVVV ITSIMILPLL
           LMPVAVVIII LSSGAIIIIM SSLNNFFTTV VLAKGGLSVV LSSTSIIIII ITSIMLLPLL
           LMPVAVVIVV LSSGAIIIIM SSLNNFFTTV VMAKGGLTII LSSTSLLLII ITSIMLLPLL
           LMPVAVVIII LSSGAIIIIM SSLNNFFTTV VMSKGGLTII LSSTSLLLII ITSVMLLPLL
           LMPVAIVIII LSSGAIIIIM SSLNNFFTTV VMSKGGLTII LSSTSLLLII ITSIMLLPLL
           LMPVAVVIII LSSGAIIIIM SSLNNFFTTV VMAKGGLTII LSSTSLLLII ITSGMLLPLL
           LMPVAVVIVV LSSGAIIIIM SSLNNFFTTV VMAKGGLTII LSSTSLLLVV ITSAMLLPLL
           LMPVAVVIII LSSGAIIIIM SSLNNFFTTV VMSKGGLTII LSSTSLLLII ITSVMLLPLL
           LMPVAVVIII LSSGAIIIIM SSLNNFFTTV VMAKGGLTII LSSTSLLLVV ITSVMLLPLL
           LMPVAVVIII LSSGAIIIIM SSLNNFFTTV VMSKGGLTII LSSTSLLLII ITSIMLLPLL
           LMPVSVVIVV LSSGAIIIIM SSLNNFFTTV VMAKGGLTII LSSTSLLLII ITSAMLLPLL
           LMPVAVVIII LSSGAIIIIM SSLNNFFTTV VMSKGGLTII LSSTSLLLII ITSVMLLPLL
           LMPVAVVIII LSSGAIIIIM SSLNNFFTTV VMAKGGLTII LSSTSIIIII ITSFMLLPLL
           LMPVAVVIII LSSGAIIIIM SSLNNFFTTV VMAKGGLTII LSSTSLLLII ITSGMLLPLL
           LMPVAVVIII LSSGAIIIIM SSLNNFFTTV VMSKGGLTII LSSTSLLLII ITSVMLLPLL
           LMPVAVVIII LSSGAIIIIM SSLNNFFTTV VMSKGGLTII LSSTSLLLII ITSVMLLPLL
           LMPVAVVIII LSSGAIIIIM SSLNNFFTTV VMSKGGLTII LSSTSLLLII ITSVMLLPLL
           LMPVAVVIII LSSGAIIIIM SSLNNFFTTV VLAKGGLSVV LSSTSIIIII ITSIMLLPLL
           LMPVAVVIVV LSSGAIIIIM SSLNNFFTTV VMAKGGLTII LSSTSLLLVV ITSVMLLPLL
           LMPVAVVIII LSSGAIIIIM SSLNNFFTTI IMSKGGLTII LSSTSLLLLL ITSIMLLPLL
           LMPVAVVIII LSSGAIIIIM SSLNNFFTTV VMSKGGLTII LSSTSLLLII ITSVMILPLL
           LMPVAVVIII LSSGAIIIIM SSLNNFFTTV VMSKGGLTII LSSTSLLLII ITSVMLLPLL
           LMPVAVVIII LSSGAIIIIM SSLNNFFTTV VMSKGGLTII LSSTSLLLII ITSVMLLPLL
           LMPVAVVIII LSSGAIIIIM SSLNNFFTTV VMAKGGLTII LSSTSLLLII ITSIMLLPLL

           LGMSHFNTLL LFFYTTDPVY HFWFHEYYLI LPAAFFGVVI TTNRRRSSLL FFFGNNNQQS
           LGMSHFNTLL LFFYTTDPVY HFWFHEYYLI LPAAFFGIII SSNKKKCCLL FFFGHHHQQP
           LGMSHFNTLL LFFFTTDPIY HFWFHEYYLI LPAAFFGIII TTNRRRSSLL FFFGNNNQQS
           LGMSHFNTLL LFFFTTDPIY HLWFHEYYLI LPAAFFGIII TTNRRRSSLL FFFGNNNQQS
           LGMSHFNTLL LFFFTTDPIY HFWFHEYYLI LPAAFFGIII TTNRRRSSLL FFFGNNNQQS
           LGMSHFNTLL LFFFTTDPIY HFWFHEYYLI LPAAFFGIII TTNRRRSSLL FFFGNNNQQS
           LGMSHFNTLL LFFFTTDPIY HFWFHEYYLI LPAAFFGIII TTNRRRNNLL FFFGNNNQQS
           LGMSHFNTLL LFFYTTDPVY HFWFHEYYLI LPGGFFGIII TTNRRRSSLL FFFGNNNQQS
           LGMSHFNTLL LFFFTTDPIY HFWFHEYYLI LPAAFFGIII TTNRRRSSLL FFFGNNNQQS
           LGMSHFNTLL LFFYTTDPVY HFWFHEYYLI LPGGFFGIII TTNWWWSSLL LLLGNNNQQS
           LGMSHFNTLL LFFFTTDPIY HFWFHEYYLI LPAAFFGIII TTNRRRSSLL FFFGNNNQQS
           LGMSHFNTLL LFFYTTDPVY HFWFHEYYLI LPGGFFGIII TTNRRRSSLL FFFGNNNQQS
           LGMSHFNTLL LFFFTTDPIY HFWFHEYYLI LPAAFFGIII TTNRRRSSLL FFFGNNNQQS
           LGMSHFNTLL LFFFTTDPVY HFWFHEYYLI LPAAFFGIII TTNRRRSSLL FFFGNNNQQS
           LGMSHFNTLL LFFFTTDPIY HFWFHEYYLI LPAAFFGIII TTNRRRNNLL FFFGNNNQQS
           LGMSHFNTLL LFFFTTDPIY HFWFHEYYLI LPAAFFGIII TTNRRRSSLL FFFGNNNQQS
           LGMSHFNTLL LFFFTTDPIY HFWFHEYYLI LPAAFFGIII TTNRRRSSLL FFFGNNNQQS
           LGMSHFNTLL LFFFTTDPIY HFWFHEYYLI LPAAFFGIII TTNRRRSSLL FFFGNNNQQS
           LGMSHFNTLL LFFFTTDPIY HFWFHEYYLI LPAAFFGIII TTNRRRSSLL FFFGNNNQQS
           LGMSHFNTLL LFFYTTDPVY HFWFHEYYLI LPGGFFGIII TTNRRRSSLL FFFGNNNQQS
           LGMSHFNTLL LFFFTTDPIY HFWFHEYYLI LPAAFFGIII TTNRRRSSLL FFFGNNNQQS
           LGMSHFNTLL LFFFTTDPIY HFWFHEYYLI LPAAFFGIII TTNRRRSSLL FFFGNNNQQS
           LGMSHFNTLL LFFFTTDPIY HFWFHEYYLI LPAAFFGIII TTNRRRSSLL FFFGNNNQQS
           LGMSHFNTLL LFFFTTDPIY HFWFHEYYLI LPAAFFGIII TTNRRRSSLL FFFGNNNQQS
           LGMSHFNTLL LFFFTTDPIY HFWFHEYYLI LPAAFFGIII TTNRRRSSLL FFFGNNNQQS

           SMMIAMMACC GGLLGSHHMT GGLDDDDTTT TYYTTTIIPT GTKVFWCTTY YMSNITHLLL
           PMMIAMMGCC GGLLGSHHMT GGLDDDDTTT TFFTTAVLPT GTKVFWCTTY YMSNITHLLL
           SMMIAMMGCC AALLGSHHMT GGLDDDDTTT TFFTTTIIPT GTKVFWCTTY YMSNITHLLL
           SMMIAMMGCC AALLGSHHMT GGLDDDDTTT TFFTTTIIPT GTKVFWCTTY YMTNITHLLL
           SMMIAMMSCC AALLGSHHMT GGLDDDDTTT TFFTTTIIPT GTKIFWCTTY YMSNITHLLL
           SMMIAMMSCC AALLGSHHMT GGLDDDDTTT TFFTTTIIPT GTKIFWCTTY YMSNITHLLL
           SMMIAMMGCC AALLGSHHMT GGLDDDDTTT TYYTTTIIPT GTKVFWCTTY YMSNMIHLLL
           SMMIAMMGCC AALLGSHHMT GGLDDDDTTT TYYTTTIIPT GTKIFWCTTY YMSNITHLLL
           SMMIAMMSCC AALLGSHHMT GGLDDDDTTT TFFTTTIIPT GTKIFWCTTY YMSNITHLLL
           SMMIAMMSCC AALLGSHHMT GGLDDDDTTT TYYTTTIIPT GTKVFWCTTY YMSNITHLLL
           SMMIAMMSCC AALLGSHHMT GGLDDDDTTT TFFTTTIIPT GTKIFWCTTY YMSNITHLLL
           SMMIAMMSCC AALLGSHHMT GGLDDDDTTT TYYTTTIIPT GTKVFWCTTY YMSNITHLLL
           SMMIAMMSCC AALLGSHHMT GGLDDDDTTT TFFTTTIIPT GTKIFWCTTY YMSNITHLLL
           SMMIAMMGCC AALLGSHHMT GGLDDDDTTT TYYTTTIIPT GTKIFWCTTY YMSNITHLLL
           SMMIAMMGCC AALLGSHHMT GGLDDDDTTT TYYTTTIIPT GTKVFWCTTY YMSNMIHLLL
           SMMIAMMSCC AALLGSHHMT GGLDDDDTTT TFFTTTIIPT GTKIFWCTTY YMSNITHLLL
           SMMIAMMSCC AALLGSHHMT GGLDDDDTTT TFFTTTIIPT GTKIFWCTTY YMSNITHLLL
           SMMIAMMSCC AALLGSHHMT GGLDDDDTTT TFFTTTIIPT GTKIFWCTTY YMSNITHLLL
           SMMIAMMGCC AALLGSHHMT GGLDDDDTTT TFFTTTIIPT GTKVFWCTTY YMSNITHLLL
           SMMIAMMSCC AALLGSHHMT GGLDDDDTTT TYYTTTIIPT GTKVFWCTTY YMSNITHLLL
           SMMIAMMSCC AALLGSHHMT GGLDDDDTTT TFFTTTIIPT GTKVFWCTTY YMSNITHLLL
           SMMIAMMSCC AALLGSHHMT GGLDDDDTTT TFFTTTIIPT GTKIFWCTTY YMSNITHLLL
           SMMIAMMSCC AALLGSHHMT GGLDDDDTTT TFFTTTIIPT GTKIFWCTTY YMSNITHLLL
           SMMIAMMSCC AALLGSHHMT GGLDDDDTTT TFFTTTIIPT GTKIFWCTTY YMSNITHLLL
           SMMIAMMSCC AALLGSHHMT GGLDDDDTTT TFFTTTIIPT GTKVFWCTTY YMSNITHLLL

           LALLFFICCT GGTTTVIIGN NAVVDIAAHD TYIIIAFHHF FFLLLSSIII GAAIIIGGGF
           LVILFFICCT GGTTTVIIGN NAIIDIAAHD TFVVVGFHHF FFLLLSSIII GAAIIIGGGF
           LCLLFFICCT GGTTTVIIGN NAIIDIAAHD TYIIIAFHHF FFLLLSSIII GAAIIIAAAF
           LSLLFFICCT GGTTTVIIGN NAIIDVAAHD TYIIIAFHHF FFLLLSSIII GAAIIIAAAF
           LSLLFFICCT GGTTTVIIGN NAIIDIAAHD TYIIIAFHHF FFLLLSSIII GAAIIIGGGF
           LSLLFFICCT GGTTTVIIGN NAIIDIAAHD TYIIIAFHHF FFLLLSSIII GAAIIIAAAF
           LSLLFFICCT GGTTTVIIGN NAIIDVAAHD TYIIIAFHHF FFLLLSSIII GAAIIIGGGF
           LALLFFVCCT GGTTTVIIGN NAVVDIAAHD TYIIIAFHHF FFLLLSSIII GAAVVIAAAF
           LSLLFFICCT GGTTTVIIGN NAIIDIAAHD TYIIIAFHHF FFLLLSSIII GAAIIIAAAF
           LALLFFICCT GGTTTVIIGN NAIIDIAAHD TYIIIAFHHF FFLLLSSIII GAAIIIAAAF
           LSLLFFICCT GGTTTVIIGN NAIIDIAAHD TYIIIAFHHF FFLLLSSIII GAAIIIAAAF
           LALLFFICCT GGTTTVIIGN NAIIDIAAHD TYIIIAFHHF FFLLLSSIII GAAIIIAAAF
           LSLLFFICCT GGTTTVIIGN NAIIDIAAHD TYIIIAFHHF FFLLLSSIII GAAIIIGGGF
           LTLLFFICCT GGTTTVIIGN NAIIDIAAHD TYIIIAFHHF FFLLLSSIII GAAIIIAAAF
           LSLLFFICCT GGTTTVIIGN NAIIDVAAHD TYIIIAFHHF FFLLLSSIII GAAIIIGGGF
           LSLLFFICCT GGTTTVIIGN NAIIDIAAHD TYIIIAFHHF FFLLLSSIII GAAIIIGGGF
           LSLLFFICCT GGTTTVIIGN NAIIDIAAHD TYVVVAFHHF FFLLLSSIII GAAIIIGGGF
           LSLLFFICCT GGTTTVIIGN NAIIDIAAHD TYIIIAFHHF FFLLLSSIII GAAIIIGGGF
           LCLLFFICCT GGTTTVIIGN NAIIDIAAHD TYIIIAFHHF FFLLLSSIII GAAIIIAAAF
           LALLFFICCT GGTTTVIIGN NAIIDIAAHD TYIIIAFHHF FFLLLSSIII GAAIIIAAAF
           LALLFFICCT GGTTTVIIGN NAIINIAAHD TYIIIAFHHF FFLLLSSIII GAAIIIGGGF
           LSLLFFICCT GGTTTVIIGN NAIIDIAAHD TYIIIAFHHF FFLLLSSIII GAAIIIGGGF
           LSLLFFICCT GGTTTVIIGN NAIIDIAAHD TYIIIAFHHF FFLLLSSIII GAAIIIAAAF
           LSLLFFICCT GGTTTVIIGN NAIIDIAAHD TYIIIAFHHF FFLLLSSIII GAAIIIGGGF
           LSLLFFICCT GGTTTVIIGN NAIIDIAAHD TYIIIAFHHF FFLLLSSIII GAAIIIGGGF

           FFTVSSQEEN FFHNIVLWTT FFFVGGVVLT TPFFFGGGFN MRDDYPPDDA LLLNWWMMCC
           FFTVSSQEEN FFHNIVLWII FFFIGGVILT TPFFFGGGYT MRDDYPPDDN LLLNWWMMCC
           FFTVSSQEES FFTNLVLWSS FFFIGGVILT TPFFFGGGFN MRDDYPPDDA LLLNWWMMCC
           FFTVSSQEES FFTNIVLWSS FFFVGGVVLT TPFFFGGGFN MRDDYPPDDA LLLNWWMMCC
           FFTVSSQEEN FFHNIILWSS FFFIGGVVLT TPFFFGGGFN MRDDYPPDDA LLLNWWMMCC
           FFTVSSQEEN FFSNIILWSS FFFIGGVVLT TPFFFGGGFN MRDDYPPDDA LLLNWWMMCC
           FFTVSSQDDN FFNNIILWSS FFFVGGVILT TPFFFGGGFN MRDDYPPDDA LLLNWWMMCC
           FFTVSSQEEN FFHNIILWSS FFFVGGVVLT TPFFFGGGFN MRDDYPPDDA LLLNWWMMCC
           FFTVSSQEEN FFHNIILWSS FFFIGGVVLT TPFFFGGGFN MRDDYPPDDA LLLNWWMMCC
           FFTVSSQEEN FFHNIILWSS FFFVGGVVLT TPFFFGGGFN MRDDYPPDDA LLLNWWMMCC
           FFTISSQEEN FFSNIILWSS FFFIGGVVLT TPFFFGGGFN MRDDYPPDDA LLLNWWMMCC
           FFTVSSQEEN FFHNIILWSS FFFVGGVVLT TPFFFGGGFN MRDDYPPDDA LLLNWWMMCC
           FFTVSSQEEN FFHNIILWSS FFFIGGVVLT TPFFFGGGFN MRDDYPPDDA LLLNWWMMCC
           FFTLSSQEEN FFNDIILWSS FFFVGGVILT TPFFFGGGFN MRDDYPPDDA LLLNWWMMCC
           FFTVSSQDDN FFNNIILWSS FFFVGGVILT TPFFFGGGFN MRDDYPPDDA LLLNWWMMCC
           FFTVSSQEEN FFHNIILWSS FFFIGGVVLT TPFFFGGGFN MRDDYPPDDA LLLNWWMMCC
           FFTVSSQEEN FFHNIILWSS FFFIGGVVLT TPFFFGGGFN MRDDYPPDDA LLLNWWMMCC
           FFTVSSQEEN FFHNIILWSS FFFIGGVVLT TPFFFGGGFN MRDDYPPDDA LLLNWWMMCC
           FFTVSSQEES FFTNIVLWSS FFFIGGVVLT TPFFFGGGFN MRDDYPPDDA LLLNWWMMCC
           FFTVSSQEEN FFHNIILWSS FFFVGGVILT TPFFFGGGFN MRDDYPPDDA LLLNWWMMCC
           FFTISSQEEN FFCNIVLWSS FFFIGGVIFI IPFFFGGGFN MRDDYPPDDA LLLNWWMMCC
           FFTVSSQEEN FFHNIILWSS FFFIGGVVLT TPFFFGGGFN MRDDYPPDDA LLLNWWMMCC
           FFTVSSQEEN FFHNIILWSS FFFIGGVVLT TPFFFGGGFN MRDDYPPDDA LLLNWWMMCC
           FFTVSSQEEN FFHNIILWSS FFFIGGVVLT TPFFFGGGFN MRDDYPPDDA LLLNWWMMCC
           FFTVSSQEEN FFHNIILWSS FFFIGGVVLT TPFFFGGGFN MRDDYPPDDA LLLNWWMMCC

           SSIGGTTIIG GLLIIFFF-F IIFFRNNVSA SSTLATLKYY YYFSIIIILS SILLLLIIII
           SSLGGTTIIG GLLIIFFF-F IIFFGTTVSP SSTLATLKYY YYFSIIIILS SILLLLIILL
           SSIGGTTTTG GLLIIFFF-- VVFFSNNISP SSALGTLKYY YYFSIIIILT TILLLLIIVV
           SSIGGTTTTG GLLIIFFF-- VVFFSNNISP SSTLGTLKYY YYFSIIIILT TILLLLIIVV
           SSIGGTTTTG GLFIIFFFIF IIFFSNNVSP SSTLGTLKYY YYFSIIIILT TIFFIIIIVV
           SSIGGTTTTG GFLIIFFFIF IIFFSNNISP SSTLGTLKYY YYFSIIIILT TIFFIIIIVV
           SSIGGTTTTG GLLIIFFFKI LLFFSNNISP AATLGTLKYY YYFSIIIILT TILLLLIIVV
           SSIGGTTTTG GLLIIFFFIF IIFFSNNISP SSTLATLKYY YYFSIIIILT TIFFLLIIII
           SSIGGTTTTG GLFIIFFF-F IIFFSNNISP SSTLGTLKYY YYFSIIIILT TILLIIIIVV
           SSIGGTTTTG GLLIIFFF-F IIFFRNNISP SSTLGTLKYY YYFSIIIILT TILLMMIIII
           SSIGGTTTTG GFLIIFFFIF IIFFSNNISP SSTLGTLKYY YYFSIIIILT TIFFIIIIII
           SSIGGTTTTG GLLIIFFF-F VVFFSNNISP SSTLATLKYY YYFSIIIILT TILLMMIIII
           SSIGGTTTTG GFLIIFFF-F IIFFSNNISP SSTLGTLKYY YYFSIIIILT TIFFIIIIVV
           SSIGGTTTTG GLLIIFFFIF IIFFSNNISP SSTLATLKYY YYFSIIIILC CIFFLLIIII
           SSIGGTTTTG GLLIIFFFKI LLFFSNNISP AATLGTLKYY YYFSIIIILT TILLLLIIVV
           SSIGGTTTTG GLFIIFFFIF IIFFSNNVSP SSTLGTLKYY YYFSIIIILT TIFFIIIIVV
           SSIGGTTTTG GLFIIFFF-F IIFFSNNISP SSTLGTLKYY YYFSIIIILT TIFFIIIIVV
           SSIGGTTTTG GLFIIFFFIF IIFFSNNISP SSTLGTLKYY YYFSIIIILT TIFFIIIIVV
           SSIGGTTTTG GLLIIFFFII VVFFSNNISP SSALGTLKYY YYFSIIIILT TILLLLIIVV
           SSIGGTTTTG GLLIIFFFIF IIFFSNNISP SSTLATLKYY YYFSIIIILT TILLMMIIVV
           SSIGGTTTTG GFLIIFFFIF VVFFNNNISP SSTLGTLKYY YYFSIIIILT TILLLLIIVV
           SSIGGIITTG GLFIIFFF-- IIFFSNNISP SSTLGTLKYY YYFSIIIILT TILLLLIIII
           SSIGGAATTG GLFIIFFFIF IIFFSNNISP SSTLGTLKYY YYFSIIIILT TIFFIIIIVV
           SSIGGTTTTG GLFIIFFFIF IIFFSNNISP SSTLGTLKYY YYFSIIIILT TIFFIIIIVV
           SSIGGTTTTG GLLIIFFFIF IIFFNNNVSP SSALGTLKYY YYFSIIIILT TILLIIIIVV

           IIIYSSEELL FFFSSSLASG IIIISEALII IYFFWWWGGH FFALSPPPPY YPSSSNNEGG
           LLLYSSEELL FFFSSSLVSG MMIISEALII IYFFWWWGGH FFILSPPPPY YPSSSNNEGG
           VVVYSSEELL FFFSSSLASG MMIISEALII IYFFWWWGGH CCLVYLLLLL LIYYYMMMKK
           VVVYSSEELL FFFSSSLASG MMIISEALII IYFFWWWGGH FFCLSPPPPY YPYYYDDEGG
           VVVYSSEEFF FFFSSSLVSG MMIISEAIII IYFFWWWGGH FFSLSPPPPY YPYYYNNEGG
           VVVYSSEEFF FFFSSSLVSG MMIISEALMM MYFFWWWGGH FFSLSPPPPL LPYYYNNEGG
           VVVYSSEEFF FFFSSSLTSG MMIISEALFF FYFFWWWGGH FFSLSPPPPY YPSSSNNEGG
           IIIYSSEEFF FFFSSSLASG MMIISEALII IYFFWWWGGH FFSLSPPPPY YPSSSNNEGG
           VVVYSSEEFF FFFSSSLVSG MMIISEALII IYFFWWWGGH FFSLSPPPPY YPYYYNNEGG
           IIIYSSEEFF FFFSSSLASG MMIISEALVV VYFFWWWGGH FFSLSPPPPY YPSSSNNEGG
           IIIYSSEEFF FFFSSSLVSG MMIISEALMM MYFFWWWGGH FFSLSPPPPL LPYYYNNEGG
           IIIYSSEEFF FFFSSSLTSG MMIISEALII IYFFWWWGGH FFALSPPPPY YPSSSNNEGG
           VVVYSSEEFF FFFSSSLVSG MMIISEALII IYFFWWWGGH FFSLSPPPPY YPYYYSSEGG
           IIIFSSEEFF FFFSSSLASG MMIISEALII IYFFWWWGGH FFSLSPPPPY YTSSSNNEGG
           VVVYSSEEFF FFFSSSLTSG MMIISEALFF FYFFWWWGGH FFSLSPPPPY YPCCCNNEGG
           VVVYSSEEFF FFFSSSLVSG MMIISEALII IYFFWWWGGH FFSLSPPPPY YPYYYNNEGG
           VVVYSSEEFF FFFSSSLVSG MMIISEAIII IYFFWWWGGH FFSLSPPPPY YPYYYNNEGG
           VVVYSSEEFF FFFSSSLVSG MMIISEAIII IYFFWWWGGH FFSLSPPPPY YPYYYNNEGG
           VVVYSSEELL FFFSSSLASG MMIISEALLL LYFFWWWGGH FFCLSPPPPY YPYYYDDEGG
           VVVYSSEEFF FFFSSSLASG MMIISEALII IYFFWWWGGH FFSLSPPPPY YPSSSNNEGG
           VVVYSSEEFF FFFSSSLVSG MMIISEALII IYFFWWWGGH FFSLSPPPPC CPYYYDDEGG
           IIIYSSEEFF FFFSSSLVSG MMIISEAIII IYFFWWWGGH FFSLSPPPPY YPYYYNNEGG
           VVVYSSEEFF FFFSSSLVSG MMVVSEALII IYFFWWWGGH FFSLSPPPPY YPYYYNNEGG
           VVVYSSEEFF FFFSSSLVSG MMIISEALII IYFFWWWGGH FFSLSPPPPY YPYYYNNEGG
           VVVYSSEELL FFFSSSLISG MMIISEALII IYFFWWWGGH FFSLSPPPPS SPYYYNNEGG

           IIIILTSRRM LIILTFISMA CLLLEMMFFE SSSSCCIIIF LLLGFFQTEL ECINDDDIII
           IIIITTSRRM LIILTFISMA CLLLDMMFFL SSNNCCIIIF IIIGFFQTEL ENINDDDIII
           GGGGYNIRRC W--YNFISRA CLLLEMMFFE SSSSCCIIIY LLLGFFQTEL SYINDDDVVV
           IIIIITSRRM LIILTFISMA CLLLEMMFFE SSSSCCIIIY LLLGFFQTEL SYINDDDVVV
           IIIILTSRRM LIILTFISMA CLLLEMMLLE SSSSFFIIIY LLLGFFQTEL GCINDDDIII
           IIIILTSRRM LIILTFISMA CLLLEIILLE SSSSFFIIIY LLLGFFQTEL GYINDDDIII
           IIIIITSRRM LIILTFISMA CFFFEMMFFE SSSSCCIIIY LLLGFFQTEL SHINDDDVVV
           IIIILTSRRM LIILTFISMA CLLLEMMFFE SSSSCCIIIY LLLGFFQTEL ECINDDDIII
           IIIILTSRRM LIILTFISMA CLLLEMMLLE SSSSFFIIIY LLLGFFQTEL GCINDDDIII
           IIIILTSRRM LIILTFISMA CLLLEMMFFE SSSSCCIIIY LLLGFFQTEL ECINDDDIII
           IIIILTSRRM LIILTFISMA CLLLEMMLLE SSSSFFIIIY LLLGFFQTEL GYINDDDIII
           IIIILTSRRM LIILTFISMA CLLLEMMFFE SSSSCCIILY LLLGFFQAEL ECINDDDIII
           IIIIFTSRRM LIILTFISMA CLLLEMMLLE SSSSFFIIIY LLLGFFQTEL GCINDDDIII
           IIIILTSRRM LIILTFISMA CLLLEMMFFE SSSSCCIIIY LLLGFFQTEL SFINDDDIII
           IIIIITSRRM LIILTFISMA CFFFEMMFFE SSSSCCIIIY LLLGFFQTEL SHINDDDVVV
           IIIILTSRRM LIILTFISMA CLLLEMMLLE SSSSFFIIIY LLLGFFQTEL GCINDDDIII
           IIIILTSRRM LIILTFISMA CLLLEMMLLE SSSSFFIIIY LLLGFFQTEL GCINDDDIII
           IIIILTSRRM LIILTFISMA CLLLEMMLLE SSSSFFIIIY LLLGFFQTEL GCINDDDIII
           IIIIITSRRM LIILTFISMA CLLLEMMFFE SSSSCCIIIY LLLGFFQTEL SYINDDDVVV
           IIIILTSRRM LIILTFISMA CLLLEMMFFE SSSSCCIIIY LLLGFFQTEL ECINDDDIII
           IIIILTSRRM LIILTFTSMA CLLLEMMFFE SSSSFFIIIY LLLGFFQTEL EYINDDDVVV
           IIIILTSRRM LIILTFISMA CLLLEMMLLE SSSSFFIIIY LLLGFFQTEL GYINDDDIII
           IIIIFTSRRM LIILTFISMA CLLLEMMLLE SSSSFFIIIY LLLGFFQTEL GCINDDDIII
           IIIILTSRRM LIILTFISMA CLLLEMMLLE SSSSFFIIIY LLLGFFQTEL GCINDDDIII
           IIIILTSRRM LIILTFISMA CLLLEMMLLE SSSSFFIIIY FFFGFFQTEL GYINDDDIII

           TTLFYYCVVV GGFFFTVVII IVGLLLLLFF RIIIVVVEYT TTSSSSHHHH HSSFGGGIII
           TTLFYYCVVV GGFFFMVVII IVGLLLLLFF RLLLTTTEFV VVNNPP---- -SSIGGGFFF
           TTLFYYCVVV GGFFFAVVII IVGLIIILFF RIIIVVVDYV VVTTSSYYYY YSSIGGGIII
           TTLFYYCVVV GGFFFTVVII IVGLIIILFF RRRRVVVEYT TTTTSSYYYY YSSIGGGIII
           TTLFYYCVVV GGFFFSVVII IVGLLLLLFF RIIIIIIEYT TTCCSSYYYY YSSYGGGIII
           TTLFYYCIII GGFFFSVVII IVGLLLLLFF RIIIIIIEYI IICCSSYYYY YSSYGGGIII
           TTLFYYCVVV GGFFFSVVVV VIGLLLLLFF RIIIIIIEYT TTTTFFIIII INNFGGGIII
           TTLFYYCVVV GGFFFSVVII IVGLIIILFF RIIIIIIEYT TTSSSSYYYY YSSFGGGIII
           TTLFYYCVVV GGFFFSVVII IVGLLLLLFF RIIIVVVEYT TTCCSSYYYY YSSYGGGIII
           TTLFYYCVVV GGFFFSVVII IVGLIIILFF RIIIVVVEYT TTSSSSYYYY YSSFGGGIII
           TTLFYYCIII GGFFFSVVII IVGLLLLLFF RIIIIIIEYV VVCCSSYYYY YSSYGGGIII
           TTLFYYCVVV GGFFFTVVII IVGLLLLLFF RIIIVVVEYV VVTTSSYYYY YSSFGGGIII
           TTLFYYCVVV GGFFFSVVII IVGLLLLLFF RIIIIIIEYT TTCCSSYYYY YSSYGGGIII
           TTLFYYCVVV GGFFFTVVII IVGIIIILFF RIIIVVVEYT TTTTSSYYYY YSSFGGGIII
           TTLFYYCVVV GGFFFSVVII IVGLLLLLFF RIIIIIIEYI IITTFFCCCC CNNFGGGIII
           TTLFYYCVVV GGFFFSVVII IVGLLLLLFF RIIIVVVEYT TTCCSSYYYY YSSYGGGIII
           TTLFYYCVVV GGFFFSVVII IVGLLLLLFF RIIIVVVEYT TTSSSSYYYY YSSYGGGIII
           TTLFYYCVVV GGFFFSVVII IVGLLLLLFF RIIIVVVEYT TTSSSSYYYY YSSYGGGIII
           TTLFYYCVVV GGFFFTVVII IVGLIIILFF RIIIVVVDYV VVTTSSYYYY YSSIGGGIII
           TTLFYYCVVV GGFFFTVVII IVGLIIILFF RIIIVVVEYT TTSSSSYYYY YSSFGGGIII
           TTLFYYCVVV GGFFFSVVII IIGLLLLLFF RMMMIIIDYI IISSSSYYYY YSSYGGGIII
           TTLFYYCVVV GGFFFSVVII IVGLLLLLFF RIIIVVVEYT TTCCSSYYYY YSSYGGGIII
           TTLFYYCVVV GGFFFSVVII IVGLLLLLFF RIIIIIIEYT TTCCSSYYYY YSSYGGGIII
           TTLFYYCVVV GGFFFSVVII IVGLLLLLFF RIIIVVVEYT TTCCSSYYYY YSSYGGGIII
           TTLFYYCVVV GGFFFSVVII IVGLFFFLFF RMMMVVVEYT TTNNSSYYYY YSSYGGGIII

           ISVVHHHSSD DQQIIYYHEV WWWLFFLLSE EMIINNKKKS SSHHLLYCLL NILNYGGFFL
           FSVVQQQSSD DQQIIYYHEV WWWLFFLLSE EMIINNKKKA AAHHLLYCLL NILNYGGFFL
           ISVVHHHTTD DQQMMYYHEV WWWLFFFFSE EMIINNKKKT TTHHLLNCLL NILNYGGFFL
           ISVIHHHTTD DQQMMYYHEV WWWLFFFFSE EMIINNKKKT TTHHLLNCLL NILNYGGFFL
           ISIVHHHTTD DQQIIYYHEV WWWLFFFFSE EMIINNKKKA AAHHLLNCLL NILNYGGFFL
           ISIIHHHTTD DQQIIYYHEI WWWLFFFFSE EMIINNKKKA AAHHLLNCLL NILNYGGFFL
           ISIVHHHTTD DQQIIYYHEV WWWLFFLLSE EMIINNKKKA AAHHLLNCLL NILNYGGFFL
           ISIVHHHSSD DQQIIYYHEV WWWLFFLLSE EMIINNKKKA AAHHLLYCLL NILNYGGFFL
           ISIVHHHTTD DQQIIYYHEV WWWLFFFFSE EMIINNKKKA AAHHLLNCLL NILNYGGFFL
           ISIVHHHSSD DQQIIYYHEI WWWLFFLLSE EMIINNKKKA AAHHLLHCLL NILNYGGFFL
           ISIVHHHTTD DQQIIYYHEI WWWLFFFFSE EMIINNKKKA AAHHLLNCLL NILNYGGFFL
           ISVVHHHSSD DQQIIYYHEV WWWLFFLLSE EMIINNKKKA AAHHLLHCLL NILNYGGFFL
           ISILHHHTTD DQQIIYYHEV WWWLFFFFSE EMIINNKKKA AAHHLLNCLL NILNYGGFFL
           ISIVHHHTTD DQQIIYYHEV WWWLFFLLSE EMIINNKKKA AAHHLLHCLL NILNYGGFFL
           ISIVHHHTTD DQQIIYYHEV WWWLFFLLSE EMIINNKKKA AAHHLLNCLL NILNYGGFFL
           ISIVHHHTTD DQQIIYYHEI WWWLFFFFSE EMIINNKKKA AAHHLLNCLL NILNYGGFFL
           ISIVHHHTTD DQQIIYYHEV WWWLFFFFSE EMIINNKKKA AAHHLLNCLL NILNYGGFFL
           ISIVHHHTTD DQQIIYYHEV WWWLFFFFSE EMIINNKKKA AAHHLLNCLL NILNYGGFFL
           ISVVHHHTTD DQQMMYYHEV WWWLFFFFSE EMIINNKKKT TTHHLLNCLL NILNYGGFFL
           ISIVHHHSSD DQQIIYYHEI WWWLFFLLSE EMIINNKKKA AAHHLLHCLL NILNYGGFFL
           ISVIHHHTTD DQQIIYYHEV WWWLFFLLSE EMIINNKKKA AAHHLLNCLL NILNYGGFFL
           ISIVHHHTTD DQQIIYYHEV WWWLFFFFSE EMIINNKKKA AAHHLLNCLL NILNYGGFFL
           ISIIHHHTTD DQQVVYYHEV WWWLFFFFSE EMIINNKKKA AAHHLLNCLL NILNYGGFFL
           ISIVHHHTTD DQQIIYYHEV WWWLFFFFSE EMIINNKKKA AAHHLLNCLL NILNYGGFFL
           ISVIHHHTTD DQQIIYYHEI WWWLFFLLSE EMIINNKKKA AAHHLLNCLL NILNYGGFFL

           LGVVFFFQIL LTGGGGVVLL ATSSSSYYYY YSSVQHHIIL LLRREEWSCD CMMLLELYYY
           LGIIFFFQIL LTGGGGVVLL ATSSSSHYYY YSSVQHHIIL LLRREEWSWR LHHSSGALHH
           LGIIFFFQIL LTGGGGVVFL ASSSSSYYYY YSSIQHHIIL LLRREEWSWR MHHAAGALHH
           LGIIFFFQIL LTGGGGVVFL ASSSSSYYYY YSSIQHHIIL LLRREEWSWR MHHAAGALHH
           LGIIFFFQIL LTGGGGVVFL ASSSSSYYYY YSSIQHHIIL LLRREEWSWR MHHAAGALHH
           LGIIFFFQIL LTGGGGVVFL ASSSSSYYYY YSSIQHHIIL LLRREEWSWR MHHAAGALHH
           LGIIFFFQII ITGGGGVVFL ASSSSSYYYY YSSIQHHIIL LLRREEWSWR MHHAAGALHH
           LGVVFFFQIL LTGGGGVVLL ATSSSSYYYY YSSVQHHIIL LLRREEWSWR MHHAAGALHH
           LGIIFFFQIL LTGGGGVVFL ASSSSSYYYY YSSIQHHIIL LLRREEWSWR MHHAAGALHH
           LGVVFFFQIL LTGGGGVVLL ATSSSSYYYY YSSVQHHIIL LLRREEWSWR MHHAAGALHH
           LGIIFFFQIL LTGGGGVVFL ASSSSSYYYY YSSIQHHIIL LLRREEWSWR MHHAAGALHH
           LGVVFFFQIL LTGGGGVVLL ATSSSSYYYY YSSVQHHIIL LLRREEWSWR MHHAAGALHH
           LGIIFFFQIL LTGGGGVVFL ASSSSSYYYY YSSIQHHIIL LLRREEWSWR MHHAAGALHH
           LGVVFFFQIL LTGGGGVVLL ATSSSSYYYY YSSVQHHIIL LLRREEWSWR MHHAAGALHH
           LGIIFFFQII ITGGGGVVFL ASSSSSYYYY YSSIQHHIIL LLRREEWSWR MHHAAGALHH
           LGIIFFFQIL LTGGGGVVFL ASSSSSYYYY YSSIQHHIIL LLRREEWSWR MHHAAGALHH
           LGIIFFFQIL LTGGGGVVFL ASSSSSYYYY YSSIQHHIIL LLRREEWSWR MHHAAGALHH
           LGIIFFFQIL LTGGGGVVFL ASSSSSYYYY YSSIQHHIIL LLRREEWSWR MHHAAGALHH
           LGIIFFFQIL LTGGGGVVFL ASSSSSYYYY YSSIQHHIIL LLRREEWSWR MHHAAGALHH
           LGVVFFFQIL LTGGGGVVLL ATSSSSYYYY YSSVQHHIIL LLRREEWSWR MHHAAGALHH
           LGIIFFFQIL LTGGGGVVFL ASSSSSYYYY YSSIQHHIIL LLRREEWSWR MHHAAGALHH
           LGIIFFFQIL LTGGGGIIFL ASSSSSYYYY YSSIQHHIIL LLRREEWSWR MHHAAGALHH
           LGIIFFFQIL LTGGGGVVFL ASSSSSYYYY YSSIQHHIIL LLRREEWSWR MHHAAGALHH
           LGIIFFFQIL LTGGGGVVFL ASSSSSYYYY YSSIQHHIIL LLRREEWSWR MHHAAGALHH
           LGIIFFFQIL LTGGGGVVFL ASSSSSYYYY YSSIQHHIIL LLRREEWSWR MHHAAGALHH

           FR---VVLLL FFITFIIMMD WINYYNINFF FLFFGCCNNN CCCNYLLFII PVSIIGGGGG
           IRLLNYYYYY SSYTWNNTTG IIFLLIMTFF FYLFGAATTT VVVTNLLFII PITVVGGGGG
           IRLLNYYYYY LLYSWIISSG IIFAAIVTFF FYLYGAATTT VVVTNLLGII PVILLGGGGG
           IRLLNYYYYY LLYSWIISSG IIFAAIVTFF FYLYGAATTT VVVTNLLGII PVILLGGGGG
           IRLLNYYYYY LLYSWIISSG IIFAAIVTFF FYLYGAATTT VVVTNLLSII PVILLGGGGG
           IRLLNYYYYY LLYSWIISSG IIFAAIITFF FYLYGAATTT VVVTNLLSII PVILLGGGGG
           IRLLNYYYYY MMYSWIISSG ILFMMIVTFF FYLYGAATTT VVVTNLLSII PVIIIGGGGG
           IRLLNYYYYY SSYSWIISSG IIFLLIVTFF FYLFGAATTT VVVTNLLFII PVSIIGGGGG
           IRLLNYYYYY LLYSWIISSG IIFAAIVTFF FYLYGAATTT VVVTNLLSII PVILLGGGGG
           IRLLNYYYYY SSYSWIISSG MIFLLIVTFF FYLFGAATTT VVVTNLLFII PVSIIGGGGG
           IRLLNYYYYY LLYSWIISSG IIFAAIVTFF FYLYGAATTT VVVTNLLSII PVILLGGGGG
           IRLLNYYYYY SSYSWIISSG IIFLLIVTFF FYLFGAATTT VVVTNLLFII PVSIIGGGGG
           IRLLNYYYYY LLYSWIISSG IIFAAIVTFF FYLYGAATTT VVVTNLLSII PVILLGGGGG
           IRLLNYYYYY SSYSWIITTG IIFLLIVTFF FYLFGAATTT VVVTNLLFII PVSIIGGGGG
           IRLLNYYYYY MMYSWIISSG ILFMMIVTFF FYLYGAATTT VVVTNLLSII PVIIIGGGGG
           IRLLNYYYYY LLYSWIISSG IIFAAIVTFF FYLYGAATTT VVVTNLLSII PVILLGGGGG
           IRLLNYYYYY LLYSWIISSG IIFAAIVTFF FYLYGAATTT VVVTNLLSII PVILLGGGGG
           IRLLNYYYYY LLYSWIISSG IIFAAIVTFF FYLYGAATTT VVVTNLLSII PVILLGGGGG
           IRLLNYYYYY LLYSWIISSG IIFAAIVTFF FYLYGAATTT VVVTNLLGII PVILLGGGGG
           IRLLNYYYYY SSYSWIISSG IIFLLIVTFF FYLFGAATTT VVVTNLLFII PVSIIGGGGG
           IRLLNYYYYY LLYSWIISSG IIFAAIVTFF FYLYGAATTT VVVTNLLSII PVILLGGGGG
           IRLLNYYYYY LLYSWIISSG VIFAAIVTFF FYLYGAATTT VVVTNLLSII PVILLGGGGG
           IRLLNYYYYY LLYSWIISSG IIFAAIVTFF FYLYGAATTT VVVTNLLSII PVILLGGGGG
           IRLLNYYYYY LLYSWIISSG IIFAAIVTFF FYLYGAATTT VVVTNLLSII PVILLGGGGG
           IRLLNYYYYY LLYSWIISSG IIFAAIVTFF FYLYGAATTT VVVTNLLSII PVILLGGGGG

           YVVVVSPRFV LIPPIIAALC IVIIIIIILL HLGGSSSSLG GGYYYYDALL LLKPFPPLLC
           FVVVVNPRFI LIPPVVVVLV VVIIIIIILL HLGGSSSTLG GGYYYYDALL LLKPFPPLLC
           YVVVVSPRFV LIPPVVAALC IVIIIIIILL HLGGSSSTLG GGYYYYDALL LLKPFPPLLS
           YVVVVSPRFV LIPPVVAALC IVIIIIIILL HLGGSSSTLG GGYYYYDALL LLKPFPPLLS
           YVVVVSPRFV LIPPVVAALC IVIIIIIILL HLGGSSSTLG GGYYYYDALL LLKPFPPLLS
           YVVVVSPRFV LIPPIIAALC IVIIIIIILL HLGGSSSTLG GGYYYYDALL LLKPFPPLLS
           YVVVVSPRFV LIPPIIGGLC IVIIIIIILL HLGGSSSTLG GGYYYYDALL LLKPFPPLLS
           YVVVVSPRFV LIPPIIAALC IVIIIIIILL HLGGSSSTLG GGYYYYDALL LLKPFPPLLS
           YVVVVSPRFV LIPPVVAALC IVIIIIIILL HLGGSSSTLG GGYYYYDALL LLKPFPPLLS
           YVVVVSPRFV LTPPIIAALC IVIIIIIILL HLGGSSSTLG GGYYYYDALL LLKPFPPLLS
           YVVVVSPRFV LIPPVVAALC IVIIIIIILL HLGGSSSTLG GGYYYYDALL LLKPFPPLLS
           YVVVVSPRFV LIPPIIAALC IVIIIIIILL HLGGSSSTLG GGYYYYDALL LLKPFPPLLS
           YVVVVSPRFV LIPPVVAALC IVIIIIIILL HLGGSSSTLG GGYYYYDALL LLKPFPPLLS
           YVVVVSPRFV LIPPIIAALC IVIIIIIILL HLGGSSSTLG GGYYYYDALL LLKPFPPLLS
           YVVVVSPRFV LIPPIIGGLC IVIIIIIILL HLGGSSSTLG GGYYYYDALL LLKPFPPLLS
           YVVVVSPRFV LIPPVVAALC IVIIIIIILL HLGGSSSTLG GGYYYYDALL LLKPFPPLLS
           YVVVVSPRFV LIPPVVAALC IVIIIIIILL HLGGSSSTLG GGYYYYDALL LLKPFPPLLS
           YVVVVSPRFV LIPPVVAALC IVIIIIIILL HLGGSSSTLG GGYYYYDALL LLKPFPPLLS
           YVVVVSPRFV LIPPVVAALC IVIIIIIILL HLGGSSSTLG GGYYYYDALL LLKPFPPLLS
           YVVVVSPRFV LTPPIIAALC IVIIIIIILL HLGGSSSTLG GGYYYYDALL LLKPFPPLLS
           YVVVVSPRFV LIPPVVAALC IVIIIIIILL HLGGSSSTLG GGYYYYDALL LLKPFPPLLS
           YVVVVSPRFV LIPPVVAALC IVIIIIIILL HLGGSSSTLG GGYYYYDAFF FFKPFPPLLS
           YVVVVSPRFV LIPPVVAALC IVIIIIIILL HLGGSSSTLG GGYYYYDALL LLKPFPPLLS
           YVVVVSPRFV LIPPVVAALC IVIIIIIILL HLGGSSSTLG GGYYYYDALL LLKPFPPLLS
           YVVVVSPRFV LIPPVVAALC IVIIIIIILL HLGGSSSTLG GGYYYYDALL LLKPFPPLLS

           LDDIILLLLL LLQQQSSFGG ILLLSPDNII DRRYAAAPLL HIIEYYFFLP PMMMLTTTPN
           LDDIILLLLL LLQQQSSFGG ILLLSPDNII DRRYSSSPLL HIIEYYFFLS SIIILTTTPN
           LDDVVLLLLL LLQQQSSFGG VLLLSPDNII NTTYVVVPLL QIIEYYFFLP PMMMLTTTPS
           LDDVVLLLLL LLQQQSSFGG VLLLSPDNII NTTYVVVPLL QIIEYYFFLP PMMMLTTTPS
           LDDVVFFFLL LLQQQSSFGG ILLLSPDNII NTTYVVVPII QIIEYYFFLP PMMMLTTTPS
           LDDVVFFFLL LLQQQSSFGG ILLLSPDNII NTTYVVVPII QIIEYYFFLP PMMMLTTTPS
           LDDVVIIILL LLQQQSSFGG ILLLSPDNII NTTYVVVPSS QIIEYYFFLP PMMMLTTTPS
           LDDIIFFFLL LLQQQSSFGG ILLLSPDNII DRRYAAAPLL HIIEYYFFLP PMMMLTTTPN
           LDDVVFFFLL LLQQQSSFGG ILLLSPDNII NTTYVVVPII QIIEYYFFLP PMMMLTTTPS
           LDDIILLLLL LLQQQSSFGG ILLLSPDNII DRRYAAAPLL HIIEYYFFLP PMMMLTTTPN
           LDDVVFFFLL LLQQQSSFGG ILLLSPDNII NTTYVVVPII QIIEYYFFLP PMMMLTTTPS
           LDDIILLLLL LLQQQSSFGG ILLLSPDNII DRRYAAAPLL HIIEYYFFLP PMMMLTTTPN
           LDDVVFFFLL LLQQQSSFGG ILLLSPDNII NTTYVVVPII QIIEYYFFLP PMMMLTTTPS
           LDDIIFFFLL LLQQQSSFGG ILLLSPDNII DKKYAAAPLL HIIEYYFFLP PMMMLIIIPN
           LDDVVIIILL LLQQQSSFGG ILLLSPDNII NTTYVVVPSS QIIEYYFFLP PMMMLTTTPS
           LDDVVFFFLL LLQQQSSFGG ILLLSPDNII NTTYVVVPII QIIEYYFFLP PMMMLTTTPS
           LDDVVFFFLL LLQQQSSFGG ILLLSPDNII NTTYVVVPII QIIEYYFFLP PMMMLTTTPS
           LDDVVFFFLL LLQQQSSFGG ILLLSPDNII NTTYVVVPII QIIEYYFFLP PMMMLTTTPS
           LDDVVLLLLL LLQQQSSFGG VLLLSPDNII NTTYVVVPLL QIIEYYFFLP PMMMLTTTPS
           LDDIILLLLL LLQQQSSFGG ILLLSPDNII DRRYAAAPLL HIIEYYFFLP PMMMLTTTPN
           LDDVVIIIII ILQQQSSFGG ILLLSPDNII NTTYVVVPII QIIEYYFFLP PMMMLTTTPS
           LDDVVFFFLL LLQQQSSFGG ILLLSPDNII NTTYVVVPII QIIEYYFFLP PIIILTTTPS
           LDDVVFFFLL LLQQQSSFGG ILLLSPDNII NTTYVVVPII QIIEYYFFLP PMMMLTTTPS
           LDDVVFFFLL LLQQQSSFGG ILLLSPDNII NTTYVVVPII QIIEYYFFLP PMMMLTTTPS
           LDDVVFFFLL LLQQQSSFGG ILLLSPDNII NTTYVVVPII QIIEYYFFLP PMMMLTTTPS

           TAGLLLLVLA AALLQILFLA AAAEEQRRRN NTTTTTIKAA GGGEEYYYSP TWWICYYAAL
           TSGLLLLILS SSLLQVLFLA AAAEEQRRRN NTTTTTIKVV GGGDDYYYSS IWWICYYAAL
           NAGLLVVIIA AALLQLLFLA AAAEEQRRRN NTTTTTIKVV SSSEEYYYSP IWWMCYYAAL
           NAGLLVVIVA AALLQLLFLA AAAEEQRRRN NTTTTTIKVV SSSEEYYYSP IWWMCYYAAL
           TAGLLLLILA AALLQLLFLA AAAEEQRRRS STTTTTIKTT GGGEEYYYSP MWWMCYYAAL
           TAGLLLLILT TTLLQLLFLA AAAEEQRRRS STTTTTIKTT GGGEEYYYSP MWWMCYYAAL
           PAGLLVVILL LLLLQLLFLA AAAEEQRRRS STTTTTIKII GGGDDYYYSP IWWMCYYAAL
           TAGLLLLVLA AALLQILFLA AAAEEQRRRS STTTTTIKNN GGGEEYYYSP TWWICYYAAL
           TAGLLLLILA AALLQLLFLA AAAEEQRRRS STTTTTIKTT GGGEEYYYSP MWWMCYYAAL
           TAGLLLLVLA AALLQILFLA AAAEEQRRRN NTTTTTLKAA GGGEEYYYSP TWWICYYAAL
           TAGLLLLILA AALLQLLFLA AAAEEQRRRS STTTTTIKTT GGGEEYYYSP MWWMCYYAAL
           TAGLLLLVLA AALLQILFLA AAAEEQRRRN NTTTTTLKAA GGGEEYYYSP IWWICYYAAL
           TAGLLLLILA AALLQLLFLA AAAEEQRRRS STTTTTIKTT GGGEEYYYSP MWWMCYYAAL
           TAGLLLLVLA AALLQVLFLA AAAEEQRRRN NTTTTTIKNN GGGEEYYYSP IWWICYYAAL
           PAGLLVVILL LLLLQLLFLA AAAEEQRRRS STTTTTIKII GGGDDYYYSP IWWMCYYAAL
           TAGLLLLILA AALLQLLFLA AAAEEQRRRS STTTTTIKTT GGGEEYYYSP MWWMCYYAAL
           TAGLLLLILA AALLQLLFLA AAAEEQRRRS STTTTTIKTT GGGEEYYYSP MWWMCYYAAL
           TAGLLLLILA AALLQLLFLA AAAEEQRRRS STTTTTIKTT GGGEEYYYSP MWWMCYYAAL
           NAGLLVVIVA AALLQLLFLA AAAEEQRRRN NTTTTTIKVV SSSEEYYYSP IWWMCYYAAL
           TAGLLLLVLA AALLQILFLA AAAEEQRRRN NTTTTTLKAA GGGEEYYYSP TWWICYYAAL
           TAGLLLLILA AALLQLLFMA AAAEEQRRRN NTTTTTIKLL GGGEEYYYSP IWWMCYYAAL
           TAGLLLLILA AALLQLLFFA AAAEEQRRRN NTTTTTIKTT GGGEEYYYSP MWWMCYYAAL
           TAGLLLLILT TTLLQLLFLA AAAEEQRRRS STTTTTIKTT GGGEEYYYSP MWWMCYYAAL
           TAGLLLLILA AALLQLLFLA AAAEEQRRRS STTTTTIKTT GGGEEYYYSP MWWMCYYAAL
           TAGLLLLILA AALLQLLFLA AAAEEQRRRS STTTTTIKAA GGGEEYYYSP IWWMCYYAAL

           LLLWICLPQI IYIILYRLIF FFFSSGLFTV VVVQSSSRRI IIIYYDSSQQ QQAAAANNI
           LLMVIYLPQI IFIIYYRMIL FVVSSILFTV VVVQSSSRRL LLLHYDSSQQ QQAAAANNI
           LLLWICLPQI IFIILYRLIF FSSSSGLFSV VVVQNNNKKT TTTHYDSSQQ QQAAAANNI
           LLLWICLPQI IFIILYRLIF FSSSSGLFAV VVVHYYYRRT TTTHYDSSQQ QQAAAANNI
           LLLWICLPQI IFIILYRLIF FSSSSGLFAV VVVHYYYRRT TTTHYDSSQQ QQAAAANNI
           LLLWICLPQI IFIILYRLIF FSSSSGLFAV VVVHYYYRRT TTTHYDSSQQ QQAAAANNI
           LLLWICLPQI IFIILYRLIF FCCSSGLFVV VVVHYYYRRT TTTHYDSSQQ QQAAAANNI
           LLLWICLPQI IYIILYRLIF FFFSSALFTV VVVQAAARRT TTTHYDSSQQ QQAAAANNI
           LLLWICLPQI IFIILYRLIF FSSSSGLFTV VVVHYYYRRT TTTHYDSSQQ QQAAAANNI
           LLLWICLPQI IYIILYRLIF FFFSSGLFTV VVVQSSSRRT TTTHYDSSQQ QQAAAANNI
           LLLWICLPQI IFIILYRLIF FSSSSGLFVV VVVHYYYRRT TTTHYDSSQQ QQAAAANNI
           LLLWICLPQI IFIILYRLIF FCCSSGLFSV VVVQSSSRRN NNNSYDSSQQ QQAAAANNI
           LLLWICLPQI IFIILYRLIF FFFSSGLFTV VVVHYYYRRT TTTHYDSSQQ QQAAAANNI
           LLLWICLPQI IYIIIYRLIF FFFSSALFTV VVVQAAAKKT TTTHYDSSQQ QQAAAANNL
           LLLWICLPQI IFIILYRLIF FCCSSGLFVV VVVHYYYRRT TTTHYDSSQQ QQAAAANNI
           LLLWICLPQI IFIILYRLIF FSSSSGLFAV VVVHYYYRRT TTTHYDSSQQ QQAAAANNI
           LLLWICLPQI IFIILYRLIF FSSSSGLFAV VVVHYYYRRT TTTHYDSSQQ QQAAAANNI
           LLLWICLPQI IFIILYRLIF FSSSSGLFAV VVVHYYYRRT TTTHYDSSQQ QQAAAANNI
           LLLWICLPQI IFIILYRLIF FSSSSGLFSV VVVQYYYKKT TTTHYDSSQQ QQAAAANNI
           LLLWICLPQI IYIILYRLIF FFFSSGLFTV VVVQSSSRRT TTTHYDSSQQ QQAAAANNI
           LLLWICLPQI IFIILYRLIF FSSSSGLFAV VVVHYYYRRT TTTYYDSSQQ QQAAAANNI
           LLLWICLPQI IFIILYRLIF FSSSSGLFAV VVVHYYYRRT TTTHYDSSQQ QQAAAANNI
           LLLWICLPQI IFIILYRLIF FSSSSGLFTV VVVHYYYRRT TTTHYDSSQQ QQAAAANNI
           LLLWICLPQI IFIILYRLIF FSSSSGLFAV VVVHYYYRRT TTTHYDSSQQ QQAAAANNI
           LLLWICLPQI IFIILYRLIF FSSSSGLFVV VVVHYYYRRT TTTHYDSSQQ QQAAAANNI

   25  1139
L_caullery ---------- ---------- ---------- ---VVYATTN NNNNHSLLLL LLWFFSFFGV
L_sabrazes ---------- ---------- ---------I IIIVVYATTN NNNNHVLLLL LLWFFSFFGV
P_berghei  ---------- ---------- ---------F FFFVVYATTN NNNNHTLLLL LLWFFSFFGT
P_chabaudi ---------- ---------- ---------F FFFVVYATTN NNNNHTLLLL LLWFFSFFGI
P_cynomolg ---------- ---------- ---------F FFFVVYTTTN NNNNHTLLLL LLWFFSFFGS
P_DAJ-2004 ---------- ---------- ---------F FFFVVYTTTN NNNNHTLLLL LLWFFSFFGS
P_falcipar WDDTRLLLII TVVVVWIYYF FISSPVVIII IIIVVYSTTN NNNNHTLLLL LLWFFSFFGS
P_floriden ---------- ---------- ---------I IIIVVYATTN NNNNHTLLLL LLWFFSFFGS
P_fragile  ---------- ---------- ---------F FFFVVYTTTN NNNNHTLLLL LLWFFSFFGS
P_gallinac ---------- ---------- ---------I IIIVVYATTN NNNNHTLLLL LLWFFSFFGS
P_gonderi  ---------- ---------- ---------F FFFVVYTTTN NNNNHTLLLL LLWFFSFFGS
P_juxtanuc ---------- ---------- ---------F FFFVVYATTN NNNNHTLLLL LLWFFSFFGT
P_knowlesi ---------- ---------- ---------F FFFFFYTTTN NNNNHTLLLL LLWFFSFFGS
P_mexicanu -DDTRLLLII TVVVVWISSY FISSPIILLI IIIVVYSTTN NNNNHTLLLL LLWFFSFFGI
P_reicheno WDDTRLLLII TVVVVWIYYF FISSPVVIII IIIVVYSTTN NNNNHTLLLL LLWFFSFFGS
P_simioval ---------- ---------- ---------F FFFVVYTTTN NNNNHTLLLL LLWFFSFFGS
P_simium   ---------- ---------- ---------F FFFVVYTTTN NNNNHTLLLL LLWFFSFFGS
P_vivax_Sa ---------- ---------- ---------F FFFVVYTTTN NNNNHTLLLL LLWFFSFFGS
P_yoelii_1 ---------- -------DDR LLIILAASSI IIIFFYATTN NNNNHTLLLL LLWFFSFFGT
P_relictum ---------- ---------- ---------I IIIVVYATTN NNNNHTLLLL LLWFFSFFGS
P_malariae ---------- ---------- ---------F FFFVVYTTTN NNNNHTLLLL LLWFFSFFGS
P_inui     ---------- ---------- ---------F FFFVVYATTN NNNNHILLLL LLWFFSFFGS
P_coatneyi ---------- ---------- ---------F FFFVVYTTTN NNNNHTLLLL LLWFFSFFGS
P_fieldi   ---------- ---------- ---------F FFFVVYTTTN NNNNHTLLLL LLWFFSFFGS
P_ovale    ---------- ---------- ---------F FFFVVYATTN NNNNHTLLLL LLWFFSFFGS

           YGGFLSVVIR RTELSSLLLI IIAEVNIIFT TTHIIMMIII FFNPPPFGGG NNNYLICSEE
           YGGFLSIIIR RTELSSLLLI IIAEINIIFT TTHIIMMIII FFNPPPFGGG NNNYLICAEE
           YGGFLSVVIR RTELSSLLLI IIAEVNIIFT TTHIIMMIII FFNPPPFGGG NNNYLICSEE
           YGGFLSVVIR RTELSSLLLI IIAEVNIIFT TTHIIMMIII FFNPPPFGGG NNNYLICSEE
           YGGFLSVVIR RTELSSLLLI IIAEVNIIFT TTHIIMMIII FFNPPPFGGG NNNYLICPEE
           YGGFLSVVIR RTELSSLLLI IIAEVNIIFT TTHIIMMIII FFNPPPFGGG NNNYLICPEE
           YGGFLSVVIR RTELSSLLLI IIAEVNIIFT TTHIIMMIII FFNPPPFGGG NNNYLICPEE
           YGGFLSVVIR RTELSSLLLI IIAEVNIIFT TTHIIMMIII FFNPPPFGGG NNNYLICPEE
           YGGFLSVVIR RTELSSLLLV IIAEVNIIFT TTHIIMMIII FFNPPPFGGG NNNYLICPEE
           YGGFLSVVIR RTELSSLLLI IIAEVNIIFT TTHIIMMIII FFNPPPFGGG NNNYLICPEE
           YGGFLSVVIR RTELSSLLLI IIAEVNIIFT TTHIIMMIII FFNPPPFGGG NNNYLICPEE
           YGGFLSVVIR RTELSSLLLI IIAEVNIIFT TTHIIMMIII FFNPPPFGGG NNNYLICPEE
           YGGFLSVVIR RTELSSLLLI IIAEVNIIFT TTHIIMMIII FFNPPPFGGG NNNYLICPEE
           YGGFLSIIIR RTELSSLLLI IIAEVNIIFT TTHIIMMIII FFNPPPFGGG NNNYLICPEE
           YGGFLSVVIR RTELSSLLLV IIAEVNIIFT TTHIIMMIII FFNPPPFGGG NNNYLICPEE
           YGGFLSVVIR RTELSSLLLI IIAEVNIIFT TTHIIMMIII FFNPPPFGGG NNNYLICPEE
           YGGFLSVVIR RTELSSLLLI IIAEVNIIFT TTHIIMMIII FFNPPPFGGG NNNYLICPEE
           YGGFLSVVIR RTELSSLLLI IIAEVNIIFT TTHIIMMIII FFNPPPFGGG NNNYLICPEE
           YGGFLSVVIR RTELSSLLLI IIAEVNIIFT TTHIIMMIII FFNPPPFGGG NNNYLICSEE
           YGGFLSVVIR RTELSSLLLI IIAEVNIIFT TTHIIMMIII FFNPPPFGGG NNNYLICPEE
           YGGFLSIIIR RTELSSLLLI IIAEVNIIFT TTHIIMMIII FFNPPPFGGG NNNYLICPEE
           YGGFLSVVIR RTELSSLLLI IIAEVNIIFT TTHIIMMIII FFNPPPFGGG NNNYLICSEE
           YGGFLSVVIR RTELSSLLLI IIAEVNIIFT TTHIIMMIII FFNPPPFGGG NNNYLICPEE
           YGGFLSVVIR RTELSSLLLI IIAEVNIIFT TTHIIMMIII FFNPPPFGGG NNNYLICPEE
           YGGFLSVVIR RTELSSLLLI IIAEVNIIFT TTHIIMMIII FFNPPPFGGG NNNYLICPEE

           ELAAYYYNSL LFIVVIILEF GGGWWTTYYY YPLSSSLMSS SLLSSSPVVV VIVGLLVASI
           ELAAYYYNSL LFGIIVVLEF GGGWWTTYYY YPLSSSLMSS SLLSSSPVVV VIVGLLVASI
           ELAAYYYNSL LFIVVIILEF GGGWWTTYYY YPLSSSLMSS SLLSSSPVVV VIIGLLIASI
           ELAAYYYNSL LFIVVIILEF GGGWWTTYYY YPLSSSLMSS SLLSSSPVVV VIVGLLIASI
           ELAAYYYNSL LFIVVIILEF GGGWWTTYYY YPLSSSLMSS SLLSSSPVVV VIIGLLIASI
           ELAAYYYNSL LFIVVIILEF GGGWWTTYYY YPLSSSLMSS SLLSSSPVII IIIGLLIASI
           ELAAYYYNSL LFVVVIILEF GGGWWTTYYY YPLSSSLMSS SLLSSSPVVV VIIGLLVASI
           ELAAYYYNSL LFGVVIILEF GGGWWTTYYY YPLSSSLMSS SLLSSSPVVV VIVGLLIASI
           ELAAYYYNSL LFIVVIILEF GGGWWTTYYY YPLSSSLMSS SLLSSSPVVV VIIGLLIASI
           ELAAYYYNSL LFGVVIILEF GGGWWTTYYY YPLSSSLMSS SLLSSSPVVV VIIGLLVASI
           ELAAYYYNSL LFIVVIILEF GGGWWTTYYY YPLSSSLMSS SLLSSSPVVV VIIGLLIASI
           ELAAYYYNSL LFGVVIILEF GGGWWTTYYY YPLSSSLMSS SLLSSSPVVV VIVGLLIASI
           ELAAYYYNSL LFIVVIILEF GGGWWTTYYY YPLSSSLMSS SLLSSSPVVV VIIGLLIASI
           ELAAYYYNSL LFGVVIILEF GGGWWTTYYY YPLSSSLMSS SLLSSSPVVV VIIGLLIASI
           ELAAYYYNSL LFVVVIILEF GGGWWTTYYY YPLSSSLMSS SLLSSSPVVV VIIGLLVASI
           ELAAYYYNSL LFIVVIILEF GGGWWTTYYY YPLSSSLMSS SLLSSSPVVV VIIGLLIASI
           ELAAYYYNSL LFIVVIILEF GGGWWTTYYY YPLSSSLMSS SLLSSSPVVV VIIGLLIASI
           ELAAYYYNSL LFIVVIILEF GGGWWTTYYY YPLSSSLMSS SLLSSSPVVV VIIGLLIASI
           ELAAYYYNSL LFIVVIILEF GGGWWTTYYY YPLSSSLMSS SLLSSSPVVV VIIGLLIASI
           ELAAYYYNSL LFTVVIILEF GGGWWTTYYY YPLSSSLMSS SLLSSSPVVV VIVGLLIASI
           ELSSYYYNSL LFIIIIILEF GGGWWTTYYY YPLSSSLMSS SLLSSSPVVV VIIGLLIASI
           ELAAYYYNSL LFIVVIILEF GGGWWTTYYY YPLSSSLMSS SLLSSSPVVV VIIGLLIASI
           ELAAYYYNSL LFIVVIILEF GGGWWTTYYY YPLSSSLMSS SLLSSSPVVV VIIGLLIASI
           ELAAYYYNSL LFIVVIILEF GGGWWTTYYY YPLSSSLMSS SLLSSSPVVV VIIGLLIASI
           ELAAYYYNSL LFIVVIILEF GGGWWTTYYY YPLSSSLMSS SLLSSSPVVV VIIGLLIASI

           MMSSSFITVV VHRKKLTTLL LLGGLLSVVS STIIITTTTS MLLLPTTGGG VVVVLLLLML
           MMSSSSLTGA APRKKLTTLL LLGGLLSAAS SVIIITTTTS MLLLPTTGGG VVVVLLLLML
           MMSSSFVTVL LHRKKLSSLL LLGGLLSVVS STIIITTTTS MLLLPTTGGG VVVVLLLLML
           MMSSSFLTVM MHRKKLTTLL LLGGLLSVVS STIIITTTTS MLLLPTTGGG VVVVLLLLML
           MMSSSFITVM MHRKKLTTLL LLGGLLSVVS STIIITTTTS MLLLPTTGGG VVVVLLLLML
           MMSSSFITVM MHRKKLTTLL LLGGLLSVVS STIIITTTTS MLLLPTTGGG VVVVLLLLML
           MMSSSFITVM MHRKKLTTLL LLGGLLSVVS STIIITTTTS MLLLPTTGGG VVVVLLLLML
           MMSSSFITVM MHRKKLTTLL LLGGLLSVVS STIIITTTTS MLLLPTTGGG VVVVLLLLML
           MMSSSFITVM MHRKKLTTFF FFGGLLSVVS STIIITTTTS MLLLPTTGGG VVVVLLLLML
           MMSSSFITVM MHRKKLTTLL LLGGLLSVVS STIIITTTTS MLLLPTTGGG VVVVLLLLML
           MMSSSFITVM MHRKKLTTLL LLGGLLSVVS STIIITTTTS MLLLPTTGGG VVVVLLLLML
           MMSSSFITVM MHRKKLTTLL LLGGLLSVVS STIIITTTTS MLLLPTTGGG VVVVLLLLML
           MMSSSFITVM MHRKKLTTLL LLGGLLSVVS STIIITTTTS MLLLPTTGGG VVVVLLLLML
           MMSSSFITVM MHRKKLTTLL LLGGLLSVVS STIIITTTTS MLLLPTTGGG VVVVIIIIML
           MMSSSFITVM MHRKKLTTLL LLGGLLSVVS STIIITTTTS MLLLPTTGGG VVVVLLLLML
           MMSSSFITVM MHRKKLTTLL LLGGLLSVVS STIIITTTTS MLLLPTTGGG VVVVLLLLML
           MMSSSFITVM MHRKKLTTLL LLGGLLSVVS STIIITTTTS MLLLPTTGGG VVVVLLLLML
           MMSSSFITVM MHRKKLTTLL LLGGLLSVVS STIIITTTTS MLLLPTTGGG VVVVLLLLML
           MMSSSFVTVL LHRKKLSSLL LLGGLLSVVS STIIITTTTS MLLLPTTGGG VVVVLLLLML
           MMSSSFITVM MHRKKLTTLL LLGGLLSVVS STIIITTTTS MLLLPTTGGG VVVVLLLLML
           MMSSSFITIM MHRKKLTTLL LLGGLLSVVS STIIITTTTS MLLLPTTGGG VVVVLLLLML
           MMSSSFITVM MHRKKLTTLL LLGGLLSVVS STIIITTTTS MLLLPTTGGG VVVVLLLLML
           MMSSSFITVM MHRKKLTTLL LLGGLLSVVS STIIITTTTS MLLLPTTGGG VVVVLLLLML
           MMSSSFITVM MHRKKLTTLL LLGGLLSVVS STIIITTTTS MLLLPTTGGG VVVVLLLLML
           MMSSSFITVM MHRKKLTTLL LLGGLLSVVS STIIITTTTS MLLLPTTGGG VVVVLLLLML

           LSDHHFFFFY YYDDDPTADP VVLYQQHHLL LFWFFHHLPP SSVVISTYCR LLQMMILLAA
           LSDHHFFFFY YYDDDPTADP VVLYQQHHLL LFWFFHHLPP SSVVISSYSK LLQMMILLAA
           LSDHHFFFFF FFDDDPTADP IILYQQHHLL LFWFFHHLPP SSVVISTYCR LLQMMILLAA
           LSDHHFFFFF FFDDDPTADP IILYQQHHLL LLWFFHHLPP SSVVISTYSR LLQMMILLAA
           LSDHHFFFFF FFDDDPTADP IILYQQHHLL LFWFFHHLPP SSVVISTYCR LLQMMILLAA
           LSDHHFFFFF FFDDDPTADP IILYQQHHLL LFWFFHHLPP SSVVISTYCR LLQMMILLAA
           LSDHHFFFFF FFDDDPTADP IILYQQHHLL LFWFFHHLPP SSVVISTYCR LLQMMILLAA
           LSDHHFFFFY YYDDDPTADP VVLYQQHHLL LFWFFHHLPP SSVVISTYSR LLQMMILLAA
           LSDHHFFFFF FFDDDPTADP IILYQQHHLL LFWFFHHLPP SSVVISTYCR LLQMMILLAA
           LSDHHFFFFY YYDDDPTADP VVLYQQHHLL LFWFFHHLPP SSVVISTYSW LLQMMILLAA
           LSDHHFFFFF FFDDDPTADP IILYQQHHLL LFWFFHHLPP SSVVISTYCR LLQMMILLAA
           LSDHHFFFFY YYDDDPTADP VVLYQQHHLL LFWFFHHLPP SSVVISTYSR LLQMMILLAA
           LSDHHFFFFF FFDDDPTADP IILYQQHHLL LFWFFHHLPP SSVVISTYCR LLQMMILLAA
           LSDHHFFFFF FFDDDPTADP VVLYQQHHLL LFWFFHHLPP SSVVISTYSR LLQMMILLAA
           LSDHHFFFFF FFDDDPTADP IILYQQHHLL LFWFFHHLPP SSVVISTYCR LLQMMILLAA
           LSDHHFFFFF FFDDDPTADP IILYQQHHLL LFWFFHHLPP SSVVISTYCR LLQMMILLAA
           LSDHHFFFFF FFDDDPTADP IILYQQHHLL LFWFFHHLPP SSVVISTYCR LLQMMILLAA
           LSDHHFFFFF FFDDDPTADP IILYQQHHLL LFWFFHHLPP SSVVISTYCR LLQMMILLAA
           LSDHHFFFFF FFDDDPTADP IILYQQHHLL LFWFFHHLPP SSVVISTYCR LLQMMILLAA
           LSDHHFFFFY YYDDDPTADP VVLYQQHHLL LFWFFHHLPP SSVVISTYSR LLQMMILLAA
           LSDHHFFFFF FFDDDPTADP IILYQQHHLL LFWFFHHLPP SSVVISTYCR LLQMMILLAA
           LSDHHFFFFF FFDDDPTADP IILYQQHHLL LFWFFHHLPP SSVVISTYCR LLQMMILLAA
           LSDHHFFFFF FFDDDPTADP IILYQQHHLL LFWFFHHLPP SSVVISTYCR LLQMMILLAA
           LSDHHFFFFF FFDDDPTADP IILYQQHHLL LFWFFHHLPP SSVVISTYCR LLQMMILLAA
           LSDHHFFFFF FFDDDPTADP IILYQQHHLL LFWFFHHLPP SSVVISTYCR LLQMMILLAA

           MAAAIIGGIG WHHHMVDAYF FTTTSTTIIS SIPTTKVVFN NCCTYYYSSS NNNFFTSSLL
           MGGGIIGGVG WHHHMVDAFF FTTTSAAIIA ALPTTKVVFN NCCTYYYSSS NNNFFTSSLL
           MGGGIIAAVG WHHHMVDAFF FTTTSTTIIS SIPTTKVVFN NCCTYYYSSS NNNFFTSSLL
           MGGGIIAAVG WHHHMVDAFF FTTTSTTIIS SIPTTKVVFN NCCTYYYSST NNNFFTSSLL
           MSSSIIAAIG WHHHMVDAFF FTTTSTTIIS SIPTTKIIFN NCCTYYYGGS NNNFFTSSLL
           MSSSIIAAIG WHHHMVDAFF FTTTSTTIIS SIPTTKIIFN NCCTYYYGGS NNNFFTSSLL
           MGGGIIAAVG WHHHMVDAYF FTTTSTTIIS SIPTTKVVFN NCCTYYYSSS NNNFFISSLL
           MGGGIIAAVG WHHHMVDAYF FTTTSTTIIS SIPTTKIIFN NCCTYYYGGS NNNFFTSSLL
           MSSSIIAAIG WHHHMVDAFF FTTTSTTIIS SIPTTKIIFN NCCTYYYGGS NNNFFTSSLL
           MSSSIIAAIG WHHHMVDAYF FTTTSTTIIS SIPTTKVVFN NCCTYYYGGS NNNFFTSSLL
           MSSSIIAAIG WHHHMVDAFF FTTTSTTIIS SIPTTKIIFN NCCTYYYGGS NNNLLTSSLL
           MSSSIIAAIG WHHHMVDAYF FTTTSTTIIS SIPTTKVVFN NCCTYYYGGS NNNFFTSSLL
           MSSSIIAAIG WHHHMVDAFF FTTTSTTIIS SIPTTKIIFN NCCTYYYGGS NNNFFTSSLL
           MGGGIIAAIG WHHHMIDAYF FTTTSTTIIS SIPTTKIIFN NCCTYYYGGS NNNFFTSSLL
           MGGGIIAAVG WHHHMVDAYF FTTTSTTIIS SIPTTKVVFN NCCTYYYSSS NNNFFISSLL
           MSSSIIAAIG WHHHMVDAFF FTTTSTTIIS SIPTTKIIFN NCCTYYYGGS NNNFFTSSLL
           MSSSIIAAIG WHHHMVDAFF FTTTSTTIIS SIPTTKIIFN NCCTYYYGGS NNNFFTSSLL
           MSSSIIAAIG WHHHMVDAFF FTTTSTTIIS SIPTTKIIFN NCCTYYYGGS NNNFFTSSLL
           MGGGIIAAVG WHHHMVDAFF FTTTSTTIIS SIPTTKVVFN NCCTYYYSSS NNNFFTSSLL
           MSSSIIAAIG WHHHMVDAYF FTTTSTTIIS SIPTTKVVFN NCCTYYYGGS NNNFFTSSLL
           MSSSIIAAIG WHHHMVDAFF FTTTSTTIIS SIPTTKVVFN NCCTYYYGGS NNNFFTSSLL
           MSSSIIAAIG WHHHMIDAFF FTTTSTTIIS SIPTTKIIFN NCCTYYYGGS NNNFFTNSLL
           MSSSIIAAIG WHHHMVDAFF FTTTSTTIIS SIPTTKIIFN NCCTYYYGGS NNNFFTSSLL
           MSSSIIAAIG WHHHMVDAFF FTTTSTTIIS SIPTTKIIFN NCCTYYYGGS NNNFFTSSLL
           MSSSIIAAIG WHHHMIDAFF FTTTSTTIIS SIPTTKVVFN NCCTYYYGGS NNNFFTSSLL

           ICTFTFGILG NNAAAYYYVA HHHFFHLLLS IGAAIIGGFF TSFQEEENNF FFGKKKHNTI
           ICTFTFGILG NNAAAYYFVG HHHFFHLLLS IGAAIIGGFF TSFQEEENNF FFGRRRHNVI
           ICTFTFGILG NNAAAYYYVA HHHFFHLLLS IGAAIIAAFF TSFQEEESSF FFGKKKTNTL
           ICTFTFGILG NNAAAYYYVA HHHFFHLLLS IGAAIIAAFF TSFQEEESSF FFGKKKTNTI
           ICTFTFGILG NNAAAYYYVA HHHFFHLLLS IGAAIIGGFF TSFQEEENNF FFGKKKHNSI
           ICTFTFGILG NNAAAYYYVA HHHFFHLLLS IGAAIIAAFF TSFQEEENNF FFGKKKSNSI
           ICTFTFGILG NNAAAYYYVA HHHFFHLLLS IGAAIIGGFF TSFQDDDNNF FFGKKKNNSI
           VCTFTFGILG NNAAAYYYVA HHHFFHLLLS IGAAVIAAFF TSFQEEENNF FFGKKKHNSI
           ICTFTFGILG NNAAAYYYVA HHHFFHLLLS IGAAIIAAFF TSFQEEENNF FFGKKKHNSI
           ICTFTFGILG NNAAAYYYVA HHHFFHLLLS IGAAIIAAFF TSFQEEENNF FFGKKKHNSI
           ICTFTFGILG NNAAAYYYVA HHHFFHLLLS IGAAIIAAFF TSFQEEENNF FFGKKKSNSI
           ICTFTFGILG NNAAAYYYVA HHHFFHLLLS IGAAIIAAFF TSFQEEENNF FFGKKKHNSI
           ICTFTFGILG NNAAAYYYVA HHHFFHLLLS IGAAIIGGFF TSFQEEENNF FFGKKKHNSI
           ICTFTFGILG NNAAAYYYVA HHHFFHLLLS IGAAIIAAFF TSFQEEENNF FFGKKKNDTI
           ICTFTFGILG NNAAAYYYVA HHHFFHLLLS IGAAIIGGFF TSFQDDDNNL FFGKKKNNSI
           ICTFTFGILG NNAAAYYYVA HHHFFHLLLS IGAAIIGGFF TSFQEEENNF FFGKKKHNSI
           ICTFTFGILG NNAAAYYYVA HHHFFHLLLS IGAAIIGGFF TSFQEEENNF FFGKKKHNSI
           ICTFTFGILG NNAAAYYYVA HHHFFHLLLS IGAAIIGGFF TSFQEEENNF FFGKKKHNSI
           ICTFTFGILG NNAAAYYYVA HHHFFHLLLS IGAAIIAAFF TSFQEEESSF FFGKKKTNTI
           ICTFTFGILG NNAAAYYYVA HHHFFHLLLS IGAAIIAAFF TSFQEEENNF FFGKKKHNSI
           ICTFTFGILG NNAAAYYYVA HHHFFHLLLS IGAAIIGGFF TSFQEEENNF FFGKKKCNSI
           ICTFTFGILG NNAAAYYYVA HHHFFHLLLS IGAAIIGGFF TSFQEEENNF FFGKKKHNSI
           ICTFTFGILG NNAAAYYYVA HHHFFHLLLS IGAAIIAAFF TSFQEEENNF FFGKKKHNSI
           ICTFTFGILG NNAAAYYYVA HHHFFHLLLS IGAAIIGGFF TSFQEEENNF FFGKKKHNSI
           ICTFTFGILG NNAAAYYYVA HHHFFHLLLS IGAAIIGGFF TSFQEEENNF FFGKKKHNSI

           IIIIIWIIFF FFVVGLFMFL GGFPPRRRRP PDDPDAALNG GWMIICITTM IFGGGLIFKF
           IIIIIWGGFF FFIIGLFMFL GGYPPRRRRP PDDPDNNLNG GWMVVCLTTT IFGGGLIFKF
           LLIIIWIIFF FFIIGLFMFL GGFPPRRRRP PDDPDAALNG GWMIICITTM TFGGGLIFK-
           IIIIIWIIFF FFVVGLFMFL GGFPPRRRRP PDDPDAALNG GWMIICITTM TFGGGLIFK-
           IIIIIWIIFF FFIIGLFMFL GGFPPRRRRP PDDPDAALNG GWMIICITTM TFGGGFIFKF
           IIIIIWIIFF FFIIGLFMFL GGFPPRRRRP PDDPDAALNG GWMIICITTM TFGGGLIFKF
           IIVVVWMMFF FFVVGLFMFL GGFPPRRRRP PDDPDAALNG GWMIICITTM TFGGGLIFKI
           IIIIIWMMFF FFVVGLFMFL GGFPPRRRRP PDDPDAALNG GWMIICITTM TFGGGLIFKF
           IIIIIWIIFF FFIIGLFMFL GGFPPRRRRP PDDPDAALNG GWMIICITTM TFGGGFIFKF
           IIIIIWMMFF FFVVGLFMFL GGFPPRRRRP PDDPDAALNG GWMIICITTM TFGGGLIFKF
           IIIIIWIIFF FFIIGLFMFL GGFPPRRRRP PDDPDAALNG GWMIICITTM TFGGGLIFKF
           IIIIIWMMFF FFVVGLFMFL GGFPPRRRRP PDDPDAALNG GWMIICITTM TFGGGLIFKF
           IIIIIWIIFF FFIIGLFMFL GGFPPRRRRP PDDPDAALNG GWMIICITTM TFGGGLIFKF
           IIIIIWMMFF FFVVGLFMFL GGFPPRRRRP PDDPDAALNG GWMIICITTM TFGGGLIFKF
           IIIIIWMMFF FFVVGLFMFL GGFPPRRRRP PDDPDAALNG GWMIICITTM TFGGGLIFKI
           IIIIIWIIFF FFIIGLFMFL GGFPPRRRRP PDDPDAALNG GWMIICITTM TFGGGFIFKF
           IIIIIWIIFF FFIIGLFMFL GGFPPRRRRP PDDPDAALNG GWMIICITTM TFGGGFIFKF
           IIIIIWIIFF FFIIGLFMFL GGFPPRRRRP PDDPDAALNG GWMIICITTM TFGGGFIFKF
           IIIIIWIIFF FFIIGLFMFL GGFPPRRRRP PDDPDAALNG GWMIICITTM TFGGGLIFKI
           IIIIIWMMFF FFVVGLFMFL GGFPPRRRRP PDDPDAALNG GWMIICITTM TFGGGLIFKF
           IIIIIWIIFF FFIIGFFMFL GGFPPRRRRP PDDPDAALNG GWMIICITTM TFGGGLIFKF
           IIIIIWIIFF FFIIGLFMFL GGFPPRRRRP PDDPDAALNG GWMIICIIIM TFGGGFIFK-
           IIIIIWIIFF FFIIGLFMFL GGFPPRRRRP PDDPDAALNG GWMIICIAAM TFGGGFIFKF
           IIIIIWIIFF FFIIGLFMFL GGFPPRRRRP PDDPDAALNG GWMIICITTM TFGGGFIFKF
           IIIIIWIIFF FFIIGLFMFL GGFPPRRRRP PDDPDAALNG GWMIICITTM TFGGGLIFKF

           FRRRRVHHNN NNNNNNVVKH HLLLASSTSA ATSLFLLFNP PPIILIFIIY SREELFSSLA
           FGGGGFNNTT TTTTTTVVKH HLLLPSSTSA ATSLFLLFNL LLIILIFLLY SREELFSSLV
           -SSSSNFFNN NNNNNNIIKH HLLLPSSASG GTSLFLLFNP PPIILIFVVY SREELFSSLA
           -SSSSNFFNN NNNNNNIIKH HLLLPSSTSG GTSLFLLFNP PPIILIFVVY SREELFSSLA
           FSSSSNYYNN NNNNNNVVKH HLLLPSSTSG GTSLFLLFNP PPIIFIFVVY SREEFFSSLV
           FSSSSNYYNN NNNNNNIIKH HLLLPSSTSG GTSLFLLFNP PPIIFIFVVY SREEFFSSLV
           ISSSSNLLSS SSSSNNIIKH HLLLPAATSG GTSLFLLFNP PPIILIFVVY SREEFFSSLT
           FSSSSNYYSS SSSSNNIIKH HLLLPSSTSA ATSLFLLFNP PPIIFIFIIY SREEFFSSLA
           FSSSSNYYNN NNNNNNIIKH HLLLPSSTSG GTSLFLLFNP PPIILIFVVY SREEFFSSLV
           FRRRRNYYSS SSSSNNIIKH HLLLPSSTSG GTSLFLLFNP PPIILIFIIY SREEFFSSLA
           FSSSSNYYNN NNNNNNIIKH HLLLPSSTSG GTSLFLLFNP PPIIFIFIIY SREEFFSSLV
           FSSSSNFFSS SSSSNNIIKH HLLLPSSTTA ATSLFLLFNP PPIILIFIIY SREEFFSSLT
           FSSSSNYYNN NNNNNNIIKH HLLLPSSTSG GTSLFLLFNP PPIIFIFVVY SREEFFSSLV
           FSSSSNYYSS SSSSNNIIKH HLLLPSSTSA ATSLFLLFNP PPIIFIFIIF SREEFFSSLA
           ISSSSNLLSS SSSSNNIIKH HIIIPAATSG GTSLFLLFNP PPIILIFVVY SREEFFSSLT
           FSSSSNYYNN NNNNNNVVKH HLLLPSSTSG GTSLFLLFNP PPIIFIFVVY SREEFFSSLV
           FSSSSNYYNN NNNNNNIIKH HLLLPSSTSG GTSLFLLFNP PPIIFIFVVY SREEFFSSLV
           FSSSSNYYNN NNNNNNIIKH HLLLPSSTSG GTSLFLLFNP PPIIFIFVVY SREEFFSSLV
           ISSSSNFFNN NNNNNNIIKH HLLLPSSASG GTSLFLLFNP PPIILIFVVY SREELFSSLA
           FSSSSNYYNN NNNNNNIIKH HLLLPSSTSA ATSLFLLFNP PPIILIYVVY SREEFFSSLA
           FNNNNNYYNN NNNNNNIIKH HLLLPSSTSG GTSLFLLFNP PPIILIFVVY SREEFFSSLV
           -SSSSNYYNN NNNNNNIIKH HLLLPSSTSG GTSLFLLFNP PPIILIFIIY SREEFFSSLV
           FSSSSNYYNN NNNNNNIIKH HLLLPSSTSG GTSLFLLFNP PPIIFIFVVY SREEFFSSLV
           FSSSSNYYNN NNNNNNIIKH HLLLPSSTSG GTSLFLLFNP PPIIFIFVVY SREEFFSSLV
           FNNNNNYYNN NNNNNNVVKH HLLLPSSASG GTSLFLLFNP PPIILIFVVY SREELFSSLI

           AASILLSSSI SSEEAALFIT TFFFWWGGGG IILHHFFASP PNEGIVLSSR MLILTTTTTT
           VVSMFFSSSI SSEEAALFIT TFFFWWGGGG IIFHHFFISP PNEGIVTSSR MLILTTTTTT
           AASMLLSSSI SSEEAALFIT TFFFWWGGGG IILHHCCLYL IMMKGIYIIR CW-YYYYYNN
           AASMLLAAAI SSEEAALFIT TFFFWWGGGG IILHHFFCSP PDEGIIISSR MLILTTTTTT
           VVSMLLSSSI SSEEAALFIT TFFFWWGGGG IILHHFFSSP PNEGIILSSR MLILTTTTTT
           VVSMLLSSSI SSEEAALFMT TFFFWWGGGG IILHHFFSSP PNEGIVLSSR MLILTTTTTT
           TTSMLLSSSI SSEEAALFFT TFFFWWGGGG IILHHFFSSP PNEGIIISSR MLILTTTTTT
           AASMLLGGGI SSEEAALFIT TFFFWWGGGG IILHHFFSSP PNEGIILSSR MLILTTTTTT
           VVSMLLSSSI SSEEAALFIT TFFFWWGGGG IILHHFFSSP PNEGIILSSR MLILTTTTTT
           AASMLLSSSI SSEEAALFVT TFFFWWGGGG IILHHFFSSP PNEGIILSSR MLILTTTTTT
           VVSMLLSSSI SSEEAALFMT TFFFWWGGGG IILHHFFSSP PNEGIVLSSR MLILTTTTTT
           TTSMLLSSSI SSEEAALFIT TFFFWWGGGG IILHHFFASP PNEGIVLSSR MLILTTTTTT
           VVSMLLSSSI SSEEAALFIT TFFFWWGGGG IILHHFFSSP PSEGIIFSSR MLILTTTTTT
           AASMLLSSSI SSEEAALFIA AFFFWWGGGG IILHHFFSSP TNEGIVLSSR MLILTTTTTT
           TTSMLLSSSI SSEEAALFFT TFFFWWGGGG IILHHFFSSP PNEGIVISSR MLILTTTTTT
           VVSMLLSSSI SSEEAALFIT TFFFWWGGGG IILHHFFSSP PNEGIILSSR MLILTTTTTT
           VVSMLLSSSI SSEEAALFIT TFFFWWGGGG IILHHFFSSP PNEGIILSSR MLILTTTTTT
           VVSMLLSSSI SSEEAALFIT TFFFWWGGGG IILHHFFSSP PNEGIILSSR MLILTTTTTT
           AASMLLSSSI SSEEAALFLT TFFFWWGGGG IILHHFFCSP PDEGIIISSR MLILTTTTTT
           AASMLLSSSI SSEEAALFIA AFFFWWGGGG IILHHFFSSP PNEGIILSSR MLILTTTTTT
           VVSMLLSSSI SSEEAALFIT TFFFWWGGGG IILHHFFSSP PDEGIILSSR MLILTTTTTT
           VVSMLLSSSI SSEEAALFIT TFFFWWGGGG IILHHFFSSP PNEGIILSSR MLILTTTTTT
           VVSMLLSSSV SSEEAALFIT TFFFWWGGGG IILHHFFSSP PNEGIIFSSR MLILTTTTTT
           VVSMLLSSSI SSEEAALFIT TFFFWWGGGG IILHHFFSSP PNEGIILSSR MLILTTTTTT
           IISMLLSSSI SSEEAALFIT TFFFWWGGGG IILHHFFSSP PNEGIILSSR MLILTTTTTT

           FFIILASAAS TTCCQQQYYY KMMSSSFVSS ICILLLIIGG FATEEYLLHH LLLYCCIIIN
           FFIILASAAS TTCCQQQYYY KMMSSSFISS ICIIIIVVGG FATEEYLLHH IIIYNNIIIN
           FFIILASAAS TTCCQQQFFF KMMSSSFISS ICILLLLLGG FATEEYLLHH LLLYYYIIIN
           FFIILASAAS TTCCQQQFFF KMMSSSFISS ICILLLLLGG FATEEYLLHH LLLYYYIIIN
           FFIILASAAS TTCCQQQFFF KMMSSSLISS IFILLLLLGG FATEEYLLHH LLLYCCIIIN
           FFIILASTTS TTCCQQQFFF KIISSSLISS IFILLLLLGG FATEEYLLHH LLLYYYIIIN
           FFIILASAAS TTCCQQQVVV KMMSSSFISS ICILLLLLGG FATEEYLLHH LLLYHHIIIN
           FFIILASAAS TTCCQQQFFF KMMSSSFISS ICILLLIIGG FATEEYLLHH LLLYCCIIIN
           FFIILASAAS TTCCQQQFFF KMMSSSLISS IFILLLLLGG FATEEYLLHH LLLYCCIIIN
           FFIILASAAS TTCCQQQFFF KMMSSSFISS ICILLLIIGG FATEEYLLHH LLLYCCIIIN
           FFIILASAAS TTCCQQQFFF KMMSSSLISS IFILLLLLGG FATEEYLLHH LLLYYYIIIN
           FFIILASAAS TTCCQQQFFF KMMSSSFISS ICLLLLIIGG FGTEEYLLHH LLLYCCIIIN
           FFIILASAAS TTCCQQQFFF KMMSSSLISS IFILLLLLGG FATEEYLLHH LLLYCCIIIN
           FFIILASAAS TTCCQQQYYY KMMSSSFISS ICILLLIIGG FTTEEYLLHH LLLYFFIIIN
           FFIILASAAS TTCCQQQVVV KMMSSSFISS ICILLLLLGG FATEEYLLHH LLLYHHIIIN
           FFIILASAAS TTCCQQQFFF KMMSSSLISS IFILLLLLGG FATEEYLLHH LLLYCCIIIN
           FFIILASAAS TTCCQQQFFF KMMSSSLISS IFILLLLLGG FATEEYLLHH LLLYCCIIIN
           FFIILASAAS TTCCQQQFFF KMMSSSLISS IFILLLLLGG FATEEYLLHH LLLYCCIIIN
           FFIILASAAS TTCCQQQFFF KMMSSSFISS ICILLLLLGG FATEEYLLHH LLLYYYIIIN
           FFIILASAAS TTCCQQQFFF KMMSSSFISS ICILLLIIGG FATEEYLLHH LLLYCCIIIN
           FFTTLASAAS TTCCQQQFFF KMMSSSFISS IFILLLLLGG FATEEYLLHH LLLYYYIIIN
           FFIILASAAS TTCCQQQFFF KMMSSSLISS IFILLLLLGG FITEEYLLHH LLLYYYIIIN
           FFIILASAAS TTCCQQQFFF KMMSSSLISS IFILLLLLGG FATEEYLLHH LLLYCCIIIN
           FFIILASAAS TTCCQQQFFF KMMSSSLISS IFILLLLLGG FATEEYLLHH LLLYCCIIIN
           FFIILASAAS TTCCQQQFFF KMMSSSLISS IFIFFFLLGG FATEEYLLHH LLLYYYIIIN

           AAGGGGTCVV TTLHFFFTTV IGLLLLIIFI IIRRRIVVIY YYYYYDTTEE SSSGGISYVV
           SSGGGGTCVV TTLHFFFMMV IGFLLTIIFI IIRRRLTTVF FFFFFDVVNN SSSGGFSYVV
           AAGGGGTCVV TTLHFFFAAV IGLLLLIIFI IIRRRIVVQY YYYYYDVVEE SSSGGISYVV
           AAGGGGTCVV TTLHFFFTTV IGLLLLTTFI IIRRRRVVQY YYYYYDTTEE SSSGGISYVI
           AAGGGGTCVV TTLHFFFSSV IGLLLLIIFI IIRRRIIIMY YYYYYDTTEE SSSGGISYIV
           AAGGGGTCII TTLHFFFSSV IGLLLLIIFI IIRRRIIIVY YYYYYDIIEE SSSGGISYII
           TTTTTTTCVV TTLHFFFSSV VGLLLIIIFI IIRRRIIIIY YYYYYDTTEE NNNGGISYIV
           AAGGGGTCVV TTLHFFFSSV IGLLLLTTFI IIRRRIIIVY YYYYYDTTEE SSSGGISYIV
           AAGGGGTCVV TTLHFFFSSV IGLLLLIIFI IIRRRIVVVY YYYYYDTTEE SSSGGISYIV
           AAGGGGTCVV TTLHFFFSSV IGLLLLTTFI IIRRRIVVVY YYYYYDTTEE SSSGGISYIV
           AAGGGGTCII TTLHFFFSSV IGLLLLIIFI IIRRRIIIVY YYYYYDVVEE SSSGGISYIV
           AAGGGGTCVV TTLHFFFTTV IGLLLLTTFI IIRRRIVVVY YYYYYDVVEE SSSGGISYVV
           AAGGGGTCVV TTLHFFFSSV IGLLLLIIFI IIRRRIIIVY YYYYYDTTEE SSSGGISYIL
           AAGGGGTCVV TTLHFFFTTV IGLLLLTTFI IIRRRIVVVY YYYYYDTTEE SSSGGISYIV
           NNTTTTTCVV TTLHFFFSSV IGLLLLIIFI IIRRRIIIVY YYYYYDIIEE NNNGGISYIV
           AAGGGGTCVV TTLHFFFSSV IGLLLLIIFI IIRRRIVVVY YYYYYDTTEE SSSGGISYIV
           AAGGGGTCVV TTLHFFFSSV IGLLLLIIFI IIRRRIVVMY YYYYYDTTEE SSSGGISYIV
           AAGGGGTCVV TTLHFFFSSV IGLLLLIIFI IIRRRIVVMY YYYYYDTTEE SSSGGISYIV
           AAGGGGTCVV TTLHFFFTTV IGLLLLIIFI IIRRRIVVQY YYYYYDVVEE SSSGGISYVV
           AAGGGGTCVV TTLHFFFTTV IGLLLLTTFI IIRRRIVVVY YYYYYDTTEE SSSGGISYIV
           GGGGGGTCVV TTLHFFFSSV IGLLLLIIFI IIRRRMIIIY YYYYYDIIEE SSSGGISYVI
           VVGGGGTCVV TTLHFFFSSV IGLLLLIIFI IIRRRIVVIY YYYYYDTTEE SSSGGISYIV
           AAGGGGTCVV TTLHFFFSSV IGLLLLIIFI IIRRRIIIVY YYYYYDTTEE SSSGGISYII
           AAGGGGTCVV TTLHFFFSSV IGLLLLIIFI IIRRRIVVIY YYYYYDTTEE SSSGGISYIV
           AAGGGGTCVV TTLHFFFSSV IGLLLMIIFI IIRRRMVVVY YYYYYDTTEE SSSGGISYVI

           VVLLHHDQLL LYWFVVVVVW WWFFEFFSEE YYYYSSNNNL VVKKHLIIIY YYYYPPPCCP
           VVLLQQDQLL LYWFVVVVVW WWFFKFFSEE YYYYVVNNNL AAKKHLIIIY YYYYPPPCCP
           VVFFHHDQIL LYWFVVVVVW WWFFEFFSEE YYYYSSNNNL VVKKHLIIIN NYYYPPPCCP
           IIFFHHDQIL LYWFVVVVVW WWFFEFFSEE YYYYSSNNNL VVKKHLMMMN NYYYPPPCCP
           VVLLHHDQIL LYWFVVVVVW WWFFEFFSEE YYYYSSNNNL AAKKHLLLLN NYYYPPPCCP
           IILLHHDQIL LYWFIIIIIW WWFFEFFSEE YYYYSSNNNL AAKKHLLLLN NYYYPPPCCP
           VVIIHHDQIL LYWFVVVVVW WWFFEFFSEE FFFFSSNNNL VVKKHLIIIN NYYYPPPCCP
           VVLLHHDQLL LYWFVVVVVW WWFFEFFSEE YYYYSSNNNL AAKKHLVVVY YYYYPPPCCP
           VVLLHHDQIL LYWFVVVVVW WWFFEFFSEE YYYYSSNNNL AAKKHLLLLN NYYYPPPCCP
           VVLLHHDQLL LYWFVVVVIW WWFFEFFSEE YYYYSSNNNL AAKKHLIIIH HYYYPPPCCP
           VVLLHHDQIL LYWFVVVVIW WWFFEFFSEE YYYYSSNNNL AAKKHLLLLN NYYYPPPCCP
           VVLLHHDQIL LYWFVVVVVW WWFFEFFSEE YYYYSSNNNL AAKKHLIIIH HYYYPPPCCP
           LLLLHHDQIL LYWFVVVVVW WWFFEFFSEE YYYYSSNNNL AAKKHLLLLN NYYYPPPCCP
           VVLLHHDQLL LYWFVVVVVW WWFFEFFSEE YYYYSSNNNL AAKKHLIIIH HYYYPPPCCP
           VVIIHHDQIL LYWFVVVVVW WWFFEFFSEE FFFFSSNNNL VVKKHLIIIN NYYYPPPCCP
           VVLLHHDQIL LYWFVVVVIW WWFFEFFSEE YYYYSSNNNL AAKKHLLLLN NYYYPPPCCP
           VVLLHHDQIL LYWFVVVVVW WWFFEFFSEE YYYYSSNNNL AAKKHLLLLN NYYYPPPCCP
           VVLLHHDQIL LYWFVVVVVW WWFFEFFSEE YYYYSSNNNL AAKKHLLLLN NYYYPPPCCP
           VVFFHHDQIL LYWFVVVVVW WWFFEFFSEE YYYYSSNNNL VVKKHLIIIN NYYYPPPCCP
           VVLLHHDQLL LYWFVVVVIW WWFFEFFSEE YYYYSSNNNL AAKKHLIIIH HYYYPPPCCP
           IILLHHDQIL LYWFIIIIVW WWFFEFFSEE YYYYSSNNNL AAKKHLLLLN NYYYPPPCCP
           VVLLHHDQIL LYWFVVVVVW WWFFEFFSEE YYYYSSNNNL AAKKHLMMMN NYYYPPPCCP
           IILLHHDQIL LYWFVVVVVW WWFFEFFSEE YYYYSSNNNL AAKKHLLLLN NYYYPPPCCP
           VVLLHHDQIL LYWFVVVVVW WWFFEFFSEE YYYYSSNNNL AAKKHLLLLN NYYYPPPCCP
           IILLHHDQIL LYWFIIIIIW WWFFEFFSEE YYYYSSNNNL AAKKHLLLLN NYYYPPPCCP

           PLIWWYLLGG IVFFFIQQQQ ILTLLATCCY TPPPPPESAA YVVQQQESSC AALLDIICLQ
           PLIWWYLLGG IIFFFIQQQQ ILTLLATAAY TPPPPPESAA YVVQQQESSW CCFFRYYLST
           PLIWWYLLGG IIFFFIQQQQ ILTFLASRRY SPPPPPESAA YIIQQQESSW CCFFRYYMAT
           PLIWWYLLGG IIFFFIQQQQ ILTFLASRRY SPPPPPESAA YIIQQQESSW CCFFRYYMAT
           PLIWWYLLGG IIFFFIQQQQ ILTFLASRRY TPPPPPESAA YIIQQQESSW CCFFRYYMAT
           PLIWWYLLGG IIFFFIQQQQ ILTFLASRRY TPPPPPESAA YIIQQQESSW CCFFRYYMAT
           PLIWWYLLGG IIFFFIQQQQ IITFLASRRY TPPPPPDSAA YIIQQQESSW CCFFRYYMAT
           PLIWWYLLGG IVFFFIQQQQ ILTLLATCCY TPPPPPESAA YVVQQQESSW CCFFRYYMAT
           PLIWWYLLGG IIFFFIQQQQ ILTFLASRRY TPPPPPESAA YIIQQQESSW CCFFRYYMAT
           PLIWWYLLGG IVFFFIQQQQ ILTLLATCCY TPPPPPESAA YVVQQQESSW CCFFRYYMAT
           PLIWWYLLGG IIFFFIQQQQ ILTFLASRRY TPPPPPESAA YIIQQQESSW CCFFRYYMAT
           PLIWWYLLGG IVFFFIQQQQ ILTLLATCCY TPPPPPESAA YVVQQQESSW CCFFRYYMAT
           PLIWWYLLGG IIFFFIQQQQ ILTFLASRRY TPPPPPESAA YIIQQQESSW CCFFRYYMAT
           PLIWWYLLGG IVFFFIQQQQ ILTLLATCCY TPPPPPESAA YVVQQQESSW CCFFRYYMAT
           PLIWWYLLGG IIFFFIQQQQ IITFLASRRY TPPPPPDSAA YIIQQQESSW CCFFRYYMAT
           PLIWWYLLGG IIFFFIQQQQ ILTFLASRRY TPPPPPESAA YIIQQQESSW CCFFRYYMAT
           PLIWWYLLGG IIFFFIQQQQ ILTFLASRRY TPPPPPESAA YIIQQQESSW CCFFRYYMAT
           PLIWWYLLGG IIFFFIQQQQ ILTFLASRRY TPPPPPESAA YIIQQQESSW CCFFRYYMAT
           PLIWWYLLGG IIFFFIQQQQ ILTFLASRRY SPPPPPESAA YIIQQQESSW CCFFRYYMAT
           PLIWWYLLGG IVFFFIQQQQ ILTLLATCCY TPPPPPESAA YVVQQQESSW CCFFRYYMAT
           PLIWWYLLGG IIFFFIQQQQ ILTFLASRRY TPPPPPDSAA YIIQQQESSW CCFFRYYMAT
           PLIWWYLLGG IIFFFIQQQQ ILTFLASRRY TPPPPPESAA YIIQQQESSW CCFFRYYMAT
           PLIWWYLLGG IIFFFIQQQQ ILTFLASRRY TPPPPPESAA YIIQQQESSW CCFFRYYMAT
           PLIWWYLLGG IIFFFIQQQQ ILTFLASRRY TPPPPPESAA YIIQQQESSW CCFFRYYMAT
           PLIWWYLLGG IIFFFIQQQQ ILTFLASRRY TPPPPPESAA YIIQQQESSW CCFFRYYMAT

           EEEEELHLFY LLKK--VVVK LLFIFIDIWW WWWNYFNNNS FFGGLCTTLL GGNEFFLCYN
           GGGGGASFIL AALLLNYYYS YYSYWNGLII IIIFLSIITA FFGGYVPPWW GGMSFFWAIT
           GGGGGASFFL TTLLLNYYYS YYLYWIGLII IIIFAFIITA FFGGYVPPWW GGMSYYWAIT
           GGGGGASFFL TTLLLNYYYS YYLYWIGLII IIIFAFIITA FFGGYVPPWW GGMSYYWAIT
           GGGGGASFLL TTLLLNYYYS YYLYWIGLII IIIFAFIITA FFGGYVPPWW GGMSYYWAIT
           GGGGGASFLL TTLLLNYYYS YYLYWIGLII IIIFAFIITA FFGGYVPPWW GGMSYYWAIT
           GGGGGASFLL TTLLLNYYYS YYMYWIGLII IIIFMFIITA FFGGYVPPWW GGMSYYWAIT
           GGGGGASFIL TTLLLNYYYS YYSYWIGLII IIIFLSIITA FFGGYVPPWW GGMSFFWAIT
           GGGGGASFLL TTLLLNYYYS YYLYWIGLII IIIFAFIITA FFGGYVPPWW GGMSYYWAIT
           GGGGGASFIL TTLLLNYYYS YYSYWIGLMM MMMFLSIITA FFGGYVPPWW GGMSFFWAIT
           GGGGGASFLL TTLLLNYYYS YYLYWIGLII IIIFAFIITA FFGGYVPPWW GGMSYYWAIT
           GGGGGASFIL TTLLLNYYYS YYSYWIGLII IIIFLSIITA FFGGYVPPWW GGMSFFWAIT
           GGGGGASFLL TTLLLNYYYS YYLYWIGLII IIIFAFIITA FFGGYVPPWW GGMSYYWAIT
           GGGGGASFIL TTLLLNYYYS YYSYWIGLII IIIFLSIITA FFGGYVPPWW GGMSFFWAIT
           GGGGGASFLL TTLLLNYYYS YYMYWIGLII IIIFMFIITA FFGGYVPPWW GGMSYYWAIT
           GGGGGASFLL TTLLLNYYYS YYLYWIGLII IIIFAFIITA FFGGYVPPWW GGMSYYWAIT
           GGGGGASFLL TTLLLNYYYS YYLYWIGLII IIIFAFIITA FFGGYVPPWW GGMSYYWAIT
           GGGGGASFLL TTLLLNYYYS YYLYWIGLII IIIFAFIITA FFGGYVPPWW GGMSYYWAIT
           GGGGGASFFL TTLLLNYYYS YYLYWIGLII IIIFAFIITA FFGGYVPPWW GGMSYYWAIT
           GGGGGASFIL TTLLLNYYYS YYSYWIGLII IIIFLSIITA FFGGYVPPWW GGMSFFWAIT
           GGGGGASFFL TTLLLNYYYS YYLYWIGLII IIIFAFIITA FFGGYVPPWW GGMSYYWAIT
           GGGGGASFLL TTLLLNYYYS YYLYWIGLVV VVVFAFIITA FFGGYVPPWW GGMSYYWAIT
           GGGGGASFLL TTLLLNYYYS YYLYWIGLII IIIFAFIITA FFGGYVPPWW GGMSYYWAIT
           GGGGGASFLL TTLLLNYYYS YYLYWIGLII IIIFAFIITA FFGGYVPPWW GGMSYYWAIT
           GGGGGASFFL TTLLLNYYYS YYLYWIGLII IIIFAFIITA FFGGYVPPWW GGMSYYWAIT

           YLFPVWWICC GGGGVVSSDP PTTLLLKKRH IFFPPFFACC CIIIVVHFFL LLQGSSNNPL
           NLFPIWWVCC GGGGVVNNDP PTTLLLKKRH IFFPPFFVVV VVVVVVHFFL LLQGSTNNPL
           NLGPVWWLCC GGGGVVSSDP PTTIIIKKRH ILLPPFFACC CIIIVVHFFL LLHGSTNNPL
           NLGPVWWLCC GGGGVVSSDP PTTIIIKKRH ILLPPFFACC CIIIVVHFFL LLHGSTNNPL
           NLSPVWWLCC GGGGVVSSDP PTTIIIKKRH ILLPPFFACC CIIIVVHFFL LLHGSTNNPL
           NLSPVWWLCC GGGGVVSSDP PTTIIIKKRH ILLPPFFACC CIIIVVHFFL LLHGSTNNPL
           NLSPVWWICC GGGGVVSSDP PTTIIIKKRH ILLPPFFGCC CIIIVVHFFL LLHGSTNNPL
           NLFPVWWICC GGGGVVSSDP PTTLLLKKRH IFFPPFFACC CIIIVVHFFL LLQGSTNNPL
           NLSPVWWLCC GGGGVVSSDP PTTIIIKKRH ILLPPFFACC CIIIVVHFFL LLHGSTNNPL
           NLFPVWWICC GGGGVVSSDP PTTLLLKKRH TFFPPFFACC CIIIVVHFFL LLQGSTNNPL
           NLSPVWWLCC GGGGVVSSDP PTTIIIKKRH ILLPPFFACC CIIIVVHFFL LLHGSTNNPL
           NLFPVWWICC GGGGVVSSDP PTTLLLKKRH IFFPPFFACC CIIIVVHFFL LLQGSTNNPL
           NLSPVWWLCC GGGGVVSSDP PTTIIIKKRH ILLPPFFACC CIIIVVHFFL LLHGSTNNPL
           NLFPVWWICC GGGGVVSSDP PTTLLLKKRH IFFPPFFACC CIIIVVHFFL LLQGSTNNPL
           NLSPVWWICC GGGGVVSSDP PTTIIIKKRH ILLPPFFGCC CIIIVVHFFL LLHGSTNNPL
           NLSPVWWLCC GGGGVVSSDP PTTIIIKKRH ILLPPFFACC CIIIVVHFFL LLHGSTNNPL
           NLSPVWWLCC GGGGVVSSDP PTTIIIKKRH ILLPPFFACC CIIIVVHFFL LLHGSTNNPL
           NLSPVWWLCC GGGGVVSSDP PTTIIIKKRH ILLPPFFACC CIIIVVHFFL LLHGSTNNPL
           NLGPVWWLCC GGGGVVSSDP PTTIIIKKRH ILLPPFFACC CIIIVVHFFL LLHGSTNNPL
           NLFPVWWICC GGGGVVSSDP PTTLLLKKRH TFFPPFFACC CIIIVVHFFL LLQGSTNNPL
           NLSPVWWLCC GGGGVVSSDP PTTIIIKKRH ILLPPFFACC CIIIVVHFFL LLHGSTNNPL
           NLSPVWWLCC GGGGVVSSDP PTTIIIKKRH ILLPPFFACC CIIIVVHFFL LLHGSTNNPL
           NLSPVWWLCC GGGGVVSSDP PTTIIIKKRH ILLPPFFACC CIIIVVHFFL LLHGSTNNPL
           NLSPVWWLCC GGGGVVSSDP PTTIIIKKRH ILLPPFFACC CIIIVVHFFL LLHGSTNNPL
           NLSPVWWLCC GGGGVVSSDP PTTIIIKKRH ILLPPFFACC CIIIVVHFFL LLHGSTNNPL

           GGYYDTTAAL IPFYPNLLLI IKGGNNNVVV LSSSFFFGGG IIPLSSHHHH DDIPPPPVYY
           GGYYDTTAAL IPFYPNLLLI IKGGSSNVVV LSSSFFFGGG ILTLSSHHHH DDIMMMMVYY
           GGYYDTTAAL IPFYPNLLLV VKGGNNNIII LSSSFFFGGG VIPLSSHHHH DDIVVVVVYY
           GGYYDTTAAL IPFYPNLLLV VKGGNNNIII LSSSFFFGGG VIPLSSHHHH DDIIIIIVYY
           GGYYDTTAAL IPFYPNLLLV VKGGNNNIII LSSSFFFGGG IIPLSSHHHH DDILLLLVYY
           GGYYDTTAAL IPFYPNLLLV VKGGNNNIII LSSSFFFGGG IIPLSSHHHH DDILLLLVYY
           GGYYDTTAAL IPFYPNLLLV VKGGNNNVVV LSSSFFFGGG IIPLSSHHHH DDIVVVVVYY
           GGYYDTTAAL IPFYPNLLLI IKGGNNNIII LSSSFFFGGG ILPLSSHHHH DDITTTTVYY
           GGYYDTTAAL IPFYPNLLLV VKGGNNNIII LSSSFFFGGG IIPLSSHHHH DDILLLLVYY
           GGYYDTTAAL IPFYPNLLLI IKGGNNNVVV LSSSFFFGGG ILPLSSHHHH DDITTTTVYY
           GGYYDTTAAL IPFYPNLLLV VKGGNNNIII LSSSFFFGGG IIPLSSHHHH DDILLLLVYY
           GGYYDTTAAL IPFYPNLLLI IKGGNNNVVV LSSSFFFGGG ILPLSSHHHH DDITTTTVYY
           GGYYDTTAAL IPFYPNLLLV VKGGNNNIII LSSSFFFGGG IIPLSSHHHH DDILLLLVYY
           GGYYDTTAAL IPFYPNLLLI IKGGNNNVVV LSSSFFFGGG ILPLSSHHHH DDIMMMMVYY
           GGYYDTTAAL IPFYPNLLLV VKGGNNNVVV LSSSFFFGGG IIPLSSHHHH DDIVVVVVYY
           GGYYDTTAAL IPFYPNLLLV VKGGNNNIII LSSSFFFGGG IIPLSSHHHH DDILLLLVYY
           GGYYDTTAAL IPFYPNLLLV VKGGNNNIII LSSSFFFGGG IIPLSSHHHH DDILLLLVYY
           GGYYDTTAAL IPFYPNLLLV VKGGNNNIII LSSSFFFGGG IIPLSSHHHH DDILLLLVYY
           GGYYDTTAAL IPFYPNLLLV VKGGNNNIII LSSSFFFGGG VIPLSSHHHH DDIIIIIVYY
           GGYYDTTAAL IPFYPNLLLI IKGGNNNVVV LSSSFFFGGG ILPLSSHHHH DDITTTTVYY
           GGYYDTTAAL IPFYPNLLLV VKGGNNNIII ISSSFFFGGG IIPLSSHHHH DDIIIIIVYY
           GGYYDTTAAF IPFYPNLLLV VKGGNNNIII LSSSFFFGGG IIPLSSHHHH DDILLLLVYY
           GGYYDTTAAL IPFYPNLLLV VKGGNNNIII LSSSFFFGGG IIPLSSHHHH DDILLLLVYY
           GGYYDTTAAL IPFYPNLLLV VKGGNNNIII LSSSFFFGGG IIPLSSHHHH DDILLLLVYY
           GGYYDTTAAL IPFYPNLLLV VKGGNNNIII LSSSFFFGGG IIPLSSHHHH DDIMMMMVYY

           ATVVVEYYYL PPFFFYAMLL KKTPPPNNKT TGLLVMLAAA SFLEQRLLII QQFFKFAGRE
           STVVVEYYYL SSFFFYAILL KKTPPPNNKT TGLLIMLSSS SFLEQRLLII LLFFKFVGRD
           VTVVVEYYYL PPFFFYAMLL KKTPPPSSKN NGLVIVIAAA SFLEQRLLII QQFFKMVSRE
           VTVVVEYYYL PPFFFYAMLL KKTPPPSSKN NGLVIVVAAA SFLEQRLLII QQFFKMVSRE
           VTVVVEYYYL PPFFFYAMLL KKTPPPSSKT TGLLIVLAAA SFLEQRLLII QQFFKMTGRE
           VTVVVEYYYL PPFFFYAMLL KKTPPPSSKT TGLLIVLTTT SFLEQRLLII QQFFKMTGRE
           VTVVVEYYYL PPFFFYAMLL KKTPPPSSKP PGLVIVLLLL SFLEQRLLII QQFFKMIGRD
           ATVVVEYYYL PPFFFYAMLL KKTPPPNNKT TGLLVMLAAA SFLEQRLLII QQFFKFNGRE
           VTVVVEYYYL PPFFFYAMLL KKTPPPSSKT TGLLIVLAAA SFLEQRLLII QQFFKMTGRE
           ATVVVEYYYL PPFFFYAMLL KKTPPPNNKT TGLLVMLAAA SFLEQRLLLI QQFFKFAGRE
           VTVVVEYYYL PPFFFYAMLL KKTPPPSSKT TGLLIVLAAA SFLEQRLLII QQFFKMTGRE
           ATVVVEYYYL PPFFFYAMLL KKTPPPNNKT TGLLVMLAAA SFLEQRLLLI QQLLKFAGRE
           VTVVVEYYYL PPFFFYAMLL KKTPPPSSKT TGLLIVLAAA SFLEQRLLII QQFFKMTGRE
           ATVVVEYYYL PPFFFYAMLL KKIPPPNNKT TGLLVMLAAA SFLEQRLLII QQFFKFNGRE
           VTVVVEYYYL PPFFFYAMLL KKTPPPSSKP PGLVIVLLLL SFLEQRLLII QQFFKMIGRD
           VTVVVEYYYL PPFFFYAMLL KKTPPPSSKT TGLLIVLAAA SFLEQRLLII QQFFKMTGRE
           VTVVVEYYYL PPFFFYAMLL KKTPPPSSKT TGLLIVLAAA SFLEQRLLII QQFFKMTGRE
           VTVVVEYYYL PPFFFYAMLL KKTPPPSSKT TGLLIVLAAA SFLEQRLLII QQFFKMTGRE
           VTVVVEYYYL PPFFFYAMLL KKTPPPSSKN NGLVIVVAAA SFLEQRLLII QQFFKMVSRE
           ATVVVEYYYL PPFFFYAMLL KKTPPPNNKT TGLLVMLAAA SFLEQRLLLI QQFFKFAGRE
           VTVVVEYYYL PPFFFYAMLL KKTPPPSSKT TGLLIVLAAA SFLEQRLLII QQFFKMLGRE
           VTVVVEYYYL PPFFFYAILL KKTPPPSSKT TGLLIVLAAA SFLEQRLLII QQFFKMTGRE
           VTVVVEYYYL PPFFFYAMLL KKTPPPSSKT TGLLIVLTTT SFLEQRLLII QQFFKMTGRE
           VTVVVEYYYL PPFFFYAMLL KKTPPPSSKT TGLLIVLAAA SFLEQRLLII QQFFKMTGRE
           VTVVVEYYYL PPFFFYAMLL KKTPPPSSKT TGLLIVLAAA SFLEQRLLII QQFFKMAGRE

           YYSSVPIWFF IICAALGLQQ SIYIYRLLLI ILLFSLFFTL VVVQQSSKIY YYSSQQAAN
           YYSSLSIWFF IICAAMGLQQ DIFIYRMMMI IIIFSLFFTL VVVQQSSKLY YYSSQQAAN
           YYSSVPIWFF MMCAALGLQQ DIFIYRLLLI ILLFSLFFSL VVVQQNNKTY YYSSQQAAN
           YYSSVPIWFF MMCAALGLQQ DIFIYRLLLI ILLFSLFFAL VVVHHYYKTY YYSSQQAAN
           YYSSVPIWFF MMCAALGLQQ DIFIYRLLLI ILLFSLFFAL VVVHHYYKTY YYSSQQAAN
           YYSSVPIWFF MMCAALGLQQ DIFIYRLLLI ISSFSLFFAL VVVHHYYKTY YYSSQQAAN
           YYSSVPIWFF MMCAALGLQQ DIFIYRLLLI VLLFSLFFVL VVVHHYYRTY YYSSQQAAN
           YYSSVPIWFF IICAALGLQQ DIYIYRLLLI ILLFSLFFTL VVVQQAARTY YYSSQQAAN
           YYSSVPIWFF MMCAALGLQQ DIFIYRLLLI ILLFSLFFTL VVVHHYYKTY YYSSQQAAN
           YYSSVPIWFF IICAALGLQQ DIYIYRLLLI ILLFSLFFTL VVVQQSSKTY YYSSQQAAN
           YYSSVPIWFF MMCAALGLQQ DIFIYRLLLI ISSFSLFFVL VVVHHYYKTY YYSSQQAAN
           YYSSVPIWFF IICAALGLQQ DIFIYRLLLI ILLFSLFFSL VVVQQSSKNY YYSSQQAAN
           YYSSVPIWFF MMCAALGLQQ DIFIYRLLLI ILLFSLFFTL VVVHHYYKTY YYSSQQAAN
           YYSSVPIWFF IICAALGLQQ DIYIYRLLLI ILLFSLFFTL VVVQQAARTY YYSSQQAAN
           YYSSVPIWFF MMCAALGLQQ DIFIYRLLLI VLLFSLFFVL VVVHHYYKTY YYSSQQAAN
           YYSSVPIWFF MMCAALGLQQ DIFIYRLLLI ISSFSLFFAL VVVHHYYKTY YYSSQQAAN
           YYSSVPIWFF MMCAALGLQQ DIFIYRLLLI ISSFSLFFAL VVVHHYYKTY YYSSQQAAN
           YYSSVPIWFF MMCAALGLQQ DIFIYRLLLI ISSFSLFFAL VVVHHYYKTY YYSSQQAAN
           YYSSVPIWFF MMCAALGLQQ DIFIYRLLLI ILLFSLFFSL VVVQQYYKTY YYSSQQAAN
           YYSSVPIWFF IICAALGLQQ DIYIYRLLLI ILLFSLFFTL VVVQQSSKTY YYSSQQAAN
           YYSSVPIWFF MMCAALGLQQ EIFIYRLLLI ISSFSLFFAL VVVHHYYKTY YYSSQQAAN
           YYSSLPIWFF MMCAALGLQQ DIFIYRLLLI IIIFSLFFAL VVVHHYYNTY YYSSQQAAN
           YYSSVPIWFF MMCAALGLQQ DIFIYRLLLI ILLFSLFFTL VVVHHYYKTY YYSSQQAAN
           YYSSVPIWFF MMCAALGLQQ DIFIYRLLLI ISSFSLFFAL VVVHHYYKTY YYSSQQAAN
           YYSSVPIWFF MMCAALGLQQ DIFIYRLLLI ISSFSLFFVL VVVHHYYKTY YYSSQQAAN

   25  1139
L_caullery ---------- ---------- ---------- ----VFFATT TNNNCNNGYY YWFFIIFGVV
L_sabrazes ---------- ---------- ---------- ---IVLLATT TNNNCNNGYY YWFFIIFGVV
P_berghei  ---------- ---------- ---------- ---FVLLATT TNNNCNNGYY YWFFLLFGTT
P_chabaudi ---------- ---------- ---------- ---FVFFATT TNNNCNNGYY YWFFLLFGII
P_cynomolg ---------- ---------- ---------- ---FVFFTTT TNNNCNNGYY YWFFLLFGSS
P_DAJ-2004 ---------- ---------- ---------- ---FVFFTTT TNNNCNNGYY YWFFIIFGSS
P_falcipar RWMMRFFQQS IITVVGTTVW YFSFIISPPH HIIIVLLSTT TNNNCNNGYY YWFFLLFGSS
P_floriden ---------- ---------- ---------- ---IVFFATT TNNNCNNGYY YWFFIIFGSS
P_fragile  ---------- ---------- ---------- ---FVLLTTT TNNNCNNGYY YWFFLLFGSS
P_gallinac ---------- ---------- ---------- ---IVFFATT TNNNCNNGYY YWFFIIFGSS
P_gonderi  ---------- ---------- ---------- ---FVFFTTT TNNNCNNGYY YWFFLLFGSS
P_juxtanuc ---------- ---------- ---------- ---FVFFATT TNNNCNNGYY YWFFIIFGTT
P_knowlesi ---------- ---------- ---------- ---FFFFTTT TNNNCNNGYY YWFFLLFGSS
P_mexicanu --MMRFFQQS IITVVGTTVW SYSFIISPPQ QLLIVFFSTT TNNNCNNGYY YWFFLLFGII
P_reicheno RWMMRFFQQS IITVVGTTVW YFSFIISPPH HIIIVLLSTT TNNNCNNGYY YWFFLLFGSS
P_simioval ---------- ---------- ---------- ---FVFFTTT TNNNCNNGYY YWFFLLFGSS
P_simium   ---------- ---------- ---------- ---FVFFTTT TNNNCNNGYY YWFFLLFGSS
P_vivax_Sa ---------- ---------- ---------- ---FVFFTTT TNNNCNNGYY YWFFLLFGSS
P_yoelii_1 ---------- ---------- DRILLLILLQ QSSIFYYATT TNNNCNNGYY YWFFLLFGTT
P_relictum ---------- ---------- ---------- ---IVFFATT TNNNCNNGYY YWFFIIFGSS
P_malariae ---------- ---------- ---------- ---FVLLTTT TNNNCNNGYY YWFFLLFGSS
P_inui     ---------- ---------- ---------- ---FVFFATT TNNNCNNGYY YWFFLLFGSS
P_coatneyi ---------- ---------- ---------- ---FVLLTTT TNNNCNNGYY YWFFLLFGSS
P_fieldi   ---------- ---------- ---------- ---FVLLTTT TNNNCNNGYY YWFFLLFGSS
P_ovale    ---------- ---------- ---------- ---FVFFATT TNNNCNNGYY YWFFLLFGSS

           VYGGLSSSVV VIIIIIRTTS SSIQEENVNN NFNITTIHGI IIIFFNNNMP PGFGGGFFGY
           VYGGLSSSII IIIIIIRTTS SSIQEENINN NLNITTVHGI IIIFFNNNMP PGFGGGFFGY
           TYGGLSSSVV VIIIILRTTS SSIQEENVNN NLNITTIHGI IIIFFNNNMP PGFGGGFFGY
           IYGGLSSSVV VIIIILRTTS SSIQEENVNN NLNITTVHGI IIIFFNNNMP PGFGGGFFGY
           SYGGLSSSVV VIIIILRTTS SSIQEENVNN NLNITTLHGI IIIFFNNNMP PGFGGGFFGY
           SYGGLSSSVV VIIIILRTTS SSIQEENVNN NLNITTLHGI IIIFFNNNMP PGFGGGFFGY
           SYGGLSSSVV VIIIILRTTS SSIQEENVNN NLNITTIHGI IIIFFNNNMP PGFGGGFFGY
           SYGGLSSSVV VIIIILRTTS SSIQEENVNN NLNITTIHGI IIIFFNNNMP PGFGGGFFGY
           SYGGLSSSVV VIIIILRTTS SSVQEENVNN NLNITTLHGI IIIFFNNNMP PGFGGGFFGY
           SYGGLSSSVV VIIIILRTTS SSIQEENVNN NLNITTIHGI IIIFFNNNMP PGFGGGFFGY
           SYGGLSSSVV VIIIILRTTS SSIQEENVNN NLNITTLHGI IIIFFNNNMP PGFGGGFFGY
           TYGGLSSSVV VIIIILRTTS SSIQEENVNN NLNITTIHGI IIIFFNNNMP PGFGGGFFGY
           SYGGLSSSVV VIIIILRTTS SSIQEENVNN NLNITTLHGI IIIFFNNNMP PGFGGGFFGY
           IYGGLSSSII IIIIILRTTS SSIQEENVNN NLNITTIHGI IIIFFNNNMP PGFGGGFFGY
           SYGGLSSSVV VIIIILRTTS SSVQEENVNN NLNITTIHGI IIIFFNNNMP PGFGGGFFGY
           SYGGLSSSVV VIIIILRTTS SSIQEENVNN NLNITTLHGI IIIFFNNNMP PGFGGGFFGY
           SYGGLSSSVV VIIIILRTTS SSIQEENVNN NLNITTLHGI IIIFFNNNMP PGFGGGFFGY
           SYGGLSSSVV VIIIILRTTS SSIQEENVNN NLNITTLHGI IIIFFNNNMP PGFGGGFFGY
           TYGGLSSSVV VIIIILRTTS SSIQEENVNN NLNITTIHGI IIIFFNNNMP PGFGGGFFGY
           SYGGLSSSVV VIIIILRTTS SSIQEENVNN NLNITTIHGI IIIFFNNNMP PGFGGGFFGY
           SYGGLSSSII IIIIILRTTS SSIQEENVNN NLNITTIHGI IIIFFNNNMP PGFGGGFFGY
           SYGGLSSSVV VIIIILRTTS SSIQEENVNN NLNITTLHGI IIIFFNNNMP PGFGGGFFGY
           SYGGLSSSVV VIIIILRTTS SSIQEENVNN NLNITTLHGI IIIFFNNNMP PGFGGGFFGY
           SYGGLSSSVV VIIIILRTTS SSIQEENVNN NLNITTLHGI IIIFFNNNMP PGFGGGFFGY
           SYGGLSSSVV VIIIILRTTS SSIQEENVNN NLNITTIHGI IIIFFNNNMP PGFGGGFFGY

           LPPCGSLYYP PRNNIISLLQ QQPPIIVVIT AAAAEGGGGG TTGGWWTPPL STSSSLSSPP
           LPPCGFLYYP PRNNIISLLQ QQPPVVIIVT AAAAEGGGGG TTGGWWTPPL STSSSLSSPP
           LPPCGSLYYP PRNNIISLLQ QQPPIIVVIT AAAAEGGGGG TTGGWWTPPL STSSSLSSPP
           LPPCGSLYYP PRNNIISLLQ QQPPIIVVIT AAAAEGGGGG TTGGWWTPPL STSSSLSSPP
           LPPCGSLYYP PRNNIISLLQ QQPPIIVVIT AAAAEGGGGG TTGGWWTPPL STSSSLSSPP
           LPPCGSLYYP PRNNIISLLQ QQPPIIVVIT AAAAEGGGGG TTGGWWTPPL STSSSLSSPP
           LPPCGSLYYP PRNNIISLLQ QQPPIIVVIT AAAAEGGGGG TTGGWWTPPL STSSSLSSPP
           LPPCGSLYYP PRNNIISLLQ QQPPIIVVIT AAAAEGGGGG TTGGWWTPPL STSSSLSSPP
           LPPCGSLYYP PRNNIISLLQ QQPPIIVVIT AAAAEGGGGG TTGGWWTPPL STSSSLSSPP
           LPPCGSLYYP PRNNIISLLQ QQPPIIVVIT AAAAEGGGGG TTGGWWTPPL STSSSLSSPP
           LPPCGSLYYP PRNNIISLLQ QQPPIIVVIT AAAAEGGGGG TTGGWWTPPL STSSSLSSPP
           LPPCGSLYYP PRNNIISLLQ QQPPIIVVIT AAAAEGGGGG TTGGWWTPPL STSSSLSSPP
           LPPCGSLYYP PRNNIISLLQ QQPPIIVVIT AAAAEGGGGG TTGGWWTPPL STSSSLSSPP
           LPPCGSLYYP PRNNIISLLQ QQPPIIVVIT AAAAEGGGGG TTGGWWTPPL STSSSLSSPP
           LPPCGSLYYP PRNNIISLLQ QQPPIIVVIT AAAAEGGGGG TTGGWWTPPL STSSSLSSPP
           LPPCGSLYYP PRNNIISLLQ QQPPIIVVIT AAAAEGGGGG TTGGWWTPPL STSSSLSSPP
           LPPCGSLYYP PRNNIISLLQ QQPPIIVVIT AAAAEGGGGG TTGGWWTPPL STSSSLSSPP
           LPPCGSLYYP PRNNIISLLQ QQPPIIVVIT AAAAEGGGGG TTGGWWTPPL STSSSLSSPP
           LPPCGSLYYP PRNNIISLLQ QQPPVVVVIT AAAAEGGGGG TTGGWWTPPL STSSSLSSPP
           LPPCGSLYYP PRNNIISLLQ QQPPIIVVIT AAAAEGGGGG TTGGWWTPPL STSSSLSSPP
           LPPCGSLYYP PRNNIISLLQ QQPPIIIIIT AAAAEGGGGG TTGGWWTPPL STSSSLSSPP
           LPPCGSLYYP PRNNIISLLQ QQPPIIVVIT AAAAEGGGGG TTGGWWTPPL STSSSLSSPP
           LPPCGSLYYP PRNNIISLLQ QQPPIIVVIT AAAAEGGGGG TTGGWWTPPL STSSSLSSPP
           LPPCGSLYYP PRNNIISLLQ QQPPIIVVIT AAAAEGGGGG TTGGWWTPPL STSSSLSSPP
           LPPCGSLYYP PRNNIISLLQ QQPPIIVVIT AAAAEGGGGG TTGGWWTPPL STSSSLSSPP

           PVAAAVVIIG LLVVSILLFI HHLLRAAAAL TILSVWWSSS LLLVTTSLLL LTLLTGGGGG
           PVSSSVVIIG LLIVSILLSL PPLLRAAAAL TILSAWWAAA VVVVTTSLLL ITLLTGGGGG
           PVAAAVVIIG LLVISILLFV HHLLRAAAAL SVLSVWWSSS IIIITTSLLL LTLLTGGGGG
           PVAAAVVIIG LLVISILLFL HHLLRAAAAL TILSVWWSSS LLLITTSLLL LTLLTGGGGG
           PVAAAVVIIG LLVISILLFI HHLLRSSSSL TILSVWWSSS LLLITTSLLL LTLLTGGGGG
           PVAAAVVIIG LLVISILLFI HHLLRSSSSL TILSVWWSSS LLLITTSLLL LTLLTGGGGG
           PVAAAVVIIG LLVVSILLFI HHLLRAAAAL TILSVWWSSS LLLITTSLLL LTLLTGGGGG
           PVAAAVVIIG LLVISILLFI HHLLRAAAAL TILSVWWSSS LLLVTTSLLL LTLLTGGGGG
           PVAAAVVIIG LLVISILLFI HHLLRSSSSL TILSVWWSSS LLLITTSLLL LTLLTGGGGG
           PVAAAVVIIG LLIVSILLFI HHLLRAAAAL TILSVWWSSS LLLVTTSLLL LTLLTGGGGG
           PVAAAVVIIG LLVISILLFI HHLLRSSSSL TILSVWWSSS LLLITTSLLL LTLLTGGGGG
           PVSSSVVIIG LLVISILLFI HHLLRAAAAL TILSVWWSSS LLLITTSLLL LTLLTGGGGG
           PVAAAVVIIG LLVISILLFI HHLLRSSSSL TILSVWWSSS LLLITTSLLL LTLLTGGGGG
           PVAAAVVIIG LLVISILLFI HHLLRAAAAL TILSVWWSSS IIIITTSLLL LTLLTGGGGG
           PVAAAVVIIG LLVVSILLFI HHLLRAAAAL TILSVWWSSS LLLITTSLLL LTLLTGGGGG
           PVAAAVVIIG LLVISILLFI HHLLRSSSSL TILSVWWSSS LLLITTSLLL LTLLTGGGGG
           PVAAAVVIIG LLVISILLFI HHLLRSSSSL TILSVWWSSS LLLITTSLLL LTLLTGGGGG
           PVAAAVVIIG LLVISILLFI HHLLRSSSSL TILSVWWSSS LLLITTSLLL LTLLTGGGGG
           PVAAAVVIIG LLVISILLFV HHLLRAAAAL SVLSVWWSSS IIIITTSLLL LTLLTGGGGG
           PVAAAVVIIG LLVISILLFI HHLLRAAAAL TILSVWWSSS LLLVTTSLLL LTLLTGGGGG
           PVAAAVVIIG LLVISILLFI HHLLRSSSSL TILSVWWSSS LLLLTTSLLL LTLLTGGGGG
           PVAAAVVIIG LLVISILLFI HHLLRSSSSL TILSVWWSSS LLLITTSLLL ITLLTGGGGG
           PVAAAVVIIG LLVISILLFI HHLLRSSSSL TILSVWWSSS LLLITTSLLL LTLLTGGGGG
           PVAAAVVIIG LLVISILLFI HHLLRSSSSL TILSVWWSSS LLLITTSLLL LTLLTGGGGG
           PVAAAVVIIG LLVISILLFI HHLLRAAAAL TILSVWWSSS LLLITTSLLL LTLLTGGGGG

           VVLSSSDLLH FNTFYDPTFF AGGDPPVVYH HHLLFFFGHE EYILPPAAAF GVVVVHHTNY
           VVLSSSDLLH FNTFYDPTFF AGGDPPVVYH HHLLFFFGHE EYILPPAAAF GIIIIHHSNY
           VVLSSSDLLH FNTFFDPTFF AGGDPPIIYH HHLLFFFGHE EYILPPAAAF GVVIIHHTNY
           VVLSSSDLLH FNTFFDPTFF AGGDPPIIYH HHLLLFFGHE EYILPPAAAF GIIIIHHTNY
           VVLSSSDLLH FNTFFDPTFF AGGDPPIIYH HHLLFFFGHE EYILPPAAAF GVVIIHHTNY
           VVLSSSDLLH FNTFFDPTFF AGGDPPIIYH HHLLFFFGHE EYILPPAAAF GVVIIHHTNY
           VVLSSSDLLH FNTFFDPTFF AGGDPPIIYH HHLLFFFGHE EYILPPAAAF GVVIIHHTNY
           VVLSSSDLLH FNTFYDPTFF AGGDPPVVYH HHLLFFFGHE EYILPPGGGF GVVIIHHTNY
           VVLSSSDLLH FNTFFDPTFF AGGDPPIIYH HHLLFFFGHE EYILPPAAAF GVVIIHHTNY
           VVLSSSDLLH FNTFYDPTFF AGGDPPVVYH HHLLFFFGHE EYILPPGGGF GVVIIHHTNY
           VVLSSSDLLH FNTFFDPTFF AGGDPPIIYH HHLLFFFGHE EYILPPAAAF GVVIIHHTNY
           VVLSSSDLLH FNTFYDPTFF AGGDPPVVYH HHLLFFFGHE EYILPPGGGF GVVIIHHTNY
           VVLSSSDLLH FNTFFDPTFF AGGDPPIIYH HHLLFFFGHE EYILPPAAAF GVVIIHHTNY
           VVLSSSDLLH FNTFFDPTFF AGGDPPVVYH HHLLFFFGHE EYILPPAAAF GVVIIHHTNY
           VVLSSSDLLH FNTFFDPTFF AGGDPPIIYH HHLLFFFGHE EYILPPAAAF GVVIIHHTNY
           VVLSSSDLLH FNTFFDPTFF AGGDPPIIYH HHLLFFFGHE EYILPPAAAF GVVIIHHTNY
           VVLSSSDLLH FNTFFDPTFF AGGDPPIIYH HHLLFFFGHE EYILPPAAAF GVVIIHHTNY
           VVLSSSDLLH FNTFFDPTFF AGGDPPIIYH HHLLFFFGHE EYILPPAAAF GVVIIHHTNY
           VVLSSSDLLH FNTFFDPTFF AGGDPPIIYH HHLLFFFGHE EYILPPAAAF GVVIIHHTNY
           VVLSSSDLLH FNTFYDPTFF AGGDPPVVYH HHLLFFFGHE EYILPPGGGF GVVIIHHTNY
           VVLSSSDLLH FNTFFDPTFF AGGDPPIIYH HHLLFFFGHE EYILPPAAAF GVVIIHHTNY
           VVLSSSDLLH FNTFFDPTFF AGGDPPIIYH HHLLFFFGHE EYILPPAAAF GVVIIHHTNY
           VVLSSSDLLH FNTFFDPTFF AGGDPPIIYH HHLLFFFGHE EYILPPAAAF GVVIIHHTNY
           VVLSSSDLLH FNTFFDPTFF AGGDPPIIYH HHLLFFFGHE EYILPPAAAF GVVIIHHTNY
           VVLSSSDLLH FNTFFDPTFF AGGDPPIIYH HHLLFFFGHE EYILPPAAAF GVVIIHHTNY

           RRSLFFNNQL LAMMMMMACG GIIGVWWAAA AHHYYTTTTG GLLLEVDDDR FTSTTIILSI
           KKCLFFHHQL LAMMMMMGCG GVVGVWWAAA AHHYYTTTTG GLLLEVDDDR FTSATIILAL
           RRSLFFNNQL LAMMMMMGCA AVVGVWWVVV VHHYYTTTTG GLLLEVDDDR FTSTTIILSI
           RRSLFFNNQL LAMMMMMGCA AVVGVWWVVV VHHYYTTTTG GLLLEVDDDR FTSTTIILSI
           RRSLFFNNQL LAMMMMMSCA AIIGVWWAAA AHHYYTTTTG GLLLEVDDDR FTSTTIILSI
           RRSLFFNNQL LAMMMMMSCA AIIGVWWAAA AHHYYTTTTG GLLLEVDDDR FTSTTIILSI
           RRNLFFNNQL LAMMMMMGCA AVVGVWWVVV VHHYYTTTTG GLLLEVDDDR FTSTTIILSI
           RRSLFFNNQL LAMMMMMGCA AVVGVWWAAA AHHYYTTTTG GLLLEVDDDR FTSTTIILSI
           RRSLFFNNQL LAMMMMMSCA AIIGVWWAAA AHHYYTTTTG GLLLEVDDDR FTSTTIILSI
           WWSLLLNNQL LAMMMMMSCA AIIGVWWAAA AHHYYTTTTG GLLLEVDDDR FTSTTIILSI
           RRSLFFNNQL LAMMMMMSCA AIIGVWWAAA AHHYYTTTTG GLLLEVDDDR FTSTTIILSI
           RRSLFFNNQL LAMMMMMSCA AIIGVWWAAA AHHYYTTTTG GLLLEVDDDR FTSTTIILSI
           RRSLFFNNQL LAMMMMMSCA AIIGVWWAAA AHHYYTTTTG GLLLEVDDDR FTSTTIILSI
           RRSLFFNNQL LAMMMMMGCA AIIGVWWAAA AHHYYTTTTG GLLLEIDDDR FTSTTIILSI
           RRNLFFNNQL LAMMMMMGCA AVVGVWWVVV VHHYYTTTTG GLLLEVDDDR FTSTTIILSI
           RRSLFFNNQL LAMMMMMSCA AIIGVWWAAA AHHYYTTTTG GLLLEVDDDR FTSTTIILSI
           RRSLFFNNQL LAMMMMMSCA AIIGVWWAAA AHHYYTTTTG GLLLEVDDDR FTSTTIILSI
           RRSLFFNNQL LAMMMMMSCA AIIGVWWAAA AHHYYTTTTG GLLLEVDDDR FTSTTIILSI
           RRSLFFNNQL LAMMMMMGCA AVVGVWWVVV VHHYYTTTTG GLLLEVDDDR FTSTTIILSI
           RRSLFFNNQL LAMMMMMSCA AIIGVWWAAA AHHYYTTTTG GLLLEVDDDR FTSTTIILSI
           RRSLFFNNQL LAMMMMMSCA AIIGVWWAAA AHHYYTTTTG GLLLEVDDDR FTSTTIILSI
           RRSLFFNNQL LAMMMMMSCA AIIGVWWAAA AHHYYTTTTG GLLLEIDDDR FTSTTIILSI
           RRSLFFNNQL LAMMMMMSCA AIIGVWWAAA AHHYYTTTTG GLLLEVDDDR FTSTTIILSI
           RRSLFFNNQL LAMMMMMSCA AIIGVWWAAA AHHYYTTTTG GLLLEVDDDR FTSTTIILSI
           RRSLFFNNQL LAMMMMMSCA AIIGVWWAAA AHHYYTTTTG GLLLEIDDDR FTSTTIILSI

           TTKKVVVFNI SSNTTHSAAA LLLFIFFTGT TTGGGILLLG GGGNAVAAAL LLYYYYVIIH
           TTKKVVVFNI SSNTTHSVVV IILFIFFTGT TTGGGILLLG GGGNAIAAAL LLYYFFVVVH
           TTKKVVVFNL SSNTTHSCCC LLLFIFFTGT TTGGGILLLG GGGNGIAAAL LLYYYYVIIH
           TTKKVVVFNL STNTTHSSSS LLLFIFFTGT TTGGGILLLG GGGNGIAAAL LLYYYYVIIH
           TTKKIIIFNI GSNTTHSSSS LLLFIFFTGT TTGGGILLLG GGGNAIAAAL LLYYYYVIIH
           TTKKIIIFNI GSNTTHSSSS LLLFIFFTGT TTGGGILLLG GGGNAIAAAL LLYYYYVIIH
           TTKKVVVFNI SSNIIHSSSS LLLFIFFTGT TTGGGILLLG GGGNAIAAAL LLYYYYVIIH
           TTKKIIIFNI GSNTTHSAAA LLLFVFFTGT TTGGGILLLG GGGNAVAAAL LLYYYYVIIH
           TTKKIIIFNI GSNTTHSSSS LLLFIFFTGT TTGGGILLLG GGGNAIAAAL LLYYYYVIIH
           TTKKVVVFNI GSNTTHSAAA LLLFIFFTGT TTGGGILLLG GGGNAIAAAL LLYYYYVIIH
           TTKKIIIFNI GSNTTHSSSS LLLFIFFTGT TTGGGILLLG GGGNAIAAAL LLYYYYVIIH
           TTKKVVVFNI GSNTTHSAAA LLLFIFFTGT TTGGGILLLG GGGNAIAAAL LLYYYYVIIH
           TTKKIIIFNI GSNTTHSSSS LLLFIFFTGT TTGGGILLLG GGGNAIAAAL LLYYYYVIIH
           TTKKIIIFNI GSNTTHSTTT LLLFIFFTGT TTGGGILLLG GGGNAIAAAL LLYYYYVIIH
           TTKKVVVFNI SSNIIHSSSS LLLFIFFTGT TTGGGILLLG GGGNAIAAAL LLYYYYVIIH
           TTKKIIIFNI GSNTTHSSSS LLLFIFFTGT TTGGGILLLG GGGNAIAAAL LLYYYYVIIH
           TTKKIIIFNI GSNTTHSSSS LLLFIFFTGT TTGGGILLLG GGGNAIAAAL LLYYYYVVVH
           TTKKIIIFNI GSNTTHSSSS LLLFIFFTGT TTGGGILLLG GGGNAIAAAL LLYYYYVIIH
           TTKKVVVFNL SSNTTHSCCC LLLFIFFTGT TTGGGILLLG GGGNGIAAAL LLYYYYVIIH
           TTKKVVVFNI GSNTTHSAAA LLLFIFFTGT TTGGGILLLG GGGNAIAAAL LLYYYYVIIH
           TTKKVVVFNI GSNTTHSAAA LLLFIFFTGT TTGGGILLLG GGGNAIAAAL LLYYYYVIIH
           TTKKIIIFNI GSNTTHSSSS LLLFIFFTGT TTGGGILLLG GGGNAIAAAL LLYYYYVIIH
           TTKKIIIFNI GSNTTHSSSS LLLFIFFTGT TTGGGILLLG GGGNAIAAAL LLYYYYVIIH
           TTKKIIIFNI GSNTTHSSSS LLLFIFFTGT TTGGGILLLG GGGNAIAAAL LLYYYYVIIH
           TTKKVVVFNI GSNTTHSSSS LLLFIFFTGT TTGGGILLLG GGGNAIAAAL LLYYYYVIIH

           HFFLLSSSII FFVVSSAFQE ENNFFFGKLD DNTTTIIVLL WIILFVVGVV VFLLLFNVVR
           HFFLLSSSII FFVVSSAFQE ENNFFFGRLD DNVVVIIVLL WGGLFIIGVV IFLLLYTVVR
           HFFLLSSSII FFVVSSFFQE ESSFFFGKLE ENTTTLLVLL WIILFIIGVV IFLLLFNVVR
           HFFLLSSSII FFVVSSFFQE ESSFFFGKLE ENTTTIIVLL WIILFVVGVV VFLLLFNVVR
           HFFLLSSSII FFVVSSSFQE ENNFFFGKLE ENSSSIIILL WIILFIIGVV VFLLLFNVVR
           HFFLLSSSII FFVVSSSFQE ENNFFFGKLE ENSSSIIILL WIILFIIGVV VFLLLFNVVR
           HFFLLSSSII FFVVSSAFQD DNNFFFGKLE ENSSSIIILL WMMLFVVGVV IFLLLFNVVR
           HFFLLSSSVV FFVVSSAFQE ENNFFFGKLE ENSSSIIILL WMMLFVVGVV VFLLLFNVVR
           HFFLLSSSII FFVVSSSFQE ENNFFFGKLE ENSSSIIILL WIILFIIGVV VFLLLFNVVR
           HFFLLSSSII FFVVSSAFQE ENNFFFGKLE ENSSSIIILL WMMLFVVGVV VFLLLFNVVR
           HFFLLSSSII FFIISSSFQE ENNFFFGKLE ENSSSIIILL WIILFIIGVV VFLLLFNVVR
           HFFLLSSSII FFVVSSAFQE ENNFFFGKLE ENSSSIIILL WMMLFVVGVV VFLLLFNVVR
           HFFLLSSSII FFVVSSSFQE ENNFFFGKLE ENSSSIIILL WIILFIIGVV VFLLLFNVVR
           HFFLLSSSII FFLLSSAFQE ENNFFFGKLE EDTTTIIILL WMMLFVVGVV IFLLLFNVVR
           HFFLLSSSII FFVVSSAFQD DNNLFFGKLE ENSSSIIILL WMMLFVVGVV IFLLLFNVVR
           HFFLLSSSII FFVVSSSFQE ENNFFFGKLE ENSSSIIILL WIILFIIGVV VFLLLFNVVR
           HFFLLSSSII FFVVSSSFQE ENNFFFGKLE ENSSSIIILL WIILFIIGVV VFLLLFNVVR
           HFFLLSSSII FFVVSSSFQE ENNFFFGKLE ENSSSIIILL WIILFIIGVV VFLLLFNVVR
           HFFLLSSSII FFVVSSFFQE ESSFFFGKLE ENTTTIIVLL WIILFIIGVV VFLLLFNVVR
           HFFLLSSSII FFVVSSAFQE ENNFFFGKLE ENSSSIIILL WMMLFVVGVV IFLLLFNVVR
           HFFLLSSSII FFIISSHFQE ENNFFFGKLE ENSSSIIVLL WIILFIIGVV IFLLLFNVVR
           HFFLLSSSII FFVVSSNFQE ENNFFFGKLE ENSSSIIILL WIILFIIGVV VFLLLFNVVR
           HFFLLSSSII FFVVSSSFQE ENNFFFGKLE ENSSSIIILL WIILFIIGVV VFLLLFNVVR
           HFFLLSSSII FFVVSSSFQE ENNFFFGKLE ENSSSIIILL WIILFIIGVV VFLLLFNVVR
           HFFLLSSSII FFVVSSAFQE ENNFFFGKLE ENSSSIIILL WIILFIIGVV VFLLLFNVVR

           PLNNNNCSII IGGSIFFGLL LFF-----RR RRVHNHHHHL VSSYSTTSYY YAAASLYFFG
           PLNNNNCSLL LGGSIFFGLL LFF-----GG GGFNTHHHHL SSSYSTTSYY YAAASLYFFG
           PLNNNNCSII IGGSTFFGLL LFF-----SS SSNFNHHHHL VSSYSAASYY YGGGSLYFFG
           PLNNNNCSII IGGSTFFGLL LFF-----SS SSNFNHHHHL VSSYSTTSYY YGGGSLYFFG
           PLNNNNCSII IGGSTFFGLF FFFIFFFFSS SSNYNHHHHL VSSYSTTSYY YGGGSLYFFG
           PLNNNNCSII IGGSTFFGFL LFFIFFFFSS SSNYNHHHHL ISSYSTTSYY YGGGSLYFFG
           PLNNNNCSII IGGSTFFGLL LFFKFFFFSS SSNLNHHHHL VSSYATTSYY YGGGSLYFFG
           PLNNNNCSII IGGSTFFGLL LFFIFFFFSS SSNYNHHHHL VSSYSTTSYY YAAASLYFFG
           PLNNNNCSII IGGSTFFGLF FFF-----SS SSNYNHHHHL ISSYSTTSYY YGGGSLYFFG
           PLNNNNCSII IGGSTFFGLL LFF-----RR RRNYNHHHHL VSSYSTTSYY YGGGSLYFFG
           PLNNNNCSII IGGSTFFGFL LFFIFFFFSS SSNYNHHHHL ISSYSTTSYY YGGGSLYFFG
           PLNNNNCSII IGGSTFFGLL LFF-----SS SSNFNHHHHL VSSYSTTTYY YAAASLYFFG
           PLNNNNCSII IGGSTFFGFL LFF-----SS SSNYNHHHHL VSSYSTTSYY YGGGSLYFFG
           PLNNNNCSII IGGSTFFGLL LFFIFFFFSS SSNYNHHHHL VSSYSTTSYY YAAASLYFFG
           PLNNNNCSII IGGSTFFGLL LFFKFFFFSS SSNLNHHHHI VSSYATTSYY YGGGSLYFFG
           PLNNNNCSII IGGSTFFGLF FFFIFFFFSS SSNYNHHHHL VSSYSTTSYY YGGGSLYFFG
           PLNNNNCSII IGGSTFFGLF FFF-----SS SSNYNHHHHL VSSYSTTSYY YGGGSLYFFG
           PLNNNNCSII IGGSTFFGLF FFFIFFFFSS SSNYNHHHHL VSSYSTTSYY YGGGSLYFFG
           PLNNNNCSII IGGSTFFGLL LFFIFFFFSS SSNFNHHHHL VSSYSAASYY YGGGSLYFFG
           PLNNNNCSII IGGSTFFGLL LFFIFFFFSS SSNYNHHHHL VSSYSTTSYY YAAASLYFFG
           PLNNNNCSII IGGSTFFGFL LFFIFFFFNN NNNYNHHHHL ISSYSTTSYY YGGGSLYFFG
           PLNNNNCSII IGGSTFFGLF FFF-----SS SSNYNHHHHL ISSFSTTSYY YGGGSLYFFG
           PLNNNNCSII IGGSTFFGLF FFFIFFFFSS SSNYNHHHHL ISSYSTTSYY YGGGSLYFFG
           PLNNNNCSII IGGSTFFGLF FFFIFFFFSS SSNYNHHHHL VSSYSTTSYY YGGGSLYFFG
           PLNNNNCSII IGGSTFFGLL LFFIFFFFNN NNNYNHHHHL ISSYSAASYY YGGGSLYFFG

           ILLLLFILLI FISIIIRRSS YSTFSSSIIS EEALLFTYYY WGILLLLLPP PPPLLNVTTM
           ILLLLFTLLI FLSIIIRRCC YSTFSSSLLS EEALLFTYYY WGIFFFFLPP PPPLLNVTTM
           ILLLLFILLI FVSIIIRRSS YSTFSSSIIS EEALLFTYYY WGILLLLVLI IIIHHMINNC
           ILLLLFILLI FVSIIIRRSS YSTFSSSIIS EEALLFTYYY WGILLLLLPP PPPLLDITTM
           ILLLLFIFFI FVSIIIRRSS YSIFSSSIIS EEAIIFTYYY WGILLLLLPP PPPLLNITTM
           ILLLLFIFFI FVSIIIRRSS YSIFSSSIIS EEALLFTYYY WGILLLLLPP PPPLLNVTTM
           ILLLLFILLI FVSIIIRRSS YSVFSSSIIS EEALLFTYYY WGILLLLLPP PPPLLNITTM
           ILLLLFIFFI FISIIIRRSS YSTFSSSIIS EEALLFTYYY WGILLLLLPP PPPLLNITTM
           ILLLLFMLLI FVSIIIRRSS YSIFSSSIIS EEALLFTYYY WGILLLLLPP PPPLLNITTM
           ILLLLFILLI FISKKKRRSS YSTFSSSLLS EEALLFTYYY WGILLLLLPP PPPLLNITTM
           ILLLLFIFFI FISIIIRRSS YSIFSSSIIS EEALLFTYYY WGILLLLLPP PPPLLNVTTM
           ILLLLFILLI FISIIIRRSS YSTFSSSIIS EEALLFTYYY WGILLLLLPP PPPLLNVTTM
           ILLLLFIFFI FVSIIIRRSS YSVFSSSIIS EEALLFTYYY WGILLLLLPP PPPLLSITTM
           ILLLLFIFFI FISIIIRRSS YSIFSSSIIS EEALLFAYYY WGILLLLLPT TTTLLNVTTM
           ILLLLFILLI FVSIIIRRSS YSVFSSSIIS EEALLFTYYY WGILLLLLPP PPPLLNVTTM
           ILLLLFIFFI FVSIIIRRSS YSIFSSSIIS EEALLFTYYY WGILLLLLPP PPPLLNITTM
           ILLLLFIFFI FVSIIIRRSS YSIFSSSIIS EEAIIFTYYY WGILLLLLPP PPPLLNITTM
           ILLLLFIFFI FVSIIIRRSS YSIFSSSIIS EEAIIFTYYY WGILLLLLPP PPPLLNITTM
           ILLLLFILLI FVSIIIRRSS YSTFSSSIIS EEALLFTYYY WGILLLLLPP PPPLLDITTM
           ILLLLFILLI YVSIIIRRSS YSTFSSSIIS EEALLFAYYY WGILLLLLPP PPPLLNITTM
           ILLLLFILLI FVSIIIRRSS YSTFSSSIIS EEALLFTYYY WGILLLLLPP PPPLLDITTM
           ILLLLFILLI FISIIIRRSS YSIFSSSIIS EEAIIFTYYY WGILLLLLPP PPPLLNITTM
           ILLLLFIFFI FVSIIIRRSS YSIFSSSIIS EEALLFTYYY WGILLLLLPP PPPLLNITTM
           ILLLLFIFFI FVSIIIRRSS YSIFSSSIIS EEALLFTYYY WGILLLLLPP PPPLLNITTM
           ILLLLFILLI FVSIIIRRSS YSTFSSSIIS EEALLFTYYY WGILLLLLPP PPPLLNITTM

           IILITFFISS SMMTTCCCQQ LIIKKKGGMS SSFEEEVSII VIIIIFFIGE ECCCFASLLL
           IILITFFISS SMMTTCCCQQ LIIKKKGGMS SSFLLLINII VIIIIFFVGE ECCCFASLLL
           --YINFFISS SRRTTCCCQQ LIIKKKGGMS SSFEEEISII VIIIIYYLGE ECCCFASLLL
           IILITFFISS SMMTTCCCQQ LIIKKKGGMS SSFEEEISII VIIIIYYLGE EGGGFASLLL
           IILITFFISS SMMTTCCCQQ LIIKKKGGMS SSLEEEISII IIIIIYYLGE ECCCFASLLL
           IILITFFISS SMMTTCCCQQ LIIKKKGGIS SSLEEEISII IIIIIYYLGE ECCCFASLLL
           IILITFFISS SMMTTCCCQQ FIIKKKGGMS SSFEEEISII IIIIIYYLGE ECCCFASLLL
           IILITFFISS SMMTTCCCQQ LIIKKKGGMS SSFEEEISII VIIIIYYIGE ECCCFASLLL
           IILITFFISS SMMTTCCCQQ LIIKKKGGMS SSLEEEISII IIIIIYYLGE ECCCFASLLL
           IILITFFISS SMMTTCCCQQ LIIKKKGGMS SSFEEEISII VIIIIYYIGE ECCCFASLLL
           IILITFFISS SMMTTCCCQQ LIIKKKGGMS SSLEEEISII IIIIIYYLGE ECCCFASLLL
           IILITFFISS SMMTTCCCQQ LIIKKKGGMS SSFEEEISII VIIILYYIGE ECCCFGSLLL
           IILITFFISS SMMTTCCCQQ LIIKKKGGMS SSLEEEISII IIIIIYYLGE ECCCFASLLL
           IILITFFISS SMMTTCCCQQ LIIKKKGGMS SSFEEEISII IIIIIYYIGE ECCCFTSLLL
           IILITFFISS SMMTTCCCQQ FLLKKKGGMS SSFEEEISII VIIIIYYLGE ECCCFASLLL
           IILITFFISS SMMTTCCCQQ LIIKKKGGMS SSLEEEISII IIIIIYYLGE ECCCFASLLL
           IILITFFISS SMMTTCCCQQ LIIKKKGGMS SSLEEEISII VIIIIYYLGE ECCCFASLLL
           IILITFFISS SMMTTCCCQQ LIIKKKGGMS SSLEEEISII VIIIIYYLGE ECCCFASLLL
           IILITFFISS SMMTTCCCQQ LIIKKKGGMS SSFEEEISII VIIIIYYLGE ECCCFASLLL
           IILITFFISS SMMTTCCCQQ LIIKKKGGMS SSFEEEISII VIIIIYYIGE ECCCFASLLL
           IILITFFTSS SMMTTCCCQQ LLLKKKGGMS SSFEEEISII IIIIIYYLGE ECCCFASLLL
           IILITFFISS SMMTTCCCQQ LIIKKKGGMS SSLEEEISII IIIIIYYLGE ECCCFISLLL
           IILITFFISS SMMTTCCCQQ LIIKKKGGMS SSLEEEISII IIIIIYYLGE ECCCFASLLL
           IILITFFISS SMMTTCCCQQ LIIKKKGGMS SSLEEEISII IIIIIYYLGE ECCCFASLLL
           IILITFFISS SMMTTCCCQQ LIIKKKGGMS SSLEEEISII IIIIIYYLGE ECCCFASLLL

           LLTTEEHEEY YYCCIINNND AAAILLGTFC CCVVTGLVII IVGGGGLLLL IYFFIIIVEI
           LLTTEEHEEY YYNNIINNND SSSILLGTFC CCVVTGLVII IVGGGGLLFT IYFFLLLTEV
           LLTTEEHSSY YYYYIINNND AAAVLLGTFC CCVVTGLVII IVGGGGLILL IYFFIIIVDQ
           LLTTEEHSSY YYYYIINNND AAAVLLGTFC CCVVTGLVII IVGGGGLILL TYFFRRRVEQ
           LLTTEEHGGY YYCCIINNND AAAISSGTFC CCVVTGLVII IVGGGGLLLL IYFFIIIIEM
           LLTTEEHGGY YYYYIINNND AAAIYYGTFC CCIITGLVII IVGGGGLLLL IYFFIIIIEV
           LLTTEEHSSY YYHHIINNND TTTVYYTTFC CCVVTGLVVV VIGGGGLLLI IYFFIIIIEI
           LLTTEEHEEY YYCCIINNND AAAILLGTFC CCVVTGLVII IVGGGGLILL TYFFIIIIEV
           LLTTEEHGGY YYCCIINNND AAAISSGTFC CCVVTGLVII IVGGGGLLLL IYFFIIIVEV
           LLTTEEHEEY YYCCIINNND AAAILLGTFC CCVVTGLVII IVGGGGLILL TYFFIIIVEV
           LLTTEEHGGY YYYYIINNND AAAIYYGTFC CCIITGLVII IVGGGGLLLL IYFFIIIIEV
           LLATEEHEEY YYCCIINNND AAAILLGTFC CCVVTGLVII IVGGGGLLLL TYFFIIIVEV
           LLTTEEHGGY YYCCIINNND AAAISSGTFC CCVVTGLVII IVGGGGLLLL IYFFIIIIEV
           LLTTEEHSSY YYFFIINNND AAAILLGTFC CCVVTGLVII IVGGGGIILL TYFFIIIVEV
           LLTTEEHSSY YYHHIINNND NNNVYYTTFC CCVVTGLVII IVGGGGLLLL IYFFIIIIEV
           LLTTEEHGGY YYCCIINNND AAAISSGTFC CCVVTGLVII IVGGGGLLLL IYFFIIIVEV
           LLTTEEHGGY YYCCIINNND AAAISSGTFC CCVVTGLVII IVGGGGLLLL IYFFIIIVEM
           LLTTEEHGGY YYCCIINNND AAAISSGTFC CCVVTGLVII IVGGGGLLLL IYFFIIIVEM
           LLTTEEHSSY YYYYIINNND AAAVLLGTFC CCVVTGLVII IVGGGGLILL IYFFIIIVDQ
           LLTTEEHEEY YYCCIINNND AAAILLGTFC CCVVTGLVII IVGGGGLILL TYFFIIIVEV
           LLTTEEHEEY YYYYIINNND GGGVSSGTFC CCVVTGLVII IIGGGGLLLL IYFFMMMIDI
           LLTTEEHGGY YYYYIINNND VVVISSGTFC CCVVTGLVII IVGGGGLLLL IYFFIIIVEI
           LLTTEEHGGY YYCCIINNND AAAISSGTFC CCVVTGLVII IVGGGGLLLL IYFFIIIIEV
           LLTTEEHGGY YYCCIINNND AAAISSGTFC CCVVTGLVII IVGGGGLLLL IYFFIIIVEI
           LLTTEEHGGY YYYYIINNND AAAISSGTFC CCVVTGLVII IVGGGGLFLM IYFFMMMVEV

           IIYNWWSSHH LGGSYYYVLL PPSSDDIIWW FVVEIWWFFF IIEFLLYYSS SEMMMNYILL
           VVFNIIPP-- VGGSYYYVLL YYSSDDIIWW FVVEIWWFFF IIKFLLYYSS SEMMMNNILL
           QQYNWWSSYY YGGSYYYVFF TTTTDDMMWW FVVEIWWFFF IIEFFFYYSS SEMMMNNILL
           QQYNWWSSYY YGGSYYYIFF TTTTDDMMWW FVVEIWWFFF IIEFFFYYSS SEMMMNNILL
           MMYNWWSSYY LGGSYYYVLL PPTTDDIIWW FVVEIWWFFF IIEFFFYYSS SEMMMNYILL
           VVYNWWSSYY LGGSYYYILL PPTTDDIIWW FIIEIWWFFF IIEFFFYYSS SEMMMNYILL
           IIYSWWFFII SGGSYYYVII PPTTDDIIWW FVVEIWWFFF IIEFLLYYSS SEMMMNYILL
           VVYNWWSSYY LGGSYYYVLL PPSSDDIIWW FVVEIWWFFF IIEFLLYYSS SEMMMNYILL
           VVYNWWSSYY LGGSYYYVLL PPTTDDIIWW FVVEIWWFFF IIEFFFYYSS SEMMMNYILL
           VVYNWWSSYY LGGSYYYVLL PPSSDDIIWW FVVEIWWFFF IIEFLLYYSS SEMMMNYILL
           VVYNWWSSYY LGGSYYYVLL PPTTDDIIWW FVVEIWWFFF IIEFFFYYSS SEMMMNYILL
           VVYNWWSSYY LGGSYYYVLL PPSSDDIIWW FVVEIWWFFF IIEFLLYYSS SEMMMNYILL
           VVYNWWSSYY LGGSYYYLLL PPTTDDIIWW FVVEIWWFFF IIEFFFYYSS SEMMMNYILL
           VVYNWWSSYY LGGSYYYVLL PPTTDDIIWW FVVEIWWFFF IIEFLLYYSS SEMMMNYILL
           VVYNWWFFCC SGGSYYYVII PPTTDDIIWW FVVEIWWFFF IIEFLLYYSS SEMMMNYILL
           VVYNWWSSYY SGGSYYYVLL PPTTDDIIWW FVVEIWWFFF IIEFFFYYSS SEMMMNYILL
           MMYNWWSSYY LGGSYYYVLL PPTTDDIIWW FVVEIWWFFF IIEFFFYYSS SEMMMNYILL
           MMYNWWSSYY LGGSYYYVLL PPTTDDIIWW FVVEIWWFFF IIEFFFYYSS SEMMMNYILL
           QQYNWWSSYY YGGSYYYVFF TTTTDDMMWW FVVEIWWFFF IIEFFFYYSS SEMMMNNILL
           VVYNWWSSYY LGGSYYYVLL PPSSDDIIWW FVVEIWWFFF IIEFLLYYSS SEMMMNYILL
           IIYNWWSSYY LGGSYYYILL PPTTDDIIWW FIIEIWWFFF IIEFLLYYSS SEMMMNYILL
           IIYNWWSSYY LGGSYYYVLL PPTTDDIIWW FVVEIWWFFF IIEFFFYYSS SEMMMNYILL
           VVYNWWSSYY LGGSYYYILL PPTTDDVVWW FVVEIWWFFF IIEFFFYYSS SEMMMNYILL
           IIYNWWSSYY LGGSYYYVLL PPTTDDIIWW FVVEIWWFFF IIEFFFYYSS SEMMMNYILL
           VVYNWWSSYY LGGSYYYILL PPTTDDIIWW FIIEIWWFFF IIEFLLYYSS SEMMMNNILL

           HHHHIYPPNI INNNLLNNYG FFLLLGIVVV FFIQQITGVV LACCYPEEII YYYYAYYYSS
           HHHHIYPPNI INNNLLNNYG FFLLLGIIII FFIQQITGVV LAAAYPEEII HHHHAYYYSS
           HHHHIYPPNI INNNLLNNYG FFLLLGIIII FFIQQITGVV FARRYPEEII YYYYAYYYSS
           HHHHMYPPNI INNNLLNNYG FFLLLGIIII FFIQQITGVV FARRYPEEII YYYYAYYYSS
           HHHHLYPPNI INNNLLNNYG FFLLLGIIII FFIQQITGVV FARRYPEEII YYYYAYYYSS
           HHHHLYPPNI INNNLLNNYG FFLLLGIIII FFIQQITGVV FARRYPEEII YYYYAYYYSS
           HHHHIYPPNI INNNLLNNYG FFLLLGIIII FFIQQITGVV FARRYPDDVV YYYYAYYYSS
           HHHHVYPPNI INNNLLNNYG FFLLLGIVVV FFIQQITGVV LACCYPEEII YYYYAYYYSS
           HHHHLYPPNI INNNLLNNYG FFLLLGIIII FFIQQITGVV FARRYPEEII YYYYAYYYSS
           HHHHIYPPNI INNNLLNNYG FFLLLGIVVV FFIQQITGVV LACCYPEEII YYYYAYYYSS
           HHHHLYPPNI INNNLLNNYG FFLLLGIIII FFIQQITGVV FARRYPEEII YYYYAYYYSS
           HHHHIYPPNI INNNLLNNYG FFLLLGIVVV FFIQQITGVV LACCYPEEII YYYYAYYYSS
           HHHHLYPPNI INNNLLNNYG FFLLLGIIII FFIQQITGVV FARRYPEEII YYYYAYYYSS
           HHHHIYPPNI INNNLLNNYG FFLLLGIVVV FFIQQITGVV LACCYPEEII YYYYAYYYSS
           HHHHIYPPNI INNNLLNNYG FFLLLGIIII FFIQQITGVV FARRYPDDVV YYYYAYYYSS
           HHHHLYPPNI INNNLLNNYG FFLLLGIIII FFIQQITGVV FARRYPEEII YYYYAYYYSS
           HHHHLYPPNI INNNLLNNYG FFLLLGIIII FFIQQITGVV FARRYPEEII YYYYAYYYSS
           HHHHLYPPNI INNNLLNNYG FFLLLGIIII FFIQQITGVV FARRYPEEII YYYYAYYYSS
           HHHHIYPPNI INNNLLNNYG FFLLLGIIII FFIQQITGVV FARRYPEEII YYYYAYYYSS
           HHHHIYPPNI INNNLLNNYG FFLLLGIVVV FFIQQITGVV LACCYPEEII YYYYAYYYSS
           HHHHLYPPNI INNNLLNNYG FFLLLGIIII FFIQQITGVV FARRYPDDII YYYYAYYYSS
           HHHHMYPPNI INNNLLNNYG FFLLLGIIII FFIQQITGII FARRYPEEII YYYYAYYYSS
           HHHHLYPPNI INNNLLNNYG FFLLLGIIII FFIQQITGVV FARRYPEEII YYYYAYYYSS
           HHHHLYPPNI INNNLLNNYG FFLLLGIIII FFIQQITGVV FARRYPEEII YYYYAYYYSS
           HHHHLYPPNI INNNLLNNYG FFLLLGIIII FFIQQITGVV FARRYPEEII YYYYAYYYSS

           HIILELLAAA LLCCMLQEEL LHLYLLFFTK KKVVKKLFII FLLLTTMMMM DDIWWIIISY
           HIILELLCCC FFLLHSTGGA ASFLAAYYLL LLYYSSYSYY LPPPTTTTTT GGLIIIIMAM
           HIILELLCCC FFMMHATGGA ASLLTTYYLL LLYYSSYLYY LPPPSSSSSS GGLIIILVAI
           HIILELLCCC FFMMHATGGA ASLLTTYYLL LLYYSSYLYY LPPPSSSSSS GGLIIILVAI
           HIILELLCCC FFMMHATGGA ASLLTTYYLL LLYYSSYLYY LPPPSSSSSS GGLIIILVAI
           HIILELLCCC FFMMHATGGA ASLLTTYYLL LLYYSSYLYY LPPPSSSSSS GGLIIILIAI
           HIILELLCCC FFMMHATGGA ASLLTTYYLL LLYYSSYMYY LPPPSSSSSS GGLIILIVAV
           HIILELLCCC FFMMHATGGA ASFLTTYYLL LLYYSSYSYY LPPPSSSSSS GGLIIIIVAM
           HIILELLCCC FFMMHATGGA ASLLTTYYLL LLYYSSYLYY LPPPSSSSSS GGLIIILVAI
           HIILELLCCC FFMMHATGGA ASFLTTYYLL LLYYSSYSYY LPPPSSSSSS GGLMMIIVAM
           HIILELLCCC FFMMHATGGA ASLLTTYYLL LLYYSSYLYY LPPPSSSSSS GGLIIILVAI
           HIILELLCCC FFMMHATGGA ASFLTTYYLL LLYYSSYSYY LPPPSSSSSS GGLIIIIVAM
           HIILELLCCC FFMMHATGGA ASLLTTYYLL LLYYSSYLYY LPPPSSSSSS GGLIIILVAI
           HIILEIICCC FFMMHATGGA ASFLTTYYLL LLYYSSYSYY LPPPSSTTTT GGLIIIIVAM
           HIILELLCCC FFMMHATGGA ASLLTTYYLL LLYYSSYMYY LPPPSSSSSS GGLIILIVAV
           HIILELLCCC FFMMHATGGA ASLLTTYYLL LLYYSSYLYY LPPPSSSSSS GGLIIILVAI
           HIILELLCCC FFMMHATGGA ASLLTTYYLL LLYYSSYLYY LPPPSSSSSS GGLIIILVAI
           HIILELLCCC FFMMHATGGA ASLLTTYYLL LLYYSSYLYY LPPPSSSSSS GGLIIILVAI
           HIILELLCCC FFMMHATGGA ASLLTTYYLL LLYYSSYLYY LPPPSSSSSS GGLIIILVAI
           HIILELLCCC FFMMHATGGA ASFLTTYYLL LLYYSSYSYY LPPPSSSSSS GGLIIIIVAM
           HIILELLCCC FFMMHATGGA ASLLTTYYLL LLYYSSYLYY LPPPSSSSSS GGLIIILVAI
           HIILELLCCC FFMMHATGGA ASLLTTYYLL LLYYSSYLYY LPPPSSSSSS GGLVVILVAI
           HIILELLCCC FFMMHATGGA ASLLTTYYLL LLYYSSYLYY LPPPSSSSSS GGLIIILVAI
           HIILELLCCC FFMMHATGGA ASLLTTYYLL LLYYSSYLYY LPPPSSSSSS GGLIIILVAI
           HIILELLCCC FFMMHATGGA ASLLTTYYLL LLYYSSYLYY LPPPSSSSSS GGLIIILVAI

           GLCFTTTLGF LCCCCYYLLY YFFFGLSWWW IGGGGYVSDD PTTLFVVVFF IIPFALIVVI
           GYVLPPPWGF WAVVVIILLY YFFFGLTWWW VGGGGFVNDD PTTLFIIIFF IIPFVLVVVI
           GYVLPPPWGY WAVVVIILLS SGGGSLIWWW LGGGGYVSDD PTTIFVVVFF IIPFALIVVI
           GYVLPPPWGY WAVVVIILLS SGGGALIWWW LGGGGYVSDD PTTIFVVVFF IIPFALIVVI
           GYVLPPPWGY WAVVVIILLS SSSSVLIWWW LGGGGYVSDD PTTIFVVVFF IIPFALIVVI
           GYVLPPPWGY WAVVVIILLS SSSSVLIWWW LGGGGYVSDD PTTIFVVVFF IIPFALIVVI
           GYVLPPPWGY WAVVVIILLS SSSSVAIWWW IGGGGYVSDD PTTIFVVVFF IIPFGLIVVI
           GYVLPPPWGF WAVVVIILLY YFFFGLSWWW IGGGGYVSDD PTTLFVVVFF IIPFALIVVI
           GYVLPPPWGY WAVVVIILLS SSSSVLIWWW LGGGGYVSDD PTTIFVVVFF IIPFALIVVI
           GYVLPPPWGF WAVVVIILLY YFFFGLSWWW IGGGGYVSDD PTTLFVVVFF TTPFALIVVI
           GYVLPPPWGY WAVVVIILLS SSSSVLIWWW LGGGGYVSDD PTTIFVVVFF IIPFALIVVI
           GYVLPPPWGF WAVVVIILLY YFFFGLSWWW IGGGGYVSDD PTTLFVVVFF IIPFALIVVI
           GYVLPPPWGY WAVVVIILLS SSSSVLIWWW LGGGGYVSDD PTTIFVVVFF IIPFALIVVI
           GYVLPPPWGF WAVVVIILLY YFFFGLSWWW IGGGGYVSDD PTTLFVVVFF IIPFALIVVI
           GYVLPPPWGY WAVVVIILLS SSSSVAIWWW IGGGGYVSDD PTTIFVVVFF IIPFGLIVVI
           GYVLPPPWGY WAVVVIILLS SSSSVLIWWW LGGGGYVSDD PTTIFVVVFF IIPFALIVVI
           GYVLPPPWGY WAVVVIILLS SSSSVLIWWW LGGGGYVSDD PTTIFVVVFF IIPFALIVVI
           GYVLPPPWGY WAVVVIILLS SSSSVLIWWW LGGGGYVSDD PTTIFVVVFF IIPFALIVVI
           GYVLPPPWGY WAVVVIILLS SGGGALIWWW LGGGGYVSDD PTTIFVVVFF IIPFALIVVI
           GYVLPPPWGF WAVVVIILLY YFFFGLSWWW IGGGGYVSDD PTTLFVVVFF TTPFALIVVI
           GYVLPPPWGY WAVVVIILLS SSSSALIWWW LGGGGYVSDD PTTIFVVVFF IIPFALIVVI
           GYVLPPPWGY WAVVVIILLS SSSSVLIWWW LGGGGYVSDD PTTIFVVVFF IIPFALIVVI
           GYVLPPPWGY WAVVVIILLS SSSSVLIWWW LGGGGYVSDD PTTIFVVVFF IIPFALIVVI
           GYVLPPPWGY WAVVVIILLS SSSSVLIWWW LGGGGYVSDD PTTIFVVVFF IIPFALIVVI
           GYVLPPPWGY WAVVVIILLS SSSSALIWWW LGGGGYVSDD PTTIFVVVFF IIPFALIVVI

           IHFFLHHLLL LQQQQNGGDD TAKIIIPFFP NNLCDDIIKK KGGGFFNVVV LLLLLLFFFS
           IHFFLHHLLL LQQQQNGGDD TAKIIIPFFP NNLCDDIIKK KGGGFFSVVV LLLLLLFFFS
           IHFFLHHLLL LHHHHNGGDD TAKIIIPFFP NNLSDDVVKK KGGGFFNIII LLLLLLFFFS
           IHFFLHHLLL LHHHHNGGDD TAKIIIPFFP NNLSDDVVKK KGGGFFNIII LLLLLLFFFS
           IHFFLHHLLL LHHHHNGGDD TAKIIIPFFP NNLSDDVVKK KGGGFFNIII FFLLLLFFFS
           IHFFLHHLLL LHHHHNGGDD TAKIIIPFFP NNLSDDVVKK KGGGFFNIII FFLLLLFFFS
           IHFFLHHLLL LHHHHNGGDD TAKIIIPFFP NNLSDDVVKK KGGGFFNVVV IILLLLFFFS
           IHFFLHHLLL LQQQQNGGDD TAKIIIPFFP NNLSDDIIKK KGGGFFNIII FFLLLLFFFS
           IHFFLHHLLL LHHHHNGGDD TAKIIIPFFP NNLSDDVVKK KGGGFFNIII FFLLLLFFFS
           IHFFLHHLLL LQQQQNGGDD TAKIIIPFFP NNLSDDIIKK KGGGFFNVVV LLLLLLFFFS
           IHFFLHHLLL LHHHHNGGDD TAKIIIPFFP NNLSDDVVKK KGGGFFNIII FFLLLLFFFS
           IHFFLHHLLL LQQQQNGGDD TAKIIIPFFP NNLSDDIIKK KGGGFFNVVV LLLLLLFFFS
           IHFFLHHLLL LHHHHNGGDD TAKIIIPFFP NNLSDDVVKK KGGGFFNIII FFLLLLFFFS
           IHFFLHHLLL LQQQQNGGDD TAKIIIPFFP NNLSDDIIKK KGGGFFNVVV FFLLLLFFFS
           IHFFLHHLLL LHHHHNGGDD TAKIIIPFFP NNLSDDVVKK KGGGFFNVVV IILLLLFFFS
           IHFFLHHLLL LHHHHNGGDD TAKIIIPFFP NNLSDDVVKK KGGGFFNIII FFLLLLFFFS
           IHFFLHHLLL LHHHHNGGDD TAKIIIPFFP NNLSDDVVKK KGGGFFNIII FFLLLLFFFS
           IHFFLHHLLL LHHHHNGGDD TAKIIIPFFP NNLSDDVVKK KGGGFFNIII FFLLLLFFFS
           IHFFLHHLLL LHHHHNGGDD TAKIIIPFFP NNLSDDVVKK KGGGFFNIII LLLLLLFFFS
           IHFFLHHLLL LQQQQNGGDD TAKIIIPFFP NNLSDDIIKK KGGGFFNVVV LLLLLLFFFS
           IHFFLHHLLL LHHHHNGGDD TAKIIIPFFP NNLSDDVVKK KGGGFFNIII IIIIIIFFFS
           IHFFLHHLLL LHHHHNGGDD TAKIIIPFFP NNLSDDVVKK KGGGFFNIII FFLLLLFFFS
           IHFFLHHLLL LHHHHNGGDD TAKIIIPFFP NNLSDDVVKK KGGGFFNIII FFLLLLFFFS
           IHFFLHHLLL LHHHHNGGDD TAKIIIPFFP NNLSDDVVKK KGGGFFNIII FFLLLLFFFS
           IHFFLHHLLL LHHHHNGGDD TAKIIIPFFP NNLSDDVVKK KGGGFFNIII FFLLLLFFFS

           SLFFFGGIPD NAIIVRYYTP PHHIIVVWYY FFFAKTTPNK TAALLLVVML LQQLLLANLT
           SLFFFGGIPD NAIIVRYYTP PHHIIVVWYY FFFAKTTPNK TSSLLLIIML LQQLLLANLT
           SIFFFGGVPD NAIIVTYYTP PQQIIVVWYY FFFAKTTPSK NAAVVVIIVL LQQLLLANLT
           SIFFFGGVPD NAIIVTYYTP PQQIIVVWYY FFFAKTTPSK NAAVVVIIVL LQQLLLANLT
           SIFFFGGIPD NAIIVTYYTP PQQIIVVWYY FFFAKTTPSK TAALLLIIVL LQQLLLASLT
           SLFFFGGIPD NAIIVTYYTP PQQIIVVWYY FFFAKTTPSK TAALLLIIVL LQQLLLASLT
           SLFFFGGIPD NAIIVTYYTP PQQIIVVWYY FFFAKTTPSK PAAVVVIIVL LQQLLLASLT
           SLFFFGGIPD NAIIVRYYTP PHHIIVVWYY FFFAKTTPNK TAALLLVVML LQQLLLASLT
           SIFFFGGIPD NAIIVTYYTP PQQIIVVWYY FFFAKTTPSK TAALLLIIVL LQQLLLASLT
           SLFFFGGIPD NAIIVRYYTP PHHIIVVWYY FFFAKTTPNK TAALLLVVML LQQLLLANLT
           SLFFFGGIPD NAIIVTYYTP PQQIIVVWYY FFFAKTTPSK TAALLLIIVL LQQLLLASLT
           SLFFFGGIPD NAIIVRYYTP PHHIIVVWYY FFFAKTTPNK TAALLLVVML LQQLLLANLT
           SIFFFGGIPD NAIIVTYYTP PQQIIVVWYY FFFAKTTPSK TAALLLIIVL LQQLLLASLT
           SLFFFGGIPD NAIIVKYYTP PHHIIVVWYY FFFAKIIPNK TAALLLVVML LQQLLLANLT
           SLFFFGGIPD NAIIVTYYTP PQQIIVVWYY FFFAKTTPSK PAAVVVIIVL LQQLLLASLT
           SIFFFGGIPD NAIIVTYYTP PQQIIVVWYY FFFAKTTPSK TAALLLIIVL LQQLLLASLT
           SIFFFGGIPD NAIIVTYYTP PQQIIVVWYY FFFAKTTPSK TAALLLIIVL LQQLLLASLT
           SIFFFGGIPD NAIIVTYYTP PQQIIVVWYY FFFAKTTPSK TAALLLIIVL LQQLLLASLT
           SIFFFGGVPD NAIIVTYYTP PQQIIVVWYY FFFAKTTPSK NAAVVVIIVL LQQLLLANLT
           SLFFFGGIPD NAIIVRYYTP PHHIIVVWYY FFFAKTTPNK TAALLLVVML LQQLLLANLT
           SLFFFGGIPD NAIIVTYYTP PQQIIVVWYY FFFAKTTPSK TAALLLIIVL LQQLLMANLT
           SIFFFGGIPD NAIIVTYYTP PQQIIVVWYY FFFAKTTPSK TAALLLIIVL LQQLLFANLT
           SIFFFGGIPD NAIIVTYYTP PQQIIVVWYY FFFAKTTPSK TAALLLIIVL LQQLLLASLT
           SIFFFGGIPD NAIIVTYYTP PQQIIVVWYY FFFAKTTPSK TAALLLIIVL LQQLLLASLT
           SLFFFGGIPD NAIIVTYYTP PQQIIVVWYY FFFAKTTPSK TAALLLIIVL LQQLLLASLT

           TIIIAFFFAA REEYTTTWFS SFYYALLWCQ QQPPSYLILF FGFFQSKIII YYYDYYANI
           TIIIVFFFAA RDDYIIIWFA AFYYALLVYQ QQPPDFMIIF FIFFQSKLLL HYYDYYANI
           TIIIVFFFAA REEYIIIWFS SFYYALLWCP PPPPDFLILF FGFFQNKTTT HYYDYYANI
           TIIIVFFFAA REEYIIIWFS SFYYALLWCQ QQPPDFLILF FGFFHYKTTT HYYDYYANI
           TIIITFFFAA REEYMMMWFS SFYYALLWCQ QQPPDFLILF FGFFHYKTTT HYYDYYANI
           TIIITFFFAA REEYMMMWFS SFYYALLWCQ QQPPDFLISF FGFFHYKTTT HYYDYYANI
           TIIIIFFFAA RDDYIIIWFA AFYYALLWCQ QQPPDFLVLF FGFFHYRTTT HYYDYYANI
           TIIINFFFAA REEYTTTWFS SFYYALLWCQ QQPPDYLILF FAFFQARTTT HYYDYYANI
           TIIITFFFAA REEYMMMWFS SFYYALLWCQ QQPPDFLILF FGFFHYKTTT HYYDYYANI
           TLIIAFFFAA REEYTTTWFS SFYYALLWCQ QQPPDYLILF FGFFQSKTTT HYYDYYANI
           TIIITFFFAA REEYMMMWFS SFYYALLWCQ QQPPDFLISF FGFFHYKTTT HYYDYYANI
           TLIIAFFFVV REEYIIIWFS SFYYALLWCQ QQPPDFLILF FGFFQSKNNN SYYDYYANI
           TIIITFFFAA REEYMMMWFS SFYYALLWCQ QQPPDFLILF FGFFHYKTTT HYYDYYANI
           TIIINFFFAA REEYIIIWFS SFYYALLWCQ QQPPDYLILF FAFFQARTTT HYYDYYANL
           TIIIIFFFAA RDDYIIIWFA AFYYALLWCQ QQPPDFLVLF FGFFHYKTTT HYYDYYANI
           TIIITFFFAA REEYMMMWFS SFYYALLWCQ QQPPDFLISF FGFFHYKTTT HYYDYYANI
           TIIITFFFAA REEYMMMWFS SFYYALLWCQ QQPPDFLISF FGFFHYKTTT HYYDYYANI
           TIIITFFFAA REEYMMMWFS SFYYALLWCQ QQPPDFLISF FGFFHYKTTT HYYDYYANI
           TIIIVFFFAA REEYIIIWFS SFYYALLWCQ QQPPDFLILF FGFFQYKTTT HYYDYYANI
           TLIIAFFFAA REEYTTTWFS SFYYALLWCQ QQPPDYLILF FGFFQSKTTT HYYDYYANI
           TIIILFFFAA REEYIIIWFS SFYYALLWCQ QQPPEFLISF FGFFHYKTTT YYYDYYANI
           TIIITFFFAA REEYMMMWFS SFYYALLWCQ QQPPDFLIIF FGFFHYNTTT HYYDYYANI
           TIIITFFFAA REEYMMMWFS SFYYALLWCQ QQPPDFLILF FGFFHYKTTT HYYDYYANI
           TIIITFFFAA REEYMMMWFS SFYYALLWCQ QQPPDFLISF FGFFHYKTTT HYYDYYANI
           TIIIAFFFAA REEYIIIWFS SFYYALLWCQ QQPPDFLISF FGFFHYKTTT HYYDYYANI

   25  1139
L_caullery ---------- ---------- ---------- -VFFSYALLT NCNNHKGGLL LLYFSVLSVV
L_sabrazes ---------- ---------- ---------- IVLLFYAIIT NCNNHKGGLL LLYFSVLSII
P_berghei  ---------- ---------- ---------- FVLLNYALLT NCNNHKGGLL LLYFSTLSVV
P_chabaudi ---------- ---------- ---------- FVFFNYALLT NCNNHKGGLL LLYFSILSVV
P_cynomolg ---------- ---------- ---------- FVFFNYTLLT NCNNHKGGLL LLYFSSLSVV
P_DAJ-2004 ---------- ---------- ---------- FVFFNYTLLT NCNNHKGGLL LLYFSSLSVV
P_falcipar RLLLTTWDDT LLSITAAAAW WYSFISSEPP IVLLNYSLLT NCNNHKGGLL LLYFSSLSVV
P_floriden ---------- ---------- ---------- IVFFSYALLT NCNNHKGGLL LLYFSSLSVV
P_fragile  ---------- ---------- ---------- FVLLNYTLLT NCNNHKGGLL LLYFSSLSVV
P_gallinac ---------- ---------- ---------- IVFFQYALLT NCNNHKGGLL LLYFSSLSVV
P_gonderi  ---------- ---------- ---------- FVFFNYTLLT NCNNHKGGLL LLYFSSLSVV
P_juxtanuc ---------- ---------- ---------- FVFFQYALLT NCNNHKGGLL LLYFSTLSVV
P_knowlesi ---------- ---------- ---------- FFFFNYTLLT NCNNHKGGLL LLYFSSLSVV
P_mexicanu -------DDT LLSITAAAAW WSSFISSKPP IVFFLYSLLT NCNNHKGGLL LLYFSILSII
P_reicheno RLLLTTWDDT LLSITAAAAW WYSFISSEPP IVLLNYSLLT NCNNHKGGLL LLYFSSLSVV
P_simioval ---------- ---------- ---------- FVFFNYTLLT NCNNHKGGLL LLYFSSLSVV
P_simium   ---------- ---------- ---------- FVFFNYTLLT NCNNHKGGLL LLYFSSLSVV
P_vivax_Sa ---------- ---------- ---------- FVFFNYTLLT NCNNHKGGLL LLYFSSLSVV
P_yoelii_1 ---------- ---------- -DILLIIHLL IFYYFYALLT NCNNHKGGLL LLYFSTLSVV
P_relictum ---------- ---------- ---------- IVFFSYALLT NCNNHKGGLL LLYFSSLSVV
P_malariae ---------- ---------- ---------- FVLLNYTLLT NCNNHKGGLL LLYFSSLSII
P_inui     ---------- ---------- ---------- FVFFNYALLT NCNNHKGGLL LLYFSSLSVV
P_coatneyi ---------- ---------- ---------- FVLLNYTLLT NCNNHKGGLL LLYFSSLSVV
P_fieldi   ---------- ---------- ---------- FVLLNYTLLT NCNNHKGGLL LLYFSSLSVV
P_ovale    ---------- ---------- ---------- FVFFNYALLT NCNNHKGGLL LLYFSSLSVV

           IITEELLSSS SIQQEVNFYY YNMMIFTIII HGIIIMMIFI PGFGFNNYFL LLPIIICCGG
           IITEELLSSS SIQQEINLYY YNMMIFTVVV HGIIIMMIFV PGFGFNNYFL LLPIIICCGG
           LLTEELLSSS SIQQEVNLYY YNMMIFTIII HGIIIMMIFI PGFGFNNYYL LLPIIICCGG
           LLTEELLSSS SIQQEVNLYY YNMMIFTVVV HGIIIMMIFI PGFGFNNYYL LLPIIICCGG
           LLTEELLSSS SIQQEVNLYY YNMMIFTLLL HGIIIMMIFI PGFGFNNYFL LLPIIICCGG
           LLTEELLSSS SIQQEVNLYY YNMMIFTLLL HGIIIMMIFI PGFGFNNYFL LLPIIICCGG
           LLTEELLSSS SIQQEVNLYY YNMMIFTIII HGIIIMMIFI PGFGFNNYFL LLPIIICCGG
           LLTEELLSSS SIQQEVNLYY YNMMIFTIII HGIIIMMIFI PGFGFNNYFL LLPIIICCGG
           LLTEELLSSS SVQQEVNLYY YNMMIFTLLL HGIIIMMIFI PGFGFNNYFL LLPIIICCGG
           LLTEELLSSS SIQQEVNLYY YNMMIFTIII HGIIIMMIFI PGFGFNNYFL LLPIIICCGG
           LLTEELLSSS SIQQEVNLYY YNMMIFTLLL HGIIIMMIFI PGFGFNNYFL LLPIIICCGG
           LLTEELLSSS SIQQEVNLYY YNMMIFTIII HGIIIMMIFI PGFGFNNYFL LLPIIICCGG
           LLTEELLSSS SIQQEVNLYY YNMMIFTLLL HGIIIMMIFI PGFGFNNYFL LLPIIICCGG
           LLTEELLSSS SIQQEVNLYY YNMMIFTIII HGIIIMMIFI PGFGFNNYFL LLPIIICCGG
           LLTEELLSSS SVQQEVNLYY YNMMIFTIII HGIIIMMIFI PGFGFNNYFL LLPIIICCGG
           LLTEELLSSS SIQQEVNLYY YNMMIFTLLL HGIIIMMIFI PGFGFNNYFL LLPIIICCGG
           LLTEELLSSS SIQQEVNLYY YNMMIFTLLL HGIIIMMIFI PGFGFNNYFL LLPIIICCGG
           LLTEELLSSS SIQQEVNLYY YNMMIFTLLL HGIIIMMIFI PGFGFNNYFL LLPIIICCGG
           LLTEELLSSS SIQQEVNLYY YNMMIFTIII HGIIIMMIFI PGFGFNNYYL LLPIIICCGG
           LLTEELLSSS SIQQEVNLYY YNMMIFTIII HGIIIMMIFI PGFGFNNYFL LLPIIICCGG
           LLTEELLSSS SIQQEVNLYY YNMMIFTIII HGIIIMMIFI PGFGFNNYFL LLPIIICCGG
           LLTEELLSSS SIQQEVNLYY YNMMIFTLLL HGIIIMMIFI PGFGFNNYFL LLPIIICCGG
           LLTEELLSSS SIQQEVNLYY YNMMIFTLLL HGIIIMMIFI PGFGFNNYFL LLPIIICCGG
           LLTEELLSSS SIQQEVNLYY YNMMIFTLLL HGIIIMMIFI PGFGFNNYFL LLPIIICCGG
           LLTEELLSSS SIQQEVNLYY YNMMIFTIII HGIIIMMIFI PGFGFNNYFL LLPIIICCGG

           LRRNNLLLQP PIFFFIILII LAAEEGGGGG TTPPTSSLLM MLLPAAADVI IGGLVVSSGA
           LRRNNLLLQP PVFFFGGLVV LAAEEGGGGG TTPPTSSLLM MLLPSSSDVI IGGLIISSGA
           LRRNNLLLQP PIFFFIILII LAAEEGGGGG TTPPTSSLLM MLLPAAADVI IGGLVVSSGA
           LRRNNLLLQP PIFFFIILII LAAEEGGGGG TTPPTSSLLM MLLPAAADVI IGGLVVSSGA
           LRRNNLLLQP PIFFFIILII LAAEEGGGGG TTPPTSSLLM MLLPAAADVI IGGLVVSSGA
           LRRNNLLLQP PIFFFIILII LAAEEGGGGG TTPPTSSLLM MLLPAAADVI IGGLVVSSGA
           LRRNNLLLQP PIFFFVVLII LAAEEGGGGG TTPPTSSLLM MLLPAAADVI IGGLVVSSGA
           LRRNNLLLQP PIFFFGGLII LAAEEGGGGG TTPPTSSLLM MLLPAAADVI IGGLVVSSGA
           LRRNNLLLQP PIFFFIILII LAAEEGGGGG TTPPTSSLLM MLLPAAADVI IGGLVVSSGA
           LRRNNLLLQP PIFFFGGFII LAAEEGGGGG TTPPTSSLLM MLLPAAADVI IGGLIISSGA
           LRRNNLLLQP PIFFFIILII LAAEEGGGGG TTPPTSSLLM MLLPAAADVI IGGLVVSSGA
           LRRNNLLLQP PIFFFGGLII LAAEEGGGGG TTPPTSSLLM MLLPSSSDVI IGGLVVSSGA
           LRRNNLLLQP PIFFFIILII LAAEEGGGGG TTPPTSSLLM MLLPAAADVI IGGLVVSSGA
           LRRNNLLLQP PIFFFGGLII LAAEEGGGGG TTPPTSSLLM MLLPAAADVI IGGLVVSSGA
           LRRNNLLLQP PIFFFVVLII LAAEEGGGGG TTPPTSSLLM MLLPAAADVI IGGLVVSSGA
           LRRNNLLLQP PIFFFIILII LAAEEGGGGG TTPPTSSLLM MLLPAAADVI IGGLVVSSGA
           LRRNNLLLQP PIFFFIILII LAAEEGGGGG TTPPTSSLLM MLLPAAADVI IGGLVVSSGA
           LRRNNLLLQP PIFFFIILII LAAEEGGGGG TTPPTSSLLM MLLPAAADVI IGGLVVSSGA
           LRRNNLLLQP PVFFFIILII LAAEEGGGGG TTPPTSSLLM MLLPAAADVI IGGLVVSSGA
           LRRNNLLLQP PIFFFTTLII LAAEEGGGGG TTPPTSSLLM MLLPAAADVI IGGLVVSSGA
           LRRNNLLLQP PIFFFIILII LAAEEGGGGG TTPPTSSLLM MLLPAAADVI IGGLVVSSGA
           LRRNNLLLQP PIFFFIILII LAAEEGGGGG TTPPTSSLLM MLLPAAADVI IGGLVVSSGA
           LRRNNLLLQP PIFFFIILII LAAEEGGGGG TTPPTSSLLM MLLPAAADVI IGGLVVSSGA
           LRRNNLLLQP PIFFFIILII LAAEEGGGGG TTPPTSSLLM MLLPAAADVI IGGLVVSSGA
           LRRNNLLLQP PIFFFIILII LAAEEGGGGG TTPPTSSLLM MLLPAAADVI IGGLVVSSGA

           ASSSSLNNNF IVVVVHLLLR TTLLLIIILS VVVSSWSSST TLLLLTLLPV VVTTTGGVVM
           ASSSSLNNNS LGGGAPLLLR TTLLLIIILS AAASSWAAAT TLLLITLLPV VVTTTGGVVM
           ASSSSLNNNF VVVVLHLLLR SSLLLVVVLS VVVSSWSSST TLLLLTLLPV VVTTTGGVVM
           ASSSSLNNNF LVVVMHLLLR TTLLLIIILS VVVSSWSSST TLLLLTLLPV VVTTTGGVVM
           ASSSSLNNNF IVVVMHLLLR TTLLLIIILS VVVSSWSSST TLLLLTLLPV VVTTTGGVVM
           ASSSSLNNNF IVVVMHLLLR TTLLLIIILS VVVSSWSSST TLLLLTLLPI IITTTGGVVM
           ASSSSLNNNF IVVVMHLLLR TTLLLIIILS VVVSSWSSST TLLLLTLLPV VVTTTGGVVM
           ASSSSLNNNF IVVVMHLLLR TTLLLIIILS VVVSSWSSST TLLLLTLLPV VVTTTGGVVM
           ASSSSLNNNF IVVVMHLLLR TTFFFIIILS VVVSSWSSST TLLLLTLLPV VVTTTGGVVM
           ASSSSLNNNF IVVVMHLLLR TTLLLIIILS VVVSSWSSST TLLLLTLLPV VVTTTGGVVM
           ASSSSLNNNF IVVVMHLLLR TTLLLIIILS VVVSSWSSST TLLLLTLLPV VVTTTGGVVM
           ASSSSLNNNF IVVVMHLLLR TTLLLIIILS VVVSSWSSST TLLLLTLLPV VVTTTGGVVM
           ASSSSLNNNF IVVVMHLLLR TTLLLIIILS VVVSSWSSST TLLLLTLLPV VVTTTGGVVM
           ASSSSLNNNF IVVVMHLLLR TTLLLIIILS VVVSSWSSST TLLLLTLLPV VVTTTGGVVM
           ASSSSLNNNF IVVVMHLLLR TTLLLIIILS VVVSSWSSST TLLLLTLLPV VVTTTGGVVM
           ASSSSLNNNF IVVVMHLLLR TTLLLIIILS VVVSSWSSST TLLLLTLLPV VVTTTGGVVM
           ASSSSLNNNF IVVVMHLLLR TTLLLIIILS VVVSSWSSST TLLLLTLLPV VVTTTGGVVM
           ASSSSLNNNF IVVVMHLLLR TTLLLIIILS VVVSSWSSST TLLLLTLLPV VVTTTGGVVM
           ASSSSLNNNF VVVVLHLLLR SSLLLVVVLS VVVSSWSSST TLLLLTLLPV VVTTTGGVVM
           ASSSSLNNNF IVVVMHLLLR TTLLLIIILS VVVSSWSSST TLLLLTLLPV VVTTTGGVVM
           ASSSSLNNNF IIIIMHLLLR TTLLLIIILS VVVSSWSSST TLLLLTLLPI IITTTGGVVM
           ASSSSLNNNF IVVVMHLLLR TTLLLIIILS VVVSSWSSST TLLLITLLPV VVTTTGGVVM
           ASSSSLNNNF IVVVMHLLLR TTLLLIIILS VVVSSWSSST TLLLLTLLPV VVTTTGGVVM
           ASSSSLNNNF IVVVMHLLLR TTLLLIIILS VVVSSWSSST TLLLLTLLPV VVTTTGGVVM
           ASSSSLNNNF IVVVMHLLLR TTLLLIIILS VVVSSWSSST TLLLLTLLPV VVTTTGGVVM

           MLDLNNTFFF DDPPTTFGDD DLLYYYQQLL FWWWFFFEII IIPFGGGGVS SHHIISTNNY
           MLDLNNTFFF DDPPTTFGDD DLLYYYQQLL FWWWFFFEII IIPFGGGGIS SHHIISSNNY
           MLDLNNTFFF DDPPTTFGDD DLLYYYQQLL FWWWFFFEII IIPFGGGGIS SHHIISTNNY
           MLDLNNTFFF DDPPTTFGDD DLLYYYQQLL LWWWFFFEII IIPFGGGGIS SHHIISTNNY
           MLDLNNTFFF DDPPTTFGDD DLLYYYQQLL FWWWFFFEII IIPFGGGGIS SHHIISTNNY
           MLDLNNTFFF DDPPTTFGDD DLLYYYQQLL FWWWFFFEII IIPFGGGGIS SHHIISTNNY
           MLDLNNTFFF DDPPTTFGDD DLLYYYQQLL FWWWFFFEII IIPFGGGGIS SHHIISTNNY
           MLDLNNTFFF DDPPTTFGDD DLLYYYQQLL FWWWFFFEII IIPFGGGGIS SHHIISTNNY
           MLDLNNTFFF DDPPTTFGDD DLLYYYQQLL FWWWFFFEII IIPFGGGGIS SHHIISTNNY
           MLDLNNTFFF DDPPTTFGDD DLLYYYQQLL FWWWFFFEII IIPFGGGGIS SHHIISTNNY
           MLDLNNTFFF DDPPTTFGDD DLLYYYQQLL FWWWFFFEII IIPFGGGGIS SHHIISTNNY
           MLDLNNTFFF DDPPTTFGDD DLLYYYQQLL FWWWFFFEII IIPFGGGGIS SHHIISTNNY
           MLDLNNTFFF DDPPTTFGDD DLLYYYQQLL FWWWFFFEII IIPFGGGGIS SHHIISTNNY
           MLDLNNTFFF DDPPTTFGDD DLLYYYQQLL FWWWFFFEII IIPFGGGGIS SHHIISTNNY
           MLDLNNTFFF DDPPTTFGDD DLLYYYQQLL FWWWFFFEII IIPFGGGGIS SHHIISTNNY
           MLDLNNTFFF DDPPTTFGDD DLLYYYQQLL FWWWFFFEII IIPFGGGGIS SHHIISTNNY
           MLDLNNTFFF DDPPTTFGDD DLLYYYQQLL FWWWFFFEII IIPFGGGGIS SHHIISTNNY
           MLDLNNTFFF DDPPTTFGDD DLLYYYQQLL FWWWFFFEII IIPFGGGGIS SHHIISTNNY
           MLDLNNTFFF DDPPTTFGDD DLLYYYQQLL FWWWFFFEII IIPFGGGGIS SHHIISTNNY
           MLDLNNTFFF DDPPTTFGDD DLLYYYQQLL FWWWFFFEII IIPFGGGGIS SHHIISTNNY
           MLDLNNTFFF DDPPTTFGDD DLLYYYQQLL FWWWFFFEII IIPFGGGGIS SHHIISTNNY
           MLDLNNTFFF DDPPTTFGDD DLLYYYQQLL FWWWFFFEII IIPFGGGGIS SHHIISTNNY
           MLDLNNTFFF DDPPTTFGDD DLLYYYQQLL FWWWFFFEII IIPFGGGGIS SHHIISTNNY
           MLDLNNTFFF DDPPTTFGDD DLLYYYQQLL FWWWFFFEII IIPFGGGGIS SHHIISTNNY
           MLDLNNTFFF DDPPTTFGDD DLLYYYQQLL FWWWFFFEII IIPFGGGGIS SHHIISTNNY

           YCSLLFGNNN NNMMLAAAMC IIIIIIIILL SSSSIWWWMT GGGLVDDRRA YYFSTTIIIS
           YSCLLFGHHH HHMMLAAAMC IIIIVVVVLL SSSSLWWWMT GGGLVDDRRA FFFSAAIIIA
           YCSLLFGNNN NNMMLAAAMC IIIIVVVVLL SSSSVWWWMT GGGLVDDRRA FFFSTTIIIS
           YSSLLFGNNN NNMMLAAAMC IIIIVVVVLL SSSSVWWWMT GGGLVDDRRA FFFSTTIIIS
           YCSLLFGNNN NNMMLAAAMC IIIIIIIILL SSSSVWWWMT GGGLVDDRRA FFFSTTIIIS
           YCSLLFGNNN NNMMLAAAMC IIIIIIIILL SSSSVWWWMT GGGLVDDRRA FFFSTTIIIS
           YCNLLFGNNN NNMMLAAAMC IIIIVVVVLL SSSSLWWWMT GGGLVDDRRA YYFSTTIIIS
           YSSLLFGNNN NNMMLAAAMC IIIIVVVVLL SSSSLWWWMT GGGLVDDRRA YYFSTTIIIS
           YCSLLFGNNN NNMMLAAAMC IIIIIIIILL SSSSVWWWMT GGGLVDDRRA FFFSTTIIIS
           YSSLLLGNNN NNMMLAAAMC IIIIIIIILL SSSSLWWWMT GGGLVDDRRA YYFSTTIIIS
           YCSLLFGNNN NNMMLAAAMC IIIIIIIILL SSSSVWWWMT GGGLVDDRRA FFFSTTIIIS
           YSSLLFGNNN NNMMLAAAMC IIIIIIIILL SSSSLWWWMT GGGLVDDRRA YYFSTTIIIS
           YCSLLFGNNN NNMMLAAAMC IIIIIIIILL SSSSVWWWMT GGGLVDDRRA FFFSTTIIIS
           YSSLLFGNNN NNMMLAAAMC IIIIIIIILL SSSSLWWWMT GGGLIDDRRA YYFSTTIIIS
           YCNLLFGNNN NNMMLAAAMC IIIIVVVVLL SSSSLWWWMT GGGLVDDRRA YYFSTTIIIS
           YCSLLFGNNN NNMMLAAAMC IIIIIIIILL SSSSVWWWMT GGGLVDDRRA FFFSTTIIIS
           YCSLLFGNNN NNMMLAAAMC IIIIIIIILL SSSSVWWWMT GGGLVDDRRA FFFSTTIIIS
           YCSLLFGNNN NNMMLAAAMC IIIIIIIILL SSSSVWWWMT GGGLVDDRRA FFFSTTIIIS
           YCSLLFGNNN NNMMLAAAMC IIIIVVVVLL SSSSVWWWMT GGGLVDDRRA FFFSTTIIIS
           YSSLLFGNNN NNMMLAAAMC IIIIIIIILL SSSSLWWWMT GGGLVDDRRA YYFSTTIIIS
           YCSLLFGNNN NNMMLAAAMC IIIIIIIILL SSSSVWWWMT GGGLVDDRRA FFFSTTIIIS
           YCSLLFGNNN NNMMLAAAMC IIIIIIIILL SSSSVWWWMT GGGLIDDRRA FFFSTTIIIS
           YCSLLFGNNN NNMMLAAAMC IIIIIIIILL SSSSVWWWMT GGGLVDDRRA FFFSTTIIIS
           YCSLLFGNNN NNMMLAAAMC IIIIIIIILL SSSSVWWWMT GGGLVDDRRA FFFSTTIIIS
           YCSLLFGNNN NNMMLAAAMC IIIIIIIILL SSSSVWWWMT GGGLIDDRRA FFFSTTIIIS

           GTVVVVFFNY MMSFFGGIIS SLLAALLLLF FICCTTTGGG IIGGNAAAVD AHHHYYYVAA
           GTVVVVFFNY MMSFFGGIIS SLLVVIILLF FICCTTTGGG IIGGNAAAID AHHHYYYVGG
           GTVVVVFFNY MMSFFGGIIS SLLCCLLLLF FICCTTTGGG IIGGNAAAID AHHHYYYVAA
           GTVVVVFFNY MMSFFGGIIS SLLSSLLLLF FICCTTTGGG IIGGNAAAID AHHHYYYVAA
           GTIIIIFFNY MMGFFGGIIS SLLSSLLLLF FICCTTTGGG IIGGNAAAID AHHHYYYVAA
           GTIIIIFFNY MMGFFGGIIS SLLSSLLLLF FICCTTTGGG IIGGNAAAID AHHHYYYVAA
           GTVVVVFFNY MMSFFGGMMS SLLSSLLLLF FICCTTTGGG IIGGNAAAID AHHHYYYVAA
           GTIIIIFFNY MMGFFGGIIS SLLAALLLLF FVCCTTTGGG IIGGNAAAVD AHHHYYYVAA
           GTIIIIFFNY MMGFFGGIIS SLLSSLLLLF FICCTTTGGG IIGGNAAAID AHHHYYYVAA
           GTVVVVFFNY MMGFFGGIIS SLLAALLLLF FICCTTTGGG IIGGNAAAID AHHHYYYVAA
           GTIIIIFFNY MMGLLGGIIS SLLSSLLLLF FICCTTTGGG IIGGNAAAID AHHHYYYVAA
           GTVVVVFFNY MMGFFGGIIS SLLAALLLLF FICCTTTGGG IIGGNAAAID AHHHYYYVAA
           GTIIIIFFNY MMGFFGGIIS SLLSSLLLLF FICCTTTGGG IIGGNAAAID AHHHYYYVAA
           GTIIIIFFNY MMGFFGGIIS SLLTTLLLLF FICCTTTGGG IIGGNAAAID AHHHYYYVAA
           GTVVVVFFNY MMSFFGGMMS SLLSSLLLLF FICCTTTGGG IIGGNAAAID AHHHYYYVAA
           GTIIIIFFNY MMGFFGGIIS SLLSSLLLLF FICCTTTGGG IIGGNAAAID AHHHYYYVAA
           GTIIIIFFNY MMGFFGGIIS SLLSSLLLLF FICCTTTGGG IIGGNAAAID AHHHYYYVAA
           GTIIIIFFNY MMGFFGGIIS SLLSSLLLLF FICCTTTGGG IIGGNAAAID AHHHYYYVAA
           GTVVVVFFNY MMSFFGGIIS SLLCCLLLLF FICCTTTGGG IIGGNAAAID AHHHYYYVAA
           GTVVVVFFNY MMGFFGGIIS SLLAALLLLF FICCTTTGGG IIGGNAAAID AHHHYYYVAA
           GTVVVVFFNY MMGFFGGIIS SLLAALLLLF FICCTTTGGG IIGGNAAAIN AHHHYYYVAA
           GTIIIIFFNY MMGFFGGIIS SLLSSLLLLF FICCTTTGGG IIGGNAAAID AHHHYYYVAA
           GTIIIIFFNY MMGFFGGIIS SLLSSLLLLF FICCTTTGGG IIGGNAAAID AHHHYYYVAA
           GTIIIIFFNY MMGFFGGIIS SLLSSLLLLF FICCTTTGGG IIGGNAAAID AHHHYYYVAA
           GTVVVVFFNY MMGFFGGIIS SLLSSLLLLF FICCTTTGGG IIGGNAAAID AHHHYYYVAA

           AHFFFVVLSI GGIGLSVSFF QQQFFFKKLL LTIITTTIFG VVVFLLPPHF FLLGFMPRIP
           GHFFFVVLSI GGIGLLVSFF QQQFFFRRLL LVIIIIIGFG VVIFLLPPHF FLLGYMPRIP
           AHFFFVVLSI GGIALCVSFF QQQFFFKKLL LTLISSSIFG VVIFLLPPHF FLLGFMPRIP
           AHFFFVVLSI GGIALSVSFF QQQFFFKKLL LTIISSSIFG VVVFLLPPHF FLLGFMPRIP
           AHFFFVVLSI GGIGLLVSFF QQQFFFKKLL LSIISSSIFG VVVFLLPPHF FLLGFMPRIP
           AHFFFVVLSI GGIALLVSFF QQQFFFKKLL LSIISSSIFG VVVFLLPPHF FLLGFMPRIP
           AHFFFVVLSI GGIGLTVSFF QQQFFFKKLL LSIVSSSMFG VVIFLLPPHF FLLGFMPRIP
           AHFFFVVLSI GGVALTVSFF QQQFFFKKLL LSIISSSMFG VVVFLLPPHF FLLGFMPRIP
           AHFFFVVLSI GGIALLVSFF QQQFFFKKLL LSIISSSIFG VVVFLLPPHF FLLGFMPRIP
           AHFFFVVLSI GGIALTVSFF QQQFFFKKLL LSIISSSMFG VVVFLLPPHF FLLGFMPRIP
           AHFFFVVLSI GGIALLISFF QQQFFFKKLL LSIISSSIFG VVVFLLPPHF FLLGFMPRIP
           AHFFFVVLSI GGIALTVSFF QQQFFFKKLL LSIISSSMFG VVVFLLPPHF FLLGFMPRIP
           AHFFFVVLSI GGIGLLVSFF QQQFFFKKLL LSIISSSIFG VVVFLLPPHF FLLGFMPRIP
           AHFFFVVLSI GGIALTLSFF QQQFFFKKLL LTIISSSMFG VVIFLLPPHF FLLGFMPRIP
           AHFFFVVLSI GGIGLTVSFF QQQLFFKKLL LSIISSSMFG VVIFLLPPHF FLLGFMPRIP
           AHFFFVVLSI GGIGLLVSFF QQQFFFKKLL LSIISSSIFG VVVFLLPPHF FLLGFMPRIP
           AHFFFVVLSI GGIGLLVSFF QQQFFFKKLL LSIISSSIFG VVVFLLPPHF FLLGFMPRIP
           AHFFFVVLSI GGIGLLVSFF QQQFFFKKLL LSIISSSIFG VVVFLLPPHF FLLGFMPRIP
           AHFFFVVLSI GGIALGVSFF QQQFFFKKLL LTIISSSIFG VVVFLLPPHF FLLGFMPRIP
           AHFFFVVLSI GGIALTVSFF QQQFFFKKLL LSIISSSMFG VVIFLLPPHF FLLGFMPRIP
           AHFFFVVLSI GGIGLTISFF QQQFFFKKLL LSIISSSIFG VVIFLLPPHF FLLGFMPRIP
           AHFFFVVLSI GGIGLLVSFF QQQFFFKKLL LSIISSSIFG VVVFLLPPHF FLLGFMPRIP
           AHFFFVVLSI GGIALLVSFF QQQFFFKKLL LSIISSSIFG VVVFLLPPHF FLLGFMPRIP
           AHFFFVVLSI GGIGLLVSFF QQQFFFKKLL LSIISSSIFG VVVFLLPPHF FLLGFMPRIP
           AHFFFVVLSI GGIGLTVSFF QQQFFFKKLL LSIISSSIFG VVVFLLPPHF FLLGFMPRIP

           DYYDALNWWI ICCSSIISSS TMMMIFL-FF IIFFRRRVHH NNVAAHSSSS SAKYFFFSGF
           DYYDNLNWWV VCCSSLLSSS TTTTIFL-FF IIFFGGGFNN TTVAAHSSSS SAKYFFFSGF
           DYYDALNWWI ICCSSIISSS TMMMTFL--- VVFFSSSNFF NNIAAHSSSS SGKYFFFSGF
           DYYDALNWWI ICCSSIISSS TMMMTFL--- VVFFSSSNFF NNIAAHSSSS SGKYFFFSGF
           DYYDALNWWI ICCSSIISSS TMMMTFLFFF IIFFSSSNYY NNVAAHSSSS SGKYFFFSGF
           DYYDALNWWI ICCSSIISSS TMMMTFFFFF IIFFSSSNYY NNIAAHSSSS SGKYFFFSGF
           DYYDALNWWI ICCSSIISSS TMMMTFLFII LLFFSSSNLL SNIAAHASSS SGKYFFFSGF
           DYYDALNWWI ICCSSIISSS TMMMTFLFFF IIFFSSSNYY SNIAAHSSSS SAKYFFFSGF
           DYYDALNWWI ICCSSIISSS TMMMTFL-FF IIFFSSSNYY NNIAAHSSSS SGKYFFFSGF
           DYYDALNWWI ICCSSIISSS TMMMTFL-FF IIFFRRRNYY SNIAAHSSSS SGKYFFFSGF
           DYYDALNWWI ICCSSIISSS TMMMTFFFFF IIFFSSSNYY NNIAAHSSSS SGKYFFFSGF
           DYYDALNWWI ICCSSIISSS TMMMTFL-FF VVFFSSSNFF SNIAAHSTTT TAKYFFFSGF
           DYYDALNWWI ICCSSIISSS TMMMTFF-FF IIFFSSSNYY NNIAAHSSSS SGKYFFFSGF
           DYYDALNWWI ICCSSIISSS TMMMTFLFFF IIFFSSSNYY SNIAAHSSSS SAKYFFFSGF
           DYYDALNWWI ICCSSIISSS TMMMTFLFII LLFFSSSNLL SNIAAHASSS SGKYFFFSGF
           DYYDALNWWI ICCSSIISSS TMMMTFLFFF IIFFSSSNYY NNVAAHSSSS SGKYFFFSGF
           DYYDALNWWI ICCSSIISSS TMMMTFL-FF IIFFSSSNYY NNIAAHSSSS SGKYFFFSGF
           DYYDALNWWI ICCSSIISSS TMMMTFLFFF IIFFSSSNYY NNIAAHSSSS SGKYFFFSGF
           DYYDALNWWI ICCSSIISSS TMMMTFLFII VVFFSSSNFF NNIAAHSSSS SGKYFFFSGF
           DYYDALNWWI ICCSSIISSS TMMMTFLFFF IIFFSSSNYY NNIAAHSSSS SAKYFFFSGF
           DYYDALNWWI ICCSSIISSS TMMMTFFFFF VVFFNNNNYY NNIAAHSSSS SGKYFFFSGF
           DYYDALNWWI ICCSSIISSS IMMMTFL--- IIFFSSSNYY NNIAAHSSSS SGKYFFFSGF
           DYYDALNWWI ICCSSIISSS AMMMTFLFFF IIFFSSSNYY NNIAAHSSSS SGKYFFFSGF
           DYYDALNWWI ICCSSIISSS TMMMTFLFFF IIFFSSSNYY NNIAAHSSSS SGKYFFFSGF
           DYYDALNWWI ICCSSIISSS TMMMTFLFFF IIFFNNNNYY NNVAAHSSSS SGKYFFFSGF

           SSLIIIILIY SSIIRYSTFS SSSLAAGGIS ISLLLIYFWI ILHSSPPPPY PSEVLTSRRM
           SSLTTTTLLY SSIIRYSTFS SSSLVVGGMS ISLLLIYFWI IFHSSPPPPY PSEVTTCRRM
           TTFIIIILVY SSIIRYSTFS SSSLAAGGMS ISLLLIYFWI ILHYYLLLLL IYMIYNSRRC
           TTFIIIILVY SSIIRYSTFS SSSLAAGGMA ISLLLIYFWI ILHSSPPPPY PYEIITSRRM
           TTFIIIIIVY SSIIRYSIFS SSSLVVGGMS ISIIIIYFWI ILHSSPPPPY PYEILTSRRM
           TTFIIIIIVY SSIIRYSIFS SSSLVVGGMS ISLLLMYFWI ILHSSPPPPL PYEVLTSRRM
           TTFIIIILVY SSIIRYSVFS SSSLTTGGMS ISLLLFYFWI ILHSSPPPPY PSEIITSRRM
           TTFIIIILIY SSIIRYSTFS SSSLAAGGMG ISLLLIYFWI ILHSSPPPPY PSEILTSRRM
           TTFMMMMIVY SSIIRYSIFS SSSLVVGGMS ISLLLIYFWI ILHSSPPPPY PYEILTSRRM
           TTFIIIIMIY SSKKRYSTFS SSSLAAGGMS ISLLLVYFWI ILHSSPPPPY PSEILTSRRM
           TTFIIIIIIY SSIIRYSIFS SSSLVVGGMS ISLLLMYFWI ILHSSPPPPL PYEVLTSRRM
           TTFIIIIMIY SSIIRYSTFS SSSLTTGGMS ISLLLIYFWI ILHSSPPPPY PSEVLTSRRM
           TTFIIIIIVY SSIIRYSVFS SSSLVVGGMS ISLLLIYFWI ILHSSPPPPY PYEIFTSRRM
           CCFIIIILIF SSIIRYSIFS SSSLAAGGMS ISLLLIYFWI ILHSSPPPPY TSEVLTSRRM
           TTFIIIILVY SSIIRYSVFS SSSLTTGGMS ISLLLFYFWI ILHSSPPPPY PCEVITSRRM
           TTFIIIIIVY SSIIRYSIFS SSSLVVGGMS ISLLLIYFWI ILHSSPPPPY PYEILTSRRM
           TTFIIIIIVY SSIIRYSIFS SSSLVVGGMS ISIIIIYFWI ILHSSPPPPY PYEILTSRRM
           TTFIIIIIVY SSIIRYSIFS SSSLVVGGMS ISIIIIYFWI ILHSSPPPPY PYEILTSRRM
           TTFIIIILVY SSIIRYSTFS SSSLAAGGMS ISLLLLYFWI ILHSSPPPPY PYEIITSRRM
           TTFIIIIMVY SSIIRYSTFS SSSLAAGGMS ISLLLIYFWI ILHSSPPPPY PSEILTSRRM
           TTFIIIILVY SSIIRYSTFS SSSLVVGGMS ISLLLIYFWI ILHSSPPPPC PYEILTSRRM
           TTFIIIILIY SSIIRYSIFS SSSLVVGGMS ISIIIIYFWI ILHSSPPPPY PYEILTSRRM
           TTFIIIIIVY SSIIRYSIFS SSSLVVGGMS VSLLLIYFWI ILHSSPPPPY PYEIFTSRRM
           TTFIIIIIVY SSIIRYSIFS SSSLVVGGMS ISLLLIYFWI ILHSSPPPPY PYEILTSRRM
           TTFIIIIIVY SSIIRYSTFS SSSLIIGGMS ISLLLIYFWI ILHSSPPPPS PYEILTSRRM

           LLTIIITFFI LAASACMTCY YLEMFFFVVS SSSVCCIIII FIGECCCALL LLQQQEYYLL
           LLTIIITFFI LAASACMTCY YLDMFFFIIS NNNVCCIIII FVGECCCALL LLQQQEYYLL
           WYYIIINFFI LAASACRTCF FLEMFFFIIS SSSVCCIIII YLGECCCALL LLQQQEYYLL
           LLTIIITFFI LAASACMTCF FLEMFFFIIS SSSVCCIIII YLGEGGGALL LLQQQEYYLL
           LLTIIITFFI LAASACMTCF FLEMLLLIIS SSSIFFIIII YLGECCCALL LLQQQEYYLL
           LLTIIITFFI LAASTCMTCF FLEILLLIIS SSSIFFIIII YLGECCCALL LLQQQEYYLL
           LLTIIITFFI LAASACMTCV VFEMFFFIIS SSSICCIIII YLGECCCALL LLQQQEYYLL
           LLTIIITFFI LAASACMTCF FLEMFFFIIS SSSVCCIIII YIGECCCALL LLQQQEYYLL
           LLTIIITFFI LAASACMTCF FLEMLLLIIS SSSIFFIIII YLGECCCALL LLQQQEYYLL
           LLTIIITFFI LAASACMTCF FLEMFFFIIS SSSVCCIIII YIGECCCALL LLQQQEYYLL
           LLTIIITFFI LAASACMTCF FLEMLLLIIS SSSIFFIIII YLGECCCALL LLQQQEYYLL
           LLTIIITFFI LAASACMTCF FLEMFFFIIS SSSVCCIIIL YIGECCCGLL LLQQQEYYLL
           LLTIIITFFI LAASACMTCF FLEMLLLIIS SSSIFFIIII YLGECCCALL LLQQQEYYLL
           LLTIIITFFI LAASACMTCY YLEMFFFIIS SSSICCIIII YIGECCCTLL LLQQQEYYLL
           LLTIIITFFI LAASACMTCV VFEMFFFIIS SSSVCCIIII YLGECCCALL LLQQQEYYLL
           LLTIIITFFI LAASACMTCF FLEMLLLIIS SSSIFFIIII YLGECCCALL LLQQQEYYLL
           LLTIIITFFI LAASACMTCF FLEMLLLIIS SSSVFFIIII YLGECCCALL LLQQQEYYLL
           LLTIIITFFI LAASACMTCF FLEMLLLIIS SSSVFFIIII YLGECCCALL LLQQQEYYLL
           LLTIIITFFI LAASACMTCF FLEMFFFIIS SSSVCCIIII YLGECCCALL LLQQQEYYLL
           LLTIIITFFI LAASACMTCF FLEMFFFIIS SSSVCCIIII YIGECCCALL LLQQQEYYLL
           LLTIIITFFT LAASACMTCF FLEMFFFIIS SSSIFFIIII YLGECCCALL LLQQQEYYLL
           LLTIIITFFI LAASACMTCF FLEMLLLIIS SSSIFFIIII YLGECCCILL LLQQQEYYLL
           LLTIIITFFI LAASACMTCF FLEMLLLIIS SSSIFFIIII YLGECCCALL LLQQQEYYLL
           LLTIIITFFI LAASACMTCF FLEMLLLIIS SSSIFFIIII YLGECCCALL LLQQQEYYLL
           LLTIIITFFI LAASACMTCF FLEMLLLIIS SSSIFFIIII YLGECCCALL LLQQQEYYLL

           LLHHECIIII NDIIIILVTT GHHHVVIIVV GLLFIIVEEE IYYDDTNSSW HFFGIYYLLP
           LLHHENIIII NDIIIILVTT GHHHVVIIVV GLTFLLTEEE VFFDDVNNNI -IIGFYYLLY
           LLHHSYIIII NDVVVVLVTT GHHHVVIIVV GILFIIVDDD QYYDDVNTTW YIIGIYYFFT
           LLHHSYIIII NDVVVVLVTT GHHHVVIIVV GILFRRVEEE QYYDDTNTTW YIIGIYYFFT
           LLHHGCIIII NDIIIILVTT GHHHVVIIVV GLLFIIIEEE MYYDDTNCCW YYYGIYYLLP
           LLHHGYIIII NDIIIILITT GHHHVVIIVV GLLFIIIEEE VYYDDINCCW YYYGIYYLLP
           LLHHSHIIII NDVVVVLVTT GHHHVVVVII GLIFIIIEEE IYYDDTSTTW IFFGIYYIIP
           LLHHECIIII NDIIIILVTT GHHHVVIIVV GILFIIIEEE VYYDDTNSSW YFFGIYYLLP
           LLHHGCIIII NDIIIILVTT GHHHVVIIVV GLLFIIVEEE VYYDDTNCCW YYYGIYYLLP
           LLHHECIIII NDIIIILVTT GHHHVVIIVV GILFIIVEEE VYYDDTNSSW YFFGIYYLLP
           LLHHGYIIII NDIIIILITT GHHHVVIIVV GLLFIIIEEE VYYDDVNCCW YYYGIYYLLP
           LLHHECIIII NDIIIILVTT GHHHVVIIVV GLLFIIVEEE VYYDDVNTTW YFFGIYYLLP
           LLHHGCIIII NDIIIILVTT GHHHVVIIVV GLLFIIIEEE VYYDDTNCCW YYYGIYYLLP
           LLHHSFIIII NDIIIILVTT GHHHVVIIVV GILFIIVEEE VYYDDTNTTW YFFGIYYLLP
           LLHHSHIIII NDVVVVLVTT GHHHVVIIVV GLLFIIIEEE VYYDDINTTW CFFGIYYIIP
           LLHHGCIIII NDIIIILVTT GHHHVVIIVV GLLFIIVEEE VYYDDTNCCW YYYGIYYLLP
           LLHHGCIIII NDIIIILVTT GHHHVVIIVV GLLFIIVEEE MYYDDTNSSW YYYGIYYLLP
           LLHHGCIIII NDIIIILVTT GHHHVVIIVV GLLFIIVEEE MYYDDTNSSW YYYGIYYLLP
           LLHHSYIIII NDVVVVLVTT GHHHVVIIVV GILFIIVDDD QYYDDVNTTW YIIGIYYFFT
           LLHHECIIII NDIIIILVTT GHHHVVIIVV GILFIIVEEE VYYDDTNSSW YFFGIYYLLP
           LLHHEYIIII NDVVVVLVTT GHHHVVIIII GLLFMMIDDD IYYDDINSSW YYYGIYYLLP
           LLHHGYIIII NDIIIILVTT GHHHVVIIVV GLLFIIVEEE IYYDDTNCCW YYYGIYYLLP
           LLHHGCIIII NDIIIILVTT GHHHVVIIVV GLLFIIIEEE VYYDDTNCCW YYYGIYYLLP
           LLHHGCIIII NDIIIILVTT GHHHVVIIVV GLLFIIVEEE IYYDDTNCCW YYYGIYYLLP
           LLHHGYIIII NDIIIILVTT GHHHVVIIVV GFMFMMVEEE VYYDDTNNNW YYYGIYYLLP

           HDDDQYYWHV VEEEEVVWLL FIIEEEFYEY YYYYYYYYII IINVKSHHLL IYYPPPIINN
           QDDDQYYWHV VEEEEVVWLL FIIKKKFYEY NNNNNNNNII IINAKAHHLL IYYPPPIINN
           HDDDQYYWHV VEEEEVVWLL FIIEEEFYEY NNNNNNNNII IINVKTHHLL INNPPPIINN
           HDDDQYYWHV VEEEEVVWLL FIIEEEFYEY NNNNNNNNII IINVKTHHLL MNNPPPIINN
           HDDDQYYWHV VEEEEVVWLL FIIEEEFYEY YYYYYYYYII IINAKAHHLL LNNPPPIINN
           HDDDQYYWHI IEEEEIIWLL FIIEEEFYEY YYYYYYYYII IINAKAHHLL LNNPPPIINN
           HDDDQYYWHV VEEEEVVWLL FIIEEEFYEF YYYYYYYYII IINVKAHHLL INNPPPIINN
           HDDDQYYWHV VEEEEVVWLL FIIEEEFYEY YYYYYYYYII IINAKAHHLL VYYPPPIINN
           HDDDQYYWHV VEEEEVVWLL FIIEEEFYEY YYYYYYYYII IINAKAHHLL LNNPPPIINN
           HDDDQYYWHV VEEEEIIWLL FIIEEEFYEY YYYYYYYYII IINAKAHHLL IHHPPPIINN
           HDDDQYYWHV VEEEEIIWLL FIIEEEFYEY YYYYYYYYII IINAKAHHLL LNNPPPIINN
           HDDDQYYWHV VEEEEVVWLL FIIEEEFYEY YYYYYYYYII IINAKAHHLL IHHPPPIINN
           HDDDQYYWHV VEEEEVVWLL FIIEEEFYEY YYYYYYYYII IINAKAHHLL LNNPPPIINN
           HDDDQYYWHV VEEEEVVWLL FIIEEEFYEY YYYYYYYYII IINAKAHHLL IHHPPPIINN
           HDDDQYYWHV VEEEEVVWLL FIIEEEFYEF YYYYYYYYII IINVKAHHLL INNPPPIINN
           HDDDQYYWHV VEEEEIIWLL FIIEEEFYEY YYYYYYYYII IINAKAHHLL LNNPPPIINN
           HDDDQYYWHV VEEEEVVWLL FIIEEEFYEY YYYYYYYYII IINAKAHHLL LNNPPPIINN
           HDDDQYYWHV VEEEEVVWLL FIIEEEFYEY YYYYYYYYII IINAKAHHLL LNNPPPIINN
           HDDDQYYWHV VEEEEVVWLL FIIEEEFYEY NNNNNNNNII IINVKTHHLL INNPPPIINN
           HDDDQYYWHV VEEEEIIWLL FIIEEEFYEY YYYYYYYYII IINAKAHHLL IHHPPPIINN
           HDDDQYYWHI IEEEEVVWLL FIIEEEFYEY YYYYYYYYII IINAKAHHLL LNNPPPIINN
           HDDDQYYWHV VEEEEVVWLL FIIEEEFYEY YYYYYYYYII IINAKAHHLL MNNPPPIINN
           HDDDQYYWHV VEEEEVVWLL FIIEEEFYEY YYYYYYYYII IINAKAHHLL LNNPPPIINN
           HDDDQYYWHV VEEEEVVWLL FIIEEEFYEY YYYYYYYYII IINAKAHHLL LNNPPPIINN
           HDDDQYYWHI IEEEEIIWLL FIIEEEFYEY NNNNNNNNII IINAKAHHLL LNNPPPIINN

           NNGGGLLIIF FILGGVVLTC CCYPEEEISS YYYYYSSSVV VVQQIIILRR EEWGLDDDIC
           NNGGGLLIIF FILGGVVLTA AAYPEEEISS HHYYYSSSVV VVQQIIILRR EEWGFRRRYL
           NNGGGLLIIF FILGGVVFSR RRYPEEEISS YYYYYSSSII IIQQIIILRR EEWGFRRRYM
           NNGGGLLIIF FILGGVVFSR RRYPEEEISS YYYYYSSSII IIQQIIILRR EEWGFRRRYM
           NNGGGLLIIF FILGGVVFSR RRYPEEEISS YYYYYSSSII IIQQIIILRR EEWGFRRRYM
           NNGGGLLIIF FILGGVVFSR RRYPEEEISS YYYYYSSSII IIQQIIILRR EEWGFRRRYM
           NNGGGLLIIF FIIGGVVFSR RRYPDDDVSS YYYYYSSSII IIQQIIILRR EEWGFRRRYM
           NNGGGLLIIF FILGGVVLTC CCYPEEEISS YYYYYSSSVV VVQQIIILRR EEWGFRRRYM
           NNGGGLLIIF FILGGVVFSR RRYPEEEISS YYYYYSSSII IIQQIIILRR EEWGFRRRYM
           NNGGGLLIIF FILGGVVLTC CCYPEEEISS YYYYYSSSVV VVQQIIILRR EEWGFRRRYM
           NNGGGLLIIF FILGGVVFSR RRYPEEEISS YYYYYSSSII IIQQIIILRR EEWGFRRRYM
           NNGGGLLIIF FILGGVVLTC CCYPEEEISS YYYYYSSSVV VVQQIIILRR EEWGFRRRYM
           NNGGGLLIIF FILGGVVFSR RRYPEEEISS YYYYYSSSII IIQQIIILRR EEWGFRRRYM
           NNGGGLLIIF FILGGVVLTC CCYPEEEISS YYYYYSSSVV VVQQIIILRR EEWGFRRRYM
           NNGGGLLIIF FIIGGVVFSR RRYPDDDVSS YYYYYSSSII IIQQIIILRR EEWGFRRRYM
           NNGGGLLIIF FILGGVVFSR RRYPEEEISS YYYYYSSSII IIQQIIILRR EEWGFRRRYM
           NNGGGLLIIF FILGGVVFSR RRYPEEEISS YYYYYSSSII IIQQIIILRR EEWGFRRRYM
           NNGGGLLIIF FILGGVVFSR RRYPEEEISS YYYYYSSSII IIQQIIILRR EEWGFRRRYM
           NNGGGLLIIF FILGGVVFSR RRYPEEEISS YYYYYSSSII IIQQIIILRR EEWGFRRRYM
           NNGGGLLIIF FILGGVVLTC CCYPEEEISS YYYYYSSSVV VVQQIIILRR EEWGFRRRYM
           NNGGGLLIIF FILGGVVFSR RRYPDDDISS YYYYYSSSII IIQQIIILRR EEWGFRRRYM
           NNGGGLLIIF FILGGIIFSR RRYPEEEISS YYYYYSSSII IIQQIIILRR EEWGFRRRYM
           NNGGGLLIIF FILGGVVFSR RRYPEEEISS YYYYYSSSII IIQQIIILRR EEWGFRRRYM
           NNGGGLLIIF FILGGVVFSR RRYPEEEISS YYYYYSSSII IIQQIIILRR EEWGFRRRYM
           NNGGGLLIIF FILGGVVFSR RRYPEEEISS YYYYYSSSII IIQQIIILRR EEWGFRRRYM

           MQQELLLLLL YFLFFTFFFF ---LLLFFLT FFWNIIFINY LLCCCCFTTT SSEECNNYYL
           HTTGFFFFFF VIAYYLIIII GLLYYYSLPT WWIFIISMTM YYVVVVLPPP QQSSVTTNNL
           HTTGLLLLLL VFTYYLIIII GLLYYYLLPS WWIFLLFVTI YYVVVVLPPP QQSSVTTNNL
           HTTGLLLLLL VFTYYLIIII GLLYYYLLPS WWIFLLFVTI YYVVVVLPPP QQSSVTTNNL
           HTTGLLLLLL VLTYYLIIII GLLYYYLLPS WWIFLLFVTI YYVVVVLPPP QQSSVTTNNL
           HTTGLLLLLL VLTYYLIIII GLLYYYLLPS WWIFLLFITI YYVVVVLPPP QQSSVTTNNL
           HTTGLLLLLL VLTYYLIIII GLLYYYMLPS WWIFIIFVTV YYVVVVLPPP QQSSVTTNNL
           HTTGFFFFFF VITYYLIIII GLLYYYSLPS WWIFIISVTM YYVVVVLPPP QQSSVTTNNL
           HTTGLLLLLL VLTYYLIIII GLLYYYLLPS WWIFLLFVTI YYVVVVLPPP QQSSVTTNNL
           HTTGFFFFFF VITYYLIIII GLLYYYSLPS WWMFIISVTM YYVVVVLPPP QQSSVTTNNL
           HTTGLLLLLL VLTYYLIIII GLLYYYLLPS WWIFLLFVTI YYVVVVLPPP QQSSVTTNNL
           HTTGFFFFFF VITYYLIIII GLLYYYSLPS WWIFIISVTM YYVVVVLPPP QQSSVTTNNL
           HTTGLLLLLL VLTYYLIIII GLLYYYLLPS WWIFLLFVTI YYVVVVLPPP QQSSVTTNNL
           HTTGFFFFFF VITYYLIIII GLLYYYSLPS WWIFIISVTM YYVVVVLPPP QQSSVTTNNL
           HTTGLLLLLL VLTYYLIIII GLLYYYMLPS WWIFIIFVTV YYVVVVLPPP QQSSVTTNNL
           HTTGLLLLLL VLTYYLIIII GLLYYYLLPS WWIFLLFVTI YYVVVVLPPP QQSSVTTNNL
           HTTGLLLLLL VLTYYLIIII GLLYYYLLPS WWIFLLFVTI YYVVVVLPPP QQSSVTTNNL
           HTTGLLLLLL VLTYYLIIII GLLYYYLLPS WWIFLLFVTI YYVVVVLPPP QQSSVTTNNL
           HTTGLLLLLL VFTYYLIIII GLLYYYLLPS WWIFLLFVTI YYVVVVLPPP QQSSVTTNNL
           HTTGFFFFFF VITYYLIIII GLLYYYSLPS WWIFIISVTM YYVVVVLPPP QQSSVTTNNL
           HTTGLLLLLL VFTYYLIIII GLLYYYLLPS WWIFLLFVTI YYVVVVLPPP QQSSVTTNNL
           HTTGLLLLLL VLTYYLIIII GLLYYYLLPS WWVFLLFVTI YYVVVVLPPP QQSSVTTNNL
           HTTGLLLLLL VLTYYLIIII GLLYYYLLPS WWIFLLFVTI YYVVVVLPPP QQSSVTTNNL
           HTTGLLLLLL VLTYYLIIII GLLYYYLLPS WWIFLLFVTI YYVVVVLPPP QQSSVTTNNL
           HTTGLLLLLL VFTYYLIIII GLLYYYLLPS WWIFLLFVTI YYVVVVLPPP QQSSVTTNNL

           YIIPLLVVSI IGGGYISDPT LKKHIFPFIC IFFIFFLSNP LLLLGGLKKI PPPFYLLCCI
           YIIPLLIITV VGGGFINDPT LKKHIFPFVV VFFIFFLTNP LLLLGGLKKI PPPFYLLCCI
           SIIPLLVVIL LGGGYTSDPT IKKHILPFVC IFFIFFLTNP LLLLGGLKKI PPPFYLLSSV
           SIIPLLVVIL LGGGYTSDPT IKKHILPFVC IFFIFFLTNP LLLLGGLKKI PPPFYLLSSV
           SIIPLLVVIL LGGGYTSDPT IKKHILPFVC IFFIFFLTNP LLLLGGLKKI PPPFYLLSSV
           SIIPLLVVIL LGGGYTSDPT IKKHILPFIC IFFIFFLTNP LLLLGGLKKI PPPFYLLSSV
           SIIPAAVVII IGGGYTSDPT IKKHILPFIC IFFIFFLTNP LLLLGGLKKI PPPFYLLSSV
           YIIPLLVVSI IGGGYLSDPT LKKHIFPFIC IFFIFFLTNP LLLLGGLKKI PPPFYLLSSI
           SIIPLLVVIL LGGGYTSDPT IKKHILPFVC IFFIFFLTNP LLLLGGLKKI PPPFYLLSSV
           YIIPLLVVSI IGGGYLSDPT LKKHTFPFIC IFFIFFLTNP LLLLGGLKKI PPPFYLLSSI
           SIIPLLVVIL LGGGYTSDPT IKKHILPFVC IFFIFFLTNP LLLLGGLKKI PPPFYLLSSV
           YIIPLLVVSI IGGGYLSDPT LKKHIFPFIC IFFIFFLTNP LLLLGGLKKI PPPFYLLSSI
           SIIPLLVVIL LGGGYTSDPT IKKHILPFVC IFFIFFLTNP LLLLGGLKKI PPPFYLLSSV
           YIIPLLVVSI IGGGYLSDPT LKKHIFPFIC IFFIFFLTNP LLLLGGLKKI PPPFYLLSSI
           SIIPAAVVII IGGGYTSDPT IKKHILPFIC IFFIFFLTNP LLLLGGLKKI PPPFYLLSSV
           SIIPLLVVIL LGGGYTSDPT IKKHILPFVC IFFIFFLTNP LLLLGGLKKI PPPFYLLSSV
           SIIPLLVVIL LGGGYTSDPT IKKHILPFVC IFFIFFLTNP LLLLGGLKKI PPPFYLLSSV
           SIIPLLVVIL LGGGYTSDPT IKKHILPFVC IFFIFFLTNP LLLLGGLKKI PPPFYLLSSV
           SIIPLLVVIL LGGGYTSDPT IKKHILPFVC IFFIFFLTNP LLLLGGLKKI PPPFYLLSSV
           YIIPLLVVSI IGGGYLSDPT LKKHTFPFIC IFFIFFLTNP LLLLGGLKKI PPPFYLLSSI
           SIIPLLVVIL LGGGYTSDPT IKKHILPFVC IFFIFFLTNP LLLLGGLKKI PPPFYLLSSV
           SIIPLLVVIL LGGGYTSDPT IKKHILPFVC IFFIFFLTNP LLLLGGFKKI PPPFYLLSSV
           SIIPLLVVIL LGGGYTSDPT IKKHILPFVC IFFIFFLTNP LLLLGGLKKI PPPFYLLSSV
           SIIPLLVVIL LGGGYTSDPT IKKHILPFVC IFFIFFLTNP LLLLGGLKKI PPPFYLLSSV
           SIIPLLVVIL LGGGYTSDPT IKKHILPFVC IFFIFFLTNP LLLLGGLKKI PPPFYLLSSV

           KKGGFFNVVV LFLQQSSLLF GGPLHHPPDD DDIIIIVRAI IIVPWWLLFY LIPNKKTTAA
           KKGGFFNVVV LFLQQSSLLF GGTLHHPPDD DDIIIIVRSI IIVPWWLLFY LIPNKKTTSS
           KKGGFFNIII LFLQQSSIIF GGPLHHPPDD DDIIIIVTVI IIVPWWLLFY LIPSKKNNAA
           KKGGFFNIII LFLQQSSIIF GGPLHHPPDD DDIIIIVTVI IIVPWWLLFY LIPSKKNNAA
           KKGGFFNIII FFLQQSSIIF GGPLHHPPDD DDIIIIVTVI IIVPWWLLFY LIPSKKTTAA
           KKGGFFNIII FFLQQSSLLF GGPLHHPPDD DDIIIIVTVI IIVPWWLLFY LIPSKKTTAA
           KKGGFFNVVV IFLQQSSLLF GGPLHHPPDD DDIIIIVTVI IIVPWWLLFY LVPSKKPPAA
           KKGGFFNIII FFLQQSSLLF GGPLHHPPDD DDIIIIVRAI IIVPWWLLFY LIPNKKTTAA
           KKGGFFNIII FFLQQSSIIF GGPLHHPPDD DDIIIIVTVI IIVPWWLLFY LIPSKKTTAA
           KKGGFFNVVV LFLQQSSLLF GGPLHHPPDD DDIIIIVRAI IIVPWWLLFY LIPNKKTTAA
           KKGGFFNIII FFLQQSSLLF GGPLHHPPDD DDIIIIVTVI IIVPWWLLFY LIPSKKTTAA
           KKGGFFNVVV LFLQQSSLLF GGPLHHPPDD DDIIIIVRAI IIVPWWLLFY LIPNKKTTAA
           KKGGFFNIII FFLQQSSIIF GGPLHHPPDD DDIIIIVTVI IIVPWWLLFY LIPSKKTTAA
           KKGGFFNVVV FFLQQSSLLF GGPLHHPPDD DDIIIIVKAI IIVPWWLLFY LIPNKKTTAA
           KKGGFFNVVV IFLQQSSLLF GGPLHHPPDD DDIIIIVTVI IIVPWWLLFY LVPSKKPPAA
           KKGGFFNIII FFLQQSSIIF GGPLHHPPDD DDIIIIVTVI IIVPWWLLFY LIPSKKTTAA
           KKGGFFNIII FFLQQSSIIF GGPLHHPPDD DDIIIIVTVI IIVPWWLLFY LIPSKKTTAA
           KKGGFFNIII FFLQQSSIIF GGPLHHPPDD DDIIIIVTVI IIVPWWLLFY LIPSKKTTAA
           KKGGFFNIII LFLQQSSIIF GGPLHHPPDD DDIIIIVTVI IIVPWWLLFY LIPSKKNNAA
           KKGGFFNVVV LFLQQSSLLF GGPLHHPPDD DDIIIIVRAI IIVPWWLLFY LIPNKKTTAA
           KKGGFFNIII IFLQQSSLLF GGPLHHPPDD DDIIIIVTVI IIVPWWLLFY LIPSKKTTAA
           KKGGFFNIII FFLQQSSIIF GGPLHHPPDD DDIIIIVTVI IIVPWWLLFY LIPSKKTTAA
           KKGGFFNIII FFLQQSSIIF GGPLHHPPDD DDIIIIVTVI IIVPWWLLFY LIPSKKTTAA
           KKGGFFNIII FFLQQSSIIF GGPLHHPPDD DDIIIIVTVI IIVPWWLLFY LIPSKKTTAA
           KKGGFFNIII FFLQQSSLLF GGPLHHPPDD DDIIIIVTVI IIVPWWLLFY LIPSKKTTAA

           GLLLLLLLAA SLLEEEEQRL TTTTIIIIII IQFFFAFFGA RREEYSSVTT TWFFISFYYA
           GLLLLLLLSS SLLEEEEQRL TTTTIIIIII ILFFFVFFGA RRDDYSSLII IWFFIAFYYA
           GLLLLLLLAA SLLEEEEQRL TTTTIIIIII IQFMMVFFSA RREEYSSVII IWFFMSFYYA
           GLLLLLLLAA SLLEEEEQRL TTTTIIIIII IQFMMVFFSA RREEYSSVII IWFFMSFYYA
           GLLLLLLLAA SLLEEEEQRL TTTTIIIIII IQFMMTFFGA RREEYSSVMM MWFFMSFYYA
           GLLLLLLLTT SLLEEEEQRL TTTTIIIIII IQFMMTFFGA RREEYSSVMM MWFFMSFYYA
           GLLLLLLLLL SLLEEEEQRL TTTTIIIIII IQFMMIFFGA RRDDYSSVII IWFFMAFYYA
           GLLLLLLLAA SLLEEEEQRL TTTTIIIIII IQFFFNFFGA RREEYSSVTT TWFFISFYYA
           GLLLLLLLAA SLLEEEEQRL TTTTIIIIII IQFMMTFFGA RREEYSSVMM MWFFMSFYYA
           GLLLLLLLAA SLLEEEEQRL TTTTLLLLLI IQFFFAFFGA RREEYSSVTT TWFFISFYYA
           GLLLLLLLAA SLLEEEEQRL TTTTIIIIII IQFMMTFFGA RREEYSSVMM MWFFMSFYYA
           GLLLLLLLAA SLLEEEEQRL TTTTLLLLLI IQLFFAFFGV RREEYSSVII IWFFISFYYA
           GLLLLLLLAA SLLEEEEQRL TTTTIIIIII IQFMMTFFGA RREEYSSVMM MWFFMSFYYA
           GLLLLLLLAA SLLEEEEQRL TTTTIIIIII IQFFFNFFGA RREEYSSVII IWFFISFYYA
           GLLLLLLLLL SLLEEEEQRL TTTTIIIIII IQFMMIFFGA RRDDYSSVII IWFFMAFYYA
           GLLLLLLLAA SLLEEEEQRL TTTTIIIIII IQFMMTFFGA RREEYSSVMM MWFFMSFYYA
           GLLLLLLLAA SLLEEEEQRL TTTTIIIIII IQFMMTFFGA RREEYSSVMM MWFFMSFYYA
           GLLLLLLLAA SLLEEEEQRL TTTTIIIIII IQFMMTFFGA RREEYSSVMM MWFFMSFYYA
           GLLLLLLLAA SLLEEEEQRL TTTTIIIIII IQFMMVFFSA RREEYSSVII IWFFMSFYYA
           GLLLLLLLAA SLLEEEEQRL TTTTLLLLLI IQFFFAFFGA RREEYSSVTT TWFFISFYYA
           GLLLLLLLAA SLLEEEEQRL TTTTIIIIII IQFMMLFFGA RREEYSSVII IWFFMSFYYA
           GLLLLLLLAA SLLEEEEQRL TTTTIIIIII IQFMMTFFGA RREEYSSLMM MWFFMSFYYA
           GLLLLLLLTT SLLEEEEQRL TTTTIIIIII IQFMMTFFGA RREEYSSVMM MWFFMSFYYA
           GLLLLLLLAA SLLEEEEQRL TTTTIIIIII IQFMMTFFGA RREEYSSVMM MWFFMSFYYA
           GLLLLLLLAA SLLEEEEQRL TTTTIIIIII IQFMMAFFGA RREEYSSVII IWFFMSFYYA

           LWWWIIGCLL LLPPQSILYR RLLIIFFFSG LLTTTVVQRR IYYYYDYYYS SSSSQQANI
           LVVVIIGYLL LLPPQDIYYR RMMIILFVSI LLTTTVVQRR LHYYYDYYYS SSSSQQANI
           LWWWIIGCLL LLPPQDILYR RLLIIFFSSG LLSSSVVQKK THYYYDYYYS SSSSQQANI
           LWWWIIGCLL LLPPQDILYR RLLIIFFSSG LLAAAVVHRR THYYYDYYYS SSSSQQANI
           LWWWIIGCLL LLPPQDILYR RLLIIFFSSG LLAAAVVHRR THYYYDYYYS SSSSQQANI
           LWWWIIGCLL LLPPQDILYR RLLIIFFSSG LLAAAVVHRR THYYYDYYYS SSSSQQANI
           LWWWIIGCLL LLPPQDILYR RLLIIFFCSG LLVVVVVHRR THYYYDYYYS SSSSQQANI
           LWWWIIGCLL LLPPQDILYR RLLIIFFFSA LLTTTVVQRR THYYYDYYYS SSSSQQANI
           LWWWIIGCLL LLPPQDILYR RLLIIFFSSG LLTTTVVHRR THYYYDYYYS SSSSQQANI
           LWWWIIGCLL LLPPQDILYR RLLIIFFFSG LLTTTVVQRR THYYYDYYYS SSSSQQANI
           LWWWIIGCLL LLPPQDILYR RLLIIFFSSG LLVVVVVHRR THYYYDYYYS SSSSQQANI
           LWWWIIGCLL LLPPQDILYR RLLIIFFCSG LLSSSVVQRR NSYYYDYYYS SSSSQQANI
           LWWWIIGCLL LLPPQDILYR RLLIIFFFSG LLTTTVVHRR THYYYDYYYS SSSSQQANI
           LWWWIIGCLL LLPPQDIIYR RLLIIFFFSA LLTTTVVQKK THYYYDYYYS SSSSQQANL
           LWWWIIGCLL LLPPQDILYR RLLIIFFCSG LLVVVVVHRR THYYYDYYYS SSSSQQANI
           LWWWIIGCLL LLPPQDILYR RLLIIFFSSG LLAAAVVHRR THYYYDYYYS SSSSQQANI
           LWWWIIGCLL LLPPQDILYR RLLIIFFSSG LLAAAVVHRR THYYYDYYYS SSSSQQANI
           LWWWIIGCLL LLPPQDILYR RLLIIFFSSG LLAAAVVHRR THYYYDYYYS SSSSQQANI
           LWWWIIGCLL LLPPQDILYR RLLIIFFSSG LLSSSVVQKK THYYYDYYYS SSSSQQANI
           LWWWIIGCLL LLPPQDILYR RLLIIFFFSG LLTTTVVQRR THYYYDYYYS SSSSQQANI
           LWWWIIGCLL LLPPQEILYR RLLIIFFSSG LLAAAVVHRR TYYYYDYYYS SSSSQQANI
           LWWWIIGCLL LLPPQDILYR RLLIIFFSSG LLAAAVVHRR THYYYDYYYS SSSSQQANI
           LWWWIIGCLL LLPPQDILYR RLLIIFFSSG LLTTTVVHRR THYYYDYYYS SSSSQQANI
           LWWWIIGCLL LLPPQDILYR RLLIIFFSSG LLAAAVVHRR THYYYDYYYS SSSSQQANI
           LWWWIIGCLL LLPPQDILYR RLLIIFFSSG LLVVVVVHRR THYYYDYYYS SSSSQQANI

   25  1139
L_caullery ---------- ---------- ---------- ---------- ---VRYYYAT TCNKKKLGLY
L_sabrazes ---------- ---------- ---------- ---------- -IIVRYYYAT TCNKKKLGLY
P_berghei  ---------- ---------- ---------- ---------- -FFVRYYYAT TCNKKKLGLY
P_chabaudi ---------- ---------- ---------- ---------- -FFVRYYYAT TCNKKKLGLY
P_cynomolg ---------- ---------- ---------- ---------- -FFVRYYYTT TCNKKKLGLY
P_DAJ-2004 ---------- ---------- ---------- ---------- -FFVRYYYTT TCNKKKLGLY
P_falcipar RLLWWWWDDD TRLLLFFQSS ITVAAAGGGT WKYYFSSSVI IIIVRYYYST TCNKKKLGLY
P_floriden ---------- ---------- ---------- ---------- -IIVRYYYAT TCNKKKLGLY
P_fragile  ---------- ---------- ---------- ---------- -FFVRYYYTT TCNKKKLGLY
P_gallinac ---------- ---------- ---------- ---------- -IIVRYYYAT TCNKKKLGLY
P_gonderi  ---------- ---------- ---------- ---------- -FFVRYYYTT TCNKKKLGLY
P_juxtanuc ---------- ---------- ---------- ---------- -FFVRYYYAT TCNKKKLGLY
P_knowlesi ---------- ---------- ---------- ---------- -FFFRYYYTT TCNKKKLGLY
P_mexicanu -------DDD TRLLLFFQSS ITVAAAGGGT WESSYSSSIL LIIVRYYYST TCNKKKLGLY
P_reicheno RLLWWWWDDD TRLLLFFQSS ITVAAAGGGT WKYYFSSSVI IIIVRYYYST TCNKKKLGLY
P_simioval ---------- ---------- ---------- ---------- -FFVRYYYTT TCNKKKLGLY
P_simium   ---------- ---------- ---------- ---------- -FFVRYYYTT TCNKKKLGLY
P_vivax_Sa ---------- ---------- ---------- ---------- -FFVRYYYTT TCNKKKLGLY
P_yoelii_1 ---------- ---------- ---------- -MDDRIIIAS SIIFLYYYAT TCNKKKLGLY
P_relictum ---------- ---------- ---------- ---------- -IIVRYYYAT TCNKKKLGLY
P_malariae ---------- ---------- ---------- ---------- -FFVRYYYTT TCNKKKLGLY
P_inui     ---------- ---------- ---------- ---------- -FFVRYYYAT TCNKKKLGLY
P_coatneyi ---------- ---------- ---------- ---------- -FFVRYYYTT TCNKKKLGLY
P_fieldi   ---------- ---------- ---------- ---------- -FFVRYYYTT TCNKKKLGLY
P_ovale    ---------- ---------- ---------- ---------- -FFVRYYYAT TCNKKKLGLY

           YSFFVGFFLI TLLYSSSSLL LLRRIIIAQQ EEENVFFYYN NMMIIITIII IIIFFNIIPG
           YSFFVGFFLI TLLYSSSSLL LLRRIIIAQQ EEENILLYYN NMMIIITVVV IIIFFNVVPG
           YSFFTGFFLI TLLYSSSSLL LLRRIIIAQQ EEENVLLYYN NMMIIITIII IIIFFNIIPG
           YSFFIGFFLI TLLYSSSSLL LLRRIIIAQQ EEENVLLYYN NMMIIITVVV IIIFFNIIPG
           YSFFSGFFLI TLLYSSSSLL LLRRIIIAQQ EEENVLLYYN NMMIIITLLL IIIFFNIIPG
           YSFFSGFFLI TLLYSSSSLL LLRRIIIAQQ EEENVLLYYN NMMIIITLLL IIIFFNIIPG
           YSFFSGFFLI TLLYSSSSLL LLRRIIIAQQ EEENVLLYYN NMMIIITIII IIIFFNIIPG
           YSFFSGFFLI TLLYSSSSLL LLRRIIIAQQ EEENVLLYYN NMMIIITIII IIIFFNIIPG
           YSFFSGFFLI TLLYSSSSLL LLRRVIIAQQ EEENVLLYYN NMMIIITLLL IIIFFNIIPG
           YSFFSGFFLI TLLYSSSSLL LLRRIIIAQQ EEENVLLYYN NMMIIITIII IIIFFNIIPG
           YSFFSGFFLI TLLYSSSSLL LLRRIIIAQQ EEENVLLYYN NMMIIITLLL IIIFFNIIPG
           YSFFTGFFLI TLLYSSSSLL LLRRIIIAQQ EEENVLLYYN NMMIIITIII IIIFFNIIPG
           YSFFSGFFLI TLLYSSSSLL LLRRIIIAQQ EEENVLLYYN NMMIIITLLL IIIFFNIIPG
           YSFFIGFFLI TLLYSSSSLL LLRRIIIAQQ EEENVLLYYN NMMIIITIII IIIFFNIIPG
           YSFFSGFFLI TLLYSSSSLL LLRRVIIAQQ EEENVLLYYN NMMIIITIII IIIFFNIIPG
           YSFFSGFFLI TLLYSSSSLL LLRRIIIAQQ EEENVLLYYN NMMIIITLLL IIIFFNIIPG
           YSFFSGFFLI TLLYSSSSLL LLRRIIIAQQ EEENVLLYYN NMMIIITLLL IIIFFNIIPG
           YSFFSGFFLI TLLYSSSSLL LLRRIIIAQQ EEENVLLYYN NMMIIITLLL IIIFFNIIPG
           YSFFTGFFLI TLLYSSSSLL LLRRIIIAQQ EEENVLLYYN NMMIIITIII IIIFFNIIPG
           YSFFSGFFLI TLLYSSSSLL LLRRIIIAQQ EEENVLLYYN NMMIIITIII IIIFFNIIPG
           YSFFSGFFLI TLLYSSSSLL LLRRIIIAQQ EEENVLLYYN NMMIIITIII IIIFFNIIPG
           YSFFSGFFLI TLLYSSSSLL LLRRIIIAQQ EEENVLLYYN NMMIIITLLL IIIFFNIIPG
           YSFFSGFFLI TLLYSSSSLL LLRRIIIAQQ EEENVLLYYN NMMIIITLLL IIIFFNIIPG
           YSFFSGFFLI TLLYSSSSLL LLRRIIIAQQ EEENVLLYYN NMMIIITLLL IIIFFNIIPG
           YSFFSGFFLI TLLYSSSSLL LLRRIIIAQQ EEENVLLYYN NMMIIITIII IIIFFNIIPG

           YLILLCCSSL LAAAAPRIII ISSIILLLPA AAFFILIILS TAFTGWTLYP SSMSSAAVVD
           YLILLCCFAL LAAAAPRLLL LSSIILLLPA AAFFGLVVLS TAFTGWTLYP SSMSSSSVVD
           YLILLCCSSL LAAAAPRIII ISSIILLLPA AAFFILIILS TAFTGWTLYP SSMSSAAVVD
           YLILLCCSSL LAAAAPRIII ISSIILLLPA AAFFILIILS TAFTGWTWYP SSMSSAAVVD
           YLILLCCSPL LAAAAPRIII ISSIILLLPA AAFFILIILS TAFTGWTLYP SSMSSAAVVD
           YLILLCCSPL LAAAAPRIII IGGIILLLPA AAFFILIILS TAFTGWTLYP SSMSSAAIID
           YLILLCCSPL LAAAAPRIII ISSIILLLPA AAFFVLIILS TAFTGWTLYP SSMSSAAVVD
           YLILLCCSPL LAAAAPRIII ISSIILLLPA AAFFGLIILS TAFTGWTLYP SSMSSAAVVD
           YLILLCCSPL LAAAAPRIII ISSIILLLPA AAFFILIILS TAFTGWTLYP SSMSSAAVVD
           YLILLCCSPL LAAAAPRIII ISSIILLLPA AAFFGFIILS TAFTGWTLYP SSMSSAAVVD
           YLILLCCSPL LAAAAPRIII ISSIILLLPA AAFFILIILS TAFTGWTLYP SSMSSAAVVD
           YLILLCCSPL LAAAAPRIII ISSIILLLPA AAFFGLIILS TAFTGWTLYP SSMSSSSVVD
           YLILLCCSPL LAAAAPRIII ISSIILLLPA AAFFILIILS TAFTGWTLYP SSMSSAAVVD
           YLILLCCSPL LAAAAPRIII ISSIILLLPA AAFFGLIILS TAFTGWTLYP SSMSSAAVVD
           YLILLCCSPL LAAAAPRIII ISSIILLLPA AAFFVLIILS TAFTGWTLYP SSMSSAAVVD
           YLILLCCSPL LAAAAPRIII ISSIILLLPA AAFFILIILS TAFTGWTLYP SSMSSAAVVD
           YLILLCCSPL LAAAAPRIII ISSIILLLPA AAFFILIILS TAFTGWTLYP SSMSSAAVVD
           YLILLCCSPL LAAAAPRIII ISSIILLLPA AAFFILIILS TAFTGWTLYP SSMSSAAVVD
           YLILLCCSSL LAAAAPRIII ISSIILLLPA AAFFILIILS TAFTGWTLYP SSMSSAAVVD
           YLILLCCSPL LAAAAPRIII ISSIILLLPA AAFFTLIILS TAFTGWTLYP SSMSSAAVVD
           YLILLCCSPL LSSSSPRIII ISSIILLLPA AAFFILIILS TAFTGWTLYP SSMSSAAVVD
           YLILLCCSSL LAAAAPRIII ISSIILLLPA AAFFILIILS TAFTGWTLYP SSMSSAAVVD
           YLILLCCSPL LAAAAPRIII ISSIILLLPA AAFFILIILS TAFTGWTLYP SSMSSAAVVD
           YLILLCCSPL LAAAAPRIII ISSIILLLPA AAFFILIILS TAFTGWTLYP SSMSSAAVVD
           YLILLCCSPL LAAAAPRIII ISSIILLLPA AAFFILIILS TAFTGWTLYP SSMSSAAVVD

           VVIVIGSGGV VASSISSSLL LNFITTTTTT TTTVVVVHRA AKKKGLLTLG IISSVVSWWW
           VVIVIGSGGV VASSISSSLL LNSLTTTTTT TTTGAAAPRA AKKKGLLTLG IISSAASWWW
           VVIIIGSGGI IASSISSSLL LNFVTTTTTT TTTVLLLHRA AKKKGLLSLG VVSSVVSWWW
           VVIVIGSGGI IASSISSSLL LNFLTTTTTT TTTVMMMHRA AKKKGLLTLG IISSVVSWWW
           VVIIVGSGGI IASSISSSLL LNFITTTTTT TTTVMMMHRS SKKKGLLTLG IISSVVSWWW
           VVIIVGSGGI IASSISSSLL LNFITTTTTT TTTVMMMHRS SKKKGLLTLG IISSVVSWWW
           VVIIFGSGGV VASSISSSLL LNFITTTTTT TTTVMMMHRA AKKKGLLTLG IISSVVSWWW
           VVIVIGSGGI IASSISSSLL LNFITTTTTT TTTVMMMHRA AKKKGLLTLG IISSVVSWWW
           VVIIVGSGGI IASSISSSLL LNFITTTTTT TTTVMMMHRS SKKKGLLTFG IISSVVSWWW
           VVIIIGSGGV VASSISSSLL LNFITTTTTT TTTVMMMHRA AKKKGLLTLG IISSVVSWWW
           VVIIIGSGGI IASSISSSLL LNFITTTTTT TTTVMMMHRS SKKKGLLTLG IISSVVSWWW
           VVIVIGSGGI IASSISSSLL LNFITTTTTT TTTVMMMHRA AKKKGLLTLG IISSVVSWWW
           VVIIIGSGGI IASSISSSLL LNFITTTTTT TTTVMMMHRS SKKKGLLTLG IISSVVSWWW
           VVIIIGSGGI IASSISSSLL LNFITTTTTT TTTVMMMHRA AKKKGLLTLG IISSVVSWWW
           VVIIFGSGGV VASSISSSLL LNFITTTTTT TTTVMMMHRA AKKKGLLTLG IISSVVSWWW
           VVIIVGSGGI IASSISSSLL LNFITTTTTT TTTVMMMHRS SKKKGLLTLG IISSVVSWWW
           VVIIVGSGGI IASSISSSLL LNFITTTTTT TTTVMMMHRS SKKKGLLTLG IISSVVSWWW
           VVIIVGSGGI IASSISSSLL LNFITTTTTT TTTVMMMHRS SKKKGLLTLG IISSVVSWWW
           VVIIIGSGGI IASSISSSLL LNFVTTTTTT TTTVLLLHRA AKKKGLLSLG VVSSVVSWWW
           VVIVIGSGGI IASSISSSLL LNFITTTTTT TTTVMMMHRA AKKKGLLTLG IISSVVSWWW
           VVIILGSGGI IASSISSSLL LNFITTTTTT TTTIMMMHRS SKKKGLLTLG IISSVVSWWW
           VVIIVGSGGI IASSISSSLL LNFITTTTTT TTTVMMMHRS SKKKGLLTLG IISSVVSWWW
           VVIIVGSGGI IASSISSSLL LNFITTTTTT TTTVMMMHRS SKKKGLLTLG IISSVVSWWW
           VVIIVGSGGI IASSISSSLL LNFITTTTTT TTTVMMMHRS SKKKGLLTLG IISSVVSWWW
           VVIILGSGGI IASSISSSLL LNFITTTTTT TTTVMMMHRA AKKKGLLTLG IISSVVSWWW

           SLVIISSSSM LLPVVLTGGV LLLTLFYDDD TTFAAAGPVY HFWFGHPEEY LLLLPPGVVV
           AVVIISSSSM ILPVVLTGGV LLLTLFYDDD TTFAAAGPVY HFWFGHPEEY LLLLPPGIII
           SIIIISSSSM LLPVVLTGGV LLLTLFFDDD TTFAAAGPIY HFWFGHPEEY LLLLPPGVII
           SLIIISSSSM LLPVVLTGGV LLLTLFFDDD TTFAAAGPIY HLWFGHPEEY LLLLPPGIII
           SLIIISSSSM LLPVVLTGGV LLLTLFFDDD TTFAAAGPIY HFWFGHPEEY LLLLPPGVII
           SLIIISSSSM LLPIILTGGV LLLTLFFDDD TTFAAAGPIY HFWFGHPEEY LLLLPPGVII
           SLIIISSSSM LLPVVLTGGV LLLTLFFDDD TTFAAAGPIY HFWFGHPEEY LLLLPPGVII
           SLVIISSSSM LLPVVLTGGV LLLTLFYDDD TTFAAAGPVY HFWFGHPEEY LLLLPPGVII
           SLIIISSSSM LLPVVLTGGV LLLTLFFDDD TTFAAAGPIY HFWFGHPEEY LLLLPPGVII
           SLVIISSSSM LLPVVLTGGV LLLTLFYDDD TTFAAAGPVY HFWFGHPEEY LLLLPPGVII
           SLIIISSSSM LLPVVLTGGV LLLTLFFDDD TTFAAAGPIY HFWFGHPEEY LLLLPPGVII
           SLIIISSSSM LLPVVLTGGV LLLTLFYDDD TTFAAAGPVY HFWFGHPEEY LLLLPPGVII
           SLIIISSSSM LLPVVLTGGV LLLTLFFDDD TTFAAAGPIY HFWFGHPEEY LLLLPPGVII
           SIIIISSSSM LLPVVLTGGV LLLTLFFDDD TTFAAAGPVY HFWFGHPEEY LLLLPPGVII
           SLIIISSSSM LLPVVLTGGV LLLTLFFDDD TTFAAAGPIY HFWFGHPEEY LLLLPPGVII
           SLIIISSSSM LLPVVLTGGV LLLTLFFDDD TTFAAAGPIY HFWFGHPEEY LLLLPPGVII
           SLIIISSSSM LLPVVLTGGV LLLTLFFDDD TTFAAAGPIY HFWFGHPEEY LLLLPPGVII
           SLIIISSSSM LLPVVLTGGV LLLTLFFDDD TTFAAAGPIY HFWFGHPEEY LLLLPPGVII
           SIIIISSSSM LLPVVLTGGV LLLTLFFDDD TTFAAAGPIY HFWFGHPEEY LLLLPPGVII
           SLVIISSSSM LLPVVLTGGV LLLTLFYDDD TTFAAAGPVY HFWFGHPEEY LLLLPPGVII
           SLLIISSSSM LLPIILTGGV LLLTLFFDDD TTFAAAGPIY HFWFGHPEEY LLLLPPGVII
           SLIIISSSSM ILPVVLTGGV LLLTLFFDDD TTFAAAGPIY HFWFGHPEEY LLLLPPGVII
           SLIIISSSSM LLPVVLTGGV LLLTLFFDDD TTFAAAGPIY HFWFGHPEEY LLLLPPGVII
           SLIIISSSSM LLPVVLTGGV LLLTLFFDDD TTFAAAGPIY HFWFGHPEEY LLLLPPGVII
           SLIIISSSSM LLPVVLTGGV LLLTLFFDDD TTFAAAGPIY HFWFGHPEEY LLLLPPGVII

           SSHHVVTNYY RRRFFGGGGQ QSIIMMMMAC CIILLLGGGS SVHHTTTLEV VDTTAAAYYS
           SSHHVVSNYY KKKFFGGGGQ QPIIMMMMGC CIVLLLGGGS SVHHTTTLEV VDTTAAAFFS
           SSHHVVTNYY RRRFFGGGGQ QSIIMMMMGC CIVLLLGGGS SVHHTTTLEV VDTTAAAFFS
           SSHHVVTNYY RRRFFGGGGQ QSIIMMMMGC CIVLLLGGGS SVHHTTTLEV VDTTAAAFFS
           SSHHVVTNYY RRRFFGGGGQ QSIIMMMMSC CIILLLGGGS SVHHTTTLEV VDTTAAAFFS
           SSHHVVTNYY RRRFFGGGGQ QSIIMMMMSC CIILLLGGGS SVHHTTTLEV VDTTAAAFFS
           SSHHVVTNYY RRRFFGGGGQ QSIIMMMMGC CIVLLLGGGS SVHHTTTLEV VDTTAAAYYS
           SSHHVVTNYY RRRFFGGGGQ QSIIMMMMGC CIVLLLGGGS SVHHTTTLEV VDTTAAAYYS
           SSHHVVTNYY RRRFFGGGGQ QSIIMMMMSC CIILLLGGGS SVHHTTTLEV VDTTAAAFFS
           SSHHVVTNYY WWWLLGGGGQ QSIIMMMMSC CIILLLGGGS SVHHTTTLEV VDTTAAAYYS
           SSHHVVTNYY RRRFFGGGGQ QSIIMMMMSC CIILLLGGGS SVHHTTTLEV VDTTAAAFFS
           SSHHVVTNYY RRRFFGGGGQ QSIIMMMMSC CIILLLGGGS SVHHTTTLEV VDTTAAAYYS
           SSHHVVTNYY RRRFFGGGGQ QSIIMMMMSC CIILLLGGGS SVHHTTTLEV VDTTAAAFFS
           SSHHVVTNYY RRRFFGGGGQ QSIIMMMMGC CIILLLGGGS SVHHTTTLEI IDTTAAAYYS
           SSHHVVTNYY RRRFFGGGGQ QSIIMMMMGC CIVLLLGGGS SVHHTTTLEV VDTTAAAYYS
           SSHHVVTNYY RRRFFGGGGQ QSIIMMMMSC CIILLLGGGS SVHHTTTLEV VDTTAAAFFS
           SSHHVVTNYY RRRFFGGGGQ QSIIMMMMSC CIILLLGGGS SVHHTTTLEV VDTTAAAFFS
           SSHHVVTNYY RRRFFGGGGQ QSIIMMMMSC CIILLLGGGS SVHHTTTLEV VDTTAAAFFS
           SSHHVVTNYY RRRFFGGGGQ QSIIMMMMGC CIVLLLGGGS SVHHTTTLEV VDTTAAAFFS
           SSHHVVTNYY RRRFFGGGGQ QSIIMMMMSC CIILLLGGGS SVHHTTTLEV VDTTAAAYYS
           SSHHVVTNYY RRRFFGGGGQ QSIIMMMMSC CIILLLGGGS SVHHTTTLEV VDTTAAAFFS
           SSHHVVTNYY RRRFFGGGGQ QSIIMMMMSC CIILLLGGGS SVHHTTTLEI IDTTAAAFFS
           SSHHVVTNYY RRRFFGGGGQ QSIIMMMMSC CIILLLGGGS SVHHTTTLEV VDTTAAAFFS
           SSHHVVTNYY RRRFFGGGGQ QSIIMMMMSC CIILLLGGGS SVHHTTTLEV VDTTAAAFFS
           SSHHVVTNYY RRRFFGGGGQ QSIIMMMMSC CIILLLGGGS SVHHTTTLEI IDTTAAAFFS

           TIIIIIPTTT VVNIICTTTM SSSSSITHSS SLLAALLFIC FFFGGGTTGV VIILGNNAAV
           AIIIVLPTTT VVNIICTTTM SSSSSITHSS SLLVVILFIC FFFGGGTTGV VIILGNNAAI
           TIIIIIPTTT VVNLLCTTTM SSSSSITHSS SLLCCLLFIC FFFGGGTTGV VIILGNNAAI
           TIIIIIPTTT VVNLLCTTTM SSSSTITHSS SLLSSLLFIC FFFGGGTTGV VIILGNNAAI
           TIIIIIPTTT IINIICTTTM GGGGSITHSS SLLSSLLFIC FFFGGGTTGV VIILGNNAAI
           TIIIIIPTTT IINIICTTTM GGGGSITHSS SLLSSLLFIC FFFGGGTTGV VIILGNNAAI
           TIIIIIPTTT VVNIICTTTM SSSSSMIHSS SLLSSLLFIC FFFGGGTTGV VIILGNNAAI
           TIIIIIPTTT IINIICTTTM GGGGSITHSS SLLAALLFVC FFFGGGTTGV VIILGNNAAV
           TIIIIIPTTT IINIICTTTM GGGGSITHSS SLLSSLLFIC FFFGGGTTGV VIILGNNAAI
           TIIIIIPTTT VVNIICTTTM GGGGSITHSS SLLAALLFIC FFFGGGTTGV VIILGNNAAI
           TIIIIIPTTT IINIICTTTM GGGGSITHSS SLLSSLLFIC FFFGGGTTGV VIILGNNAAI
           TIIIIIPTTT VVNIICTTTM GGGGSITHSS SLLAALLFIC FFFGGGTTGV VIILGNNAAI
           TIIIIIPTTT IINIICTTTM GGGGSITHSS SLLSSLLFIC FFFGGGTTGV VIILGNNAAI
           TIIIIIPTTT IINIICTTTM GGGGSITHSS SLLTTLLFIC FFFGGGTTGV VIILGNNAAI
           TIIIIIPTTT VVNIICTTTM SSSSSMIHSS SLLSSLLFIC FFFGGGTTGV VIILGNNAAI
           TIIIIIPTTT IINIICTTTM GGGGSITHSS SLLSSLLFIC FFFGGGTTGV VIILGNNAAI
           TIIIIIPTTT IINIICTTTM GGGGSITHSS SLLSSLLFIC FFFGGGTTGV VIILGNNAAI
           TIIIIIPTTT IINIICTTTM GGGGSITHSS SLLSSLLFIC FFFGGGTTGV VIILGNNAAI
           TIIIIIPTTT VVNLLCTTTM SSSSSITHSS SLLCCLLFIC FFFGGGTTGV VIILGNNAAI
           TIIIIIPTTT VVNIICTTTM GGGGSITHSS SLLAALLFIC FFFGGGTTGV VIILGNNAAI
           TIIIIIPTTT VVNIICTTTM GGGGSITHSS SLLAALLFIC FFFGGGTTGV VIILGNNAAI
           TIIIIIPTTT IINIICTTTM GGGGSITHSS SLLSSLLFIC FFFGGGTTGV VIILGNNAAI
           TIIIIIPTTT IINIICTTTM GGGGSITHSS SLLSSLLFIC FFFGGGTTGV VIILGNNAAI
           TIIIIIPTTT IINIICTTTM GGGGSITHSS SLLSSLLFIC FFFGGGTTGV VIILGNNAAI
           TIIIIIPTTT VVNIICTTTM GGGGSITHSS SLLSSLLFIC FFFGGGTTGV VIILGNNAAI

           DDAHDTYIAA AHFFHFVLLL SSIIIGGIIG GLLFTSSSSV AFFFQENNFF KHHLLRNIII
           DDAHDTYVGG GHFFHFVLLL SSIIIGGIIG GLLFTLLLLV AFFFQENNFF RHHLLRNIII
           DDAHDTYIAA AHFFHFVLLL SSIIIGGIIA ALLFTCCCCV FFFFQESSFF KTTLLRNLII
           DDAHDTYIAA AHFFHFVLLL SSIIIGGIIA ALLFTSSSSV FFFFQESSFF KTTLLRNIII
           DDAHDTYIAA AHFFHFVLLL SSIIIGGIIG GLLFTLLLLV SFFFQENNFF KHHLLRNIII
           DDAHDTYIAA AHFFHFVLLL SSIIIGGIIA ALLFTLLLLV SFFFQENNFF KSSLLRNIII
           DDAHDTYIAA AHFFHFVLLL SSIIIGGIIG GLLFTTTTTV AFFFQDNNFF KNNLLRNIVV
           DDAHDTYIAA AHFFHFVLLL SSIIIGGVIA ALLFTTTTTV AFFFQENNFF KHHLLRNIII
           DDAHDTYIAA AHFFHFVLLL SSIIIGGIIA ALLFTLLLLV SFFFQENNFF KHHLLRNIII
           DDAHDTYIAA AHFFHFVLLL SSIIIGGIIA ALLFTTTTTV AFFFQENNFF KHHLLRNIII
           DDAHDTYIAA AHFFHFVLLL SSIIIGGIIA ALLFTLLLLI SFFFQENNFF KSSLLRNIII
           DDAHDTYIAA AHFFHFVLLL SSIIIGGIIA ALLFTTTTTV AFFFQENNFF KHHLLRNIII
           DDAHDTYIAA AHFFHFVLLL SSIIIGGIIG GLLFTLLLLV SFFFQENNFF KHHLLRNIII
           DDAHDTYIAA AHFFHFVLLL SSIIIGGIIA ALLFTTTTTL AFFFQENNFF KNNLLRDIII
           DDAHDTYIAA AHFFHFVLLL SSIIIGGIIG GLLFTTTTTV AFFFQDNNLF KNNLLRNIII
           DDAHDTYIAA AHFFHFVLLL SSIIIGGIIG GLLFTLLLLV SFFFQENNFF KHHLLRNIII
           DDAHDTYVAA AHFFHFVLLL SSIIIGGIIG GLLFTLLLLV SFFFQENNFF KHHLLRNIII
           DDAHDTYIAA AHFFHFVLLL SSIIIGGIIG GLLFTLLLLV SFFFQENNFF KHHLLRNIII
           DDAHDTYIAA AHFFHFVLLL SSIIIGGIIA ALLFTGGGGV FFFFQESSFF KTTLLRNIII
           DDAHDTYIAA AHFFHFVLLL SSIIIGGIIA ALLFTTTTTV AFFFQENNFF KHHLLRNIII
           NNAHDTYIAA AHFFHFVLLL SSIIIGGIIG GLLFTTTTTI HFFFQENNFF KCCLLRNIII
           DDAHDTYIAA AHFFHFVLLL SSIIIGGIIG GLLFTLLLLV NFFFQENNFF KHHLLRNIII
           DDAHDTYIAA AHFFHFVLLL SSIIIGGIIA ALLFTLLLLV SFFFQENNFF KHHLLRNIII
           DDAHDTYIAA AHFFHFVLLL SSIIIGGIIG GLLFTLLLLV SFFFQENNFF KHHLLRNIII
           DDAHDTYIAA AHFFHFVLLL SSIIIGGIIG GLLFTTTTTV AFFFQENNFF KHHLLRNIII

           LLLWLFGGVV VFFMHHLMPR IIPYYPPDDA ANNNNMSSII SSSMMIFFLL IKK-FIIRRH
           LLLWLFGGVV IFFMHHLMPR IIPYYPPDDN NNNNNMSSLL SSSTTIFFLL IKK-FIIGGN
           LLLWLFGGVV IFFMHHLMPR IIPYYPPDDA ANNNNMSSII SSSMMTFFLL IKK--VVSSF
           LLLWLFGGVV VFFMHHLMPR IIPYYPPDDA ANNNNMSSII SSSMMTFFLL IKK--VVSSF
           LLLWLFGGVV VFFMHHLMPR IIPYYPPDDA ANNNNMSSII SSSMMTFFLL IKKIFIISSY
           LLLWLFGGVV VFFMHHLMPR IIPYYPPDDA ANNNNMSSII SSSMMTFFFF IKKIFIISSY
           LLLWLFGGVV IFFMHHLMPR IIPYYPPDDA ANNNNMSSII SSSMMTFFLL IKKKILLSSL
           LLLWLFGGVV VFFMHHLMPR IIPYYPPDDA ANNNNMSSII SSSMMTFFLL IKKIFIISSY
           LLLWLFGGVV VFFMHHLMPR IIPYYPPDDA ANNNNMSSII SSSMMTFFLL IKK-FIISSY
           LLLWLFGGVV VFFMHHLMPR IIPYYPPDDA ANNNNMSSII SSSMMTFFLL IKK-FIIRRY
           LLLWLFGGVV VFFMHHLMPR IIPYYPPDDA ANNNNMSSII SSSMMTFFFF IKKIFIISSY
           LLLWLFGGVV VFFMHHLMPR IIPYYPPDDA ANNNNMSSII SSSMMTFFLL IKK-FVVSSF
           LLLWLFGGVV VFFMHHLMPR IIPYYPPDDA ANNNNMSSII SSSMMTFFFF IKK-FIISSY
           LLLWLFGGVV IFFMHHLMPR IIPYYPPDDA ANNNNMSSII SSSMMTFFLL IKKIFIISSY
           LLLWLFGGVV IFFMHHLMPR IIPYYPPDDA ANNNNMSSII SSSMMTFFLL IKKKILLSSL
           LLLWLFGGVV VFFMHHLMPR IIPYYPPDDA ANNNNMSSII SSSMMTFFLL IKKIFIISSY
           LLLWLFGGVV VFFMHHLMPR IIPYYPPDDA ANNNNMSSII SSSMMTFFLL IKK-FIISSY
           LLLWLFGGVV VFFMHHLMPR IIPYYPPDDA ANNNNMSSII SSSMMTFFLL IKKIFIISSY
           LLLWLFGGVV VFFMHHLMPR IIPYYPPDDA ANNNNMSSII SSSMMTFFLL IKKIIVVSSF
           LLLWLFGGVV IFFMHHLMPR IIPYYPPDDA ANNNNMSSII SSSMMTFFLL IKKIFIISSY
           LLLWLFGGVV IFFMHHLMPR IIPYYPPDDA ANNNNMSSII SSSMMTFFFF IKKIFVVNNY
           LLLWLFGGVV VFFMHHLMPR IIPYYPPDDA ANNNNMSSII SSSMMTFFLL IKK--IISSY
           LLLWLFGGVV VFFMHHLMPR IIPYYPPDDA ANNNNMSSII SSSMMTFFLL IKKIFIISSY
           LLLWLFGGVV VFFMHHLMPR IIPYYPPDDA ANNNNMSSII SSSMMTFFLL IKKIFIISSY
           LLLWLFGGVV VFFMHHLMPR IIPYYPPDDA ANNNNMSSII SSSMMTFFLL IKKIFIINNY

           HNNVKKHHLS YALLTTYYAV VGGGLNNNNN NPIIIIFFIY YSSSIESTFS SSSIILIIII
           NTTVKKHHLS YPIITTYYAV VGGGLNNNNN NLIIIIFFLY YSSSIESTFS SSSMMFLIII
           FNNIKKHHLS YPLLAAYYGV VGGGLNNNNN NPIIIIFFVY YSSSIESTFS SSSMMLIIII
           FNNIKKHHLS YPLLTTYYGV VGGGLNNNNN NPIIIIFFVY YSSSIESTFS SSSMMLIIII
           YNNVKKHHLS YPLLTTYYGV VGGGLNNNNN NPIIIIFFVY YSSSIESIFS SSSMMLIIIM
           YNNIKKHHLS YPLLTTYYGV VGGGLNNNNN NPIIIIFFVY YSSSIESIFS SSSMMLIIII
           LSNIKKHHLS YPLLTTYYGV VGGGLNNNNN NPIIIIFFVY YSSSIESVFS SSSMMLIIII
           YSNIKKHHLS YPLLTTYYAV VGGGLNNNNN NPIIIIFFIY YSSSIESTFS SSSMMLIIIA
           YNNIKKHHLS YPLLTTYYGV VGGGLNNNNN NPIIIIFFVY YSSSIESIFS SSSMMLIIII
           YSNIKKHHLS YPLLTTYYGV VGGGLNNNNN NPIIIIFFIY YSSSKESTFS SSSMMLLIII
           YNNIKKHHLS YPLLTTYYGV VGGGLNNNNN NPIIIIFFIY YSSSIESIFS SSSMMLIIII
           FSNIKKHHLS YPIITTYYAV VGGGLNNNNN NPIIIIFFIY YSSSIESTFS SSSMMLIIII
           YNNIKKHHLS YPLLTTYYGV VGGGLNNNNN NPIIIIFFVY YSSSIESVFS SSSMMLIIII
           YSNIKKHHLS YPLLTTYYAV VGGGLNNNNN NPIIIIFFIF FSSSIESIFS SSSMMLIIII
           LSNIKKHHIS YPLLTTYYGV VGGGLNNNNN NPIIIIFFVY YSSSIESVFS SSSMMLIIII
           YNNVKKHHLS YPLLTTYYGV VGGGLNNNNN NPIIIIFFVY YSSSIESIFS SSSMMLIIII
           YNNIKKHHLS YPLLTTYYGV VGGGLNNNNN NPIIIIFFVY YSSSIESIFS SSSMMLIIII
           YNNIKKHHLS YPLLTTYYGV VGGGLNNNNN NPIIIIFFVY YSSSIESIFS SSSMMLIIII
           FNNIKKHHLS YPLLAAYYGV VGGGLNNNNN NPIIIIFFVY YSSSIESTFS SSSMMLIIII
           YNNIKKHHLS YPLLTTYYAV VGGGLNNNNN NPIIIIYYVY YSSSIESTFS SSSMMLIIII
           YNNIKKHHLS YPLLTTYYGV VGGGLNNNNN NPIIIIFFVY YSSSIESTFS SSSMMLIIII
           YNNIKKHHLS FPLLTTYYGV VGGGLNNNNN NPIIIIFFIY YSSSIESIFS SSSMMLIIII
           YNNIKKHHLS YPLLTTYYGV VGGGLNNNNN NPIIIIFFVY YSSSIESIFS SSSMMLIVVI
           YNNIKKHHLS YPLLTTYYGV VGGGLNNNNN NPIIIIFFVY YSSSIESIFS SSSMMLIIII
           YNNVKKHHLS YPIIAAYYGV VGGGLNNNNN NPIIIIFFVY YSSSIESTFS SSSMMLIIII

           SSELFYYFFW WGGIILLLHF FALLSYPPLS SSSGGITTSR LLIIILIFII AASSSSCMMC
           SSELFYYFFW WGGIIFFFHF FILLSYPPLS SSSGGITTCR LLIIILIFII AASSSSCMMC
           SSELFYYFFW WGGIILLLHC CLVVYLIIHY YYYKKGNNSR WW---YIFII AASSSSCRRC
           SSELFYYFFW WGGIILLLHF FCLLSYPPLY YYYGGITTSR LLIIILIFII AASSSSCMMC
           SSEIFYYFFW WGGIILLLHF FSLLSYPPLY YYYGGITTSR LLIIILIFII AASSSSCMMC
           SSELFYYFFW WGGIILLLHF FSLLSLPPLY YYYGGITTSR LLIIILIFII ATSSSSCMMC
           SSELFYYFFW WGGIILLLHF FSLLSYPPLS SSSGGITTSR LLIIILIFII AASSSSCMMC
           SSELFYYFFW WGGIILLLHF FSLLSYPPLS SSSGGITTSR LLIIILIFII AASSSSCMMC
           SSELFYYFFW WGGIILLLHF FSLLSYPPLY YYYGGITTSR LLIIILIFII AASSSSCMMC
           SSELFYYFFW WGGIILLLHF FSLLSYPPLS SSSGGITTSR LLIIILIFII AASSSSCMMC
           SSELFYYFFW WGGIILLLHF FSLLSLPPLY YYYGGITTSR LLIIILIFII AASSSSCMMC
           SSELFYYFFW WGGIILLLHF FALLSYPPLS SSSGGITTSR LLIIILIFII AASSSSCMMC
           SSELFYYFFW WGGIILLLHF FSLLSYPPLY YYYGGITTSR LLIIILIFII AASSSSCMMC
           SSELFYYFFW WGGIILLLHF FSLLSYTTLS SSSGGITTSR LLIIILIFII AASSSSCMMC
           SSELFYYFFW WGGIILLLHF FSLLSYPPLC CCCGGITTSR LLIIILIFII AASSSSCMMC
           SSELFYYFFW WGGIILLLHF FSLLSYPPLY YYYGGITTSR LLIIILIFII AASSSSCMMC
           SSEIFYYFFW WGGIILLLHF FSLLSYPPLY YYYGGITTSR LLIIILIFII AASSSSCMMC
           SSEIFYYFFW WGGIILLLHF FSLLSYPPLY YYYGGITTSR LLIIILIFII AASSSSCMMC
           SSELFYYFFW WGGIILLLHF FCLLSYPPLY YYYGGITTSR LLIIILIFII AASSSSCMMC
           SSELFYYFFW WGGIILLLHF FSLLSYPPLS SSSGGITTSR LLIIILIFII AASSSSCMMC
           SSELFYYFFW WGGIILLLHF FSLLSCPPLY YYYGGITTSR LLIIILIFTT AASSSSCMMC
           SSEIFYYFFW WGGIILLLHF FSLLSYPPLY YYYGGITTSR LLIIILIFII AASSSSCMMC
           SSELFYYFFW WGGIILLLHF FSLLSYPPLY YYYGGITTSR LLIIILIFII AASSSSCMMC
           SSELFYYFFW WGGIILLLHF FSLLSYPPLY YYYGGITTSR LLIIILIFII AASSSSCMMC
           SSELFYYFFW WGGIILLLHF FSLLSSPPLY YYYGGITTSR LLIIILIFII AASSSSCMMC

           VQLIIMMMSV SSSVCIFFII CFLLLLQQTE YLLYCDAAAI TLLFYVVGGG TTHVVVLLLL
           VQLIIMMMSI SNNVCIFFVV CFLLLLQQTE YLLYNDSSSI TLLFYVVGGG MMHVVVLLFF
           LQLIIMMMSI SSSVCIYYLL CFLLLLQQTE YLLYYDAAAV TLLFYVVGGG AAHVVVLILL
           LQLIIMMMSI SSSVCIYYLL GFLLLLQQTE YLLYYDAAAV TLLFYVVGGG TTHVVVLILL
           LQLIIMMMSI SSSIFIYYLL CFLLLLQQTE YLLYCDAAAI TLLFYVVGGG SSHVVVLLLL
           LQLIIIIISI SSSIFIYYLL CFLLLLQQTE YLLYYDAAAI TLLFYIIGGG SSHVVVLLLL
           LQFIIMMMSI SSSICIYYLL CFLLLLQQTE YLLYHDTTTV TLLFYVVGGG SSHVVILLLL
           LQLIIMMMSI SSSVCIYYII CFLLLLQQTE YLLYCDAAAI TLLFYVVGGG SSHVVVLILL
           LQLIIMMMSI SSSIFIYYLL CFLLLLQQTE YLLYCDAAAI TLLFYVVGGG SSHVVVLLLL
           LQLIIMMMSI SSSVCIYYII CFLLLLQQTE YLLYCDAAAI TLLFYVVGGG SSHVVVLILL
           LQLIIMMMSI SSSIFIYYLL CFLLLLQQTE YLLYYDAAAI TLLFYIIGGG SSHVVVLLLL
           LQLIIMMMSI SSSVCLYYII CFLLLLQQTE YLLYCDAAAI TLLFYVVGGG TTHVVVLLLL
           LQLIIMMMSI SSSIFIYYLL CFLLLLQQTE YLLYCDAAAI TLLFYVVGGG SSHVVVLLLL
           LQLIIMMMSI SSSICIYYII CFLLLLQQTE YLLYFDAAAI TLLFYVVGGG TTHVVVIILL
           LQFLLMMMSI SSSVCIYYLL CFLLLLQQTE YLLYHDNNNV TLLFYVVGGG SSHVVVLLLL
           LQLIIMMMSI SSSIFIYYLL CFLLLLQQTE YLLYCDAAAI TLLFYVVGGG SSHVVVLLLL
           LQLIIMMMSI SSSVFIYYLL CFLLLLQQTE YLLYCDAAAI TLLFYVVGGG SSHVVVLLLL
           LQLIIMMMSI SSSVFIYYLL CFLLLLQQTE YLLYCDAAAI TLLFYVVGGG SSHVVVLLLL
           LQLIIMMMSI SSSVCIYYLL CFLLLLQQTE YLLYYDAAAV TLLFYVVGGG TTHVVVLILL
           LQLIIMMMSI SSSVCIYYII CFLLLLQQTE YLLYCDAAAI TLLFYVVGGG TTHVVVLILL
           LQLLLMMMSI SSSIFIYYLL CFLLLLQQTE YLLYYDGGGV TLLFYVVGGG SSHVVILLLL
           LQLIIMMMSI SSSIFIYYLL CFLLLLQQTE YLLYYDVVVI TLLFYVVGGG SSHVVVLLLL
           LQLIIMMMSI SSSIFIYYLL CFLLLLQQTE YLLYCDAAAI TLLFYVVGGG SSHVVVLLLL
           LQLIIMMMSI SSSIFIYYLL CFLLLLQQTE YLLYCDAAAI TLLFYVVGGG SSHVVVLLLL
           LQLIIMMMSI SSSIFIYYLL CFLLLLQQTE YLLYYDAAAI TLLFYVVGGG SSHVVVLFLL

           LLIYFVYYYD TTTNNSSEEH HLLGVLLPHD IITLHFVIII VLFIEEFFEE MMMLKKKHHI
           TTIYFTFFFD VVVNNNNNN- -VVGVLLYQD IITLHFVIII VLFIKKFFEE MMMLKKKHHI
           LLIYFVYYYD VVVNNTTEEY YYYGVFFTHD MMTIHFVIII VLFIEEFFEE MMMLKKKHHI
           LLTYFVYYYD TTTNNTTEEY YYYGVFFTHD MMTIHFVIII VLFIEEFFEE MMMLKKKHHM
           LLIYFIYYYD TTTNNCCEEY YLLGILLPHD IITIHFVIII VLFIEEFFEE MMMLKKKHHL
           LLIYFIYYYD IIINNCCEEY YLLGILLPHD IITIHFIIII ILFIEEFFEE MMMLKKKHHL
           IIIYFIYYYD TTTSSTTEEI ISSGIIIPHD IITIHFVIII VLFIEEFFEE MMMLKKKHHI
           LLTYFIYYYD TTTNNSSEEY YLLGILLPHD IITLHFVIII VLFIEEFFEE MMMLKKKHHV
           LLIYFVYYYD TTTNNCCEEY YLLGILLPHD IITIHFVIII VLFIEEFFEE MMMLKKKHHL
           LLTYFVYYYD TTTNNSSEEY YLLGILLPHD IITLHFVIII ILFIEEFFEE MMMLKKKHHI
           LLIYFIYYYD VVVNNCCEEY YLLGILLPHD IITIHFVIII ILFIEEFFEE MMMLKKKHHL
           LLTYFVYYYD VVVNNTTEEY YLLGVLLPHD IITIHFVIII VLFIEEFFEE MMMLKKKHHI
           LLIYFIYYYD TTTNNCCEEY YLLGILLPHD IITIHFVIII VLFIEEFFEE MMMLKKKHHL
           LLTYFVYYYD TTTNNTTEEY YLLGILLPHD IITLHFVIII VLFIEEFFEE MMMLKKKHHI
           LLIYFIYYYD IIINNTTEEC CSSGIIIPHD IITIHFVIII VLFIEEFFEE MMMLKKKHHI
           LLIYFVYYYD TTTNNCCEEY YSSGILLPHD IITIHFVIII ILFIEEFFEE MMMLKKKHHL
           LLIYFVYYYD TTTNNSSEEY YLLGILLPHD IITIHFVIII VLFIEEFFEE MMMLKKKHHL
           LLIYFVYYYD TTTNNSSEEY YLLGILLPHD IITIHFVIII VLFIEEFFEE MMMLKKKHHL
           LLIYFVYYYD VVVNNTTEEY YYYGVFFTHD MMTIHFVIII VLFIEEFFEE MMMLKKKHHI
           LLTYFVYYYD TTTNNSSEEY YLLGILLPHD IITLHFVIII ILFIEEFFEE MMMLKKKHHI
           LLIYFIYYYD IIINNSSEEY YLLGVLLPHD IITIHFIIII VLFIEEFFEE MMMLKKKHHL
           LLIYFVYYYD TTTNNCCEEY YLLGILLPHD IITIHFVIII VLFIEEFFEE MMMLKKKHHM
           LLIYFIYYYD TTTNNCCEEY YLLGILLPHD VVTIHFVIII VLFIEEFFEE MMMLKKKHHL
           LLIYFVYYYD TTTNNCCEEY YLLGILLPHD IITIHFVIII VLFIEEFFEE MMMLKKKHHL
           MMIYFVYYYD TTTNNNNEEY YLLGVLLPHD IITIHFIIII ILFIEEFFEE MMMLKKKHHL

           IIYYYCCCPL NNIIFLLLWW NNNNNYFLLL VVFFFFQLTV LEIIISYAVQ HHREEELWWS
           IIYYYCCCPL NNIIFLLLWW NNNNNYFLLL IIFFFFQLTV LEIIISHAVQ HHREEELWWS
           IINYYCCCPL NNIIFLLLWW NNNNNYFLLL IIFFFFQLTV LEIIISYAIQ HHREEELWWS
           MMNYYCCCPL NNIIFLLLWW NNNNNYFLLL IIFFFFQLTV LEIIISYAIQ HHREEELWWS
           LLNYYCCCPL NNIIFLLLWW NNNNNYFLLL IIFFFFQLTV LEIIISYAIQ HHREEELWWS
           LLNYYCCCPL NNIIFLLLWW NNNNNYFLLL IIFFFFQLTV LEIIISYAIQ HHREEELWWS
           IINYYCCCPL NNIIFLLLWW NNNNNYFLLL IIFFFFQITV LDVVVSYAIQ HHREEELWWS
           VVYYYCCCPL NNIIFLLLWW NNNNNYFLLL VVFFFFQLTV LEIIISYAVQ HHREEELWWS
           LLNYYCCCPL NNIIFLLLWW NNNNNYFLLL IIFFFFQLTV LEIIISYAIQ HHREEELWWS
           IIHYYCCCPL NNIIFLLLWW NNNNNYFLLL VVFFFFQLTV LEIIISYAVQ HHREEELWWS
           LLNYYCCCPL NNIIFLLLWW NNNNNYFLLL IIFFFFQLTV LEIIISYAIQ HHREEELWWS
           IIHYYCCCPL NNIIFLLLWW NNNNNYFLLL VVFFFFQLTV LEIIISYAVQ HHREEELWWS
           LLNYYCCCPL NNIIFLLLWW NNNNNYFLLL IIFFFFQLTV LEIIISYAIQ HHREEELWWS
           IIHYYCCCPL NNIIFLLLWW NNNNNYFLLL VVFFFFQLTV LEIIISYAVQ HHREEEIWWS
           IINYYCCCPL NNIIFLLLWW NNNNNYFLLL IIFFFFQITV LDVVVSYAIQ HHREEELWWS
           LLNYYCCCPL NNIIFLLLWW NNNNNYFLLL IIFFFFQLTV LEIIISYAIQ HHREEELWWS
           LLNYYCCCPL NNIIFLLLWW NNNNNYFLLL IIFFFFQLTV LEIIISYAIQ HHREEELWWS
           LLNYYCCCPL NNIIFLLLWW NNNNNYFLLL IIFFFFQLTV LEIIISYAIQ HHREEELWWS
           IINYYCCCPL NNIIFLLLWW NNNNNYFLLL IIFFFFQLTV LEIIISYAIQ HHREEELWWS
           IIHYYCCCPL NNIIFLLLWW NNNNNYFLLL VVFFFFQLTV LEIIISYAVQ HHREEELWWS
           LLNYYCCCPL NNIIFLLLWW NNNNNYFLLL IIFFFFQLTV LDIIISYAIQ HHREEELWWS
           MMNYYCCCPL NNIIFLLLWW NNNNNYFLLL IIFFFFQLTI LEIIISYAIQ HHREEELWWS
           LLNYYCCCPL NNIIFLLLWW NNNNNYFLLL IIFFFFQLTV LEIIISYAIQ HHREEELWWS
           LLNYYCCCPL NNIIFLLLWW NNNNNYFLLL IIFFFFQLTV LEIIISYAIQ HHREEELWWS
           LLNYYCCCPL NNIIFLLLWW NNNNNYFLLL IIFFFFQLTV LEIIISYAIQ HHREEELWWS

           SSCCALLDLQ LYLLFFLTTT YFRR--LLFF FFFFFMMDIW IIYYYYFFII ISSFYGLCCT
           SSWWCFFRST AVFFIIALLL HIRRNNYYLL LWWWWTTGLI IILLLLSSMM MAAFMGYVVP
           SSWWCFFRAT AVFFFFTLLL HIRRNNYYLL LWWWWSSGLI IIAAAAFFVV VAAFIGYVVP
           SSWWCFFRAT AVFFFFTLLL HIRRNNYYLL LWWWWSSGLI IIAAAAFFVV VAAFIGYVVP
           SSWWCFFRAT AVFFLLTLLL HIRRNNYYLL LWWWWSSGLI IIAAAAFFVV VAAFIGYVVP
           SSWWCFFRAT AVFFLLTLLL HIRRNNYYLL LWWWWSSGLI IIAAAAFFII IAAFIGYVVP
           SSWWCFFRAT AVFFLLTLLL HIRRNNYYLL LWWWWSSGLI LLMMMMFFVV VAAFVGYVVP
           SSWWCFFRAT AVFFIITLLL HIRRNNYYLL LWWWWSSGLI IILLLLSSVV VAAFMGYVVP
           SSWWCFFRAT AVFFLLTLLL HIRRNNYYLL LWWWWSSGLI IIAAAAFFVV VAAFIGYVVP
           SSWWCFFRAT AVFFIITLLL HIRRNNYYLL LWWWWSSGLM IILLLLSSVV VAAFMGYVVP
           SSWWCFFRAT AVFFLLTLLL HIRRNNYYLL LWWWWSSGLI IIAAAAFFVV VAAFIGYVVP
           SSWWCFFRAT AVFFIITLLL HIRRNNYYLL LWWWWSSGLI IILLLLSSVV VAAFMGYVVP
           SSWWCFFRAT AVFFLLTLLL HIRRNNYYLL LWWWWSSGLI IIAAAAFFVV VAAFIGYVVP
           SSWWCFFRAT AVFFIITLLL HIRRNNYYLL LWWWWTTGLI IILLLLSSVV VAAFMGYVVP
           SSWWCFFRAT AVFFLLTLLL HIRRNNYYLL LWWWWSSGLI LLMMMMFFVV VAAFVGYVVP
           SSWWCFFRAT AVFFLLTLLL HIRRNNYYLL LWWWWSSGLI IIAAAAFFVV VAAFIGYVVP
           SSWWCFFRAT AVFFLLTLLL HIRRNNYYLL LWWWWSSGLI IIAAAAFFVV VAAFIGYVVP
           SSWWCFFRAT AVFFLLTLLL HIRRNNYYLL LWWWWSSGLI IIAAAAFFVV VAAFIGYVVP
           SSWWCFFRAT AVFFFFTLLL HIRRNNYYLL LWWWWSSGLI IIAAAAFFVV VAAFIGYVVP
           SSWWCFFRAT AVFFIITLLL HIRRNNYYLL LWWWWSSGLI IILLLLSSVV VAAFMGYVVP
           SSWWCFFRAT AVFFFFTLLL HIRRNNYYLL LWWWWSSGLI IIAAAAFFVV VAAFIGYVVP
           SSWWCFFRAT AVFFLLTLLL HIRRNNYYLL LWWWWSSGLV IIAAAAFFVV VAAFIGYVVP
           SSWWCFFRAT AVFFLLTLLL HIRRNNYYLL LWWWWSSGLI IIAAAAFFVV VAAFIGYVVP
           SSWWCFFRAT AVFFLLTLLL HIRRNNYYLL LWWWWSSGLI IIAAAAFFVV VAAFIGYVVP
           SSWWCFFRAT AVFFFFTLLL HIRRNNYYLL LWWWWSSGLI IIAAAAFFVV VAAFIGYVVP

           TGNNNEELLG CCCCNCYLLL FIPLVVVSWI CGISDPTTKR RFFVFIFFPP FIALLIFFII
           PGMMMSSWWG AAAATVNLLL FIPLIIITWV CGINDPTTKR RFFIFIFFPP FVVLLVFFII
           PGMMMSSWWG AAAATVNLLL GIPLVVVIWL CGTSDPTTKR RFFVFILLPP FVALLIFFII
           PGMMMSSWWG AAAATVNLLL GIPLVVVIWL CGTSDPTTKR RFFVFILLPP FVALLIFFII
           PGMMMSSWWG AAAATVNLLL SIPLVVVIWL CGTSDPTTKR RFFVFILLPP FVALLIFFII
           PGMMMSSWWG AAAATVNLLL SIPLVVVIWL CGTSDPTTKR RFFVFILLPP FIALLIFFII
           PGMMMSSWWG AAAATVNLLL SIPAVVVIWI CGTSDPTTKR RFFVFILLPP FIGLLIFFII
           PGMMMSSWWG AAAATVNLLL FIPLVVVSWI CGLSDPTTKR RFFVFIFFPP FIALLIFFII
           PGMMMSSWWG AAAATVNLLL SIPLVVVIWL CGTSDPTTKR RFFVFILLPP FVALLIFFII
           PGMMMSSWWG AAAATVNLLL FIPLVVVSWI CGLSDPTTKR RFFVFTFFPP FIALLIFFII
           PGMMMSSWWG AAAATVNLLL SIPLVVVIWL CGTSDPTTKR RFFVFILLPP FVALLIFFII
           PGMMMSSWWG AAAATVNLLL FIPLVVVSWI CGLSDPTTKR RFFVFIFFPP FIALLIFFII
           PGMMMSSWWG AAAATVNLLL SIPLVVVIWL CGTSDPTTKR RFFVFILLPP FVALLIFFII
           PGMMMSSWWG AAAATVNLLL FIPLVVVSWI CGLSDPTTKR RFFVFIFFPP FIALLIFFII
           PGMMMSSWWG AAAATVNLLL SIPAVVVIWI CGTSDPTTKR RFFVFILLPP FIGLLIFFII
           PGMMMSSWWG AAAATVNLLL SIPLVVVIWL CGTSDPTTKR RFFVFILLPP FVALLIFFII
           PGMMMSSWWG AAAATVNLLL SIPLVVVIWL CGTSDPTTKR RFFVFILLPP FVALLIFFII
           PGMMMSSWWG AAAATVNLLL SIPLVVVIWL CGTSDPTTKR RFFVFILLPP FVALLIFFII
           PGMMMSSWWG AAAATVNLLL GIPLVVVIWL CGTSDPTTKR RFFVFILLPP FVALLIFFII
           PGMMMSSWWG AAAATVNLLL FIPLVVVSWI CGLSDPTTKR RFFVFTFFPP FIALLIFFII
           PGMMMSSWWG AAAATVNLLL SIPLVVVIWL CGTSDPTTKR RFFVFILLPP FVALLIFFII
           PGMMMSSWWG AAAATVNLLL SIPLVVVIWL CGTSDPTTKR RFFVFILLPP FVALLIFFII
           PGMMMSSWWG AAAATVNLLL SIPLVVVIWL CGTSDPTTKR RFFVFILLPP FVALLIFFII
           PGMMMSSWWG AAAATVNLLL SIPLVVVIWL CGTSDPTTKR RFFVFILLPP FVALLIFFII
           PGMMMSSWWG AAAATVNLLL SIPLVVVIWL CGTSDPTTKR RFFVFILLPP FVALLIFFII

           FFLGGSSSPP YDDKPPPNNL GNLVVLQLGG IIPPLSSHPD DDRYTTTPPL IIVVEEFFFY
           FFLGGSSTPP YDDKPPPNNL GNLVVLQLGG ILTTLSSHPD DDRYTTTPPL IIVVEEFFFY
           FFLGGSSTPP YDDKPPPNNL GNLIILQIGG VIPPLSSHPN NNTYTTTPPL IIVVEEFFFY
           FFLGGSSTPP YDDKPPPNNL GNLIILQIGG VIPPLSSHPN NNTYTTTPPL IIVVEEFFFY
           FFLGGSSTPP YDDKPPPNNL GNFIILQIGG IIPPLSSHPN NNTYTTTPPI IIVVEEFFFY
           FFLGGSSTPP YDDKPPPNNL GNFIILQLGG IIPPLSSHPN NNTYTTTPPI IIVVEEFFFY
           FFLGGSSTPP YDDKPPPNNL GNIIILQLGG IIPPLSSHPN NNTYTTTPPS IIVVEEFFFY
           FFLGGSSTPP YDDKPPPNNL GNFVVLQLGG ILPPLSSHPD DDRYTTTPPL IIVVEEFFFY
           FFLGGSSTPP YDDKPPPNNL GNFIILQIGG IIPPLSSHPN NNTYTTTPPI IIVVEEFFFY
           FFLGGSSTPP YDDKPPPNNL GNLVVLQLGG ILPPLSSHPD DDRYTTTPPL IIVVEEFFFY
           FFLGGSSTPP YDDKPPPNNL GNFIILQLGG IIPPLSSHPN NNTYTTTPPI IIVVEEFFFY
           FFLGGSSTPP YDDKPPPNNL GNLVVLQLGG ILPPLSSHPD DDRYTTTPPL IIVVEEFFFY
           FFLGGSSTPP YDDKPPPNNL GNFIILQIGG IIPPLSSHPN NNTYTTTPPI IIVVEEFFFY
           FFLGGSSTPP YDDKPPPNNL GNFVVLQLGG ILPPLSSHPD DDKYTTTPPL IIVVEEFFFY
           FFLGGSSTPP YDDKPPPNNL GNIIILQLGG IIPPLSSHPN NNTYTTTPPS IIVVEEFFFY
           FFLGGSSTPP YDDKPPPNNL GNFIILQIGG IIPPLSSHPN NNTYTTTPPI IIVVEEFFFY
           FFLGGSSTPP YDDKPPPNNL GNFIILQIGG IIPPLSSHPN NNTYTTTPPI IIVVEEFFFY
           FFLGGSSTPP YDDKPPPNNL GNFIILQIGG IIPPLSSHPN NNTYTTTPPI IIVVEEFFFY
           FFLGGSSTPP YDDKPPPNNL GNLIILQIGG VIPPLSSHPN NNTYTTTPPL IIVVEEFFFY
           FFLGGSSTPP YDDKPPPNNL GNLVVLQLGG ILPPLSSHPD DDRYTTTPPL IIVVEEFFFY
           FFLGGSSTPP YDDKPPPNNL GNIIIIQLGG IIPPLSSHPN NNTYTTTPPI IIVVEEFFFY
           FFLGGSSTPP YDDKPPPNNL GNFIILQIGG IIPPLSSHPN NNTYTTTPPI IIVVEEFFFY
           FFLGGSSTPP YDDKPPPNNL GNFIILQIGG IIPPLSSHPN NNTYTTTPPI IIVVEEFFFY
           FFLGGSSTPP YDDKPPPNNL GNFIILQIGG IIPPLSSHPN NNTYTTTPPI IIVVEEFFFY
           FFLGGSSTPP YDDKPPPNNL GNFIILQLGG IIPPLSSHPN NNTYTTTPPI IIVVEEFFFY

           YYLLLKKTTT TTIPKTAGLL LLLVVMMLAL ILAAAAEEQQ LLLLTTTIII IKKKKAFRES
           YYLLLKKTTT TTIPKTSGLL LLLIIMMLSL VLAAAAEEQQ LLLLTTTIII IKKKKVFRDS
           YYLLLKKTTT TTIPKNAGLL LVVIIVVIAL LLAAAAEEQQ LLLLTTTIII IKKKKVFRES
           YYLLLKKTTT TTIPKNAGLL LVVIIVVVAL LLAAAAEEQQ LLLLTTTIII IKKKKVFRES
           YYLLLKKTTT TTIPKTAGLL LLLIIVVLAL LLAAAAEEQQ LLLLTTTIII IKKKKTFRES
           YYLLLKKTTT TTIPKTAGLL LLLIIVVLTL LLAAAAEEQQ LLLLTTTIII IKKKKTFRES
           YYLLLKKTTT TTVPKPAGLL LVVIIVVLLL LLAAAAEEQQ LLLLTTTIII IKKKKIFRDS
           YYLLLKKTTT TTIPKTAGLL LLLVVMMLAL ILAAAAEEQQ LLLLTTTIII IKKKKNFRES
           YYLLLKKTTT TTIPKTAGLL LLLIIVVLAL LLAAAAEEQQ LLLLTTTIII IKKKKTFRES
           YYLLLKKTTT TTIPKTAGLL LLLVVMMLAL ILAAAAEEQQ LLLLTTTLII IKKKKAFRES
           YYLLLKKTTT TTIPKTAGLL LLLIIVVLAL LLAAAAEEQQ LLLLTTTIII IKKKKTFRES
           YYLLLKKTTT TTIPKTAGLL LLLVVMMLAL ILAAAAEEQQ LLLLTTTLII IKKKKAFRES
           YYLLLKKTTT TTIPKTAGLL LLLIIVVLAL LLAAAAEEQQ LLLLTTTIII IKKKKTFRES
           YYLLLKKIII IIIPKTAGLL LLLVVMMLAL VLAAAAEEQQ LLLLTTTIII IKKKKNFRES
           YYLLLKKTTT TTVPKPAGLL LVVIIVVLLL LLAAAAEEQQ LLLLTTTIII IKKKKIFRDS
           YYLLLKKTTT TTIPKTAGLL LLLIIVVLAL LLAAAAEEQQ LLLLTTTIII IKKKKTFRES
           YYLLLKKTTT TTIPKTAGLL LLLIIVVLAL LLAAAAEEQQ LLLLTTTIII IKKKKTFRES
           YYLLLKKTTT TTIPKTAGLL LLLIIVVLAL LLAAAAEEQQ LLLLTTTIII IKKKKTFRES
           YYLLLKKTTT TTIPKNAGLL LVVIIVVVAL LLAAAAEEQQ LLLLTTTIII IKKKKVFRES
           YYLLLKKTTT TTIPKTAGLL LLLVVMMLAL ILAAAAEEQQ LLLLTTTLII IKKKKAFRES
           YYLLLKKTTT TTIPKTAGLL LLLIIVVLAL LMAAAAEEQQ LLLLTTTIII IKKKKLFRES
           YYLLLKKTTT TTIPKTAGLL LLLIIVVLAL LFAAAAEEQQ LLLLTTTIII IKKKKTFRES
           YYLLLKKTTT TTIPKTAGLL LLLIIVVLTL LLAAAAEEQQ LLLLTTTIII IKKKKTFRES
           YYLLLKKTTT TTIPKTAGLL LLLIIVVLAL LLAAAAEEQQ LLLLTTTIII IKKKKTFRES
           YYLLLKKTTT TTIPKTAGLL LLLIIVVLAL LLAAAAEEQQ LLLLTTTIII IKKKKAFRES

           PTTWCSFFFL WQSIYLLYYG GRRIIIIIIL LFFGGGGLFL LVVQKKRYYY DYSSQAIII
           SIIWCAFFFL VQDIFYYYYG GRRIIIIIII IFVIIIILFL LVVQKKRHHY DYSSQAIII
           PIIWCSFFFL WPDIFLLYYG GRRIIIIIIL LFSGGGGLFL LVVQKKKHHY DYSSQAIII
           PIIWCSFFFL WQDIFLLYYG GRRIIIIIIL LFSGGGGLFL LVVHKKRHHY DYSSQAIII
           PMMWCSFFFL WQDIFLLYYG GRRIIIIIIL LFSGGGGLFL LVVHKKRHHY DYSSQAIII
           PMMWCSFFFL WQDIFLLYYG GRRIIIIIIS SFSGGGGLFL LVVHKKRHHY DYSSQAIII
           PIIWCAFFFL WQDIFLLYYG GRRIIIIVVL LFCGGGGLFL LVVHRRRHHY DYSSQAIII
           PTTWCSFFFL WQDIYLLYYG GRRIIIIIIL LFFAAAALFL LVVQRRRHHY DYSSQAIII
           PMMWCSFFFL WQDIFLLYYG GRRIIIIIIL LFSGGGGLFL LVVHKKRHHY DYSSQAIII
           PTTWCSFFFL WQDIYLLYYG GRRIIIIIIL LFFGGGGLFL LVVQKKRHHY DYSSQAIII
           PMMWCSFFFL WQDIFLLYYG GRRIIIIIIS SFSGGGGLFL LVVHKKRHHY DYSSQAIII
           PIIWCSFFFL WQDIFLLYYG GRRIIIIIIL LFCGGGGLFL LVVQKKRSSY DYSSQAIII
           PMMWCSFFFL WQDIFLLYYG GRRIIIIIIL LFFGGGGLFL LVVHKKRHHY DYSSQAIII
           PIIWCSFFFL WQDIYIIYYG GRRIIIIIIL LFFAAAALFL LVVQRRKHHY DYSSQALLL
           PIIWCAFFFL WQDIFLLYYG GRRIIIIVVL LFCGGGGLFL LVVHKKRHHY DYSSQAIII
           PMMWCSFFFL WQDIFLLYYG GRRIIIIIIS SFSGGGGLFL LVVHKKRHHY DYSSQAIII
           PMMWCSFFFL WQDIFLLYYG GRRIIIIIIS SFSGGGGLFL LVVHKKRHHY DYSSQAIII
           PMMWCSFFFL WQDIFLLYYG GRRIIIIIIS SFSGGGGLFL LVVHKKRHHY DYSSQAIII
           PIIWCSFFFL WQDIFLLYYG GRRIIIIIIL LFSGGGGLFL LVVQKKKHHY DYSSQAIII
           PTTWCSFFFL WQDIYLLYYG GRRIIIIIIL LFFGGGGLFL LVVQKKRHHY DYSSQAIII
           PIIWCSFFFL WQEIFLLYYG GRRIIIIIIS SFSGGGGLFL LVVHKKRYYY DYSSQAIII
           PMMWCSFFFL WQDIFLLYYG GRRIIIIIII IFSGGGGLFL LVVHNNRHHY DYSSQAIII
           PMMWCSFFFL WQDIFLLYYG GRRIIIIIIL LFSGGGGLFL LVVHKKRHHY DYSSQAIII
           PMMWCSFFFL WQDIFLLYYG GRRIIIIIIS SFSGGGGLFL LVVHKKRHHY DYSSQAIII
           PIIWCSFFFL WQDIFLLYYG GRRIIIIIIS SFSGGGGLFL LVVHKKRHHY DYSSQAIII

   25  1139
L_caullery ---------- ---------- ---------- -------VAA LITNNCKLYY YLSSIIIIIF
L_sabrazes ---------- ---------- ---------- -----FIVAA IITNNCKLYY YLSSIIIIIF
P_berghei  ---------- ---------- ---------- ------FVAA LITNNCKLYY YLSSLLLLLF
P_chabaudi ---------- ---------- ---------- ------FVAA LITNNCKLYY YLSSLLLLLF
P_cynomolg ---------- ---------- ---------- -----FFVTT LITNNCKLYY YLSSLLLLLF
P_DAJ-2004 ---------- ---------- ---------- -----FFVTT LITNNCKLYY YLSSIIIIIF
P_falcipar RTTWWNRRRL SSIIAAAVAT IYYYFSFFEP HHVVIFIVSS LITNNCKLYY YLSSLLLLLF
P_floriden ---------- ---------- ---------- -----FIVAA LITNNCKLYY YLSSIIIIIF
P_fragile  ---------- ---------- ---------- -----FFVTT LITNNCKLYY YLSSLLLLLF
P_gallinac ---------- ---------- ---------- -----FIVAA LITNNCKLYY YLSSIIIIIF
P_gonderi  ---------- ---------- ---------- -----FFVTT LITNNCKLYY YLSSLLLLLF
P_juxtanuc ---------- ---------- ---------- -----FFVAA LITNNCKLYY YLSSIIIIIF
P_knowlesi ---------- ---------- ---------- -----LFFTT LITNNCKLYY YLSSLLLLLF
P_mexicanu -----NRRRL SSIIAAAVAT ISSSYSFFKP QQIILFIVSS LITNNCKLYY YLSSLLLLLF
P_reicheno RTTWWNRRRL SSIIAAAVAT IYYYFSFFEP HHVVIFIVSS LITNNCKLYY YLSSLLLLLF
P_simioval ---------- ---------- ---------- -----FFVTT LITNNCKLYY YLSSLLLLLF
P_simium   ---------- ---------- ---------- -----FFVTT LITNNCKLYY YLSSLLLLLF
P_vivax_Sa ---------- ---------- ---------- -----FFVTT LITNNCKLYY YLSSLLLLLF
P_yoelii_1 ---------- ---------- -DDDRILLHL QQAASNIFAA LITNNCKLYY YLSSLLLLLF
P_relictum ---------- ---------- ---------- -----FIVAA LITNNCKLYY YLSSIIIIIF
P_malariae ---------- ---------- ---------- -----FFVTT LITNNCKLYY YLSSLLLLLF
P_inui     ---------- ---------- ---------- -----FFVAA LITNNCKLYY YLSSLLLLLF
P_coatneyi ---------- ---------- ---------- -----FFVTT LITNNCKLYY YLSSLLLLLF
P_fieldi   ---------- ---------- ---------- -----FFVTT LITNNCKLYY YLSSLLLLLF
P_ovale    ---------- ---------- ---------- -----FFVAA LITNNCKLYY YLSSLLLLLF

           FYFFLLLSIR TTTLYLIAQQ ENVVNNFFYN MIFTHGGGGI IMFNIMPLLF GGGFGNNYFL
           FYFFLLLSIR TTTLYLIAQQ ENIINNLLYN MIFTHGGGGI IMFNVMPLLF GGGFGNNYFL
           FYFFLLLSLR TTTLYLIAQQ ENVVNNLLYN MIFTHGGGGI IMFNIMPLLF GGGFGNNYYL
           FYFFLLLSLR TTTLYLIAQQ ENVVNNLLYN MIFTHGGGGI IMFNIMPLLF GGGFGNNYYL
           FYFFLLLSLR TTTLYLIAQQ ENVVNNLLYN MIFTHGGGGI IMFNIMPLLF GGGFGNNYFL
           FYFFLLLSLR TTTLYLIAQQ ENVVNNLLYN MIFTHGGGGI IMFNIMPLLF GGGFGNNYFL
           FYFFLLLSLR TTTLYLIAQQ ENVVNNLLYN MIFTHGGGGI IMFNIMPLLF GGGFGNNYFL
           FYFFLLLSLR TTTLYLIAQQ ENVVNNLLYN MIFTHGGGGI IMFNIMPLLF GGGFGNNYFL
           FYFFLLLSLR TTTLYLVAQQ ENVVNNLLYN MIFTHGGGGI IMFNIMPLLF GGGFGNNYFL
           FYFFLLLSLR TTTLYLIAQQ ENVVNNLLYN MIFTHGGGGI IMFNIMPLLF GGGFGNNYFL
           FYFFLLLSLR TTTLYLIAQQ ENVVNNLLYN MIFTHGGGGI IMFNIMPLLF GGGFGNNYFL
           FYFFLLLSLR TTTLYLIAQQ ENVVNNLLYN MIFTHGGGGI IMFNIMPLLF GGGFGNNYFL
           FYFFLLLSLR TTTLYLIAQQ ENVVNNLLYN MIFTHGGGGI IMFNIMPLLF GGGFGNNYFL
           FYFFLLLSLR TTTLYLIAQQ ENVVNNLLYN MIFTHGGGGI IMFNIMPLLF GGGFGNNYFL
           FYFFLLLSLR TTTLYLVAQQ ENVVNNLLYN MIFTHGGGGI IMFNIMPLLF GGGFGNNYFL
           FYFFLLLSLR TTTLYLIAQQ ENVVNNLLYN MIFTHGGGGI IMFNIMPLLF GGGFGNNYFL
           FYFFLLLSLR TTTLYLIAQQ ENVVNNLLYN MIFTHGGGGI IMFNIMPLLF GGGFGNNYFL
           FYFFLLLSLR TTTLYLIAQQ ENVVNNLLYN MIFTHGGGGI IMFNIMPLLF GGGFGNNYFL
           FYFFLLLSLR TTTLYLIAQQ ENVVNNLLYN MIFTHGGGGI IMFNIMPLLF GGGFGNNYYL
           FYFFLLLSLR TTTLYLIAQQ ENVVNNLLYN MIFTHGGGGI IMFNIMPLLF GGGFGNNYFL
           FYFFLLLSLR TTTLYLIAQQ ENVVNNLLYN MIFTHGGGGI IMFNIMPLLF GGGFGNNYFL
           FYFFLLLSLR TTTLYLIAQQ ENVVNNLLYN MIFTHGGGGI IMFNIMPLLF GGGFGNNYFL
           FYFFLLLSLR TTTLYLIAQQ ENVVNNLLYN MIFTHGGGGI IMFNIMPLLF GGGFGNNYFL
           FYFFLLLSLR TTTLYLIAQQ ENVVNNLLYN MIFTHGGGGI IMFNIMPLLF GGGFGNNYFL
           FYFFLLLSLR TTTLYLIAQQ ENVVNNLLYN MIFTHGGGGI IMFNIMPLLF GGGFGNNYFL

           PPPLCCCGGE LLPIISSLLL LLQIIIAFLI ILSAEEFFFG GGGGWWTLPP LTSSLSSSVV
           PPPLCCCGGE LLPIISSLLL LLQVVVAFLV VLSAEEFFFG GGGGWWTLPP LTSSLSSSVV
           PPPLCCCGGE LLPIISSLLL LLQIIIAFLI ILSAEEFFFG GGGGWWTLPP LTSSLSSSVV
           PPPLCCCGGE LLPIISSLLL LLQIIIAFLI ILSAEEFFFG GGGGWWTWPP LTSSLSSSVV
           PPPLCCCGGE LLPIISSLLL LLQIIIAFLI ILSAEEFFFG GGGGWWTLPP LTSSLSSSVV
           PPPLCCCGGE LLPIISSLLL LLQIIIAFLI ILSAEEFFFG GGGGWWTLPP LTSSLSSSVV
           PPPLCCCGGE LLPIISSLLL LLQIIIAFLI ILSAEEFFFG GGGGWWTLPP LTSSLSSSVV
           PPPLCCCGGE LLPIISSLLL LLQIIIAFLI ILSAEEFFFG GGGGWWTLPP LTSSLSSSVV
           PPPLCCCGGE LLPIISSLLL LLQIIIAFLI ILSAEEFFFG GGGGWWTLPP LTSSLSSSVV
           PPPLCCCGGE LLPIISSLLL LLQIIIAFFI ILSAEEFFFG GGGGWWTLPP LTSSLSSSVV
           PPPLCCCGGE LLPIISSLLL LLQIIIAFLI ILSAEEFFFG GGGGWWTLPP LTSSLSSSVV
           PPPLCCCGGE LLPIISSLLL LLQIIIAFLI ILSAEEFFFG GGGGWWTLPP LTSSLSSSVV
           PPPLCCCGGE LLPIISSLLL LLQIIIAFLI ILSAEEFFFG GGGGWWTLPP LTSSLSSSVV
           PPPLCCCGGE LLPIISSLLL LLQIIIAFLI ILSAEEFFFG GGGGWWTLPP LTSSLSSSVV
           PPPLCCCGGE LLPIISSLLL LLQIIIAFLI ILSAEEFFFG GGGGWWTLPP LTSSLSSSVV
           PPPLCCCGGE LLPIISSLLL LLQIIIAFLI ILSAEEFFFG GGGGWWTLPP LTSSLSSSVV
           PPPLCCCGGE LLPIISSLLL LLQIIIAFLI ILSAEEFFFG GGGGWWTLPP LTSSLSSSVV
           PPPLCCCGGE LLPIISSLLL LLQIIIAFLI ILSAEEFFFG GGGGWWTLPP LTSSLSSSVV
           PPPLCCCGGE LLPIISSLLL LLQVVVAFLI ILSAEEFFFG GGGGWWTLPP LTSSLSSSVV
           PPPLCCCGGE LLPIISSLLL LLQIIIAFLI ILSAEEFFFG GGGGWWTLPP LTSSLSSSVV
           PPPLCCCGGE LLPIISSLLL LLQIIIAFLI ILSAEEFFFG GGGGWWTLPP LTSSLSSSVV
           PPPLCCCGGE LLPIISSLLL LLQIIIAFLI ILSAEEFFFG GGGGWWTLPP LTSSLSSSVV
           PPPLCCCGGE LLPIISSLLL LLQIIIAFLI ILSAEEFFFG GGGGWWTLPP LTSSLSSSVV
           PPPLCCCGGE LLPIISSLLL LLQIIIAFLI ILSAEEFFFG GGGGWWTLPP LTSSLSSSVV
           PPPLCCCGGE LLPIISSLLL LLQIIIAFLI ILSAEEFFFG GGGGWWTLPP LTSSLSSSVV

           IVVIGGSGGA SIIMMSSLFI TVVLRRKGGL LLGGIISSTT WSLLIITTTM LLLLLVLTTT
           IVVIGGSGGA SIIMMSSLSL TAALRRKGGL LLGGIISSVV WAVVIITTTM LLLLLVLTTT
           IIIIGGSGGA SIIMMSSLFV TLLLRRKGGL LLGGVVSSTT WSIIIITTTM LLLLLVLTTT
           IVVIGGSGGA SIIMMSSLFL TMMLRRKGGL LLGGIISSTT WSLLIITTTM LLLLLVLTTT
           IIIVGGSGGA SIIMMSSLFI TMMLRRKGGL LLGGIISSTT WSLLIITTTM LLLLLVLTTT
           IIIVGGSGGA SIIMMSSLFI TMMLRRKGGL LLGGIISSTT WSLLIITTTM LLLLLILTTT
           IIIFGGSGGA SIIMMSSLFI TMMLRRKGGL LLGGIISSTT WSLLIITTTM LLLLLVLTTT
           IVVIGGSGGA SIIMMSSLFI TMMLRRKGGL LLGGIISSTT WSLLIITTTM LLLLLVLTTT
           IIIVGGSGGA SIIMMSSLFI TMMLRRKGGL FFGGIISSTT WSLLIITTTM LLLLLVLTTT
           IIIIGGSGGA SIIMMSSLFI TMMLRRKGGL LLGGIISSTT WSLLIITTTM LLLLLVLTTT
           IIIIGGSGGA SIIMMSSLFI TMMLRRKGGL LLGGIISSTT WSLLIITTTM LLLLLVLTTT
           IVVIGGSGGA SIIMMSSLFI TMMLRRKGGL LLGGIISSTT WSLLIITTTM LLLLLVLTTT
           IIIIGGSGGA SIIMMSSLFI TMMLRRKGGL LLGGIISSTT WSLLIITTTM LLLLLVLTTT
           IIIIGGSGGA SIIMMSSLFI TMMLRRKGGL LLGGIISSTT WSIIIITTTM LLLLLVLTTT
           IIIFGGSGGA SIIMMSSLFI TMMLRRKGGL LLGGIISSTT WSLLIITTTM LLLLLVLTTT
           IIIVGGSGGA SIIMMSSLFI TMMLRRKGGL LLGGIISSTT WSLLIITTTM LLLLLVLTTT
           IIIVGGSGGA SIIMMSSLFI TMMLRRKGGL LLGGIISSTT WSLLIITTTM LLLLLVLTTT
           IIIVGGSGGA SIIMMSSLFI TMMLRRKGGL LLGGIISSTT WSLLIITTTM LLLLLVLTTT
           IIIIGGSGGA SIIMMSSLFV TLLLRRKGGL LLGGVVSSTT WSIIIITTTM LLLLLVLTTT
           IVVIGGSGGA SIIMMSSLFI TMMLRRKGGL LLGGIISSTT WSLLIITTTM LLLLLVLTTT
           IIILGGSGGA SIIMMSSLFI TMMLRRKGGL LLGGIISSTT WSLLIITTTM LLLLLILTTT
           IIIVGGSGGA SIIMMSSLFI TMMLRRKGGL LLGGIISSTT WSLLIITTTM LLLLLVLTTT
           IIIVGGSGGA SIIMMSSLFI TMMLRRKGGL LLGGIISSTT WSLLIITTTM LLLLLVLTTT
           IIIVGGSGGA SIIMMSSLFI TMMLRRKGGL LLGGIISSTT WSLLIITTTM LLLLLVLTTT
           IIILGGSGGA SIIMMSSLFI TMMLRRKGGL LLGGIISSTT WSLLIITTTM LLLLLVLTTT

           GGVVLMLSDL HHHHLYYDTT FFFVLYLLFF FGGGHPPPPP EILPAAGVHT NYYYCSLLLF
           GGVVLMLSDL HHHHLYYDTT FFFVLYLLFF FGGGHPPPPP EILPAAGIHS NYYYSCLLLF
           GGVVLMLSDL HHHHLFFDTT FFFILYLLFF FGGGHPPPPP EILPAAGIHT NYYYCSLLLF
           GGVVLMLSDL HHHHLFFDTT FFFILYLLLL FGGGHPPPPP EILPAAGIHT NYYYSSLLLF
           GGVVLMLSDL HHHHLFFDTT FFFILYLLFF FGGGHPPPPP EILPAAGIHT NYYYCSLLLF
           GGVVLMLSDL HHHHLFFDTT FFFILYLLFF FGGGHPPPPP EILPAAGIHT NYYYCSLLLF
           GGVVLMLSDL HHHHLFFDTT FFFILYLLFF FGGGHPPPPP EILPAAGIHT NYYYCNLLLF
           GGVVLMLSDL HHHHLYYDTT FFFVLYLLFF FGGGHPPPPP EILPGGGIHT NYYYSSLLLF
           GGVVLMLSDL HHHHLFFDTT FFFILYLLFF FGGGHPPPPP EILPAAGIHT NYYYCSLLLF
           GGVVLMLSDL HHHHLYYDTT FFFVLYLLFF FGGGHPPPPP EILPGGGIHT NYYYSSLLLL
           GGVVLMLSDL HHHHLFFDTT FFFILYLLFF FGGGHPPPPP EILPAAGIHT NYYYCSLLLF
           GGVVLMLSDL HHHHLYYDTT FFFVLYLLFF FGGGHPPPPP EILPGGGIHT NYYYSSLLLF
           GGVVLMLSDL HHHHLFFDTT FFFILYLLFF FGGGHPPPPP EILPAAGIHT NYYYCSLLLF
           GGVVIMLSDL HHHHLFFDTT FFFVLYLLFF FGGGHPPPPP EILPAAGIHT NYYYSSLLLF
           GGVVLMLSDL HHHHLFFDTT FFFILYLLFF FGGGHPPPPP EILPAAGIHT NYYYCNLLLF
           GGVVLMLSDL HHHHLFFDTT FFFILYLLFF FGGGHPPPPP EILPAAGIHT NYYYCSLLLF
           GGVVLMLSDL HHHHLFFDTT FFFILYLLFF FGGGHPPPPP EILPAAGIHT NYYYCSLLLF
           GGVVLMLSDL HHHHLFFDTT FFFILYLLFF FGGGHPPPPP EILPAAGIHT NYYYCSLLLF
           GGVVLMLSDL HHHHLFFDTT FFFILYLLFF FGGGHPPPPP EILPAAGIHT NYYYCSLLLF
           GGVVLMLSDL HHHHLYYDTT FFFVLYLLFF FGGGHPPPPP EILPGGGIHT NYYYSSLLLF
           GGVVLMLSDL HHHHLFFDTT FFFILYLLFF FGGGHPPPPP EILPAAGIHT NYYYCSLLLF
           GGVVLMLSDL HHHHLFFDTT FFFILYLLFF FGGGHPPPPP EILPAAGIHT NYYYCSLLLF
           GGVVLMLSDL HHHHLFFDTT FFFILYLLFF FGGGHPPPPP EILPAAGIHT NYYYCSLLLF
           GGVVLMLSDL HHHHLFFDTT FFFILYLLFF FGGGHPPPPP EILPAAGIHT NYYYCSLLLF
           GGVVLMLSDL HHHHLFFDTT FFFILYLLFF FGGGHPPPPP EILPAAGIHT NYYYCSLLLF

           GNIILAAAAA CGGILLIIWW AAAHHHMMMM TTGLEDDDAA AYFSTSIITT KKVFNWCCYS
           GHIILAAGGG CGGVLLLLWW AAAHHHMMMM TTGLEDDDAA AFFSTALLTT KKVFNWCCYS
           GNIILAAGGG CAAVLLVVWW VVVHHHMMMM TTGLEDDDAA AFFSTSIITT KKVFNWCCYS
           GNIILAAGGG CAAVLLVVWW VVVHHHMMMM TTGLEDDDAA AFFSTSIITT KKVFNWCCYS
           GNIILAASSS CAAILLVVWW AAAHHHMMMM TTGLEDDDAA AFFSTSIITT KKIFNWCCYG
           GNIILAASSS CAAILLVVWW AAAHHHMMMM TTGLEDDDAA AFFSTSIITT KKIFNWCCYG
           GNIILAAGGG CAAVLLLLWW VVVHHHMMMM TTGLEDDDAA AYFSTSIITT KKVFNWCCYS
           GNIILAAGGG CAAVLLLLWW AAAHHHMMMM TTGLEDDDAA AYFSTSIITT KKIFNWCCYG
           GNIILAASSS CAAILLVVWW AAAHHHMMMM TTGLEDDDAA AFFSTSIITT KKIFNWCCYG
           GNIILAASSS CAAILLLLWW AAAHHHMMMM TTGLEDDDAA AYFSTSIITT KKVFNWCCYG
           GNIILAASSS CAAILLVVWW AAAHHHMMMM TTGLEDDDAA AFFSTSIITT KKIFNWCCYG
           GNIILAASSS CAAILLLLWW AAAHHHMMMM TTGLEDDDAA AYFSTSIITT KKVFNWCCYG
           GNIILAASSS CAAILLVVWW AAAHHHMMMM TTGLEDDDAA AFFSTSIITT KKIFNWCCYG
           GNIILAAGGG CAAILLLLWW AAAHHHMMMM TTGLEDDDAA AYFSTSIITT KKIFNWCCYG
           GNIILAAGGG CAAVLLLLWW VVVHHHMMMM TTGLEDDDAA AYFSTSIITT KKVFNWCCYS
           GNIILAASSS CAAILLVVWW AAAHHHMMMM TTGLEDDDAA AFFSTSIITT KKIFNWCCYG
           GNIILAASSS CAAILLVVWW AAAHHHMMMM TTGLEDDDAA AFFSTSIITT KKIFNWCCYG
           GNIILAASSS CAAILLVVWW AAAHHHMMMM TTGLEDDDAA AFFSTSIITT KKIFNWCCYG
           GNIILAAGGG CAAVLLVVWW VVVHHHMMMM TTGLEDDDAA AFFSTSIITT KKVFNWCCYS
           GNIILAASSS CAAILLLLWW AAAHHHMMMM TTGLEDDDAA AYFSTSIITT KKVFNWCCYG
           GNIILAASSS CAAILLVVWW AAAHHHMMMM TTGLEDDDAA AFFSTSIITT KKVFNWCCYG
           GNIILAASSS CAAILLVVWW AAAHHHMMMM TTGLEDDDAA AFFSTSIITT KKIFNWCCYG
           GNIILAASSS CAAILLVVWW AAAHHHMMMM TTGLEDDDAA AFFSTSIITT KKIFNWCCYG
           GNIILAASSS CAAILLVVWW AAAHHHMMMM TTGLEDDDAA AFFSTSIITT KKIFNWCCYG
           GNIILAASSS CAAILLVVWW AAAHHHMMMM TTGLEDDDAA AFFSTSIITT KKVFNWCCYG

           FFFGTTHSSS SLLLLFICTG TTTGGIIGAA AAAAAVDIAA ALLDTTYYYY IAHIIGAIFT
           FFFGTTHSSS SLLLLFICTG TTTGGIIGAA AAAAAIDIAA ALLDTTYYYF VGHIIGAIFT
           FFFGTTHSSS SLLLLFICTG TTTGGIIGGG GAAAAIDIAA ALLDTTYYYY IAHIIGAIFT
           FFFGTTHSSS SLLLLFICTG TTTGGIIGGG GAAAAIDVAA ALLDTTYYYY IAHIIGAIFT
           FFFGTTHSSS SLLLLFICTG TTTGGIIGAA AAAAAIDIAA ALLDTTYYYY IAHIIGAIFT
           FFFGTTHSSS SLLLLFICTG TTTGGIIGAA AAAAAIDIAA ALLDTTYYYY IAHIIGAIFT
           FFFGIIHSSS SLLLLFICTG TTTGGIIGAA AAAAAIDVAA ALLDTTYYYY IAHIIGAIFT
           FFFGTTHSSS SLLLLFVCTG TTTGGIIGAA AAAAAVDIAA ALLDTTYYYY IAHIIGAIFT
           FFFGTTHSSS SLLLLFICTG TTTGGIIGAA AAAAAIDIAA ALLDTTYYYY IAHIIGAIFT
           FFFGTTHSSS SLLLLFICTG TTTGGIIGAA AAAAAIDIAA ALLDTTYYYY IAHIIGAIFT
           LLLGTTHSSS SLLLLFICTG TTTGGIIGAA AAAAAIDIAA ALLDTTYYYY IAHIIGAIFT
           FFFGTTHSSS SLLLLFICTG TTTGGIIGAA AAAAAIDIAA ALLDTTYYYY IAHIIGAIFT
           FFFGTTHSSS SLLLLFICTG TTTGGIIGAA AAAAAIDIAA ALLDTTYYYY IAHIIGAIFT
           FFFGTTHSSS SLLLLFICTG TTTGGIIGAA AAAAAIDIAA ALLDTTYYYY IAHIIGAIFT
           FFFGIIHSSS SLLLLFICTG TTTGGIIGAA AAAAAIDVAA ALLDTTYYYY IAHIIGAIFT
           FFFGTTHSSS SLLLLFICTG TTTGGIIGAA AAAAAIDIAA ALLDTTYYYY IAHIIGAIFT
           FFFGTTHSSS SLLLLFICTG TTTGGIIGAA AAAAAIDIAA ALLDTTYYYY VAHIIGAIFT
           FFFGTTHSSS SLLLLFICTG TTTGGIIGAA AAAAAIDIAA ALLDTTYYYY IAHIIGAIFT
           FFFGTTHSSS SLLLLFICTG TTTGGIIGGG GAAAAIDIAA ALLDTTYYYY IAHIIGAIFT
           FFFGTTHSSS SLLLLFICTG TTTGGIIGAA AAAAAIDIAA ALLDTTYYYY IAHIIGAIFT
           FFFGTTHSSS SLLLLFICTG TTTGGIIGAA AAAAAINIAA ALLDTTYYYY IAHIIGAIFT
           FFFGTTHNSS SLLLLFICTG TTTGGIIGAA AAAAAIDIAA ALLDTTYYYY IAHIIGAIFT
           FFFGTTHSSS SLLLLFICTG TTTGGIIGAA AAAAAIDIAA ALLDTTYYYY IAHIIGAIFT
           FFFGTTHSSS SLLLLFICTG TTTGGIIGAA AAAAAIDIAA ALLDTTYYYY IAHIIGAIFT
           FFFGTTHSSS SLLLLFICTG TTTGGIIGAA AAAAAIDIAA ALLDTTYYYY IAHIIGAIFT

           VVVAFFKLDN NILLLIFFVV GGTFLPPPHH FFFVRRPDYP DDAAGGGNNI CCCSSSIGST
           VVVAFFRLDN NILLLGFFII GGTFLPPPHH FYYVRRPDYP DDNNGGGNNV CCCSSSLGST
           VVVFFFKLEN NILLLIFFII GGTFLPPPHH FFFVRRPDYP DDAAGGGNNI CCCSSSIGST
           VVVFFFKLEN NILLLIFFVV GGTFLPPPHH FFFVRRPDYP DDAAGGGNNI CCCSSSIGST
           VVVSFFKLEN NILLLIFFII GGTFLPPPHH FFFVRRPDYP DDAAGGGNNI CCCSSSIGST
           VVVSFFKLEN NILLLIFFII GGTFLPPPHH FFFVRRPDYP DDAAGGGNNI CCCSSSIGST
           VVVAFFKLEN NVLLLMFFVV GGTFLPPPHH FFFVRRPDYP DDAAGGGNNI CCCSSSIGST
           VVVAFFKLEN NILLLMFFVV GGTFLPPPHH FFFVRRPDYP DDAAGGGNNI CCCSSSIGST
           VVVSFFKLEN NILLLIFFII GGTFLPPPHH FFFVRRPDYP DDAAGGGNNI CCCSSSIGST
           VVVAFFKLEN NILLLMFFVV GGTFLPPPHH FFFVRRPDYP DDAAGGGNNI CCCSSSIGST
           IIISFFKLEN NILLLIFFII GGTFLPPPHH FFFVRRPDYP DDAAGGGNNI CCCSSSIGST
           VVVAFFKLEN NILLLMFFVV GGTFLPPPHH FFFVRRPDYP DDAAGGGNNI CCCSSSIGST
           VVVSFFKLEN NILLLIFFII GGTFLPPPHH FFFVRRPDYP DDAAGGGNNI CCCSSSIGST
           LLLAFFKLED DILLLMFFVV GGTFLPPPHH FFFVRRPDYP DDAAGGGNNI CCCSSSIGST
           VVVALFKLEN NILLLMFFVV GGTFLPPPHH FFFVRRPDYP DDAAGGGNNI CCCSSSIGST
           VVVSFFKLEN NILLLIFFII GGTFLPPPHH FFFVRRPDYP DDAAGGGNNI CCCSSSIGST
           VVVSFFKLEN NILLLIFFII GGTFLPPPHH FFFVRRPDYP DDAAGGGNNI CCCSSSIGST
           VVVSFFKLEN NILLLIFFII GGTFLPPPHH FFFVRRPDYP DDAAGGGNNI CCCSSSIGST
           VVVFFFKLEN NILLLIFFII GGTFLPPPHH FFFVRRPDYP DDAAGGGNNI CCCSSSIGST
           VVVAFFKLEN NILLLMFFVV GGTFLPPPHH FFFVRRPDYP DDAAGGGNNI CCCSSSIGST
           IIIHFFKLEN NILLLIFFII GGIFLPPPHH FFFVRRPDYP DDAAGGGNNI CCCSSSIGST
           VVVNFFKLEN NILLLIFFII GGTFLPPPHH FFFVRRPDYP DDAAGGGNNI CCCSSSIGSI
           VVVSFFKLEN NILLLIFFII GGTFLPPPHH FFFVRRPDYP DDAAGGGNNI CCCSSSIGSA
           VVVSFFKLEN NILLLIFFII GGTFLPPPHH FFFVRRPDYP DDAAGGGNNI CCCSSSIGST
           VVVAFFKLEN NILLLIFFII GGTFLPPPHH FFFVRRPDYP DDAAGGGNNI CCCSSSIGST

           TMILLLGGLL LI--FFRHNV KAAHHLVYSL LTTSSTSLYV VGILLFSLLN ILIFFYSIRS
           TTILLLGGLL LI--FFGNTV KAAHHLSYSI ITTSSTSLYV VGILLFSLLN TLIFFYSIRC
           TMTLLLGGLL LI----SFNI KAAHHLVYSL LAASSTSLYV VGILLFTFFN ILIFFYSIRS
           TMTLLLGGLL LI----SFNI KAAHHLVYSL LTTSSTSLYV VGILLFTFFN ILIFFYSIRS
           TMTLLLGGFF FIFFFFSYNV KAAHHLVYSL LTTSSTSLYV VGILLFTFFN IFIFFYSIRS
           TMTLLLGGLL LIFFFFSYNI KAAHHLIYSL LTTSSTSLYV VGILLFTFFN IFIFFYSIRS
           TMTLLLGGLL LIFFIISLNI KAAHHLVYAL LTTSSTSLYV VGILLFTFFN ILIFFYSIRS
           TMTLLLGGLL LIFFFFSYNI KAAHHLVYSL LTTSSTSLYV VGILLFTFFN IFIFFYSIRS
           TMTLLLGGFF FI--FFSYNI KAAHHLIYSL LTTSSTSLYV VGILLFTFFN MLIFFYSIRS
           TMTLLLGGLL LI--FFRYNI KAAHHLVYSL LTTSSTSLYV VGILLFTFFN ILIFFYSKRS
           TMTLLLGGLL LIFFFFSYNI KAAHHLIYSL LTTSSTSLYV VGILLFTFFN IFIFFYSIRS
           TMTLLLGGLL LI--FFSFNI KAAHHLVYSI ITTTTTSLYV VGILLFTFFN ILIFFYSIRS
           TMTLLLGGLL LI--FFSYNI KAAHHLVYSL LTTSSTSLYV VGILLFTFFN IFIFFYSIRS
           TMTLLLGGLL LIFFFFSYNI KAAHHLVYSL LTTSSTSLYV VGILLFCFFN IFIFFFSIRS
           TMTLLLGGLL LIFFIISLNI KAAHHIVYAL LTTSSTSLYV VGILLFTFFN ILIFFYSIRS
           TMTLLLGGFF FIFFFFSYNV KAAHHLVYSL LTTSSTSLYV VGILLFTFFN IFIFFYSIRS
           TMTLLLGGFF FI--FFSYNI KAAHHLVYSL LTTSSTSLYV VGILLFTFFN IFIFFYSIRS
           TMTLLLGGFF FIFFFFSYNI KAAHHLVYSL LTTSSTSLYV VGILLFTFFN IFIFFYSIRS
           TMTLLLGGLL LIFFIISFNI KAAHHLVYSL LAASSTSLYV VGILLFTFFN ILIFFYSIRS
           TMTLLLGGLL LIFFFFSYNI KAAHHLVYSL LTTSSTSLYV VGILLFTFFN ILIYYYSIRS
           TMTLLLGGLL LIFFFFNYNI KAAHHLIYSL LTTSSTSLYV VGILLFTFFN ILIFFYSIRS
           IMTLLLGGFF FI----SYNI KAAHHLIFSL LTTSSTSLYV VGILLFTFFN ILIFFYSIRS
           AMTLLLGGFF FIFFFFSYNI KAAHHLIYSL LTTSSTSLYV VGILLFTFFN IFIFFYSIRS
           TMTLLLGGFF FIFFFFSYNI KAAHHLVYSL LTTSSTSLYV VGILLFTFFN IFIFFYSIRS
           TMTLLLGGLL LIFFFFNYNV KAAHHLIYSI IAASSTSLYV VGILLFTFFN ILIFFYSIRS

           STSSIIISAF IIYYWWGGGL FALSPPYNNG LSSSSRMMLL TIITTIAAAA SCTTTVQKGM
           STSSLIISAF IIYYWWGGGF FILSPPYNNG TSSSCRMMLL TIITTIAAAA SCTTTVQKGM
           STSSIIISAF IIYYWWGGGL CLVYLLLMMK YIIISRCCWY YIINNIAAAA SCTTTLQKGM
           STSSIIISAF IIYYWWGGGL FCLSPPYDDG ISSSSRMMLL TIITTIAAAA SCTTTLQKGM
           SISSIIMSAF IIYYWWGGGL FSLSPPYNNG LSSSSRMMLL TIITTIAAAA SCTTTLQKGM
           SISSIIISAF MMYYWWGGGL FSLSPPLNNG LSSSSRMMLL TIITTIAAAT SCTTTLQKGI
           SVSSIIISAF FFYYWWGGGL FSLSPPYNNG ISSSSRMMLL TIITTIAAAA SCTTTLQKGM
           STSSIIASAF IIYYWWGGGL FSLSPPYNNG LSSSSRMMLL TIITTIAAAA SCTTTLQKGM
           SISSIIISAF IIYYWWGGGL FSLSPPYNNG LSSSSRMMLL TIITTIAAAA SCTTTLQKGM
           STSSLIISAF VVYYWWGGGL FSLSPPYNNG LSSSSRMMLL TIITTIAAAA SCTTTLQKGM
           SISSIIISAF MMYYWWGGGL FSLSPPLNNG LSSSSRMMLL TIITTIAAAA SCTTTLQKGM
           STSSIIISAF IIYYWWGGGL FALSPPYNNG LSSSSRMMLL TIITTIAAAA SCTTTLQKGM
           SVSSIIISAF IIYYWWGGGL FSLSPPYSSG FSSSSRMMLL TIITTIAAAA SCTTTLQKGM
           SISSIIISAF IIYYWWGGGL FSLSPPYNNG LSSSSRMMLL TIITTIAAAA SCTTTLQKGM
           SVSSIIISAF FFYYWWGGGL FSLSPPYNNG ISSSSRMMLL TIITTIAAAA SCTTTLQKGM
           SISSIIISAF IIYYWWGGGL FSLSPPYNNG LSSSSRMMLL TIITTIAAAA SCTTTLQKGM
           SISSIIISAF IIYYWWGGGL FSLSPPYNNG LSSSSRMMLL TIITTIAAAA SCTTTLQKGM
           SISSIIISAF IIYYWWGGGL FSLSPPYNNG LSSSSRMMLL TIITTIAAAA SCTTTLQKGM
           STSSIIISAF LLYYWWGGGL FCLSPPYDDG ISSSSRMMLL TIITTIAAAA SCTTTLQKGM
           STSSIIISAF IIYYWWGGGL FSLSPPYNNG LSSSSRMMLL TIITTIAAAA SCTTTLQKGM
           STSSIIISAF IIYYWWGGGL FSLSPPCDDG LSSSSRMMLL TIITTTAAAA SCTTTLQKGM
           SISSIIISAF IIYYWWGGGL FSLSPPYNNG LSSSSRMMLL TIITTIAAAA SCTTTLQKGM
           SISSIVISAF IIYYWWGGGL FSLSPPYNNG FSSSSRMMLL TIITTIAAAA SCTTTLQKGM
           SISSIIISAF IIYYWWGGGL FSLSPPYNNG LSSSSRMMLL TIITTIAAAA SCTTTLQKGM
           STSSIIISAF IIYYWWGGGL FSLSPPSNNG LSSSSRMMLL TIITTIAAAA SCTTTLQKGM

           SSSSVVVSSS IIIVFFFLLG CCAASQEEYL LLEEYYYNNA ALLLGLYYYC CCVVVTGGLL
           SSSSIIISSN IIIVFFFIIG CCAASQEEYL LIEEYYYNNS SLLLGLYYYC CCVVVTGGLL
           SSSSIIISSS IIIVYYYLLG CCAASQEEYL LLSSYYYNNA ALLLGLYYYC CCVVVTGGLL
           SSSSIIISSS IIIVYYYLLG GGAASQEEYL LLSSYYYNNA ALLLGLYYYC CCVVVTGGLL
           SSSSIIISSS IIIIYYYLLG CCAASQEEYL LLGGYYYNNA ASSSGLYYYC CCVVVTGGLL
           SSSSIIISSS IIIIYYYLLG CCAASQEEYL LLGGYYYNNA AYYYGLYYYC CCIIITGGLL
           SSSSIIISSS IIIIYYYLLG CCAASQEEYL LLSSYYYNNT TYYYTLYYYC CCVVVTGGLL
           SSSSIIISSS IIIVYYYLLG CCAASQEEYL LLEEYYYNNA ALLLGLYYYC CCVVVTGGLL
           SSSSIIISSS IIIIYYYLLG CCAASQEEYL LLGGYYYNNA ASSSGLYYYC CCVVVTGGLL
           SSSSIIISSS IIIVYYYLLG CCAASQEEYL LLEEYYYNNA ALLLGLYYYC CCVVVTGGLL
           SSSSIIISSS IIIIYYYLLG CCAASQEEYL LLGGYYYNNA AYYYGLYYYC CCIIITGGLL
           SSSSIIISSS IIIVYYYLLG CCGGSQEEYL LLEEYYYNNA ALLLGLYYYC CCVVVTGGLL
           SSSSIIISSS IIIIYYYLLG CCAASQEEYL LLGGYYYNNA ASSSGLYYYC CCVVVTGGLL
           SSSSIIISSS IIIIYYYLLG CCTTSQEEYL LLSSYYYNNA ALLLGLYYYC CCVVVTGGLL
           SSSSIIISSS IIIVYYYLLG CCAASQEEYL LLSSYYYNNN NYYYTLYYYC CCVVVTGGLL
           SSSSIIISSS IIIIYYYLLG CCAASQEEYL LLGGYYYNNA ASSSGLYYYC CCVVVTGGLL
           SSSSIIISSS IIIVYYYLLG CCAASQEEYL LLGGYYYNNA ASSSGLYYYC CCVVVTGGLL
           SSSSIIISSS IIIVYYYLLG CCAASQEEYL LLGGYYYNNA ASSSGLYYYC CCVVVTGGLL
           SSSSIIISSS IIIVYYYLLG CCAASQEEYL LLSSYYYNNA ALLLGLYYYC CCVVVTGGLL
           SSSSIIISSS IIIVYYYLLG CCAASQEEYL LLEEYYYNNA ALLLGLYYYC CCVVVTGGLL
           SSSSIIISSS IIIIYYYLLG CCAASQEEYL LLEEYYYNNG GSSSGLYYYC CCVVVTGGLL
           SSSSIIISSS IIIIYYYLLG CCIISQEEYL LLGGYYYNNV VSSSGLYYYC CCVVVTGGLL
           SSSSIIISSS IIIIYYYLLG CCAASQEEYL LLGGYYYNNA ASSSGLYYYC CCVVVTGGLL
           SSSSIIISSS IIIIYYYLLG CCAASQEEYL LLGGYYYNNA ASSSGLYYYC CCVVVTGGLL
           SSSSIIISSS IIIIYYYFFG CCAASQEEYL LLGGYYYNNA ASSSGLYYYC CCVVVTGGLL

           LLTHVVVGGL LLLLLLIIYR EEDDTSEEEE WSSLFFFIVV LHSDQIITTL LLVVVEEIVW
           LLMHVVVGGL LLLLTTIIYR EEDDVNNNNN ISSVIIIFVV LQSDQIITTL LLVVVEEIVW
           LLAHVVVGGL LLILLLIIYR DDDDVTEEEE WSSYIIIIVV FHTDQMMTTI LLVVVEEIVW
           LLTHVVVGGL LLILLLTTYR EEDDTTEEEE WSSYIIIIVI FHTDQMMTTI LLVVVEEIVW
           LLSHVVVGGL LLLLLLIIYR EEDDTCEEEE WSSLYYYIIV LHTDQIITTI LLVVVEEIVW
           LLSHVVVGGL LLLLLLIIYR EEDDICEEEE WSSLYYYIII LHTDQIITTI LLIIIEEIIW
           LLSHIIIGGL LLLLIIIIYR EEDDTTEEEE WNNSFFFIIV IHTDQIITTI LLVVVEEIVW
           LLSHVVVGGL LLILLLTTYR EEDDTSEEEE WSSLFFFIIV LHSDQIITTL LLVVVEEIVW
           LLSHVVVGGL LLLLLLIIYR EEDDTCEEEE WSSLYYYIIV LHTDQIITTI LLVVVEEIVW
           LLSHVVVGGL LLILLLTTYR EEDDTSEEEE WSSLFFFIIV LHSDQIITTL LLVVVEEIIW
           LLSHVVVGGL LLLLLLIIYR EEDDVCEEEE WSSLYYYIIV LHTDQIITTI LLVVVEEIIW
           LLTHVVVGGL LLLLLLTTYR EEDDVTEEEE WSSLFFFIVV LHSDQIITTI LLVVVEEIVW
           LLSHVVVGGL LLLLLLIIYR EEDDTCEEEE WSSLYYYIIL LHTDQIITTI LLVVVEEIVW
           LLTHVVVGGI IIILLLTTYR EEDDTTEEEE WSSLFFFIIV LHTDQIITTL LLVVVEEIVW
           LLSHVVVGGL LLLLLLIIYR EEDDITEEEE WNNSFFFIIV IHTDQIITTI LLVVVEEIVW
           LLSHVVVGGL LLLLLLIIYR EEDDTCEEEE WSSSYYYIIV LHTDQIITTI LLVVVEEIIW
           LLSHVVVGGL LLLLLLIIYR EEDDTSEEEE WSSLYYYIIV LHTDQIITTI LLVVVEEIVW
           LLSHVVVGGL LLLLLLIIYR EEDDTSEEEE WSSLYYYIIV LHTDQIITTI LLVVVEEIVW
           LLTHVVVGGL LLILLLIIYR DDDDVTEEEE WSSYIIIIVV FHTDQMMTTI LLVVVEEIVW
           LLTHVVVGGL LLILLLTTYR EEDDTSEEEE WSSLFFFIIV LHSDQIITTL LLVVVEEIIW
           LLSHIIIGGL LLLLLLIIYR DDDDISEEEE WSSLYYYIVI LHTDQIITTI LLIIIEEIVW
           LLSHVVVGGL LLLLLLIIYR EEDDTCEEEE WSSLYYYIIV LHTDQIITTI LLVVVEEIVW
           LLSHVVVGGL LLLLLLIIYR EEDDTCEEEE WSSLYYYIII LHTDQVVTTI LLVVVEEIVW
           LLSHVVVGGL LLLLLLIIYR EEDDTCEEEE WSSLYYYIIV LHTDQIITTI LLVVVEEIVW
           LLSHVVVGGL LLFLMMIIYR EEDDTNEEEE WSSLYYYIVI LHTDQIITTI LLIIIEEIIW

           WFIIFLFMNY YILVKKSHIY CPNNNNFFFL LLWYYGGGFF LGGIIVFFFI IIQLLGVLLA
           WFIIFLFMNY YILAKKAHIY CPNNNNFFFL LLWYYGGGFF LGGIIIFFFI IIQLLGVLLA
           WFIIFFFMNY YILVKKTHIN CPNNNNFFFL LLWYYGGGFF LGGIIIFFFI IIQLLGVFFA
           WFIIFFFMNY YILVKKTHMN CPNNNNFFFL LLWYYGGGFF LGGIIIFFFI IIQLLGVFFA
           WFIIFFFMNY YILAKKAHLN CPNNNNFFFL LLWYYGGGFF LGGIIIFFFI IIQLLGVFFA
           WFIIFFFMNY YILAKKAHLN CPNNNNFFFL LLWYYGGGFF LGGIIIFFFI IIQLLGVFFA
           WFIIFLFMNF FILVKKAHIN CPNNNNFFFL LLWYYGGGFF LGGIIIFFFI IIQIIGVFFA
           WFIIFLFMNY YILAKKAHVY CPNNNNFFFL LLWYYGGGFF LGGIIVFFFI IIQLLGVLLA
           WFIIFFFMNY YILAKKAHLN CPNNNNFFFL LLWYYGGGFF LGGIIIFFFI IIQLLGVFFA
           WFIIFLFMNY YILAKKAHIH CPNNNNFFFL LLWYYGGGFF LGGIIVFFFI IIQLLGVLLA
           WFIIFFFMNY YILAKKAHLN CPNNNNFFFL LLWYYGGGFF LGGIIIFFFI IIQLLGVFFA
           WFIIFLFMNY YILAKKAHIH CPNNNNFFFL LLWYYGGGFF LGGIIVFFFI IIQLLGVLLA
           WFIIFFFMNY YILAKKAHLN CPNNNNFFFL LLWYYGGGFF LGGIIIFFFI IIQLLGVFFA
           WFIIFLFMNY YILAKKAHIH CPNNNNFFFL LLWYYGGGFF LGGIIVFFFI IIQLLGVLLA
           WFIIFLFMNF FILVKKAHIN CPNNNNFFFL LLWYYGGGFF LGGIIIFFFI IIQIIGVFFA
           WFIIFFFMNY YILAKKAHLN CPNNNNFFFL LLWYYGGGFF LGGIIIFFFI IIQLLGVFFA
           WFIIFFFMNY YILAKKAHLN CPNNNNFFFL LLWYYGGGFF LGGIIIFFFI IIQLLGVFFA
           WFIIFFFMNY YILAKKAHLN CPNNNNFFFL LLWYYGGGFF LGGIIIFFFI IIQLLGVFFA
           WFIIFFFMNY YILVKKTHIN CPNNNNFFFL LLWYYGGGFF LGGIIIFFFI IIQLLGVFFA
           WFIIFLFMNY YILAKKAHIH CPNNNNFFFL LLWYYGGGFF LGGIIVFFFI IIQLLGVLLA
           WFIIFLFMNY YILAKKAHLN CPNNNNFFFL LLWYYGGGFF LGGIIIFFFI IIQLLGVFFA
           WFIIFFFMNY YILAKKAHMN CPNNNNFFFL LLWYYGGGFF LGGIIIFFFI IIQLLGIFFA
           WFIIFFFMNY YILAKKAHLN CPNNNNFFFL LLWYYGGGFF LGGIIIFFFI IIQLLGVFFA
           WFIIFFFMNY YILAKKAHLN CPNNNNFFFL LLWYYGGGFF LGGIIIFFFI IIQLLGVFFA
           WFIIFLFMNY YILAKKAHLN CPNNNNFFFL LLWYYGGGFF LGGIIIFFFI IIQLLGVFFA

           CCYTEYYYYV QQIIEEELWW WSGLIMEFFL TTTYFFFFFF KKRRR-VVVV LLFFFIFLLL
           AAYTEYYYYV QQIIEEELWW WSGFYHGIIA LLLHIIIIII LLRRRLYYYY YYSSSYLPLL
           RRYSEYYYYI QQIIEEELWW WSGFYHGFFT LLLHIIIIII LLRRRLYYYY YYLLLYLPLL
           RRYSEYYYYI QQIIEEELWW WSGFYHGFFT LLLHIIIIII LLRRRLYYYY YYLLLYLPLL
           RRYTEYYYYI QQIIEEELWW WSGFYHGLLT LLLHIIIIII LLRRRLYYYY YYLLLYLPLL
           RRYTEYYYYI QQIIEEELWW WSGFYHGLLT LLLHIIIIII LLRRRLYYYY YYLLLYLPLL
           RRYTDYYYYI QQIIEEELWW WSGFYHGLLT LLLHIIIIII LLRRRLYYYY YYMMMYLPLL
           CCYTEYYYYV QQIIEEELWW WSGFYHGIIT LLLHIIIIII LLRRRLYYYY YYSSSYLPLL
           RRYTEYYYYI QQIIEEELWW WSGFYHGLLT LLLHIIIIII LLRRRLYYYY YYLLLYLPLL
           CCYTEYYYYV QQIIEEELWW WSGFYHGIIT LLLHIIIIII LLRRRLYYYY YYSSSYLPLL
           RRYTEYYYYI QQIIEEELWW WSGFYHGLLT LLLHIIIIII LLRRRLYYYY YYLLLYLPLL
           CCYTEYYYYV QQIIEEELWW WSGFYHGIIT LLLHIIIIII LLRRRLYYYY YYSSSYLPLL
           RRYTEYYYYI QQIIEEELWW WSGFYHGLLT LLLHIIIIII LLRRRLYYYY YYLLLYLPLL
           CCYTEYYYYV QQIIEEEIWW WSGFYHGIIT LLLHIIIIII LLRRRLYYYY YYSSSYLPLL
           RRYTDYYYYI QQIIEEELWW WSGFYHGLLT LLLHIIIIII LLRRRLYYYY YYMMMYLPLL
           RRYTEYYYYI QQIIEEELWW WSGFYHGLLT LLLHIIIIII LLRRRLYYYY YYLLLYLPLL
           RRYTEYYYYI QQIIEEELWW WSGFYHGLLT LLLHIIIIII LLRRRLYYYY YYLLLYLPLL
           RRYTEYYYYI QQIIEEELWW WSGFYHGLLT LLLHIIIIII LLRRRLYYYY YYLLLYLPLL
           RRYSEYYYYI QQIIEEELWW WSGFYHGFFT LLLHIIIIII LLRRRLYYYY YYLLLYLPLL
           CCYTEYYYYV QQIIEEELWW WSGFYHGIIT LLLHIIIIII LLRRRLYYYY YYSSSYLPLL
           RRYTDYYYYI QQIIEEELWW WSGFYHGFFT LLLHIIIIII LLRRRLYYYY YYLLLYLPLL
           RRYTEYYYYI QQIIEEELWW WSGFYHGLLT LLLHIIIIII LLRRRLYYYY YYLLLYLPLL
           RRYTEYYYYI QQIIEEELWW WSGFYHGLLT LLLHIIIIII LLRRRLYYYY YYLLLYLPLL
           RRYTEYYYYI QQIIEEELWW WSGFYHGLLT LLLHIIIIII LLRRRLYYYY YYLLLYLPLL
           RRYTEYYYYI QQIIEEELWW WSGFYHGFFT LLLHIIIIII LLRRRLYYYY YYLLLYLPLL

           FIMDIIIIIN NYINNSGCTG GGELGCNCYN NYLYYGLLVV VVSWWIGYYI SDTLKKKRFL
           WNTGLLLIIF FLIIIAGVPG GGSWGATVIT TNLYYGLLII IITWWVGFFI NDTLKKKRFL
           WISGLLLIIF FALIIAGVPG GGSWGATVIT TNLSSSLLVV VVIWWLGYYT SDTIKKKRFL
           WISGLLLIIF FALIIAGVPG GGSWGATVIT TNLSSALLVV VVIWWLGYYT SDTIKKKRFL
           WISGLLLIIF FALIIAGVPG GGSWGATVIT TNLSSVLLVV VVIWWLGYYT SDTIKKKRFL
           WISGLLLIIF FALIIAGVPG GGSWGATVIT TNLSSVLLVV VVIWWLGYYT SDTIKKKRFL
           WISGLLLLLF FMIIIAGVPG GGSWGATVIT TNLSSVAAVV VVIWWIGYYT SDTIKKKRFL
           WISGLLLIIF FLIIIAGVPG GGSWGATVIT TNLYYGLLVV VVSWWIGYYL SDTLKKKRFL
           WISGLLLIIF FALIIAGVPG GGSWGATVIT TNLSSVLLVV VVIWWLGYYT SDTIKKKRFL
           WISGLLLIIF FLIIIAGVPG GGSWGATVIT TNLYYGLLVV VVSWWIGYYL SDTLKKKRFL
           WISGLLLIIF FALIIAGVPG GGSWGATVIT TNLSSVLLVV VVIWWLGYYT SDTIKKKRFL
           WISGLLLIIF FLIIIAGVPG GGSWGATVIT TNLYYGLLVV VVSWWIGYYL SDTLKKKRFL
           WISGLLLIIF FALIIAGVPG GGSWGATVIT TNLSSVLLVV VVIWWLGYYT SDTIKKKRFL
           WITGLLLIIF FLIIIAGVPG GGSWGATVIT TNLYYGLLVV VVSWWIGYYL SDTLKKKRFL
           WISGLLLLLF FMIIIAGVPG GGSWGATVIT TNLSSVAAVV VVIWWIGYYT SDTIKKKRFL
           WISGLLLIIF FALIIAGVPG GGSWGATVIT TNLSSVLLVV VVIWWLGYYT SDTIKKKRFL
           WISGLLLIIF FALIIAGVPG GGSWGATVIT TNLSSVLLVV VVIWWLGYYT SDTIKKKRFL
           WISGLLLIIF FALIIAGVPG GGSWGATVIT TNLSSVLLVV VVIWWLGYYT SDTIKKKRFL
           WISGLLLIIF FALIIAGVPG GGSWGATVIT TNLSSALLVV VVIWWLGYYT SDTIKKKRFL
           WISGLLLIIF FLIIIAGVPG GGSWGATVIT TNLYYGLLVV VVSWWIGYYL SDTLKKKRFL
           WISGLLLIIF FALIIAGVPG GGSWGATVIT TNLSSALLVV VVIWWLGYYT SDTIKKKRFL
           WISGLLLIIF FALIIAGVPG GGSWGATVIT TNLSSVLLVV VVIWWLGYYT SDTIKKKRFL
           WISGLLLIIF FALIIAGVPG GGSWGATVIT TNLSSVLLVV VVIWWLGYYT SDTIKKKRFL
           WISGLLLIIF FALIIAGVPG GGSWGATVIT TNLSSVLLVV VVIWWLGYYT SDTIKKKRFL
           WISGLLLIIF FALIIAGVPG GGSWGATVIT TNLSSALLVV VVIWWLGYYT SDTIKKKRFL

           LHFIIIFFPP PCVVFIIIII IIFLQQGSSN NYDDDTALLK KIPFYYYYYY PPLLLLLLDD
           LHFIIIFFPP PVVVFIIIII IIFLQQGTTN NYDDDTALLK KIPFYYYYYY PPLLLLLLDD
           LHFIIILLPP PCVVFIIIII IIFLHHGTTN NYDDDTALLK KIPFYYYYYY PPLLLLLLDD
           LHFIIILLPP PCVVFIIIII IIFLHHGTTN NYDDDTALLK KIPFYYYYYY PPLLLLLLDD
           LHFIIILLPP PCVVFIIIII IIFLHHGTTN NYDDDTALLK KIPFYYYYYY PPLLLLLLDD
           LHFIIILLPP PCVVFIIIII IIFLHHGTTN NYDDDTALLK KIPFYYYYYY PPLLLLLLDD
           LHFIIILLPP PCVVFIIIII IIFLHHGTTN NYDDDTALLK KIPFYYYYYY PPLLLLLLDD
           LHFIIIFFPP PCVVFIIIII IIFLQQGTTN NYDDDTALLK KIPFYYYYYY PPLLLLLLDD
           LHFIIILLPP PCVVFIIIII IIFLHHGTTN NYDDDTALLK KIPFYYYYYY PPLLLLLLDD
           LHFTTTFFPP PCVVFIIIII IIFLQQGTTN NYDDDTALLK KIPFYYYYYY PPLLLLLLDD
           LHFIIILLPP PCVVFIIIII IIFLHHGTTN NYDDDTALLK KIPFYYYYYY PPLLLLLLDD
           LHFIIIFFPP PCVVFIIIII IIFLQQGTTN NYDDDTALLK KIPFYYYYYY PPLLLLLLDD
           LHFIIILLPP PCVVFIIIII IIFLHHGTTN NYDDDTALLK KIPFYYYYYY PPLLLLLLDD
           LHFIIIFFPP PCVVFIIIII IIFLQQGTTN NYDDDTALLK KIPFYYYYYY PPLLLLLLDD
           LHFIIILLPP PCVVFIIIII IIFLHHGTTN NYDDDTALLK KIPFYYYYYY PPLLLLLLDD
           LHFIIILLPP PCVVFIIIII IIFLHHGTTN NYDDDTALLK KIPFYYYYYY PPLLLLLLDD
           LHFIIILLPP PCVVFIIIII IIFLHHGTTN NYDDDTALLK KIPFYYYYYY PPLLLLLLDD
           LHFIIILLPP PCVVFIIIII IIFLHHGTTN NYDDDTALLK KIPFYYYYYY PPLLLLLLDD
           LHFIIILLPP PCVVFIIIII IIFLHHGTTN NYDDDTALLK KIPFYYYYYY PPLLLLLLDD
           LHFTTTFFPP PCVVFIIIII IIFLQQGTTN NYDDDTALLK KIPFYYYYYY PPLLLLLLDD
           LHFIIILLPP PCVVFIIIII IIFLHHGTTN NYDDDTALLK KIPFYYYYYY PPLLLLLLDD
           LHFIIILLPP PCVVFIIIII IIFLHHGTTN NYDDDTAFFK KIPFYYYYYY PPLLLLLLDD
           LHFIIILLPP PCVVFIIIII IIFLHHGTTN NYDDDTALLK KIPFYYYYYY PPLLLLLLDD
           LHFIIILLPP PCVVFIIIII IIFLHHGTTN NYDDDTALLK KIPFYYYYYY PPLLLLLLDD
           LHFIIILLPP PCVVFIIIII IIFLHHGTTN NYDDDTALLK KIPFYYYYYY PPLLLLLLDD

           DIKGFNNLVL LFLSSSQSSL FGGIPSSHPA AIIIPVVDDA AALLIIPPEF FLPYLKTINK
           DIKGFSSLVL LFLAAAQSSL FGGLTSSHPA AIIIMVVDDS SSLLIIPPEF FLSYLKTINK
           DVKGFNNLIL LFLIIIQSSI FGGIPSSHPA AIIIVVVNNV VVLLIIPPEF FLPYLKTISK
           DVKGFNNLIL LFLIIIQSSI FGGIPSSHPA AIIIIVVNNV VVLLIIPPEF FLPYLKTISK
           DVKGFNNFIL LFLLLLQSSI FGGIPSSHPA AIIILVVNNV VVIIIIPPEF FLPYLKTISK
           DVKGFNNFIL LFLLLLQSSL FGGIPSSHPA AIIILVVNNV VVIIIIPPEF FLPYLKTISK
           DVKGFNNIIL LFLIIIQSSL FGGIPSSHPA AIIIVVVNNV VVSSIIPPEF FLPYLKTVSK
           DIKGFNNFVL LFLSSSQSSL FGGLPSSHPA AIIITVVDDA AALLIIPPEF FLPYLKTINK
           DVKGFNNFIL LFLLLLQSSI FGGIPSSHPA AIIILVVNNV VVIIIIPPEF FLPYLKTISK
           DIKGFNNLVL LFLAAAQSSL FGGLPSSHPA AIIITVVDDA AALLIIPPEF FLPYLKTINK
           DVKGFNNFIL LFLLLLQSSL FGGIPSSHPA AIIILVVNNV VVIIIIPPEF FLPYLKTISK
           DIKGFNNLVL LFLSSSQSSL FGGLPSSHPA AIIITVVDDA AALLIIPPEF FLPYLKTINK
           DVKGFNNFIL LFLLLLQSSI FGGIPSSHPA AIIILVVNNV VVIIIIPPEF FLPYLKTISK
           DIKGFNNFVL LFLSSSQSSL FGGLPSSHPA AIIIMVVDDA AALLIIPPEF FLPYLKIINK
           DVKGFNNIIL LFLIIIQSSL FGGIPSSHPA AIIIVVVNNV VVSSIIPPEF FLPYLKTVSK
           DVKGFNNFIL LFLLLLQSSI FGGIPSSHPA AIIILVVNNV VVIIIIPPEF FLPYLKTISK
           DVKGFNNFIL LFLLLLQSSI FGGIPSSHPA AIIILVVNNV VVIIIIPPEF FLPYLKTISK
           DVKGFNNFIL LFLLLLQSSI FGGIPSSHPA AIIILVVNNV VVIIIIPPEF FLPYLKTISK
           DVKGFNNLIL LFLIIIQSSI FGGIPSSHPA AIIIIVVNNV VVLLIIPPEF FLPYLKTISK
           DIKGFNNLVL LFLAAAQSSL FGGLPSSHPA AIIITVVDDA AALLIIPPEF FLPYLKTINK
           DVKGFNNIII IFLLLLQSSL FGGIPSSHPA AIIIIVVNNV VVIIIIPPEF FLPYLKTISK
           DVKGFNNFIL LFLLLLQSSI FGGIPSSHPA AIIILVVNNV VVIIIIPPEF FLPYLKTISK
           DVKGFNNFIL LFLLLLQSSI FGGIPSSHPA AIIILVVNNV VVIIIIPPEF FLPYLKTISK
           DVKGFNNFIL LFLLLLQSSI FGGIPSSHPA AIIILVVNNV VVIIIIPPEF FLPYLKTISK
           DVKGFNNFIL LFLLLLQSSL FGGIPSSHPA AIIIMVVNNV VVIIIIPPEF FLPYLKTISK

           TTTAALMMML ASLQILFFLL LAEQNNIIQQ FFFFFFFGGG AARRRSSVPT ICSFFFYYLL
           TTTSSLMMML SSLQVLFFLL LAEQNNIILL FFFFFFFGGG AARRRSSLSI ICAFFFYYMM
           NNNAAVVVVI ASLQLLFFLL LAEQNNIIQQ FMMMMMMSSS AARRRSSVPI MCSFFFYYLL
           NNNAAVVVVV ASLQLLFFLL LAEQNNIIQQ FMMMMMMSSS AARRRSSVPI MCSFFFYYLL
           TTTAALVVVL ASLQLLFFLL LAEQSSIIQQ FMMMMMMGGG AARRRSSVPM MCSFFFYYLL
           TTTAALVVVL TSLQLLFFLL LAEQSSIIQQ FMMMMMMGGG AARRRSSVPM MCSFFFYYLL
           PPPAAVVVVL LSLQLLFFLL LAEQSSIIQQ FMMMMMMGGG AARRRSSVPI MCAFFFYYLL
           TTTAALMMML ASLQILFFLL LAEQSSIIQQ FFFFFFFGGG AARRRSSVPT ICSFFFYYLL
           TTTAALVVVL ASLQLLFFLL LAEQSSIIQQ FMMMMMMGGG AARRRSSVPM MCSFFFYYLL
           TTTAALMMML ASLQILFFLL LAEQNNLIQQ FFFFFFFGGG AARRRSSVPT ICSFFFYYLL
           TTTAALVVVL ASLQLLFFLL LAEQSSIIQQ FMMMMMMGGG AARRRSSVPM MCSFFFYYLL
           TTTAALMMML ASLQILFFLL LAEQNNLIQQ LFFFFFFGGG VVRRRSSVPI ICSFFFYYLL
           TTTAALVVVL ASLQLLFFLL LAEQSSIIQQ FMMMMMMGGG AARRRSSVPM MCSFFFYYLL
           TTTAALMMML ASLQVLFFLL LAEQNNIIQQ FFFFFFFGGG AARRRSSVPI ICSFFFYYLL
           PPPAAVVVVL LSLQLLFFLL LAEQSSIIQQ FMMMMMMGGG AARRRSSVPI MCAFFFYYLL
           TTTAALVVVL ASLQLLFFLL LAEQSSIIQQ FMMMMMMGGG AARRRSSVPM MCSFFFYYLL
           TTTAALVVVL ASLQLLFFLL LAEQSSIIQQ FMMMMMMGGG AARRRSSVPM MCSFFFYYLL
           TTTAALVVVL ASLQLLFFLL LAEQSSIIQQ FMMMMMMGGG AARRRSSVPM MCSFFFYYLL
           NNNAAVVVVV ASLQLLFFLL LAEQNNIIQQ FMMMMMMSSS AARRRSSVPI MCSFFFYYLL
           TTTAALMMML ASLQILFFLL LAEQNNLIQQ FFFFFFFGGG AARRRSSVPT ICSFFFYYLL
           TTTAALVVVL ASLQLLFFMM MAEQNNIIQQ FMMMMMMGGG AARRRSSVPI MCSFFFYYLL
           TTTAALVVVL ASLQLLFFFF FAEQNNIIQQ FMMMMMMGGG AARRRSSLPM MCSFFFYYLL
           TTTAALVVVL TSLQLLFFLL LAEQSSIIQQ FMMMMMMGGG AARRRSSVPM MCSFFFYYLL
           TTTAALVVVL ASLQLLFFLL LAEQSSIIQQ FMMMMMMGGG AARRRSSVPM MCSFFFYYLL
           TTTAALVVVL ASLQLLFFLL LAEQSSIIQQ FMMMMMMGGG AARRRSSVPI MCSFFFYYLL

           LLLLWWIIIC QQQQSYYIIL LYLFFIIIFF FFFSGLFTTL VVQQSSKKRR YYYYSSQNI
           MMMMVVIIIY QQQQDFFIIY YYMFFIIILF VVVSILFTTL VVQQSSKKRR HHYYSSQNI
           LLLLWWIIIC PPQQDFFIIL LYLFFIIIFF SSSSGLFSSL VVQQNNKKKK HHYYSSQNI
           LLLLWWIIIC QQQQDFFIIL LYLFFIIIFF SSSSGLFAAL VVHHYYKKRR HHYYSSQNI
           LLLLWWIIIC QQQQDFFIIL LYLFFIIIFF SSSSGLFAAL VVHHYYKKRR HHYYSSQNI
           LLLLWWIIIC QQQQDFFIIL LYLFFIIIFF SSSSGLFAAL VVHHYYKKRR HHYYSSQNI
           LLLLWWIIIC QQQQDFFIIL LYLFFIIVFF CCCSGLFVVL VVHHYYRRRR HHYYSSQNI
           LLLLWWIIIC QQQQDYYIIL LYLFFIIIFF FFFSALFTTL VVQQAARRRR HHYYSSQNI
           LLLLWWIIIC QQQQDFFIIL LYLFFIIIFF SSSSGLFTTL VVHHYYKKRR HHYYSSQNI
           LLLLWWIIIC QQQQDYYIIL LYLFFIIIFF FFFSGLFTTL VVQQSSKKRR HHYYSSQNI
           LLLLWWIIIC QQQQDFFIIL LYLFFIIIFF SSSSGLFVVL VVHHYYKKRR HHYYSSQNI
           LLLLWWIIIC QQQQDFFIIL LYLFFIIIFF CCCSGLFSSL VVQQSSKKRR SSYYSSQNI
           LLLLWWIIIC QQQQDFFIIL LYLFFIIIFF FFFSGLFTTL VVHHYYKKRR HHYYSSQNI
           LLLLWWIIIC QQQQDYYIII IYLFFIIIFF FFFSALFTTL VVQQAARRKK HHYYSSQNL
           LLLLWWIIIC QQQQDFFIIL LYLFFIIVFF CCCSGLFVVL VVHHYYKKRR HHYYSSQNI
           LLLLWWIIIC QQQQDFFIIL LYLFFIIIFF SSSSGLFAAL VVHHYYKKRR HHYYSSQNI
           LLLLWWIIIC QQQQDFFIIL LYLFFIIIFF SSSSGLFAAL VVHHYYKKRR HHYYSSQNI
           LLLLWWIIIC QQQQDFFIIL LYLFFIIIFF SSSSGLFAAL VVHHYYKKRR HHYYSSQNI
           LLLLWWIIIC QQQQDFFIIL LYLFFIIIFF SSSSGLFSSL VVQQYYKKKK HHYYSSQNI
           LLLLWWIIIC QQQQDYYIIL LYLFFIIIFF FFFSGLFTTL VVQQSSKKRR HHYYSSQNI
           LLLLWWIIIC QQQQEFFIIL LYLFFIIIFF SSSSGLFAAL VVHHYYKKRR YYYYSSQNI
           LLLLWWIIIC QQQQDFFIIL LYLFFIIIFF SSSSGLFAAL VVHHYYNNRR HHYYSSQNI
           LLLLWWIIIC QQQQDFFIIL LYLFFIIIFF SSSSGLFTTL VVHHYYKKRR HHYYSSQNI
           LLLLWWIIIC QQQQDFFIIL LYLFFIIIFF SSSSGLFAAL VVHHYYKKRR HHYYSSQNI
           LLLLWWIIIC QQQQDFFIIL LYLFFIIIFF SSSSGLFVVL VVHHYYKKRR HHYYSSQNI

   25  1139
L_caullery ---------- ---------- ---------- ---------- -----SYALI NKSLLGYYYL
L_sabrazes ---------- ---------- ---------- ---------- -FFFFFYAII NKVLLGYYYL
P_berghei  ---------- ---------- ---------- ---------- -----NYALI NKTLLGYYYL
P_chabaudi ---------- ---------- ---------- ---------- -----NYALI NKTLLGYYYL
P_cynomolg ---------- ---------- ---------- ---------- -FFFFNYTLI NKTLLGYYYL
P_DAJ-2004 ---------- ---------- ---------- ---------- -FFFFNYTLI NKTLLGYYYL
P_falcipar LDDDNNNNTR LFFFITTAAA GVVVVWWWKK FIIIEPPHVV IFFFFNYSLI NKTLLGYYYL
P_floriden ---------- ---------- ---------- ---------- -FFFFSYALI NKTLLGYYYL
P_fragile  ---------- ---------- ---------- ---------- -FFFFNYTLI NKTLLGYYYL
P_gallinac ---------- ---------- ---------- ---------- -FFFFQYALI NKTLLGYYYL
P_gonderi  ---------- ---------- ---------- ---------- -FFFFNYTLI NKTLLGYYYL
P_juxtanuc ---------- ---------- ---------- ---------- -FFFFQYALI NKTLLGYYYL
P_knowlesi ---------- ---------- ---------- ---------- -LLLLNYTLI NKTLLGYYYL
P_mexicanu -DDDNNNNTR LFFFITTAAA GVVVVWWWEE YIIIKPPQII LFFFFLYSLI NKTLLGYYYL
P_reicheno LDDDNNNNTR LFFFITTAAA GVVVVWWWKK FIIIEPPHVV IFFFFNYSLI NKTLLGYYYL
P_simioval ---------- ---------- ---------- ---------- -FFFFNYTLI NKTLLGYYYL
P_simium   ---------- ---------- ---------- ---------- -FFFFNYTLI NKTLLGYYYL
P_vivax_Sa ---------- ---------- ---------- ---------- -FFFFNYTLI NKTLLGYYYL
P_yoelii_1 ---------- ---------- --------MM RLLLHLLQAA SNNNNFYALI NKTLLGYYYL
P_relictum ---------- ---------- ---------- ---------- -FFFFSYALI NKTLLGYYYL
P_malariae ---------- ---------- ---------- ---------- -FFFFNYTLI NKTLLGYYYL
P_inui     ---------- ---------- ---------- ---------- -FFFFNYALI NKILLGYYYL
P_coatneyi ---------- ---------- ---------- ---------- -FFFFNYTLI NKTLLGYYYL
P_fieldi   ---------- ---------- ---------- ---------- -FFFFNYTLI NKTLLGYYYL
P_ovale    ---------- ---------- ---------- ---------- -FFFFNYALI NKTLLGYYYL

           LWFGGGFFLS SVITEEYYYY SLRRRRIEEV FNNFTIHHII MIFNNMMGFF GGNNLIIILC
           LWFGGGFFLS SIITEEYYYY SLRRRRIEEI LNNFTVHHII MIFNNMMGFF GGNNLIIILC
           LWFGGGFFLS SVITEEYYYY SLRRRRIEEV LNNFTIHHII MIFNNMMGFF GGNNLIIILC
           LWFGGGFFLS SVITEEYYYY SLRRRRIEEV LNNFTVHHII MIFNNMMGFF GGNNLIIILC
           LWFGGGFFLS SVITEEYYYY SLRRRRIEEV LNNFTLHHII MIFNNMMGFF GGNNLIIILC
           LWFGGGFFLS SVITEEYYYY SLRRRRIEEV LNNFTLHHII MIFNNMMGFF GGNNLIIILC
           LWFGGGFFLS SVITEEYYYY SLRRRRIEEV LNNFTIHHII MIFNNMMGFF GGNNLIIILC
           LWFGGGFFLS SVITEEYYYY SLRRRRIEEV LNNFTIHHII MIFNNMMGFF GGNNLIIILC
           LWFGGGFFLS SVITEEYYYY SLRRRRVEEV LNNFTLHHII MIFNNMMGFF GGNNLIIILC
           LWFGGGFFLS SVITEEYYYY SLRRRRIEEV LNNFTIHHII MIFNNMMGFF GGNNLIIILC
           LWFGGGFFLS SVITEEYYYY SLRRRRIEEV LNNFTLHHII MIFNNMMGFF GGNNLIIILC
           LWFGGGFFLS SVITEEYYYY SLRRRRIEEV LNNFTIHHII MIFNNMMGFF GGNNLIIILC
           LWFGGGFFLS SVITEEYYYY SLRRRRIEEV LNNFTLHHII MIFNNMMGFF GGNNLIIILC
           LWFGGGFFLS SIITEEYYYY SLRRRRIEEV LNNFTIHHII MIFNNMMGFF GGNNLIIILC
           LWFGGGFFLS SVITEEYYYY SLRRRRVEEV LNNFTIHHII MIFNNMMGFF GGNNLIIILC
           LWFGGGFFLS SVITEEYYYY SLRRRRIEEV LNNFTLHHII MIFNNMMGFF GGNNLIIILC
           LWFGGGFFLS SVITEEYYYY SLRRRRIEEV LNNFTLHHII MIFNNMMGFF GGNNLIIILC
           LWFGGGFFLS SVITEEYYYY SLRRRRIEEV LNNFTLHHII MIFNNMMGFF GGNNLIIILC
           LWFGGGFFLS SVITEEYYYY SLRRRRIEEV LNNFTIHHII MIFNNMMGFF GGNNLIIILC
           LWFGGGFFLS SVITEEYYYY SLRRRRIEEV LNNFTIHHII MIFNNMMGFF GGNNLIIILC
           LWFGGGFFLS SIITEEYYYY SLRRRRIEEV LNNFTIHHII MIFNNMMGFF GGNNLIIILC
           LWFGGGFFLS SVITEEYYYY SLRRRRIEEV LNNFTLHHII MIFNNMMGFF GGNNLIIILC
           LWFGGGFFLS SVITEEYYYY SLRRRRIEEV LNNFTLHHII MIFNNMMGFF GGNNLIIILC
           LWFGGGFFLS SVITEEYYYY SLRRRRIEEV LNNFTLHHII MIFNNMMGFF GGNNLIIILC
           LWFGGGFFLS SVITEEYYYY SLRRRRIEEV LNNFTIHHII MIFNNMMGFF GGNNLIIILC

           GSSSEELARI NSSSSLLQPP FLVVIILLLS STAAAAFFGG GGGGWWWTTT YYYYPSSSSL
           GFFAEELARL NSSSSLLQPP FLIIVVLLLS STAAAAFFGG GGGGWWWTTT YYYYPSSSSL
           GSSSEELARI NSSSSLLQPP FLVVIILLLS STAAAAFFGG GGGGWWWTTT YYYYPSSSSL
           GSSSEELARI NSSSSLLQPP FLVVIILLLS STAAAAFFGG GGGGWWWTTT YYYYPSSSSL
           GSSPEELARI NSSSSLLQPP FLVVIILLLS STAAAAFFGG GGGGWWWTTT YYYYPSSSSL
           GSSPEELARI NGGGSLLQPP FLVVIILLLS STAAAAFFGG GGGGWWWTTT YYYYPSSSSL
           GSSPEELARI NSSSSLLQPP FLVVIILLLS STAAAAFFGG GGGGWWWTTT YYYYPSSSSL
           GSSPEELARI NSSSSLLQPP FLVVIILLLS STAAAAFFGG GGGGWWWTTT YYYYPSSSSL
           GSSPEELARI NSSSSLLQPP FLVVIILLLS STAAAAFFGG GGGGWWWTTT YYYYPSSSSL
           GSSPEELARI NSSSSLLQPP FFVVIILLLS STAAAAFFGG GGGGWWWTTT YYYYPSSSSL
           GSSPEELARI NSSSSLLQPP FLVVIILLLS STAAAAFFGG GGGGWWWTTT YYYYPSSSSL
           GSSPEELARI NSSSSLLQPP FLVVIILLLS STAAAAFFGG GGGGWWWTTT YYYYPSSSSL
           GSSPEELARI NSSSSLLQPP FLVVIILLLS STAAAAFFGG GGGGWWWTTT YYYYPSSSSL
           GSSPEELARI NSSSSLLQPP FLVVIILLLS STAAAAFFGG GGGGWWWTTT YYYYPSSSSL
           GSSPEELARI NSSSSLLQPP FLVVIILLLS STAAAAFFGG GGGGWWWTTT YYYYPSSSSL
           GSSPEELARI NSSSSLLQPP FLVVIILLLS STAAAAFFGG GGGGWWWTTT YYYYPSSSSL
           GSSPEELARI NSSSSLLQPP FLVVIILLLS STAAAAFFGG GGGGWWWTTT YYYYPSSSSL
           GSSPEELARI NSSSSLLQPP FLVVIILLLS STAAAAFFGG GGGGWWWTTT YYYYPSSSSL
           GSSSEELARI NSSSSLLQPP FLVVIILLLS STAAAAFFGG GGGGWWWTTT YYYYPSSSSL
           GSSPEELARI NSSSSLLQPP FLVVIILLLS STAAAAFFGG GGGGWWWTTT YYYYPSSSSL
           GSSPEELSRI NSSSSLLQPP FLIIIILLLS STAAAAFFGG GGGGWWWTTT YYYYPSSSSL
           GSSSEELARI NSSSSLLQPP FLVVIILLLS STAAAAFFGG GGGGWWWTTT YYYYPSSSSL
           GSSPEELARI NSSSSLLQPP FLVVIILLLS STAAAAFFGG GGGGWWWTTT YYYYPSSSSL
           GSSPEELARI NSSSSLLQPP FLVVIILLLS STAAAAFFGG GGGGWWWTTT YYYYPSSSSL
           GSSPEELARI NSSSSLLQPP FLVVIILLLS STAAAAFFGG GGGGWWWTTT YYYYPSSSSL

           LLSSSLLPPV AVVIIIIGGL LVSGVVAASL NNVHHLLAGG GLSSVVVSSS LLVVIITSSF
           LLSSSLLPPV SVVIIIIGGL LISGVVAASL NNGPPLLAGG GLSSAAAAAA VVVVIITSSI
           LLSSSLLPPV AVVIIIIGGL LVSGIIAASL NNVHHLLAGG GLSSVVVSSS IIIIIITSSI
           LLSSSLLPPV AVVIIIIGGL LVSGIIAASL NNVHHLLAGG GLSSVVVSSS LLIIIITSSI
           LLSSSLLPPV AVVIIIVGGL LVSGIIAASL NNVHHLLSGG GLSSVVVSSS LLIIIITSSV
           LLSSSLLPPV AIVIIIVGGL LVSGIIAASL NNVHHLLSGG GLSSVVVSSS LLIIIITSSI
           LLSSSLLPPV AVVIIIFGGL LVSGVVAASL NNVHHLLAGG GLSSVVVSSS LLIIIITSSG
           LLSSSLLPPV AVVIIIIGGL LVSGIIAASL NNVHHLLAGG GLSSVVVSSS LLVVIITSSA
           LLSSSLLPPV AVVIIIVGGL LVSGIIAASL NNVHHLLSGG GLSSVVVSSS LLIIIITSSV
           LLSSSLLPPV AVVIIIIGGL LISGVVAASL NNVHHLLAGG GLSSVVVSSS LLVVIITSSV
           LLSSSLLPPV AVVIIIIGGL LVSGIIAASL NNVHHLLSGG GLSSVVVSSS LLIIIITSSI
           LLSSSLLPPV SVVIIIIGGL LVSGIIAASL NNVHHLLAGG GLSSVVVSSS LLIIIITSSA
           LLSSSLLPPV AVVIIIIGGL LVSGIIAASL NNVHHLLSGG GLSSVVVSSS LLIIIITSSV
           LLSSSLLPPV AVVIIIIGGL LVSGIIAASL NNVHHLLAGG GLSSVVVSSS IIIIIITSSF
           LLSSSLLPPV AVVIIIFGGL LVSGVVAASL NNVHHLLAGG GLSSVVVSSS LLIIIITSSG
           LLSSSLLPPV AVVIIIVGGL LVSGIIAASL NNVHHLLSGG GLSSVVVSSS LLIIIITSSV
           LLSSSLLPPV AVVIIIVGGL LVSGIIAASL NNVHHLLSGG GLSSVVVSSS LLIIIITSSV
           LLSSSLLPPV AVVIIIVGGL LVSGIIAASL NNVHHLLSGG GLSSVVVSSS LLIIIITSSV
           LLSSSLLPPV AVVIIIIGGL LVSGIIAASL NNVHHLLAGG GLSSVVVSSS IIIIIITSSI
           LLSSSLLPPV AVVIIIIGGL LVSGIIAASL NNVHHLLAGG GLSSVVVSSS LLVVIITSSV
           LLSSSLLPPV AVVIIILGGL LVSGIIAASL NNIHHLLSGG GLSSVVVSSS LLLLIITSSI
           LLSSSLLPPV AVVIIIVGGL LVSGIIAASL NNVHHLLSGG GLSSVVVSSS LLIIIITSSV
           LLSSSLLPPV AVVIIIVGGL LVSGIIAASL NNVHHLLSGG GLSSVVVSSS LLIIIITSSV
           LLSSSLLPPV AVVIIIVGGL LVSGIIAASL NNVHHLLSGG GLSSVVVSSS LLIIIITSSV
           LLSSSLLPPV AVVIIILGGL LVSGIIAASL NNVHHLLAGG GLSSVVVSSS LLIIIITSSI

           LLTPLTGGVL MMLLSHFTLD DPPTTADPVV HHHLFWFFGG GHHYGVVVVH VVVIIITTYY
           LLTPLTGGVL MMLLSHFTLD DPPTTADPVV HHHLFWFFGG GHHYGIIIIH VVVIIISSYY
           LLTPLTGGVL MMLLSHFTLD DPPTTADPII HHHLFWFFGG GHHYGVVIIH VVVIIITTYY
           LLTPLTGGVL MMLLSHFTLD DPPTTADPII HHHLLWFFGG GHHYGIIIIH VVVIIITTYY
           LLTPLTGGVL MMLLSHFTLD DPPTTADPII HHHLFWFFGG GHHYGVVIIH VVVIIITTYY
           LLTPLTGGVL MMLLSHFTLD DPPTTADPII HHHLFWFFGG GHHYGVVIIH VVVIIITTYY
           LLTPLTGGVL MMLLSHFTLD DPPTTADPII HHHLFWFFGG GHHYGVVIIH VVVIIITTYY
           LLTPLTGGVL MMLLSHFTLD DPPTTADPVV HHHLFWFFGG GHHYGVVIIH VVVIIITTYY
           LLTPLTGGVL MMLLSHFTLD DPPTTADPII HHHLFWFFGG GHHYGVVIIH VVVIIITTYY
           LLTPLTGGVL MMLLSHFTLD DPPTTADPVV HHHLFWFFGG GHHYGVVIIH VVVIIITTYY
           LLTPLTGGVL MMLLSHFTLD DPPTTADPII HHHLFWFFGG GHHYGVVIIH VVVIIITTYY
           LLTPLTGGVL MMLLSHFTLD DPPTTADPVV HHHLFWFFGG GHHYGVVIIH VVVIIITTYY
           LLTPLTGGVL MMLLSHFTLD DPPTTADPII HHHLFWFFGG GHHYGVVIIH VVVIIITTYY
           LLTPLTGGVI MMLLSHFTLD DPPTTADPVV HHHLFWFFGG GHHYGVVIIH VVVIIITTYY
           LLTPLTGGVL MMLLSHFTLD DPPTTADPII HHHLFWFFGG GHHYGVVIIH VVVIIITTYY
           LLTPLTGGVL MMLLSHFTLD DPPTTADPII HHHLFWFFGG GHHYGVVIIH VVVIIITTYY
           LLTPLTGGVL MMLLSHFTLD DPPTTADPII HHHLFWFFGG GHHYGVVIIH VVVIIITTYY
           LLTPLTGGVL MMLLSHFTLD DPPTTADPII HHHLFWFFGG GHHYGVVIIH VVVIIITTYY
           LLTPLTGGVL MMLLSHFTLD DPPTTADPII HHHLFWFFGG GHHYGVVIIH VVVIIITTYY
           LLTPLTGGVL MMLLSHFTLD DPPTTADPVV HHHLFWFFGG GHHYGVVIIH VVVIIITTYY
           LLTPLTGGVL MMLLSHFTLD DPPTTADPII HHHLFWFFGG GHHYGVVIIH VVVIIITTYY
           LLTPLTGGVL MMLLSHFTLD DPPTTADPII HHHLFWFFGG GHHYGVVIIH VVVIIITTYY
           LLTPLTGGVL MMLLSHFTLD DPPTTADPII HHHLFWFFGG GHHYGVVIIH VVVIIITTYY
           LLTPLTGGVL MMLLSHFTLD DPPTTADPII HHHLFWFFGG GHHYGVVIIH VVVIIITTYY
           LLTPLTGGVL MMLLSHFTLD DPPTTADPII HHHLFWFFGG GHHYGVVIIH VVVIIITTYY

           CCCRLFFFGG MIILLAMMMM MAIGGIIGIH HHHTTTVVVV VDDRRYYFTS TTTTIIISII
           SSSKLFFFGG MIILLAMMMM MGIGGVVGLH HHHTTTVVVV VDDRRFFFTS ATTTIIVALL
           CCCRLFFFGG MIILLAMMMM MGIAAVVGVH HHHTTTVVVV VDDRRFFFTS TTTTIIISII
           SSSRLFFFGG MIILLAMMMM MGIAAVVGVH HHHTTTVVVV VDDRRFFFTS TTTTIIISII
           CCCRLFFFGG MIILLAMMMM MSIAAIIGVH HHHTTTVVVV VDDRRFFFTS TTTTIIISII
           CCCRLFFFGG MIILLAMMMM MSIAAIIGVH HHHTTTVVVV VDDRRFFFTS TTTTIIISII
           CCCRLFFFGG MIILLAMMMM MGIAAVVGLH HHHTTTVVVV VDDRRYYFTS TTTTIIISII
           SSSRLFFFGG MIILLAMMMM MGIAAVVGLH HHHTTTVVVV VDDRRYYFTS TTTTIIISII
           CCCRLFFFGG MIILLAMMMM MSIAAIIGVH HHHTTTVVVV VDDRRFFFTS TTTTIIISII
           SSSWLLLLGG MIILLAMMMM MSIAAIIGLH HHHTTTVVVV VDDRRYYFTS TTTTIIISII
           CCCRLFFFGG MIILLAMMMM MSIAAIIGVH HHHTTTVVVV VDDRRFFFTS TTTTIIISII
           SSSRLFFFGG MIILLAMMMM MSIAAIIGLH HHHTTTVVVV VDDRRYYFTS TTTTIIISII
           CCCRLFFFGG MIILLAMMMM MSIAAIIGVH HHHTTTVVVV VDDRRFFFTS TTTTIIISII
           SSSRLFFFGG MIILLAMMMM MGIAAIIGLH HHHTTTIIII IDDRRYYFTS TTTTIIISII
           CCCRLFFFGG MIILLAMMMM MGIAAVVGLH HHHTTTVVVV VDDRRYYFTS TTTTIIISII
           CCCRLFFFGG MIILLAMMMM MSIAAIIGVH HHHTTTVVVV VDDRRFFFTS TTTTIIISII
           CCCRLFFFGG MIILLAMMMM MSIAAIIGVH HHHTTTVVVV VDDRRFFFTS TTTTIIISII
           CCCRLFFFGG MIILLAMMMM MSIAAIIGVH HHHTTTVVVV VDDRRFFFTS TTTTIIISII
           CCCRLFFFGG MIILLAMMMM MGIAAVVGVH HHHTTTVVVV VDDRRFFFTS TTTTIIISII
           SSSRLFFFGG MIILLAMMMM MSIAAIIGLH HHHTTTVVVV VDDRRYYFTS TTTTIIISII
           CCCRLFFFGG MIILLAMMMM MSIAAIIGVH HHHTTTVVVV VDDRRFFFTS TTTTIIISII
           CCCRLFFFGG MIILLAMMMM MSIAAIIGVH HHHTTTIIII IDDRRFFFTS TTTTIIISII
           CCCRLFFFGG MIILLAMMMM MSIAAIIGVH HHHTTTVVVV VDDRRFFFTS TTTTIIISII
           CCCRLFFFGG MIILLAMMMM MSIAAIIGVH HHHTTTVVVV VDDRRFFFTS TTTTIIISII
           CCCRLFFFGG MIILLAMMMM MSIAAIIGVH HHHTTTIIII IDDRRFFFTS TTTTIIISII

           GGGKFFFNWC TYSSNFFGII THSSSSSAAL IICCTFTFGI LLLGGNNNAA VDDAALHYAF
           GGGKFFFNWC TYSSNFFGII THSSSSSVVL IICCTFTFGI LLLGGNNNAA IDDAALHFGF
           GGGKFFFNWC TYSSNFFGII THSSSSSCCL IICCTFTFGI LLLGGNNNGA IDDAALHYAF
           GGGKFFFNWC TYSSNFFGII THSSSSSSSL IICCTFTFGI LLLGGNNNGA IDDAALHYAF
           GGGKFFFNWC TYGGNFFGII THSSSSSSSL IICCTFTFGI LLLGGNNNAA IDDAALHYAF
           GGGKFFFNWC TYGGNFFGII THSSSSSSSL IICCTFTFGI LLLGGNNNAA IDDAALHYAF
           GGGKFFFNWC TYSSNFFGMM IHSSSSSSSL IICCTFTFGI LLLGGNNNAA IDDAALHYAF
           GGGKFFFNWC TYGGNFFGII THSSSSSAAL VVCCTFTFGI LLLGGNNNAA VDDAALHYAF
           GGGKFFFNWC TYGGNFFGII THSSSSSSSL IICCTFTFGI LLLGGNNNAA IDDAALHYAF
           GGGKFFFNWC TYGGNFFGII THSSSSSAAL IICCTFTFGI LLLGGNNNAA IDDAALHYAF
           GGGKFFFNWC TYGGNLLGII THSSSSSSSL IICCTFTFGI LLLGGNNNAA IDDAALHYAF
           GGGKFFFNWC TYGGNFFGII THSSSSSAAL IICCTFTFGI LLLGGNNNAA IDDAALHYAF
           GGGKFFFNWC TYGGNFFGII THSSSSSSSL IICCTFTFGI LLLGGNNNAA IDDAALHYAF
           GGGKFFFNWC TYGGNFFGII THSSSSSTTL IICCTFTFGI LLLGGNNNAA IDDAALHYAF
           GGGKFFFNWC TYSSNFFGMM IHSSSSSSSL IICCTFTFGI LLLGGNNNAA IDDAALHYAF
           GGGKFFFNWC TYGGNFFGII THSSSSSSSL IICCTFTFGI LLLGGNNNAA IDDAALHYAF
           GGGKFFFNWC TYGGNFFGII THSSSSSSSL IICCTFTFGI LLLGGNNNAA IDDAALHYAF
           GGGKFFFNWC TYGGNFFGII THSSSSSSSL IICCTFTFGI LLLGGNNNAA IDDAALHYAF
           GGGKFFFNWC TYSSNFFGII THSSSSSCCL IICCTFTFGI LLLGGNNNGA IDDAALHYAF
           GGGKFFFNWC TYGGNFFGII THSSSSSAAL IICCTFTFGI LLLGGNNNAA IDDAALHYAF
           GGGKFFFNWC TYGGNFFGII THSSSSSAAL IICCTFTFGI LLLGGNNNAA INNAALHYAF
           GGGKFFFNWC TYGGNFFGII THNNSSSSSL IICCTFTFGI LLLGGNNNAA IDDAALHYAF
           GGGKFFFNWC TYGGNFFGII THSSSSSSSL IICCTFTFGI LLLGGNNNAA IDDAALHYAF
           GGGKFFFNWC TYGGNFFGII THSSSSSSSL IICCTFTFGI LLLGGNNNAA IDDAALHYAF
           GGGKFFFNWC TYGGNFFGII THSSSSSSSL IICCTFTFGI LLLGGNNNAA IDDAALHYAF

           SSIGAIIIIT TSVSSAAAFE FFGKKRNTII IVLIILLGGV VVVVLLTTFF PMMHLGFFNN
           SSIGAIIIIT TLVSSAAAFE FFGRRRNVII IVLGGLLGGV VVIILLTTFF PMMHLGYYTT
           SSIGAIIIIT TCVSSFFFFE FFGKKRNTLI IVLIILLGGV VVIILLTTFF PMMHLGFFNN
           SSIGAIIIIT TSVSSFFFFE FFGKKRNTII IVLIILLGGV VVVVLLTTFF PMMHLGFFNN
           SSIGAIIIIT TLVSSSSSFE FFGKKRNSII IILIILLGGV VVVVLLTTFF PMMHLGFFNN
           SSIGAIIIIT TLVSSSSSFE FFGKKRNSII IILIILLGGV VVVVLLTTFF PMMHLGFFNN
           SSIGAIIIIT TTVSSAAAFD FFGKKRNSIV VILMMLLGGV VVIILLTTFF PMMHLGFFNN
           SSIGAVVIIT TTVSSAAAFE FFGKKRNSII IILMMLLGGV VVVVLLTTFF PMMHLGFFNN
           SSIGAIIIIT TLVSSSSSFE FFGKKRNSII IILIILLGGV VVVVLLTTFF PMMHLGFFNN
           SSIGAIIIIT TTVSSAAAFE FFGKKRNSII IILMMLLGGV VVVVLLTTFF PMMHLGFFNN
           SSIGAIIIIT TLISSSSSFE FFGKKRNSII IILIILLGGV VVVVLLTTFF PMMHLGFFNN
           SSIGAIIIIT TTVSSAAAFE FFGKKRNSII IILMMLLGGV VVVVLLTTFF PMMHLGFFNN
           SSIGAIIIIT TLVSSSSSFE FFGKKRNSII IILIILLGGV VVVVLLTTFF PMMHLGFFNN
           SSIGAIIIIT TTLSSAAAFE FFGKKRDTII IILMMLLGGV VVIILLTTFF PMMHLGFFNN
           SSIGAIIIIT TTVSSAAAFD LFGKKRNSII IILMMLLGGV VVIILLTTFF PMMHLGFFNN
           SSIGAIIIIT TLVSSSSSFE FFGKKRNSII IILIILLGGV VVVVLLTTFF PMMHLGFFNN
           SSIGAIIIIT TLVSSSSSFE FFGKKRNSII IILIILLGGV VVVVLLTTFF PMMHLGFFNN
           SSIGAIIIIT TLVSSSSSFE FFGKKRNSII IILIILLGGV VVVVLLTTFF PMMHLGFFNN
           SSIGAIIIIT TGVSSFFFFE FFGKKRNTII IVLIILLGGV VVVVLLTTFF PMMHLGFFNN
           SSIGAIIIIT TTVSSAAAFE FFGKKRNSII IILMMLLGGV VVIILLTTFF PMMHLGFFNN
           SSIGAIIIIT TTISSHHHFE FFGKKRNSII IVLIILLGGV VVIIFFIIFF PMMHLGFFNN
           SSIGAIIIIT TLVSSNNNFE FFGKKRNSII IILIILLGGV VVVVLLTTFF PMMHLGFFNN
           SSIGAIIIIT TLVSSSSSFE FFGKKRNSII IILIILLGGV VVVVLLTTFF PMMHLGFFNN
           SSIGAIIIIT TLVSSSSSFE FFGKKRNSII IILIILLGGV VVVVLLTTFF PMMHLGFFNN
           SSIGAIIIIT TTVSSAAAFE FFGKKRNSII IILIILLGGV VVVVLLTTFF PMMHLGFFNN

           VVMPRRPDDY YYPDLLLNNN NGNSMGLIIF KK-FIVVHKH SASLTTTTTL LLYATSKKYF
           VVMPRRPDDY YYPDLLLNNN NGNSTGLIIF KK-FIFFNKH SPSITTTTTL LLYATSKKYF
           VVMPRRPDDY YYPDLLLNNN NGNSMGLIIF KK--VNNFKH SPSLAAAAAL LLYGTSKKYF
           VVMPRRPDDY YYPDLLLNNN NGNSMGLIIF KK--VNNFKH SPSLTTTTTL LLYGTSKKYF
           VVMPRRPDDY YYPDLLLNNN NGNSMGFIIF KKFFINNYKH SPSLTTTTTL LLYGTSKKYF
           VVMPRRPDDY YYPDLLLNNN NGNSMGLIIF KKFFINNYKH SPSLTTTTTL LLYGTSKKYF
           VVMPRRPDDY YYPDLLLNNN NGNSMGLIIF KKFILNNLKH SPALTTTTTL LLYGTSKKYF
           VVMPRRPDDY YYPDLLLNNN NGNSMGLIIF KKFFINNYKH SPSLTTTTTL LLYATSKKYF
           VVMPRRPDDY YYPDLLLNNN NGNSMGFIIF KK-FINNYKH SPSLTTTTTL LLYGTSKKYF
           VVMPRRPDDY YYPDLLLNNN NGNSMGLIIF KK-FINNYKH SPSLTTTTTL LLYGTSKKYF
           VVMPRRPDDY YYPDLLLNNN NGNSMGLIIF KKFFINNYKH SPSLTTTTTL LLYGTSKKYF
           VVMPRRPDDY YYPDLLLNNN NGNSMGLIIF KK-FVNNFKH SPSITTTTTL LLYATSKKYF
           VVMPRRPDDY YYPDLLLNNN NGNSMGLIIF KK-FINNYKH SPSLTTTTTL LLYGTSKKYF
           VVMPRRPDDY YYPDLLLNNN NGNSMGLIIF KKFFINNYKH SPSLTTTTTL LLYATSKKYF
           VVMPRRPDDY YYPDLLLNNN NGNSMGLIIF KKFILNNLKH SPALTTTTTL LLYGTSKKYF
           VVMPRRPDDY YYPDLLLNNN NGNSMGFIIF KKFFINNYKH SPSLTTTTTL LLYGTSKKYF
           VVMPRRPDDY YYPDLLLNNN NGNSMGFIIF KK-FINNYKH SPSLTTTTTL LLYGTSKKYF
           VVMPRRPDDY YYPDLLLNNN NGNSMGFIIF KKFFINNYKH SPSLTTTTTL LLYGTSKKYF
           VVMPRRPDDY YYPDLLLNNN NGNSMGLIIF KKFIVNNFKH SPSLAAAAAL LLYGTSKKYF
           VVMPRRPDDY YYPDLLLNNN NGNSMGLIIF KKFFINNYKH SPSLTTTTTL LLYATSKKYF
           VVMPRRPDDY YYPDLLLNNN NGNSMGLIIF KKFFVNNYKH SPSLTTTTTL LLYGTSKKYF
           VVMPRRPDDY YYPDLLLNNN NGNSMGFIIF KK--INNYKH SPSLTTTTTL LLYGTSKKYF
           VVMPRRPDDY YYPDLLLNNN NGNSMGFIIF KKFFINNYKH SPSLTTTTTL LLYGTSKKYF
           VVMPRRPDDY YYPDLLLNNN NGNSMGFIIF KKFFINNYKH SPSLTTTTTL LLYGTSKKYF
           VVMPRRPDDY YYPDLLLNNN NGNSMGLIIF KKFFINNYKH SPSIAAAAAL LLYGTSKKYF

           LNPPIILLII YSIIESLLYS SSILLIEALL LLFIWGLHAA SSPPLSEGIL TTSSSRMILI
           LNLLTTLLLL YSIIECLLYS SSMFFIEALL LLFIWGFHII SSPPLSEGIT TTSSCRMILI
           LNPPIILLVV YSIIESLLYS SSMLLIEALL LLFIWGLHLL YYLIHYMKGY NNIISRC-YI
           LNPPIILLVV YSIIESLLYS SSMLLIEALL LLFIWGLHCC SSPPLYEGII TTSSSRMILI
           LNPPIIIIVV YSIIESFFYS SSMLLIEAII ILFIWGLHSS SSPPLYEGIL TTSSSRMILI
           LNPPIIIIVV YSIIESFFYS SSMLLIEALL LLFMWGLHSS SSPPLYEGIL TTSSSRMILI
           LNPPIILLVV YSIIESFFYS SSMLLIEALL LLFFWGLHSS SSPPLSEGII TTSSSRMILI
           LNPPIILLII YSIIESFFYS SSMLLIEALL LLFIWGLHSS SSPPLSEGIL TTSSSRMILI
           LNPPMMIIVV YSIIESFFYS SSMLLIEALL LLFIWGLHSS SSPPLYEGIL TTSSSRMILI
           LNPPIIMMII YSKKESFFYS SSMLLIEALL LLFVWGLHSS SSPPLSEGIL TTSSSRMILI
           LNPPIIIIII YSIIESFFYS SSMLLIEALL LLFMWGLHSS SSPPLYEGIL TTSSSRMILI
           LNPPIIMMII YSIIESFFYS SSMLLIEALL LLFIWGLHAA SSPPLSEGIL TTSSSRMILI
           LNPPIIIIVV YSIIESFFYS SSMLLIEALL LLFIWGLHSS SSPPLYEGIF TTSSSRMILI
           LNPPIILLII FSIIESFFYS SSMLLIEALL LLFIWGLHSS SSPTLSEGIL TTSSSRMILI
           LNPPIILLVV YSIIESFFYS SSMLLIEALL LLFFWGLHSS SSPPLCEGII TTSSSRMILI
           LNPPIIIIVV YSIIESFFYS SSMLLIEALL LLFIWGLHSS SSPPLYEGIL TTSSSRMILI
           LNPPIIIIVV YSIIESFFYS SSMLLIEAII ILFIWGLHSS SSPPLYEGIL TTSSSRMILI
           LNPPIIIIVV YSIIESFFYS SSMLLIEAII ILFIWGLHSS SSPPLYEGIL TTSSSRMILI
           LNPPIILLVV YSIIESLLYS SSMLLIEALL LLFLWGLHCC SSPPLYEGII TTSSSRMILI
           LNPPIIMMVV YSIIESFFYS SSMLLIEALL LLFIWGLHSS SSPPLSEGIL TTSSSRMILI
           LNPPIILLVV YSIIESFFYS SSMLLIEALL LLFIWGLHSS SSPPLYEGIL TTSSSRMILI
           LNPPIILLII YSIIESFFYS SSMLLIEAII ILFIWGLHSS SSPPLYEGIL TTSSSRMILI
           LNPPIIIIVV YSIIESFFYS SSMLLVEALL LLFIWGLHSS SSPPLYEGIF TTSSSRMILI
           LNPPIIIIVV YSIIESFFYS SSMLLIEALL LLFIWGLHSS SSPPLYEGIL TTSSSRMILI
           LNPPIIIIVV YSIIESLLYS SSMLLIEALL LLFIWGLHSS SSPPLYEGIL TTSSSRMILI

           IFILLASSAA ASCCMACQYL IIEKMSFVSV VCIIIFLLII IIGEEECFFA AALTEELLEN
           IFILLASSAA ASCCMACQYL IIDKMSFINV VCIIIFIIVV VVGEEECFFA AALTEEIIEN
           IFILLASSAA ASCCRACQFL IIEKMSFISV VCIIIYLLLL LLGEEECFFA AALTEELLSN
           IFILLASSAA ASCCMACQFL IIEKMSFISV VCIIIYLLLL LLGEEEGFFA AALTEELLSN
           IFILLASSAA ASCCMACQFL IIEKMSLISI IFIIIYLLLL LLGEEECFFA AALTEELLGN
           IFILLASSTT TSCCMACQFL IIEKISLISI IFIIIYLLLL LLGEEECFFA AALTEELLGN
           IFILLASSAA ASCCMACQVF IIEKMSFISI ICIIIYLLLL LLGEEECFFA AALTEELLSN
           IFILLASSAA ASCCMACQFL IIEKMSFISV VCIIIYLLII IIGEEECFFA AALTEELLEN
           IFILLASSAA ASCCMACQFL IIEKMSLISI IFIIIYLLLL LLGEEECFFA AALTEELLGN
           IFILLASSAA ASCCMACQFL IIEKMSFISV VCIIIYLLII IIGEEECFFA AALTEELLEN
           IFILLASSAA ASCCMACQFL IIEKMSLISI IFIIIYLLLL LLGEEECFFA AALTEELLGN
           IFILLASSAA ASCCMACQFL IIEKMSFISV VCILLYLLII IIGEEECFFG GGLAEELLEN
           IFILLASSAA ASCCMACQFL IIEKMSLISI IFIIIYLLLL LLGEEECFFA AALTEELLGN
           IFILLASSAA ASCCMACQYL IIEKMSFISI ICIIIYLLII IIGEEECFFT TTLTEELLSN
           IFILLASSAA ASCCMACQVF LLEKMSFISV VCIIIYLLLL LLGEEECFFA AALTEELLSN
           IFILLASSAA ASCCMACQFL IIEKMSLISI IFIIIYLLLL LLGEEECFFA AALTEELLGN
           IFILLASSAA ASCCMACQFL IIEKMSLISV VFIIIYLLLL LLGEEECFFA AALTEELLGN
           IFILLASSAA ASCCMACQFL IIEKMSLISV VFIIIYLLLL LLGEEECFFA AALTEELLGN
           IFILLASSAA ASCCMACQFL IIEKMSFISV VCIIIYLLLL LLGEEECFFA AALTEELLSN
           IFILLASSAA ASCCMACQFL IIEKMSFISV VCIIIYLLII IIGEEECFFA AALTEELLEN
           IFTLLASSAA ASCCMACQFL LLEKMSFISI IFIIIYLLLL LLGEEECFFA AALTEELLEN
           IFILLASSAA ASCCMACQFL IIEKMSLISI IFIIIYLLLL LLGEEECFFI IILTEELLGN
           IFILLASSAA ASCCMACQFL IIEKMSLISI IFIIIYLLLL LLGEEECFFA AALTEELLGN
           IFILLASSAA ASCCMACQFL IIEKMSLISI IFIIIYLLLL LLGEEECFFA AALTEELLGN
           IFILLASSAA ASCCMACQFL IIEKMSLISI IFIIIYFFLL LLGEEECFFA AALTEELLGN

           DDAIIGTLFF YYCVLHFHII VVVVGGLLLL LLLLLIIYFI IVVEIIDDTW SSSLFGGGSS
           DDSIIGTLFF YYCVLHFHII VVVVGGLLLL LLLTTIIYFI ITTEVVDDVI PSSVIGGGSS
           DDAVVGTLFF YYCVLHFHII VVVVGGLILL LLLLLIIYFI IVVDQQDDVW SSSYIGGGSS
           DDAVVGTLFF YYCVLHFHII VVVVGGLILL LLLLLTTYFI IVVEQQDDTW SSSYIGGGSS
           DDAIIGTLFF YYCVLHFHII VVVVGGLLLL LLLLLIIYFI IIIEMMDDTW SSSLYGGGSS
           DDAIIGTLFF YYCILHFHII VVVVGGLLLL LLLLLIIYFI IIIEVVDDIW SSSLYGGGSS
           DDTVVTTLFF YYCVLHFHVV IIIIGGLLLL LLLIIIIYFI IIIEIIDDTW FNNSFGGGSS
           DDAIIGTLFF YYCVLHFHII VVVVGGLILL LLLLLTTYFI IIIEVVDDTW SSSLFGGGSS
           DDAIIGTLFF YYCVLHFHII VVVVGGLLLL LLLLLIIYFI IVVEVVDDTW SSSLYGGGSS
           DDAIIGTLFF YYCVLHFHII VVVVGGLILL LLLLLTTYFI IVVEVVDDTW SSSLFGGGSS
           DDAIIGTLFF YYCILHFHII VVVVGGLLLL LLLLLIIYFI IIIEVVDDVW SSSLYGGGSS
           DDAIIGTLFF YYCVLHFHII VVVVGGLLLL LLLLLTTYFI IVVEVVDDVW SSSLFGGGSS
           DDAIIGTLFF YYCVLHFHII VVVVGGLLLL LLLLLIIYFI IIIEVVDDTW SSSLYGGGSS
           DDAIIGTLFF YYCVLHFHII VVVVGGIILL LLLLLTTYFI IVVEVVDDTW SSSLFGGGSS
           DDNVVTTLFF YYCVLHFHII VVVVGGLLLL LLLLLIIYFI IIIEVVDDIW FNNSFGGGSS
           DDAIIGTLFF YYCVLHFHII VVVVGGLLLL LLLLLIIYFI IVVEVVDDTW SSSSYGGGSS
           DDAIIGTLFF YYCVLHFHII VVVVGGLLLL LLLLLIIYFI IVVEMMDDTW SSSLYGGGSS
           DDAIIGTLFF YYCVLHFHII VVVVGGLLLL LLLLLIIYFI IVVEMMDDTW SSSLYGGGSS
           DDAVVGTLFF YYCVLHFHII VVVVGGLILL LLLLLIIYFI IVVDQQDDVW SSSYIGGGSS
           DDAIIGTLFF YYCVLHFHII VVVVGGLILL LLLLLTTYFI IVVEVVDDTW SSSLFGGGSS
           DDGVVGTLFF YYCVLHFHII IIIIGGLLLL LLLLLIIYFI IIIDIIDDIW SSSLYGGGSS
           DDVIIGTLFF YYCVLHFHII VVVVGGLLLL LLLLLIIYFI IVVEIIDDTW SSSLYGGGSS
           DDAIIGTLFF YYCVLHFHII VVVVGGLLLL LLLLLIIYFI IIIEVVDDTW SSSLYGGGSS
           DDAIIGTLFF YYCVLHFHII VVVVGGLLLL LLLLLIIYFI IVVEIIDDTW SSSLYGGGSS
           DDAIIGTLFF YYCVLHFHII VVVVGGLFLL LLLMMIIYFI IVVEVVDDTW SSSLYGGGSS

           YYVVLLHSST LLLLHVVVIV VVVLFIFLFY YYYSEMMNSS IIINNVKKKK KLIIYYYYPC
           YYVVLLQSST LLLLHVVVIV VVVLFIFLFY YYYSEMMNVV IIINNAKKKK KLIIYYYYPC
           YYVVFFHTTT IILLHVVVIV VVVLFIFFFY YYYSEMMNSS IIINNVKKKK KLIINNNYPC
           YYIIFFHTTT IILLHVVVIV VVVLFIFFFY YYYSEMMNSS IIINNVKKKK KLMMNNNYPC
           YYVVLLHTTT IILLHVVVIV VVVLFIFFFY YYYSEMMNSS IIINNAKKKK KLLLNNNYPC
           YYIILLHTTT IILLHIIIII IIILFIFFFY YYYSEMMNSS IIINNAKKKK KLLLNNNYPC
           YYVVIIHTTT IILLHVVVIV VVVLFIFLFY YYYSEMMNSS IIINNVKKKK KLIINNNYPC
           YYVVLLHSST LLLLHVVVIV VVVLFIFLFY YYYSEMMNSS IIINNAKKKK KLVVYYYYPC
           YYVVLLHTTT IILLHVVVIV VVVLFIFFFY YYYSEMMNSS IIINNAKKKK KLLLNNNYPC
           YYVVLLHSST LLLLHVVVII IIILFIFLFY YYYSEMMNSS IIINNAKKKK KLIIHHHYPC
           YYVVLLHTTT IILLHVVVII IIILFIFFFY YYYSEMMNSS IIINNAKKKK KLLLNNNYPC
           YYVVLLHSST IILLHVVVIV VVVLFIFLFY YYYSEMMNSS IIINNAKKKK KLIIHHHYPC
           YYLLLLHTTT IILLHVVVIV VVVLFIFFFY YYYSEMMNSS IIINNAKKKK KLLLNNNYPC
           YYVVLLHTTT LLLLHVVVIV VVVLFIFLFY YYYSEMMNSS IIINNAKKKK KLIIHHHYPC
           YYVVIIHTTT IILLHVVVIV VVVLFIFLFY YYYSEMMNSS IIINNVKKKK KLIINNNYPC
           YYVVLLHTTT IILLHVVVII IIILFIFFFY YYYSEMMNSS IIINNAKKKK KLLLNNNYPC
           YYVVLLHTTT IILLHVVVIV VVVLFIFFFY YYYSEMMNSS IIINNAKKKK KLLLNNNYPC
           YYVVLLHTTT IILLHVVVIV VVVLFIFFFY YYYSEMMNSS IIINNAKKKK KLLLNNNYPC
           YYVVFFHTTT IILLHVVVIV VVVLFIFFFY YYYSEMMNSS IIINNVKKKK KLIINNNYPC
           YYVVLLHSST LLLLHVVVII IIILFIFLFY YYYSEMMNSS IIINNAKKKK KLIIHHHYPC
           YYIILLHTTT IILLHIIIIV VVVLFIFLFY YYYSEMMNSS IIINNAKKKK KLLLNNNYPC
           YYVVLLHTTT IILLHVVVIV VVVLFIFFFY YYYSEMMNSS IIINNAKKKK KLMMNNNYPC
           YYIILLHTTT IILLHVVVIV VVVLFIFFFY YYYSEMMNSS IIINNAKKKK KLLLNNNYPC
           YYVVLLHTTT IILLHVVVIV VVVLFIFFFY YYYSEMMNSS IIINNAKKKK KLLLNNNYPC
           YYIILLHTTT IILLHIIIII IIILFIFLFY YYYSEMMNSS IIINNAKKKK KLLLNNNYPC

           PPLLNNFFLW WWYYFLLIFF IIIILTGVVL ATCCYPEIII SYYYYYSSSH ILRELGCCCL
           PPLLNNFFLW WWYYFLLIFF IIIILTGVVL ATAAYPEIII SHHHYYSSSH ILRELGWWWF
           PPLLNNFFLW WWYYFLLIFF IIIILTGVVF ASRRYPEIII SYYYYYSSSH ILRELGWWWF
           PPLLNNFFLW WWYYFLLIFF IIIILTGVVF ASRRYPEIII SYYYYYSSSH ILRELGWWWF
           PPLLNNFFLW WWYYFLLIFF IIIILTGVVF ASRRYPEIII SYYYYYSSSH ILRELGWWWF
           PPLLNNFFLW WWYYFLLIFF IIIILTGVVF ASRRYPEIII SYYYYYSSSH ILRELGWWWF
           PPLLNNFFLW WWYYFLLIFF IIIIITGVVF ASRRYPDVVV SYYYYYSSSH ILRELGWWWF
           PPLLNNFFLW WWYYFLLIFF IIIILTGVVL ATCCYPEIII SYYYYYSSSH ILRELGWWWF
           PPLLNNFFLW WWYYFLLIFF IIIILTGVVF ASRRYPEIII SYYYYYSSSH ILRELGWWWF
           PPLLNNFFLW WWYYFLLIFF IIIILTGVVL ATCCYPEIII SYYYYYSSSH ILRELGWWWF
           PPLLNNFFLW WWYYFLLIFF IIIILTGVVF ASRRYPEIII SYYYYYSSSH ILRELGWWWF
           PPLLNNFFLW WWYYFLLIFF IIIILTGVVL ATCCYPEIII SYYYYYSSSH ILRELGWWWF
           PPLLNNFFLW WWYYFLLIFF IIIILTGVVF ASRRYPEIII SYYYYYSSSH ILRELGWWWF
           PPLLNNFFLW WWYYFLLIFF IIIILTGVVL ATCCYPEIII SYYYYYSSSH ILREIGWWWF
           PPLLNNFFLW WWYYFLLIFF IIIIITGVVF ASRRYPDVVV SYYYYYSSSH ILRELGWWWF
           PPLLNNFFLW WWYYFLLIFF IIIILTGVVF ASRRYPEIII SYYYYYSSSH ILRELGWWWF
           PPLLNNFFLW WWYYFLLIFF IIIILTGVVF ASRRYPEIII SYYYYYSSSH ILRELGWWWF
           PPLLNNFFLW WWYYFLLIFF IIIILTGVVF ASRRYPEIII SYYYYYSSSH ILRELGWWWF
           PPLLNNFFLW WWYYFLLIFF IIIILTGVVF ASRRYPEIII SYYYYYSSSH ILRELGWWWF
           PPLLNNFFLW WWYYFLLIFF IIIILTGVVL ATCCYPEIII SYYYYYSSSH ILRELGWWWF
           PPLLNNFFLW WWYYFLLIFF IIIILTGVVF ASRRYPDIII SYYYYYSSSH ILRELGWWWF
           PPLLNNFFLW WWYYFLLIFF IIIILTGIIF ASRRYPEIII SYYYYYSSSH ILRELGWWWF
           PPLLNNFFLW WWYYFLLIFF IIIILTGVVF ASRRYPEIII SYYYYYSSSH ILRELGWWWF
           PPLLNNFFLW WWYYFLLIFF IIIILTGVVF ASRRYPEIII SYYYYYSSSH ILRELGWWWF
           PPLLNNFFLW WWYYFLLIFF IIIILTGVVF ASRRYPEIII SYYYYYSSSH ILRELGWWWF

           LIICLLLQQL LYYLFYLFTT YR-----KLL LLIFLTTIMM MIWWIIIIYY INNSYYLCFL
           FYYLSSSTTA FVVFILAYLL HRGGGGLSYY YYYLLTTNTT TLIIIIIILL MTTAMMYVLW
           FYYMAAATTA LVVFFLTYLL HRGGGGLSYY YYYLLSSISS SLIIIIIIAA VTTAIIYVLW
           FYYMAAATTA LVVFFLTYLL HRGGGGLSYY YYYLLSSISS SLIIIIIIAA VTTAIIYVLW
           FYYMAAATTA LVVFLLTYLL HRGGGGLSYY YYYLLSSISS SLIIIIIIAA VTTAIIYVLW
           FYYMAAATTA LVVFLLTYLL HRGGGGLSYY YYYLLSSISS SLIIIIIIAA ITTAIIYVLW
           FYYMAAATTA LVVFLLTYLL HRGGGGLSYY YYYLLSSISS SLIILLLLMM VTTAVVYVLW
           FYYMAAATTA FVVFILTYLL HRGGGGLSYY YYYLLSSISS SLIIIIIILL VTTAMMYVLW
           FYYMAAATTA LVVFLLTYLL HRGGGGLSYY YYYLLSSISS SLIIIIIIAA VTTAIIYVLW
           FYYMAAATTA FVVFILTYLL HRGGGGLSYY YYYLLSSISS SLMMIIIILL VTTAMMYVLW
           FYYMAAATTA LVVFLLTYLL HRGGGGLSYY YYYLLSSISS SLIIIIIIAA VTTAIIYVLW
           FYYMAAATTA FVVFILTYLL HRGGGGLSYY YYYLLSSISS SLIIIIIILL VTTAMMYVLW
           FYYMAAATTA LVVFLLTYLL HRGGGGLSYY YYYLLSSISS SLIIIIIIAA VTTAIIYVLW
           FYYMAAATTA FVVFILTYLL HRGGGGLSYY YYYLLSSITT TLIIIIIILL VTTAMMYVLW
           FYYMAAATTA LVVFLLTYLL HRGGGGLSYY YYYLLSSISS SLIILLLLMM VTTAVVYVLW
           FYYMAAATTA LVVFLLTYLL HRGGGGLSYY YYYLLSSISS SLIIIIIIAA VTTAIIYVLW
           FYYMAAATTA LVVFLLTYLL HRGGGGLSYY YYYLLSSISS SLIIIIIIAA VTTAIIYVLW
           FYYMAAATTA LVVFLLTYLL HRGGGGLSYY YYYLLSSISS SLIIIIIIAA VTTAIIYVLW
           FYYMAAATTA LVVFFLTYLL HRGGGGLSYY YYYLLSSISS SLIIIIIIAA VTTAIIYVLW
           FYYMAAATTA FVVFILTYLL HRGGGGLSYY YYYLLSSISS SLIIIIIILL VTTAMMYVLW
           FYYMAAATTA LVVFFLTYLL HRGGGGLSYY YYYLLSSISS SLIIIIIIAA VTTAIIYVLW
           FYYMAAATTA LVVFLLTYLL HRGGGGLSYY YYYLLSSISS SLVVIIIIAA VTTAIIYVLW
           FYYMAAATTA LVVFLLTYLL HRGGGGLSYY YYYLLSSISS SLIIIIIIAA VTTAIIYVLW
           FYYMAAATTA LVVFLLTYLL HRGGGGLSYY YYYLLSSISS SLIIIIIIAA VTTAIIYVLW
           FYYMAAATTA LVVFFLTYLL HRGGGGLSYY YYYLLSSISS SLIIIIIIAA VTTAIIYVLW

           LGSSSNNNEE FFFFLLLLCC CNYYLLFFPL LVVWIICCCY YIVSDTRRFA ACIIVFFFII
           WGQQQMMMSS FFFFWWWWAA ATNNLLFFPL LIIWVVCCCF FIVNDTRRFV VVVVVFFFII
           WGQQQMMMSS YYYYWWWWAA ATNNLLGGPL LVVWLLCCCY YTVSDTRRFA ACIIVFFFII
           WGQQQMMMSS YYYYWWWWAA ATNNLLGGPL LVVWLLCCCY YTVSDTRRFA ACIIVFFFII
           WGQQQMMMSS YYYYWWWWAA ATNNLLSSPL LVVWLLCCCY YTVSDTRRFA ACIIVFFFII
           WGQQQMMMSS YYYYWWWWAA ATNNLLSSPL LVVWLLCCCY YTVSDTRRFA ACIIVFFFII
           WGQQQMMMSS YYYYWWWWAA ATNNLLSSPA AVVWIICCCY YTVSDTRRFG GCIIVFFFII
           WGQQQMMMSS FFFFWWWWAA ATNNLLFFPL LVVWIICCCY YLVSDTRRFA ACIIVFFFII
           WGQQQMMMSS YYYYWWWWAA ATNNLLSSPL LVVWLLCCCY YTVSDTRRFA ACIIVFFFII
           WGQQQMMMSS FFFFWWWWAA ATNNLLFFPL LVVWIICCCY YLVSDTRRFA ACIIVFFFII
           WGQQQMMMSS YYYYWWWWAA ATNNLLSSPL LVVWLLCCCY YTVSDTRRFA ACIIVFFFII
           WGQQQMMMSS FFFFWWWWAA ATNNLLFFPL LVVWIICCCY YLVSDTRRFA ACIIVFFFII
           WGQQQMMMSS YYYYWWWWAA ATNNLLSSPL LVVWLLCCCY YTVSDTRRFA ACIIVFFFII
           WGQQQMMMSS FFFFWWWWAA ATNNLLFFPL LVVWIICCCY YLVSDTRRFA ACIIVFFFII
           WGQQQMMMSS YYYYWWWWAA ATNNLLSSPA AVVWIICCCY YTVSDTRRFG GCIIVFFFII
           WGQQQMMMSS YYYYWWWWAA ATNNLLSSPL LVVWLLCCCY YTVSDTRRFA ACIIVFFFII
           WGQQQMMMSS YYYYWWWWAA ATNNLLSSPL LVVWLLCCCY YTVSDTRRFA ACIIVFFFII
           WGQQQMMMSS YYYYWWWWAA ATNNLLSSPL LVVWLLCCCY YTVSDTRRFA ACIIVFFFII
           WGQQQMMMSS YYYYWWWWAA ATNNLLGGPL LVVWLLCCCY YTVSDTRRFA ACIIVFFFII
           WGQQQMMMSS FFFFWWWWAA ATNNLLFFPL LVVWIICCCY YLVSDTRRFA ACIIVFFFII
           WGQQQMMMSS YYYYWWWWAA ATNNLLSSPL LVVWLLCCCY YTVSDTRRFA ACIIVFFFII
           WGQQQMMMSS YYYYWWWWAA ATNNLLSSPL LVVWLLCCCY YTVSDTRRFA ACIIVFFFII
           WGQQQMMMSS YYYYWWWWAA ATNNLLSSPL LVVWLLCCCY YTVSDTRRFA ACIIVFFFII
           WGQQQMMMSS YYYYWWWWAA ATNNLLSSPL LVVWLLCCCY YTVSDTRRFA ACIIVFFFII
           WGQQQMMMSS YYYYWWWWAA ATNNLLSSPL LVVWLLCCCY YTVSDTRRFA ACIIVFFFII

           ILHSPLYYYD AKIPPFFFYP PNNLLLIKGN NVLLFLLQLL FFFPHPDNNA IIVDDDYYTP
           ILHSPLYYYD AKIPPFFFYP PNNLLLIKGN NVLLFLLQLL FFFTHPDNNA IIVDDDYYTP
           ILHSPLYYYD AKIPPFFFYP PNNLLLVKGN NILLFLLQII FFFPHPDNNA IIVNNNYYTP
           ILHSPLYYYD AKIPPFFFYP PNNLLLVKGN NILLFLLQII FFFPHPDNNA IIVNNNYYTP
           ILHSPLYYYD AKIPPFFFYP PNNLLLVKGN NIFFFLLQII FFFPHPDNNA IIVNNNYYTP
           ILHSPLYYYD AKIPPFFFYP PNNLLLVKGN NIFFFLLQLL FFFPHPDNNA IIVNNNYYTP
           ILHSPLYYYD AKIPPFFFYP PNNLLLVKGN NVIIFLLQLL FFFPHPDNNA IIVNNNYYTP
           ILHSPLYYYD AKIPPFFFYP PNNLLLIKGN NIFFFLLQLL FFFPHPDNNA IIVDDDYYTP
           ILHSPLYYYD AKIPPFFFYP PNNLLLVKGN NIFFFLLQII FFFPHPDNNA IIVNNNYYTP
           ILHSPLYYYD AKIPPFFFYP PNNLLLIKGN NVLLFLLQLL FFFPHPDNNA IIVDDDYYTP
           ILHSPLYYYD AKIPPFFFYP PNNLLLVKGN NIFFFLLQLL FFFPHPDNNA IIVNNNYYTP
           ILHSPLYYYD AKIPPFFFYP PNNLLLIKGN NVLLFLLQLL FFFPHPDNNA IIVDDDYYTP
           ILHSPLYYYD AKIPPFFFYP PNNLLLVKGN NIFFFLLQII FFFPHPDNNA IIVNNNYYTP
           ILHSPLYYYD AKIPPFFFYP PNNLLLIKGN NVFFFLLQLL FFFPHPDNNA IIVDDDYYTP
           ILHSPLYYYD AKIPPFFFYP PNNLLLVKGN NVIIFLLQLL FFFPHPDNNA IIVNNNYYTP
           ILHSPLYYYD AKIPPFFFYP PNNLLLVKGN NIFFFLLQII FFFPHPDNNA IIVNNNYYTP
           ILHSPLYYYD AKIPPFFFYP PNNLLLVKGN NIFFFLLQII FFFPHPDNNA IIVNNNYYTP
           ILHSPLYYYD AKIPPFFFYP PNNLLLVKGN NIFFFLLQII FFFPHPDNNA IIVNNNYYTP
           ILHSPLYYYD AKIPPFFFYP PNNLLLVKGN NILLFLLQII FFFPHPDNNA IIVNNNYYTP
           ILHSPLYYYD AKIPPFFFYP PNNLLLIKGN NVLLFLLQLL FFFPHPDNNA IIVDDDYYTP
           ILHSPLYYYD AKIPPFFFYP PNNLLLVKGN NIIIFLLQLL FFFPHPDNNA IIVNNNYYTP
           ILHSPLYYYD AKIPPFFFYP PNNLLLVKGN NIFFFLLQII FFFPHPDNNA IIVNNNYYTP
           ILHSPLYYYD AKIPPFFFYP PNNLLLVKGN NIFFFLLQII FFFPHPDNNA IIVNNNYYTP
           ILHSPLYYYD AKIPPFFFYP PNNLLLVKGN NIFFFLLQII FFFPHPDNNA IIVNNNYYTP
           ILHSPLYYYD AKIPPFFFYP PNNLLLVKGN NIFFFLLQLL FFFPHPDNNA IIVNNNYYTP

           LVVPPPPPEE EWYLPFYYAA MLKINTTLVS LQFLLAERTT TIIIIQQKAA FRREEEYYSP
           LVVPPPPPEE EWYLSFYYAA ILKINTTLIS LQFLLAERTT TIIIILLKVV FRRDDDYYSS
           LVVPPPPPEE EWYLPFYYAA MLKISNNVIS LQFLLAERTT TIIIIQQKVV FRREEEYYSP
           LVVPPPPPEE EWYLPFYYAA MLKISNNVIS LQFLLAERTT TIIIIQQKVV FRREEEYYSP
           IVVPPPPPEE EWYLPFYYAA MLKISTTLIS LQFLLAERTT TIIIIQQKTT FRREEEYYSP
           IVVPPPPPEE EWYLPFYYAA MLKISTTLIS LQFLLAERTT TIIIIQQKTT FRREEEYYSP
           SVVPPPPPEE EWYLPFYYAA MLKVSPPVIS LQFLLAERTT TIIIIQQKII FRRDDDYYSP
           LVVPPPPPEE EWYLPFYYAA MLKINTTLVS LQFLLAERTT TIIIIQQKNN FRREEEYYSP
           IVVPPPPPEE EWYLPFYYAA MLKISTTLIS LQFLLAERTT TIIIIQQKTT FRREEEYYSP
           LVVPPPPPEE EWYLPFYYAA MLKINTTLVS LQFLLAERTT TLLIIQQKAA FRREEEYYSP
           IVVPPPPPEE EWYLPFYYAA MLKISTTLIS LQFLLAERTT TIIIIQQKTT FRREEEYYSP
           LVVPPPPPEE EWYLPFYYAA MLKINTTLVS LQFLLAERTT TLLIIQQKAA FRREEEYYSP
           IVVPPPPPEE EWYLPFYYAA MLKISTTLIS LQFLLAERTT TIIIIQQKTT FRREEEYYSP
           LVVPPPPPEE EWYLPFYYAA MLKINTTLVS LQFLLAERTT TIIIIQQKNN FRREEEYYSP
           SVVPPPPPEE EWYLPFYYAA MLKVSPPVIS LQFLLAERTT TIIIIQQKII FRRDDDYYSP
           IVVPPPPPEE EWYLPFYYAA MLKISTTLIS LQFLLAERTT TIIIIQQKTT FRREEEYYSP
           IVVPPPPPEE EWYLPFYYAA MLKISTTLIS LQFLLAERTT TIIIIQQKTT FRREEEYYSP
           IVVPPPPPEE EWYLPFYYAA MLKISTTLIS LQFLLAERTT TIIIIQQKTT FRREEEYYSP
           LVVPPPPPEE EWYLPFYYAA MLKISNNVIS LQFLLAERTT TIIIIQQKVV FRREEEYYSP
           LVVPPPPPEE EWYLPFYYAA MLKINTTLVS LQFLLAERTT TLLIIQQKAA FRREEEYYSP
           IVVPPPPPEE EWYLPFYYAA MLKISTTLIS LQFLLAERTT TIIIIQQKLL FRREEEYYSP
           IVVPPPPPEE EWYLPFYYAA ILKISTTLIS LQFLLAERTT TIIIIQQKTT FRREEEYYSP
           IVVPPPPPEE EWYLPFYYAA MLKISTTLIS LQFLLAERTT TIIIIQQKTT FRREEEYYSP
           IVVPPPPPEE EWYLPFYYAA MLKISTTLIS LQFLLAERTT TIIIIQQKTT FRREEEYYSP
           IVVPPPPPEE EWYLPFYYAA MLKISTTLIS LQFLLAERTT TIIIIQQKAA FRREEEYYSP

           TTIIWWFISS FFYYALICCQ PPIIIYYYYR FIIFFFSGLF TVVQQSSKKK RYYSSQAII
           IIIIWWFIAA FFYYAMIYYQ PPIIIFFFYR FIIFFVSILF TVVQQSSKKK RYYSSQAII
           IIIIWWFMSS FFYYALICCP PPIIIFFFYR FIIFFSSGLF SVVQQNNKKK KYYSSQAII
           IIIIWWFMSS FFYYALICCQ PPIIIFFFYR FIIFFSSGLF AVVHHYYKKK RYYSSQAII
           MMIIWWFMSS FFYYALICCQ PPIIIFFFYR FIIFFSSGLF AVVHHYYKKK RYYSSQAII
           MMIIWWFMSS FFYYALICCQ PPIIIFFFYR FIIFFSSGLF AVVHHYYKKK RYYSSQAII
           IIIIWWFMAA FFYYALICCQ PPIIIFFFYR FIVFFCSGLF VVVHHYYRRR RYYSSQAII
           TTIIWWFISS FFYYALICCQ PPIIIYYYYR FIIFFFSALF TVVQQAARRR RYYSSQAII
           MMIIWWFMSS FFYYALICCQ PPIIIFFFYR FIIFFSSGLF TVVHHYYKKK RYYSSQAII
           TTIIWWFISS FFYYALICCQ PPIIIYYYYR FIIFFFSGLF TVVQQSSKKK RYYSSQAII
           MMIIWWFMSS FFYYALICCQ PPIIIFFFYR FIIFFSSGLF VVVHHYYKKK RYYSSQAII
           IIIIWWFISS FFYYALICCQ PPIIIFFFYR FIIFFCSGLF SVVQQSSKKK RYYSSQAII
           MMIIWWFMSS FFYYALICCQ PPIIIFFFYR FIIFFFSGLF TVVHHYYKKK RYYSSQAII
           IIIIWWFISS FFYYALICCQ PPIIIYYYYR FIIFFFSALF TVVQQAARRR KYYSSQALL
           IIIIWWFMAA FFYYALICCQ PPIIIFFFYR FIVFFCSGLF VVVHHYYKKK RYYSSQAII
           MMIIWWFMSS FFYYALICCQ PPIIIFFFYR FIIFFSSGLF AVVHHYYKKK RYYSSQAII
           MMIIWWFMSS FFYYALICCQ PPIIIFFFYR FIIFFSSGLF AVVHHYYKKK RYYSSQAII
           MMIIWWFMSS FFYYALICCQ PPIIIFFFYR FIIFFSSGLF AVVHHYYKKK RYYSSQAII
           IIIIWWFMSS FFYYALICCQ PPIIIFFFYR FIIFFSSGLF SVVQQYYKKK KYYSSQAII
           TTIIWWFISS FFYYALICCQ PPIIIYYYYR FIIFFFSGLF TVVQQSSKKK RYYSSQAII
           IIIIWWFMSS FFYYALICCQ PPIIIFFFYR FIIFFSSGLF AVVHHYYKKK RYYSSQAII
           MMIIWWFMSS FFYYALICCQ PPIIIFFFYR FIIFFSSGLF AVVHHYYNNN RYYSSQAII
           MMIIWWFMSS FFYYALICCQ PPIIIFFFYR FIIFFSSGLF TVVHHYYKKK RYYSSQAII
           MMIIWWFMSS FFYYALICCQ PPIIIFFFYR FIIFFSSGLF AVVHHYYKKK RYYSSQAII
           IIIIWWFMSS FFYYALICCQ PPIIIFFFYR FIIFFSSGLF VVVHHYYKKK RYYSSQAII

   25  1139
L_caullery ---------- ---------- ---------- --VFRRYALT TNCCCNHKKL LGYYYYLFSF
L_sabrazes ---------- ---------- ---------F IIVLRRYAIT TNCCCNHKKL LGYYYYLFSF
P_berghei  ---------- ---------- ---------- FFVLRRYALT TNCCCNHKKL LGYYYYLFSF
P_chabaudi ---------- ---------- ---------- FFVFRRYALT TNCCCNHKKL LGYYYYLFSF
P_cynomolg ---------- ---------- ---------F FFVFRRYTLT TNCCCNHKKL LGYYYYLFSF
P_DAJ-2004 ---------- ---------- ---------F FFVFRRYTLT TNCCCNHKKL LGYYYYLFSF
P_falcipar LLMNFFQSSS TTAAAAVWKY FFFIEEHHVF IIVLRRYSLT TNCCCNHKKL LGYYYYLFSF
P_floriden ---------- ---------- ---------F IIVFRRYALT TNCCCNHKKL LGYYYYLFSF
P_fragile  ---------- ---------- ---------F FFVLRRYTLT TNCCCNHKKL LGYYYYLFSF
P_gallinac ---------- ---------- ---------F IIVFRRYALT TNCCCNHKKL LGYYYYLFSF
P_gonderi  ---------- ---------- ---------F FFVFRRYTLT TNCCCNHKKL LGYYYYLFSF
P_juxtanuc ---------- ---------- ---------F FFVFRRYALT TNCCCNHKKL LGYYYYLFSF
P_knowlesi ---------- ---------- ---------L FFFFRRYTLT TNCCCNHKKL LGYYYYLFSF
P_mexicanu --MNFFQSSS TTAAAAVWES FFFIKKQQIF IIVFRRYSLT TNCCCNHKKL LGYYYYLFSF
P_reicheno LLMNFFQSSS TTAAAAVWKY FFFIEEHHVF IIVLRRYSLT TNCCCNHKKL LGYYYYLFSF
P_simioval ---------- ---------- ---------F FFVFRRYTLT TNCCCNHKKL LGYYYYLFSF
P_simium   ---------- ---------- ---------F FFVFRRYTLT TNCCCNHKKL LGYYYYLFSF
P_vivax_Sa ---------- ---------- ---------F FFVFRRYTLT TNCCCNHKKL LGYYYYLFSF
P_yoelii_1 ---------- --------MD LLLLHHQQAN IIFYLLYALT TNCCCNHKKL LGYYYYLFSF
P_relictum ---------- ---------- ---------F IIVFRRYALT TNCCCNHKKL LGYYYYLFSF
P_malariae ---------- ---------- ---------F FFVLRRYTLT TNCCCNHKKL LGYYYYLFSF
P_inui     ---------- ---------- ---------F FFVFRRYALT TNCCCNHKKL LGYYYYLFSF
P_coatneyi ---------- ---------- ---------F FFVLRRYTLT TNCCCNHKKL LGYYYYLFSF
P_fieldi   ---------- ---------- ---------F FFVLRRYTLT TNCCCNHKKL LGYYYYLFSF
P_ovale    ---------- ---------- ---------F FFVFRRYALT TNCCCNHKKL LGYYYYLFSF

           IGGYFLLLSS VVIIIRELYY YYSSSSSLRI IAQNNNFYNM MIIIIHGIII FNFGFGGGNN
           IGGYFLLLSS IIIIIRELYY YYSSSSSLRI IAQNNNLYNM MIIIVHGIII FNFGFGGGNN
           LGGYFLLLSS VVILLRELYY YYSSSSSLRI IAQNNNLYNM MIIIIHGIII FNFGFGGGNN
           LGGYFLLLSS VVILLRELYY YYSSSSSLRI IAQNNNLYNM MIIIVHGIII FNFGFGGGNN
           LGGYFLLLSS VVILLRELYY YYSSSSSLRI IAQNNNLYNM MIIILHGIII FNFGFGGGNN
           IGGYFLLLSS VVILLRELYY YYSSSSSLRI IAQNNNLYNM MIIILHGIII FNFGFGGGNN
           LGGYFLLLSS VVILLRELYY YYSSSSSLRI IAQNNNLYNM MIIIIHGIII FNFGFGGGNN
           IGGYFLLLSS VVILLRELYY YYSSSSSLRI IAQNNNLYNM MIIIIHGIII FNFGFGGGNN
           LGGYFLLLSS VVILLRELYY YYSSSSSLRV IAQNNNLYNM MIIILHGIII FNFGFGGGNN
           IGGYFLLLSS VVILLRELYY YYSSSSSLRI IAQNNNLYNM MIIIIHGIII FNFGFGGGNN
           LGGYFLLLSS VVILLRELYY YYSSSSSLRI IAQNNNLYNM MIIILHGIII FNFGFGGGNN
           IGGYFLLLSS VVILLRELYY YYSSSSSLRI IAQNNNLYNM MIIIIHGIII FNFGFGGGNN
           LGGYFLLLSS VVILLRELYY YYSSSSSLRI IAQNNNLYNM MIIILHGIII FNFGFGGGNN
           LGGYFLLLSS IIILLRELYY YYSSSSSLRI IAQNNNLYNM MIIIIHGIII FNFGFGGGNN
           LGGYFLLLSS VVILLRELYY YYSSSSSLRV IAQNNNLYNM MIIIIHGIII FNFGFGGGNN
           LGGYFLLLSS VVILLRELYY YYSSSSSLRI IAQNNNLYNM MIIILHGIII FNFGFGGGNN
           LGGYFLLLSS VVILLRELYY YYSSSSSLRI IAQNNNLYNM MIIILHGIII FNFGFGGGNN
           LGGYFLLLSS VVILLRELYY YYSSSSSLRI IAQNNNLYNM MIIILHGIII FNFGFGGGNN
           LGGYFLLLSS VVILLRELYY YYSSSSSLRI IAQNNNLYNM MIIIIHGIII FNFGFGGGNN
           IGGYFLLLSS VVILLRELYY YYSSSSSLRI IAQNNNLYNM MIIIIHGIII FNFGFGGGNN
           LGGYFLLLSS IIILLRELYY YYSSSSSLRI IAQNNNLYNM MIIIIHGIII FNFGFGGGNN
           LGGYFLLLSS VVILLRELYY YYSSSSSLRI IAQNNNLYNM MIIILHGIII FNFGFGGGNN
           LGGYFLLLSS VVILLRELYY YYSSSSSLRI IAQNNNLYNM MIIILHGIII FNFGFGGGNN
           LGGYFLLLSS VVILLRELYY YYSSSSSLRI IAQNNNLYNM MIIILHGIII FNFGFGGGNN
           LGGYFLLLSS VVILLRELYY YYSSSSSLRI IAQNNNLYNM MIIIIHGIII FNFGFGGGNN

           YFLLPILLSS ELLAYSSSLL LQPIAFLSSS TAAEFGWWWT TTPSSSMSLL VAVDVVVIIV
           YFLLPILLFF ELLAYSSSLL LQPVAFLSSS TAAEFGWWWT TTPSSSMSLL VSVDVVVIIV
           YYLLPILLSS ELLAYSSSLL LQPIAFLSSS TAAEFGWWWT TTPSSSMSLL VAVDVVVIII
           YYLLPILLSS ELLAYSSSLL LQPIAFLSSS TAAEFGWWWT TTPSSSMSLL VAVDVVVIIV
           YFLLPILLSS ELLAYSSSLL LQPIAFLSSS TAAEFGWWWT TTPSSSMSLL VAVDVVVIII
           YFLLPILLSS ELLAYGGGLL LQPIAFLSSS TAAEFGWWWT TTPSSSMSLL VAIDVVVIII
           YFLLPILLSS ELLAYSSSLL LQPIAFLSSS TAAEFGWWWT TTPSSSMSLL VAVDVVVIII
           YFLLPILLSS ELLAYSSSLL LQPIAFLSSS TAAEFGWWWT TTPSSSMSLL VAVDVVVIIV
           YFLLPILLSS ELLAYSSSLL LQPIAFLSSS TAAEFGWWWT TTPSSSMSLL VAVDVVVIII
           YFLLPILLSS ELLAYSSSLL LQPIAFLSSS TAAEFGWWWT TTPSSSMSLL VAVDVVVIII
           YFLLPILLSS ELLAYSSSLL LQPIAFLSSS TAAEFGWWWT TTPSSSMSLL VAVDVVVIII
           YFLLPILLSS ELLAYSSSLL LQPIAFLSSS TAAEFGWWWT TTPSSSMSLL VSVDVVVIIV
           YFLLPILLSS ELLAYSSSLL LQPIAFLSSS TAAEFGWWWT TTPSSSMSLL VAVDVVVIII
           YFLLPILLSS ELLAYSSSLL LQPIAFLSSS TAAEFGWWWT TTPSSSMSLL VAVDVVVIII
           YFLLPILLSS ELLAYSSSLL LQPIAFLSSS TAAEFGWWWT TTPSSSMSLL VAVDVVVIII
           YFLLPILLSS ELLAYSSSLL LQPIAFLSSS TAAEFGWWWT TTPSSSMSLL VAVDVVVIII
           YFLLPILLSS ELLAYSSSLL LQPIAFLSSS TAAEFGWWWT TTPSSSMSLL VAVDVVVIII
           YFLLPILLSS ELLAYSSSLL LQPIAFLSSS TAAEFGWWWT TTPSSSMSLL VAVDVVVIII
           YYLLPILLSS ELLAYSSSLL LQPVAFLSSS TAAEFGWWWT TTPSSSMSLL VAVDVVVIII
           YFLLPILLSS ELLAYSSSLL LQPIAFLSSS TAAEFGWWWT TTPSSSMSLL VAVDVVVIIV
           YFLLPILLSS ELLSYSSSLL LQPIAFLSSS TAAEFGWWWT TTPSSSMSLL VAVDVVVIII
           YFLLPILLSS ELLAYSSSLL LQPIAFLSSS TAAEFGWWWT TTPSSSMSLL VAVDVVVIII
           YFLLPILLSS ELLAYSSSLL LQPIAFLSSS TAAEFGWWWT TTPSSSMSLL VAVDVVVIII
           YFLLPILLSS ELLAYSSSLL LQPIAFLSSS TAAEFGWWWT TTPSSSMSLL VAVDVVVIII
           YFLLPILLSS ELLAYSSSLL LQPIAFLSSS TAAEFGWWWT TTPSSSMSLL VAVDVVVIII

           IILVAAMSSL LNNFFIITVV VVVLLRRRAK KGGLTTTLLG ISVSSLSFFL LLLLLLLLPP
           IILVAAMSSL LNNSSLLTGA AAALLRRRAK KGGLTTTLLG ISASSVSIIL LLLIIIILPP
           IILIAAMSSL LNNFFVVTVL LLLLLRRRAK KGGLSSSLLG VSVSSISIIL LLLLLLLLPP
           IILIAAMSSL LNNFFLLTVM MMMLLRRRAK KGGLTTTLLG ISVSSLSIIL LLLLLLLLPP
           VVLIAAMSSL LNNFFIITVM MMMLLRRRSK KGGLTTTLLG ISVSSLSVVL LLLLLLLLPP
           VVLIAAMSSL LNNFFIITVM MMMLLRRRSK KGGLTTTLLG ISVSSLSIIL LLLLLLLLPP
           FFLVAAMSSL LNNFFIITVM MMMLLRRRAK KGGLTTTLLG ISVSSLSGGL LLLLLLLLPP
           IILIAAMSSL LNNFFIITVM MMMLLRRRAK KGGLTTTLLG ISVSSLSAAL LLLLLLLLPP
           VVLIAAMSSL LNNFFIITVM MMMLLRRRSK KGGLTTTFFG ISVSSLSVVL LLLLLLLLPP
           IILVAAMSSL LNNFFIITVM MMMLLRRRAK KGGLTTTLLG ISVSSLSVVL LLLLLLLLPP
           IILIAAMSSL LNNFFIITVM MMMLLRRRSK KGGLTTTLLG ISVSSLSIIL LLLLLLLLPP
           IILIAAMSSL LNNFFIITVM MMMLLRRRAK KGGLTTTLLG ISVSSLSAAL LLLLLLLLPP
           IILIAAMSSL LNNFFIITVM MMMLLRRRSK KGGLTTTLLG ISVSSLSVVL LLLLLLLLPP
           IILIAAMSSL LNNFFIITVM MMMLLRRRAK KGGLTTTLLG ISVSSISFFL LLLLLLLLPP
           FFLVAAMSSL LNNFFIITVM MMMLLRRRAK KGGLTTTLLG ISVSSLSGGL LLLLLLLLPP
           VVLIAAMSSL LNNFFIITVM MMMLLRRRSK KGGLTTTLLG ISVSSLSVVL LLLLLLLLPP
           VVLIAAMSSL LNNFFIITVM MMMLLRRRSK KGGLTTTLLG ISVSSLSVVL LLLLLLLLPP
           VVLIAAMSSL LNNFFIITVM MMMLLRRRSK KGGLTTTLLG ISVSSLSVVL LLLLLLLLPP
           IILIAAMSSL LNNFFVVTVL LLLLLRRRAK KGGLSSSLLG VSVSSISIIL LLLLLLLLPP
           IILIAAMSSL LNNFFIITVM MMMLLRRRAK KGGLTTTLLG ISVSSLSVVL LLLLLLLLPP
           LLLIAAMSSL LNNFFIITIM MMMLLRRRSK KGGLTTTLLG ISVSSLSIIL LLLLLLLLPP
           VVLIAAMSSL LNNFFIITVM MMMLLRRRSK KGGLTTTLLG ISVSSLSVVL LLLIIIILPP
           VVLIAAMSSL LNNFFIITVM MMMLLRRRSK KGGLTTTLLG ISVSSLSVVL LLLLLLLLPP
           VVLIAAMSSL LNNFFIITVM MMMLLRRRSK KGGLTTTLLG ISVSSLSVVL LLLLLLLLPP
           LLLIAAMSSL LNNFFIITVM MMMLLRRRAK KGGLTTTLLG ISVSSLSIIL LLLLLLLLPP

           PVVLTTLMLL SLFLLLYFAG GGDDDDPYHH FWFFFGPVYY ILLAFVVVVV VHHVSSTCSL
           PVVLTTLMLL SLFLLLYFAG GGDDDDPYHH FWFFFGPVYY ILLAFIIIII IHHVSSSSCL
           PVVLTTLMLL SLFLLLFFAG GGDDDDPYHH FWFFFGPVYY ILLAFVVVVI IHHVSSTCSL
           PVVLTTLMLL SLFLLLFFAG GGDDDDPYHH LWFFFGPVYY ILLAFIIIII IHHVSSTSSL
           PVVLTTLMLL SLFLLLFFAG GGDDDDPYHH FWFFFGPVYY ILLAFVVVVI IHHVSSTCSL
           PIILTTLMLL SLFLLLFFAG GGDDDDPYHH FWFFFGPVYY ILLAFVVVVI IHHVSSTCSL
           PVVLTTLMLL SLFLLLFFAG GGDDDDPYHH FWFFFGPVYY ILLAFVVVVI IHHVSSTCNL
           PVVLTTLMLL SLFLLLYFAG GGDDDDPYHH FWFFFGPVYY ILLGFVVVVI IHHVSSTSSL
           PVVLTTLMLL SLFLLLFFAG GGDDDDPYHH FWFFFGPVYY ILLAFVVVVI IHHVSSTCSL
           PVVLTTLMLL SLFLLLYFAG GGDDDDPYHH FWFFFGPVYY ILLGFVVVVI IHHVSSTSSL
           PVVLTTLMLL SLFLLLFFAG GGDDDDPYHH FWFFFGPVYY ILLAFVVVVI IHHVSSTCSL
           PVVLTTLMLL SLFLLLYFAG GGDDDDPYHH FWFFFGPVYY ILLGFVVVVI IHHVSSTSSL
           PVVLTTLMLL SLFLLLFFAG GGDDDDPYHH FWFFFGPVYY ILLAFVVVVI IHHVSSTCSL
           PVVLTTIMLL SLFLLLFFAG GGDDDDPYHH FWFFFGPVYY ILLAFVVVVI IHHVSSTSSL
           PVVLTTLMLL SLFLLLFFAG GGDDDDPYHH FWFFFGPVYY ILLAFVVVVI IHHVSSTCNL
           PVVLTTLMLL SLFLLLFFAG GGDDDDPYHH FWFFFGPVYY ILLAFVVVVI IHHVSSTCSL
           PVVLTTLMLL SLFLLLFFAG GGDDDDPYHH FWFFFGPVYY ILLAFVVVVI IHHVSSTCSL
           PVVLTTLMLL SLFLLLFFAG GGDDDDPYHH FWFFFGPVYY ILLAFVVVVI IHHVSSTCSL
           PVVLTTLMLL SLFLLLFFAG GGDDDDPYHH FWFFFGPVYY ILLAFVVVVI IHHVSSTCSL
           PVVLTTLMLL SLFLLLYFAG GGDDDDPYHH FWFFFGPVYY ILLGFVVVVI IHHVSSTSSL
           PIILTTLMLL SLFLLLFFAG GGDDDDPYHH FWFFFGPVYY ILLAFVVVVI IHHVSSTCSL
           PVVLTTLMLL SLFLLLFFAG GGDDDDPYHH FWFFFGPVYY ILLAFVVVVI IHHVSSTCSL
           PVVLTTLMLL SLFLLLFFAG GGDDDDPYHH FWFFFGPVYY ILLAFVVVVI IHHVSSTCSL
           PVVLTTLMLL SLFLLLFFAG GGDDDDPYHH FWFFFGPVYY ILLAFVVVVI IHHVSSTCSL
           PVVLTTLMLL SLFLLLFFAG GGDDDDPYHH FWFFFGPVYY ILLAFVVVVI IHHVSSTCSL

           LLFNNQSSMM ILAMAIILSV WWWHHHHHHM TTLDDYFFTT TTTTIILLII SIPGGKVFWW
           LLFHHQPPMM ILAMGIVLSV WWWHHHHHHM TTLDDFFFTT TTTTIILLVV ALPGGKVFWW
           LLFNNQSSMM ILAMGIVLSV WWWHHHHHHM TTLDDFFFTT TTTTIILLII SIPGGKVFWW
           LLFNNQSSMM ILAMGIVLSV WWWHHHHHHM TTLDDFFFTT TTTTIILLII SIPGGKVFWW
           LLFNNQSSMM ILAMSIILSV WWWHHHHHHM TTLDDFFFTT TTTTIILLII SIPGGKIFWW
           LLFNNQSSMM ILAMSIILSV WWWHHHHHHM TTLDDFFFTT TTTTIILLII SIPGGKIFWW
           LLFNNQSSMM ILAMGIVLSV WWWHHHHHHM TTLDDYFFTT TTTTIILLII SIPGGKVFWW
           LLFNNQSSMM ILAMGIVLSV WWWHHHHHHM TTLDDYFFTT TTTTIILLII SIPGGKIFWW
           LLFNNQSSMM ILAMSIILSV WWWHHHHHHM TTLDDFFFTT TTTTIILLII SIPGGKIFWW
           LLLNNQSSMM ILAMSIILSV WWWHHHHHHM TTLDDYFFTT TTTTIILLII SIPGGKVFWW
           LLFNNQSSMM ILAMSIILSV WWWHHHHHHM TTLDDFFFTT TTTTIILLII SIPGGKIFWW
           LLFNNQSSMM ILAMSIILSV WWWHHHHHHM TTLDDYFFTT TTTTIILLII SIPGGKVFWW
           LLFNNQSSMM ILAMSIILSV WWWHHHHHHM TTLDDFFFTT TTTTIILLII SIPGGKIFWW
           LLFNNQSSMM ILAMGIILSV WWWHHHHHHM TTLDDYFFTT TTTTIILLII SIPGGKIFWW
           LLFNNQSSMM ILAMGIVLSV WWWHHHHHHM TTLDDYFFTT TTTTIILLII SIPGGKVFWW
           LLFNNQSSMM ILAMSIILSV WWWHHHHHHM TTLDDFFFTT TTTTIILLII SIPGGKIFWW
           LLFNNQSSMM ILAMSIILSV WWWHHHHHHM TTLDDFFFTT TTTTIILLII SIPGGKIFWW
           LLFNNQSSMM ILAMSIILSV WWWHHHHHHM TTLDDFFFTT TTTTIILLII SIPGGKIFWW
           LLFNNQSSMM ILAMGIVLSV WWWHHHHHHM TTLDDFFFTT TTTTIILLII SIPGGKVFWW
           LLFNNQSSMM ILAMSIILSV WWWHHHHHHM TTLDDYFFTT TTTTIILLII SIPGGKVFWW
           LLFNNQSSMM ILAMSIILSV WWWHHHHHHM TTLDDFFFTT TTTTIILLII SIPGGKVFWW
           LLFNNQSSMM ILAMSIILSV WWWHHHHHHM TTLDDFFFTT TTTTIILLII SIPGGKIFWW
           LLFNNQSSMM ILAMSIILSV WWWHHHHHHM TTLDDFFFTT TTTTIILLII SIPGGKIFWW
           LLFNNQSSMM ILAMSIILSV WWWHHHHHHM TTLDDFFFTT TTTTIILLII SIPGGKIFWW
           LLFNNQSSMM ILAMSIILSV WWWHHHHHHM TTLDDFFFTT TTTTIILLII SIPGGKVFWW

           ICTYYYSFFF GITHLLFCCC TTGGTVVILN AAVVIAHHDT TTYHHHFLSS IGILFFTSVS
           ICTYYYSFFF GITHLLFCCC TTGGTVVILN AAIIIAHHDT TTYHHHFLSS IGILFFTLVS
           LCTYYYSFFF GITHLLFCCC TTGGTVVILN GGIIIAHHDT TTYHHHFLSS IGILFFTCVS
           LCTYYYSFFF GITHLLFCCC TTGGTVVILN GGIIVAHHDT TTYHHHFLSS IGILFFTSVS
           ICTYYYGFFF GITHLLFCCC TTGGTVVILN AAIIIAHHDT TTYHHHFLSS IGILFFTLVS
           ICTYYYGFFF GITHLLFCCC TTGGTVVILN AAIIIAHHDT TTYHHHFLSS IGILFFTLVS
           ICTYYYSFFF GMIHLLFCCC TTGGTVVILN AAIIVAHHDT TTYHHHFLSS IGILFFTTVS
           ICTYYYGFFF GITHLLFCCC TTGGTVVILN AAVVIAHHDT TTYHHHFLSS IGILFFTTVS
           ICTYYYGFFF GITHLLFCCC TTGGTVVILN AAIIIAHHDT TTYHHHFLSS IGILFFTLVS
           ICTYYYGFFF GITHLLFCCC TTGGTVVILN AAIIIAHHDT TTYHHHFLSS IGILFFTTVS
           ICTYYYGLLL GITHLLFCCC TTGGTVVILN AAIIIAHHDT TTYHHHFLSS IGILFFTLIS
           ICTYYYGFFF GITHLLFCCC TTGGTVVILN AAIIIAHHDT TTYHHHFLSS IGILFFTTVS
           ICTYYYGFFF GITHLLFCCC TTGGTVVILN AAIIIAHHDT TTYHHHFLSS IGILFFTLVS
           ICTYYYGFFF GITHLLFCCC TTGGTVVILN AAIIIAHHDT TTYHHHFLSS IGILFFTTLS
           ICTYYYSFFF GMIHLLFCCC TTGGTVVILN AAIIVAHHDT TTYHHHFLSS IGILFFTTVS
           ICTYYYGFFF GITHLLFCCC TTGGTVVILN AAIIIAHHDT TTYHHHFLSS IGILFFTLVS
           ICTYYYGFFF GITHLLFCCC TTGGTVVILN AAIIIAHHDT TTYHHHFLSS IGILFFTLVS
           ICTYYYGFFF GITHLLFCCC TTGGTVVILN AAIIIAHHDT TTYHHHFLSS IGILFFTLVS
           LCTYYYSFFF GITHLLFCCC TTGGTVVILN GGIIIAHHDT TTYHHHFLSS IGILFFTGVS
           ICTYYYGFFF GITHLLFCCC TTGGTVVILN AAIIIAHHDT TTYHHHFLSS IGILFFTTVS
           ICTYYYGFFF GITHLLFCCC TTGGTVVILN AAIIIAHHDT TTYHHHFLSS IGILFFTTIS
           ICTYYYGFFF GITHLLFCCC TTGGTVVILN AAIIIAHHDT TTYHHHFLSS IGILFFTLVS
           ICTYYYGFFF GITHLLFCCC TTGGTVVILN AAIIIAHHDT TTYHHHFLSS IGILFFTLVS
           ICTYYYGFFF GITHLLFCCC TTGGTVVILN AAIIIAHHDT TTYHHHFLSS IGILFFTLVS
           ICTYYYGFFF GITHLLFCCC TTGGTVVILN AAIIIAHHDT TTYHHHFLSS IGILFFTTVS

           AENNNFFFKK RRNTTIVVLL WTIIIILFFG VLTFPPMHHH FLLLGVMMPR RPPPYDAAAL
           AENNNFFFRR RRNVVIVVLL WIGGGGLFFG ILTFPPMHHH FLLLGVMMPR RPPPYDNNNL
           FESSSFFFKK RRNTTIVVLL WSIIIILFFG ILTFPPMHHH FLLLGVMMPR RPPPYDAAAL
           FESSSFFFKK RRNTTIVVLL WSIIIILFFG VLTFPPMHHH FLLLGVMMPR RPPPYDAAAL
           SENNNFFFKK RRNSSIIILL WSIIIILFFG VLTFPPMHHH FLLLGVMMPR RPPPYDAAAL
           SENNNFFFKK RRNSSIIILL WSIIIILFFG VLTFPPMHHH FLLLGVMMPR RPPPYDAAAL
           ADNNNFFFKK RRNSSVIILL WSMMMMLFFG ILTFPPMHHH FLLLGVMMPR RPPPYDAAAL
           AENNNFFFKK RRNSSIIILL WSMMMMLFFG VLTFPPMHHH FLLLGVMMPR RPPPYDAAAL
           SENNNFFFKK RRNSSIIILL WSIIIILFFG VLTFPPMHHH FLLLGVMMPR RPPPYDAAAL
           AENNNFFFKK RRNSSIIILL WSMMMMLFFG VLTFPPMHHH FLLLGVMMPR RPPPYDAAAL
           SENNNFFFKK RRNSSIIILL WSIIIILFFG VLTFPPMHHH FLLLGVMMPR RPPPYDAAAL
           AENNNFFFKK RRNSSIIILL WSMMMMLFFG VLTFPPMHHH FLLLGVMMPR RPPPYDAAAL
           SENNNFFFKK RRNSSIIILL WSIIIILFFG VLTFPPMHHH FLLLGVMMPR RPPPYDAAAL
           AENNNFFFKK RRDTTIIILL WSMMMMLFFG ILTFPPMHHH FLLLGVMMPR RPPPYDAAAL
           ADNNNLFFKK RRNSSIIILL WSMMMMLFFG ILTFPPMHHH FLLLGVMMPR RPPPYDAAAL
           SENNNFFFKK RRNSSIIILL WSIIIILFFG VLTFPPMHHH FLLLGVMMPR RPPPYDAAAL
           SENNNFFFKK RRNSSIIILL WSIIIILFFG VLTFPPMHHH FLLLGVMMPR RPPPYDAAAL
           SENNNFFFKK RRNSSIIILL WSIIIILFFG VLTFPPMHHH FLLLGVMMPR RPPPYDAAAL
           FESSSFFFKK RRNTTIVVLL WSIIIILFFG VLTFPPMHHH FLLLGVMMPR RPPPYDAAAL
           AENNNFFFKK RRNSSIIILL WSMMMMLFFG ILTFPPMHHH FLLLGVMMPR RPPPYDAAAL
           HENNNFFFKK RRNSSIVVLL WSIIIILFFG IFIFPPMHHH FLLLGVMMPR RPPPYDAAAL
           NENNNFFFKK RRNSSIIILL WSIIIILFFG VLTFPPMHHH FLLLGVMMPR RPPPYDAAAL
           SENNNFFFKK RRNSSIIILL WSIIIILFFG VLTFPPMHHH FLLLGVMMPR RPPPYDAAAL
           SENNNFFFKK RRNSSIIILL WSIIIILFFG VLTFPPMHHH FLLLGVMMPR RPPPYDAAAL
           AENNNFFFKK RRNSSIIILL WSIIIILFFG VLTFPPMHHH FLLLGVMMPR RPPPYDAAAL

           NGGNNMMMII LLGGGIIHKV SSYYLLTSLL YAATKKYYFF SGGILFNIIL LLFFIIIYRL
           NGGNNMTTII LLGGGIINKS SSYYIITSLL YAATKKYYFF SGGILFNTTL LLFFLLLYRL
           NGGNNMMMTT LLGGGIVFKV SSYYLLASLL YGGTKKYYFF SGGILFNIIL LLFFVVVYRL
           NGGNNMMMTT LLGGGIVFKV SSYYLLTSLL YGGTKKYYFF SGGILFNIIL LLFFVVVYRL
           NGGNNMMMTT LLGGGIIYKV SSYYLLTSLL YGGTKKYYFF SGGILFNIIF IIFFVVVYRF
           NGGNNMMMTT LLGGGIIYKI SSYYLLTSLL YGGTKKYYFF SGGILFNIIF IIFFVVVYRF
           NGGNNMMMTT LLGGGILLKV SSYYLLTSLL YGGTKKYYFF SGGILFNIIL LLFFVVVYRF
           NGGNNMMMTT LLGGGIIYKV SSYYLLTSLL YAATKKYYFF SGGILFNIIF LLFFIIIYRF
           NGGNNMMMTT LLGGGIIYKI SSYYLLTSLL YGGTKKYYFF SGGILFNMML IIFFVVVYRF
           NGGNNMMMTT LLGGGIIYKV SSYYLLTSLL YGGTKKYYFF SGGILFNIIL MMFFIIIYRF
           NGGNNMMMTT LLGGGIIYKI SSYYLLTSLL YGGTKKYYFF SGGILFNIIF IIFFIIIYRF
           NGGNNMMMTT LLGGGIVFKV SSYYIITTLL YAATKKYYFF SGGILFNIIL MMFFIIIYRF
           NGGNNMMMTT LLGGGIIYKV SSYYLLTSLL YGGTKKYYFF SGGILFNIIF IIFFVVVYRF
           NGGNNMMMTT LLGGGIIYKV SSYYLLTSLL YAATKKYYFF SGGILFNIIF LLFFIIIFRF
           NGGNNMMMTT LLGGGILLKV SSYYLLTSLL YGGTKKYYFF SGGILFNIIL LLFFVVVYRF
           NGGNNMMMTT LLGGGIIYKV SSYYLLTSLL YGGTKKYYFF SGGILFNIIF IIFFVVVYRF
           NGGNNMMMTT LLGGGIIYKV SSYYLLTSLL YGGTKKYYFF SGGILFNIIF IIFFVVVYRF
           NGGNNMMMTT LLGGGIIYKV SSYYLLTSLL YGGTKKYYFF SGGILFNIIF IIFFVVVYRF
           NGGNNMMMTT LLGGGIVFKV SSYYLLASLL YGGTKKYYFF SGGILFNIIL LLFFVVVYRL
           NGGNNMMMTT LLGGGIIYKV SSYYLLTSLL YAATKKYYFF SGGILFNIIL MMYYVVVYRF
           NGGNNMMMTT LLGGGIVYKI SSYYLLTSLL YGGTKKYYFF SGGILFNIIL LLFFVVVYRF
           NGGNNMMMTT LLGGGIIYKI SSFFLLTSLL YGGTKKYYFF SGGILFNIIL LLFFIIIYRF
           NGGNNMMMTT LLGGGIIYKI SSYYLLTSLL YGGTKKYYFF SGGILFNIIF IIFFVVVYRF
           NGGNNMMMTT LLGGGIIYKV SSYYLLTSLL YGGTKKYYFF SGGILFNIIF IIFFVVVYRF
           NGGNNMMMTT LLGGGIIYKI SSYYIIASLL YGGTKKYYFF SGGILFNIIL IIFFVVVYRL

           SSTFFSSLAA SIILLSISAA LLLFTYYFWI ILLLHFFALL SPLSSNEGIL LTSSMILLLI
           SSTFFSSLVV SMMFFSISAA LLLFTYYFWI IFFFHFFILL SPLSSNEGIT TTCCMILLLI
           SSTFFSSLAA SMMLLSISAA LLLFTYYFWI ILLLHCCLVV YLHYYMMKGY YNSSC-YYYI
           SSTFFSSLAA SMMLLAISAA LLLFTYYFWI ILLLHFFCLL SPLYYDEGII ITSSMILLLI
           SSIFFSSLVV SMMLLSMSAA ILLFTYYFWI ILLLHFFSLL SPLYYNEGIL LTSSMILLLI
           SSIFFSSLVV SMMLLSISAA LLLFTYYFWI ILLLHFFSLL SPLYYNEGIL LTSSMILLLI
           SSVFFSSLTT SMMLLSISAA LLLFTYYFWI ILLLHFFSLL SPLSSNEGII ITSSMILLLI
           SSTFFSSLAA SMMLLGASAA LLLFTYYFWI ILLLHFFSLL SPLSSNEGIL LTSSMILLLI
           SSIFFSSLVV SMMLLSISAA LLLFTYYFWI ILLLHFFSLL SPLYYNEGIL LTSSMILLLI
           SSTFFSSLAA SMMLLSISAA LLLFTYYFWI ILLLHFFSLL SPLSSNEGIL LTSSMILLLI
           SSIFFSSLVV SMMLLSISAA LLLFTYYFWI ILLLHFFSLL SPLYYNEGIL LTSSMILLLI
           SSTFFSSLTT SMMLLSISAA LLLFTYYFWI ILLLHFFALL SPLSSNEGIL LTSSMILLLI
           SSVFFSSLVV SMMLLSISAA LLLFTYYFWI ILLLHFFSLL SPLYYSEGIF FTSSMILLLI
           SSIFFSSLAA SMMLLSISAA LLLFAYYFWI ILLLHFFSLL SPLSSNEGIL LTSSMILLLI
           SSVFFSSLTT SMMLLSISAA LLLFTYYFWI ILLLHFFSLL SPLCCNEGII ITSSMILLLI
           SSIFFSSLVV SMMLLSISAA LLLFTYYFWI ILLLHFFSLL SPLYYNEGIL LTSSMILLLI
           SSIFFSSLVV SMMLLSISAA ILLFTYYFWI ILLLHFFSLL SPLYYNEGIL LTSSMILLLI
           SSIFFSSLVV SMMLLSISAA ILLFTYYFWI ILLLHFFSLL SPLYYNEGIL LTSSMILLLI
           SSTFFSSLAA SMMLLSISAA LLLFTYYFWI ILLLHFFCLL SPLYYDEGII ITSSMILLLI
           SSTFFSSLAA SMMLLSISAA LLLFAYYFWI ILLLHFFSLL SPLSSNEGIL LTSSMILLLI
           SSTFFSSLVV SMMLLSISAA LLLFTYYFWI ILLLHFFSLL SPLYYDEGIL LTSSMILLLI
           SSIFFSSLVV SMMLLSISAA ILLFTYYFWI ILLLHFFSLL SPLYYNEGIL LTSSMILLLI
           SSIFFSSLVV SMMLLSISAA LLLFTYYFWI ILLLHFFSLL SPLYYNEGIF FTSSMILLLI
           SSIFFSSLVV SMMLLSISAA LLLFTYYFWI ILLLHFFSLL SPLYYNEGIL LTSSMILLLI
           SSTFFSSLII SMMLLSISAA LLLFTYYFWI ILLLHFFSLL SPLYYNEGIL LTSSMILLLI

           IIIIIAASAA ASCMMTACVV VQQYLLIIEM SEVVSSSSVC CCLIIIGGEE FFFASSSLQT
           IIIIIAASAA ASCMMTACVV VQQYLLIIDM SLIISSSNVC CCIVVVGGEE FFFASSSLQT
           IIIIIAASAA ASCRRTACLL LQQFLLIIEM SEIISSSSVC CCLLLLGGEE FFFASSSLQT
           IIIIIAASAA ASCMMTACLL LQQFLLIIEM SEIISSSSVC CCLLLLGGEE FFFASSSLQT
           IIIIIAASAA ASCMMTACLL LQQFLLIIEM SEIISSSSIF FFLLLLGGEE FFFASSSLQT
           IIIIIAASTT TSCMMTACLL LQQFLLIIEI SEIISSSSIF FFLLLLGGEE FFFASSSLQT
           IIIIIAASAA ASCMMTACLL LQQVFFIIEM SEIISSSSIC CCLLLLGGEE FFFASSSLQT
           IIIIIAASAA ASCMMTACLL LQQFLLIIEM SEIISSSSVC CCLIIIGGEE FFFASSSLQT
           IIIIIAASAA ASCMMTACLL LQQFLLIIEM SEIISSSSIF FFLLLLGGEE FFFASSSLQT
           IIIIIAASAA ASCMMTACLL LQQFLLIIEM SEIISSSSVC CCLIIIGGEE FFFASSSLQT
           IIIIIAASAA ASCMMTACLL LQQFLLIIEM SEIISSSSIF FFLLLLGGEE FFFASSSLQT
           IIIIIAASAA ASCMMTACLL LQQFLLIIEM SEIISSSSVC CCLIIIGGEE FFFGSSSLQA
           IIIIIAASAA ASCMMTACLL LQQFLLIIEM SEIISSSSIF FFLLLLGGEE FFFASSSLQT
           IIIIIAASAA ASCMMTACLL LQQYLLIIEM SEIISSSSIC CCLIIIGGEE FFFTSSSLQT
           IIIIIAASAA ASCMMTACLL LQQVFFLLEM SEIISSSSVC CCLLLLGGEE FFFASSSLQT
           IIIIIAASAA ASCMMTACLL LQQFLLIIEM SEIISSSSIF FFLLLLGGEE FFFASSSLQT
           IIIIIAASAA ASCMMTACLL LQQFLLIIEM SEIISSSSVF FFLLLLGGEE FFFASSSLQT
           IIIIIAASAA ASCMMTACLL LQQFLLIIEM SEIISSSSVF FFLLLLGGEE FFFASSSLQT
           IIIIIAASAA ASCMMTACLL LQQFLLIIEM SEIISSSSVC CCLLLLGGEE FFFASSSLQT
           IIIIIAASAA ASCMMTACLL LQQFLLIIEM SEIISSSSVC CCLIIIGGEE FFFASSSLQT
           ITTTTAASAA ASCMMTACLL LQQFLLLLEM SEIISSSSIF FFLLLLGGEE FFFASSSLQT
           IIIIIAASAA ASCMMTACLL LQQFLLIIEM SEIISSSSIF FFLLLLGGEE FFFISSSLQT
           IIIIIAASAA ASCMMTACLL LQQFLLIIEM SEIISSSSIF FFLLLLGGEE FFFASSSLQT
           IIIIIAASAA ASCMMTACLL LQQFLLIIEM SEIISSSSIF FFLLLLGGEE FFFASSSLQT
           IIIIIAASAA ASCMMTACLL LQQFLLIIEM SEIISSSSIF FFFLLLGGEE FFFASSSLQT

           TTYYLLLLEE YYIINDLGLL CCVGFFIIIG GLLLLLLLLI YYFRREIYYY SEEWWSGIIS
           TTYYLLIIEE YYIINDLGLL CCVGFFIIIG GLLLLLLTTI YYFRREVFFF NNNIIPGFFS
           TTYYLLLLSS YYIINDLGLL CCVGFFIIIG GLLLLLLLLI YYFRRDQYYY TEEWWSGIIS
           TTYYLLLLSS YYIINDLGLL CCVGFFIIIG GLLLLLLLLT YYFRREQYYY TEEWWSGIIS
           TTYYLLLLGG YYIINDSGLL CCVGFFIIIG GLLLLLLLLI YYFRREMYYY CEEWWSGIIS
           TTYYLLLLGG YYIINDYGLL CCIGFFIIIG GLLLLLLLLI YYFRREVYYY CEEWWSGIIS
           TTYYLLLLSS YYIINDYTLL CCVGFFVVVG GLLLLLLIII YYFRREIYYY TEEWWFGIIS
           TTYYLLLLEE YYIINDLGLL CCVGFFIIIG GLLLLLLLLT YYFRREVYYY SEEWWSGIIS
           TTYYLLLLGG YYIINDSGLL CCVGFFIIIG GLLLLLLLLI YYFRREVYYY CEEWWSGIIS
           TTYYLLLLEE YYIINDLGLL CCVGFFIIIG GLLLLLLLLT YYFRREVYYY SEEWWSGIIS
           TTYYLLLLGG YYIINDYGLL CCIGFFIIIG GLLLLLLLLI YYFRREVYYY CEEWWSGIIS
           AAYYLLLLEE YYIINDLGLL CCVGFFIIIG GLLLLLLLLT YYFRREVYYY TEEWWSGIIS
           TTYYLLLLGG YYIINDSGLL CCVGFFIIIG GLLLLLLLLI YYFRREVYYY CEEWWSGIIS
           TTYYLLLLSS YYIINDLGLL CCVGFFIIIG GIIIILLLLT YYFRREVYYY TEEWWSGIIS
           TTYYLLLLSS YYIINDYTLL CCVGFFIIIG GLLLLLLLLI YYFRREVYYY TEEWWFGIIS
           TTYYLLLLGG YYIINDSGLL CCVGFFIIIG GLLLLLLLLI YYFRREVYYY CEEWWSGIIS
           TTYYLLLLGG YYIINDSGLL CCVGFFIIIG GLLLLLLLLI YYFRREMYYY SEEWWSGIIS
           TTYYLLLLGG YYIINDSGLL CCVGFFIIIG GLLLLLLLLI YYFRREMYYY SEEWWSGIIS
           TTYYLLLLSS YYIINDLGLL CCVGFFIIIG GLLLLLLLLI YYFRRDQYYY TEEWWSGIIS
           TTYYLLLLEE YYIINDLGLL CCVGFFIIIG GLLLLLLLLT YYFRREVYYY SEEWWSGIIS
           TTYYLLLLEE YYIINDSGLL CCVGFFIIIG GLLLLLLLLI YYFRRDIYYY SEEWWSGIIS
           TTYYLLLLGG YYIINDSGLL CCVGFFIIIG GLLLLLLLLI YYFRREIYYY CEEWWSGIIS
           TTYYLLLLGG YYIINDSGLL CCVGFFIIIG GLLLLLLLLI YYFRREVYYY CEEWWSGIIS
           TTYYLLLLGG YYIINDSGLL CCVGFFIIIG GLLLLLLLLI YYFRREIYYY CEEWWSGIIS
           TTYYLLLLGG YYIINDSGLL CCVGFFIIIG GLLLLLLMMI YYFRREVYYY NEEWWSGIIS

           SVVVVDQQIT TLLWHHHHFV EEIIVIIIFL LEMMMNYYSS IILVVKSLIY YCCLINFLLW
           SVVVVDQQIT TLLWHHHHFV EEIIVIIIFL LEMMMNNNVV IILAAKALIY YCCLINFLLW
           SVVVVDQQMT TILWHHHHFV EEIIVIIIFF FEMMMNNNSS IILVVKTLIN YCCLINFLLW
           SVVIIDQQMT TILWHHHHFV EEIIVIIIFF FEMMMNNNSS IILVVKTLMN YCCLINFLLW
           SIIVVDQQIT TILWHHHHFV EEIIVIIIFF FEMMMNYYSS IILAAKALLN YCCLINFLLW
           SIIIIDQQIT TILWHHHHFI EEIIIIIIFF FEMMMNYYSS IILAAKALLN YCCLINFLLW
           SIIVVDQQIT TILWHHHHFV EEIIVIIIFL LEMMMNYYSS IILVVKALIN YCCLINFLLW
           SIIVVDQQIT TLLWHHHHFV EEIIVIIIFL LEMMMNYYSS IILAAKALVY YCCLINFLLW
           SIIVVDQQIT TILWHHHHFV EEIIVIIIFF FEMMMNYYSS IILAAKALLN YCCLINFLLW
           SIIVVDQQIT TLLWHHHHFV EEIIIIIIFL LEMMMNYYSS IILAAKALIH YCCLINFLLW
           SIIVVDQQIT TILWHHHHFV EEIIIIIIFF FEMMMNYYSS IILAAKALLN YCCLINFLLW
           SVVVVDQQIT TILWHHHHFV EEIIVIIIFL LEMMMNYYSS IILAAKALIH YCCLINFLLW
           SIILLDQQIT TILWHHHHFV EEIIVIIIFF FEMMMNYYSS IILAAKALLN YCCLINFLLW
           SIIVVDQQIT TLLWHHHHFV EEIIVIIIFL LEMMMNYYSS IILAAKALIH YCCLINFLLW
           SIIVVDQQIT TILWHHHHFV EEIIVIIIFL LEMMMNYYSS IILVVKALIN YCCLINFLLW
           SIIVVDQQIT TILWHHHHFV EEIIIIIIFF FEMMMNYYSS IILAAKALLN YCCLINFLLW
           SIIVVDQQIT TILWHHHHFV EEIIVIIIFF FEMMMNYYSS IILAAKALLN YCCLINFLLW
           SIIVVDQQIT TILWHHHHFV EEIIVIIIFF FEMMMNYYSS IILAAKALLN YCCLINFLLW
           SVVVVDQQMT TILWHHHHFV EEIIVIIIFF FEMMMNNNSS IILVVKTLIN YCCLINFLLW
           SIIVVDQQIT TLLWHHHHFV EEIIIIIIFL LEMMMNYYSS IILAAKALIH YCCLINFLLW
           SVVIIDQQIT TILWHHHHFI EEIIVIIIFL LEMMMNYYSS IILAAKALLN YCCLINFLLW
           SIIVVDQQIT TILWHHHHFV EEIIVIIIFF FEMMMNYYSS IILAAKALMN YCCLINFLLW
           SIIIIDQQVT TILWHHHHFV EEIIVIIIFF FEMMMNYYSS IILAAKALLN YCCLINFLLW
           SIIVVDQQIT TILWHHHHFV EEIIVIIIFF FEMMMNYYSS IILAAKALLN YCCLINFLLW
           SVVIIDQQIT TILWHHHHFI EEIIIIIIFL LEMMMNNNSS IILAAKALLN YCCLINFLLW

           WWYYLLLIIV FLLTTGVVVL CCYYPISYAY YSVVVQLRRE WSSCCLLDDD ICMLLQQELH
           WWYYLLLIII FLLTTGVVVL AAYYPISHAY YSVVVQLRRE WSSWWFFRRR YLHSSTTGAS
           WWYYLLLIII FLLTTGVVVL RRYYPISYAY YSIIIQLRRE WSSWWFFRRR YMHAATTGAS
           WWYYLLLIII FLLTTGVVVL RRYYPISYAY YSIIIQLRRE WSSWWFFRRR YMHAATTGAS
           WWYYLLLIII FLLTTGVVVL RRYYPISYAY YSIIIQLRRE WSSWWFFRRR YMHAATTGAS
           WWYYLLLIII FLLTTGVVVL RRYYPISYAY YSIIIQLRRE WSSWWFFRRR YMHAATTGAS
           WWYYLLLIII FIITTGVVVL RRYYPVSYAY YSIIIQLRRE WSSWWFFRRR YMHAATTGAS
           WWYYLLLIIV FLLTTGVVVL CCYYPISYAY YSVVVQLRRE WSSWWFFRRR YMHAATTGAS
           WWYYLLLIII FLLTTGVVVL RRYYPISYAY YSIIIQLRRE WSSWWFFRRR YMHAATTGAS
           WWYYLLLIIV FLLTTGVVVL CCYYPISYAY YSVVVQLRRE WSSWWFFRRR YMHAATTGAS
           WWYYLLLIII FLLTTGVVVL RRYYPISYAY YSIIIQLRRE WSSWWFFRRR YMHAATTGAS
           WWYYLLLIIV FLLTTGVVVL CCYYPISYAY YSVVVQLRRE WSSWWFFRRR YMHAATTGAS
           WWYYLLLIII FLLTTGVVVL RRYYPISYAY YSIIIQLRRE WSSWWFFRRR YMHAATTGAS
           WWYYLLLIIV FLLTTGVVVL CCYYPISYAY YSVVVQLRRE WSSWWFFRRR YMHAATTGAS
           WWYYLLLIII FIITTGVVVL RRYYPVSYAY YSIIIQLRRE WSSWWFFRRR YMHAATTGAS
           WWYYLLLIII FLLTTGVVVL RRYYPISYAY YSIIIQLRRE WSSWWFFRRR YMHAATTGAS
           WWYYLLLIII FLLTTGVVVL RRYYPISYAY YSIIIQLRRE WSSWWFFRRR YMHAATTGAS
           WWYYLLLIII FLLTTGVVVL RRYYPISYAY YSIIIQLRRE WSSWWFFRRR YMHAATTGAS
           WWYYLLLIII FLLTTGVVVL RRYYPISYAY YSIIIQLRRE WSSWWFFRRR YMHAATTGAS
           WWYYLLLIIV FLLTTGVVVL CCYYPISYAY YSVVVQLRRE WSSWWFFRRR YMHAATTGAS
           WWYYLLLIII FLLTTGVVVL RRYYPISYAY YSIIIQLRRE WSSWWFFRRR YMHAATTGAS
           WWYYLLLIII FLLTTGIIIL RRYYPISYAY YSIIIQLRRE WSSWWFFRRR YMHAATTGAS
           WWYYLLLIII FLLTTGVVVL RRYYPISYAY YSIIIQLRRE WSSWWFFRRR YMHAATTGAS
           WWYYLLLIII FLLTTGVVVL RRYYPISYAY YSIIIQLRRE WSSWWFFRRR YMHAATTGAS
           WWYYLLLIII FLLTTGVVVL RRYYPISYAY YSIIIQLRRE WSSWWFFRRR YMHAATTGAS

           LLLYLFFYLF TR---LLFIF LLLFIIIIII NNNNIINNSS FFYGCCFTTG GGSSLLNNNN
           FFFVFIILAY LRGLNYYSYL PPLWNLLIII IIIIMMTTAA FFMGVVLPPG GGQQWWTTTT
           LLLVFFFLTY LRGLNYYLYL PPLWILLILL IIIIVVTTAA FFIGVVLPPG GGQQWWTTTT
           LLLVFFFLTY LRGLNYYLYL PPLWILLILL IIIIVVTTAA FFIGVVLPPG GGQQWWTTTT
           LLLVFLLLTY LRGLNYYLYL PPLWILLILL IIIIVVTTAA FFIGVVLPPG GGQQWWTTTT
           LLLVFLLLTY LRGLNYYLYL PPLWILLILL IIIIIITTAA FFIGVVLPPG GGQQWWTTTT
           LLLVFLLLTY LRGLNYYMYL PPLWILLLII IIIIVVTTAA FFVGVVLPPG GGQQWWTTTT
           FFFVFIILTY LRGLNYYSYL PPLWILLIII IIIIVVTTAA FFMGVVLPPG GGQQWWTTTT
           LLLVFLLLTY LRGLNYYLYL PPLWILLILL IIIIVVTTAA FFIGVVLPPG GGQQWWTTTT
           FFFVFIILTY LRGLNYYSYL PPLWILLIII IIIIVVTTAA FFMGVVLPPG GGQQWWTTTT
           LLLVFLLLTY LRGLNYYLYL PPLWILLILL IIIIVVTTAA FFIGVVLPPG GGQQWWTTTT
           FFFVFIILTY LRGLNYYSYL PPLWILLIII IIIIVVTTAA FFMGVVLPPG GGQQWWTTTT
           LLLVFLLLTY LRGLNYYLYL PPLWILLILL IIIIVVTTAA FFIGVVLPPG GGQQWWTTTT
           FFFVFIILTY LRGLNYYSYL PPLWILLIII IIIIVVTTAA FFMGVVLPPG GGQQWWTTTT
           LLLVFLLLTY LRGLNYYMYL PPLWILLLII IIIIVVTTAA FFVGVVLPPG GGQQWWTTTT
           LLLVFLLLTY LRGLNYYLYL PPLWILLILL IIIIVVTTAA FFIGVVLPPG GGQQWWTTTT
           LLLVFLLLTY LRGLNYYLYL PPLWILLILL IIIIVVTTAA FFIGVVLPPG GGQQWWTTTT
           LLLVFLLLTY LRGLNYYLYL PPLWILLILL IIIIVVTTAA FFIGVVLPPG GGQQWWTTTT
           LLLVFFFLTY LRGLNYYLYL PPLWILLILL IIIIVVTTAA FFIGVVLPPG GGQQWWTTTT
           FFFVFIILTY LRGLNYYSYL PPLWILLIII IIIIVVTTAA FFMGVVLPPG GGQQWWTTTT
           LLLVFFFLTY LRGLNYYLYL PPLWILLILL IIIIVVTTAA FFIGVVLPPG GGQQWWTTTT
           LLLVFLLLTY LRGLNYYLYL PPLWILLILL IIIIVVTTAA FFIGVVLPPG GGQQWWTTTT
           LLLVFLLLTY LRGLNYYLYL PPLWILLILL IIIIVVTTAA FFIGVVLPPG GGQQWWTTTT
           LLLVFLLLTY LRGLNYYLYL PPLWILLILL IIIIVVTTAA FFIGVVLPPG GGQQWWTTTT
           LLLVFFFLTY LRGLNYYLYL PPLWILLILL IIIIVVTTAA FFIGVVLPPG GGQQWWTTTT

           YYFPLLVVWI GGYPKKRRRR FFVVFIFFLV FFIIIIFFFF FLLQQQSSNN NPPLYYAAAL
           NYFPLLIIWV GGFPKKRRRR FFIIFIFFLV FFIIIIFFFF FLLQQQSSNN NPPLYYAAAL
           NSGPLLVVWL GGYPKKRRRR FFVVFILLLV FFIIIIFFFF FLLHHHSSNN NPPLYYAAAL
           NSGPLLVVWL GGYPKKRRRR FFVVFILLLV FFIIIIFFFF FLLHHHSSNN NPPLYYAAAL
           NSSPLLVVWL GGYPKKRRRR FFVVFILLLV FFIIIIFFFF FLLHHHSSNN NPPLYYAAAL
           NSSPLLVVWL GGYPKKRRRR FFVVFILLLV FFIIIIFFFF FLLHHHSSNN NPPLYYAAAL
           NSSPAAVVWI GGYPKKRRRR FFVVFILLLV FFIIIIFFFF FLLHHHSSNN NPPLYYAAAL
           NYFPLLVVWI GGYPKKRRRR FFVVFIFFLV FFIIIIFFFF FLLQQQSSNN NPPLYYAAAL
           NSSPLLVVWL GGYPKKRRRR FFVVFILLLV FFIIIIFFFF FLLHHHSSNN NPPLYYAAAL
           NYFPLLVVWI GGYPKKRRRR FFVVFTFFLV FFIIIIFFFF FLLQQQSSNN NPPLYYAAAL
           NSSPLLVVWL GGYPKKRRRR FFVVFILLLV FFIIIIFFFF FLLHHHSSNN NPPLYYAAAL
           NYFPLLVVWI GGYPKKRRRR FFVVFIFFLV FFIIIIFFFF FLLQQQSSNN NPPLYYAAAL
           NSSPLLVVWL GGYPKKRRRR FFVVFILLLV FFIIIIFFFF FLLHHHSSNN NPPLYYAAAL
           NYFPLLVVWI GGYPKKRRRR FFVVFIFFLV FFIIIIFFFF FLLQQQSSNN NPPLYYAAAL
           NSSPAAVVWI GGYPKKRRRR FFVVFILLLV FFIIIIFFFF FLLHHHSSNN NPPLYYAAAL
           NSSPLLVVWL GGYPKKRRRR FFVVFILLLV FFIIIIFFFF FLLHHHSSNN NPPLYYAAAL
           NSSPLLVVWL GGYPKKRRRR FFVVFILLLV FFIIIIFFFF FLLHHHSSNN NPPLYYAAAL
           NSSPLLVVWL GGYPKKRRRR FFVVFILLLV FFIIIIFFFF FLLHHHSSNN NPPLYYAAAL
           NSGPLLVVWL GGYPKKRRRR FFVVFILLLV FFIIIIFFFF FLLHHHSSNN NPPLYYAAAL
           NYFPLLVVWI GGYPKKRRRR FFVVFTFFLV FFIIIIFFFF FLLQQQSSNN NPPLYYAAAL
           NSSPLLVVWL GGYPKKRRRR FFVVFILLLV FFIIIIFFFF FLLHHHSSNN NPPLYYAAAL
           NSSPLLVVWL GGYPKKRRRR FFVVFILLLV FFIIIIFFFF FLLHHHSSNN NPPLYYAAAF
           NSSPLLVVWL GGYPKKRRRR FFVVFILLLV FFIIIIFFFF FLLHHHSSNN NPPLYYAAAL
           NSSPLLVVWL GGYPKKRRRR FFVVFILLLV FFIIIIFFFF FLLHHHSSNN NPPLYYAAAL
           NSSPLLVVWL GGYPKKRRRR FFVVFILLLV FFIIIIFFFF FLLHHHSSNN NPPLYYAAAL

           PPFPPNNLLD DIIIGFFFFF NNNNVVLFFS SSLFGIIILH NNIPPVVRRA TPPHHIIVPE
           PPFPPNNLLD DIIIGFFFFF SSNNVVLFFA ASLFGLLLLH NNIMMVVRRS TPPHHIIVPE
           PPFPPNNLLD DVVVGFFFFF NNNNIILFFI ISIFGIIILH NNIVVVVTTV TPPQQIIVPE
           PPFPPNNLLD DVVVGFFFFF NNNNIILFFI ISIFGIIILH NNIIIVVTTV TPPQQIIVPE
           PPFPPNNLLD DVVVGFFFFF NNNNIILFFL LSIFGIIILH NNILLVVTTV TPPQQIIVPE
           PPFPPNNLLD DVVVGFFFFF NNNNIILFFL LSLFGIIILH NNILLVVTTV TPPQQIIVPE
           PPFPPNNLLD DVVVGFFFFF NNNNVILFFI ISLFGIIILH NNIVVVVTTV TPPQQIIVPE
           PPFPPNNLLD DIIIGFFFFF NNNNIVLFFS SSLFGLLLLH NNITTVVRRA TPPHHIIVPE
           PPFPPNNLLD DVVVGFFFFF NNNNIILFFL LSIFGIIILH NNILLVVTTV TPPQQIIVPE
           PPFPPNNLLD DIIIGFFFFF NNNNVVLFFA ASLFGLLLLH NNITTVVRRA TPPHHIIVPE
           PPFPPNNLLD DVVVGFFFFF NNNNIILFFL LSLFGIIILH NNILLVVTTV TPPQQIIVPE
           PPFPPNNLLD DIIIGFFFFF NNNNVVLFFS SSLFGLLLLH NNITTVVRRA TPPHHIIVPE
           PPFPPNNLLD DVVVGFFFFF NNNNIILFFL LSIFGIIILH NNILLVVTTV TPPQQIIVPE
           PPFPPNNLLD DIIIGFFFFF NNNNVVLFFS SSLFGLLLLH NNIMMVVKKA TPPHHIIVPE
           PPFPPNNLLD DVVVGFFFFF NNNNVILFFI ISLFGIIILH NNIVVVVTTV TPPQQIIVPE
           PPFPPNNLLD DVVVGFFFFF NNNNIILFFL LSIFGIIILH NNILLVVTTV TPPQQIIVPE
           PPFPPNNLLD DVVVGFFFFF NNNNIILFFL LSIFGIIILH NNILLVVTTV TPPQQIIVPE
           PPFPPNNLLD DVVVGFFFFF NNNNIILFFL LSIFGIIILH NNILLVVTTV TPPQQIIVPE
           PPFPPNNLLD DVVVGFFFFF NNNNIILFFI ISIFGIIILH NNIIIVVTTV TPPQQIIVPE
           PPFPPNNLLD DIIIGFFFFF NNNNVVLFFA ASLFGLLLLH NNITTVVRRA TPPHHIIVPE
           PPFPPNNLLD DVVVGFFFFF NNNNIIIFFL LSLFGIIILH NNIIIVVTTV TPPQQIIVPE
           PPFPPNNLLD DVVVGFFFFF NNNNIILFFL LSIFGIIILH NNILLVVTTV TPPQQIIVPE
           PPFPPNNLLD DVVVGFFFFF NNNNIILFFL LSIFGIIILH NNILLVVTTV TPPQQIIVPE
           PPFPPNNLLD DVVVGFFFFF NNNNIILFFL LSIFGIIILH NNILLVVTTV TPPQQIIVPE
           PPFPPNNLLD DVVVGFFFFF NNNNIILFFL LSLFGIIILH NNIMMVVTTV TPPQQIIVPE

           YYYFFLLLFF LTTKTAGLLL VMSIIILLLL FLAQQNNTTI IFFFFKAAFG EYSPPWWISS
           YYYFFLLLFF LTTKTSGLLL IMSVVVLLLL FLAQQNNTTI IFFFFKVVFG DYSSSWWIAA
           YYYFFLLLFF LTTKNAGLVV IVSLLLLLLL FLAQQNNTTI IFFFFKVVFS EYSPPWWMSS
           YYYFFLLLFF LTTKNAGLVV IVSLLLLLLL FLAQQNNTTI IFFFFKVVFS EYSPPWWMSS
           YYYFFLLLFF LTTKTAGLLL IVSLLLLLLL FLAQQSSTTI IFFFFKTTFG EYSPPWWMSS
           YYYFFLLLFF LTTKTAGLLL IVSLLLLLLL FLAQQSSTTI IFFFFKTTFG EYSPPWWMSS
           YYYFFLLLFF LTTKPAGLVV IVSLLLLLLL FLAQQSSTTI IFFFFKIIFG DYSPPWWMAA
           YYYFFLLLFF LTTKTAGLLL VMSIIILLLL FLAQQSSTTI IFFFFKNNFG EYSPPWWISS
           YYYFFLLLFF LTTKTAGLLL IVSLLLLLLL FLAQQSSTTI IFFFFKTTFG EYSPPWWMSS
           YYYFFLLLFF LTTKTAGLLL VMSIIILLLL FLAQQNNTTI IFFFFKAAFG EYSPPWWISS
           YYYFFLLLFF LTTKTAGLLL IVSLLLLLLL FLAQQSSTTI IFFFFKTTFG EYSPPWWMSS
           YYYFFLLLFF LTTKTAGLLL VMSIIILLLL FLAQQNNTTI ILLLLKAAFG EYSPPWWISS
           YYYFFLLLFF LTTKTAGLLL IVSLLLLLLL FLAQQSSTTI IFFFFKTTFG EYSPPWWMSS
           YYYFFLLLFF LIIKTAGLLL VMSVVVLLLL FLAQQNNTTI IFFFFKNNFG EYSPPWWISS
           YYYFFLLLFF LTTKPAGLVV IVSLLLLLLL FLAQQSSTTI IFFFFKIIFG DYSPPWWMAA
           YYYFFLLLFF LTTKTAGLLL IVSLLLLLLL FLAQQSSTTI IFFFFKTTFG EYSPPWWMSS
           YYYFFLLLFF LTTKTAGLLL IVSLLLLLLL FLAQQSSTTI IFFFFKTTFG EYSPPWWMSS
           YYYFFLLLFF LTTKTAGLLL IVSLLLLLLL FLAQQSSTTI IFFFFKTTFG EYSPPWWMSS
[truncated: 36,181,051 more chars]
